# Supplementary material for: Correction to “Loop Dynamics and Enzyme Catalysis in Protein Tyrosine Phosphatases”
Source: J Am Chem Soc. 2022 May 24;144(22):10091–3. doi: 10.1021/jacs.2c04624 (PMC11027752; doi:10.1021/jacs.2c04624)
Supplement: Supplementary file 2 — ja2c04624_si_002.zip [file ja2c04624_si_002.zip]

Archive with 214 entries (207 files):
- Data_Package/
- __MACOSX/._Data_Package
- Data_Package/.DS_Store
- __MACOSX/Data_Package/._.DS_Store
- Data_Package/Clustered_Snapshots/
- __MACOSX/Data_Package/._Clustered_Snapshots
- Data_Package/Starting_PDBs/
- __MACOSX/Data_Package/._Starting_PDBs
- Data_Package/Topologies/
- __MACOSX/Data_Package/._Topologies
- Data_Package/libs/
- __MACOSX/Data_Package/._libs
- Data_Package/README.txt
- __MACOSX/Data_Package/._README.txt
- Data_Package/Inputs/
- __MACOSX/Data_Package/._Inputs
- Data_Package/Clustered_Snapshots/WT_YopH_Step2_RS.pdb
- __MACOSX/Data_Package/Clustered_Snapshots/._WT_YopH_Step2_RS.pdb
- Data_Package/Clustered_Snapshots/WT_PTP1B_Step1_TS.pdb
- __MACOSX/Data_Package/Clustered_Snapshots/._WT_PTP1B_Step1_TS.pdb
- Data_Package/Clustered_Snapshots/WT_PTP1B_Step2_PS.pdb
- __MACOSX/Data_Package/Clustered_Snapshots/._WT_PTP1B_Step2_PS.pdb
- Data_Package/Clustered_Snapshots/WT_YopH_Step2_TS.pdb
- __MACOSX/Data_Package/Clustered_Snapshots/._WT_YopH_Step2_TS.pdb
- Data_Package/Clustered_Snapshots/WT_PTP1B_Step1_RS.pdb
- __MACOSX/Data_Package/Clustered_Snapshots/._WT_PTP1B_Step1_RS.pdb
- Data_Package/Clustered_Snapshots/WT_YopH_Step1_PS.pdb
- __MACOSX/Data_Package/Clustered_Snapshots/._WT_YopH_Step1_PS.pdb
- Data_Package/Clustered_Snapshots/WT_PTP1B_Step1_PS.pdb
- __MACOSX/Data_Package/Clustered_Snapshots/._WT_PTP1B_Step1_PS.pdb
- Data_Package/Clustered_Snapshots/WT_PTP1B_Step2_TS.pdb
- __MACOSX/Data_Package/Clustered_Snapshots/._WT_PTP1B_Step2_TS.pdb
- Data_Package/Clustered_Snapshots/WT_YopH_Step1_RS.pdb
- __MACOSX/Data_Package/Clustered_Snapshots/._WT_YopH_Step1_RS.pdb
- Data_Package/Clustered_Snapshots/WT_YopH_Step2_PS.pdb
- __MACOSX/Data_Package/Clustered_Snapshots/._WT_YopH_Step2_PS.pdb
- Data_Package/Clustered_Snapshots/WT_PTP1B_Step2_RS.pdb
- __MACOSX/Data_Package/Clustered_Snapshots/._WT_PTP1B_Step2_RS.pdb
- Data_Package/Clustered_Snapshots/WT_YopH_Step1_TS.pdb
- __MACOSX/Data_Package/Clustered_Snapshots/._WT_YopH_Step1_TS.pdb
- Data_Package/Starting_PDBs/YopH_st2_start.pdb
- __MACOSX/Data_Package/Starting_PDBs/._YopH_st2_start.pdb
- Data_Package/Starting_PDBs/PTP1B_st2_start.pdb
- __MACOSX/Data_Package/Starting_PDBs/._PTP1B_st2_start.pdb
- Data_Package/Starting_PDBs/PTP1B_st1_start.pdb
- __MACOSX/Data_Package/Starting_PDBs/._PTP1B_st1_start.pdb
- Data_Package/Starting_PDBs/YopH_st1_start.pdb
- __MACOSX/Data_Package/Starting_PDBs/._YopH_st1_start.pdb
- Data_Package/Topologies/PTP1B_st1.top
- __MACOSX/Data_Package/Topologies/._PTP1B_st1.top
- Data_Package/Topologies/PTP1B_st2.top
- __MACOSX/Data_Package/Topologies/._PTP1B_st2.top
- Data_Package/Topologies/YopH_st1.top
- __MACOSX/Data_Package/Topologies/._YopH_st1.top
- Data_Package/Topologies/YopH_st2.top
- __MACOSX/Data_Package/Topologies/._YopH_st2.top
- Data_Package/libs/CSP.lib
- __MACOSX/Data_Package/libs/._CSP.lib
- Data_Package/libs/HOW.lib
- __MACOSX/Data_Package/libs/._HOW.lib
- Data_Package/libs/.DS_Store
- __MACOSX/Data_Package/libs/._.DS_Store
- Data_Package/libs/PTP1B_st1.fep
- __MACOSX/Data_Package/libs/._PTP1B_st1.fep
- Data_Package/libs/PTP1B_st2.fep
- __MACOSX/Data_Package/libs/._PTP1B_st2.fep
- Data_Package/libs/charges/
- __MACOSX/Data_Package/libs/._charges
- Data_Package/libs/PNPP.lib
- __MACOSX/Data_Package/libs/._PNPP.lib
- Data_Package/libs/YopH_st1.fep
- __MACOSX/Data_Package/libs/._YopH_st1.fep
- Data_Package/libs/CYM.lib
- __MACOSX/Data_Package/libs/._CYM.lib
- Data_Package/libs/YopH_st2.fep
- __MACOSX/Data_Package/libs/._YopH_st2.fep
- Data_Package/libs/qoplsaa.lib
- __MACOSX/Data_Package/libs/._qoplsaa.lib
- Data_Package/libs/qoplsaa.prm
- __MACOSX/Data_Package/libs/._qoplsaa.prm
- Data_Package/Inputs/fep_047_0.940.inp
- __MACOSX/Data_Package/Inputs/._fep_047_0.940.inp
- Data_Package/Inputs/fep_001_0.480.inp
- __MACOSX/Data_Package/Inputs/._fep_001_0.480.inp
- Data_Package/Inputs/fep_002_0.460.inp
- __MACOSX/Data_Package/Inputs/._fep_002_0.460.inp
- Data_Package/Inputs/fep_046_0.920.inp
- __MACOSX/Data_Package/Inputs/._fep_046_0.920.inp
- Data_Package/Inputs/fep_034_0.680.inp
- __MACOSX/Data_Package/Inputs/._fep_034_0.680.inp
- Data_Package/Inputs/fep_045_0.900.inp
- __MACOSX/Data_Package/Inputs/._fep_045_0.900.inp
- Data_Package/Inputs/fep_013_0.240.inp
- __MACOSX/Data_Package/Inputs/._fep_013_0.240.inp
- Data_Package/Inputs/fep_006_0.380.inp
- __MACOSX/Data_Package/Inputs/._fep_006_0.380.inp
- Data_Package/Inputs/fep_010_0.300.inp
- __MACOSX/Data_Package/Inputs/._fep_010_0.300.inp
- Data_Package/Inputs/fep_027_0.540.inp
- __MACOSX/Data_Package/Inputs/._fep_027_0.540.inp
- Data_Package/Inputs/fep_014_0.220.inp
- __MACOSX/Data_Package/Inputs/._fep_014_0.220.inp
- Data_Package/Inputs/6.dyn_min.inp
- __MACOSX/Data_Package/Inputs/._6.dyn_min.inp
- Data_Package/Inputs/15.dyn_eq300k_6.inp
- __MACOSX/Data_Package/Inputs/._15.dyn_eq300k_6.inp
- Data_Package/Inputs/fep_032_0.640.inp
- __MACOSX/Data_Package/Inputs/._fep_032_0.640.inp
- Data_Package/Inputs/fep_005_0.400.inp
- __MACOSX/Data_Package/Inputs/._fep_005_0.400.inp
- Data_Package/Inputs/11.dyn_eq300k_2.inp
- __MACOSX/Data_Package/Inputs/._11.dyn_eq300k_2.inp
- Data_Package/Inputs/fep_041_0.820.inp
- __MACOSX/Data_Package/Inputs/._fep_041_0.820.inp
- Data_Package/Inputs/fep_026_0.520.inp
- __MACOSX/Data_Package/Inputs/._fep_026_0.520.inp
- Data_Package/Inputs/2.dyn_min_wat.inp
- __MACOSX/Data_Package/Inputs/._2.dyn_min_wat.inp
- Data_Package/Inputs/fep_030_0.600.inp
- __MACOSX/Data_Package/Inputs/._fep_030_0.600.inp
- Data_Package/Inputs/fep_043_0.860.inp
- __MACOSX/Data_Package/Inputs/._fep_043_0.860.inp
- Data_Package/Inputs/fep_017_0.160.inp
- __MACOSX/Data_Package/Inputs/._fep_017_0.160.inp
- Data_Package/Inputs/7.dyn_warm30k.inp
- __MACOSX/Data_Package/Inputs/._7.dyn_warm30k.inp
- Data_Package/Inputs/fep_039_0.780.inp
- __MACOSX/Data_Package/Inputs/._fep_039_0.780.inp
- Data_Package/Inputs/fep_048_0.960.inp
- __MACOSX/Data_Package/Inputs/._fep_048_0.960.inp
- Data_Package/Inputs/fep_025_0.000.inp
- __MACOSX/Data_Package/Inputs/._fep_025_0.000.inp
- Data_Package/Inputs/fep_022_0.060.inp
- __MACOSX/Data_Package/Inputs/._fep_022_0.060.inp
- Data_Package/Inputs/fep_018_0.140.inp
- __MACOSX/Data_Package/Inputs/._fep_018_0.140.inp
- Data_Package/Inputs/fep_021_0.080.inp
- __MACOSX/Data_Package/Inputs/._fep_021_0.080.inp
- Data_Package/Inputs/10.dyn_eq300k_1.inp
- __MACOSX/Data_Package/Inputs/._10.dyn_eq300k_1.inp
- Data_Package/Inputs/fep_028_0.560.inp
- __MACOSX/Data_Package/Inputs/._fep_028_0.560.inp
- Data_Package/Inputs/14.dyn_eq300k_5.inp
- __MACOSX/Data_Package/Inputs/._14.dyn_eq300k_5.inp
- Data_Package/Inputs/fep_019_0.120.inp
- __MACOSX/Data_Package/Inputs/._fep_019_0.120.inp
- Data_Package/Inputs/fep_011_0.280.inp
- __MACOSX/Data_Package/Inputs/._fep_011_0.280.inp
- Data_Package/Inputs/fep_007_0.360.inp
- __MACOSX/Data_Package/Inputs/._fep_007_0.360.inp
- Data_Package/Inputs/fep_036_0.720.inp
- __MACOSX/Data_Package/Inputs/._fep_036_0.720.inp
- Data_Package/Inputs/fep_044_0.880.inp
- __MACOSX/Data_Package/Inputs/._fep_044_0.880.inp
- Data_Package/Inputs/fep_035_0.700.inp
- __MACOSX/Data_Package/Inputs/._fep_035_0.700.inp
- Data_Package/Inputs/fep_012_0.260.inp
- __MACOSX/Data_Package/Inputs/._fep_012_0.260.inp
- Data_Package/Inputs/13.dyn_eq300k_4.inp
- __MACOSX/Data_Package/Inputs/._13.dyn_eq300k_4.inp
- Data_Package/Inputs/fep_003_0.440.inp
- __MACOSX/Data_Package/Inputs/._fep_003_0.440.inp
- Data_Package/Inputs/fep_037_0.740.inp
- __MACOSX/Data_Package/Inputs/._fep_037_0.740.inp
- Data_Package/Inputs/fep_000_0.500.inp
- __MACOSX/Data_Package/Inputs/._fep_000_0.500.inp
- Data_Package/Inputs/fep_040_0.800.inp
- __MACOSX/Data_Package/Inputs/._fep_040_0.800.inp
- Data_Package/Inputs/fep_016_0.180.inp
- __MACOSX/Data_Package/Inputs/._fep_016_0.180.inp
- Data_Package/Inputs/fep_033_0.660.inp
- __MACOSX/Data_Package/Inputs/._fep_033_0.660.inp
- Data_Package/Inputs/fep_004_0.420.inp
- __MACOSX/Data_Package/Inputs/._fep_004_0.420.inp
- Data_Package/Inputs/fep_015_0.200.inp
- __MACOSX/Data_Package/Inputs/._fep_015_0.200.inp
- Data_Package/Inputs/fep_042_0.840.inp
- __MACOSX/Data_Package/Inputs/._fep_042_0.840.inp
- Data_Package/Inputs/fep_031_0.620.inp
- __MACOSX/Data_Package/Inputs/._fep_031_0.620.inp
- Data_Package/Inputs/3.dyn_min_wat_eq.inp
- __MACOSX/Data_Package/Inputs/._3.dyn_min_wat_eq.inp
- Data_Package/Inputs/fep_009_0.320.inp
- __MACOSX/Data_Package/Inputs/._fep_009_0.320.inp
- Data_Package/Inputs/fep_038_0.760.inp
- __MACOSX/Data_Package/Inputs/._fep_038_0.760.inp
- Data_Package/Inputs/fep_049_0.980.inp
- __MACOSX/Data_Package/Inputs/._fep_049_0.980.inp
- Data_Package/Inputs/1.dyn_min_wat_noshake.inp
- __MACOSX/Data_Package/Inputs/._1.dyn_min_wat_noshake.inp
- Data_Package/Inputs/8.dyn_warm150k.inp
- __MACOSX/Data_Package/Inputs/._8.dyn_warm150k.inp
- Data_Package/Inputs/fep_008_0.340.inp
- __MACOSX/Data_Package/Inputs/._fep_008_0.340.inp
- Data_Package/Inputs/fep_024_0.020.inp
- __MACOSX/Data_Package/Inputs/._fep_024_0.020.inp
- Data_Package/Inputs/4.dyn_min_wat_eq2.inp
- __MACOSX/Data_Package/Inputs/._4.dyn_min_wat_eq2.inp
- Data_Package/Inputs/9.dyn_warm300k.inp
- __MACOSX/Data_Package/Inputs/._9.dyn_warm300k.inp
- Data_Package/Inputs/fep_029_0.580.inp
- __MACOSX/Data_Package/Inputs/._fep_029_0.580.inp
- Data_Package/Inputs/fep_023_0.040.inp
- __MACOSX/Data_Package/Inputs/._fep_023_0.040.inp
- Data_Package/Inputs/5.dyn_cool.inp
- __MACOSX/Data_Package/Inputs/._5.dyn_cool.inp
- Data_Package/Inputs/fep_020_0.100.inp
- __MACOSX/Data_Package/Inputs/._fep_020_0.100.inp
- Data_Package/Inputs/12.dyn_eq300k_3.inp
- __MACOSX/Data_Package/Inputs/._12.dyn_eq300k_3.inp
- Data_Package/Inputs/fep_050_1.000.inp
- __MACOSX/Data_Package/Inputs/._fep_050_1.000.inp
- Data_Package/libs/charges/charges_protocol.txt
- __MACOSX/Data_Package/libs/charges/._charges_protocol.txt
