# Supplementary material for: Correction to “Loop Dynamics and Enzyme Catalysis in Protein Tyrosine Phosphatases”
Source: J Am Chem Soc. 2022 May 24;144(22):10091–3. doi: 10.1021/jacs.2c04624 (PMC11027752; doi:10.1021/jacs.2c04624)
Supplement: Supplementary file 2 — ja2c04624_si_002.zip [file ja2c04624_si_002.zip › Data_Package/README.txt]

In this folder, you will find all the items you need to reproduce our EVB simulations.
You should first be familiar with the EVB method, a good starting point for this can be found here:
https://onlinelibrary.wiley.com/doi/book/10.1002/9781119245544

Each subfolder contains example input files needed to run the EVB equilibration and production simulations for a given system.
Further, a folder with all the coordinate files (Starting PDBs), as well as a folder with all the topology files (Topologies) used along this work are provided.

All the required libraries and parameter files required to build the systems are provided in the folder "libs", together with the EVB-FEP parameter files for both PTP1B and YopH cleavage and hydrolysis steps of the catalytic reaction.

Finally, the most representative structure obtained by clustering for both PTP1B and YopH in both reaction steps at the RS, TS and PS are provided in the folder "Clustered_Snapshots".

### 1. Equilibration part.
Example input files for the equilibration are attached alongside all the topologies and coordinate files.
Note that for each replica you need to choose a new random seed (defined in: "1.dyn_min_wat_noshake.inp")

The order of operations for the equil files is as follows:
"1.dyn_min_wat_noshake" "2.dyn_min_wat" "3.dyn_min_wat_eq" "4.dyn_min_wat_eq2" "5.dyn_cool" "6.dyn_min" "7.dyn_warm30k" "8.dyn_warm150k" "9.dyn_warm300k" "10.dyn_eq300k_1" "11.dyn_eq300k_2" "12.dyn_eq300k_3" "13.dyn_eq300k_4" "14.dyn_eq300k_5" "15.dyn_eq300k_6"

### 2. Production part.
The production runs were performed inside each equilibration run folder.
The order of the operations for the production files is sequentially.
"fep_000_*.inp", "fep_001_*.inp" "fep_{003..050}*.inp".

Note that only changing parameters are included in the fep files, parameters that don’t change between states are included in the SI tables, and can be found in qoplsaa.prm

Finally, the following changes have been made to parameters and system setup compared to JACS 2021, 143, 3830: (1) we have changed the van der Waals and bonding parameters on the donor, hydrogen and acceptor atoms involved in proton transfer from the catalytic aspartic acid to the leaving group and proton abstraction from the nucleophilic water molecule to be consistent with our prior work (Org. Biomol. Chem. 2018, 16, 2060 and ACS Catal. 2022, 16, 3357). Furthermore, we had initially centered our EVB simulations on the backbone of the P-loop arginine, as outlined in the initial submission. In our new simulations, we instead center the EVB simulations on the phosphorus atom of the substrate, and provide an updated list of residues ionized in the simulations (see clarification of how ionized residues are selected in the initial manuscript). Finally we note that in the YopH structure used to describe the cleavage step (PDB ID: 1QZ08), the catalytic aspartic acid points out of the active site due to a clash with the F-atoms of the phosphotyrosyl mimetic-containing hexapeptide bound to the active site. To address this, we modified the rotamer of the Asp side chain to the highest probability rotamer from predicted using the Dynameomics rotamer library, as implemented into Chimera version 1.14.10.
