# Supplementary material for: Correction to “Loop Dynamics and Enzyme Catalysis in Protein Tyrosine Phosphatases”
Source: J Am Chem Soc. 2022 May 24;144(22):10091–3. doi: 10.1021/jacs.2c04624 (PMC11027752; doi:10.1021/jacs.2c04624)
Supplement: Supplementary file 2 — ja2c04624_si_002.zip [file ja2c04624_si_002.zip › Data_Package/Clustered_Snapshots/WT_YopH_Step2_RS.pdb]

ATOM      1  N   SER     1     -19.934  -2.729 -10.152  0.00-20.00           N  
ATOM      2  H   SER     1     -20.669  -2.153 -10.567  0.00-20.00           H  
ATOM      3  CA  SER     1     -18.891  -3.259 -11.027  0.00-20.00           C  
ATOM      4  HA  SER     1     -18.945  -2.638 -11.997  0.00-20.00           H  
ATOM      5  CB  SER     1     -17.518  -3.322 -10.304  0.00-20.00           C  
ATOM      6  HB2 SER     1     -17.262  -2.346  -9.923  0.00-20.00           H  
ATOM      7  HB3 SER     1     -17.646  -4.062  -9.509  0.00-20.00           H  
ATOM      8  OG  SER     1     -16.508  -3.796 -11.166  0.00-20.00           O  
ATOM      9  HG  SER     1     -16.709  -3.481 -12.057  0.00-20.00           H  
ATOM     10  C   SER     1     -19.305  -4.670 -11.339  0.00-20.00           C  
ATOM     11  O   SER     1     -19.925  -5.363 -10.536  0.00-20.00           O  
ATOM     12  N   PRO     2     -18.914  -5.116 -12.529  0.00-20.00           N  
ATOM     13  CD  PRO     2     -18.470  -4.276 -13.616  0.00-20.00           C  
ATOM     14  HD2 PRO     2     -17.422  -4.316 -13.602  0.00-20.00           H  
ATOM     15  HD3 PRO     2     -18.775  -3.246 -13.547  0.00-20.00           H  
ATOM     16  CG  PRO     2     -18.957  -4.979 -14.843  0.00-20.00           C  
ATOM     17  HG2 PRO     2     -18.459  -4.645 -15.742  0.00-20.00           H  
ATOM     18  HG3 PRO     2     -20.009  -4.681 -15.071  0.00-20.00           H  
ATOM     19  CB  PRO     2     -18.849  -6.483 -14.425  0.00-20.00           C  
ATOM     20  HB2 PRO     2     -19.470  -7.114 -15.082  0.00-20.00           H  
ATOM     21  HB3 PRO     2     -17.785  -6.712 -14.475  0.00-20.00           H  
ATOM     22  CA  PRO     2     -19.252  -6.433 -13.005  0.00-20.00           C  
ATOM     23  HA  PRO     2     -20.314  -6.632 -12.949  0.00-20.00           H  
ATOM     24  C   PRO     2     -18.419  -7.423 -12.202  0.00-20.00           C  
ATOM     25  O   PRO     2     -18.732  -8.621 -12.136  0.00-20.00           O  
ATOM     26  N   TYR     3     -17.373  -6.919 -11.554  0.00-20.00           N  
ATOM     27  H   TYR     3     -17.082  -5.944 -11.666  0.00-20.00           H  
ATOM     28  CA  TYR     3     -16.519  -7.801 -10.757  0.00-20.00           C  
ATOM     29  HA  TYR     3     -16.907  -8.841 -10.846  0.00-20.00           H  
ATOM     30  CB  TYR     3     -15.069  -7.658 -11.209  0.00-20.00           C  
ATOM     31  HB2 TYR     3     -14.456  -8.505 -10.832  0.00-20.00           H  
ATOM     32  HB3 TYR     3     -14.628  -6.736 -10.932  0.00-20.00           H  
ATOM     33  CG  TYR     3     -14.981  -7.715 -12.723  0.00-20.00           C  
ATOM     34  CD1 TYR     3     -14.994  -6.555 -13.480  0.00-20.00           C  
ATOM     35  HD1 TYR     3     -15.168  -5.622 -12.982  0.00-20.00           H  
ATOM     36  CE1 TYR     3     -14.976  -6.586 -14.851  0.00-20.00           C  
ATOM     37  HE1 TYR     3     -15.169  -5.668 -15.412  0.00-20.00           H  
ATOM     38  CZ  TYR     3     -15.055  -7.803 -15.518  0.00-20.00           C  
ATOM     39  OH  TYR     3     -15.079  -7.855 -16.882  0.00-20.00           O  
ATOM     40  HH  TYR     3     -15.127  -7.007 -17.331  0.00-20.00           H  
ATOM     41  CE2 TYR     3     -15.152  -8.997 -14.803  0.00-20.00           C  
ATOM     42  HE2 TYR     3     -15.460  -9.906 -15.294  0.00-20.00           H  
ATOM     43  CD2 TYR     3     -15.141  -8.934 -13.423  0.00-20.00           C  
ATOM     44  HD2 TYR     3     -15.494  -9.786 -12.866  0.00-20.00           H  
ATOM     45  C   TYR     3     -16.640  -7.428  -9.241  0.00-20.00           C  
ATOM     46  O   TYR     3     -15.739  -7.530  -8.430  0.00-20.00           O  
ATOM     47  N   GLY     4     -17.793  -6.828  -8.921  0.00-20.00           N  
ATOM     48  H   GLY     4     -18.575  -6.815  -9.592  0.00-20.00           H  
ATOM     49  CA  GLY     4     -18.036  -6.324  -7.548  0.00-20.00           C  
ATOM     50  HA2 GLY     4     -18.876  -5.636  -7.580  0.00-20.00           H  
ATOM     51  HA3 GLY     4     -17.128  -5.787  -7.228  0.00-20.00           H  
ATOM     52  C   GLY     4     -18.310  -7.512  -6.618  0.00-20.00           C  
ATOM     53  O   GLY     4     -18.566  -8.651  -7.102  0.00-20.00           O  
ATOM     54  N   PRO     5     -18.334  -7.327  -5.328  0.00-20.00           N  
ATOM     55  CD  PRO     5     -18.275  -6.008  -4.718  0.00-20.00           C  
ATOM     56  HD2 PRO     5     -18.711  -5.194  -5.289  0.00-20.00           H  
ATOM     57  HD3 PRO     5     -17.234  -5.765  -4.470  0.00-20.00           H  
ATOM     58  CG  PRO     5     -18.941  -6.229  -3.355  0.00-20.00           C  
ATOM     59  HG2 PRO     5     -20.036  -6.246  -3.579  0.00-20.00           H  
ATOM     60  HG3 PRO     5     -18.604  -5.519  -2.602  0.00-20.00           H  
ATOM     61  CB  PRO     5     -18.521  -7.620  -3.030  0.00-20.00           C  
ATOM     62  HB2 PRO     5     -19.195  -8.068  -2.333  0.00-20.00           H  
ATOM     63  HB3 PRO     5     -17.480  -7.593  -2.779  0.00-20.00           H  
ATOM     64  CA  PRO     5     -18.589  -8.384  -4.337  0.00-20.00           C  
ATOM     65  HA  PRO     5     -17.776  -9.042  -4.379  0.00-20.00           H  
ATOM     66  C   PRO     5     -19.937  -9.042  -4.546  0.00-20.00           C  
ATOM     67  O   PRO     5     -20.036 -10.274  -4.585  0.00-20.00           O  
ATOM     68  N   GLH     6     -20.996  -8.245  -4.800  0.00-20.00           N  
ATOM     69  H   GLH     6     -20.828  -7.250  -4.893  0.00-20.00           H  
ATOM     70  CA  GLH     6     -22.302  -8.723  -5.148  0.00-20.00           C  
ATOM     71  HA  GLH     6     -22.710  -9.236  -4.220  0.00-20.00           H  
ATOM     72  CB  GLH     6     -23.117  -7.546  -5.671  0.00-20.00           C  
ATOM     73  HB2 GLH     6     -24.129  -7.890  -5.998  0.00-20.00           H  
ATOM     74  HB3 GLH     6     -22.570  -7.251  -6.603  0.00-20.00           H  
ATOM     75  CG  GLH     6     -23.177  -6.272  -4.793  0.00-20.00           C  
ATOM     76  HG2 GLH     6     -23.067  -6.591  -3.747  0.00-20.00           H  
ATOM     77  HG3 GLH     6     -24.179  -5.867  -4.817  0.00-20.00           H  
ATOM     78  CD  GLH     6     -22.166  -5.196  -5.101  0.00-20.00           C  
ATOM     79  OE1 GLH     6     -22.360  -4.065  -4.480  0.00-20.00           O  
ATOM     80  OE2 GLH     6     -21.292  -5.380  -5.958  0.00-20.00           O  
ATOM     81  HE1 GLH     6     -22.016  -3.321  -4.944  0.00-20.00           H  
ATOM     82  C   GLH     6     -22.249  -9.794  -6.275  0.00-20.00           C  
ATOM     83  O   GLH     6     -22.858 -10.874  -6.155  0.00-20.00           O  
ATOM     84  N   ALA     7     -21.548  -9.396  -7.362  0.00-20.00           N  
ATOM     85  H   ALA     7     -21.302  -8.410  -7.471  0.00-20.00           H  
ATOM     86  CA  ALA     7     -21.349 -10.298  -8.474  0.00-20.00           C  
ATOM     87  HA  ALA     7     -22.344 -10.582  -8.813  0.00-20.00           H  
ATOM     88  CB  ALA     7     -20.782  -9.507  -9.628  0.00-20.00           C  
ATOM     89  HB1 ALA     7     -21.007  -8.467  -9.498  0.00-20.00           H  
ATOM     90  HB2 ALA     7     -19.721  -9.700  -9.596  0.00-20.00           H  
ATOM     91  HB3 ALA     7     -21.156  -9.892 -10.548  0.00-20.00           H  
ATOM     92  C   ALA     7     -20.539 -11.514  -8.182  0.00-20.00           C  
ATOM     93  O   ALA     7     -20.888 -12.591  -8.688  0.00-20.00           O  
ATOM     94  N   ARG     8     -19.475 -11.391  -7.396  0.00-20.00           N  
ATOM     95  H   ARG     8     -19.372 -10.537  -6.882  0.00-20.00           H  
ATOM     96  CA  ARG     8     -18.740 -12.525  -6.985  0.00-20.00           C  
ATOM     97  HA  ARG     8     -18.469 -13.090  -7.886  0.00-20.00           H  
ATOM     98  CB  ARG     8     -17.543 -12.078  -6.236  0.00-20.00           C  
ATOM     99  HB2 ARG     8     -16.912 -12.948  -6.068  0.00-20.00           H  
ATOM    100  HB3 ARG     8     -17.728 -11.506  -5.319  0.00-20.00           H  
ATOM    101  CG  ARG     8     -16.684 -11.151  -7.025  0.00-20.00           C  
ATOM    102  HG2 ARG     8     -16.127 -11.634  -7.806  0.00-20.00           H  
ATOM    103  HG3 ARG     8     -17.292 -10.516  -7.635  0.00-20.00           H  
ATOM    104  CD  ARG     8     -15.608 -10.516  -6.161  0.00-20.00           C  
ATOM    105  HD2 ARG     8     -15.939  -9.874  -5.327  0.00-20.00           H  
ATOM    106  HD3 ARG     8     -15.082 -11.295  -5.579  0.00-20.00           H  
ATOM    107  NE  ARG     8     -14.741  -9.607  -6.905  0.00-20.00           N  
ATOM    108  HE  ARG     8     -15.100  -8.715  -7.231  0.00-20.00           H  
ATOM    109  CZ  ARG     8     -13.490  -9.870  -7.211  0.00-20.00           C  
ATOM    110  NH1 ARG     8     -12.992 -11.026  -6.836  0.00-20.00           N  
ATOM    111 HH11 ARG     8     -13.432 -11.751  -6.242  0.00-20.00           H  
ATOM    112 HH12 ARG     8     -11.993 -11.188  -6.915  0.00-20.00           H  
ATOM    113  NH2 ARG     8     -12.798  -9.020  -7.936  0.00-20.00           N  
ATOM    114 HH21 ARG     8     -11.814  -9.293  -8.233  0.00-20.00           H  
ATOM    115 HH22 ARG     8     -12.989  -8.083  -8.125  0.00-20.00           H  
ATOM    116  C   ARG     8     -19.628 -13.408  -6.121  0.00-20.00           C  
ATOM    117  O   ARG     8     -19.481 -14.610  -6.150  0.00-20.00           O  
ATOM    118  N   ALA     9     -20.460 -12.760  -5.381  0.00-20.00           N  
ATOM    119  H   ALA     9     -20.672 -11.835  -5.671  0.00-20.00           H  
ATOM    120  CA  ALA     9     -21.364 -13.462  -4.511  0.00-20.00           C  
ATOM    121  HA  ALA     9     -20.747 -14.138  -3.895  0.00-20.00           H  
ATOM    122  CB  ALA     9     -22.170 -12.453  -3.654  0.00-20.00           C  
ATOM    123  HB1 ALA     9     -21.524 -11.599  -3.368  0.00-20.00           H  
ATOM    124  HB2 ALA     9     -22.596 -12.970  -2.783  0.00-20.00           H  
ATOM    125  HB3 ALA     9     -22.960 -12.058  -4.279  0.00-20.00           H  
ATOM    126  C   ALA     9     -22.337 -14.317  -5.352  0.00-20.00           C  
ATOM    127  O   ALA     9     -22.531 -15.496  -5.125  0.00-20.00           O  
ATOM    128  N   GLH    10     -22.797 -13.747  -6.447  0.00-20.00           N  
ATOM    129  H   GLH    10     -22.517 -12.804  -6.814  0.00-20.00           H  
ATOM    130  CA  GLH    10     -23.659 -14.459  -7.318  0.00-20.00           C  
ATOM    131  HA  GLH    10     -24.480 -14.814  -6.711  0.00-20.00           H  
ATOM    132  CB  GLH    10     -24.318 -13.592  -8.424  0.00-20.00           C  
ATOM    133  HB2 GLH    10     -23.502 -13.123  -8.932  0.00-20.00           H  
ATOM    134  HB3 GLH    10     -24.866 -12.737  -7.941  0.00-20.00           H  
ATOM    135  CG  GLH    10     -25.279 -14.397  -9.348  0.00-20.00           C  
ATOM    136  HG2 GLH    10     -24.773 -15.180  -9.870  0.00-20.00           H  
ATOM    137  HG3 GLH    10     -25.637 -13.627 -10.047  0.00-20.00           H  
ATOM    138  CD  GLH    10     -26.534 -14.872  -8.627  0.00-20.00           C  
ATOM    139  OE1 GLH    10     -26.958 -14.141  -7.597  0.00-20.00           O  
ATOM    140  OE2 GLH    10     -27.128 -15.836  -9.084  0.00-20.00           O  
ATOM    141  HE1 GLH    10     -26.289 -14.020  -6.932  0.00-20.00           H  
ATOM    142  C   GLH    10     -22.903 -15.609  -7.911  0.00-20.00           C  
ATOM    143  O   GLH    10     -23.431 -16.726  -7.992  0.00-20.00           O  
ATOM    144  N   LEU    11     -21.742 -15.225  -8.423  0.00-20.00           N  
ATOM    145  H   LEU    11     -21.491 -14.266  -8.477  0.00-20.00           H  
ATOM    146  CA  LEU    11     -21.011 -16.298  -9.099  0.00-20.00           C  
ATOM    147  HA  LEU    11     -21.749 -16.740  -9.873  0.00-20.00           H  
ATOM    148  CB  LEU    11     -19.638 -15.767  -9.508  0.00-20.00           C  
ATOM    149  HB2 LEU    11     -19.282 -15.266  -8.554  0.00-20.00           H  
ATOM    150  HB3 LEU    11     -19.806 -14.964 -10.286  0.00-20.00           H  
ATOM    151  CG  LEU    11     -18.601 -16.773 -10.010  0.00-20.00           C  
ATOM    152  HG  LEU    11     -18.554 -17.620  -9.322  0.00-20.00           H  
ATOM    153  CD1 LEU    11     -19.120 -17.518 -11.272  0.00-20.00           C  
ATOM    154 HD11 LEU    11     -18.682 -17.104 -12.222  0.00-20.00           H  
ATOM    155 HD12 LEU    11     -18.745 -18.529 -11.194  0.00-20.00           H  
ATOM    156 HD13 LEU    11     -20.193 -17.492 -11.365  0.00-20.00           H  
ATOM    157  CD2 LEU    11     -17.147 -16.222 -10.148  0.00-20.00           C  
ATOM    158 HD21 LEU    11     -16.825 -15.938  -9.122  0.00-20.00           H  
ATOM    159 HD22 LEU    11     -17.249 -15.239 -10.689  0.00-20.00           H  
ATOM    160 HD23 LEU    11     -16.478 -16.937 -10.632  0.00-20.00           H  
ATOM    161  C   LEU    11     -20.856 -17.447  -8.116  0.00-20.00           C  
ATOM    162  O   LEU    11     -20.868 -18.619  -8.485  0.00-20.00           O  
ATOM    163  N   SER    12     -20.689 -17.213  -6.828  0.00-20.00           N  
ATOM    164  H   SER    12     -20.540 -16.254  -6.609  0.00-20.00           H  
ATOM    165  CA  SER    12     -20.323 -18.255  -5.852  0.00-20.00           C  
ATOM    166  HA  SER    12     -19.581 -18.871  -6.416  0.00-20.00           H  
ATOM    167  CB  SER    12     -19.647 -17.785  -4.582  0.00-20.00           C  
ATOM    168  HB2 SER    12     -20.172 -18.164  -3.755  0.00-20.00           H  
ATOM    169  HB3 SER    12     -19.656 -16.641  -4.581  0.00-20.00           H  
ATOM    170  OG  SER    12     -18.307 -18.160  -4.537  0.00-20.00           O  
ATOM    171  HG  SER    12     -17.915 -17.513  -5.164  0.00-20.00           H  
ATOM    172  C   SER    12     -21.505 -19.137  -5.522  0.00-20.00           C  
ATOM    173  O   SER    12     -21.410 -20.308  -5.471  0.00-20.00           O  
ATOM    174  N   SER    13     -22.740 -18.627  -5.285  0.00-20.00           N  
ATOM    175  H   SER    13     -22.835 -17.633  -5.245  0.00-20.00           H  
ATOM    176  CA  SER    13     -23.960 -19.480  -5.007  0.00-20.00           C  
ATOM    177  HA  SER    13     -23.768 -20.043  -4.101  0.00-20.00           H  
ATOM    178  CB  SER    13     -25.192 -18.582  -4.655  0.00-20.00           C  
ATOM    179  HB2 SER    13     -25.999 -19.138  -4.164  0.00-20.00           H  
ATOM    180  HB3 SER    13     -25.007 -17.762  -3.941  0.00-20.00           H  
ATOM    181  OG  SER    13     -25.728 -17.937  -5.797  0.00-20.00           O  
ATOM    182  HG  SER    13     -25.867 -18.546  -6.501  0.00-20.00           H  
ATOM    183  C   SER    13     -24.232 -20.471  -6.119  0.00-20.00           C  
ATOM    184  O   SER    13     -24.542 -21.626  -5.794  0.00-20.00           O  
ATOM    185  N   ARN    14     -24.102 -20.055  -7.394  0.00-20.00           N  
ATOM    186  H   ARN    14     -23.801 -19.104  -7.508  0.00-20.00           H  
ATOM    187  CA  ARN    14     -24.184 -20.864  -8.626  0.00-20.00           C  
ATOM    188  HA  ARN    14     -25.233 -21.189  -8.691  0.00-20.00           H  
ATOM    189  CB  ARN    14     -23.944 -19.989  -9.879  0.00-20.00           C  
ATOM    190  HB2 ARN    14     -22.976 -19.503  -9.776  0.00-20.00           H  
ATOM    191  HB3 ARN    14     -23.901 -20.612 -10.721  0.00-20.00           H  
ATOM    192  CG  ARN    14     -25.085 -19.002 -10.101  0.00-20.00           C  
ATOM    193  HG2 ARN    14     -25.998 -19.607 -10.309  0.00-20.00           H  
ATOM    194  HG3 ARN    14     -25.269 -18.302  -9.212  0.00-20.00           H  
ATOM    195  CD  ARN    14     -24.876 -18.056 -11.254  0.00-20.00           C  
ATOM    196  HD2 ARN    14     -23.915 -17.606 -11.229  0.00-20.00           H  
ATOM    197  HD3 ARN    14     -25.053 -18.666 -12.176  0.00-20.00           H  
ATOM    198  NE  ARN    14     -25.919 -17.085 -11.202  0.00-20.00           N  
ATOM    199  HE  ARN    14     -25.797 -16.428 -10.455  0.00-20.00           H  
ATOM    200  CZ  ARN    14     -26.243 -16.243 -12.337  0.00-20.00           C  
ATOM    201  NH1 ARN    14     -25.731 -16.354 -13.483  0.00-20.00           N  
ATOM    202 HH11 ARN    14     -25.966 -15.637 -14.068  0.00-20.00           H  
ATOM    203  NH2 ARN    14     -27.273 -15.320 -12.056  0.00-20.00           N  
ATOM    204 HH21 ARN    14     -27.594 -15.478 -11.118  0.00-20.00           H  
ATOM    205 HH22 ARN    14     -28.046 -15.495 -12.707  0.00-20.00           H  
ATOM    206  C   ARN    14     -23.327 -22.130  -8.609  0.00-20.00           C  
ATOM    207  O   ARN    14     -23.663 -23.297  -8.756  0.00-20.00           O  
ATOM    208  N   LEU    15     -22.064 -21.792  -8.462  0.00-20.00           N  
ATOM    209  H   LEU    15     -21.851 -20.795  -8.566  0.00-20.00           H  
ATOM    210  CA  LEU    15     -20.893 -22.680  -8.480  0.00-20.00           C  
ATOM    211  HA  LEU    15     -20.878 -23.344  -9.429  0.00-20.00           H  
ATOM    212  CB  LEU    15     -19.566 -21.948  -8.297  0.00-20.00           C  
ATOM    213  HB2 LEU    15     -18.759 -22.655  -7.995  0.00-20.00           H  
ATOM    214  HB3 LEU    15     -19.617 -21.245  -7.480  0.00-20.00           H  
ATOM    215  CG  LEU    15     -19.005 -21.230  -9.556  0.00-20.00           C  
ATOM    216  HG  LEU    15     -19.788 -20.641  -9.912  0.00-20.00           H  
ATOM    217  CD1 LEU    15     -17.755 -20.329  -9.231  0.00-20.00           C  
ATOM    218 HD11 LEU    15     -17.368 -19.921 -10.159  0.00-20.00           H  
ATOM    219 HD12 LEU    15     -16.941 -20.845  -8.769  0.00-20.00           H  
ATOM    220 HD13 LEU    15     -18.075 -19.590  -8.498  0.00-20.00           H  
ATOM    221  CD2 LEU    15     -18.593 -22.209 -10.653  0.00-20.00           C  
ATOM    222 HD21 LEU    15     -18.375 -21.652 -11.523  0.00-20.00           H  
ATOM    223 HD22 LEU    15     -17.948 -22.972 -10.374  0.00-20.00           H  
ATOM    224 HD23 LEU    15     -19.427 -22.714 -11.034  0.00-20.00           H  
ATOM    225  C   LEU    15     -20.991 -23.604  -7.245  0.00-20.00           C  
ATOM    226  O   LEU    15     -20.657 -24.806  -7.322  0.00-20.00           O  
ATOM    227  N   THR    16     -21.464 -23.074  -6.109  0.00-20.00           N  
ATOM    228  H   THR    16     -21.380 -22.075  -6.044  0.00-20.00           H  
ATOM    229  CA  THR    16     -21.743 -23.904  -4.884  0.00-20.00           C  
ATOM    230  HA  THR    16     -20.956 -24.610  -4.793  0.00-20.00           H  
ATOM    231  CB  THR    16     -21.780 -23.035  -3.589  0.00-20.00           C  
ATOM    232  HB  THR    16     -22.511 -22.212  -3.737  0.00-20.00           H  
ATOM    233  CG2 THR    16     -22.226 -23.798  -2.291  0.00-20.00           C  
ATOM    234 HG21 THR    16     -21.415 -24.331  -1.808  0.00-20.00           H  
ATOM    235 HG22 THR    16     -23.079 -24.464  -2.403  0.00-20.00           H  
ATOM    236 HG23 THR    16     -22.547 -23.023  -1.544  0.00-20.00           H  
ATOM    237  OG1 THR    16     -20.534 -22.361  -3.371  0.00-20.00           O  
ATOM    238  HG1 THR    16     -20.581 -21.636  -4.023  0.00-20.00           H  
ATOM    239  C   THR    16     -22.980 -24.837  -5.047  0.00-20.00           C  
ATOM    240  O   THR    16     -22.870 -25.983  -4.668  0.00-20.00           O  
ATOM    241  N   THR    17     -24.058 -24.476  -5.741  0.00-20.00           N  
ATOM    242  H   THR    17     -24.010 -23.642  -6.193  0.00-20.00           H  
ATOM    243  CA  THR    17     -25.089 -25.366  -6.195  0.00-20.00           C  
ATOM    244  HA  THR    17     -25.420 -25.743  -5.178  0.00-20.00           H  
ATOM    245  CB  THR    17     -26.239 -24.529  -6.785  0.00-20.00           C  
ATOM    246  HB  THR    17     -25.941 -24.050  -7.738  0.00-20.00           H  
ATOM    247  CG2 THR    17     -27.398 -25.479  -6.853  0.00-20.00           C  
ATOM    248 HG21 THR    17     -27.932 -25.533  -5.932  0.00-20.00           H  
ATOM    249 HG22 THR    17     -27.066 -26.475  -7.149  0.00-20.00           H  
ATOM    250 HG23 THR    17     -28.097 -25.067  -7.631  0.00-20.00           H  
ATOM    251  OG1 THR    17     -26.529 -23.483  -5.818  0.00-20.00           O  
ATOM    252  HG1 THR    17     -25.773 -22.927  -5.760  0.00-20.00           H  
ATOM    253  C   THR    17     -24.661 -26.486  -7.037  0.00-20.00           C  
ATOM    254  O   THR    17     -25.046 -27.653  -6.839  0.00-20.00           O  
ATOM    255  N   LEU    18     -23.675 -26.223  -7.900  0.00-20.00           N  
ATOM    256  H   LEU    18     -23.284 -25.283  -7.903  0.00-20.00           H  
ATOM    257  CA  LEU    18     -23.211 -27.190  -8.863  0.00-20.00           C  
ATOM    258  HA  LEU    18     -24.078 -27.798  -9.210  0.00-20.00           H  
ATOM    259  CB  LEU    18     -22.768 -26.357 -10.050  0.00-20.00           C  
ATOM    260  HB2 LEU    18     -22.016 -25.652  -9.797  0.00-20.00           H  
ATOM    261  HB3 LEU    18     -23.529 -25.689 -10.391  0.00-20.00           H  
ATOM    262  CG  LEU    18     -22.349 -27.007 -11.285  0.00-20.00           C  
ATOM    263  HG  LEU    18     -21.496 -27.719 -11.010  0.00-20.00           H  
ATOM    264  CD1 LEU    18     -23.436 -27.755 -11.997  0.00-20.00           C  
ATOM    265 HD11 LEU    18     -24.441 -27.556 -11.638  0.00-20.00           H  
ATOM    266 HD12 LEU    18     -23.373 -27.640 -13.124  0.00-20.00           H  
ATOM    267 HD13 LEU    18     -23.365 -28.761 -11.768  0.00-20.00           H  
ATOM    268  CD2 LEU    18     -21.644 -25.948 -12.217  0.00-20.00           C  
ATOM    269 HD21 LEU    18     -22.329 -25.196 -12.550  0.00-20.00           H  
ATOM    270 HD22 LEU    18     -21.306 -26.442 -13.098  0.00-20.00           H  
ATOM    271 HD23 LEU    18     -20.717 -25.457 -11.888  0.00-20.00           H  
ATOM    272  C   LEU    18     -22.114 -28.095  -8.187  0.00-20.00           C  
ATOM    273  O   LEU    18     -22.125 -29.261  -8.464  0.00-20.00           O  
ATOM    274  N   ARG    19     -21.296 -27.521  -7.307  0.00-20.00           N  
ATOM    275  H   ARG    19     -21.257 -26.484  -7.215  0.00-20.00           H  
ATOM    276  CA  ARG    19     -20.338 -28.225  -6.435  0.00-20.00           C  
ATOM    277  HA  ARG    19     -19.548 -28.693  -7.019  0.00-20.00           H  
ATOM    278  CB  ARG    19     -19.605 -27.288  -5.494  0.00-20.00           C  
ATOM    279  HB2 ARG    19     -19.229 -26.340  -5.990  0.00-20.00           H  
ATOM    280  HB3 ARG    19     -20.413 -26.890  -4.886  0.00-20.00           H  
ATOM    281  CG  ARG    19     -18.497 -27.819  -4.669  0.00-20.00           C  
ATOM    282  HG2 ARG    19     -17.574 -27.752  -5.212  0.00-20.00           H  
ATOM    283  HG3 ARG    19     -18.707 -28.869  -4.445  0.00-20.00           H  
ATOM    284  CD  ARG    19     -18.172 -27.053  -3.345  0.00-20.00           C  
ATOM    285  HD2 ARG    19     -18.957 -27.180  -2.562  0.00-20.00           H  
ATOM    286  HD3 ARG    19     -18.256 -25.986  -3.558  0.00-20.00           H  
ATOM    287  NE  ARG    19     -16.841 -27.375  -2.949  0.00-20.00           N  
ATOM    288  HE  ARG    19     -16.161 -26.963  -3.670  0.00-20.00           H  
ATOM    289  CZ  ARG    19     -16.338 -27.843  -1.775  0.00-20.00           C  
ATOM    290  NH1 ARG    19     -17.097 -28.089  -0.683  0.00-20.00           N  
ATOM    291 HH11 ARG    19     -16.662 -28.581   0.078  0.00-20.00           H  
ATOM    292 HH12 ARG    19     -18.166 -28.052  -0.571  0.00-20.00           H  
ATOM    293  NH2 ARG    19     -15.041 -28.123  -1.725  0.00-20.00           N  
ATOM    294 HH21 ARG    19     -14.505 -28.257  -0.929  0.00-20.00           H  
ATOM    295 HH22 ARG    19     -14.439 -28.011  -2.497  0.00-20.00           H  
ATOM    296  C   ARG    19     -21.041 -29.421  -5.702  0.00-20.00           C  
ATOM    297  O   ARG    19     -20.520 -30.527  -5.641  0.00-20.00           O  
ATOM    298  N   ASN    20     -22.220 -29.089  -5.093  0.00-20.00           N  
ATOM    299  H   ASN    20     -22.556 -28.165  -5.267  0.00-20.00           H  
ATOM    300  CA  ASN    20     -23.026 -29.895  -4.132  0.00-20.00           C  
ATOM    301  HA  ASN    20     -22.369 -30.551  -3.476  0.00-20.00           H  
ATOM    302  CB  ASN    20     -23.972 -29.030  -3.388  0.00-20.00           C  
ATOM    303  HB2 ASN    20     -24.484 -28.426  -4.131  0.00-20.00           H  
ATOM    304  HB3 ASN    20     -24.584 -29.619  -2.779  0.00-20.00           H  
ATOM    305  CG  ASN    20     -23.292 -28.202  -2.316  0.00-20.00           C  
ATOM    306  OD1 ASN    20     -22.184 -28.487  -1.835  0.00-20.00           O  
ATOM    307  ND2 ASN    20     -24.015 -27.230  -1.774  0.00-20.00           N  
ATOM    308 HD21 ASN    20     -24.804 -26.840  -2.205  0.00-20.00           H  
ATOM    309 HD22 ASN    20     -23.749 -26.725  -1.011  0.00-20.00           H  
ATOM    310  C   ASN    20     -23.947 -30.923  -4.883  0.00-20.00           C  
ATOM    311  O   ASN    20     -24.108 -32.058  -4.419  0.00-20.00           O  
ATOM    312  N   THR    21     -24.533 -30.484  -5.952  0.00-20.00           N  
ATOM    313  H   THR    21     -24.309 -29.566  -6.378  0.00-20.00           H  
ATOM    314  CA  THR    21     -25.232 -31.293  -6.944  0.00-20.00           C  
ATOM    315  HA  THR    21     -25.931 -31.953  -6.498  0.00-20.00           H  
ATOM    316  CB  THR    21     -25.891 -30.381  -8.039  0.00-20.00           C  
ATOM    317  HB  THR    21     -25.441 -29.440  -8.375  0.00-20.00           H  
ATOM    318  CG2 THR    21     -26.295 -31.144  -9.319  0.00-20.00           C  
ATOM    319 HG21 THR    21     -26.912 -30.573  -9.948  0.00-20.00           H  
ATOM    320 HG22 THR    21     -25.414 -31.463  -9.842  0.00-20.00           H  
ATOM    321 HG23 THR    21     -26.874 -31.988  -8.939  0.00-20.00           H  
ATOM    322  OG1 THR    21     -27.077 -30.074  -7.394  0.00-20.00           O  
ATOM    323  HG1 THR    21     -26.924 -30.033  -6.419  0.00-20.00           H  
ATOM    324  C   THR    21     -24.218 -32.326  -7.565  0.00-20.00           C  
ATOM    325  O   THR    21     -24.462 -33.567  -7.528  0.00-20.00           O  
ATOM    326  N   LEU    22     -23.125 -31.863  -8.069  0.00-20.00           N  
ATOM    327  H   LEU    22     -23.063 -30.853  -8.208  0.00-20.00           H  
ATOM    328  CA  LEU    22     -22.211 -32.787  -8.728  0.00-20.00           C  
ATOM    329  HA  LEU    22     -22.735 -33.550  -9.247  0.00-20.00           H  
ATOM    330  CB  LEU    22     -21.347 -32.057  -9.800  0.00-20.00           C  
ATOM    331  HB2 LEU    22     -20.476 -32.747 -10.207  0.00-20.00           H  
ATOM    332  HB3 LEU    22     -20.889 -31.160  -9.425  0.00-20.00           H  
ATOM    333  CG  LEU    22     -22.231 -31.552 -10.966  0.00-20.00           C  
ATOM    334  HG  LEU    22     -22.901 -30.786 -10.544  0.00-20.00           H  
ATOM    335  CD1 LEU    22     -21.405 -30.835 -12.043  0.00-20.00           C  
ATOM    336 HD11 LEU    22     -20.892 -29.933 -11.722  0.00-20.00           H  
ATOM    337 HD12 LEU    22     -20.646 -31.412 -12.559  0.00-20.00           H  
ATOM    338 HD13 LEU    22     -22.001 -30.449 -12.828  0.00-20.00           H  
ATOM    339  CD2 LEU    22     -23.162 -32.559 -11.697  0.00-20.00           C  
ATOM    340 HD21 LEU    22     -22.521 -33.243 -12.224  0.00-20.00           H  
ATOM    341 HD22 LEU    22     -23.890 -32.072 -12.286  0.00-20.00           H  
ATOM    342 HD23 LEU    22     -23.831 -33.051 -10.957  0.00-20.00           H  
ATOM    343  C   LEU    22     -21.171 -33.341  -7.685  0.00-20.00           C  
ATOM    344  O   LEU    22     -19.991 -33.419  -7.850  0.00-20.00           O  
ATOM    345  N   ALA    23     -21.784 -33.800  -6.584  0.00-20.00           N  
ATOM    346  H   ALA    23     -22.791 -33.759  -6.668  0.00-20.00           H  
ATOM    347  CA  ALA    23     -21.130 -34.552  -5.571  0.00-20.00           C  
ATOM    348  HA  ALA    23     -20.113 -34.134  -5.298  0.00-20.00           H  
ATOM    349  CB  ALA    23     -21.910 -34.288  -4.299  0.00-20.00           C  
ATOM    350  HB1 ALA    23     -21.910 -33.181  -4.256  0.00-20.00           H  
ATOM    351  HB2 ALA    23     -23.045 -34.437  -4.516  0.00-20.00           H  
ATOM    352  HB3 ALA    23     -21.439 -34.682  -3.436  0.00-20.00           H  
ATOM    353  C   ALA    23     -21.339 -36.012  -5.994  0.00-20.00           C  
ATOM    354  O   ALA    23     -22.441 -36.359  -6.358  0.00-20.00           O  
ATOM    355  N   PRO    24     -20.328 -36.871  -5.873  0.00-20.00           N  
ATOM    356  CD  PRO    24     -19.017 -36.651  -5.281  0.00-20.00           C  
ATOM    357  HD2 PRO    24     -19.021 -35.970  -4.410  0.00-20.00           H  
ATOM    358  HD3 PRO    24     -18.354 -36.186  -5.958  0.00-20.00           H  
ATOM    359  CG  PRO    24     -18.402 -38.059  -4.984  0.00-20.00           C  
ATOM    360  HG2 PRO    24     -17.337 -37.911  -4.924  0.00-20.00           H  
ATOM    361  HG3 PRO    24     -18.798 -38.363  -3.998  0.00-20.00           H  
ATOM    362  CB  PRO    24     -19.073 -38.801  -6.102  0.00-20.00           C  
ATOM    363  HB2 PRO    24     -18.563 -38.681  -7.114  0.00-20.00           H  
ATOM    364  HB3 PRO    24     -18.998 -39.869  -6.027  0.00-20.00           H  
ATOM    365  CA  PRO    24     -20.525 -38.306  -6.152  0.00-20.00           C  
ATOM    366  HA  PRO    24     -20.939 -38.400  -7.143  0.00-20.00           H  
ATOM    367  C   PRO    24     -21.422 -38.953  -5.093  0.00-20.00           C  
ATOM    368  O   PRO    24     -21.261 -38.767  -3.882  0.00-20.00           O  
ATOM    369  N   ALA    25     -22.375 -39.797  -5.513  0.00-20.00           N  
ATOM    370  H   ALA    25     -22.439 -40.003  -6.512  0.00-20.00           H  
ATOM    371  CA  ALA    25     -23.162 -40.681  -4.694  0.00-20.00           C  
ATOM    372  HA  ALA    25     -23.342 -40.232  -3.747  0.00-20.00           H  
ATOM    373  CB  ALA    25     -24.576 -40.831  -5.332  0.00-20.00           C  
ATOM    374  HB1 ALA    25     -24.853 -40.098  -5.962  0.00-20.00           H  
ATOM    375  HB2 ALA    25     -25.362 -40.756  -4.634  0.00-20.00           H  
ATOM    376  HB3 ALA    25     -24.588 -41.700  -5.934  0.00-20.00           H  
ATOM    377  C   ALA    25     -22.407 -42.010  -4.621  0.00-20.00           C  
ATOM    378  O   ALA    25     -21.463 -42.313  -5.345  0.00-20.00           O  
ATOM    379  N   THR    26     -22.844 -42.975  -3.753  0.00-20.00           N  
ATOM    380  H   THR    26     -23.688 -42.829  -3.228  0.00-20.00           H  
ATOM    381  CA  THR    26     -22.279 -44.317  -3.771  0.00-20.00           C  
ATOM    382  HA  THR    26     -21.184 -44.161  -3.758  0.00-20.00           H  
ATOM    383  CB  THR    26     -22.900 -45.124  -2.669  0.00-20.00           C  
ATOM    384  HB  THR    26     -23.924 -45.134  -2.893  0.00-20.00           H  
ATOM    385  CG2 THR    26     -22.385 -46.536  -2.640  0.00-20.00           C  
ATOM    386 HG21 THR    26     -21.886 -46.768  -1.657  0.00-20.00           H  
ATOM    387 HG22 THR    26     -21.631 -46.710  -3.372  0.00-20.00           H  
ATOM    388 HG23 THR    26     -23.165 -47.181  -2.913  0.00-20.00           H  
ATOM    389  OG1 THR    26     -22.567 -44.479  -1.410  0.00-20.00           O  
ATOM    390  HG1 THR    26     -22.177 -43.658  -1.561  0.00-20.00           H  
ATOM    391  C   THR    26     -22.694 -44.827  -5.158  0.00-20.00           C  
ATOM    392  O   THR    26     -23.912 -44.757  -5.444  0.00-20.00           O  
ATOM    393  N   ASN    27     -21.769 -45.509  -5.896  0.00-20.00           N  
ATOM    394  H   ASN    27     -20.846 -45.586  -5.564  0.00-20.00           H  
ATOM    395  CA  ASN    27     -21.985 -46.163  -7.133  0.00-20.00           C  
ATOM    396  HA  ASN    27     -21.065 -46.532  -7.525  0.00-20.00           H  
ATOM    397  CB  ASN    27     -22.886 -47.362  -6.990  0.00-20.00           C  
ATOM    398  HB2 ASN    27     -23.215 -47.587  -5.975  0.00-20.00           H  
ATOM    399  HB3 ASN    27     -23.791 -47.196  -7.564  0.00-20.00           H  
ATOM    400  CG  ASN    27     -22.142 -48.553  -7.513  0.00-20.00           C  
ATOM    401  OD1 ASN    27     -21.950 -49.472  -6.771  0.00-20.00           O  
ATOM    402  ND2 ASN    27     -21.744 -48.453  -8.775  0.00-20.00           N  
ATOM    403 HD21 ASN    27     -21.835 -47.549  -9.279  0.00-20.00           H  
ATOM    404 HD22 ASN    27     -21.685 -49.321  -9.297  0.00-20.00           H  
ATOM    405  C   ASN    27     -22.668 -45.236  -8.129  0.00-20.00           C  
ATOM    406  O   ASN    27     -23.539 -45.655  -8.890  0.00-20.00           O  
ATOM    407  N   ASH    28     -22.313 -43.909  -8.118  0.00-20.00           N  
ATOM    408  H   ASH    28     -21.636 -43.717  -7.493  0.00-20.00           H  
ATOM    409  CA  ASH    28     -23.027 -42.995  -8.912  0.00-20.00           C  
ATOM    410  HA  ASH    28     -24.048 -43.004  -8.506  0.00-20.00           H  
ATOM    411  CB  ASH    28     -22.341 -41.612  -8.599  0.00-20.00           C  
ATOM    412  HB2 ASH    28     -22.279 -41.524  -7.505  0.00-20.00           H  
ATOM    413  HB3 ASH    28     -21.382 -41.487  -9.165  0.00-20.00           H  
ATOM    414  CG  ASH    28     -23.337 -40.586  -9.064  0.00-20.00           C  
ATOM    415  OD1 ASH    28     -23.865 -40.688 -10.283  0.00-20.00           O  
ATOM    416  OD2 ASH    28     -23.456 -39.593  -8.314  0.00-20.00           O  
ATOM    417  HD1 ASH    28     -24.723 -40.324 -10.290  0.00-20.00           H  
ATOM    418  C   ASH    28     -22.802 -43.374 -10.434  0.00-20.00           C  
ATOM    419  O   ASH    28     -21.653 -43.601 -10.792  0.00-20.00           O  
ATOM    420  N   PRO    29     -23.802 -43.315 -11.259  0.00-20.00           N  
ATOM    421  CD  PRO    29     -25.174 -43.080 -10.872  0.00-20.00           C  
ATOM    422  HD2 PRO    29     -25.409 -42.161 -10.297  0.00-20.00           H  
ATOM    423  HD3 PRO    29     -25.575 -43.969 -10.337  0.00-20.00           H  
ATOM    424  CG  PRO    29     -25.900 -43.052 -12.261  0.00-20.00           C  
ATOM    425  HG2 PRO    29     -25.733 -42.035 -12.693  0.00-20.00           H  
ATOM    426  HG3 PRO    29     -26.933 -43.368 -12.160  0.00-20.00           H  
ATOM    427  CB  PRO    29     -25.084 -43.986 -13.088  0.00-20.00           C  
ATOM    428  HB2 PRO    29     -25.337 -45.025 -12.863  0.00-20.00           H  
ATOM    429  HB3 PRO    29     -25.244 -43.821 -14.177  0.00-20.00           H  
ATOM    430  CA  PRO    29     -23.664 -43.631 -12.619  0.00-20.00           C  
ATOM    431  HA  PRO    29     -23.049 -44.495 -12.693  0.00-20.00           H  
ATOM    432  C   PRO    29     -22.970 -42.528 -13.447  0.00-20.00           C  
ATOM    433  O   PRO    29     -22.589 -42.769 -14.575  0.00-20.00           O  
ATOM    434  N   ARN    30     -22.946 -41.288 -12.909  0.00-20.00           N  
ATOM    435  H   ARN    30     -23.406 -41.105 -12.052  0.00-20.00           H  
ATOM    436  CA  ARN    30     -22.188 -40.243 -13.543  0.00-20.00           C  
ATOM    437  HA  ARN    30     -22.486 -40.311 -14.565  0.00-20.00           H  
ATOM    438  CB  ARN    30     -22.633 -38.962 -12.815  0.00-20.00           C  
ATOM    439  HB2 ARN    30     -22.017 -38.228 -13.338  0.00-20.00           H  
ATOM    440  HB3 ARN    30     -22.315 -38.984 -11.854  0.00-20.00           H  
ATOM    441  CG  ARN    30     -24.157 -38.645 -12.969  0.00-20.00           C  
ATOM    442  HG2 ARN    30     -24.298 -38.272 -13.970  0.00-20.00           H  
ATOM    443  HG3 ARN    30     -24.850 -39.469 -12.800  0.00-20.00           H  
ATOM    444  CD  ARN    30     -24.538 -37.493 -12.166  0.00-20.00           C  
ATOM    445  HD2 ARN    30     -23.871 -36.652 -12.484  0.00-20.00           H  
ATOM    446  HD3 ARN    30     -25.519 -37.208 -12.573  0.00-20.00           H  
ATOM    447  NE  ARN    30     -24.501 -37.639 -10.773  0.00-20.00           N  
ATOM    448  HE  ARN    30     -24.003 -38.447 -10.526  0.00-20.00           H  
ATOM    449  CZ  ARN    30     -24.488 -36.621  -9.764  0.00-20.00           C  
ATOM    450  NH1 ARN    30     -24.632 -35.434  -9.995  0.00-20.00           N  
ATOM    451 HH11 ARN    30     -25.110 -35.368 -10.917  0.00-20.00           H  
ATOM    452  NH2 ARN    30     -24.234 -37.163  -8.488  0.00-20.00           N  
ATOM    453 HH21 ARN    30     -23.990 -38.157  -8.477  0.00-20.00           H  
ATOM    454 HH22 ARN    30     -23.460 -36.707  -8.038  0.00-20.00           H  
ATOM    455  C   ARN    30     -20.700 -40.433 -13.468  0.00-20.00           C  
ATOM    456  O   ARN    30     -19.970 -39.837 -14.250  0.00-20.00           O  
ATOM    457  N   TYR    31     -20.235 -41.290 -12.514  0.00-20.00           N  
ATOM    458  H   TYR    31     -20.936 -41.792 -11.944  0.00-20.00           H  
ATOM    459  CA  TYR    31     -18.779 -41.401 -12.193  0.00-20.00           C  
ATOM    460  HA  TYR    31     -18.186 -40.688 -12.804  0.00-20.00           H  
ATOM    461  CB  TYR    31     -18.401 -41.045 -10.762  0.00-20.00           C  
ATOM    462  HB2 TYR    31     -17.350 -41.350 -10.557  0.00-20.00           H  
ATOM    463  HB3 TYR    31     -18.958 -41.592  -9.906  0.00-20.00           H  
ATOM    464  CG  TYR    31     -18.510 -39.570 -10.493  0.00-20.00           C  
ATOM    465  CD1 TYR    31     -17.371 -38.699 -10.564  0.00-20.00           C  
ATOM    466  HD1 TYR    31     -16.425 -39.081 -10.806  0.00-20.00           H  
ATOM    467  CE1 TYR    31     -17.553 -37.332 -10.459  0.00-20.00           C  
ATOM    468  HE1 TYR    31     -16.538 -36.811 -10.491  0.00-20.00           H  
ATOM    469  CZ  TYR    31     -18.764 -36.766 -10.130  0.00-20.00           C  
ATOM    470  OH  TYR    31     -18.937 -35.456 -10.061  0.00-20.00           O  
ATOM    471  HH  TYR    31     -19.857 -35.252  -9.988  0.00-20.00           H  
ATOM    472  CE2 TYR    31     -19.883 -37.620  -9.995  0.00-20.00           C  
ATOM    473  HE2 TYR    31     -20.796 -37.147  -9.636  0.00-20.00           H  
ATOM    474  CD2 TYR    31     -19.753 -39.017 -10.142  0.00-20.00           C  
ATOM    475  HD2 TYR    31     -20.626 -39.607  -9.982  0.00-20.00           H  
ATOM    476  C   TYR    31     -18.237 -42.791 -12.572  0.00-20.00           C  
ATOM    477  O   TYR    31     -18.966 -43.765 -12.640  0.00-20.00           O  
ATOM    478  N   LEU    32     -16.944 -42.782 -12.941  0.00-20.00           N  
ATOM    479  H   LEU    32     -16.433 -41.927 -12.934  0.00-20.00           H  
ATOM    480  CA  LEU    32     -16.107 -43.931 -13.296  0.00-20.00           C  
ATOM    481  HA  LEU    32     -16.695 -44.520 -13.930  0.00-20.00           H  
ATOM    482  CB  LEU    32     -14.807 -43.508 -14.075  0.00-20.00           C  
ATOM    483  HB2 LEU    32     -15.099 -42.734 -14.757  0.00-20.00           H  
ATOM    484  HB3 LEU    32     -14.094 -42.973 -13.421  0.00-20.00           H  
ATOM    485  CG  LEU    32     -14.147 -44.744 -14.770  0.00-20.00           C  
ATOM    486  HG  LEU    32     -13.838 -45.470 -13.997  0.00-20.00           H  
ATOM    487  CD1 LEU    32     -15.059 -45.437 -15.790  0.00-20.00           C  
ATOM    488 HD11 LEU    32     -15.577 -44.772 -16.514  0.00-20.00           H  
ATOM    489 HD12 LEU    32     -14.670 -46.259 -16.322  0.00-20.00           H  
ATOM    490 HD13 LEU    32     -15.859 -45.926 -15.248  0.00-20.00           H  
ATOM    491  CD2 LEU    32     -12.900 -44.295 -15.610  0.00-20.00           C  
ATOM    492 HD21 LEU    32     -12.083 -44.955 -15.378  0.00-20.00           H  
ATOM    493 HD22 LEU    32     -12.591 -43.272 -15.295  0.00-20.00           H  
ATOM    494 HD23 LEU    32     -12.975 -44.271 -16.686  0.00-20.00           H  
ATOM    495  C   LEU    32     -15.842 -44.627 -11.959  0.00-20.00           C  
ATOM    496  O   LEU    32     -15.230 -44.162 -11.023  0.00-20.00           O  
ATOM    497  N   GLN    33     -16.232 -45.983 -11.970  0.00-20.00           N  
ATOM    498  H   GLN    33     -16.376 -46.426 -12.941  0.00-20.00           H  
ATOM    499  CA  GLN    33     -16.064 -46.944 -10.902  0.00-20.00           C  
ATOM    500  HA  GLN    33     -15.895 -46.334  -9.979  0.00-20.00           H  
ATOM    501  CB  GLN    33     -17.376 -47.742 -10.682  0.00-20.00           C  
ATOM    502  HB2 GLN    33     -17.215 -48.348  -9.782  0.00-20.00           H  
ATOM    503  HB3 GLN    33     -17.466 -48.448 -11.446  0.00-20.00           H  
ATOM    504  CG  GLN    33     -18.721 -47.113 -10.615  0.00-20.00           C  
ATOM    505  HG2 GLN    33     -18.768 -46.551 -11.550  0.00-20.00           H  
ATOM    506  HG3 GLN    33     -19.358 -47.977 -10.411  0.00-20.00           H  
ATOM    507  CD  GLN    33     -18.982 -46.183  -9.395  0.00-20.00           C  
ATOM    508  OE1 GLN    33     -18.302 -46.334  -8.389  0.00-20.00           O  
ATOM    509  NE2 GLN    33     -19.663 -45.086  -9.596  0.00-20.00           N  
ATOM    510 HE21 GLN    33     -20.035 -44.612  -8.814  0.00-20.00           H  
ATOM    511 HE22 GLN    33     -19.913 -44.697 -10.545  0.00-20.00           H  
ATOM    512  C   GLN    33     -14.921 -47.843 -11.195  0.00-20.00           C  
ATOM    513  O   GLN    33     -14.854 -48.465 -12.250  0.00-20.00           O  
ATOM    514  N   ALA    34     -14.011 -47.879 -10.232  0.00-20.00           N  
ATOM    515  H   ALA    34     -13.902 -47.149  -9.496  0.00-20.00           H  
ATOM    516  CA  ALA    34     -12.945 -48.895 -10.140  0.00-20.00           C  
ATOM    517  HA  ALA    34     -12.265 -48.726 -10.927  0.00-20.00           H  
ATOM    518  CB  ALA    34     -12.220 -48.821  -8.771  0.00-20.00           C  
ATOM    519  HB1 ALA    34     -11.690 -49.782  -8.546  0.00-20.00           H  
ATOM    520  HB2 ALA    34     -11.506 -47.991  -8.753  0.00-20.00           H  
ATOM    521  HB3 ALA    34     -13.037 -48.599  -8.054  0.00-20.00           H  
ATOM    522  C   ALA    34     -13.429 -50.336 -10.239  0.00-20.00           C  
ATOM    523  O   ALA    34     -14.535 -50.589  -9.830  0.00-20.00           O  
ATOM    524  N   CYS    35     -12.600 -51.279 -10.798  0.00-20.00           N  
ATOM    525  H   CYS    35     -11.643 -51.148 -11.161  0.00-20.00           H  
ATOM    526  CA  CYS    35     -13.075 -52.674 -10.669  0.00-20.00           C  
ATOM    527  HA  CYS    35     -13.849 -52.793  -9.894  0.00-20.00           H  
ATOM    528  CB  CYS    35     -13.849 -52.964 -11.931  0.00-20.00           C  
ATOM    529  HB2 CYS    35     -14.310 -53.960 -11.928  0.00-20.00           H  
ATOM    530  HB3 CYS    35     -14.657 -52.304 -12.034  0.00-20.00           H  
ATOM    531  SG  CYS    35     -12.955 -52.780 -13.518  0.00-20.00           S  
ATOM    532  HG  CYS    35     -11.695 -52.772 -13.023  0.00-20.00           H  
ATOM    533  C   CYS    35     -12.054 -53.752 -10.373  0.00-20.00           C  
ATOM    534  O   CYS    35     -10.834 -53.524 -10.447  0.00-20.00           O  
ATOM    535  N   GLY    36     -12.610 -54.851  -9.893  0.00-20.00           N  
ATOM    536  H   GLY    36     -13.579 -55.000  -9.946  0.00-20.00           H  
ATOM    537  CA  GLY    36     -11.773 -56.010  -9.634  0.00-20.00           C  
ATOM    538  HA2 GLY    36     -11.156 -56.316 -10.485  0.00-20.00           H  
ATOM    539  HA3 GLY    36     -12.453 -56.840  -9.484  0.00-20.00           H  
ATOM    540  C   GLY    36     -10.867 -55.943  -8.383  0.00-20.00           C  
ATOM    541  O   GLY    36     -10.102 -56.862  -8.139  0.00-20.00           O  
ATOM    542  N   GLY    37     -10.958 -54.857  -7.628  0.00-20.00           N  
ATOM    543  H   GLY    37     -11.498 -54.022  -7.983  0.00-20.00           H  
ATOM    544  CA  GLY    37     -10.212 -54.741  -6.453  0.00-20.00           C  
ATOM    545  HA2 GLY    37      -9.740 -55.675  -6.187  0.00-20.00           H  
ATOM    546  HA3 GLY    37     -10.867 -54.516  -5.599  0.00-20.00           H  
ATOM    547  C   GLY    37      -9.176 -53.599  -6.590  0.00-20.00           C  
ATOM    548  O   GLY    37      -8.936 -52.864  -5.672  0.00-20.00           O  
ATOM    549  N   GLH    38      -8.573 -53.387  -7.780  0.00-20.00           N  
ATOM    550  H   GLH    38      -8.713 -54.057  -8.525  0.00-20.00           H  
ATOM    551  CA  GLH    38      -7.521 -52.408  -7.926  0.00-20.00           C  
ATOM    552  HA  GLH    38      -6.588 -52.566  -7.373  0.00-20.00           H  
ATOM    553  CB  GLH    38      -7.190 -52.496  -9.447  0.00-20.00           C  
ATOM    554  HB2 GLH    38      -8.083 -52.848  -9.891  0.00-20.00           H  
ATOM    555  HB3 GLH    38      -7.158 -51.493  -9.935  0.00-20.00           H  
ATOM    556  CG  GLH    38      -5.859 -53.221  -9.709  0.00-20.00           C  
ATOM    557  HG2 GLH    38      -4.989 -52.634  -9.645  0.00-20.00           H  
ATOM    558  HG3 GLH    38      -5.772 -54.041  -8.985  0.00-20.00           H  
ATOM    559  CD  GLH    38      -5.768 -53.873 -11.088  0.00-20.00           C  
ATOM    560  OE1 GLH    38      -6.960 -54.223 -11.605  0.00-20.00           O  
ATOM    561  OE2 GLH    38      -4.694 -53.972 -11.710  0.00-20.00           O  
ATOM    562  HE1 GLH    38      -6.931 -54.090 -12.544  0.00-20.00           H  
ATOM    563  C   GLH    38      -8.109 -51.017  -7.527  0.00-20.00           C  
ATOM    564  O   GLH    38      -9.286 -50.821  -7.760  0.00-20.00           O  
ATOM    565  N   LYS    39      -7.185 -50.133  -7.125  0.00-20.00           N  
ATOM    566  H   LYS    39      -6.224 -50.411  -7.111  0.00-20.00           H  
ATOM    567  CA  LYS    39      -7.603 -48.803  -6.656  0.00-20.00           C  
ATOM    568  HA  LYS    39      -8.611 -48.789  -6.165  0.00-20.00           H  
ATOM    569  CB  LYS    39      -6.623 -48.338  -5.602  0.00-20.00           C  
ATOM    570  HB2 LYS    39      -5.694 -48.073  -6.116  0.00-20.00           H  
ATOM    571  HB3 LYS    39      -6.901 -47.356  -5.260  0.00-20.00           H  
ATOM    572  CG  LYS    39      -6.628 -49.174  -4.314  0.00-20.00           C  
ATOM    573  HG2 LYS    39      -7.548 -49.198  -3.736  0.00-20.00           H  
ATOM    574  HG3 LYS    39      -6.542 -50.214  -4.494  0.00-20.00           H  
ATOM    575  CD  LYS    39      -5.441 -48.814  -3.406  0.00-20.00           C  
ATOM    576  HD2 LYS    39      -5.417 -47.697  -3.378  0.00-20.00           H  
ATOM    577  HD3 LYS    39      -4.519 -49.179  -3.879  0.00-20.00           H  
ATOM    578  CE  LYS    39      -5.687 -49.335  -1.972  0.00-20.00           C  
ATOM    579  HE2 LYS    39      -6.510 -48.939  -1.518  0.00-20.00           H  
ATOM    580  HE3 LYS    39      -5.790 -50.435  -2.140  0.00-20.00           H  
ATOM    581  NZ  LYS    39      -4.451 -49.244  -1.078  0.00-20.00           N  
ATOM    582  HZ1 LYS    39      -4.646 -49.667  -0.173  0.00-20.00           H  
ATOM    583  HZ2 LYS    39      -4.285 -48.192  -0.851  0.00-20.00           H  
ATOM    584  HZ3 LYS    39      -3.649 -49.675  -1.406  0.00-20.00           H  
ATOM    585  C   LYS    39      -7.633 -47.850  -7.926  0.00-20.00           C  
ATOM    586  O   LYS    39      -6.531 -47.697  -8.482  0.00-20.00           O  
ATOM    587  N   LEU    40      -8.725 -47.173  -8.325  0.00-20.00           N  
ATOM    588  H   LEU    40      -9.549 -47.237  -7.782  0.00-20.00           H  
ATOM    589  CA  LEU    40      -8.710 -46.252  -9.406  0.00-20.00           C  
ATOM    590  HA  LEU    40      -7.977 -46.465 -10.101  0.00-20.00           H  
ATOM    591  CB  LEU    40     -10.073 -46.354 -10.171  0.00-20.00           C  
ATOM    592  HB2 LEU    40     -10.915 -46.182  -9.482  0.00-20.00           H  
ATOM    593  HB3 LEU    40     -10.180 -47.443 -10.468  0.00-20.00           H  
ATOM    594  CG  LEU    40     -10.201 -45.529 -11.390  0.00-20.00           C  
ATOM    595  HG  LEU    40      -9.201 -45.170 -11.805  0.00-20.00           H  
ATOM    596  CD1 LEU    40     -11.089 -46.205 -12.511  0.00-20.00           C  
ATOM    597 HD11 LEU    40     -12.131 -46.287 -12.239  0.00-20.00           H  
ATOM    598 HD12 LEU    40     -10.706 -47.187 -12.746  0.00-20.00           H  
ATOM    599 HD13 LEU    40     -11.046 -45.619 -13.415  0.00-20.00           H  
ATOM    600  CD2 LEU    40     -10.814 -44.165 -11.104  0.00-20.00           C  
ATOM    601 HD21 LEU    40     -11.266 -43.768 -12.065  0.00-20.00           H  
ATOM    602 HD22 LEU    40     -11.628 -44.161 -10.359  0.00-20.00           H  
ATOM    603 HD23 LEU    40     -10.110 -43.340 -10.783  0.00-20.00           H  
ATOM    604  C   LEU    40      -8.512 -44.821  -8.886  0.00-20.00           C  
ATOM    605  O   LEU    40      -7.662 -44.157  -9.486  0.00-20.00           O  
ATOM    606  N   ASN    41      -9.251 -44.433  -7.813  0.00-20.00           N  
ATOM    607  H   ASN    41     -10.049 -44.999  -7.554  0.00-20.00           H  
ATOM    608  CA  ASN    41      -9.208 -43.129  -7.045  0.00-20.00           C  
ATOM    609  HA  ASN    41      -9.179 -42.215  -7.694  0.00-20.00           H  
ATOM    610  CB  ASN    41     -10.574 -42.848  -6.322  0.00-20.00           C  
ATOM    611  HB2 ASN    41     -10.578 -42.033  -5.628  0.00-20.00           H  
ATOM    612  HB3 ASN    41     -10.678 -43.751  -5.684  0.00-20.00           H  
ATOM    613  CG  ASN    41     -11.842 -42.684  -7.197  0.00-20.00           C  
ATOM    614  OD1 ASN    41     -11.689 -42.431  -8.421  0.00-20.00           O  
ATOM    615  ND2 ASN    41     -12.945 -43.083  -6.580  0.00-20.00           N  
ATOM    616 HD21 ASN    41     -13.815 -43.077  -7.121  0.00-20.00           H  
ATOM    617 HD22 ASN    41     -12.960 -43.503  -5.647  0.00-20.00           H  
ATOM    618  C   ASN    41      -8.088 -43.207  -6.046  0.00-20.00           C  
ATOM    619  O   ASN    41      -7.974 -44.279  -5.412  0.00-20.00           O  
ATOM    620  N   ARG    42      -7.530 -42.041  -5.753  0.00-20.00           N  
ATOM    621  H   ARG    42      -7.910 -41.235  -6.190  0.00-20.00           H  
ATOM    622  CA  ARG    42      -6.570 -41.795  -4.684  0.00-20.00           C  
ATOM    623  HA  ARG    42      -6.212 -42.769  -4.265  0.00-20.00           H  
ATOM    624  CB  ARG    42      -5.266 -41.052  -5.161  0.00-20.00           C  
ATOM    625  HB2 ARG    42      -4.574 -41.067  -4.318  0.00-20.00           H  
ATOM    626  HB3 ARG    42      -4.771 -41.639  -5.995  0.00-20.00           H  
ATOM    627  CG  ARG    42      -5.589 -39.666  -5.604  0.00-20.00           C  
ATOM    628  HG2 ARG    42      -6.406 -39.597  -6.321  0.00-20.00           H  
ATOM    629  HG3 ARG    42      -5.953 -39.100  -4.737  0.00-20.00           H  
ATOM    630  CD  ARG    42      -4.436 -38.926  -6.245  0.00-20.00           C  
ATOM    631  HD2 ARG    42      -4.122 -39.369  -7.174  0.00-20.00           H  
ATOM    632  HD3 ARG    42      -4.787 -37.933  -6.569  0.00-20.00           H  
ATOM    633  NE  ARG    42      -3.305 -38.769  -5.315  0.00-20.00           N  
ATOM    634  HE  ARG    42      -3.492 -38.570  -4.304  0.00-20.00           H  
ATOM    635  CZ  ARG    42      -2.102 -39.332  -5.391  0.00-20.00           C  
ATOM    636  NH1 ARG    42      -1.718 -39.936  -6.443  0.00-20.00           N  
ATOM    637 HH11 ARG    42      -0.808 -40.303  -6.501  0.00-20.00           H  
ATOM    638 HH12 ARG    42      -2.110 -39.711  -7.379  0.00-20.00           H  
ATOM    639  NH2 ARG    42      -1.295 -39.152  -4.290  0.00-20.00           N  
ATOM    640 HH21 ARG    42      -1.636 -38.690  -3.403  0.00-20.00           H  
ATOM    641 HH22 ARG    42      -0.398 -39.726  -4.221  0.00-20.00           H  
ATOM    642  C   ARG    42      -7.276 -41.149  -3.448  0.00-20.00           C  
ATOM    643  O   ARG    42      -7.109 -41.537  -2.277  0.00-20.00           O  
ATOM    644  N   PHE    43      -8.177 -40.125  -3.763  0.00-20.00           N  
ATOM    645  H   PHE    43      -8.295 -39.992  -4.776  0.00-20.00           H  
ATOM    646  CA  PHE    43      -9.147 -39.598  -2.804  0.00-20.00           C  
ATOM    647  HA  PHE    43      -8.871 -39.861  -1.785  0.00-20.00           H  
ATOM    648  CB  PHE    43      -9.039 -38.066  -2.905  0.00-20.00           C  
ATOM    649  HB2 PHE    43      -9.865 -37.633  -2.352  0.00-20.00           H  
ATOM    650  HB3 PHE    43      -9.097 -37.796  -3.954  0.00-20.00           H  
ATOM    651  CG  PHE    43      -7.751 -37.449  -2.492  0.00-20.00           C  
ATOM    652  CD1 PHE    43      -6.922 -36.770  -3.491  0.00-20.00           C  
ATOM    653  HD1 PHE    43      -7.247 -36.715  -4.513  0.00-20.00           H  
ATOM    654  CE1 PHE    43      -5.870 -35.959  -3.066  0.00-20.00           C  
ATOM    655  HE1 PHE    43      -5.193 -35.456  -3.758  0.00-20.00           H  
ATOM    656  CZ  PHE    43      -5.553 -35.964  -1.737  0.00-20.00           C  
ATOM    657  HZ  PHE    43      -4.674 -35.427  -1.509  0.00-20.00           H  
ATOM    658  CE2 PHE    43      -6.271 -36.649  -0.720  0.00-20.00           C  
ATOM    659  HE2 PHE    43      -6.011 -36.582   0.304  0.00-20.00           H  
ATOM    660  CD2 PHE    43      -7.398 -37.414  -1.128  0.00-20.00           C  
ATOM    661  HD2 PHE    43      -8.070 -37.899  -0.519  0.00-20.00           H  
ATOM    662  C   PHE    43     -10.513 -40.076  -3.255  0.00-20.00           C  
ATOM    663  O   PHE    43     -10.892 -39.948  -4.380  0.00-20.00           O  
ATOM    664  N   ARG    44     -11.213 -40.760  -2.301  0.00-20.00           N  
ATOM    665  H   ARG    44     -10.854 -40.839  -1.398  0.00-20.00           H  
ATOM    666  CA  ARG    44     -12.487 -41.593  -2.329  0.00-20.00           C  
ATOM    667  HA  ARG    44     -12.141 -42.400  -2.945  0.00-20.00           H  
ATOM    668  CB  ARG    44     -12.917 -41.962  -0.978  0.00-20.00           C  
ATOM    669  HB2 ARG    44     -13.780 -42.624  -1.061  0.00-20.00           H  
ATOM    670  HB3 ARG    44     -12.175 -42.620  -0.629  0.00-20.00           H  
ATOM    671  CG  ARG    44     -13.336 -40.866  -0.042  0.00-20.00           C  
ATOM    672  HG2 ARG    44     -14.161 -40.275  -0.384  0.00-20.00           H  
ATOM    673  HG3 ARG    44     -12.588 -40.049  -0.064  0.00-20.00           H  
ATOM    674  CD  ARG    44     -13.486 -41.213   1.451  0.00-20.00           C  
ATOM    675  HD2 ARG    44     -12.499 -41.539   1.789  0.00-20.00           H  
ATOM    676  HD3 ARG    44     -13.733 -40.348   2.047  0.00-20.00           H  
ATOM    677  NE  ARG    44     -14.448 -42.280   1.580  0.00-20.00           N  
ATOM    678  HE  ARG    44     -15.099 -42.343   0.738  0.00-20.00           H  
ATOM    679  CZ  ARG    44     -14.634 -43.090   2.605  0.00-20.00           C  
ATOM    680  NH1 ARG    44     -15.560 -44.065   2.502  0.00-20.00           N  
ATOM    681 HH11 ARG    44     -16.114 -44.126   1.674  0.00-20.00           H  
ATOM    682 HH12 ARG    44     -15.868 -44.679   3.309  0.00-20.00           H  
ATOM    683  NH2 ARG    44     -13.941 -42.928   3.699  0.00-20.00           N  
ATOM    684 HH21 ARG    44     -13.104 -42.418   3.823  0.00-20.00           H  
ATOM    685 HH22 ARG    44     -14.152 -43.515   4.476  0.00-20.00           H  
ATOM    686  C   ARG    44     -13.615 -40.810  -3.097  0.00-20.00           C  
ATOM    687  O   ARG    44     -14.523 -41.452  -3.651  0.00-20.00           O  
ATOM    688  N   ASP    45     -13.599 -39.524  -3.003  0.00-20.00           N  
ATOM    689  H   ASP    45     -13.010 -39.032  -2.342  0.00-20.00           H  
ATOM    690  CA  ASP    45     -14.661 -38.719  -3.484  0.00-20.00           C  
ATOM    691  HA  ASP    45     -15.250 -39.239  -4.273  0.00-20.00           H  
ATOM    692  CB  ASP    45     -15.648 -38.435  -2.307  0.00-20.00           C  
ATOM    693  HB2 ASP    45     -16.510 -37.999  -2.755  0.00-20.00           H  
ATOM    694  HB3 ASP    45     -15.952 -39.403  -1.871  0.00-20.00           H  
ATOM    695  CG  ASP    45     -15.021 -37.429  -1.334  0.00-20.00           C  
ATOM    696  OD1 ASP    45     -13.820 -37.641  -0.970  0.00-20.00           O  
ATOM    697  OD2 ASP    45     -15.671 -36.377  -1.128  0.00-20.00           O  
ATOM    698  C   ASP    45     -14.181 -37.495  -4.243  0.00-20.00           C  
ATOM    699  O   ASP    45     -15.020 -36.667  -4.592  0.00-20.00           O  
ATOM    700  N   ILE    46     -12.968 -37.543  -4.749  0.00-20.00           N  
ATOM    701  H   ILE    46     -12.350 -38.235  -4.367  0.00-20.00           H  
ATOM    702  CA  ILE    46     -12.470 -36.710  -5.771  0.00-20.00           C  
ATOM    703  HA  ILE    46     -13.156 -35.897  -5.990  0.00-20.00           H  
ATOM    704  CB  ILE    46     -11.128 -35.982  -5.409  0.00-20.00           C  
ATOM    705  HB  ILE    46     -10.273 -36.576  -5.390  0.00-20.00           H  
ATOM    706  CG2 ILE    46     -10.714 -34.975  -6.516  0.00-20.00           C  
ATOM    707 HG21 ILE    46     -10.471 -35.557  -7.413  0.00-20.00           H  
ATOM    708 HG22 ILE    46     -11.422 -34.192  -6.635  0.00-20.00           H  
ATOM    709 HG23 ILE    46      -9.738 -34.490  -6.360  0.00-20.00           H  
ATOM    710  CG1 ILE    46     -11.147 -35.428  -3.932  0.00-20.00           C  
ATOM    711 HG12 ILE    46     -11.252 -36.097  -3.107  0.00-20.00           H  
ATOM    712 HG13 ILE    46     -12.071 -34.864  -3.822  0.00-20.00           H  
ATOM    713  CD1 ILE    46      -9.924 -34.625  -3.420  0.00-20.00           C  
ATOM    714 HD11 ILE    46      -9.926 -33.622  -3.842  0.00-20.00           H  
ATOM    715 HD12 ILE    46      -9.842 -34.416  -2.411  0.00-20.00           H  
ATOM    716 HD13 ILE    46      -9.000 -35.074  -3.778  0.00-20.00           H  
ATOM    717  C   ILE    46     -12.300 -37.665  -6.948  0.00-20.00           C  
ATOM    718  O   ILE    46     -11.245 -38.245  -7.136  0.00-20.00           O  
ATOM    719  N   GLN    47     -13.420 -37.905  -7.685  0.00-20.00           N  
ATOM    720  H   GLN    47     -14.255 -37.227  -7.560  0.00-20.00           H  
ATOM    721  CA  GLN    47     -13.610 -38.983  -8.616  0.00-20.00           C  
ATOM    722  HA  GLN    47     -12.829 -39.749  -8.486  0.00-20.00           H  
ATOM    723  CB  GLN    47     -14.933 -39.652  -8.375  0.00-20.00           C  
ATOM    724  HB2 GLN    47     -15.827 -39.056  -8.650  0.00-20.00           H  
ATOM    725  HB3 GLN    47     -14.995 -40.533  -9.019  0.00-20.00           H  
ATOM    726  CG  GLN    47     -15.202 -40.184  -6.962  0.00-20.00           C  
ATOM    727  HG2 GLN    47     -14.301 -40.580  -6.606  0.00-20.00           H  
ATOM    728  HG3 GLN    47     -15.434 -39.402  -6.297  0.00-20.00           H  
ATOM    729  CD  GLN    47     -16.309 -41.251  -6.805  0.00-20.00           C  
ATOM    730  OE1 GLN    47     -17.236 -41.376  -7.580  0.00-20.00           O  
ATOM    731  NE2 GLN    47     -16.310 -41.861  -5.654  0.00-20.00           N  
ATOM    732 HE21 GLN    47     -16.945 -42.610  -5.461  0.00-20.00           H  
ATOM    733 HE22 GLN    47     -15.545 -41.685  -4.980  0.00-20.00           H  
ATOM    734  C   GLN    47     -13.511 -38.396 -10.056  0.00-20.00           C  
ATOM    735  O   GLN    47     -13.300 -37.199 -10.236  0.00-20.00           O  
ATOM    736  N   CYS    48     -13.774 -39.209 -11.036  0.00-20.00           N  
ATOM    737  H   CYS    48     -13.978 -40.208 -10.826  0.00-20.00           H  
ATOM    738  CA  CYS    48     -13.697 -38.919 -12.490  0.00-20.00           C  
ATOM    739  HA  CYS    48     -13.405 -37.913 -12.791  0.00-20.00           H  
ATOM    740  CB  CYS    48     -12.683 -39.896 -13.128  0.00-20.00           C  
ATOM    741  HB2 CYS    48     -11.714 -39.640 -12.699  0.00-20.00           H  
ATOM    742  HB3 CYS    48     -12.920 -40.861 -12.761  0.00-20.00           H  
ATOM    743  SG  CYS    48     -12.592 -40.033 -14.897  0.00-20.00           S  
ATOM    744  HG  CYS    48     -13.945 -40.033 -15.087  0.00-20.00           H  
ATOM    745  C   CYS    48     -15.060 -39.145 -13.188  0.00-20.00           C  
ATOM    746  O   CYS    48     -15.582 -40.226 -13.030  0.00-20.00           O  
ATOM    747  N   ARN    49     -15.591 -38.121 -13.959  0.00-20.00           N  
ATOM    748  H   ARN    49     -15.088 -37.244 -13.908  0.00-20.00           H  
ATOM    749  CA  ARN    49     -16.818 -38.258 -14.795  0.00-20.00           C  
ATOM    750  HA  ARN    49     -17.625 -38.388 -14.103  0.00-20.00           H  
ATOM    751  CB  ARN    49     -17.066 -36.900 -15.492  0.00-20.00           C  
ATOM    752  HB2 ARN    49     -16.899 -36.152 -14.759  0.00-20.00           H  
ATOM    753  HB3 ARN    49     -16.291 -36.794 -16.226  0.00-20.00           H  
ATOM    754  CG  ARN    49     -18.318 -36.739 -16.438  0.00-20.00           C  
ATOM    755  HG2 ARN    49     -18.374 -37.582 -17.161  0.00-20.00           H  
ATOM    756  HG3 ARN    49     -18.062 -35.799 -16.985  0.00-20.00           H  
ATOM    757  CD  ARN    49     -19.628 -36.615 -15.612  0.00-20.00           C  
ATOM    758  HD2 ARN    49     -19.861 -37.454 -14.959  0.00-20.00           H  
ATOM    759  HD3 ARN    49     -20.449 -36.516 -16.250  0.00-20.00           H  
ATOM    760  NE  ARN    49     -19.506 -35.435 -14.784  0.00-20.00           N  
ATOM    761  HE  ARN    49     -19.339 -34.572 -15.316  0.00-20.00           H  
ATOM    762  CZ  ARN    49     -20.339 -35.065 -13.696  0.00-20.00           C  
ATOM    763  NH1 ARN    49     -21.431 -35.524 -13.404  0.00-20.00           N  
ATOM    764 HH11 ARN    49     -21.500 -36.409 -13.845  0.00-20.00           H  
ATOM    765  NH2 ARN    49     -19.777 -33.967 -12.964  0.00-20.00           N  
ATOM    766 HH21 ARN    49     -19.437 -33.144 -13.489  0.00-20.00           H  
ATOM    767 HH22 ARN    49     -19.090 -34.182 -12.313  0.00-20.00           H  
ATOM    768  C   ARN    49     -16.619 -39.318 -15.876  0.00-20.00           C  
ATOM    769  O   ARN    49     -15.719 -39.218 -16.663  0.00-20.00           O  
ATOM    770  N   ARN    50     -17.563 -40.247 -16.009  0.00-20.00           N  
ATOM    771  H   ARN    50     -18.304 -40.135 -15.360  0.00-20.00           H  
ATOM    772  CA  ARN    50     -17.522 -41.424 -16.908  0.00-20.00           C  
ATOM    773  HA  ARN    50     -16.528 -41.888 -16.716  0.00-20.00           H  
ATOM    774  CB  ARN    50     -18.652 -42.400 -16.516  0.00-20.00           C  
ATOM    775  HB2 ARN    50     -19.550 -42.149 -17.104  0.00-20.00           H  
ATOM    776  HB3 ARN    50     -18.977 -42.381 -15.462  0.00-20.00           H  
ATOM    777  CG  ARN    50     -18.367 -43.837 -16.897  0.00-20.00           C  
ATOM    778  HG2 ARN    50     -18.116 -44.296 -15.990  0.00-20.00           H  
ATOM    779  HG3 ARN    50     -17.518 -43.837 -17.615  0.00-20.00           H  
ATOM    780  CD  ARN    50     -19.542 -44.534 -17.561  0.00-20.00           C  
ATOM    781  HD2 ARN    50     -19.630 -45.527 -17.154  0.00-20.00           H  
ATOM    782  HD3 ARN    50     -20.426 -43.971 -17.248  0.00-20.00           H  
ATOM    783  NE  ARN    50     -19.362 -44.559 -18.985  0.00-20.00           N  
ATOM    784  HE  ARN    50     -18.484 -44.175 -19.297  0.00-20.00           H  
ATOM    785  CZ  ARN    50     -20.451 -44.305 -19.883  0.00-20.00           C  
ATOM    786  NH1 ARN    50     -21.605 -44.004 -19.466  0.00-20.00           N  
ATOM    787 HH11 ARN    50     -21.969 -43.149 -19.851  0.00-20.00           H  
ATOM    788  NH2 ARN    50     -20.115 -44.406 -21.251  0.00-20.00           N  
ATOM    789 HH21 ARN    50     -20.343 -45.309 -21.656  0.00-20.00           H  
ATOM    790 HH22 ARN    50     -20.554 -43.739 -21.854  0.00-20.00           H  
ATOM    791  C   ARN    50     -17.581 -41.021 -18.363  0.00-20.00           C  
ATOM    792  O   ARN    50     -17.036 -41.740 -19.225  0.00-20.00           O  
ATOM    793  N   GLN    51     -18.377 -39.971 -18.716  0.00-20.00           N  
ATOM    794  H   GLN    51     -18.922 -39.563 -17.981  0.00-20.00           H  
ATOM    795  CA  GLN    51     -18.776 -39.692 -20.106  0.00-20.00           C  
ATOM    796  HA  GLN    51     -19.146 -40.649 -20.490  0.00-20.00           H  
ATOM    797  CB  GLN    51     -19.797 -38.594 -20.183  0.00-20.00           C  
ATOM    798  HB2 GLN    51     -19.347 -37.706 -19.658  0.00-20.00           H  
ATOM    799  HB3 GLN    51     -20.050 -38.277 -21.247  0.00-20.00           H  
ATOM    800  CG  GLN    51     -21.050 -38.860 -19.393  0.00-20.00           C  
ATOM    801  HG2 GLN    51     -21.525 -39.754 -19.815  0.00-20.00           H  
ATOM    802  HG3 GLN    51     -20.802 -39.161 -18.327  0.00-20.00           H  
ATOM    803  CD  GLN    51     -21.993 -37.647 -19.259  0.00-20.00           C  
ATOM    804  OE1 GLN    51     -21.829 -36.811 -18.399  0.00-20.00           O  
ATOM    805  NE2 GLN    51     -22.964 -37.551 -20.226  0.00-20.00           N  
ATOM    806 HE21 GLN    51     -23.708 -36.869 -20.119  0.00-20.00           H  
ATOM    807 HE22 GLN    51     -22.844 -37.973 -21.099  0.00-20.00           H  
ATOM    808  C   GLN    51     -17.568 -39.244 -20.873  0.00-20.00           C  
ATOM    809  O   GLN    51     -17.483 -39.571 -22.068  0.00-20.00           O  
ATOM    810  N   THR    52     -16.727 -38.446 -20.247  0.00-20.00           N  
ATOM    811  H   THR    52     -16.923 -38.300 -19.246  0.00-20.00           H  
ATOM    812  CA  THR    52     -15.568 -37.668 -20.707  0.00-20.00           C  
ATOM    813  HA  THR    52     -15.609 -37.692 -21.815  0.00-20.00           H  
ATOM    814  CB  THR    52     -15.692 -36.266 -19.971  0.00-20.00           C  
ATOM    815  HB  THR    52     -14.714 -35.715 -20.101  0.00-20.00           H  
ATOM    816  CG2 THR    52     -16.903 -35.504 -20.612  0.00-20.00           C  
ATOM    817 HG21 THR    52     -17.811 -36.126 -20.888  0.00-20.00           H  
ATOM    818 HG22 THR    52     -17.157 -34.729 -19.917  0.00-20.00           H  
ATOM    819 HG23 THR    52     -16.516 -35.006 -21.533  0.00-20.00           H  
ATOM    820  OG1 THR    52     -15.932 -36.428 -18.581  0.00-20.00           O  
ATOM    821  HG1 THR    52     -15.765 -35.582 -18.149  0.00-20.00           H  
ATOM    822  C   THR    52     -14.261 -38.370 -20.242  0.00-20.00           C  
ATOM    823  O   THR    52     -13.165 -37.768 -20.210  0.00-20.00           O  
ATOM    824  N   ALA    53     -14.295 -39.689 -19.929  0.00-20.00           N  
ATOM    825  H   ALA    53     -15.112 -40.252 -20.145  0.00-20.00           H  
ATOM    826  CA  ALA    53     -13.206 -40.453 -19.316  0.00-20.00           C  
ATOM    827  HA  ALA    53     -12.682 -39.770 -18.713  0.00-20.00           H  
ATOM    828  CB  ALA    53     -13.687 -41.714 -18.513  0.00-20.00           C  
ATOM    829  HB1 ALA    53     -14.274 -42.369 -19.109  0.00-20.00           H  
ATOM    830  HB2 ALA    53     -12.852 -42.326 -18.096  0.00-20.00           H  
ATOM    831  HB3 ALA    53     -14.084 -41.377 -17.561  0.00-20.00           H  
ATOM    832  C   ALA    53     -12.179 -40.955 -20.437  0.00-20.00           C  
ATOM    833  O   ALA    53     -12.573 -41.390 -21.511  0.00-20.00           O  
ATOM    834  N   VAL    54     -10.874 -40.673 -20.217  0.00-20.00           N  
ATOM    835  H   VAL    54     -10.563 -40.564 -19.291  0.00-20.00           H  
ATOM    836  CA  VAL    54      -9.873 -40.925 -21.274  0.00-20.00           C  
ATOM    837  HA  VAL    54     -10.286 -40.465 -22.199  0.00-20.00           H  
ATOM    838  CB  VAL    54      -8.550 -40.219 -20.903  0.00-20.00           C  
ATOM    839  HB  VAL    54      -8.202 -40.644 -19.937  0.00-20.00           H  
ATOM    840  CG1 VAL    54      -7.469 -40.424 -22.017  0.00-20.00           C  
ATOM    841 HG11 VAL    54      -7.142 -41.477 -22.150  0.00-20.00           H  
ATOM    842 HG12 VAL    54      -6.590 -39.871 -21.788  0.00-20.00           H  
ATOM    843 HG13 VAL    54      -7.764 -40.031 -22.933  0.00-20.00           H  
ATOM    844  CG2 VAL    54      -8.758 -38.687 -20.710  0.00-20.00           C  
ATOM    845 HG21 VAL    54      -9.274 -38.396 -21.582  0.00-20.00           H  
ATOM    846 HG22 VAL    54      -7.850 -38.080 -20.603  0.00-20.00           H  
ATOM    847 HG23 VAL    54      -9.354 -38.479 -19.851  0.00-20.00           H  
ATOM    848  C   VAL    54      -9.668 -42.467 -21.427  0.00-20.00           C  
ATOM    849  O   VAL    54      -9.741 -43.033 -22.517  0.00-20.00           O  
ATOM    850  N   ARN    55      -9.412 -43.123 -20.280  0.00-20.00           N  
ATOM    851  H   ARN    55      -9.248 -42.509 -19.459  0.00-20.00           H  
ATOM    852  CA  ARN    55      -9.448 -44.604 -20.171  0.00-20.00           C  
ATOM    853  HA  ARN    55      -9.761 -45.227 -21.021  0.00-20.00           H  
ATOM    854  CB  ARN    55      -7.993 -45.083 -19.810  0.00-20.00           C  
ATOM    855  HB2 ARN    55      -7.822 -44.762 -18.776  0.00-20.00           H  
ATOM    856  HB3 ARN    55      -7.932 -46.209 -19.747  0.00-20.00           H  
ATOM    857  CG  ARN    55      -6.933 -44.843 -20.878  0.00-20.00           C  
ATOM    858  HG2 ARN    55      -7.272 -45.268 -21.840  0.00-20.00           H  
ATOM    859  HG3 ARN    55      -6.700 -43.811 -20.926  0.00-20.00           H  
ATOM    860  CD  ARN    55      -5.645 -45.471 -20.395  0.00-20.00           C  
ATOM    861  HD2 ARN    55      -5.644 -45.512 -19.305  0.00-20.00           H  
ATOM    862  HD3 ARN    55      -4.742 -44.869 -20.661  0.00-20.00           H  
ATOM    863  NE  ARN    55      -5.522 -46.764 -20.978  0.00-20.00           N  
ATOM    864  HE  ARN    55      -6.125 -47.450 -20.514  0.00-20.00           H  
ATOM    865  CZ  ARN    55      -5.007 -47.042 -22.255  0.00-20.00           C  
ATOM    866  NH1 ARN    55      -4.659 -46.241 -23.134  0.00-20.00           N  
ATOM    867 HH11 ARN    55      -5.078 -45.352 -22.944  0.00-20.00           H  
ATOM    868  NH2 ARN    55      -4.767 -48.438 -22.418  0.00-20.00           N  
ATOM    869 HH21 ARN    55      -3.852 -48.741 -22.229  0.00-20.00           H  
ATOM    870 HH22 ARN    55      -4.764 -48.667 -23.383  0.00-20.00           H  
ATOM    871  C   ARN    55     -10.281 -45.152 -19.001  0.00-20.00           C  
ATOM    872  O   ARN    55     -10.487 -44.449 -18.013  0.00-20.00           O  
ATOM    873  N   ALA    56     -10.623 -46.511 -19.058  0.00-20.00           N  
ATOM    874  H   ALA    56     -10.491 -47.070 -19.867  0.00-20.00           H  
ATOM    875  CA  ALA    56     -11.414 -47.194 -18.054  0.00-20.00           C  
ATOM    876  HA  ALA    56     -12.243 -46.603 -17.710  0.00-20.00           H  
ATOM    877  CB  ALA    56     -11.830 -48.663 -18.465  0.00-20.00           C  
ATOM    878  HB1 ALA    56     -10.925 -49.188 -18.563  0.00-20.00           H  
ATOM    879  HB2 ALA    56     -12.431 -49.148 -17.668  0.00-20.00           H  
ATOM    880  HB3 ALA    56     -12.330 -48.632 -19.414  0.00-20.00           H  
ATOM    881  C   ALA    56     -10.745 -47.275 -16.651  0.00-20.00           C  
ATOM    882  O   ALA    56     -11.336 -47.290 -15.570  0.00-20.00           O  
ATOM    883  N   ASH    57      -9.423 -47.270 -16.674  0.00-20.00           N  
ATOM    884  H   ASH    57      -9.103 -47.196 -17.641  0.00-20.00           H  
ATOM    885  CA  ASH    57      -8.582 -47.637 -15.557  0.00-20.00           C  
ATOM    886  HA  ASH    57      -9.114 -48.000 -14.681  0.00-20.00           H  
ATOM    887  CB  ASH    57      -7.757 -48.894 -15.927  0.00-20.00           C  
ATOM    888  HB2 ASH    57      -7.424 -49.248 -14.963  0.00-20.00           H  
ATOM    889  HB3 ASH    57      -8.383 -49.699 -16.326  0.00-20.00           H  
ATOM    890  CG  ASH    57      -6.539 -48.661 -16.775  0.00-20.00           C  
ATOM    891  OD1 ASH    57      -5.443 -49.316 -16.364  0.00-20.00           O  
ATOM    892  OD2 ASH    57      -6.709 -48.013 -17.865  0.00-20.00           O  
ATOM    893  HD1 ASH    57      -4.820 -49.246 -17.052  0.00-20.00           H  
ATOM    894  C   ASH    57      -7.699 -46.520 -14.962  0.00-20.00           C  
ATOM    895  O   ASH    57      -6.711 -46.817 -14.253  0.00-20.00           O  
ATOM    896  N   LEU    58      -8.051 -45.280 -15.272  0.00-20.00           N  
ATOM    897  H   LEU    58      -8.832 -45.136 -15.756  0.00-20.00           H  
ATOM    898  CA  LEU    58      -7.408 -44.038 -14.843  0.00-20.00           C  
ATOM    899  HA  LEU    58      -6.868 -44.258 -13.880  0.00-20.00           H  
ATOM    900  CB  LEU    58      -6.440 -43.390 -15.872  0.00-20.00           C  
ATOM    901  HB2 LEU    58      -5.881 -42.557 -15.396  0.00-20.00           H  
ATOM    902  HB3 LEU    58      -7.110 -42.927 -16.632  0.00-20.00           H  
ATOM    903  CG  LEU    58      -5.383 -44.259 -16.525  0.00-20.00           C  
ATOM    904  HG  LEU    58      -5.737 -45.213 -16.991  0.00-20.00           H  
ATOM    905  CD1 LEU    58      -4.767 -43.471 -17.732  0.00-20.00           C  
ATOM    906 HD11 LEU    58      -4.410 -42.482 -17.376  0.00-20.00           H  
ATOM    907 HD12 LEU    58      -3.814 -43.987 -18.136  0.00-20.00           H  
ATOM    908 HD13 LEU    58      -5.519 -43.164 -18.511  0.00-20.00           H  
ATOM    909  CD2 LEU    58      -4.327 -44.702 -15.512  0.00-20.00           C  
ATOM    910 HD21 LEU    58      -3.585 -45.346 -15.953  0.00-20.00           H  
ATOM    911 HD22 LEU    58      -3.886 -43.804 -15.034  0.00-20.00           H  
ATOM    912 HD23 LEU    58      -4.885 -45.226 -14.734  0.00-20.00           H  
ATOM    913  C   LEU    58      -8.480 -42.959 -14.398  0.00-20.00           C  
ATOM    914  O   LEU    58      -9.609 -42.866 -14.948  0.00-20.00           O  
ATOM    915  N   ASN    59      -8.167 -42.102 -13.422  0.00-20.00           N  
ATOM    916  H   ASN    59      -7.199 -42.032 -13.075  0.00-20.00           H  
ATOM    917  CA  ASN    59      -8.817 -40.875 -13.145  0.00-20.00           C  
ATOM    918  HA  ASN    59      -9.894 -41.116 -13.262  0.00-20.00           H  
ATOM    919  CB  ASN    59      -8.606 -40.597 -11.612  0.00-20.00           C  
ATOM    920  HB2 ASN    59      -8.427 -41.516 -11.013  0.00-20.00           H  
ATOM    921  HB3 ASN    59      -7.729 -40.008 -11.448  0.00-20.00           H  
ATOM    922  CG  ASN    59      -9.660 -39.746 -10.852  0.00-20.00           C  
ATOM    923  OD1 ASN    59     -10.014 -38.644 -11.302  0.00-20.00           O  
ATOM    924  ND2 ASN    59     -10.082 -40.288  -9.715  0.00-20.00           N  
ATOM    925 HD21 ASN    59     -10.561 -39.694  -9.059  0.00-20.00           H  
ATOM    926 HD22 ASN    59      -9.606 -41.037  -9.338  0.00-20.00           H  
ATOM    927  C   ASN    59      -8.214 -39.736 -13.994  0.00-20.00           C  
ATOM    928  O   ASN    59      -7.361 -38.925 -13.699  0.00-20.00           O  
ATOM    929  N   ALA    60      -8.630 -39.687 -15.291  0.00-20.00           N  
ATOM    930  H   ALA    60      -9.399 -40.299 -15.612  0.00-20.00           H  
ATOM    931  CA  ALA    60      -8.280 -38.682 -16.227  0.00-20.00           C  
ATOM    932  HA  ALA    60      -7.779 -37.838 -15.824  0.00-20.00           H  
ATOM    933  CB  ALA    60      -7.394 -39.403 -17.238  0.00-20.00           C  
ATOM    934  HB1 ALA    60      -7.063 -38.695 -18.017  0.00-20.00           H  
ATOM    935  HB2 ALA    60      -7.859 -40.265 -17.776  0.00-20.00           H  
ATOM    936  HB3 ALA    60      -6.454 -39.660 -16.767  0.00-20.00           H  
ATOM    937  C   ALA    60      -9.517 -38.306 -16.925  0.00-20.00           C  
ATOM    938  O   ALA    60     -10.349 -39.206 -17.145  0.00-20.00           O  
ATOM    939  N   ASN    61      -9.807 -37.061 -17.225  0.00-20.00           N  
ATOM    940  H   ASN    61      -9.001 -36.404 -17.176  0.00-20.00           H  
ATOM    941  CA  ASN    61     -10.942 -36.525 -18.049  0.00-20.00           C  
ATOM    942  HA  ASN    61     -11.626 -37.284 -18.382  0.00-20.00           H  
ATOM    943  CB  ASN    61     -11.889 -35.797 -17.070  0.00-20.00           C  
ATOM    944  HB2 ASN    61     -11.338 -35.089 -16.461  0.00-20.00           H  
ATOM    945  HB3 ASN    61     -12.725 -35.250 -17.589  0.00-20.00           H  
ATOM    946  CG  ASN    61     -12.500 -36.787 -16.190  0.00-20.00           C  
ATOM    947  OD1 ASN    61     -11.950 -37.112 -15.112  0.00-20.00           O  
ATOM    948  ND2 ASN    61     -13.736 -37.137 -16.546  0.00-20.00           N  
ATOM    949 HD21 ASN    61     -14.172 -36.638 -17.323  0.00-20.00           H  
ATOM    950 HD22 ASN    61     -14.192 -38.038 -16.318  0.00-20.00           H  
ATOM    951  C   ASN    61     -10.399 -35.568 -19.150  0.00-20.00           C  
ATOM    952  O   ASN    61      -9.603 -34.626 -18.892  0.00-20.00           O  
ATOM    953  N   TYR    62     -10.997 -35.755 -20.350  0.00-20.00           N  
ATOM    954  H   TYR    62     -11.565 -36.579 -20.403  0.00-20.00           H  
ATOM    955  CA  TYR    62     -11.041 -34.930 -21.521  0.00-20.00           C  
ATOM    956  HA  TYR    62     -10.092 -34.535 -21.891  0.00-20.00           H  
ATOM    957  CB  TYR    62     -11.819 -35.671 -22.729  0.00-20.00           C  
ATOM    958  HB2 TYR    62     -12.069 -34.898 -23.487  0.00-20.00           H  
ATOM    959  HB3 TYR    62     -12.729 -36.144 -22.364  0.00-20.00           H  
ATOM    960  CG  TYR    62     -11.029 -36.720 -23.556  0.00-20.00           C  
ATOM    961  CD1 TYR    62     -11.569 -38.099 -23.623  0.00-20.00           C  
ATOM    962  HD1 TYR    62     -12.401 -38.273 -23.035  0.00-20.00           H  
ATOM    963  CE1 TYR    62     -10.890 -39.041 -24.523  0.00-20.00           C  
ATOM    964  HE1 TYR    62     -11.281 -40.000 -24.593  0.00-20.00           H  
ATOM    965  CZ  TYR    62      -9.709 -38.732 -25.138  0.00-20.00           C  
ATOM    966  OH  TYR    62      -8.948 -39.693 -25.814  0.00-20.00           O  
ATOM    967  HH  TYR    62      -9.075 -40.596 -25.560  0.00-20.00           H  
ATOM    968  CE2 TYR    62      -9.202 -37.430 -25.029  0.00-20.00           C  
ATOM    969  HE2 TYR    62      -8.226 -37.255 -25.440  0.00-20.00           H  
ATOM    970  CD2 TYR    62      -9.825 -36.427 -24.231  0.00-20.00           C  
ATOM    971  HD2 TYR    62      -9.563 -35.366 -24.229  0.00-20.00           H  
ATOM    972  C   TYR    62     -11.865 -33.711 -21.144  0.00-20.00           C  
ATOM    973  O   TYR    62     -13.060 -33.807 -20.820  0.00-20.00           O  
ATOM    974  N   ILE    63     -11.254 -32.486 -21.154  0.00-20.00           N  
ATOM    975  H   ILE    63     -10.318 -32.488 -21.606  0.00-20.00           H  
ATOM    976  CA  ILE    63     -11.927 -31.197 -20.919  0.00-20.00           C  
ATOM    977  HA  ILE    63     -12.955 -31.225 -20.701  0.00-20.00           H  
ATOM    978  CB  ILE    63     -11.122 -30.387 -19.832  0.00-20.00           C  
ATOM    979  HB  ILE    63     -10.232 -29.958 -20.336  0.00-20.00           H  
ATOM    980  CG2 ILE    63     -11.881 -29.074 -19.424  0.00-20.00           C  
ATOM    981 HG21 ILE    63     -11.323 -28.472 -18.785  0.00-20.00           H  
ATOM    982 HG22 ILE    63     -12.796 -29.413 -18.939  0.00-20.00           H  
ATOM    983 HG23 ILE    63     -12.186 -28.348 -20.174  0.00-20.00           H  
ATOM    984  CG1 ILE    63     -10.777 -31.072 -18.466  0.00-20.00           C  
ATOM    985 HG12 ILE    63     -10.313 -32.067 -18.673  0.00-20.00           H  
ATOM    986 HG13 ILE    63     -10.049 -30.372 -17.955  0.00-20.00           H  
ATOM    987  CD1 ILE    63     -11.941 -31.307 -17.533  0.00-20.00           C  
ATOM    988 HD11 ILE    63     -12.201 -30.328 -17.085  0.00-20.00           H  
ATOM    989 HD12 ILE    63     -11.542 -31.985 -16.760  0.00-20.00           H  
ATOM    990 HD13 ILE    63     -12.801 -31.836 -17.929  0.00-20.00           H  
ATOM    991  C   ILE    63     -11.992 -30.474 -22.338  0.00-20.00           C  
ATOM    992  O   ILE    63     -11.099 -30.582 -23.200  0.00-20.00           O  
ATOM    993  N   GLN    64     -13.092 -29.771 -22.610  0.00-20.00           N  
ATOM    994  H   GLN    64     -13.813 -29.805 -21.953  0.00-20.00           H  
ATOM    995  CA  GLN    64     -13.171 -28.713 -23.642  0.00-20.00           C  
ATOM    996  HA  GLN    64     -12.147 -28.486 -23.914  0.00-20.00           H  
ATOM    997  CB  GLN    64     -13.849 -29.260 -24.895  0.00-20.00           C  
ATOM    998  HB2 GLN    64     -13.272 -30.116 -25.245  0.00-20.00           H  
ATOM    999  HB3 GLN    64     -14.816 -29.690 -24.632  0.00-20.00           H  
ATOM   1000  CG  GLN    64     -14.020 -28.095 -25.923  0.00-20.00           C  
ATOM   1001  HG2 GLN    64     -14.913 -27.488 -25.710  0.00-20.00           H  
ATOM   1002  HG3 GLN    64     -13.171 -27.385 -25.903  0.00-20.00           H  
ATOM   1003  CD  GLN    64     -14.222 -28.500 -27.311  0.00-20.00           C  
ATOM   1004  OE1 GLN    64     -14.055 -29.702 -27.728  0.00-20.00           O  
ATOM   1005  NE2 GLN    64     -14.765 -27.552 -28.066  0.00-20.00           N  
ATOM   1006 HE21 GLN    64     -15.591 -27.020 -27.754  0.00-20.00           H  
ATOM   1007 HE22 GLN    64     -14.377 -27.497 -28.987  0.00-20.00           H  
ATOM   1008  C   GLN    64     -13.955 -27.520 -23.022  0.00-20.00           C  
ATOM   1009  O   GLN    64     -15.146 -27.581 -22.757  0.00-20.00           O  
ATOM   1010  N   VAL    65     -13.213 -26.440 -22.687  0.00-20.00           N  
ATOM   1011  H   VAL    65     -12.300 -26.435 -23.071  0.00-20.00           H  
ATOM   1012  CA  VAL    65     -13.767 -25.137 -22.179  0.00-20.00           C  
ATOM   1013  HA  VAL    65     -14.745 -25.177 -21.867  0.00-20.00           H  
ATOM   1014  CB  VAL    65     -12.979 -24.556 -21.031  0.00-20.00           C  
ATOM   1015  HB  VAL    65     -13.153 -23.479 -21.043  0.00-20.00           H  
ATOM   1016  CG1 VAL    65     -13.468 -25.155 -19.747  0.00-20.00           C  
ATOM   1017 HG11 VAL    65     -14.539 -25.095 -19.604  0.00-20.00           H  
ATOM   1018 HG12 VAL    65     -12.883 -24.648 -18.914  0.00-20.00           H  
ATOM   1019 HG13 VAL    65     -13.248 -26.221 -19.628  0.00-20.00           H  
ATOM   1020  CG2 VAL    65     -11.418 -24.877 -21.034  0.00-20.00           C  
ATOM   1021 HG21 VAL    65     -10.815 -24.258 -20.344  0.00-20.00           H  
ATOM   1022 HG22 VAL    65     -10.964 -24.586 -21.993  0.00-20.00           H  
ATOM   1023 HG23 VAL    65     -11.176 -25.935 -20.832  0.00-20.00           H  
ATOM   1024  C   VAL    65     -13.749 -24.223 -23.439  0.00-20.00           C  
ATOM   1025  O   VAL    65     -12.657 -23.929 -23.959  0.00-20.00           O  
ATOM   1026  N   GLY    66     -14.961 -23.868 -23.977  0.00-20.00           N  
ATOM   1027  H   GLY    66     -15.785 -24.330 -23.489  0.00-20.00           H  
ATOM   1028  CA  GLY    66     -15.037 -23.237 -25.343  0.00-20.00           C  
ATOM   1029  HA2 GLY    66     -15.996 -22.959 -25.675  0.00-20.00           H  
ATOM   1030  HA3 GLY    66     -14.546 -22.261 -25.230  0.00-20.00           H  
ATOM   1031  C   GLY    66     -14.390 -24.074 -26.419  0.00-20.00           C  
ATOM   1032  O   GLY    66     -14.876 -25.168 -26.710  0.00-20.00           O  
ATOM   1033  N   ASN    67     -13.255 -23.573 -26.940  0.00-20.00           N  
ATOM   1034  H   ASN    67     -12.888 -22.738 -26.543  0.00-20.00           H  
ATOM   1035  CA  ASN    67     -12.548 -24.332 -27.931  0.00-20.00           C  
ATOM   1036  HA  ASN    67     -13.182 -25.017 -28.330  0.00-20.00           H  
ATOM   1037  CB  ASN    67     -12.194 -23.345 -29.105  0.00-20.00           C  
ATOM   1038  HB2 ASN    67     -11.565 -23.817 -29.902  0.00-20.00           H  
ATOM   1039  HB3 ASN    67     -11.617 -22.534 -28.688  0.00-20.00           H  
ATOM   1040  CG  ASN    67     -13.428 -22.833 -29.870  0.00-20.00           C  
ATOM   1041  OD1 ASN    67     -14.005 -23.518 -30.705  0.00-20.00           O  
ATOM   1042  ND2 ASN    67     -13.859 -21.666 -29.457  0.00-20.00           N  
ATOM   1043 HD21 ASN    67     -13.247 -21.051 -28.979  0.00-20.00           H  
ATOM   1044 HD22 ASN    67     -14.795 -21.359 -29.726  0.00-20.00           H  
ATOM   1045  C   ASN    67     -11.256 -24.985 -27.503  0.00-20.00           C  
ATOM   1046  O   ASN    67     -10.652 -25.644 -28.382  0.00-20.00           O  
ATOM   1047  N   THR    68     -10.803 -24.847 -26.238  0.00-20.00           N  
ATOM   1048  H   THR    68     -11.449 -24.380 -25.565  0.00-20.00           H  
ATOM   1049  CA  THR    68      -9.517 -25.293 -25.775  0.00-20.00           C  
ATOM   1050  HA  THR    68      -8.804 -25.325 -26.592  0.00-20.00           H  
ATOM   1051  CB  THR    68      -9.042 -24.170 -24.873  0.00-20.00           C  
ATOM   1052  HB  THR    68      -9.718 -23.867 -24.099  0.00-20.00           H  
ATOM   1053  CG2 THR    68      -7.722 -24.372 -24.282  0.00-20.00           C  
ATOM   1054 HG21 THR    68      -7.344 -23.494 -23.737  0.00-20.00           H  
ATOM   1055 HG22 THR    68      -7.820 -25.194 -23.526  0.00-20.00           H  
ATOM   1056 HG23 THR    68      -6.886 -24.654 -25.013  0.00-20.00           H  
ATOM   1057  OG1 THR    68      -8.796 -23.037 -25.746  0.00-20.00           O  
ATOM   1058  HG1 THR    68      -8.079 -23.254 -26.380  0.00-20.00           H  
ATOM   1059  C   THR    68      -9.704 -26.692 -25.138  0.00-20.00           C  
ATOM   1060  O   THR    68     -10.328 -26.869 -24.111  0.00-20.00           O  
ATOM   1061  N   ARN    69      -9.034 -27.657 -25.754  0.00-20.00           N  
ATOM   1062  H   ARN    69      -8.411 -27.196 -26.444  0.00-20.00           H  
ATOM   1063  CA  ARN    69      -9.112 -29.107 -25.598  0.00-20.00           C  
ATOM   1064  HA  ARN    69     -10.026 -29.321 -25.050  0.00-20.00           H  
ATOM   1065  CB  ARN    69      -9.162 -29.862 -26.905  0.00-20.00           C  
ATOM   1066  HB2 ARN    69      -9.159 -30.941 -26.778  0.00-20.00           H  
ATOM   1067  HB3 ARN    69      -8.182 -29.588 -27.447  0.00-20.00           H  
ATOM   1068  CG  ARN    69     -10.503 -29.565 -27.645  0.00-20.00           C  
ATOM   1069  HG2 ARN    69     -11.444 -29.717 -27.084  0.00-20.00           H  
ATOM   1070  HG3 ARN    69     -10.431 -28.437 -27.755  0.00-20.00           H  
ATOM   1071  CD  ARN    69     -10.622 -30.103 -29.056  0.00-20.00           C  
ATOM   1072  HD2 ARN    69     -10.557 -31.169 -29.045  0.00-20.00           H  
ATOM   1073  HD3 ARN    69      -9.801 -29.660 -29.632  0.00-20.00           H  
ATOM   1074  NE  ARN    69     -11.866 -29.722 -29.649  0.00-20.00           N  
ATOM   1075  HE  ARN    69     -12.308 -30.496 -30.161  0.00-20.00           H  
ATOM   1076  CZ  ARN    69     -12.039 -28.446 -30.360  0.00-20.00           C  
ATOM   1077  NH1 ARN    69     -11.058 -27.706 -30.509  0.00-20.00           N  
ATOM   1078 HH11 ARN    69     -11.014 -27.314 -31.461  0.00-20.00           H  
ATOM   1079  NH2 ARN    69     -13.351 -28.260 -30.813  0.00-20.00           N  
ATOM   1080 HH21 ARN    69     -13.247 -27.529 -31.519  0.00-20.00           H  
ATOM   1081 HH22 ARN    69     -13.739 -29.131 -31.203  0.00-20.00           H  
ATOM   1082  C   ARN    69      -7.915 -29.618 -24.738  0.00-20.00           C  
ATOM   1083  O   ARN    69      -6.782 -29.660 -25.244  0.00-20.00           O  
ATOM   1084  N   THR    70      -8.088 -29.808 -23.421  0.00-20.00           N  
ATOM   1085  H   THR    70      -9.028 -29.756 -23.019  0.00-20.00           H  
ATOM   1086  CA  THR    70      -7.029 -30.419 -22.609  0.00-20.00           C  
ATOM   1087  HA  THR    70      -6.074 -30.617 -23.022  0.00-20.00           H  
ATOM   1088  CB  THR    70      -6.751 -29.496 -21.425  0.00-20.00           C  
ATOM   1089  HB  THR    70      -5.915 -29.985 -20.921  0.00-20.00           H  
ATOM   1090  CG2 THR    70      -6.159 -28.063 -21.820  0.00-20.00           C  
ATOM   1091 HG21 THR    70      -5.281 -28.062 -22.545  0.00-20.00           H  
ATOM   1092 HG22 THR    70      -7.032 -27.447 -22.126  0.00-20.00           H  
ATOM   1093 HG23 THR    70      -5.761 -27.686 -20.867  0.00-20.00           H  
ATOM   1094  OG1 THR    70      -7.819 -29.398 -20.503  0.00-20.00           O  
ATOM   1095  HG1 THR    70      -8.510 -28.777 -20.679  0.00-20.00           H  
ATOM   1096  C   THR    70      -7.417 -31.834 -22.131  0.00-20.00           C  
ATOM   1097  O   THR    70      -8.448 -32.344 -22.541  0.00-20.00           O  
ATOM   1098  N   ILE    71      -6.569 -32.462 -21.338  0.00-20.00           N  
ATOM   1099  H   ILE    71      -5.845 -31.917 -21.087  0.00-20.00           H  
ATOM   1100  CA  ILE    71      -6.625 -33.590 -20.469  0.00-20.00           C  
ATOM   1101  HA  ILE    71      -7.698 -33.904 -20.524  0.00-20.00           H  
ATOM   1102  CB  ILE    71      -5.730 -34.740 -20.991  0.00-20.00           C  
ATOM   1103  HB  ILE    71      -4.743 -34.366 -20.917  0.00-20.00           H  
ATOM   1104  CG2 ILE    71      -5.879 -35.942 -20.030  0.00-20.00           C  
ATOM   1105 HG21 ILE    71      -5.990 -35.647 -18.983  0.00-20.00           H  
ATOM   1106 HG22 ILE    71      -5.151 -36.724 -20.231  0.00-20.00           H  
ATOM   1107 HG23 ILE    71      -6.798 -36.409 -20.263  0.00-20.00           H  
ATOM   1108  CG1 ILE    71      -6.142 -35.167 -22.414  0.00-20.00           C  
ATOM   1109 HG12 ILE    71      -5.724 -34.566 -23.202  0.00-20.00           H  
ATOM   1110 HG13 ILE    71      -7.229 -35.208 -22.580  0.00-20.00           H  
ATOM   1111  CD1 ILE    71      -5.514 -36.526 -22.864  0.00-20.00           C  
ATOM   1112 HD11 ILE    71      -5.562 -36.694 -23.921  0.00-20.00           H  
ATOM   1113 HD12 ILE    71      -4.435 -36.458 -22.590  0.00-20.00           H  
ATOM   1114 HD13 ILE    71      -5.983 -37.389 -22.343  0.00-20.00           H  
ATOM   1115  C   ILE    71      -6.330 -33.021 -19.110  0.00-20.00           C  
ATOM   1116  O   ILE    71      -5.330 -32.347 -18.965  0.00-20.00           O  
ATOM   1117  N   ALA    72      -7.150 -33.395 -18.090  0.00-20.00           N  
ATOM   1118  H   ALA    72      -7.928 -33.934 -18.338  0.00-20.00           H  
ATOM   1119  CA  ALA    72      -6.983 -33.134 -16.617  0.00-20.00           C  
ATOM   1120  HA  ALA    72      -6.142 -32.498 -16.316  0.00-20.00           H  
ATOM   1121  CB  ALA    72      -8.223 -32.393 -16.104  0.00-20.00           C  
ATOM   1122  HB1 ALA    72      -9.098 -33.018 -16.385  0.00-20.00           H  
ATOM   1123  HB2 ALA    72      -8.127 -32.144 -15.035  0.00-20.00           H  
ATOM   1124  HB3 ALA    72      -8.237 -31.467 -16.623  0.00-20.00           H  
ATOM   1125  C   ALA    72      -6.897 -34.592 -16.065  0.00-20.00           C  
ATOM   1126  O   ALA    72      -7.869 -35.365 -16.219  0.00-20.00           O  
ATOM   1127  N   CYS    73      -5.943 -34.868 -15.253  0.00-20.00           N  
ATOM   1128  H   CYS    73      -5.323 -34.123 -14.910  0.00-20.00           H  
ATOM   1129  CA  CYS    73      -5.829 -36.101 -14.534  0.00-20.00           C  
ATOM   1130  HA  CYS    73      -6.800 -36.517 -14.380  0.00-20.00           H  
ATOM   1131  CB  CYS    73      -5.106 -37.188 -15.368  0.00-20.00           C  
ATOM   1132  HB2 CYS    73      -5.623 -37.501 -16.273  0.00-20.00           H  
ATOM   1133  HB3 CYS    73      -4.805 -38.049 -14.786  0.00-20.00           H  
ATOM   1134  SG  CYS    73      -3.571 -36.400 -15.951  0.00-20.00           S  
ATOM   1135  HG  CYS    73      -4.156 -35.427 -16.691  0.00-20.00           H  
ATOM   1136  C   CYS    73      -5.415 -35.903 -13.061  0.00-20.00           C  
ATOM   1137  O   CYS    73      -5.236 -34.726 -12.663  0.00-20.00           O  
ATOM   1138  N   GLN    74      -5.308 -36.983 -12.286  0.00-20.00           N  
ATOM   1139  H   GLN    74      -5.625 -37.779 -12.760  0.00-20.00           H  
ATOM   1140  CA  GLN    74      -4.555 -36.966 -11.023  0.00-20.00           C  
ATOM   1141  HA  GLN    74      -4.625 -35.989 -10.592  0.00-20.00           H  
ATOM   1142  CB  GLN    74      -5.226 -38.030 -10.037  0.00-20.00           C  
ATOM   1143  HB2 GLN    74      -4.693 -37.977  -9.118  0.00-20.00           H  
ATOM   1144  HB3 GLN    74      -6.198 -37.606  -9.841  0.00-20.00           H  
ATOM   1145  CG  GLN    74      -5.182 -39.495 -10.547  0.00-20.00           C  
ATOM   1146  HG2 GLN    74      -5.723 -39.531 -11.500  0.00-20.00           H  
ATOM   1147  HG3 GLN    74      -4.173 -39.880 -10.785  0.00-20.00           H  
ATOM   1148  CD  GLN    74      -5.779 -40.434  -9.507  0.00-20.00           C  
ATOM   1149  OE1 GLN    74      -6.657 -40.011  -8.771  0.00-20.00           O  
ATOM   1150  NE2 GLN    74      -5.419 -41.723  -9.395  0.00-20.00           N  
ATOM   1151 HE21 GLN    74      -4.718 -42.062 -10.069  0.00-20.00           H  
ATOM   1152 HE22 GLN    74      -5.873 -42.365  -8.739  0.00-20.00           H  
ATOM   1153  C   GLN    74      -3.089 -37.348 -11.246  0.00-20.00           C  
ATOM   1154  O   GLN    74      -2.817 -37.726 -12.379  0.00-20.00           O  
ATOM   1155  N   TYR    75      -2.217 -37.251 -10.218  0.00-20.00           N  
ATOM   1156  H   TYR    75      -2.446 -36.763  -9.363  0.00-20.00           H  
ATOM   1157  CA  TYR    75      -0.867 -37.896 -10.278  0.00-20.00           C  
ATOM   1158  HA  TYR    75      -0.334 -37.608 -11.137  0.00-20.00           H  
ATOM   1159  CB  TYR    75      -0.005 -37.514  -9.060  0.00-20.00           C  
ATOM   1160  HB2 TYR    75      -0.106 -36.369  -8.921  0.00-20.00           H  
ATOM   1161  HB3 TYR    75      -0.400 -38.145  -8.229  0.00-20.00           H  
ATOM   1162  CG  TYR    75       1.492 -37.647  -9.307  0.00-20.00           C  
ATOM   1163  CD1 TYR    75       2.306 -36.459  -9.408  0.00-20.00           C  
ATOM   1164  HD1 TYR    75       1.874 -35.442  -9.448  0.00-20.00           H  
ATOM   1165  CE1 TYR    75       3.703 -36.574  -9.497  0.00-20.00           C  
ATOM   1166  HE1 TYR    75       4.283 -35.677  -9.542  0.00-20.00           H  
ATOM   1167  CZ  TYR    75       4.340 -37.886  -9.439  0.00-20.00           C  
ATOM   1168  OH  TYR    75       5.708 -37.821  -9.415  0.00-20.00           O  
ATOM   1169  HH  TYR    75       6.034 -38.708  -9.204  0.00-20.00           H  
ATOM   1170  CE2 TYR    75       3.512 -39.004  -9.237  0.00-20.00           C  
ATOM   1171  HE2 TYR    75       3.965 -39.982  -9.221  0.00-20.00           H  
ATOM   1172  CD2 TYR    75       2.112 -38.903  -9.059  0.00-20.00           C  
ATOM   1173  HD2 TYR    75       1.496 -39.822  -8.972  0.00-20.00           H  
ATOM   1174  C   TYR    75      -1.098 -39.421 -10.335  0.00-20.00           C  
ATOM   1175  O   TYR    75      -1.728 -39.957  -9.373  0.00-20.00           O  
ATOM   1176  N   PRO    76      -0.452 -40.157 -11.220  0.00-20.00           N  
ATOM   1177  CD  PRO    76       0.529 -39.644 -12.166  0.00-20.00           C  
ATOM   1178  HD2 PRO    76       1.391 -39.147 -11.683  0.00-20.00           H  
ATOM   1179  HD3 PRO    76       0.147 -38.861 -12.812  0.00-20.00           H  
ATOM   1180  CG  PRO    76       1.201 -40.891 -12.909  0.00-20.00           C  
ATOM   1181  HG2 PRO    76       1.981 -41.311 -12.295  0.00-20.00           H  
ATOM   1182  HG3 PRO    76       1.462 -40.837 -13.971  0.00-20.00           H  
ATOM   1183  CB  PRO    76       0.169 -41.981 -12.762  0.00-20.00           C  
ATOM   1184  HB2 PRO    76       0.667 -42.991 -12.796  0.00-20.00           H  
ATOM   1185  HB3 PRO    76      -0.540 -41.887 -13.555  0.00-20.00           H  
ATOM   1186  CA  PRO    76      -0.594 -41.616 -11.400  0.00-20.00           C  
ATOM   1187  HA  PRO    76      -1.668 -41.958 -11.550  0.00-20.00           H  
ATOM   1188  C   PRO    76      -0.190 -42.435 -10.211  0.00-20.00           C  
ATOM   1189  O   PRO    76       0.844 -42.167  -9.539  0.00-20.00           O  
ATOM   1190  N   LEU    77      -0.832 -43.563  -9.852  0.00-20.00           N  
ATOM   1191  H   LEU    77      -1.516 -43.985 -10.406  0.00-20.00           H  
ATOM   1192  CA  LEU    77      -0.458 -44.403  -8.732  0.00-20.00           C  
ATOM   1193  HA  LEU    77       0.128 -43.846  -7.921  0.00-20.00           H  
ATOM   1194  CB  LEU    77      -1.706 -45.219  -8.102  0.00-20.00           C  
ATOM   1195  HB2 LEU    77      -1.237 -45.962  -7.459  0.00-20.00           H  
ATOM   1196  HB3 LEU    77      -2.202 -45.772  -8.886  0.00-20.00           H  
ATOM   1197  CG  LEU    77      -2.615 -44.327  -7.279  0.00-20.00           C  
ATOM   1198  HG  LEU    77      -2.849 -43.398  -7.848  0.00-20.00           H  
ATOM   1199  CD1 LEU    77      -3.938 -44.991  -7.103  0.00-20.00           C  
ATOM   1200 HD11 LEU    77      -4.757 -44.355  -6.685  0.00-20.00           H  
ATOM   1201 HD12 LEU    77      -4.289 -45.251  -8.128  0.00-20.00           H  
ATOM   1202 HD13 LEU    77      -3.796 -45.866  -6.495  0.00-20.00           H  
ATOM   1203  CD2 LEU    77      -2.101 -43.671  -5.950  0.00-20.00           C  
ATOM   1204 HD21 LEU    77      -2.701 -42.860  -5.565  0.00-20.00           H  
ATOM   1205 HD22 LEU    77      -1.101 -43.318  -6.121  0.00-20.00           H  
ATOM   1206 HD23 LEU    77      -2.111 -44.330  -5.094  0.00-20.00           H  
ATOM   1207  C   LEU    77       0.576 -45.374  -9.271  0.00-20.00           C  
ATOM   1208  O   LEU    77       0.589 -45.527 -10.496  0.00-20.00           O  
ATOM   1209  N   GLN    78       1.313 -46.130  -8.453  0.00-20.00           N  
ATOM   1210  H   GLN    78       1.288 -45.889  -7.478  0.00-20.00           H  
ATOM   1211  CA  GLN    78       2.167 -47.348  -8.768  0.00-20.00           C  
ATOM   1212  HA  GLN    78       2.999 -46.826  -9.128  0.00-20.00           H  
ATOM   1213  CB  GLN    78       2.547 -47.941  -7.453  0.00-20.00           C  
ATOM   1214  HB2 GLN    78       2.488 -49.036  -7.500  0.00-20.00           H  
ATOM   1215  HB3 GLN    78       1.792 -47.694  -6.701  0.00-20.00           H  
ATOM   1216  CG  GLN    78       3.892 -47.457  -6.896  0.00-20.00           C  
ATOM   1217  HG2 GLN    78       3.948 -46.328  -6.947  0.00-20.00           H  
ATOM   1218  HG3 GLN    78       3.999 -47.592  -5.815  0.00-20.00           H  
ATOM   1219  CD  GLN    78       5.003 -48.356  -7.556  0.00-20.00           C  
ATOM   1220  OE1 GLN    78       5.467 -47.930  -8.561  0.00-20.00           O  
ATOM   1221  NE2 GLN    78       5.226 -49.543  -6.983  0.00-20.00           N  
ATOM   1222 HE21 GLN    78       5.536 -50.364  -7.427  0.00-20.00           H  
ATOM   1223 HE22 GLN    78       4.731 -49.679  -6.089  0.00-20.00           H  
ATOM   1224  C   GLN    78       1.485 -48.347  -9.763  0.00-20.00           C  
ATOM   1225  O   GLN    78       2.107 -48.621 -10.814  0.00-20.00           O  
ATOM   1226  N   SER    79       0.221 -48.670  -9.579  0.00-20.00           N  
ATOM   1227  H   SER    79      -0.195 -48.229  -8.731  0.00-20.00           H  
ATOM   1228  CA  SER    79      -0.483 -49.515 -10.485  0.00-20.00           C  
ATOM   1229  HA  SER    79       0.095 -50.355 -10.699  0.00-20.00           H  
ATOM   1230  CB  SER    79      -1.648 -50.183  -9.672  0.00-20.00           C  
ATOM   1231  HB2 SER    79      -2.230 -50.820 -10.370  0.00-20.00           H  
ATOM   1232  HB3 SER    79      -1.289 -50.890  -8.960  0.00-20.00           H  
ATOM   1233  OG  SER    79      -2.546 -49.334  -8.985  0.00-20.00           O  
ATOM   1234  HG  SER    79      -2.050 -48.960  -8.186  0.00-20.00           H  
ATOM   1235  C   SER    79      -1.084 -48.860 -11.789  0.00-20.00           C  
ATOM   1236  O   SER    79      -1.775 -49.602 -12.491  0.00-20.00           O  
ATOM   1237  N   GLN    80      -0.923 -47.538 -11.986  0.00-20.00           N  
ATOM   1238  H   GLN    80      -0.411 -46.918 -11.371  0.00-20.00           H  
ATOM   1239  CA  GLN    80      -1.540 -46.847 -13.109  0.00-20.00           C  
ATOM   1240  HA  GLN    80      -2.272 -47.444 -13.645  0.00-20.00           H  
ATOM   1241  CB  GLN    80      -2.255 -45.619 -12.635  0.00-20.00           C  
ATOM   1242  HB2 GLN    80      -2.674 -45.042 -13.478  0.00-20.00           H  
ATOM   1243  HB3 GLN    80      -1.601 -44.892 -12.162  0.00-20.00           H  
ATOM   1244  CG  GLN    80      -3.540 -45.983 -11.778  0.00-20.00           C  
ATOM   1245  HG2 GLN    80      -4.195 -46.571 -12.432  0.00-20.00           H  
ATOM   1246  HG3 GLN    80      -3.208 -46.590 -10.945  0.00-20.00           H  
ATOM   1247  CD  GLN    80      -4.260 -44.731 -11.213  0.00-20.00           C  
ATOM   1248  OE1 GLN    80      -3.820 -43.559 -11.387  0.00-20.00           O  
ATOM   1249  NE2 GLN    80      -5.461 -44.999 -10.644  0.00-20.00           N  
ATOM   1250 HE21 GLN    80      -5.667 -45.920 -10.415  0.00-20.00           H  
ATOM   1251 HE22 GLN    80      -6.154 -44.331 -10.222  0.00-20.00           H  
ATOM   1252  C   GLN    80      -0.512 -46.431 -14.136  0.00-20.00           C  
ATOM   1253  O   GLN    80      -0.878 -46.073 -15.298  0.00-20.00           O  
ATOM   1254  N   LEU    81       0.724 -46.391 -13.711  0.00-20.00           N  
ATOM   1255  H   LEU    81       0.923 -46.558 -12.732  0.00-20.00           H  
ATOM   1256  CA  LEU    81       1.889 -46.094 -14.559  0.00-20.00           C  
ATOM   1257  HA  LEU    81       1.773 -45.051 -14.758  0.00-20.00           H  
ATOM   1258  CB  LEU    81       3.186 -46.513 -13.825  0.00-20.00           C  
ATOM   1259  HB2 LEU    81       4.082 -46.524 -14.462  0.00-20.00           H  
ATOM   1260  HB3 LEU    81       3.144 -47.560 -13.639  0.00-20.00           H  
ATOM   1261  CG  LEU    81       3.449 -45.561 -12.615  0.00-20.00           C  
ATOM   1262  HG  LEU    81       2.626 -45.502 -11.879  0.00-20.00           H  
ATOM   1263  CD1 LEU    81       4.577 -46.222 -11.781  0.00-20.00           C  
ATOM   1264 HD11 LEU    81       4.387 -47.269 -11.386  0.00-20.00           H  
ATOM   1265 HD12 LEU    81       4.792 -45.622 -10.898  0.00-20.00           H  
ATOM   1266 HD13 LEU    81       5.484 -46.296 -12.267  0.00-20.00           H  
ATOM   1267  CD2 LEU    81       3.899 -44.169 -13.208  0.00-20.00           C  
ATOM   1268 HD21 LEU    81       4.149 -43.417 -12.483  0.00-20.00           H  
ATOM   1269 HD22 LEU    81       3.227 -43.692 -13.905  0.00-20.00           H  
ATOM   1270 HD23 LEU    81       4.806 -44.414 -13.805  0.00-20.00           H  
ATOM   1271  C   LEU    81       1.808 -46.537 -16.037  0.00-20.00           C  
ATOM   1272  O   LEU    81       1.795 -45.701 -16.978  0.00-20.00           O  
ATOM   1273  N   GLH    82       1.751 -47.887 -16.181  0.00-20.00           N  
ATOM   1274  H   GLH    82       1.649 -48.470 -15.386  0.00-20.00           H  
ATOM   1275  CA  GLH    82       1.632 -48.470 -17.485  0.00-20.00           C  
ATOM   1276  HA  GLH    82       2.625 -48.287 -17.824  0.00-20.00           H  
ATOM   1277  CB  GLH    82       1.621 -50.031 -17.584  0.00-20.00           C  
ATOM   1278  HB2 GLH    82       2.398 -50.408 -16.914  0.00-20.00           H  
ATOM   1279  HB3 GLH    82       0.624 -50.348 -17.344  0.00-20.00           H  
ATOM   1280  CG  GLH    82       2.131 -50.506 -18.977  0.00-20.00           C  
ATOM   1281  HG2 GLH    82       1.483 -50.020 -19.738  0.00-20.00           H  
ATOM   1282  HG3 GLH    82       3.175 -50.308 -19.188  0.00-20.00           H  
ATOM   1283  CD  GLH    82       1.894 -52.006 -19.121  0.00-20.00           C  
ATOM   1284  OE1 GLH    82       0.627 -52.406 -19.072  0.00-20.00           O  
ATOM   1285  OE2 GLH    82       2.839 -52.738 -19.258  0.00-20.00           O  
ATOM   1286  HE1 GLH    82       0.003 -51.993 -19.617  0.00-20.00           H  
ATOM   1287  C   GLH    82       0.549 -47.895 -18.414  0.00-20.00           C  
ATOM   1288  O   GLH    82       0.939 -47.537 -19.504  0.00-20.00           O  
ATOM   1289  N   SER    83      -0.690 -47.831 -17.974  0.00-20.00           N  
ATOM   1290  H   SER    83      -0.963 -48.206 -17.071  0.00-20.00           H  
ATOM   1291  CA  SER    83      -1.742 -47.212 -18.727  0.00-20.00           C  
ATOM   1292  HA  SER    83      -1.776 -47.595 -19.702  0.00-20.00           H  
ATOM   1293  CB  SER    83      -3.071 -47.582 -18.019  0.00-20.00           C  
ATOM   1294  HB2 SER    83      -3.894 -47.020 -18.434  0.00-20.00           H  
ATOM   1295  HB3 SER    83      -3.080 -47.287 -17.008  0.00-20.00           H  
ATOM   1296  OG  SER    83      -3.298 -48.978 -17.964  0.00-20.00           O  
ATOM   1297  HG  SER    83      -2.796 -49.322 -18.672  0.00-20.00           H  
ATOM   1298  C   SER    83      -1.575 -45.728 -19.052  0.00-20.00           C  
ATOM   1299  O   SER    83      -1.935 -45.226 -20.108  0.00-20.00           O  
ATOM   1300  N   HIE    84      -1.221 -44.910 -18.025  0.00-20.00           N  
ATOM   1301  H   HIE    84      -0.839 -45.432 -17.228  0.00-20.00           H  
ATOM   1302  CA  HIE    84      -0.951 -43.449 -18.049  0.00-20.00           C  
ATOM   1303  HA  HIE    84      -1.857 -42.853 -18.324  0.00-20.00           H  
ATOM   1304  CB  HIE    84      -0.466 -42.870 -16.684  0.00-20.00           C  
ATOM   1305  HB2 HIE    84       0.404 -43.423 -16.294  0.00-20.00           H  
ATOM   1306  HB3 HIE    84      -1.121 -43.172 -15.902  0.00-20.00           H  
ATOM   1307  CG  HIE    84      -0.342 -41.410 -16.551  0.00-20.00           C  
ATOM   1308  ND1 HIE    84      -1.447 -40.594 -16.235  0.00-20.00           N  
ATOM   1309  CE1 HIE    84      -0.840 -39.354 -16.035  0.00-20.00           C  
ATOM   1310  HE1 HIE    84      -1.378 -38.485 -15.952  0.00-20.00           H  
ATOM   1311  NE2 HIE    84       0.485 -39.441 -16.185  0.00-20.00           N  
ATOM   1312  HE2 HIE    84       1.130 -38.656 -15.826  0.00-20.00           H  
ATOM   1313  CD2 HIE    84       0.837 -40.720 -16.581  0.00-20.00           C  
ATOM   1314  HD2 HIE    84       1.858 -40.990 -16.774  0.00-20.00           H  
ATOM   1315  C   HIE    84       0.105 -43.093 -19.094  0.00-20.00           C  
ATOM   1316  O   HIE    84       0.028 -42.141 -19.839  0.00-20.00           O  
ATOM   1317  N   PHE    85       1.166 -43.894 -19.146  0.00-20.00           N  
ATOM   1318  H   PHE    85       1.200 -44.717 -18.510  0.00-20.00           H  
ATOM   1319  CA  PHE    85       2.213 -43.910 -20.175  0.00-20.00           C  
ATOM   1320  HA  PHE    85       2.559 -42.893 -20.259  0.00-20.00           H  
ATOM   1321  CB  PHE    85       3.505 -44.650 -19.806  0.00-20.00           C  
ATOM   1322  HB2 PHE    85       4.111 -44.938 -20.734  0.00-20.00           H  
ATOM   1323  HB3 PHE    85       3.148 -45.580 -19.382  0.00-20.00           H  
ATOM   1324  CG  PHE    85       4.446 -43.862 -18.846  0.00-20.00           C  
ATOM   1325  CD1 PHE    85       5.151 -44.583 -17.880  0.00-20.00           C  
ATOM   1326  HD1 PHE    85       4.917 -45.631 -17.648  0.00-20.00           H  
ATOM   1327  CE1 PHE    85       6.096 -43.994 -17.070  0.00-20.00           C  
ATOM   1328  HE1 PHE    85       6.655 -44.586 -16.369  0.00-20.00           H  
ATOM   1329  CZ  PHE    85       6.374 -42.614 -17.224  0.00-20.00           C  
ATOM   1330  HZ  PHE    85       7.228 -42.092 -16.693  0.00-20.00           H  
ATOM   1331  CE2 PHE    85       5.771 -41.887 -18.268  0.00-20.00           C  
ATOM   1332  HE2 PHE    85       5.858 -40.780 -18.416  0.00-20.00           H  
ATOM   1333  CD2 PHE    85       4.845 -42.536 -19.084  0.00-20.00           C  
ATOM   1334  HD2 PHE    85       4.390 -41.802 -19.712  0.00-20.00           H  
ATOM   1335  C   PHE    85       1.707 -44.234 -21.584  0.00-20.00           C  
ATOM   1336  O   PHE    85       2.085 -43.528 -22.516  0.00-20.00           O  
ATOM   1337  N   ARN    86       0.738 -45.162 -21.733  0.00-20.00           N  
ATOM   1338  H   ARN    86       0.391 -45.656 -20.897  0.00-20.00           H  
ATOM   1339  CA  ARN    86       0.018 -45.445 -23.027  0.00-20.00           C  
ATOM   1340  HA  ARN    86       0.762 -45.747 -23.739  0.00-20.00           H  
ATOM   1341  CB  ARN    86      -0.903 -46.631 -22.865  0.00-20.00           C  
ATOM   1342  HB2 ARN    86      -1.522 -46.579 -21.984  0.00-20.00           H  
ATOM   1343  HB3 ARN    86      -1.520 -46.700 -23.728  0.00-20.00           H  
ATOM   1344  CG  ARN    86      -0.113 -47.957 -22.787  0.00-20.00           C  
ATOM   1345  HG2 ARN    86       0.921 -47.754 -22.804  0.00-20.00           H  
ATOM   1346  HG3 ARN    86      -0.356 -48.451 -21.837  0.00-20.00           H  
ATOM   1347  CD  ARN    86      -0.432 -48.841 -23.964  0.00-20.00           C  
ATOM   1348  HD2 ARN    86      -0.222 -48.366 -24.919  0.00-20.00           H  
ATOM   1349  HD3 ARN    86      -1.460 -49.215 -23.906  0.00-20.00           H  
ATOM   1350  NE  ARN    86       0.468 -49.978 -23.873  0.00-20.00           N  
ATOM   1351  HE  ARN    86       1.409 -49.660 -24.035  0.00-20.00           H  
ATOM   1352  CZ  ARN    86       0.366 -50.767 -22.701  0.00-20.00           C  
ATOM   1353  NH1 ARN    86      -0.569 -50.523 -21.862  0.00-20.00           N  
ATOM   1354 HH11 ARN    86      -0.269 -50.918 -20.939  0.00-20.00           H  
ATOM   1355  NH2 ARN    86       1.309 -51.840 -22.633  0.00-20.00           N  
ATOM   1356 HH21 ARN    86       1.089 -52.668 -23.180  0.00-20.00           H  
ATOM   1357 HH22 ARN    86       2.204 -51.544 -22.928  0.00-20.00           H  
ATOM   1358  C   ARN    86      -0.839 -44.290 -23.443  0.00-20.00           C  
ATOM   1359  O   ARN    86      -0.999 -44.039 -24.659  0.00-20.00           O  
ATOM   1360  N   MET    87      -1.540 -43.677 -22.471  0.00-20.00           N  
ATOM   1361  H   MET    87      -1.452 -43.927 -21.442  0.00-20.00           H  
ATOM   1362  CA  MET    87      -2.354 -42.474 -22.694  0.00-20.00           C  
ATOM   1363  HA  MET    87      -3.170 -42.677 -23.349  0.00-20.00           H  
ATOM   1364  CB  MET    87      -3.000 -42.008 -21.350  0.00-20.00           C  
ATOM   1365  HB2 MET    87      -3.712 -42.750 -21.006  0.00-20.00           H  
ATOM   1366  HB3 MET    87      -2.193 -41.902 -20.591  0.00-20.00           H  
ATOM   1367  CG  MET    87      -3.920 -40.734 -21.358  0.00-20.00           C  
ATOM   1368  HG2 MET    87      -4.706 -40.922 -22.088  0.00-20.00           H  
ATOM   1369  HG3 MET    87      -3.388 -39.858 -21.712  0.00-20.00           H  
ATOM   1370  SD  MET    87      -4.537 -40.270 -19.737  0.00-20.00           S  
ATOM   1371  CE  MET    87      -2.940 -39.827 -19.088  0.00-20.00           C  
ATOM   1372  HE1 MET    87      -3.099 -39.260 -18.173  0.00-20.00           H  
ATOM   1373  HE2 MET    87      -2.177 -39.408 -19.751  0.00-20.00           H  
ATOM   1374  HE3 MET    87      -2.516 -40.723 -18.702  0.00-20.00           H  
ATOM   1375  C   MET    87      -1.445 -41.361 -23.164  0.00-20.00           C  
ATOM   1376  O   MET    87      -1.865 -40.661 -24.070  0.00-20.00           O  
ATOM   1377  N   LEU    88      -0.267 -41.152 -22.593  0.00-20.00           N  
ATOM   1378  H   LEU    88       0.090 -41.850 -22.019  0.00-20.00           H  
ATOM   1379  CA  LEU    88       0.698 -40.079 -23.022  0.00-20.00           C  
ATOM   1380  HA  LEU    88       0.109 -39.162 -22.820  0.00-20.00           H  
ATOM   1381  CB  LEU    88       1.868 -40.038 -22.077  0.00-20.00           C  
ATOM   1382  HB2 LEU    88       2.243 -40.987 -21.870  0.00-20.00           H  
ATOM   1383  HB3 LEU    88       2.760 -39.737 -22.662  0.00-20.00           H  
ATOM   1384  CG  LEU    88       1.715 -39.141 -20.854  0.00-20.00           C  
ATOM   1385  HG  LEU    88       0.607 -39.110 -20.708  0.00-20.00           H  
ATOM   1386  CD1 LEU    88       2.281 -39.658 -19.491  0.00-20.00           C  
ATOM   1387 HD11 LEU    88       3.308 -39.334 -19.215  0.00-20.00           H  
ATOM   1388 HD12 LEU    88       2.352 -40.761 -19.397  0.00-20.00           H  
ATOM   1389 HD13 LEU    88       1.622 -39.278 -18.624  0.00-20.00           H  
ATOM   1390  CD2 LEU    88       2.278 -37.694 -21.048  0.00-20.00           C  
ATOM   1391 HD21 LEU    88       3.306 -37.636 -20.629  0.00-20.00           H  
ATOM   1392 HD22 LEU    88       1.675 -36.913 -20.600  0.00-20.00           H  
ATOM   1393 HD23 LEU    88       2.404 -37.558 -22.051  0.00-20.00           H  
ATOM   1394  C   LEU    88       1.063 -40.260 -24.535  0.00-20.00           C  
ATOM   1395  O   LEU    88       0.985 -39.333 -25.375  0.00-20.00           O  
ATOM   1396  N   ALA    89       1.426 -41.476 -24.956  0.00-20.00           N  
ATOM   1397  H   ALA    89       1.394 -42.245 -24.272  0.00-20.00           H  
ATOM   1398  CA  ALA    89       2.018 -41.715 -26.234  0.00-20.00           C  
ATOM   1399  HA  ALA    89       2.703 -40.860 -26.492  0.00-20.00           H  
ATOM   1400  CB  ALA    89       2.703 -43.036 -26.194  0.00-20.00           C  
ATOM   1401  HB1 ALA    89       2.126 -43.775 -25.675  0.00-20.00           H  
ATOM   1402  HB2 ALA    89       3.614 -42.905 -25.645  0.00-20.00           H  
ATOM   1403  HB3 ALA    89       2.975 -43.390 -27.172  0.00-20.00           H  
ATOM   1404  C   ALA    89       0.914 -41.749 -27.306  0.00-20.00           C  
ATOM   1405  O   ALA    89       1.130 -41.161 -28.342  0.00-20.00           O  
ATOM   1406  N   GLH    90      -0.254 -42.399 -27.075  0.00-20.00           N  
ATOM   1407  H   GLH    90      -0.550 -42.654 -26.122  0.00-20.00           H  
ATOM   1408  CA  GLH    90      -1.225 -42.462 -28.117  0.00-20.00           C  
ATOM   1409  HA  GLH    90      -0.545 -42.612 -29.004  0.00-20.00           H  
ATOM   1410  CB  GLH    90      -2.123 -43.693 -28.093  0.00-20.00           C  
ATOM   1411  HB2 GLH    90      -1.612 -44.577 -28.416  0.00-20.00           H  
ATOM   1412  HB3 GLH    90      -2.934 -43.480 -28.872  0.00-20.00           H  
ATOM   1413  CG  GLH    90      -2.837 -43.909 -26.773  0.00-20.00           C  
ATOM   1414  HG2 GLH    90      -2.122 -43.832 -25.934  0.00-20.00           H  
ATOM   1415  HG3 GLH    90      -3.635 -43.121 -26.668  0.00-20.00           H  
ATOM   1416  CD  GLH    90      -3.535 -45.269 -26.835  0.00-20.00           C  
ATOM   1417  OE1 GLH    90      -2.751 -46.337 -27.057  0.00-20.00           O  
ATOM   1418  OE2 GLH    90      -4.779 -45.356 -26.658  0.00-20.00           O  
ATOM   1419  HE1 GLH    90      -1.870 -46.099 -26.927  0.00-20.00           H  
ATOM   1420  C   GLH    90      -1.915 -41.133 -28.306  0.00-20.00           C  
ATOM   1421  O   GLH    90      -2.563 -40.931 -29.317  0.00-20.00           O  
ATOM   1422  N   ASN    91      -1.820 -40.232 -27.294  0.00-20.00           N  
ATOM   1423  H   ASN    91      -1.122 -40.319 -26.531  0.00-20.00           H  
ATOM   1424  CA  ASN    91      -2.366 -38.960 -27.382  0.00-20.00           C  
ATOM   1425  HA  ASN    91      -3.307 -39.000 -27.912  0.00-20.00           H  
ATOM   1426  CB  ASN    91      -2.685 -38.343 -25.971  0.00-20.00           C  
ATOM   1427  HB2 ASN    91      -1.921 -38.491 -25.151  0.00-20.00           H  
ATOM   1428  HB3 ASN    91      -3.544 -38.878 -25.631  0.00-20.00           H  
ATOM   1429  CG  ASN    91      -3.004 -36.854 -25.989  0.00-20.00           C  
ATOM   1430  OD1 ASN    91      -3.933 -36.471 -26.660  0.00-20.00           O  
ATOM   1431  ND2 ASN    91      -2.118 -36.086 -25.353  0.00-20.00           N  
ATOM   1432 HD21 ASN    91      -2.272 -35.106 -25.438  0.00-20.00           H  
ATOM   1433 HD22 ASN    91      -1.439 -36.474 -24.699  0.00-20.00           H  
ATOM   1434  C   ASN    91      -1.363 -38.147 -28.173  0.00-20.00           C  
ATOM   1435  O   ASN    91      -1.678 -37.060 -28.644  0.00-20.00           O  
ATOM   1436  N   ARN    92      -0.131 -38.683 -28.306  0.00-20.00           N  
ATOM   1437  H   ARN    92      -0.055 -39.669 -28.257  0.00-20.00           H  
ATOM   1438  CA  ARN    92       0.991 -37.916 -28.917  0.00-20.00           C  
ATOM   1439  HA  ARN    92       1.864 -38.538 -28.909  0.00-20.00           H  
ATOM   1440  CB  ARN    92       0.633 -37.623 -30.351  0.00-20.00           C  
ATOM   1441  HB2 ARN    92       0.998 -36.611 -30.550  0.00-20.00           H  
ATOM   1442  HB3 ARN    92      -0.432 -37.659 -30.504  0.00-20.00           H  
ATOM   1443  CG  ARN    92       1.208 -38.609 -31.369  0.00-20.00           C  
ATOM   1444  HG2 ARN    92       1.319 -38.100 -32.325  0.00-20.00           H  
ATOM   1445  HG3 ARN    92       2.168 -38.918 -30.971  0.00-20.00           H  
ATOM   1446  CD  ARN    92       0.320 -39.786 -31.462  0.00-20.00           C  
ATOM   1447  HD2 ARN    92       0.165 -40.214 -30.462  0.00-20.00           H  
ATOM   1448  HD3 ARN    92      -0.651 -39.566 -31.875  0.00-20.00           H  
ATOM   1449  NE  ARN    92       0.971 -40.757 -32.318  0.00-20.00           N  
ATOM   1450  HE  ARN    92       0.540 -40.822 -33.223  0.00-20.00           H  
ATOM   1451  CZ  ARN    92       1.211 -42.089 -31.854  0.00-20.00           C  
ATOM   1452  NH1 ARN    92       0.886 -42.440 -30.706  0.00-20.00           N  
ATOM   1453 HH11 ARN    92       1.501 -42.025 -30.035  0.00-20.00           H  
ATOM   1454  NH2 ARN    92       1.763 -42.976 -32.878  0.00-20.00           N  
ATOM   1455 HH21 ARN    92       1.379 -42.802 -33.737  0.00-20.00           H  
ATOM   1456 HH22 ARN    92       1.517 -43.904 -32.633  0.00-20.00           H  
ATOM   1457  C   ARN    92       1.212 -36.593 -28.281  0.00-20.00           C  
ATOM   1458  O   ARN    92       1.059 -35.494 -28.795  0.00-20.00           O  
ATOM   1459  N   THR    93       1.452 -36.715 -26.967  0.00-20.00           N  
ATOM   1460  H   THR    93       1.805 -37.627 -26.615  0.00-20.00           H  
ATOM   1461  CA  THR    93       1.223 -35.648 -25.981  0.00-20.00           C  
ATOM   1462  HA  THR    93       0.202 -35.335 -26.147  0.00-20.00           H  
ATOM   1463  CB  THR    93       1.279 -36.136 -24.522  0.00-20.00           C  
ATOM   1464  HB  THR    93       2.122 -36.733 -24.351  0.00-20.00           H  
ATOM   1465  CG2 THR    93       1.159 -35.000 -23.482  0.00-20.00           C  
ATOM   1466 HG21 THR    93       2.073 -34.433 -23.540  0.00-20.00           H  
ATOM   1467 HG22 THR    93       1.374 -35.298 -22.451  0.00-20.00           H  
ATOM   1468 HG23 THR    93       0.370 -34.275 -23.543  0.00-20.00           H  
ATOM   1469  OG1 THR    93       0.236 -37.030 -24.332  0.00-20.00           O  
ATOM   1470  HG1 THR    93       0.367 -37.766 -24.944  0.00-20.00           H  
ATOM   1471  C   THR    93       2.168 -34.369 -26.158  0.00-20.00           C  
ATOM   1472  O   THR    93       3.369 -34.446 -25.936  0.00-20.00           O  
ATOM   1473  N   PRO    94       1.623 -33.252 -26.604  0.00-20.00           N  
ATOM   1474  CD  PRO    94       0.203 -32.964 -26.700  0.00-20.00           C  
ATOM   1475  HD2 PRO    94      -0.351 -33.687 -27.262  0.00-20.00           H  
ATOM   1476  HD3 PRO    94      -0.101 -32.967 -25.640  0.00-20.00           H  
ATOM   1477  CG  PRO    94      -0.005 -31.625 -27.302  0.00-20.00           C  
ATOM   1478  HG2 PRO    94      -0.683 -31.050 -26.783  0.00-20.00           H  
ATOM   1479  HG3 PRO    94      -0.463 -31.665 -28.284  0.00-20.00           H  
ATOM   1480  CB  PRO    94       1.350 -30.920 -27.535  0.00-20.00           C  
ATOM   1481  HB2 PRO    94       1.706 -30.810 -28.526  0.00-20.00           H  
ATOM   1482  HB3 PRO    94       1.465 -29.982 -27.025  0.00-20.00           H  
ATOM   1483  CA  PRO    94       2.329 -31.958 -26.922  0.00-20.00           C  
ATOM   1484  HA  PRO    94       3.130 -32.226 -27.655  0.00-20.00           H  
ATOM   1485  C   PRO    94       3.015 -31.480 -25.675  0.00-20.00           C  
ATOM   1486  O   PRO    94       4.105 -30.993 -25.869  0.00-20.00           O  
ATOM   1487  N   VAL    95       2.460 -31.507 -24.453  0.00-20.00           N  
ATOM   1488  H   VAL    95       1.553 -31.813 -24.507  0.00-20.00           H  
ATOM   1489  CA  VAL    95       3.151 -31.323 -23.212  0.00-20.00           C  
ATOM   1490  HA  VAL    95       4.211 -31.714 -23.259  0.00-20.00           H  
ATOM   1491  CB  VAL    95       3.290 -29.777 -22.976  0.00-20.00           C  
ATOM   1492  HB  VAL    95       3.670 -29.310 -23.874  0.00-20.00           H  
ATOM   1493  CG1 VAL    95       1.950 -29.069 -22.919  0.00-20.00           C  
ATOM   1494 HG11 VAL    95       1.455 -29.109 -23.906  0.00-20.00           H  
ATOM   1495 HG12 VAL    95       2.190 -28.077 -22.734  0.00-20.00           H  
ATOM   1496 HG13 VAL    95       1.283 -29.393 -22.135  0.00-20.00           H  
ATOM   1497  CG2 VAL    95       4.147 -29.473 -21.766  0.00-20.00           C  
ATOM   1498 HG21 VAL    95       5.082 -30.027 -21.892  0.00-20.00           H  
ATOM   1499 HG22 VAL    95       3.545 -29.658 -20.847  0.00-20.00           H  
ATOM   1500 HG23 VAL    95       4.411 -28.490 -21.787  0.00-20.00           H  
ATOM   1501  C   VAL    95       2.439 -32.073 -22.042  0.00-20.00           C  
ATOM   1502  O   VAL    95       1.219 -32.342 -22.092  0.00-20.00           O  
ATOM   1503  N   LEU    96       3.188 -32.423 -21.020  0.00-20.00           N  
ATOM   1504  H   LEU    96       4.209 -32.227 -21.046  0.00-20.00           H  
ATOM   1505  CA  LEU    96       2.785 -32.946 -19.682  0.00-20.00           C  
ATOM   1506  HA  LEU    96       1.702 -33.177 -19.669  0.00-20.00           H  
ATOM   1507  CB  LEU    96       3.582 -34.245 -19.350  0.00-20.00           C  
ATOM   1508  HB2 LEU    96       3.144 -34.908 -20.138  0.00-20.00           H  
ATOM   1509  HB3 LEU    96       4.659 -34.075 -19.455  0.00-20.00           H  
ATOM   1510  CG  LEU    96       3.438 -34.869 -18.015  0.00-20.00           C  
ATOM   1511  HG  LEU    96       3.926 -34.248 -17.262  0.00-20.00           H  
ATOM   1512  CD1 LEU    96       1.987 -35.011 -17.675  0.00-20.00           C  
ATOM   1513 HD11 LEU    96       1.280 -34.190 -17.739  0.00-20.00           H  
ATOM   1514 HD12 LEU    96       1.521 -35.679 -18.366  0.00-20.00           H  
ATOM   1515 HD13 LEU    96       1.856 -35.515 -16.702  0.00-20.00           H  
ATOM   1516  CD2 LEU    96       4.048 -36.308 -17.968  0.00-20.00           C  
ATOM   1517 HD21 LEU    96       5.084 -36.311 -18.300  0.00-20.00           H  
ATOM   1518 HD22 LEU    96       3.399 -36.892 -18.686  0.00-20.00           H  
ATOM   1519 HD23 LEU    96       4.020 -36.716 -16.940  0.00-20.00           H  
ATOM   1520  C   LEU    96       3.070 -31.794 -18.723  0.00-20.00           C  
ATOM   1521  O   LEU    96       4.193 -31.501 -18.337  0.00-20.00           O  
ATOM   1522  N   ALA    97       2.060 -31.088 -18.274  0.00-20.00           N  
ATOM   1523  H   ALA    97       1.208 -31.393 -18.624  0.00-20.00           H  
ATOM   1524  CA  ALA    97       2.134 -30.156 -17.172  0.00-20.00           C  
ATOM   1525  HA  ALA    97       3.062 -29.593 -17.185  0.00-20.00           H  
ATOM   1526  CB  ALA    97       1.128 -29.069 -17.551  0.00-20.00           C  
ATOM   1527  HB1 ALA    97       1.227 -28.707 -18.528  0.00-20.00           H  
ATOM   1528  HB2 ALA    97       1.153 -28.209 -16.791  0.00-20.00           H  
ATOM   1529  HB3 ALA    97       0.090 -29.365 -17.429  0.00-20.00           H  
ATOM   1530  C   ALA    97       1.877 -30.928 -15.923  0.00-20.00           C  
ATOM   1531  O   ALA    97       0.767 -31.456 -15.762  0.00-20.00           O  
ATOM   1532  N   VAL    98       2.847 -30.936 -15.034  0.00-20.00           N  
ATOM   1533  H   VAL    98       3.705 -30.517 -15.370  0.00-20.00           H  
ATOM   1534  CA  VAL    98       2.885 -31.486 -13.644  0.00-20.00           C  
ATOM   1535  HA  VAL    98       1.917 -31.923 -13.454  0.00-20.00           H  
ATOM   1536  CB  VAL    98       4.021 -32.524 -13.405  0.00-20.00           C  
ATOM   1537  HB  VAL    98       4.920 -32.002 -13.428  0.00-20.00           H  
ATOM   1538  CG1 VAL    98       4.052 -33.024 -11.964  0.00-20.00           C  
ATOM   1539 HG11 VAL    98       3.160 -33.496 -11.582  0.00-20.00           H  
ATOM   1540 HG12 VAL    98       4.270 -32.281 -11.174  0.00-20.00           H  
ATOM   1541 HG13 VAL    98       4.855 -33.771 -11.941  0.00-20.00           H  
ATOM   1542  CG2 VAL    98       4.042 -33.530 -14.534  0.00-20.00           C  
ATOM   1543 HG21 VAL    98       3.077 -33.915 -14.760  0.00-20.00           H  
ATOM   1544 HG22 VAL    98       4.659 -34.404 -14.310  0.00-20.00           H  
ATOM   1545 HG23 VAL    98       4.408 -33.085 -15.439  0.00-20.00           H  
ATOM   1546  C   VAL    98       3.005 -30.315 -12.625  0.00-20.00           C  
ATOM   1547  O   VAL    98       4.138 -29.754 -12.521  0.00-20.00           O  
ATOM   1548  N   LEU    99       2.007 -30.013 -11.786  0.00-20.00           N  
ATOM   1549  H   LEU    99       1.144 -30.442 -12.063  0.00-20.00           H  
ATOM   1550  CA  LEU    99       1.958 -28.965 -10.748  0.00-20.00           C  
ATOM   1551  HA  LEU    99       2.786 -28.314 -10.726  0.00-20.00           H  
ATOM   1552  CB  LEU    99       0.597 -28.269 -10.960  0.00-20.00           C  
ATOM   1553  HB2 LEU    99      -0.242 -28.969 -10.971  0.00-20.00           H  
ATOM   1554  HB3 LEU    99       0.428 -27.512 -10.228  0.00-20.00           H  
ATOM   1555  CG  LEU    99       0.346 -27.724 -12.437  0.00-20.00           C  
ATOM   1556  HG  LEU    99       0.683 -28.400 -13.149  0.00-20.00           H  
ATOM   1557  CD1 LEU    99      -1.203 -27.433 -12.691  0.00-20.00           C  
ATOM   1558 HD11 LEU    99      -1.795 -28.391 -12.586  0.00-20.00           H  
ATOM   1559 HD12 LEU    99      -1.494 -26.689 -12.016  0.00-20.00           H  
ATOM   1560 HD13 LEU    99      -1.387 -27.042 -13.728  0.00-20.00           H  
ATOM   1561  CD2 LEU    99       1.048 -26.354 -12.671  0.00-20.00           C  
ATOM   1562 HD21 LEU    99       2.143 -26.514 -12.608  0.00-20.00           H  
ATOM   1563 HD22 LEU    99       0.788 -25.995 -13.671  0.00-20.00           H  
ATOM   1564 HD23 LEU    99       0.742 -25.520 -12.017  0.00-20.00           H  
ATOM   1565  C   LEU    99       2.001 -29.683  -9.378  0.00-20.00           C  
ATOM   1566  O   LEU    99       1.596 -29.132  -8.334  0.00-20.00           O  
ATOM   1567  N   ALA   100       2.490 -30.935  -9.295  0.00-20.00           N  
ATOM   1568  H   ALA   100       2.750 -31.439 -10.177  0.00-20.00           H  
ATOM   1569  CA  ALA   100       2.768 -31.660  -8.022  0.00-20.00           C  
ATOM   1570  HA  ALA   100       2.033 -31.378  -7.240  0.00-20.00           H  
ATOM   1571  CB  ALA   100       2.680 -33.163  -8.252  0.00-20.00           C  
ATOM   1572  HB1 ALA   100       1.717 -33.600  -8.341  0.00-20.00           H  
ATOM   1573  HB2 ALA   100       3.115 -33.577  -7.370  0.00-20.00           H  
ATOM   1574  HB3 ALA   100       3.120 -33.427  -9.149  0.00-20.00           H  
ATOM   1575  C   ALA   100       4.086 -31.237  -7.462  0.00-20.00           C  
ATOM   1576  O   ALA   100       5.100 -31.207  -8.108  0.00-20.00           O  
ATOM   1577  N   SER   101       4.062 -30.773  -6.215  0.00-20.00           N  
ATOM   1578  H   SER   101       3.147 -30.682  -5.780  0.00-20.00           H  
ATOM   1579  CA  SER   101       5.157 -30.113  -5.583  0.00-20.00           C  
ATOM   1580  HA  SER   101       5.747 -29.534  -6.327  0.00-20.00           H  
ATOM   1581  CB  SER   101       4.514 -29.063  -4.652  0.00-20.00           C  
ATOM   1582  HB2 SER   101       3.693 -28.547  -5.110  0.00-20.00           H  
ATOM   1583  HB3 SER   101       5.159 -28.345  -4.286  0.00-20.00           H  
ATOM   1584  OG  SER   101       3.944 -29.682  -3.532  0.00-20.00           O  
ATOM   1585  HG  SER   101       3.342 -30.281  -3.954  0.00-20.00           H  
ATOM   1586  C   SER   101       6.176 -31.092  -5.001  0.00-20.00           C  
ATOM   1587  O   SER   101       5.993 -32.273  -4.724  0.00-20.00           O  
ATOM   1588  N   SER   102       7.431 -30.516  -4.829  0.00-20.00           N  
ATOM   1589  H   SER   102       7.656 -29.587  -5.092  0.00-20.00           H  
ATOM   1590  CA  SER   102       8.514 -31.259  -4.179  0.00-20.00           C  
ATOM   1591  HA  SER   102       8.653 -32.165  -4.762  0.00-20.00           H  
ATOM   1592  CB  SER   102       9.857 -30.453  -4.214  0.00-20.00           C  
ATOM   1593  HB2 SER   102       9.796 -29.633  -3.530  0.00-20.00           H  
ATOM   1594  HB3 SER   102      10.774 -31.072  -3.915  0.00-20.00           H  
ATOM   1595  OG  SER   102      10.097 -30.056  -5.562  0.00-20.00           O  
ATOM   1596  HG  SER   102      10.106 -30.844  -6.127  0.00-20.00           H  
ATOM   1597  C   SER   102       8.280 -31.645  -2.702  0.00-20.00           C  
ATOM   1598  O   SER   102       8.775 -32.660  -2.226  0.00-20.00           O  
ATOM   1599  N   SER   103       7.430 -30.864  -2.026  0.00-20.00           N  
ATOM   1600  H   SER   103       7.120 -30.061  -2.523  0.00-20.00           H  
ATOM   1601  CA  SER   103       6.747 -31.099  -0.774  0.00-20.00           C  
ATOM   1602  HA  SER   103       7.598 -31.500  -0.180  0.00-20.00           H  
ATOM   1603  CB  SER   103       6.155 -29.865  -0.090  0.00-20.00           C  
ATOM   1604  HB2 SER   103       5.523 -30.218   0.742  0.00-20.00           H  
ATOM   1605  HB3 SER   103       6.997 -29.263   0.306  0.00-20.00           H  
ATOM   1606  OG  SER   103       5.383 -29.102  -0.879  0.00-20.00           O  
ATOM   1607  HG  SER   103       5.901 -28.707  -1.645  0.00-20.00           H  
ATOM   1608  C   SER   103       5.779 -32.340  -0.758  0.00-20.00           C  
ATOM   1609  O   SER   103       5.454 -32.912   0.311  0.00-20.00           O  
ATOM   1610  N   GLU   104       5.135 -32.663  -1.894  0.00-20.00           N  
ATOM   1611  H   GLU   104       5.370 -32.177  -2.750  0.00-20.00           H  
ATOM   1612  CA  GLU   104       4.238 -33.776  -2.135  0.00-20.00           C  
ATOM   1613  HA  GLU   104       3.648 -34.057  -1.240  0.00-20.00           H  
ATOM   1614  CB  GLU   104       3.163 -33.359  -3.097  0.00-20.00           C  
ATOM   1615  HB2 GLU   104       3.634 -32.878  -3.966  0.00-20.00           H  
ATOM   1616  HB3 GLU   104       2.669 -34.209  -3.532  0.00-20.00           H  
ATOM   1617  CG  GLU   104       2.079 -32.448  -2.494  0.00-20.00           C  
ATOM   1618  HG2 GLU   104       2.566 -31.678  -1.914  0.00-20.00           H  
ATOM   1619  HG3 GLU   104       1.408 -32.954  -1.713  0.00-20.00           H  
ATOM   1620  CD  GLU   104       1.195 -31.826  -3.581  0.00-20.00           C  
ATOM   1621  OE1 GLU   104      -0.025 -32.011  -3.532  0.00-20.00           O  
ATOM   1622  OE2 GLU   104       1.760 -31.173  -4.525  0.00-20.00           O  
ATOM   1623  C   GLU   104       4.982 -34.977  -2.636  0.00-20.00           C  
ATOM   1624  O   GLU   104       4.776 -36.015  -2.089  0.00-20.00           O  
ATOM   1625  N   ILE   105       5.882 -34.882  -3.635  0.00-20.00           N  
ATOM   1626  H   ILE   105       6.067 -33.943  -4.043  0.00-20.00           H  
ATOM   1627  CA  ILE   105       6.619 -36.049  -4.174  0.00-20.00           C  
ATOM   1628  HA  ILE   105       5.818 -36.825  -4.307  0.00-20.00           H  
ATOM   1629  CB  ILE   105       7.186 -35.789  -5.608  0.00-20.00           C  
ATOM   1630  HB  ILE   105       7.914 -34.989  -5.432  0.00-20.00           H  
ATOM   1631  CG2 ILE   105       7.894 -36.993  -6.245  0.00-20.00           C  
ATOM   1632 HG21 ILE   105       7.117 -37.720  -6.219  0.00-20.00           H  
ATOM   1633 HG22 ILE   105       8.261 -36.868  -7.299  0.00-20.00           H  
ATOM   1634 HG23 ILE   105       8.819 -37.255  -5.749  0.00-20.00           H  
ATOM   1635  CG1 ILE   105       6.151 -35.231  -6.568  0.00-20.00           C  
ATOM   1636 HG12 ILE   105       5.465 -34.580  -5.996  0.00-20.00           H  
ATOM   1637 HG13 ILE   105       5.569 -36.005  -7.032  0.00-20.00           H  
ATOM   1638  CD1 ILE   105       6.702 -34.162  -7.522  0.00-20.00           C  
ATOM   1639 HD11 ILE   105       7.163 -33.263  -7.027  0.00-20.00           H  
ATOM   1640 HD12 ILE   105       5.893 -33.779  -8.257  0.00-20.00           H  
ATOM   1641 HD13 ILE   105       7.562 -34.445  -8.115  0.00-20.00           H  
ATOM   1642  C   ILE   105       7.599 -36.699  -3.299  0.00-20.00           C  
ATOM   1643  O   ILE   105       7.712 -37.917  -3.334  0.00-20.00           O  
ATOM   1644  N   ALA   106       8.363 -35.899  -2.566  0.00-20.00           N  
ATOM   1645  H   ALA   106       8.248 -34.896  -2.533  0.00-20.00           H  
ATOM   1646  CA  ALA   106       9.318 -36.338  -1.604  0.00-20.00           C  
ATOM   1647  HA  ALA   106      10.053 -37.010  -2.041  0.00-20.00           H  
ATOM   1648  CB  ALA   106      10.126 -35.094  -1.043  0.00-20.00           C  
ATOM   1649  HB1 ALA   106      10.739 -35.378  -0.255  0.00-20.00           H  
ATOM   1650  HB2 ALA   106      10.729 -34.662  -1.912  0.00-20.00           H  
ATOM   1651  HB3 ALA   106       9.283 -34.451  -0.814  0.00-20.00           H  
ATOM   1652  C   ALA   106       8.695 -37.064  -0.396  0.00-20.00           C  
ATOM   1653  O   ALA   106       9.380 -37.774   0.274  0.00-20.00           O  
ATOM   1654  N   ASN   107       7.415 -36.687  -0.084  0.00-20.00           N  
ATOM   1655  H   ASN   107       7.007 -36.060  -0.778  0.00-20.00           H  
ATOM   1656  CA  ASN   107       6.666 -37.110   0.976  0.00-20.00           C  
ATOM   1657  HA  ASN   107       7.264 -37.230   1.888  0.00-20.00           H  
ATOM   1658  CB  ASN   107       5.571 -36.016   1.155  0.00-20.00           C  
ATOM   1659  HB2 ASN   107       4.737 -36.256   0.472  0.00-20.00           H  
ATOM   1660  HB3 ASN   107       6.017 -35.052   0.890  0.00-20.00           H  
ATOM   1661  CG  ASN   107       4.871 -36.028   2.545  0.00-20.00           C  
ATOM   1662  OD1 ASN   107       4.738 -37.101   3.177  0.00-20.00           O  
ATOM   1663  ND2 ASN   107       4.435 -34.854   3.051  0.00-20.00           N  
ATOM   1664 HD21 ASN   107       4.719 -33.997   2.663  0.00-20.00           H  
ATOM   1665 HD22 ASN   107       4.038 -34.841   3.946  0.00-20.00           H  
ATOM   1666  C   ASN   107       6.138 -38.506   0.548  0.00-20.00           C  
ATOM   1667  O   ASN   107       5.099 -38.598  -0.119  0.00-20.00           O  
ATOM   1668  N   GLN   108       7.048 -39.497   0.810  0.00-20.00           N  
ATOM   1669  H   GLN   108       7.869 -39.118   1.139  0.00-20.00           H  
ATOM   1670  CA  GLN   108       6.967 -40.865   0.319  0.00-20.00           C  
ATOM   1671  HA  GLN   108       6.907 -40.740  -0.702  0.00-20.00           H  
ATOM   1672  CB  GLN   108       8.153 -41.708   0.762  0.00-20.00           C  
ATOM   1673  HB2 GLN   108       8.304 -41.511   1.787  0.00-20.00           H  
ATOM   1674  HB3 GLN   108       8.040 -42.750   0.414  0.00-20.00           H  
ATOM   1675  CG  GLN   108       9.449 -41.329   0.067  0.00-20.00           C  
ATOM   1676  HG2 GLN   108       9.632 -40.315   0.350  0.00-20.00           H  
ATOM   1677  HG3 GLN   108      10.350 -41.823   0.483  0.00-20.00           H  
ATOM   1678  CD  GLN   108       9.366 -41.220  -1.410  0.00-20.00           C  
ATOM   1679  OE1 GLN   108       9.166 -42.239  -2.062  0.00-20.00           O  
ATOM   1680  NE2 GLN   108       9.622 -40.065  -1.924  0.00-20.00           N  
ATOM   1681 HE21 GLN   108       9.456 -40.029  -2.918  0.00-20.00           H  
ATOM   1682 HE22 GLN   108       9.786 -39.259  -1.335  0.00-20.00           H  
ATOM   1683  C   GLN   108       5.661 -41.586   0.616  0.00-20.00           C  
ATOM   1684  O   GLN   108       5.183 -42.321  -0.216  0.00-20.00           O  
ATOM   1685  N   ARG   109       5.065 -41.227   1.716  0.00-20.00           N  
ATOM   1686  H   ARG   109       5.637 -40.623   2.327  0.00-20.00           H  
ATOM   1687  CA  ARG   109       3.701 -41.482   2.147  0.00-20.00           C  
ATOM   1688  HA  ARG   109       3.610 -42.507   2.454  0.00-20.00           H  
ATOM   1689  CB  ARG   109       3.586 -40.486   3.320  0.00-20.00           C  
ATOM   1690  HB2 ARG   109       2.515 -40.452   3.612  0.00-20.00           H  
ATOM   1691  HB3 ARG   109       3.872 -39.469   3.060  0.00-20.00           H  
ATOM   1692  CG  ARG   109       4.208 -40.866   4.613  0.00-20.00           C  
ATOM   1693  HG2 ARG   109       5.260 -40.943   4.444  0.00-20.00           H  
ATOM   1694  HG3 ARG   109       3.936 -41.824   4.994  0.00-20.00           H  
ATOM   1695  CD  ARG   109       3.795 -39.908   5.733  0.00-20.00           C  
ATOM   1696  HD2 ARG   109       2.810 -39.901   5.983  0.00-20.00           H  
ATOM   1697  HD3 ARG   109       4.085 -38.892   5.379  0.00-20.00           H  
ATOM   1698  NE  ARG   109       4.670 -40.152   6.893  0.00-20.00           N  
ATOM   1699  HE  ARG   109       5.434 -40.814   6.709  0.00-20.00           H  
ATOM   1700  CZ  ARG   109       4.493 -39.573   8.066  0.00-20.00           C  
ATOM   1701  NH1 ARG   109       3.436 -38.803   8.303  0.00-20.00           N  
ATOM   1702 HH11 ARG   109       3.466 -38.167   9.111  0.00-20.00           H  
ATOM   1703 HH12 ARG   109       2.679 -38.723   7.713  0.00-20.00           H  
ATOM   1704  NH2 ARG   109       5.350 -39.808   8.993  0.00-20.00           N  
ATOM   1705 HH21 ARG   109       5.216 -39.463   9.971  0.00-20.00           H  
ATOM   1706 HH22 ARG   109       6.270 -40.215   8.855  0.00-20.00           H  
ATOM   1707  C   ARG   109       2.573 -41.323   1.038  0.00-20.00           C  
ATOM   1708  O   ARG   109       1.616 -42.066   0.942  0.00-20.00           O  
ATOM   1709  N   PHE   110       2.676 -40.333   0.150  0.00-20.00           N  
ATOM   1710  H   PHE   110       3.515 -39.736   0.175  0.00-20.00           H  
ATOM   1711  CA  PHE   110       1.734 -40.126  -0.911  0.00-20.00           C  
ATOM   1712  HA  PHE   110       0.708 -40.322  -0.653  0.00-20.00           H  
ATOM   1713  CB  PHE   110       1.907 -38.650  -1.318  0.00-20.00           C  
ATOM   1714  HB2 PHE   110       1.509 -38.384  -2.267  0.00-20.00           H  
ATOM   1715  HB3 PHE   110       2.934 -38.372  -1.379  0.00-20.00           H  
ATOM   1716  CG  PHE   110       1.445 -37.633  -0.292  0.00-20.00           C  
ATOM   1717  CD1 PHE   110       0.656 -38.100   0.813  0.00-20.00           C  
ATOM   1718  HD1 PHE   110       0.571 -39.180   1.125  0.00-20.00           H  
ATOM   1719  CE1 PHE   110       0.097 -37.079   1.680  0.00-20.00           C  
ATOM   1720  HE1 PHE   110      -0.405 -37.392   2.608  0.00-20.00           H  
ATOM   1721  CZ  PHE   110       0.260 -35.712   1.437  0.00-20.00           C  
ATOM   1722  HZ  PHE   110      -0.070 -35.017   2.220  0.00-20.00           H  
ATOM   1723  CE2 PHE   110       0.996 -35.331   0.288  0.00-20.00           C  
ATOM   1724  HE2 PHE   110       0.995 -34.274   0.067  0.00-20.00           H  
ATOM   1725  CD2 PHE   110       1.654 -36.258  -0.515  0.00-20.00           C  
ATOM   1726  HD2 PHE   110       2.183 -35.972  -1.436  0.00-20.00           H  
ATOM   1727  C   PHE   110       1.894 -41.001  -2.182  0.00-20.00           C  
ATOM   1728  O   PHE   110       1.021 -40.967  -3.084  0.00-20.00           O  
ATOM   1729  N   GLY   111       2.951 -41.873  -2.229  0.00-20.00           N  
ATOM   1730  H   GLY   111       3.549 -42.078  -1.382  0.00-20.00           H  
ATOM   1731  CA  GLY   111       3.069 -42.941  -3.200  0.00-20.00           C  
ATOM   1732  HA2 GLY   111       4.047 -43.497  -3.130  0.00-20.00           H  
ATOM   1733  HA3 GLY   111       2.354 -43.698  -3.254  0.00-20.00           H  
ATOM   1734  C   GLY   111       3.088 -42.337  -4.659  0.00-20.00           C  
ATOM   1735  O   GLY   111       2.399 -42.817  -5.550  0.00-20.00           O  
ATOM   1736  N   MET   112       3.983 -41.350  -4.714  0.00-20.00           N  
ATOM   1737  H   MET   112       4.522 -41.117  -3.914  0.00-20.00           H  
ATOM   1738  CA  MET   112       4.252 -40.542  -5.929  0.00-20.00           C  
ATOM   1739  HA  MET   112       3.674 -40.973  -6.750  0.00-20.00           H  
ATOM   1740  CB  MET   112       3.912 -39.033  -5.725  0.00-20.00           C  
ATOM   1741  HB2 MET   112       4.495 -38.705  -4.877  0.00-20.00           H  
ATOM   1742  HB3 MET   112       4.153 -38.421  -6.636  0.00-20.00           H  
ATOM   1743  CG  MET   112       2.403 -38.729  -5.421  0.00-20.00           C  
ATOM   1744  HG2 MET   112       1.761 -38.852  -6.283  0.00-20.00           H  
ATOM   1745  HG3 MET   112       2.125 -39.536  -4.832  0.00-20.00           H  
ATOM   1746  SD  MET   112       1.976 -37.100  -4.681  0.00-20.00           S  
ATOM   1747  CE  MET   112       2.285 -35.979  -6.083  0.00-20.00           C  
ATOM   1748  HE1 MET   112       1.365 -36.229  -6.658  0.00-20.00           H  
ATOM   1749  HE2 MET   112       3.142 -36.401  -6.574  0.00-20.00           H  
ATOM   1750  HE3 MET   112       2.433 -34.960  -5.837  0.00-20.00           H  
ATOM   1751  C   MET   112       5.673 -40.795  -6.369  0.00-20.00           C  
ATOM   1752  O   MET   112       6.571 -40.135  -5.852  0.00-20.00           O  
ATOM   1753  N   PRO   113       6.025 -41.871  -7.114  0.00-20.00           N  
ATOM   1754  CD  PRO   113       5.098 -42.876  -7.646  0.00-20.00           C  
ATOM   1755  HD2 PRO   113       4.890 -43.517  -6.770  0.00-20.00           H  
ATOM   1756  HD3 PRO   113       4.167 -42.520  -8.133  0.00-20.00           H  
ATOM   1757  CG  PRO   113       5.845 -43.676  -8.708  0.00-20.00           C  
ATOM   1758  HG2 PRO   113       5.723 -44.756  -8.825  0.00-20.00           H  
ATOM   1759  HG3 PRO   113       5.675 -43.178  -9.670  0.00-20.00           H  
ATOM   1760  CB  PRO   113       7.354 -43.363  -8.430  0.00-20.00           C  
ATOM   1761  HB2 PRO   113       7.684 -44.138  -7.748  0.00-20.00           H  
ATOM   1762  HB3 PRO   113       7.945 -43.368  -9.366  0.00-20.00           H  
ATOM   1763  CA  PRO   113       7.359 -42.067  -7.699  0.00-20.00           C  
ATOM   1764  HA  PRO   113       7.991 -42.263  -6.852  0.00-20.00           H  
ATOM   1765  C   PRO   113       7.824 -40.857  -8.478  0.00-20.00           C  
ATOM   1766  O   PRO   113       6.963 -40.213  -9.121  0.00-20.00           O  
ATOM   1767  N   ASP   114       9.109 -40.695  -8.638  0.00-20.00           N  
ATOM   1768  H   ASP   114       9.681 -41.438  -8.354  0.00-20.00           H  
ATOM   1769  CA  ASP   114       9.754 -39.734  -9.526  0.00-20.00           C  
ATOM   1770  HA  ASP   114       9.398 -38.693  -9.499  0.00-20.00           H  
ATOM   1771  CB  ASP   114      11.240 -39.708  -9.104  0.00-20.00           C  
ATOM   1772  HB2 ASP   114      11.864 -39.474 -10.010  0.00-20.00           H  
ATOM   1773  HB3 ASP   114      11.622 -40.744  -8.858  0.00-20.00           H  
ATOM   1774  CG  ASP   114      11.657 -38.558  -8.248  0.00-20.00           C  
ATOM   1775  OD1 ASP   114      11.981 -38.771  -7.068  0.00-20.00           O  
ATOM   1776  OD2 ASP   114      11.671 -37.430  -8.815  0.00-20.00           O  
ATOM   1777  C   ASP   114       9.596 -40.238 -10.985  0.00-20.00           C  
ATOM   1778  O   ASP   114      10.561 -40.209 -11.734  0.00-20.00           O  
ATOM   1779  N   TYR   115       8.412 -40.701 -11.455  0.00-20.00           N  
ATOM   1780  H   TYR   115       7.702 -40.879 -10.780  0.00-20.00           H  
ATOM   1781  CA  TYR   115       8.099 -41.263 -12.749  0.00-20.00           C  
ATOM   1782  HA  TYR   115       8.532 -42.203 -12.799  0.00-20.00           H  
ATOM   1783  CB  TYR   115       6.548 -41.723 -12.754  0.00-20.00           C  
ATOM   1784  HB2 TYR   115       6.482 -42.736 -13.241  0.00-20.00           H  
ATOM   1785  HB3 TYR   115       6.194 -41.791 -11.803  0.00-20.00           H  
ATOM   1786  CG  TYR   115       5.591 -40.628 -13.314  0.00-20.00           C  
ATOM   1787  CD1 TYR   115       5.016 -40.781 -14.596  0.00-20.00           C  
ATOM   1788  HD1 TYR   115       5.406 -41.555 -15.190  0.00-20.00           H  
ATOM   1789  CE1 TYR   115       4.140 -39.832 -15.124  0.00-20.00           C  
ATOM   1790  HE1 TYR   115       3.859 -39.783 -16.162  0.00-20.00           H  
ATOM   1791  CZ  TYR   115       3.568 -38.848 -14.257  0.00-20.00           C  
ATOM   1792  OH  TYR   115       2.568 -38.053 -14.789  0.00-20.00           O  
ATOM   1793  HH  TYR   115       2.315 -37.230 -14.301  0.00-20.00           H  
ATOM   1794  CE2 TYR   115       3.990 -38.731 -12.930  0.00-20.00           C  
ATOM   1795  HE2 TYR   115       3.611 -38.038 -12.219  0.00-20.00           H  
ATOM   1796  CD2 TYR   115       5.042 -39.614 -12.504  0.00-20.00           C  
ATOM   1797  HD2 TYR   115       5.328 -39.480 -11.443  0.00-20.00           H  
ATOM   1798  C   TYR   115       8.516 -40.376 -13.904  0.00-20.00           C  
ATOM   1799  O   TYR   115       8.816 -41.071 -14.888  0.00-20.00           O  
ATOM   1800  N   PHE   116       8.505 -39.070 -13.835  0.00-20.00           N  
ATOM   1801  H   PHE   116       8.272 -38.637 -12.957  0.00-20.00           H  
ATOM   1802  CA  PHE   116       8.867 -38.261 -14.943  0.00-20.00           C  
ATOM   1803  HA  PHE   116       8.913 -38.760 -15.885  0.00-20.00           H  
ATOM   1804  CB  PHE   116       7.725 -37.202 -15.115  0.00-20.00           C  
ATOM   1805  HB2 PHE   116       7.863 -36.652 -16.071  0.00-20.00           H  
ATOM   1806  HB3 PHE   116       6.780 -37.764 -15.146  0.00-20.00           H  
ATOM   1807  CG  PHE   116       7.610 -36.153 -14.019  0.00-20.00           C  
ATOM   1808  CD1 PHE   116       8.416 -34.999 -14.123  0.00-20.00           C  
ATOM   1809  HD1 PHE   116       8.928 -34.892 -15.044  0.00-20.00           H  
ATOM   1810  CE1 PHE   116       8.499 -34.114 -13.024  0.00-20.00           C  
ATOM   1811  HE1 PHE   116       9.208 -33.251 -12.981  0.00-20.00           H  
ATOM   1812  CZ  PHE   116       7.694 -34.341 -11.852  0.00-20.00           C  
ATOM   1813  HZ  PHE   116       7.736 -33.724 -10.985  0.00-20.00           H  
ATOM   1814  CE2 PHE   116       6.846 -35.505 -11.858  0.00-20.00           C  
ATOM   1815  HE2 PHE   116       6.290 -35.646 -11.024  0.00-20.00           H  
ATOM   1816  CD2 PHE   116       6.818 -36.443 -12.911  0.00-20.00           C  
ATOM   1817  HD2 PHE   116       6.258 -37.335 -12.855  0.00-20.00           H  
ATOM   1818  C   PHE   116      10.251 -37.639 -14.771  0.00-20.00           C  
ATOM   1819  O   PHE   116      10.581 -36.794 -15.622  0.00-20.00           O  
ATOM   1820  N   ARG   117      11.139 -38.039 -13.736  0.00-20.00           N  
ATOM   1821  H   ARG   117      10.986 -38.768 -13.012  0.00-20.00           H  
ATOM   1822  CA  ARG   117      12.477 -37.355 -13.529  0.00-20.00           C  
ATOM   1823  HA  ARG   117      12.745 -36.701 -14.422  0.00-20.00           H  
ATOM   1824  CB  ARG   117      12.407 -36.628 -12.223  0.00-20.00           C  
ATOM   1825  HB2 ARG   117      12.138 -37.429 -11.488  0.00-20.00           H  
ATOM   1826  HB3 ARG   117      13.410 -36.211 -12.038  0.00-20.00           H  
ATOM   1827  CG  ARG   117      11.448 -35.517 -12.206  0.00-20.00           C  
ATOM   1828  HG2 ARG   117      10.430 -35.793 -12.425  0.00-20.00           H  
ATOM   1829  HG3 ARG   117      11.852 -34.860 -12.956  0.00-20.00           H  
ATOM   1830  CD  ARG   117      11.378 -34.687 -10.937  0.00-20.00           C  
ATOM   1831  HD2 ARG   117      11.052 -35.256 -10.045  0.00-20.00           H  
ATOM   1832  HD3 ARG   117      10.791 -33.823 -11.062  0.00-20.00           H  
ATOM   1833  NE  ARG   117      12.644 -34.062 -10.743  0.00-20.00           N  
ATOM   1834  HE  ARG   117      12.876 -33.274 -11.375  0.00-20.00           H  
ATOM   1835  CZ  ARG   117      13.556 -34.432  -9.800  0.00-20.00           C  
ATOM   1836  NH1 ARG   117      13.472 -35.629  -9.308  0.00-20.00           N  
ATOM   1837 HH11 ARG   117      12.753 -36.334  -9.359  0.00-20.00           H  
ATOM   1838 HH12 ARG   117      14.267 -35.983  -8.849  0.00-20.00           H  
ATOM   1839  NH2 ARG   117      14.545 -33.527  -9.665  0.00-20.00           N  
ATOM   1840 HH21 ARG   117      15.412 -33.746  -9.265  0.00-20.00           H  
ATOM   1841 HH22 ARG   117      14.326 -32.559  -9.868  0.00-20.00           H  
ATOM   1842  C   ARG   117      13.594 -38.431 -13.474  0.00-20.00           C  
ATOM   1843  O   ARG   117      14.714 -38.143 -13.160  0.00-20.00           O  
ATOM   1844  N   GLN   118      13.213 -39.711 -13.630  0.00-20.00           N  
ATOM   1845  H   GLN   118      12.281 -39.894 -14.021  0.00-20.00           H  
ATOM   1846  CA  GLN   118      14.071 -40.890 -13.506  0.00-20.00           C  
ATOM   1847  HA  GLN   118      15.176 -40.634 -13.696  0.00-20.00           H  
ATOM   1848  CB  GLN   118      13.826 -41.393 -12.004  0.00-20.00           C  
ATOM   1849  HB2 GLN   118      14.668 -40.957 -11.329  0.00-20.00           H  
ATOM   1850  HB3 GLN   118      12.842 -41.143 -11.580  0.00-20.00           H  
ATOM   1851  CG  GLN   118      14.047 -42.928 -11.866  0.00-20.00           C  
ATOM   1852  HG2 GLN   118      13.179 -43.528 -12.266  0.00-20.00           H  
ATOM   1853  HG3 GLN   118      14.903 -43.350 -12.397  0.00-20.00           H  
ATOM   1854  CD  GLN   118      14.136 -43.335 -10.376  0.00-20.00           C  
ATOM   1855  OE1 GLN   118      13.258 -43.105  -9.519  0.00-20.00           O  
ATOM   1856  NE2 GLN   118      15.257 -43.930 -10.041  0.00-20.00           N  
ATOM   1857 HE21 GLN   118      15.283 -44.551  -9.240  0.00-20.00           H  
ATOM   1858 HE22 GLN   118      16.025 -43.906 -10.672  0.00-20.00           H  
ATOM   1859  C   GLN   118      13.669 -41.819 -14.737  0.00-20.00           C  
ATOM   1860  O   GLN   118      12.596 -41.642 -15.298  0.00-20.00           O  
ATOM   1861  N   SER   119      14.504 -42.776 -15.122  0.00-20.00           N  
ATOM   1862  H   SER   119      15.342 -42.988 -14.613  0.00-20.00           H  
ATOM   1863  CA  SER   119      14.117 -43.705 -16.175  0.00-20.00           C  
ATOM   1864  HA  SER   119      13.483 -43.273 -16.968  0.00-20.00           H  
ATOM   1865  CB  SER   119      15.456 -44.201 -16.897  0.00-20.00           C  
ATOM   1866  HB2 SER   119      16.151 -44.493 -16.183  0.00-20.00           H  
ATOM   1867  HB3 SER   119      15.172 -45.071 -17.506  0.00-20.00           H  
ATOM   1868  OG  SER   119      16.003 -43.200 -17.695  0.00-20.00           O  
ATOM   1869  HG  SER   119      15.753 -42.342 -17.302  0.00-20.00           H  
ATOM   1870  C   SER   119      13.460 -44.916 -15.553  0.00-20.00           C  
ATOM   1871  O   SER   119      13.576 -45.079 -14.350  0.00-20.00           O  
ATOM   1872  N   GLY   120      12.763 -45.704 -16.323  0.00-20.00           N  
ATOM   1873  H   GLY   120      12.828 -45.542 -17.311  0.00-20.00           H  
ATOM   1874  CA  GLY   120      12.138 -46.891 -15.757  0.00-20.00           C  
ATOM   1875  HA2 GLY   120      12.909 -47.336 -15.178  0.00-20.00           H  
ATOM   1876  HA3 GLY   120      11.311 -46.441 -15.169  0.00-20.00           H  
ATOM   1877  C   GLY   120      11.662 -47.865 -16.790  0.00-20.00           C  
ATOM   1878  O   GLY   120      11.786 -47.691 -17.991  0.00-20.00           O  
ATOM   1879  N   THR   121      11.040 -48.927 -16.321  0.00-20.00           N  
ATOM   1880  H   THR   121      11.058 -49.114 -15.345  0.00-20.00           H  
ATOM   1881  CA  THR   121      10.380 -49.926 -17.119  0.00-20.00           C  
ATOM   1882  HA  THR   121      10.223 -49.511 -18.114  0.00-20.00           H  
ATOM   1883  CB  THR   121      11.196 -51.221 -17.235  0.00-20.00           C  
ATOM   1884  HB  THR   121      11.369 -51.683 -16.249  0.00-20.00           H  
ATOM   1885  CG2 THR   121      10.459 -52.283 -18.043  0.00-20.00           C  
ATOM   1886 HG21 THR   121       9.460 -52.017 -18.305  0.00-20.00           H  
ATOM   1887 HG22 THR   121      10.292 -53.249 -17.486  0.00-20.00           H  
ATOM   1888 HG23 THR   121      11.017 -52.433 -18.947  0.00-20.00           H  
ATOM   1889  OG1 THR   121      12.461 -50.968 -17.857  0.00-20.00           O  
ATOM   1890  HG1 THR   121      13.130 -51.295 -17.306  0.00-20.00           H  
ATOM   1891  C   THR   121       9.034 -50.187 -16.427  0.00-20.00           C  
ATOM   1892  O   THR   121       9.009 -50.392 -15.205  0.00-20.00           O  
ATOM   1893  N   TYR   122       7.935 -50.083 -17.127  0.00-20.00           N  
ATOM   1894  H   TYR   122       8.106 -49.986 -18.159  0.00-20.00           H  
ATOM   1895  CA  TYR   122       6.658 -50.325 -16.520  0.00-20.00           C  
ATOM   1896  HA  TYR   122       6.721 -50.717 -15.484  0.00-20.00           H  
ATOM   1897  CB  TYR   122       5.868 -49.067 -16.519  0.00-20.00           C  
ATOM   1898  HB2 TYR   122       4.983 -49.095 -15.978  0.00-20.00           H  
ATOM   1899  HB3 TYR   122       5.656 -48.803 -17.524  0.00-20.00           H  
ATOM   1900  CG  TYR   122       6.649 -47.985 -15.941  0.00-20.00           C  
ATOM   1901  CD1 TYR   122       7.494 -47.211 -16.784  0.00-20.00           C  
ATOM   1902  HD1 TYR   122       7.476 -47.277 -17.863  0.00-20.00           H  
ATOM   1903  CE1 TYR   122       8.360 -46.315 -16.219  0.00-20.00           C  
ATOM   1904  HE1 TYR   122       9.097 -45.877 -16.841  0.00-20.00           H  
ATOM   1905  CZ  TYR   122       8.427 -46.173 -14.821  0.00-20.00           C  
ATOM   1906  OH  TYR   122       9.358 -45.335 -14.262  0.00-20.00           O  
ATOM   1907  HH  TYR   122       9.892 -44.841 -14.862  0.00-20.00           H  
ATOM   1908  CE2 TYR   122       7.506 -46.866 -13.928  0.00-20.00           C  
ATOM   1909  HE2 TYR   122       7.521 -46.816 -12.863  0.00-20.00           H  
ATOM   1910  CD2 TYR   122       6.641 -47.795 -14.549  0.00-20.00           C  
ATOM   1911  HD2 TYR   122       5.987 -48.514 -14.038  0.00-20.00           H  
ATOM   1912  C   TYR   122       5.887 -51.319 -17.340  0.00-20.00           C  
ATOM   1913  O   TYR   122       5.210 -50.995 -18.316  0.00-20.00           O  
ATOM   1914  N   GLY   123       6.006 -52.602 -16.985  0.00-20.00           N  
ATOM   1915  H   GLY   123       6.241 -52.836 -16.035  0.00-20.00           H  
ATOM   1916  CA  GLY   123       5.440 -53.616 -17.830  0.00-20.00           C  
ATOM   1917  HA2 GLY   123       5.434 -54.522 -17.324  0.00-20.00           H  
ATOM   1918  HA3 GLY   123       4.367 -53.406 -18.094  0.00-20.00           H  
ATOM   1919  C   GLY   123       6.205 -53.640 -19.134  0.00-20.00           C  
ATOM   1920  O   GLY   123       7.411 -53.704 -19.148  0.00-20.00           O  
ATOM   1921  N   SER   124       5.470 -53.557 -20.309  0.00-20.00           N  
ATOM   1922  H   SER   124       4.494 -53.421 -20.190  0.00-20.00           H  
ATOM   1923  CA  SER   124       6.074 -53.630 -21.630  0.00-20.00           C  
ATOM   1924  HA  SER   124       6.732 -54.505 -21.715  0.00-20.00           H  
ATOM   1925  CB  SER   124       4.954 -53.803 -22.620  0.00-20.00           C  
ATOM   1926  HB2 SER   124       5.410 -53.736 -23.600  0.00-20.00           H  
ATOM   1927  HB3 SER   124       4.555 -54.807 -22.474  0.00-20.00           H  
ATOM   1928  OG  SER   124       3.919 -52.886 -22.375  0.00-20.00           O  
ATOM   1929  HG  SER   124       3.094 -53.229 -22.641  0.00-20.00           H  
ATOM   1930  C   SER   124       6.769 -52.300 -22.034  0.00-20.00           C  
ATOM   1931  O   SER   124       7.663 -52.292 -22.889  0.00-20.00           O  
ATOM   1932  N   ILE   125       6.389 -51.133 -21.436  0.00-20.00           N  
ATOM   1933  H   ILE   125       5.579 -51.199 -20.789  0.00-20.00           H  
ATOM   1934  CA  ILE   125       6.946 -49.875 -21.745  0.00-20.00           C  
ATOM   1935  HA  ILE   125       7.050 -49.816 -22.867  0.00-20.00           H  
ATOM   1936  CB  ILE   125       5.922 -48.837 -21.396  0.00-20.00           C  
ATOM   1937  HB  ILE   125       5.705 -48.973 -20.335  0.00-20.00           H  
ATOM   1938  CG2 ILE   125       6.443 -47.497 -21.515  0.00-20.00           C  
ATOM   1939 HG21 ILE   125       7.108 -47.317 -22.357  0.00-20.00           H  
ATOM   1940 HG22 ILE   125       5.583 -46.778 -21.582  0.00-20.00           H  
ATOM   1941 HG23 ILE   125       7.019 -47.184 -20.648  0.00-20.00           H  
ATOM   1942  CG1 ILE   125       4.660 -49.101 -22.164  0.00-20.00           C  
ATOM   1943 HG12 ILE   125       4.354 -50.109 -22.024  0.00-20.00           H  
ATOM   1944 HG13 ILE   125       4.836 -48.929 -23.196  0.00-20.00           H  
ATOM   1945  CD1 ILE   125       3.536 -48.169 -21.725  0.00-20.00           C  
ATOM   1946 HD11 ILE   125       2.969 -48.606 -20.884  0.00-20.00           H  
ATOM   1947 HD12 ILE   125       3.938 -47.231 -21.406  0.00-20.00           H  
ATOM   1948 HD13 ILE   125       2.885 -48.035 -22.587  0.00-20.00           H  
ATOM   1949  C   ILE   125       8.322 -49.599 -21.111  0.00-20.00           C  
ATOM   1950  O   ILE   125       8.618 -50.008 -20.009  0.00-20.00           O  
ATOM   1951  N   THR   126       9.093 -48.727 -21.711  0.00-20.00           N  
ATOM   1952  H   THR   126       8.727 -48.193 -22.454  0.00-20.00           H  
ATOM   1953  CA  THR   126      10.338 -48.278 -21.197  0.00-20.00           C  
ATOM   1954  HA  THR   126      10.381 -48.607 -20.198  0.00-20.00           H  
ATOM   1955  CB  THR   126      11.369 -48.896 -21.983  0.00-20.00           C  
ATOM   1956  HB  THR   126      11.201 -48.669 -23.036  0.00-20.00           H  
ATOM   1957  CG2 THR   126      12.738 -48.371 -21.507  0.00-20.00           C  
ATOM   1958 HG21 THR   126      13.195 -48.949 -20.786  0.00-20.00           H  
ATOM   1959 HG22 THR   126      13.378 -48.261 -22.353  0.00-20.00           H  
ATOM   1960 HG23 THR   126      12.574 -47.402 -21.014  0.00-20.00           H  
ATOM   1961  OG1 THR   126      11.316 -50.267 -21.814  0.00-20.00           O  
ATOM   1962  HG1 THR   126      11.907 -50.666 -22.395  0.00-20.00           H  
ATOM   1963  C   THR   126      10.378 -46.730 -21.319  0.00-20.00           C  
ATOM   1964  O   THR   126      10.190 -46.222 -22.374  0.00-20.00           O  
ATOM   1965  N   VAL   127      10.707 -46.083 -20.255  0.00-20.00           N  
ATOM   1966  H   VAL   127      11.047 -46.486 -19.393  0.00-20.00           H  
ATOM   1967  CA  VAL   127      10.706 -44.622 -20.258  0.00-20.00           C  
ATOM   1968  HA  VAL   127      10.496 -44.312 -21.242  0.00-20.00           H  
ATOM   1969  CB  VAL   127       9.667 -44.131 -19.276  0.00-20.00           C  
ATOM   1970  HB  VAL   127       9.904 -44.369 -18.301  0.00-20.00           H  
ATOM   1971  CG1 VAL   127       9.612 -42.612 -19.139  0.00-20.00           C  
ATOM   1972 HG11 VAL   127       8.972 -42.375 -18.303  0.00-20.00           H  
ATOM   1973 HG12 VAL   127      10.576 -42.243 -18.864  0.00-20.00           H  
ATOM   1974 HG13 VAL   127       9.321 -42.077 -20.079  0.00-20.00           H  
ATOM   1975  CG2 VAL   127       8.277 -44.709 -19.692  0.00-20.00           C  
ATOM   1976 HG21 VAL   127       7.752 -45.120 -18.805  0.00-20.00           H  
ATOM   1977 HG22 VAL   127       7.679 -43.957 -20.178  0.00-20.00           H  
ATOM   1978 HG23 VAL   127       8.434 -45.570 -20.322  0.00-20.00           H  
ATOM   1979  C   VAL   127      12.147 -44.194 -19.924  0.00-20.00           C  
ATOM   1980  O   VAL   127      12.970 -44.865 -19.261  0.00-20.00           O  
ATOM   1981  N   GLH   128      12.458 -43.046 -20.437  0.00-20.00           N  
ATOM   1982  H   GLH   128      11.729 -42.376 -20.715  0.00-20.00           H  
ATOM   1983  CA  GLH   128      13.813 -42.466 -20.301  0.00-20.00           C  
ATOM   1984  HA  GLH   128      14.375 -42.899 -19.431  0.00-20.00           H  
ATOM   1985  CB  GLH   128      14.524 -42.712 -21.657  0.00-20.00           C  
ATOM   1986  HB2 GLH   128      14.750 -43.853 -21.761  0.00-20.00           H  
ATOM   1987  HB3 GLH   128      13.893 -42.385 -22.438  0.00-20.00           H  
ATOM   1988  CG  GLH   128      15.813 -41.984 -21.836  0.00-20.00           C  
ATOM   1989  HG2 GLH   128      15.675 -40.901 -21.760  0.00-20.00           H  
ATOM   1990  HG3 GLH   128      16.451 -42.368 -21.073  0.00-20.00           H  
ATOM   1991  CD  GLH   128      16.461 -42.293 -23.140  0.00-20.00           C  
ATOM   1992  OE1 GLH   128      15.695 -43.008 -24.005  0.00-20.00           O  
ATOM   1993  OE2 GLH   128      17.521 -41.768 -23.399  0.00-20.00           O  
ATOM   1994  HE1 GLH   128      15.027 -42.520 -24.480  0.00-20.00           H  
ATOM   1995  C   GLH   128      13.573 -40.976 -20.168  0.00-20.00           C  
ATOM   1996  O   GLH   128      12.743 -40.481 -20.911  0.00-20.00           O  
ATOM   1997  N   SER   129      14.122 -40.419 -19.123  0.00-20.00           N  
ATOM   1998  H   SER   129      14.520 -40.927 -18.324  0.00-20.00           H  
ATOM   1999  CA  SER   129      13.874 -38.997 -18.797  0.00-20.00           C  
ATOM   2000  HA  SER   129      13.156 -38.650 -19.561  0.00-20.00           H  
ATOM   2001  CB  SER   129      13.474 -38.772 -17.361  0.00-20.00           C  
ATOM   2002  HB2 SER   129      12.597 -39.365 -17.366  0.00-20.00           H  
ATOM   2003  HB3 SER   129      14.228 -39.109 -16.656  0.00-20.00           H  
ATOM   2004  OG  SER   129      13.241 -37.411 -17.170  0.00-20.00           O  
ATOM   2005  HG  SER   129      12.584 -37.147 -17.814  0.00-20.00           H  
ATOM   2006  C   SER   129      15.187 -38.257 -19.019  0.00-20.00           C  
ATOM   2007  O   SER   129      16.306 -38.719 -18.790  0.00-20.00           O  
ATOM   2008  N   LYN   130      15.088 -36.996 -19.451  0.00-20.00           N  
ATOM   2009  H   LYN   130      14.206 -36.658 -19.766  0.00-20.00           H  
ATOM   2010  CA  LYN   130      16.244 -36.161 -19.834  0.00-20.00           C  
ATOM   2011  HA  LYN   130      17.165 -36.385 -19.329  0.00-20.00           H  
ATOM   2012  CB  LYN   130      16.440 -36.277 -21.381  0.00-20.00           C  
ATOM   2013  HB2 LYN   130      16.648 -37.268 -21.673  0.00-20.00           H  
ATOM   2014  HB3 LYN   130      15.449 -36.108 -21.730  0.00-20.00           H  
ATOM   2015  CG  LYN   130      17.482 -35.397 -22.023  0.00-20.00           C  
ATOM   2016  HG2 LYN   130      18.438 -35.503 -21.461  0.00-20.00           H  
ATOM   2017  HG3 LYN   130      17.191 -34.351 -21.883  0.00-20.00           H  
ATOM   2018  CD  LYN   130      17.739 -35.861 -23.452  0.00-20.00           C  
ATOM   2019  HD2 LYN   130      18.308 -35.125 -24.044  0.00-20.00           H  
ATOM   2020  HD3 LYN   130      16.743 -35.984 -23.866  0.00-20.00           H  
ATOM   2021  CE  LYN   130      18.407 -37.261 -23.482  0.00-20.00           C  
ATOM   2022  HE2 LYN   130      19.418 -37.174 -23.128  0.00-20.00           H  
ATOM   2023  HE3 LYN   130      17.883 -37.962 -22.762  0.00-20.00           H  
ATOM   2024  NZ  LYN   130      18.388 -37.970 -24.768  0.00-20.00           N  
ATOM   2025  HZ1 LYN   130      17.524 -38.489 -24.848  0.00-20.00           H  
ATOM   2026  HZ2 LYN   130      18.395 -37.385 -25.578  0.00-20.00           H  
ATOM   2027  C   LYN   130      15.872 -34.766 -19.376  0.00-20.00           C  
ATOM   2028  O   LYN   130      14.882 -34.274 -19.906  0.00-20.00           O  
ATOM   2029  N   MET   131      16.648 -34.063 -18.526  0.00-20.00           N  
ATOM   2030  H   MET   131      17.554 -34.382 -18.231  0.00-20.00           H  
ATOM   2031  CA  MET   131      16.199 -32.759 -18.107  0.00-20.00           C  
ATOM   2032  HA  MET   131      15.141 -32.679 -18.254  0.00-20.00           H  
ATOM   2033  CB  MET   131      16.681 -32.433 -16.705  0.00-20.00           C  
ATOM   2034  HB2 MET   131      16.135 -33.010 -15.954  0.00-20.00           H  
ATOM   2035  HB3 MET   131      17.752 -32.662 -16.676  0.00-20.00           H  
ATOM   2036  CG  MET   131      16.571 -30.943 -16.416  0.00-20.00           C  
ATOM   2037  HG2 MET   131      17.385 -30.413 -16.867  0.00-20.00           H  
ATOM   2038  HG3 MET   131      15.700 -30.549 -16.969  0.00-20.00           H  
ATOM   2039  SD  MET   131      16.447 -30.321 -14.647  0.00-20.00           S  
ATOM   2040  CE  MET   131      17.355 -28.738 -14.700  0.00-20.00           C  
ATOM   2041  HE1 MET   131      17.473 -28.403 -15.729  0.00-20.00           H  
ATOM   2042  HE2 MET   131      16.809 -27.966 -14.164  0.00-20.00           H  
ATOM   2043  HE3 MET   131      18.336 -28.873 -14.286  0.00-20.00           H  
ATOM   2044  C   MET   131      16.855 -31.850 -19.133  0.00-20.00           C  
ATOM   2045  O   MET   131      17.982 -32.118 -19.574  0.00-20.00           O  
ATOM   2046  N   THR   132      16.082 -30.850 -19.483  0.00-20.00           N  
ATOM   2047  H   THR   132      15.212 -30.735 -18.973  0.00-20.00           H  
ATOM   2048  CA  THR   132      16.515 -29.831 -20.466  0.00-20.00           C  
ATOM   2049  HA  THR   132      17.560 -30.165 -20.795  0.00-20.00           H  
ATOM   2050  CB  THR   132      15.611 -29.894 -21.707  0.00-20.00           C  
ATOM   2051  HB  THR   132      15.976 -29.143 -22.343  0.00-20.00           H  
ATOM   2052  CG2 THR   132      15.663 -31.202 -22.450  0.00-20.00           C  
ATOM   2053 HG21 THR   132      15.904 -31.032 -23.511  0.00-20.00           H  
ATOM   2054 HG22 THR   132      14.802 -31.774 -22.263  0.00-20.00           H  
ATOM   2055 HG23 THR   132      16.523 -31.759 -22.082  0.00-20.00           H  
ATOM   2056  OG1 THR   132      14.229 -29.575 -21.423  0.00-20.00           O  
ATOM   2057  HG1 THR   132      14.058 -30.117 -20.673  0.00-20.00           H  
ATOM   2058  C   THR   132      16.692 -28.438 -19.846  0.00-20.00           C  
ATOM   2059  O   THR   132      17.774 -27.921 -19.704  0.00-20.00           O  
ATOM   2060  N   GLN   133      15.621 -27.740 -19.502  0.00-20.00           N  
ATOM   2061  H   GLN   133      14.699 -28.112 -19.656  0.00-20.00           H  
ATOM   2062  CA  GLN   133      15.892 -26.399 -18.995  0.00-20.00           C  
ATOM   2063  HA  GLN   133      16.924 -26.286 -18.786  0.00-20.00           H  
ATOM   2064  CB  GLN   133      15.521 -25.449 -20.121  0.00-20.00           C  
ATOM   2065  HB2 GLN   133      16.158 -24.607 -19.978  0.00-20.00           H  
ATOM   2066  HB3 GLN   133      14.494 -25.231 -20.000  0.00-20.00           H  
ATOM   2067  CG  GLN   133      15.646 -26.004 -21.483  0.00-20.00           C  
ATOM   2068  HG2 GLN   133      16.513 -25.627 -21.997  0.00-20.00           H  
ATOM   2069  HG3 GLN   133      15.743 -27.081 -21.473  0.00-20.00           H  
ATOM   2070  CD  GLN   133      14.437 -25.644 -22.372  0.00-20.00           C  
ATOM   2071  OE1 GLN   133      13.840 -24.615 -22.169  0.00-20.00           O  
ATOM   2072  NE2 GLN   133      13.928 -26.539 -23.156  0.00-20.00           N  
ATOM   2073 HE21 GLN   133      14.198 -27.479 -22.948  0.00-20.00           H  
ATOM   2074 HE22 GLN   133      13.428 -26.271 -23.982  0.00-20.00           H  
ATOM   2075  C   GLN   133      15.107 -26.075 -17.669  0.00-20.00           C  
ATOM   2076  O   GLN   133      14.221 -26.840 -17.248  0.00-20.00           O  
ATOM   2077  N   GLN   134      15.408 -24.859 -17.112  0.00-20.00           N  
ATOM   2078  H   GLN   134      16.116 -24.262 -17.498  0.00-20.00           H  
ATOM   2079  CA  GLN   134      14.707 -24.315 -15.945  0.00-20.00           C  
ATOM   2080  HA  GLN   134      13.866 -24.971 -15.599  0.00-20.00           H  
ATOM   2081  CB  GLN   134      15.674 -24.386 -14.728  0.00-20.00           C  
ATOM   2082  HB2 GLN   134      16.526 -23.864 -15.113  0.00-20.00           H  
ATOM   2083  HB3 GLN   134      15.235 -23.853 -13.945  0.00-20.00           H  
ATOM   2084  CG  GLN   134      16.153 -25.799 -14.387  0.00-20.00           C  
ATOM   2085  HG2 GLN   134      15.218 -26.373 -14.396  0.00-20.00           H  
ATOM   2086  HG3 GLN   134      16.734 -26.142 -15.297  0.00-20.00           H  
ATOM   2087  CD  GLN   134      17.032 -26.005 -13.177  0.00-20.00           C  
ATOM   2088  OE1 GLN   134      17.904 -26.898 -13.030  0.00-20.00           O  
ATOM   2089  NE2 GLN   134      16.714 -25.201 -12.129  0.00-20.00           N  
ATOM   2090 HE21 GLN   134      17.240 -25.191 -11.219  0.00-20.00           H  
ATOM   2091 HE22 GLN   134      15.803 -24.813 -12.173  0.00-20.00           H  
ATOM   2092  C   GLN   134      14.263 -22.919 -16.341  0.00-20.00           C  
ATOM   2093  O   GLN   134      15.119 -22.129 -16.838  0.00-20.00           O  
ATOM   2094  N   VAL   135      12.983 -22.606 -16.295  0.00-20.00           N  
ATOM   2095  H   VAL   135      12.362 -23.170 -15.726  0.00-20.00           H  
ATOM   2096  CA  VAL   135      12.390 -21.392 -16.628  0.00-20.00           C  
ATOM   2097  HA  VAL   135      13.118 -20.711 -17.011  0.00-20.00           H  
ATOM   2098  CB  VAL   135      11.246 -21.592 -17.693  0.00-20.00           C  
ATOM   2099  HB  VAL   135      10.318 -21.862 -17.257  0.00-20.00           H  
ATOM   2100  CG1 VAL   135      10.818 -20.174 -18.218  0.00-20.00           C  
ATOM   2101 HG11 VAL   135       9.856 -19.798 -17.847  0.00-20.00           H  
ATOM   2102 HG12 VAL   135      10.858 -20.122 -19.306  0.00-20.00           H  
ATOM   2103 HG13 VAL   135      11.582 -19.404 -17.941  0.00-20.00           H  
ATOM   2104  CG2 VAL   135      11.692 -22.500 -18.909  0.00-20.00           C  
ATOM   2105 HG21 VAL   135      11.739 -23.464 -18.394  0.00-20.00           H  
ATOM   2106 HG22 VAL   135      12.679 -22.249 -19.247  0.00-20.00           H  
ATOM   2107 HG23 VAL   135      10.978 -22.464 -19.708  0.00-20.00           H  
ATOM   2108  C   VAL   135      11.873 -20.819 -15.317  0.00-20.00           C  
ATOM   2109  O   VAL   135      11.208 -21.625 -14.677  0.00-20.00           O  
ATOM   2110  N   GLY   136      12.220 -19.551 -14.928  0.00-20.00           N  
ATOM   2111  H   GLY   136      12.781 -19.050 -15.592  0.00-20.00           H  
ATOM   2112  CA  GLY   136      11.632 -18.775 -13.765  0.00-20.00           C  
ATOM   2113  HA2 GLY   136      11.471 -19.528 -12.952  0.00-20.00           H  
ATOM   2114  HA3 GLY   136      12.318 -17.990 -13.444  0.00-20.00           H  
ATOM   2115  C   GLY   136      10.417 -18.113 -14.333  0.00-20.00           C  
ATOM   2116  O   GLY   136      10.604 -17.333 -15.278  0.00-20.00           O  
ATOM   2117  N   LEU   137       9.285 -18.400 -13.681  0.00-20.00           N  
ATOM   2118  H   LEU   137       9.355 -18.915 -12.810  0.00-20.00           H  
ATOM   2119  CA  LEU   137       7.973 -17.823 -13.987  0.00-20.00           C  
ATOM   2120  HA  LEU   137       7.846 -17.600 -15.061  0.00-20.00           H  
ATOM   2121  CB  LEU   137       6.906 -18.693 -13.489  0.00-20.00           C  
ATOM   2122  HB2 LEU   137       5.965 -18.220 -13.704  0.00-20.00           H  
ATOM   2123  HB3 LEU   137       7.066 -18.669 -12.420  0.00-20.00           H  
ATOM   2124  CG  LEU   137       6.978 -20.149 -13.923  0.00-20.00           C  
ATOM   2125  HG  LEU   137       7.946 -20.582 -13.809  0.00-20.00           H  
ATOM   2126  CD1 LEU   137       6.036 -20.962 -12.988  0.00-20.00           C  
ATOM   2127 HD11 LEU   137       4.998 -20.625 -13.014  0.00-20.00           H  
ATOM   2128 HD12 LEU   137       6.082 -22.000 -13.167  0.00-20.00           H  
ATOM   2129 HD13 LEU   137       6.301 -20.783 -11.951  0.00-20.00           H  
ATOM   2130  CD2 LEU   137       6.531 -20.269 -15.381  0.00-20.00           C  
ATOM   2131 HD21 LEU   137       7.266 -19.812 -15.992  0.00-20.00           H  
ATOM   2132 HD22 LEU   137       5.599 -19.756 -15.686  0.00-20.00           H  
ATOM   2133 HD23 LEU   137       6.513 -21.349 -15.630  0.00-20.00           H  
ATOM   2134  C   LEU   137       7.693 -16.458 -13.333  0.00-20.00           C  
ATOM   2135  O   LEU   137       6.939 -15.673 -13.851  0.00-20.00           O  
ATOM   2136  N   GLY   138       8.204 -16.300 -12.079  0.00-20.00           N  
ATOM   2137  H   GLY   138       8.682 -17.050 -11.639  0.00-20.00           H  
ATOM   2138  CA  GLY   138       7.942 -15.156 -11.240  0.00-20.00           C  
ATOM   2139  HA2 GLY   138       8.638 -14.323 -11.196  0.00-20.00           H  
ATOM   2140  HA3 GLY   138       7.013 -14.769 -11.506  0.00-20.00           H  
ATOM   2141  C   GLY   138       7.711 -15.609  -9.857  0.00-20.00           C  
ATOM   2142  O   GLY   138       7.589 -16.810  -9.577  0.00-20.00           O  
ATOM   2143  N   ASH   139       7.682 -14.665  -8.905  0.00-20.00           N  
ATOM   2144  H   ASH   139       7.840 -13.744  -9.332  0.00-20.00           H  
ATOM   2145  CA  ASH   139       7.467 -14.800  -7.439  0.00-20.00           C  
ATOM   2146  HA  ASH   139       7.855 -13.893  -7.011  0.00-20.00           H  
ATOM   2147  CB  ASH   139       5.956 -14.807  -7.162  0.00-20.00           C  
ATOM   2148  HB2 ASH   139       5.555 -15.838  -7.455  0.00-20.00           H  
ATOM   2149  HB3 ASH   139       5.426 -14.035  -7.837  0.00-20.00           H  
ATOM   2150  CG  ASH   139       5.527 -14.472  -5.715  0.00-20.00           C  
ATOM   2151  OD1 ASH   139       4.189 -14.544  -5.497  0.00-20.00           O  
ATOM   2152  OD2 ASH   139       6.346 -14.250  -4.837  0.00-20.00           O  
ATOM   2153  HD1 ASH   139       4.149 -14.388  -4.537  0.00-20.00           H  
ATOM   2154  C   ASH   139       8.257 -16.009  -6.808  0.00-20.00           C  
ATOM   2155  O   ASH   139       7.772 -16.610  -5.826  0.00-20.00           O  
ATOM   2156  N   GLY   140       9.460 -16.276  -7.366  0.00-20.00           N  
ATOM   2157  H   GLY   140       9.667 -15.753  -8.210  0.00-20.00           H  
ATOM   2158  CA  GLY   140      10.325 -17.404  -7.113  0.00-20.00           C  
ATOM   2159  HA2 GLY   140      11.268 -17.317  -7.582  0.00-20.00           H  
ATOM   2160  HA3 GLY   140      10.517 -17.379  -6.061  0.00-20.00           H  
ATOM   2161  C   GLY   140       9.842 -18.836  -7.490  0.00-20.00           C  
ATOM   2162  O   GLY   140      10.446 -19.869  -7.104  0.00-20.00           O  
ATOM   2163  N   ILE   141       8.763 -18.957  -8.219  0.00-20.00           N  
ATOM   2164  H   ILE   141       8.272 -18.106  -8.540  0.00-20.00           H  
ATOM   2165  CA  ILE   141       8.165 -20.242  -8.666  0.00-20.00           C  
ATOM   2166  HA  ILE   141       8.333 -21.055  -7.966  0.00-20.00           H  
ATOM   2167  CB  ILE   141       6.613 -20.127  -8.821  0.00-20.00           C  
ATOM   2168  HB  ILE   141       6.450 -19.520  -9.699  0.00-20.00           H  
ATOM   2169  CG2 ILE   141       5.974 -21.489  -9.018  0.00-20.00           C  
ATOM   2170 HG21 ILE   141       4.877 -21.420  -9.252  0.00-20.00           H  
ATOM   2171 HG22 ILE   141       5.924 -22.060  -8.127  0.00-20.00           H  
ATOM   2172 HG23 ILE   141       6.605 -21.890  -9.840  0.00-20.00           H  
ATOM   2173  CG1 ILE   141       6.010 -19.369  -7.637  0.00-20.00           C  
ATOM   2174 HG12 ILE   141       6.441 -18.367  -7.734  0.00-20.00           H  
ATOM   2175 HG13 ILE   141       4.930 -19.284  -7.714  0.00-20.00           H  
ATOM   2176  CD1 ILE   141       6.288 -19.981  -6.247  0.00-20.00           C  
ATOM   2177 HD11 ILE   141       7.249 -20.330  -5.962  0.00-20.00           H  
ATOM   2178 HD12 ILE   141       5.649 -20.764  -6.188  0.00-20.00           H  
ATOM   2179 HD13 ILE   141       6.131 -19.273  -5.436  0.00-20.00           H  
ATOM   2180  C   ILE   141       8.930 -20.517  -9.974  0.00-20.00           C  
ATOM   2181  O   ILE   141       8.907 -19.752 -10.930  0.00-20.00           O  
ATOM   2182  N   MET   142       9.575 -21.649 -10.018  0.00-20.00           N  
ATOM   2183  H   MET   142       9.571 -22.233  -9.111  0.00-20.00           H  
ATOM   2184  CA  MET   142      10.291 -22.233 -11.185  0.00-20.00           C  
ATOM   2185  HA  MET   142      10.646 -21.498 -11.905  0.00-20.00           H  
ATOM   2186  CB  MET   142      11.496 -23.031 -10.604  0.00-20.00           C  
ATOM   2187  HB2 MET   142      12.186 -22.442 -10.023  0.00-20.00           H  
ATOM   2188  HB3 MET   142      11.148 -23.707  -9.841  0.00-20.00           H  
ATOM   2189  CG  MET   142      12.327 -23.875 -11.667  0.00-20.00           C  
ATOM   2190  HG2 MET   142      12.540 -23.246 -12.483  0.00-20.00           H  
ATOM   2191  HG3 MET   142      11.870 -24.794 -12.009  0.00-20.00           H  
ATOM   2192  SD  MET   142      13.971 -24.332 -10.999  0.00-20.00           S  
ATOM   2193  CE  MET   142      13.840 -26.132 -10.866  0.00-20.00           C  
ATOM   2194  HE1 MET   142      12.980 -26.371 -10.220  0.00-20.00           H  
ATOM   2195  HE2 MET   142      14.744 -26.641 -10.497  0.00-20.00           H  
ATOM   2196  HE3 MET   142      13.621 -26.568 -11.871  0.00-20.00           H  
ATOM   2197  C   MET   142       9.433 -23.248 -12.018  0.00-20.00           C  
ATOM   2198  O   MET   142       8.702 -24.043 -11.396  0.00-20.00           O  
ATOM   2199  N   ALA   143       9.623 -23.378 -13.376  0.00-20.00           N  
ATOM   2200  H   ALA   143      10.153 -22.698 -13.914  0.00-20.00           H  
ATOM   2201  CA  ALA   143       9.102 -24.496 -14.186  0.00-20.00           C  
ATOM   2202  HA  ALA   143       8.446 -25.183 -13.574  0.00-20.00           H  
ATOM   2203  CB  ALA   143       8.132 -23.976 -15.282  0.00-20.00           C  
ATOM   2204  HB1 ALA   143       8.681 -23.347 -16.049  0.00-20.00           H  
ATOM   2205  HB2 ALA   143       7.504 -24.750 -15.741  0.00-20.00           H  
ATOM   2206  HB3 ALA   143       7.573 -23.125 -14.956  0.00-20.00           H  
ATOM   2207  C   ALA   143      10.354 -25.191 -14.672  0.00-20.00           C  
ATOM   2208  O   ALA   143      11.142 -24.529 -15.402  0.00-20.00           O  
ATOM   2209  N   ASP   144      10.545 -26.425 -14.223  0.00-20.00           N  
ATOM   2210  H   ASP   144       9.654 -26.822 -13.875  0.00-20.00           H  
ATOM   2211  CA  ASP   144      11.613 -27.343 -14.618  0.00-20.00           C  
ATOM   2212  HA  ASP   144      12.571 -26.781 -14.779  0.00-20.00           H  
ATOM   2213  CB  ASP   144      11.833 -28.290 -13.434  0.00-20.00           C  
ATOM   2214  HB2 ASP   144      11.079 -29.108 -13.331  0.00-20.00           H  
ATOM   2215  HB3 ASP   144      11.774 -27.733 -12.525  0.00-20.00           H  
ATOM   2216  CG  ASP   144      13.172 -29.000 -13.257  0.00-20.00           C  
ATOM   2217  OD1 ASP   144      13.279 -29.695 -12.198  0.00-20.00           O  
ATOM   2218  OD2 ASP   144      14.088 -28.912 -14.080  0.00-20.00           O  
ATOM   2219  C   ASP   144      11.110 -28.236 -15.726  0.00-20.00           C  
ATOM   2220  O   ASP   144       9.914 -28.714 -15.746  0.00-20.00           O  
ATOM   2221  N   MET   145      12.043 -28.452 -16.752  0.00-20.00           N  
ATOM   2222  H   MET   145      12.973 -28.036 -16.647  0.00-20.00           H  
ATOM   2223  CA  MET   145      11.745 -29.103 -18.026  0.00-20.00           C  
ATOM   2224  HA  MET   145      10.749 -29.335 -17.919  0.00-20.00           H  
ATOM   2225  CB  MET   145      11.995 -28.081 -19.176  0.00-20.00           C  
ATOM   2226  HB2 MET   145      12.289 -27.112 -18.774  0.00-20.00           H  
ATOM   2227  HB3 MET   145      12.826 -28.313 -19.824  0.00-20.00           H  
ATOM   2228  CG  MET   145      10.615 -27.887 -19.923  0.00-20.00           C  
ATOM   2229  HG2 MET   145      10.677 -28.446 -20.798  0.00-20.00           H  
ATOM   2230  HG3 MET   145       9.752 -28.337 -19.366  0.00-20.00           H  
ATOM   2231  SD  MET   145      10.253 -26.141 -20.311  0.00-20.00           S  
ATOM   2232  CE  MET   145      10.024 -25.599 -18.619  0.00-20.00           C  
ATOM   2233  HE1 MET   145       9.323 -26.325 -18.234  0.00-20.00           H  
ATOM   2234  HE2 MET   145      10.938 -25.535 -18.053  0.00-20.00           H  
ATOM   2235  HE3 MET   145       9.605 -24.591 -18.665  0.00-20.00           H  
ATOM   2236  C   MET   145      12.472 -30.363 -18.344  0.00-20.00           C  
ATOM   2237  O   MET   145      13.695 -30.352 -18.224  0.00-20.00           O  
ATOM   2238  N   TYR   146      11.826 -31.462 -18.754  0.00-20.00           N  
ATOM   2239  H   TYR   146      10.866 -31.245 -18.945  0.00-20.00           H  
ATOM   2240  CA  TYR   146      12.327 -32.768 -19.093  0.00-20.00           C  
ATOM   2241  HA  TYR   146      13.352 -32.778 -19.119  0.00-20.00           H  
ATOM   2242  CB  TYR   146      11.889 -33.841 -18.066  0.00-20.00           C  
ATOM   2243  HB2 TYR   146      12.489 -34.712 -18.245  0.00-20.00           H  
ATOM   2244  HB3 TYR   146      10.853 -34.098 -18.192  0.00-20.00           H  
ATOM   2245  CG  TYR   146      12.080 -33.465 -16.543  0.00-20.00           C  
ATOM   2246  CD1 TYR   146      11.287 -32.489 -15.841  0.00-20.00           C  
ATOM   2247  HD1 TYR   146      10.463 -31.882 -16.252  0.00-20.00           H  
ATOM   2248  CE1 TYR   146      11.747 -31.967 -14.637  0.00-20.00           C  
ATOM   2249  HE1 TYR   146      11.255 -31.157 -14.171  0.00-20.00           H  
ATOM   2250  CZ  TYR   146      12.800 -32.625 -13.955  0.00-20.00           C  
ATOM   2251  OH  TYR   146      13.181 -32.123 -12.736  0.00-20.00           O  
ATOM   2252  HH  TYR   146      13.116 -31.196 -12.550  0.00-20.00           H  
ATOM   2253  CE2 TYR   146      13.515 -33.633 -14.556  0.00-20.00           C  
ATOM   2254  HE2 TYR   146      14.289 -34.198 -14.095  0.00-20.00           H  
ATOM   2255  CD2 TYR   146      13.165 -34.074 -15.821  0.00-20.00           C  
ATOM   2256  HD2 TYR   146      13.758 -34.865 -16.295  0.00-20.00           H  
ATOM   2257  C   TYR   146      11.693 -33.213 -20.450  0.00-20.00           C  
ATOM   2258  O   TYR   146      10.758 -32.568 -20.851  0.00-20.00           O  
ATOM   2259  N   THR   147      12.385 -34.131 -21.085  0.00-20.00           N  
ATOM   2260  H   THR   147      13.058 -34.634 -20.525  0.00-20.00           H  
ATOM   2261  CA  THR   147      11.830 -34.905 -22.196  0.00-20.00           C  
ATOM   2262  HA  THR   147      10.760 -34.596 -22.473  0.00-20.00           H  
ATOM   2263  CB  THR   147      12.735 -34.751 -23.440  0.00-20.00           C  
ATOM   2264  HB  THR   147      13.714 -35.151 -23.163  0.00-20.00           H  
ATOM   2265  CG2 THR   147      12.230 -35.562 -24.617  0.00-20.00           C  
ATOM   2266 HG21 THR   147      12.563 -36.625 -24.513  0.00-20.00           H  
ATOM   2267 HG22 THR   147      11.160 -35.622 -24.566  0.00-20.00           H  
ATOM   2268 HG23 THR   147      12.611 -35.252 -25.608  0.00-20.00           H  
ATOM   2269  OG1 THR   147      12.769 -33.410 -23.851  0.00-20.00           O  
ATOM   2270  HG1 THR   147      13.084 -33.377 -24.794  0.00-20.00           H  
ATOM   2271  C   THR   147      11.709 -36.310 -21.809  0.00-20.00           C  
ATOM   2272  O   THR   147      12.724 -36.805 -21.256  0.00-20.00           O  
ATOM   2273  N   LEU   148      10.572 -36.981 -22.027  0.00-20.00           N  
ATOM   2274  H   LEU   148       9.728 -36.480 -22.437  0.00-20.00           H  
ATOM   2275  CA  LEU   148      10.308 -38.400 -21.779  0.00-20.00           C  
ATOM   2276  HA  LEU   148      11.143 -38.856 -21.253  0.00-20.00           H  
ATOM   2277  CB  LEU   148       8.922 -38.689 -21.171  0.00-20.00           C  
ATOM   2278  HB2 LEU   148       8.196 -38.297 -21.830  0.00-20.00           H  
ATOM   2279  HB3 LEU   148       8.830 -39.773 -21.240  0.00-20.00           H  
ATOM   2280  CG  LEU   148       8.757 -38.371 -19.716  0.00-20.00           C  
ATOM   2281  HG  LEU   148       9.069 -37.379 -19.590  0.00-20.00           H  
ATOM   2282  CD1 LEU   148       7.227 -38.394 -19.392  0.00-20.00           C  
ATOM   2283 HD11 LEU   148       6.911 -38.181 -18.369  0.00-20.00           H  
ATOM   2284 HD12 LEU   148       6.790 -37.521 -19.913  0.00-20.00           H  
ATOM   2285 HD13 LEU   148       6.705 -39.242 -19.742  0.00-20.00           H  
ATOM   2286  CD2 LEU   148       9.466 -39.395 -18.843  0.00-20.00           C  
ATOM   2287 HD21 LEU   148       8.812 -40.217 -18.454  0.00-20.00           H  
ATOM   2288 HD22 LEU   148       9.903 -39.016 -17.921  0.00-20.00           H  
ATOM   2289 HD23 LEU   148      10.300 -39.909 -19.397  0.00-20.00           H  
ATOM   2290  C   LEU   148      10.202 -39.104 -23.090  0.00-20.00           C  
ATOM   2291  O   LEU   148       9.330 -38.752 -23.904  0.00-20.00           O  
ATOM   2292  N   THR   149      11.018 -40.113 -23.206  0.00-20.00           N  
ATOM   2293  H   THR   149      11.652 -40.386 -22.446  0.00-20.00           H  
ATOM   2294  CA  THR   149      11.000 -40.927 -24.398  0.00-20.00           C  
ATOM   2295  HA  THR   149      10.454 -40.381 -25.162  0.00-20.00           H  
ATOM   2296  CB  THR   149      12.463 -41.168 -24.875  0.00-20.00           C  
ATOM   2297  HB  THR   149      13.059 -41.610 -24.097  0.00-20.00           H  
ATOM   2298  CG2 THR   149      12.496 -42.052 -26.145  0.00-20.00           C  
ATOM   2299 HG21 THR   149      11.832 -41.637 -26.875  0.00-20.00           H  
ATOM   2300 HG22 THR   149      12.191 -43.054 -25.912  0.00-20.00           H  
ATOM   2301 HG23 THR   149      13.551 -42.030 -26.434  0.00-20.00           H  
ATOM   2302  OG1 THR   149      13.062 -39.961 -25.231  0.00-20.00           O  
ATOM   2303  HG1 THR   149      12.699 -39.618 -26.068  0.00-20.00           H  
ATOM   2304  C   THR   149      10.300 -42.228 -23.991  0.00-20.00           C  
ATOM   2305  O   THR   149      10.780 -42.908 -23.094  0.00-20.00           O  
ATOM   2306  N   ILE   150       9.144 -42.454 -24.690  0.00-20.00           N  
ATOM   2307  H   ILE   150       8.649 -41.740 -25.210  0.00-20.00           H  
ATOM   2308  CA  ILE   150       8.347 -43.641 -24.298  0.00-20.00           C  
ATOM   2309  HA  ILE   150       8.725 -44.127 -23.395  0.00-20.00           H  
ATOM   2310  CB  ILE   150       6.908 -43.212 -24.149  0.00-20.00           C  
ATOM   2311  HB  ILE   150       6.528 -42.915 -25.117  0.00-20.00           H  
ATOM   2312  CG2 ILE   150       6.112 -44.491 -23.748  0.00-20.00           C  
ATOM   2313 HG21 ILE   150       5.342 -44.855 -24.447  0.00-20.00           H  
ATOM   2314 HG22 ILE   150       6.761 -45.371 -23.518  0.00-20.00           H  
ATOM   2315 HG23 ILE   150       5.552 -44.285 -22.854  0.00-20.00           H  
ATOM   2316  CG1 ILE   150       6.708 -42.101 -23.174  0.00-20.00           C  
ATOM   2317 HG12 ILE   150       6.813 -42.484 -22.161  0.00-20.00           H  
ATOM   2318 HG13 ILE   150       7.489 -41.344 -23.331  0.00-20.00           H  
ATOM   2319  CD1 ILE   150       5.424 -41.358 -23.389  0.00-20.00           C  
ATOM   2320 HD11 ILE   150       5.600 -40.856 -24.340  0.00-20.00           H  
ATOM   2321 HD12 ILE   150       4.570 -41.977 -23.416  0.00-20.00           H  
ATOM   2322 HD13 ILE   150       5.340 -40.597 -22.618  0.00-20.00           H  
ATOM   2323  C   ILE   150       8.469 -44.738 -25.347  0.00-20.00           C  
ATOM   2324  O   ILE   150       8.134 -44.485 -26.524  0.00-20.00           O  
ATOM   2325  N   ARN   151       8.932 -45.908 -24.960  0.00-20.00           N  
ATOM   2326  H   ARN   151       9.475 -45.957 -24.105  0.00-20.00           H  
ATOM   2327  CA  ARN   151       9.124 -46.906 -25.943  0.00-20.00           C  
ATOM   2328  HA  ARN   151       8.590 -46.660 -26.937  0.00-20.00           H  
ATOM   2329  CB  ARN   151      10.622 -47.233 -26.097  0.00-20.00           C  
ATOM   2330  HB2 ARN   151      10.740 -48.047 -26.822  0.00-20.00           H  
ATOM   2331  HB3 ARN   151      11.069 -47.497 -25.113  0.00-20.00           H  
ATOM   2332  CG  ARN   151      11.375 -46.046 -26.598  0.00-20.00           C  
ATOM   2333  HG2 ARN   151      11.354 -45.310 -25.812  0.00-20.00           H  
ATOM   2334  HG3 ARN   151      10.899 -45.619 -27.521  0.00-20.00           H  
ATOM   2335  CD  ARN   151      12.772 -46.419 -26.920  0.00-20.00           C  
ATOM   2336  HD2 ARN   151      12.996 -47.464 -26.744  0.00-20.00           H  
ATOM   2337  HD3 ARN   151      12.808 -46.273 -27.999  0.00-20.00           H  
ATOM   2338  NE  ARN   151      13.744 -45.620 -26.256  0.00-20.00           N  
ATOM   2339  HE  ARN   151      13.282 -45.075 -25.538  0.00-20.00           H  
ATOM   2340  CZ  ARN   151      14.792 -45.019 -26.997  0.00-20.00           C  
ATOM   2341  NH1 ARN   151      14.975 -45.078 -28.221  0.00-20.00           N  
ATOM   2342 HH11 ARN   151      15.889 -44.854 -28.587  0.00-20.00           H  
ATOM   2343  NH2 ARN   151      15.676 -44.317 -26.130  0.00-20.00           N  
ATOM   2344 HH21 ARN   151      15.440 -44.474 -25.182  0.00-20.00           H  
ATOM   2345 HH22 ARN   151      16.596 -44.519 -26.433  0.00-20.00           H  
ATOM   2346  C   ARN   151       8.513 -48.243 -25.482  0.00-20.00           C  
ATOM   2347  O   ARN   151       8.570 -48.567 -24.296  0.00-20.00           O  
ATOM   2348  N   GLH   152       7.877 -48.994 -26.407  0.00-20.00           N  
ATOM   2349  H   GLH   152       7.887 -48.669 -27.304  0.00-20.00           H  
ATOM   2350  CA  GLH   152       7.293 -50.276 -26.178  0.00-20.00           C  
ATOM   2351  HA  GLH   152       7.809 -50.744 -25.345  0.00-20.00           H  
ATOM   2352  CB  GLH   152       5.838 -50.054 -25.857  0.00-20.00           C  
ATOM   2353  HB2 GLH   152       5.314 -49.410 -26.620  0.00-20.00           H  
ATOM   2354  HB3 GLH   152       5.733 -49.493 -24.899  0.00-20.00           H  
ATOM   2355  CG  GLH   152       5.107 -51.407 -25.723  0.00-20.00           C  
ATOM   2356  HG2 GLH   152       5.258 -51.924 -26.681  0.00-20.00           H  
ATOM   2357  HG3 GLH   152       5.462 -52.003 -24.936  0.00-20.00           H  
ATOM   2358  CD  GLH   152       3.621 -51.120 -25.465  0.00-20.00           C  
ATOM   2359  OE1 GLH   152       3.150 -49.915 -25.662  0.00-20.00           O  
ATOM   2360  OE2 GLH   152       2.964 -52.076 -25.097  0.00-20.00           O  
ATOM   2361  HE1 GLH   152       2.237 -49.948 -25.878  0.00-20.00           H  
ATOM   2362  C   GLH   152       7.506 -51.068 -27.430  0.00-20.00           C  
ATOM   2363  O   GLH   152       7.248 -50.554 -28.504  0.00-20.00           O  
ATOM   2364  N   ALA   153       7.950 -52.291 -27.304  0.00-20.00           N  
ATOM   2365  H   ALA   153       7.844 -52.740 -26.412  0.00-20.00           H  
ATOM   2366  CA  ALA   153       8.253 -53.138 -28.497  0.00-20.00           C  
ATOM   2367  HA  ALA   153       9.071 -52.726 -29.000  0.00-20.00           H  
ATOM   2368  CB  ALA   153       8.691 -54.544 -28.054  0.00-20.00           C  
ATOM   2369  HB1 ALA   153       9.379 -54.989 -28.694  0.00-20.00           H  
ATOM   2370  HB2 ALA   153       7.811 -55.168 -28.148  0.00-20.00           H  
ATOM   2371  HB3 ALA   153       9.050 -54.462 -27.019  0.00-20.00           H  
ATOM   2372  C   ALA   153       7.093 -53.078 -29.516  0.00-20.00           C  
ATOM   2373  O   ALA   153       5.966 -53.303 -29.100  0.00-20.00           O  
ATOM   2374  N   GLY   154       7.426 -52.891 -30.773  0.00-20.00           N  
ATOM   2375  H   GLY   154       8.375 -52.531 -30.947  0.00-20.00           H  
ATOM   2376  CA  GLY   154       6.423 -52.910 -31.805  0.00-20.00           C  
ATOM   2377  HA2 GLY   154       6.953 -53.151 -32.724  0.00-20.00           H  
ATOM   2378  HA3 GLY   154       5.772 -53.739 -31.468  0.00-20.00           H  
ATOM   2379  C   GLY   154       5.628 -51.612 -31.990  0.00-20.00           C  
ATOM   2380  O   GLY   154       4.757 -51.543 -32.858  0.00-20.00           O  
ATOM   2381  N   GLN   155       5.818 -50.675 -31.094  0.00-20.00           N  
ATOM   2382  H   GLN   155       6.426 -50.829 -30.350  0.00-20.00           H  
ATOM   2383  CA  GLN   155       5.058 -49.448 -31.206  0.00-20.00           C  
ATOM   2384  HA  GLN   155       4.317 -49.458 -31.956  0.00-20.00           H  
ATOM   2385  CB  GLN   155       4.547 -49.031 -29.841  0.00-20.00           C  
ATOM   2386  HB2 GLN   155       5.400 -48.691 -29.217  0.00-20.00           H  
ATOM   2387  HB3 GLN   155       3.899 -48.176 -30.009  0.00-20.00           H  
ATOM   2388  CG  GLN   155       3.752 -50.088 -29.189  0.00-20.00           C  
ATOM   2389  HG2 GLN   155       4.324 -50.994 -29.207  0.00-20.00           H  
ATOM   2390  HG3 GLN   155       3.447 -49.846 -28.187  0.00-20.00           H  
ATOM   2391  CD  GLN   155       2.476 -50.333 -29.969  0.00-20.00           C  
ATOM   2392  OE1 GLN   155       1.685 -49.412 -30.056  0.00-20.00           O  
ATOM   2393  NE2 GLN   155       2.255 -51.601 -30.473  0.00-20.00           N  
ATOM   2394 HE21 GLN   155       1.558 -51.670 -31.178  0.00-20.00           H  
ATOM   2395 HE22 GLN   155       2.953 -52.327 -30.259  0.00-20.00           H  
ATOM   2396  C   GLN   155       6.077 -48.400 -31.623  0.00-20.00           C  
ATOM   2397  O   GLN   155       7.259 -48.588 -31.359  0.00-20.00           O  
ATOM   2398  N   LYN   156       5.650 -47.310 -32.268  0.00-20.00           N  
ATOM   2399  H   LYN   156       4.720 -47.273 -32.696  0.00-20.00           H  
ATOM   2400  CA  LYN   156       6.546 -46.235 -32.634  0.00-20.00           C  
ATOM   2401  HA  LYN   156       7.485 -46.696 -32.948  0.00-20.00           H  
ATOM   2402  CB  LYN   156       6.018 -45.417 -33.848  0.00-20.00           C  
ATOM   2403  HB2 LYN   156       5.590 -46.033 -34.637  0.00-20.00           H  
ATOM   2404  HB3 LYN   156       6.889 -44.953 -34.315  0.00-20.00           H  
ATOM   2405  CG  LYN   156       4.998 -44.344 -33.502  0.00-20.00           C  
ATOM   2406  HG2 LYN   156       5.272 -43.847 -32.579  0.00-20.00           H  
ATOM   2407  HG3 LYN   156       4.024 -44.850 -33.350  0.00-20.00           H  
ATOM   2408  CD  LYN   156       4.860 -43.282 -34.631  0.00-20.00           C  
ATOM   2409  HD2 LYN   156       4.380 -43.712 -35.443  0.00-20.00           H  
ATOM   2410  HD3 LYN   156       4.224 -42.463 -34.273  0.00-20.00           H  
ATOM   2411  CE  LYN   156       6.209 -42.746 -35.067  0.00-20.00           C  
ATOM   2412  HE2 LYN   156       6.789 -42.425 -34.257  0.00-20.00           H  
ATOM   2413  HE3 LYN   156       5.957 -41.811 -35.526  0.00-20.00           H  
ATOM   2414  NZ  LYN   156       6.977 -43.542 -36.004  0.00-20.00           N  
ATOM   2415  HZ1 LYN   156       6.669 -43.390 -36.943  0.00-20.00           H  
ATOM   2416  HZ2 LYN   156       7.957 -43.300 -35.996  0.00-20.00           H  
ATOM   2417  C   LYN   156       6.782 -45.409 -31.395  0.00-20.00           C  
ATOM   2418  O   LYN   156       5.867 -45.017 -30.661  0.00-20.00           O  
ATOM   2419  N   THR   157       8.070 -45.121 -31.214  0.00-20.00           N  
ATOM   2420  H   THR   157       8.788 -45.713 -31.668  0.00-20.00           H  
ATOM   2421  CA  THR   157       8.678 -44.335 -30.123  0.00-20.00           C  
ATOM   2422  HA  THR   157       8.363 -44.840 -29.229  0.00-20.00           H  
ATOM   2423  CB  THR   157      10.155 -44.321 -30.325  0.00-20.00           C  
ATOM   2424  HB  THR   157      10.420 -43.782 -31.219  0.00-20.00           H  
ATOM   2425  CG2 THR   157      10.757 -43.496 -29.188  0.00-20.00           C  
ATOM   2426 HG21 THR   157      11.278 -42.586 -29.544  0.00-20.00           H  
ATOM   2427 HG22 THR   157      10.016 -43.173 -28.407  0.00-20.00           H  
ATOM   2428 HG23 THR   157      11.511 -44.094 -28.613  0.00-20.00           H  
ATOM   2429  OG1 THR   157      10.631 -45.637 -30.272  0.00-20.00           O  
ATOM   2430  HG1 THR   157      11.091 -45.821 -31.083  0.00-20.00           H  
ATOM   2431  C   THR   157       8.155 -42.898 -30.116  0.00-20.00           C  
ATOM   2432  O   THR   157       8.216 -42.172 -31.117  0.00-20.00           O  
ATOM   2433  N   ILE   158       7.807 -42.417 -28.914  0.00-20.00           N  
ATOM   2434  H   ILE   158       8.109 -42.966 -28.118  0.00-20.00           H  
ATOM   2435  CA  ILE   158       7.209 -41.148 -28.768  0.00-20.00           C  
ATOM   2436  HA  ILE   158       7.166 -40.616 -29.720  0.00-20.00           H  
ATOM   2437  CB  ILE   158       5.741 -41.394 -28.335  0.00-20.00           C  
ATOM   2438  HB  ILE   158       5.738 -41.946 -27.416  0.00-20.00           H  
ATOM   2439  CG2 ILE   158       5.151 -40.061 -27.843  0.00-20.00           C  
ATOM   2440 HG21 ILE   158       5.088 -39.962 -26.764  0.00-20.00           H  
ATOM   2441 HG22 ILE   158       4.130 -39.865 -28.201  0.00-20.00           H  
ATOM   2442 HG23 ILE   158       5.754 -39.199 -28.122  0.00-20.00           H  
ATOM   2443  CG1 ILE   158       4.901 -41.960 -29.447  0.00-20.00           C  
ATOM   2444 HG12 ILE   158       5.273 -42.960 -29.565  0.00-20.00           H  
ATOM   2445 HG13 ILE   158       3.869 -41.965 -29.147  0.00-20.00           H  
ATOM   2446  CD1 ILE   158       4.958 -41.240 -30.764  0.00-20.00           C  
ATOM   2447 HD11 ILE   158       4.106 -41.510 -31.399  0.00-20.00           H  
ATOM   2448 HD12 ILE   158       5.903 -41.425 -31.262  0.00-20.00           H  
ATOM   2449 HD13 ILE   158       4.902 -40.186 -30.595  0.00-20.00           H  
ATOM   2450  C   ILE   158       7.906 -40.363 -27.690  0.00-20.00           C  
ATOM   2451  O   ILE   158       8.312 -40.880 -26.641  0.00-20.00           O  
ATOM   2452  N   SER   159       8.121 -39.061 -27.950  0.00-20.00           N  
ATOM   2453  H   SER   159       7.654 -38.635 -28.719  0.00-20.00           H  
ATOM   2454  CA  SER   159       8.836 -38.199 -26.987  0.00-20.00           C  
ATOM   2455  HA  SER   159       9.273 -38.747 -26.129  0.00-20.00           H  
ATOM   2456  CB  SER   159       9.859 -37.295 -27.686  0.00-20.00           C  
ATOM   2457  HB2 SER   159      10.175 -36.548 -27.023  0.00-20.00           H  
ATOM   2458  HB3 SER   159       9.427 -36.812 -28.545  0.00-20.00           H  
ATOM   2459  OG  SER   159      11.029 -38.029 -28.123  0.00-20.00           O  
ATOM   2460  HG  SER   159      11.749 -37.413 -28.075  0.00-20.00           H  
ATOM   2461  C   SER   159       7.742 -37.251 -26.506  0.00-20.00           C  
ATOM   2462  O   SER   159       6.912 -36.822 -27.317  0.00-20.00           O  
ATOM   2463  N   VAL   160       7.844 -36.799 -25.225  0.00-20.00           N  
ATOM   2464  H   VAL   160       8.665 -37.023 -24.692  0.00-20.00           H  
ATOM   2465  CA  VAL   160       6.820 -35.959 -24.610  0.00-20.00           C  
ATOM   2466  HA  VAL   160       6.351 -35.482 -25.442  0.00-20.00           H  
ATOM   2467  CB  VAL   160       5.779 -36.793 -23.768  0.00-20.00           C  
ATOM   2468  HB  VAL   160       6.280 -37.383 -23.034  0.00-20.00           H  
ATOM   2469  CG1 VAL   160       4.891 -35.747 -23.091  0.00-20.00           C  
ATOM   2470 HG11 VAL   160       3.897 -36.061 -22.895  0.00-20.00           H  
ATOM   2471 HG12 VAL   160       5.292 -35.257 -22.184  0.00-20.00           H  
ATOM   2472 HG13 VAL   160       4.815 -34.939 -23.845  0.00-20.00           H  
ATOM   2473  CG2 VAL   160       5.046 -37.719 -24.619  0.00-20.00           C  
ATOM   2474 HG21 VAL   160       5.591 -38.575 -24.833  0.00-20.00           H  
ATOM   2475 HG22 VAL   160       4.803 -37.169 -25.562  0.00-20.00           H  
ATOM   2476 HG23 VAL   160       4.040 -38.023 -24.168  0.00-20.00           H  
ATOM   2477  C   VAL   160       7.641 -35.002 -23.752  0.00-20.00           C  
ATOM   2478  O   VAL   160       8.369 -35.456 -22.904  0.00-20.00           O  
ATOM   2479  N   PRO   161       7.530 -33.687 -24.018  0.00-20.00           N  
ATOM   2480  CD  PRO   161       6.867 -33.118 -25.196  0.00-20.00           C  
ATOM   2481  HD2 PRO   161       7.387 -33.301 -26.158  0.00-20.00           H  
ATOM   2482  HD3 PRO   161       5.924 -33.467 -25.352  0.00-20.00           H  
ATOM   2483  CG  PRO   161       6.938 -31.581 -24.963  0.00-20.00           C  
ATOM   2484  HG2 PRO   161       6.027 -31.292 -24.526  0.00-20.00           H  
ATOM   2485  HG3 PRO   161       7.060 -31.027 -25.898  0.00-20.00           H  
ATOM   2486  CB  PRO   161       8.163 -31.411 -24.037  0.00-20.00           C  
ATOM   2487  HB2 PRO   161       8.130 -30.470 -23.454  0.00-20.00           H  
ATOM   2488  HB3 PRO   161       9.143 -31.339 -24.525  0.00-20.00           H  
ATOM   2489  CA  PRO   161       8.073 -32.636 -23.176  0.00-20.00           C  
ATOM   2490  HA  PRO   161       9.021 -32.984 -22.942  0.00-20.00           H  
ATOM   2491  C   PRO   161       7.230 -32.525 -21.879  0.00-20.00           C  
ATOM   2492  O   PRO   161       6.026 -32.649 -21.891  0.00-20.00           O  
ATOM   2493  N   VAL   162       7.894 -32.275 -20.712  0.00-20.00           N  
ATOM   2494  H   VAL   162       8.850 -32.310 -20.774  0.00-20.00           H  
ATOM   2495  CA  VAL   162       7.280 -32.141 -19.367  0.00-20.00           C  
ATOM   2496  HA  VAL   162       6.276 -32.232 -19.447  0.00-20.00           H  
ATOM   2497  CB  VAL   162       7.758 -33.256 -18.335  0.00-20.00           C  
ATOM   2498  HB  VAL   162       8.742 -33.004 -18.061  0.00-20.00           H  
ATOM   2499  CG1 VAL   162       6.994 -33.178 -17.028  0.00-20.00           C  
ATOM   2500 HG11 VAL   162       7.014 -34.117 -16.445  0.00-20.00           H  
ATOM   2501 HG12 VAL   162       7.225 -32.274 -16.468  0.00-20.00           H  
ATOM   2502 HG13 VAL   162       5.920 -33.116 -17.341  0.00-20.00           H  
ATOM   2503  CG2 VAL   162       7.783 -34.704 -18.926  0.00-20.00           C  
ATOM   2504 HG21 VAL   162       8.423 -34.803 -19.825  0.00-20.00           H  
ATOM   2505 HG22 VAL   162       6.779 -34.914 -19.434  0.00-20.00           H  
ATOM   2506 HG23 VAL   162       8.046 -35.470 -18.219  0.00-20.00           H  
ATOM   2507  C   VAL   162       7.649 -30.725 -18.758  0.00-20.00           C  
ATOM   2508  O   VAL   162       8.828 -30.417 -18.827  0.00-20.00           O  
ATOM   2509  N   VAL   163       6.639 -30.005 -18.171  0.00-20.00           N  
ATOM   2510  H   VAL   163       5.683 -30.343 -18.182  0.00-20.00           H  
ATOM   2511  CA  VAL   163       6.839 -28.799 -17.429  0.00-20.00           C  
ATOM   2512  HA  VAL   163       7.893 -28.610 -17.413  0.00-20.00           H  
ATOM   2513  CB  VAL   163       6.063 -27.637 -18.126  0.00-20.00           C  
ATOM   2514  HB  VAL   163       4.998 -27.845 -18.144  0.00-20.00           H  
ATOM   2515  CG1 VAL   163       6.253 -26.230 -17.518  0.00-20.00           C  
ATOM   2516 HG11 VAL   163       7.347 -26.118 -17.258  0.00-20.00           H  
ATOM   2517 HG12 VAL   163       5.661 -25.969 -16.601  0.00-20.00           H  
ATOM   2518 HG13 VAL   163       5.967 -25.389 -18.152  0.00-20.00           H  
ATOM   2519  CG2 VAL   163       6.521 -27.487 -19.664  0.00-20.00           C  
ATOM   2520 HG21 VAL   163       7.559 -27.190 -19.843  0.00-20.00           H  
ATOM   2521 HG22 VAL   163       6.538 -28.461 -20.160  0.00-20.00           H  
ATOM   2522 HG23 VAL   163       6.068 -26.656 -20.182  0.00-20.00           H  
ATOM   2523  C   VAL   163       6.346 -29.036 -15.966  0.00-20.00           C  
ATOM   2524  O   VAL   163       5.147 -28.887 -15.696  0.00-20.00           O  
ATOM   2525  N   HIE   164       7.305 -29.510 -15.095  0.00-20.00           N  
ATOM   2526  H   HIE   164       8.278 -29.569 -15.459  0.00-20.00           H  
ATOM   2527  CA  HIE   164       7.115 -29.562 -13.701  0.00-20.00           C  
ATOM   2528  HA  HIE   164       6.134 -29.982 -13.460  0.00-20.00           H  
ATOM   2529  CB  HIE   164       8.206 -30.516 -13.111  0.00-20.00           C  
ATOM   2530  HB2 HIE   164       9.175 -30.048 -13.286  0.00-20.00           H  
ATOM   2531  HB3 HIE   164       8.190 -31.468 -13.706  0.00-20.00           H  
ATOM   2532  CG  HIE   164       8.158 -30.803 -11.657  0.00-20.00           C  
ATOM   2533  ND1 HIE   164       9.202 -31.182 -10.850  0.00-20.00           N  
ATOM   2534  CE1 HIE   164       8.734 -31.410  -9.612  0.00-20.00           C  
ATOM   2535  HE1 HIE   164       9.327 -31.623  -8.781  0.00-20.00           H  
ATOM   2536  NE2 HIE   164       7.434 -31.188  -9.551  0.00-20.00           N  
ATOM   2537  HE2 HIE   164       6.868 -31.136  -8.684  0.00-20.00           H  
ATOM   2538  CD2 HIE   164       7.064 -30.759 -10.792  0.00-20.00           C  
ATOM   2539  HD2 HIE   164       5.973 -30.570 -10.838  0.00-20.00           H  
ATOM   2540  C   HIE   164       7.227 -28.159 -13.073  0.00-20.00           C  
ATOM   2541  O   HIE   164       8.274 -27.514 -13.176  0.00-20.00           O  
ATOM   2542  N   VAL   165       6.227 -27.775 -12.332  0.00-20.00           N  
ATOM   2543  H   VAL   165       5.542 -28.525 -12.173  0.00-20.00           H  
ATOM   2544  CA  VAL   165       6.227 -26.726 -11.318  0.00-20.00           C  
ATOM   2545  HA  VAL   165       7.168 -26.218 -11.452  0.00-20.00           H  
ATOM   2546  CB  VAL   165       5.002 -25.802 -11.474  0.00-20.00           C  
ATOM   2547  HB  VAL   165       4.132 -26.458 -11.323  0.00-20.00           H  
ATOM   2548  CG1 VAL   165       4.888 -24.722 -10.434  0.00-20.00           C  
ATOM   2549 HG11 VAL   165       4.676 -25.070  -9.395  0.00-20.00           H  
ATOM   2550 HG12 VAL   165       5.825 -24.149 -10.393  0.00-20.00           H  
ATOM   2551 HG13 VAL   165       4.090 -23.976 -10.585  0.00-20.00           H  
ATOM   2552  CG2 VAL   165       4.876 -25.215 -12.894  0.00-20.00           C  
ATOM   2553 HG21 VAL   165       4.040 -24.527 -13.056  0.00-20.00           H  
ATOM   2554 HG22 VAL   165       4.527 -25.967 -13.630  0.00-20.00           H  
ATOM   2555 HG23 VAL   165       5.877 -24.818 -13.190  0.00-20.00           H  
ATOM   2556  C   VAL   165       6.277 -27.452  -9.952  0.00-20.00           C  
ATOM   2557  O   VAL   165       5.347 -28.175  -9.641  0.00-20.00           O  
ATOM   2558  N   GLY   166       7.474 -27.316  -9.256  0.00-20.00           N  
ATOM   2559  H   GLY   166       8.313 -27.032  -9.793  0.00-20.00           H  
ATOM   2560  CA  GLY   166       7.756 -28.090  -8.099  0.00-20.00           C  
ATOM   2561  HA2 GLY   166       8.750 -28.619  -8.203  0.00-20.00           H  
ATOM   2562  HA3 GLY   166       7.042 -28.871  -7.952  0.00-20.00           H  
ATOM   2563  C   GLY   166       7.667 -27.392  -6.767  0.00-20.00           C  
ATOM   2564  O   GLY   166       7.898 -27.963  -5.686  0.00-20.00           O  
ATOM   2565  N   ASN   167       7.259 -26.073  -6.732  0.00-20.00           N  
ATOM   2566  H   ASN   167       6.949 -25.678  -7.592  0.00-20.00           H  
ATOM   2567  CA  ASN   167       7.199 -25.216  -5.614  0.00-20.00           C  
ATOM   2568  HA  ASN   167       7.028 -25.704  -4.662  0.00-20.00           H  
ATOM   2569  CB  ASN   167       8.447 -24.365  -5.477  0.00-20.00           C  
ATOM   2570  HB2 ASN   167       9.264 -24.995  -5.100  0.00-20.00           H  
ATOM   2571  HB3 ASN   167       8.278 -23.664  -4.623  0.00-20.00           H  
ATOM   2572  CG  ASN   167       8.880 -23.504  -6.634  0.00-20.00           C  
ATOM   2573  OD1 ASN   167       8.595 -23.815  -7.811  0.00-20.00           O  
ATOM   2574  ND2 ASN   167       9.619 -22.438  -6.343  0.00-20.00           N  
ATOM   2575 HD21 ASN   167      10.108 -21.724  -6.931  0.00-20.00           H  
ATOM   2576 HD22 ASN   167       9.762 -22.334  -5.321  0.00-20.00           H  
ATOM   2577  C   ASN   167       5.938 -24.342  -5.639  0.00-20.00           C  
ATOM   2578  O   ASN   167       5.920 -23.228  -5.162  0.00-20.00           O  
ATOM   2579  N   TRP   168       4.876 -24.944  -6.123  0.00-20.00           N  
ATOM   2580  H   TRP   168       4.993 -25.903  -6.487  0.00-20.00           H  
ATOM   2581  CA  TRP   168       3.458 -24.442  -5.938  0.00-20.00           C  
ATOM   2582  HA  TRP   168       3.470 -23.471  -5.435  0.00-20.00           H  
ATOM   2583  CB  TRP   168       2.630 -24.474  -7.240  0.00-20.00           C  
ATOM   2584  HB2 TRP   168       3.089 -23.798  -7.937  0.00-20.00           H  
ATOM   2585  HB3 TRP   168       2.807 -25.404  -7.791  0.00-20.00           H  
ATOM   2586  CG  TRP   168       1.163 -24.011  -7.253  0.00-20.00           C  
ATOM   2587  CD1 TRP   168       0.396 -23.762  -6.128  0.00-20.00           C  
ATOM   2588  HD1 TRP   168       0.700 -24.071  -5.122  0.00-20.00           H  
ATOM   2589  NE1 TRP   168      -0.814 -23.343  -6.562  0.00-20.00           N  
ATOM   2590  HE1 TRP   168      -1.647 -23.279  -5.833  0.00-20.00           H  
ATOM   2591  CE2 TRP   168      -0.957 -23.242  -7.930  0.00-20.00           C  
ATOM   2592  CZ2 TRP   168      -1.979 -22.955  -8.863  0.00-20.00           C  
ATOM   2593  HZ2 TRP   168      -2.933 -22.558  -8.500  0.00-20.00           H  
ATOM   2594  CH2 TRP   168      -1.818 -23.216 -10.223  0.00-20.00           C  
ATOM   2595  HH2 TRP   168      -2.611 -23.037 -10.951  0.00-20.00           H  
ATOM   2596  CZ3 TRP   168      -0.549 -23.556 -10.724  0.00-20.00           C  
ATOM   2597  HZ3 TRP   168      -0.437 -23.694 -11.777  0.00-20.00           H  
ATOM   2598  CE3 TRP   168       0.501 -23.815  -9.788  0.00-20.00           C  
ATOM   2599  HE3 TRP   168       1.475 -24.198 -10.096  0.00-20.00           H  
ATOM   2600  CD2 TRP   168       0.303 -23.698  -8.395  0.00-20.00           C  
ATOM   2601  C   TRP   168       2.762 -25.454  -4.957  0.00-20.00           C  
ATOM   2602  O   TRP   168       2.417 -26.550  -5.442  0.00-20.00           O  
ATOM   2603  N   PRO   169       2.601 -25.244  -3.631  0.00-20.00           N  
ATOM   2604  CD  PRO   169       3.308 -24.177  -2.950  0.00-20.00           C  
ATOM   2605  HD2 PRO   169       3.036 -23.226  -3.281  0.00-20.00           H  
ATOM   2606  HD3 PRO   169       4.347 -24.303  -3.200  0.00-20.00           H  
ATOM   2607  CG  PRO   169       3.035 -24.336  -1.384  0.00-20.00           C  
ATOM   2608  HG2 PRO   169       2.331 -23.511  -1.085  0.00-20.00           H  
ATOM   2609  HG3 PRO   169       3.916 -24.235  -0.779  0.00-20.00           H  
ATOM   2610  CB  PRO   169       2.392 -25.711  -1.302  0.00-20.00           C  
ATOM   2611  HB2 PRO   169       1.660 -25.730  -0.486  0.00-20.00           H  
ATOM   2612  HB3 PRO   169       3.097 -26.415  -0.920  0.00-20.00           H  
ATOM   2613  CA  PRO   169       1.998 -26.223  -2.683  0.00-20.00           C  
ATOM   2614  HA  PRO   169       2.447 -27.168  -2.843  0.00-20.00           H  
ATOM   2615  C   PRO   169       0.490 -26.439  -2.822  0.00-20.00           C  
ATOM   2616  O   PRO   169      -0.217 -25.644  -3.384  0.00-20.00           O  
ATOM   2617  N   ASP   170      -0.051 -27.550  -2.245  0.00-20.00           N  
ATOM   2618  H   ASP   170       0.563 -28.152  -1.785  0.00-20.00           H  
ATOM   2619  CA  ASP   170      -1.458 -27.860  -2.344  0.00-20.00           C  
ATOM   2620  HA  ASP   170      -1.757 -27.741  -3.351  0.00-20.00           H  
ATOM   2621  CB  ASP   170      -1.613 -29.353  -1.900  0.00-20.00           C  
ATOM   2622  HB2 ASP   170      -0.937 -29.986  -2.347  0.00-20.00           H  
ATOM   2623  HB3 ASP   170      -1.339 -29.458  -0.835  0.00-20.00           H  
ATOM   2624  CG  ASP   170      -3.022 -29.871  -2.030  0.00-20.00           C  
ATOM   2625  OD1 ASP   170      -3.688 -29.370  -2.958  0.00-20.00           O  
ATOM   2626  OD2 ASP   170      -3.377 -30.840  -1.310  0.00-20.00           O  
ATOM   2627  C   ASP   170      -2.344 -26.925  -1.451  0.00-20.00           C  
ATOM   2628  O   ASP   170      -1.953 -26.460  -0.409  0.00-20.00           O  
ATOM   2629  N   GLN   171      -3.546 -26.639  -1.924  0.00-20.00           N  
ATOM   2630  H   GLN   171      -3.801 -27.022  -2.798  0.00-20.00           H  
ATOM   2631  CA  GLN   171      -4.565 -25.699  -1.391  0.00-20.00           C  
ATOM   2632  HA  GLN   171      -5.358 -25.690  -2.139  0.00-20.00           H  
ATOM   2633  CB  GLN   171      -5.163 -26.268  -0.031  0.00-20.00           C  
ATOM   2634  HB2 GLN   171      -6.085 -25.708   0.187  0.00-20.00           H  
ATOM   2635  HB3 GLN   171      -4.504 -26.107   0.824  0.00-20.00           H  
ATOM   2636  CG  GLN   171      -5.741 -27.757  -0.003  0.00-20.00           C  
ATOM   2637  HG2 GLN   171      -4.967 -28.438  -0.131  0.00-20.00           H  
ATOM   2638  HG3 GLN   171      -6.251 -27.918   0.970  0.00-20.00           H  
ATOM   2639  CD  GLN   171      -6.688 -27.940  -1.164  0.00-20.00           C  
ATOM   2640  OE1 GLN   171      -7.851 -27.722  -0.947  0.00-20.00           O  
ATOM   2641  NE2 GLN   171      -6.186 -28.396  -2.287  0.00-20.00           N  
ATOM   2642 HE21 GLN   171      -6.766 -28.683  -3.026  0.00-20.00           H  
ATOM   2643 HE22 GLN   171      -5.203 -28.553  -2.404  0.00-20.00           H  
ATOM   2644  C   GLN   171      -4.071 -24.267  -1.370  0.00-20.00           C  
ATOM   2645  O   GLN   171      -4.693 -23.433  -0.723  0.00-20.00           O  
ATOM   2646  N   THR   172      -3.037 -23.923  -2.162  0.00-20.00           N  
ATOM   2647  H   THR   172      -2.590 -24.605  -2.834  0.00-20.00           H  
ATOM   2648  CA  THR   172      -2.558 -22.573  -2.479  0.00-20.00           C  
ATOM   2649  HA  THR   172      -3.186 -21.925  -1.932  0.00-20.00           H  
ATOM   2650  CB  THR   172      -1.107 -22.318  -2.010  0.00-20.00           C  
ATOM   2651  HB  THR   172      -0.765 -21.264  -2.262  0.00-20.00           H  
ATOM   2652  CG2 THR   172      -0.909 -22.299  -0.435  0.00-20.00           C  
ATOM   2653 HG21 THR   172       0.116 -22.142  -0.081  0.00-20.00           H  
ATOM   2654 HG22 THR   172      -1.646 -21.551   0.025  0.00-20.00           H  
ATOM   2655 HG23 THR   172      -1.269 -23.356  -0.209  0.00-20.00           H  
ATOM   2656  OG1 THR   172      -0.243 -23.190  -2.534  0.00-20.00           O  
ATOM   2657  HG1 THR   172      -0.495 -24.079  -2.349  0.00-20.00           H  
ATOM   2658  C   THR   172      -2.625 -22.250  -3.956  0.00-20.00           C  
ATOM   2659  O   THR   172      -2.808 -23.085  -4.845  0.00-20.00           O  
ATOM   2660  N   ALA   173      -2.545 -20.938  -4.227  0.00-20.00           N  
ATOM   2661  H   ALA   173      -2.380 -20.272  -3.488  0.00-20.00           H  
ATOM   2662  CA  ALA   173      -2.506 -20.305  -5.529  0.00-20.00           C  
ATOM   2663  HA  ALA   173      -2.864 -21.103  -6.208  0.00-20.00           H  
ATOM   2664  CB  ALA   173      -3.670 -19.241  -5.523  0.00-20.00           C  
ATOM   2665  HB1 ALA   173      -3.347 -18.557  -4.728  0.00-20.00           H  
ATOM   2666  HB2 ALA   173      -3.812 -18.739  -6.487  0.00-20.00           H  
ATOM   2667  HB3 ALA   173      -4.566 -19.792  -5.266  0.00-20.00           H  
ATOM   2668  C   ALA   173      -1.100 -19.725  -5.730  0.00-20.00           C  
ATOM   2669  O   ALA   173      -0.464 -19.142  -4.792  0.00-20.00           O  
ATOM   2670  N   VAL   174      -0.575 -19.856  -6.926  0.00-20.00           N  
ATOM   2671  H   VAL   174      -0.918 -20.509  -7.541  0.00-20.00           H  
ATOM   2672  CA  VAL   174       0.480 -18.877  -7.341  0.00-20.00           C  
ATOM   2673  HA  VAL   174       0.974 -18.369  -6.479  0.00-20.00           H  
ATOM   2674  CB  VAL   174       1.713 -19.628  -8.023  0.00-20.00           C  
ATOM   2675  HB  VAL   174       2.472 -18.876  -8.368  0.00-20.00           H  
ATOM   2676  CG1 VAL   174       2.460 -20.583  -7.112  0.00-20.00           C  
ATOM   2677 HG11 VAL   174       3.416 -20.853  -7.509  0.00-20.00           H  
ATOM   2678 HG12 VAL   174       2.616 -20.245  -6.119  0.00-20.00           H  
ATOM   2679 HG13 VAL   174       1.887 -21.510  -6.904  0.00-20.00           H  
ATOM   2680  CG2 VAL   174       1.254 -20.363  -9.251  0.00-20.00           C  
ATOM   2681 HG21 VAL   174       1.969 -21.052  -9.629  0.00-20.00           H  
ATOM   2682 HG22 VAL   174       0.496 -21.140  -9.137  0.00-20.00           H  
ATOM   2683 HG23 VAL   174       0.968 -19.664 -10.012  0.00-20.00           H  
ATOM   2684  C   VAL   174      -0.229 -17.778  -8.099  0.00-20.00           C  
ATOM   2685  O   VAL   174      -1.392 -17.954  -8.467  0.00-20.00           O  
ATOM   2686  N   SER   175       0.275 -16.538  -8.179  0.00-20.00           N  
ATOM   2687  H   SER   175       1.192 -16.390  -7.775  0.00-20.00           H  
ATOM   2688  CA  SER   175      -0.410 -15.297  -8.565  0.00-20.00           C  
ATOM   2689  HA  SER   175      -1.277 -15.206  -8.000  0.00-20.00           H  
ATOM   2690  CB  SER   175       0.454 -14.159  -7.966  0.00-20.00           C  
ATOM   2691  HB2 SER   175       0.607 -14.232  -6.911  0.00-20.00           H  
ATOM   2692  HB3 SER   175      -0.142 -13.248  -8.166  0.00-20.00           H  
ATOM   2693  OG  SER   175       1.751 -13.957  -8.611  0.00-20.00           O  
ATOM   2694  HG  SER   175       2.306 -14.755  -8.367  0.00-20.00           H  
ATOM   2695  C   SER   175      -0.772 -15.166 -10.083  0.00-20.00           C  
ATOM   2696  O   SER   175      -0.381 -16.052 -10.825  0.00-20.00           O  
ATOM   2697  N   SER   176      -1.499 -14.134 -10.471  0.00-20.00           N  
ATOM   2698  H   SER   176      -1.946 -13.527  -9.723  0.00-20.00           H  
ATOM   2699  CA  SER   176      -1.987 -14.002 -11.835  0.00-20.00           C  
ATOM   2700  HA  SER   176      -2.591 -14.906 -12.076  0.00-20.00           H  
ATOM   2701  CB  SER   176      -3.047 -12.830 -11.923  0.00-20.00           C  
ATOM   2702  HB2 SER   176      -3.979 -13.033 -11.346  0.00-20.00           H  
ATOM   2703  HB3 SER   176      -3.422 -12.519 -12.886  0.00-20.00           H  
ATOM   2704  OG  SER   176      -2.265 -11.690 -11.393  0.00-20.00           O  
ATOM   2705  HG  SER   176      -2.869 -10.977 -11.237  0.00-20.00           H  
ATOM   2706  C   SER   176      -0.876 -13.974 -12.931  0.00-20.00           C  
ATOM   2707  O   SER   176      -0.906 -14.698 -13.902  0.00-20.00           O  
ATOM   2708  N   GLH   177       0.131 -13.194 -12.579  0.00-20.00           N  
ATOM   2709  H   GLH   177      -0.071 -12.690 -11.748  0.00-20.00           H  
ATOM   2710  CA  GLH   177       1.368 -12.921 -13.303  0.00-20.00           C  
ATOM   2711  HA  GLH   177       1.218 -12.565 -14.315  0.00-20.00           H  
ATOM   2712  CB  GLH   177       2.205 -11.807 -12.645  0.00-20.00           C  
ATOM   2713  HB2 GLH   177       3.223 -11.671 -13.103  0.00-20.00           H  
ATOM   2714  HB3 GLH   177       2.509 -12.098 -11.597  0.00-20.00           H  
ATOM   2715  CG  GLH   177       1.561 -10.383 -12.601  0.00-20.00           C  
ATOM   2716  HG2 GLH   177       2.300  -9.618 -12.485  0.00-20.00           H  
ATOM   2717  HG3 GLH   177       1.063 -10.243 -13.607  0.00-20.00           H  
ATOM   2718  CD  GLH   177       0.527 -10.054 -11.586  0.00-20.00           C  
ATOM   2719  OE1 GLH   177      -0.376  -9.022 -11.883  0.00-20.00           O  
ATOM   2720  OE2 GLH   177       0.658 -10.620 -10.497  0.00-20.00           O  
ATOM   2721  HE1 GLH   177      -0.249  -8.845 -12.816  0.00-20.00           H  
ATOM   2722  C   GLH   177       2.218 -14.147 -13.467  0.00-20.00           C  
ATOM   2723  O   GLH   177       2.956 -14.206 -14.477  0.00-20.00           O  
ATOM   2724  N   VAL   178       2.242 -15.116 -12.569  0.00-20.00           N  
ATOM   2725  H   VAL   178       1.556 -14.984 -11.827  0.00-20.00           H  
ATOM   2726  CA  VAL   178       2.924 -16.351 -12.651  0.00-20.00           C  
ATOM   2727  HA  VAL   178       3.817 -16.233 -13.319  0.00-20.00           H  
ATOM   2728  CB  VAL   178       3.302 -16.852 -11.183  0.00-20.00           C  
ATOM   2729  HB  VAL   178       2.375 -16.891 -10.538  0.00-20.00           H  
ATOM   2730  CG1 VAL   178       4.024 -18.249 -11.098  0.00-20.00           C  
ATOM   2731 HG11 VAL   178       4.517 -18.508 -10.069  0.00-20.00           H  
ATOM   2732 HG12 VAL   178       3.279 -19.039 -11.322  0.00-20.00           H  
ATOM   2733 HG13 VAL   178       4.778 -18.470 -11.836  0.00-20.00           H  
ATOM   2734  CG2 VAL   178       4.299 -15.745 -10.611  0.00-20.00           C  
ATOM   2735 HG21 VAL   178       4.852 -16.151  -9.701  0.00-20.00           H  
ATOM   2736 HG22 VAL   178       4.972 -15.299 -11.387  0.00-20.00           H  
ATOM   2737 HG23 VAL   178       3.752 -14.936 -10.363  0.00-20.00           H  
ATOM   2738  C   VAL   178       2.013 -17.364 -13.431  0.00-20.00           C  
ATOM   2739  O   VAL   178       2.467 -18.222 -14.206  0.00-20.00           O  
ATOM   2740  N   THR   179       0.719 -17.352 -13.131  0.00-20.00           N  
ATOM   2741  H   THR   179       0.336 -16.780 -12.403  0.00-20.00           H  
ATOM   2742  CA  THR   179      -0.354 -18.207 -13.762  0.00-20.00           C  
ATOM   2743  HA  THR   179      -0.030 -19.203 -13.692  0.00-20.00           H  
ATOM   2744  CB  THR   179      -1.695 -17.963 -13.112  0.00-20.00           C  
ATOM   2745  HB  THR   179      -2.053 -16.951 -13.315  0.00-20.00           H  
ATOM   2746  CG2 THR   179      -2.766 -18.835 -13.651  0.00-20.00           C  
ATOM   2747 HG21 THR   179      -2.646 -19.876 -13.435  0.00-20.00           H  
ATOM   2748 HG22 THR   179      -3.732 -18.551 -13.255  0.00-20.00           H  
ATOM   2749 HG23 THR   179      -2.894 -18.448 -14.634  0.00-20.00           H  
ATOM   2750  OG1 THR   179      -1.689 -18.218 -11.704  0.00-20.00           O  
ATOM   2751  HG1 THR   179      -1.061 -17.663 -11.232  0.00-20.00           H  
ATOM   2752  C   THR   179      -0.355 -18.040 -15.346  0.00-20.00           C  
ATOM   2753  O   THR   179      -0.104 -19.007 -16.012  0.00-20.00           O  
ATOM   2754  N   LYN   180      -0.587 -16.728 -15.815  0.00-20.00           N  
ATOM   2755  H   LYN   180      -1.002 -16.009 -15.123  0.00-20.00           H  
ATOM   2756  CA  LYN   180      -0.519 -16.363 -17.206  0.00-20.00           C  
ATOM   2757  HA  LYN   180      -1.207 -16.974 -17.826  0.00-20.00           H  
ATOM   2758  CB  LYN   180      -1.031 -14.960 -17.334  0.00-20.00           C  
ATOM   2759  HB2 LYN   180      -1.965 -14.801 -16.866  0.00-20.00           H  
ATOM   2760  HB3 LYN   180      -1.268 -14.827 -18.352  0.00-20.00           H  
ATOM   2761  CG  LYN   180      -0.181 -13.686 -16.980  0.00-20.00           C  
ATOM   2762  HG2 LYN   180       0.718 -13.544 -17.576  0.00-20.00           H  
ATOM   2763  HG3 LYN   180       0.209 -13.748 -15.942  0.00-20.00           H  
ATOM   2764  CD  LYN   180      -1.068 -12.475 -17.095  0.00-20.00           C  
ATOM   2765  HD2 LYN   180      -1.716 -12.528 -18.004  0.00-20.00           H  
ATOM   2766  HD3 LYN   180      -1.762 -12.551 -16.219  0.00-20.00           H  
ATOM   2767  CE  LYN   180      -0.390 -11.078 -16.934  0.00-20.00           C  
ATOM   2768  HE2 LYN   180       0.401 -10.774 -17.708  0.00-20.00           H  
ATOM   2769  HE3 LYN   180       0.042 -11.003 -15.953  0.00-20.00           H  
ATOM   2770  NZ  LYN   180      -1.470 -10.114 -17.014  0.00-20.00           N  
ATOM   2771  HZ1 LYN   180      -2.354 -10.224 -16.504  0.00-20.00           H  
ATOM   2772  HZ2 LYN   180      -1.887  -9.823 -17.958  0.00-20.00           H  
ATOM   2773  C   LYN   180       0.857 -16.657 -17.838  0.00-20.00           C  
ATOM   2774  O   LYN   180       0.863 -17.043 -18.977  0.00-20.00           O  
ATOM   2775  N   ALA   181       1.996 -16.442 -17.142  0.00-20.00           N  
ATOM   2776  H   ALA   181       1.860 -16.089 -16.228  0.00-20.00           H  
ATOM   2777  CA  ALA   181       3.329 -16.857 -17.554  0.00-20.00           C  
ATOM   2778  HA  ALA   181       3.588 -16.308 -18.524  0.00-20.00           H  
ATOM   2779  CB  ALA   181       4.568 -16.246 -16.741  0.00-20.00           C  
ATOM   2780  HB1 ALA   181       4.247 -15.189 -16.453  0.00-20.00           H  
ATOM   2781  HB2 ALA   181       4.799 -16.825 -15.835  0.00-20.00           H  
ATOM   2782  HB3 ALA   181       5.510 -16.294 -17.311  0.00-20.00           H  
ATOM   2783  C   ALA   181       3.501 -18.385 -17.823  0.00-20.00           C  
ATOM   2784  O   ALA   181       3.899 -18.749 -18.931  0.00-20.00           O  
ATOM   2785  N   LEU   182       2.985 -19.166 -16.895  0.00-20.00           N  
ATOM   2786  H   LEU   182       2.613 -18.808 -16.011  0.00-20.00           H  
ATOM   2787  CA  LEU   182       2.991 -20.639 -16.921  0.00-20.00           C  
ATOM   2788  HA  LEU   182       3.961 -20.931 -17.347  0.00-20.00           H  
ATOM   2789  CB  LEU   182       2.771 -21.203 -15.506  0.00-20.00           C  
ATOM   2790  HB2 LEU   182       1.836 -20.755 -15.296  0.00-20.00           H  
ATOM   2791  HB3 LEU   182       3.424 -20.726 -14.787  0.00-20.00           H  
ATOM   2792  CG  LEU   182       2.633 -22.803 -15.333  0.00-20.00           C  
ATOM   2793  HG  LEU   182       2.021 -23.205 -16.170  0.00-20.00           H  
ATOM   2794  CD1 LEU   182       3.997 -23.331 -15.485  0.00-20.00           C  
ATOM   2795 HD11 LEU   182       4.325 -23.173 -16.544  0.00-20.00           H  
ATOM   2796 HD12 LEU   182       4.097 -24.381 -15.197  0.00-20.00           H  
ATOM   2797 HD13 LEU   182       4.744 -22.751 -14.842  0.00-20.00           H  
ATOM   2798  CD2 LEU   182       2.021 -23.137 -14.013  0.00-20.00           C  
ATOM   2799 HD21 LEU   182       2.462 -22.754 -13.059  0.00-20.00           H  
ATOM   2800 HD22 LEU   182       0.999 -22.793 -13.921  0.00-20.00           H  
ATOM   2801 HD23 LEU   182       2.034 -24.207 -13.980  0.00-20.00           H  
ATOM   2802  C   LEU   182       1.968 -21.172 -17.955  0.00-20.00           C  
ATOM   2803  O   LEU   182       2.159 -22.235 -18.487  0.00-20.00           O  
ATOM   2804  N   ALA   183       0.898 -20.432 -18.307  0.00-20.00           N  
ATOM   2805  H   ALA   183       0.621 -19.579 -17.757  0.00-20.00           H  
ATOM   2806  CA  ALA   183       0.023 -20.857 -19.449  0.00-20.00           C  
ATOM   2807  HA  ALA   183      -0.030 -21.937 -19.420  0.00-20.00           H  
ATOM   2808  CB  ALA   183      -1.378 -20.250 -19.310  0.00-20.00           C  
ATOM   2809  HB1 ALA   183      -2.043 -20.628 -20.103  0.00-20.00           H  
ATOM   2810  HB2 ALA   183      -1.854 -20.503 -18.430  0.00-20.00           H  
ATOM   2811  HB3 ALA   183      -1.244 -19.193 -19.390  0.00-20.00           H  
ATOM   2812  C   ALA   183       0.655 -20.506 -20.757  0.00-20.00           C  
ATOM   2813  O   ALA   183       0.385 -21.202 -21.718  0.00-20.00           O  
ATOM   2814  N   SER   184       1.417 -19.423 -20.841  0.00-20.00           N  
ATOM   2815  H   SER   184       1.509 -18.822 -20.006  0.00-20.00           H  
ATOM   2816  CA  SER   184       2.071 -18.917 -22.040  0.00-20.00           C  
ATOM   2817  HA  SER   184       1.384 -18.886 -22.949  0.00-20.00           H  
ATOM   2818  CB  SER   184       2.670 -17.544 -21.912  0.00-20.00           C  
ATOM   2819  HB2 SER   184       3.076 -17.267 -22.907  0.00-20.00           H  
ATOM   2820  HB3 SER   184       3.489 -17.518 -21.144  0.00-20.00           H  
ATOM   2821  OG  SER   184       1.668 -16.613 -21.561  0.00-20.00           O  
ATOM   2822  HG  SER   184       1.334 -16.741 -20.679  0.00-20.00           H  
ATOM   2823  C   SER   184       3.114 -19.922 -22.467  0.00-20.00           C  
ATOM   2824  O   SER   184       3.135 -20.376 -23.603  0.00-20.00           O  
ATOM   2825  N   LEU   185       3.971 -20.321 -21.464  0.00-20.00           N  
ATOM   2826  H   LEU   185       3.936 -19.794 -20.636  0.00-20.00           H  
ATOM   2827  CA  LEU   185       4.988 -21.322 -21.562  0.00-20.00           C  
ATOM   2828  HA  LEU   185       5.762 -20.976 -22.243  0.00-20.00           H  
ATOM   2829  CB  LEU   185       5.623 -21.404 -20.203  0.00-20.00           C  
ATOM   2830  HB2 LEU   185       4.886 -21.606 -19.377  0.00-20.00           H  
ATOM   2831  HB3 LEU   185       6.062 -20.484 -19.899  0.00-20.00           H  
ATOM   2832  CG  LEU   185       6.772 -22.447 -19.981  0.00-20.00           C  
ATOM   2833  HG  LEU   185       6.277 -23.417 -20.035  0.00-20.00           H  
ATOM   2834  CD1 LEU   185       7.806 -22.505 -21.095  0.00-20.00           C  
ATOM   2835 HD11 LEU   185       7.218 -22.864 -21.988  0.00-20.00           H  
ATOM   2836 HD12 LEU   185       8.620 -23.223 -20.846  0.00-20.00           H  
ATOM   2837 HD13 LEU   185       8.282 -21.507 -21.185  0.00-20.00           H  
ATOM   2838  CD2 LEU   185       7.437 -22.385 -18.612  0.00-20.00           C  
ATOM   2839 HD21 LEU   185       6.750 -22.772 -17.834  0.00-20.00           H  
ATOM   2840 HD22 LEU   185       7.715 -21.418 -18.352  0.00-20.00           H  
ATOM   2841 HD23 LEU   185       8.320 -22.924 -18.584  0.00-20.00           H  
ATOM   2842  C   LEU   185       4.408 -22.646 -22.073  0.00-20.00           C  
ATOM   2843  O   LEU   185       4.853 -23.218 -23.043  0.00-20.00           O  
ATOM   2844  N   VAL   186       3.435 -23.212 -21.359  0.00-20.00           N  
ATOM   2845  H   VAL   186       3.176 -22.708 -20.524  0.00-20.00           H  
ATOM   2846  CA  VAL   186       2.775 -24.522 -21.572  0.00-20.00           C  
ATOM   2847  HA  VAL   186       3.651 -25.150 -21.725  0.00-20.00           H  
ATOM   2848  CB  VAL   186       1.773 -24.902 -20.378  0.00-20.00           C  
ATOM   2849  HB  VAL   186       1.174 -23.979 -20.153  0.00-20.00           H  
ATOM   2850  CG1 VAL   186       0.739 -26.028 -20.739  0.00-20.00           C  
ATOM   2851 HG11 VAL   186       0.040 -26.249 -19.870  0.00-20.00           H  
ATOM   2852 HG12 VAL   186       0.105 -25.664 -21.517  0.00-20.00           H  
ATOM   2853 HG13 VAL   186       1.277 -26.927 -21.048  0.00-20.00           H  
ATOM   2854  CG2 VAL   186       2.575 -25.403 -19.195  0.00-20.00           C  
ATOM   2855 HG21 VAL   186       1.898 -25.828 -18.458  0.00-20.00           H  
ATOM   2856 HG22 VAL   186       3.206 -24.613 -18.706  0.00-20.00           H  
ATOM   2857 HG23 VAL   186       3.237 -26.132 -19.488  0.00-20.00           H  
ATOM   2858  C   VAL   186       2.142 -24.558 -23.017  0.00-20.00           C  
ATOM   2859  O   VAL   186       2.133 -25.578 -23.666  0.00-20.00           O  
ATOM   2860  N   ASH   187       1.642 -23.371 -23.399  0.00-20.00           N  
ATOM   2861  H   ASH   187       1.685 -22.502 -22.895  0.00-20.00           H  
ATOM   2862  CA  ASH   187       1.192 -23.250 -24.768  0.00-20.00           C  
ATOM   2863  HA  ASH   187       0.478 -24.003 -25.016  0.00-20.00           H  
ATOM   2864  CB  ASH   187       0.310 -21.954 -24.951  0.00-20.00           C  
ATOM   2865  HB2 ASH   187       0.834 -21.059 -24.816  0.00-20.00           H  
ATOM   2866  HB3 ASH   187       0.127 -21.938 -26.053  0.00-20.00           H  
ATOM   2867  CG  ASH   187      -1.090 -21.857 -24.373  0.00-20.00           C  
ATOM   2868  OD1 ASH   187      -1.675 -22.993 -23.999  0.00-20.00           O  
ATOM   2869  OD2 ASH   187      -1.572 -20.754 -24.148  0.00-20.00           O  
ATOM   2870  HD1 ASH   187      -2.547 -22.739 -23.691  0.00-20.00           H  
ATOM   2871  C   ASH   187       2.302 -23.236 -25.804  0.00-20.00           C  
ATOM   2872  O   ASH   187       2.213 -23.988 -26.826  0.00-20.00           O  
ATOM   2873  N   GLN   188       3.284 -22.320 -25.775  0.00-20.00           N  
ATOM   2874  H   GLN   188       3.306 -21.677 -24.926  0.00-20.00           H  
ATOM   2875  CA  GLN   188       4.433 -22.331 -26.625  0.00-20.00           C  
ATOM   2876  HA  GLN   188       4.211 -22.110 -27.658  0.00-20.00           H  
ATOM   2877  CB  GLN   188       5.498 -21.434 -26.029  0.00-20.00           C  
ATOM   2878  HB2 GLN   188       5.557 -21.566 -24.949  0.00-20.00           H  
ATOM   2879  HB3 GLN   188       6.446 -21.700 -26.526  0.00-20.00           H  
ATOM   2880  CG  GLN   188       5.133 -20.014 -26.276  0.00-20.00           C  
ATOM   2881  HG2 GLN   188       4.098 -19.865 -26.067  0.00-20.00           H  
ATOM   2882  HG3 GLN   188       5.266 -19.836 -27.332  0.00-20.00           H  
ATOM   2883  CD  GLN   188       5.962 -19.050 -25.479  0.00-20.00           C  
ATOM   2884  OE1 GLN   188       7.065 -19.405 -25.040  0.00-20.00           O  
ATOM   2885  NE2 GLN   188       5.418 -17.908 -25.106  0.00-20.00           N  
ATOM   2886 HE21 GLN   188       4.940 -17.910 -24.208  0.00-20.00           H  
ATOM   2887 HE22 GLN   188       5.040 -17.353 -25.851  0.00-20.00           H  
ATOM   2888  C   GLN   188       4.983 -23.753 -26.713  0.00-20.00           C  
ATOM   2889  O   GLN   188       5.294 -24.134 -27.834  0.00-20.00           O  
ATOM   2890  N   THR   189       5.162 -24.488 -25.649  0.00-20.00           N  
ATOM   2891  H   THR   189       4.794 -24.203 -24.741  0.00-20.00           H  
ATOM   2892  CA  THR   189       5.762 -25.864 -25.626  0.00-20.00           C  
ATOM   2893  HA  THR   189       6.749 -25.845 -26.149  0.00-20.00           H  
ATOM   2894  CB  THR   189       5.978 -26.273 -24.264  0.00-20.00           C  
ATOM   2895  HB  THR   189       4.982 -26.307 -23.829  0.00-20.00           H  
ATOM   2896  CG2 THR   189       6.699 -27.634 -24.072  0.00-20.00           C  
ATOM   2897 HG21 THR   189       6.553 -28.003 -23.041  0.00-20.00           H  
ATOM   2898 HG22 THR   189       7.744 -27.513 -24.164  0.00-20.00           H  
ATOM   2899 HG23 THR   189       6.406 -28.441 -24.786  0.00-20.00           H  
ATOM   2900  OG1 THR   189       6.715 -25.367 -23.476  0.00-20.00           O  
ATOM   2901  HG1 THR   189       6.285 -24.469 -23.449  0.00-20.00           H  
ATOM   2902  C   THR   189       4.904 -26.835 -26.416  0.00-20.00           C  
ATOM   2903  O   THR   189       5.292 -27.444 -27.365  0.00-20.00           O  
ATOM   2904  N   ALA   190       3.558 -26.641 -26.238  0.00-20.00           N  
ATOM   2905  H   ALA   190       3.255 -25.811 -25.777  0.00-20.00           H  
ATOM   2906  CA  ALA   190       2.544 -27.414 -26.993  0.00-20.00           C  
ATOM   2907  HA  ALA   190       2.820 -28.453 -26.860  0.00-20.00           H  
ATOM   2908  CB  ALA   190       1.114 -27.155 -26.563  0.00-20.00           C  
ATOM   2909  HB1 ALA   190       0.944 -26.373 -25.821  0.00-20.00           H  
ATOM   2910  HB2 ALA   190       0.418 -26.834 -27.372  0.00-20.00           H  
ATOM   2911  HB3 ALA   190       0.660 -28.064 -26.191  0.00-20.00           H  
ATOM   2912  C   ALA   190       2.628 -27.114 -28.503  0.00-20.00           C  
ATOM   2913  O   ALA   190       2.860 -28.016 -29.290  0.00-20.00           O  
ATOM   2914  N   GLH   191       2.542 -25.838 -28.871  0.00-20.00           N  
ATOM   2915  H   GLH   191       2.036 -25.292 -28.254  0.00-20.00           H  
ATOM   2916  CA  GLH   191       2.643 -25.434 -30.244  0.00-20.00           C  
ATOM   2917  HA  GLH   191       1.877 -25.899 -30.848  0.00-20.00           H  
ATOM   2918  CB  GLH   191       2.532 -23.924 -30.302  0.00-20.00           C  
ATOM   2919  HB2 GLH   191       2.543 -23.501 -29.275  0.00-20.00           H  
ATOM   2920  HB3 GLH   191       3.376 -23.460 -30.856  0.00-20.00           H  
ATOM   2921  CG  GLH   191       1.225 -23.530 -31.015  0.00-20.00           C  
ATOM   2922  HG2 GLH   191       1.121 -24.106 -31.919  0.00-20.00           H  
ATOM   2923  HG3 GLH   191       0.362 -23.772 -30.406  0.00-20.00           H  
ATOM   2924  CD  GLH   191       1.195 -22.062 -31.341  0.00-20.00           C  
ATOM   2925  OE1 GLH   191       0.703 -21.249 -30.360  0.00-20.00           O  
ATOM   2926  OE2 GLH   191       1.379 -21.681 -32.490  0.00-20.00           O  
ATOM   2927  HE1 GLH   191       0.315 -21.694 -29.644  0.00-20.00           H  
ATOM   2928  C   GLH   191       3.886 -25.853 -30.978  0.00-20.00           C  
ATOM   2929  O   GLH   191       3.843 -26.037 -32.176  0.00-20.00           O  
ATOM   2930  N   THR   192       5.038 -25.990 -30.223  0.00-20.00           N  
ATOM   2931  H   THR   192       4.970 -26.115 -29.187  0.00-20.00           H  
ATOM   2932  CA  THR   192       6.279 -26.306 -30.879  0.00-20.00           C  
ATOM   2933  HA  THR   192       6.281 -25.778 -31.821  0.00-20.00           H  
ATOM   2934  CB  THR   192       7.410 -25.999 -29.915  0.00-20.00           C  
ATOM   2935  HB  THR   192       7.218 -26.411 -28.937  0.00-20.00           H  
ATOM   2936  CG2 THR   192       8.733 -26.636 -30.371  0.00-20.00           C  
ATOM   2937 HG21 THR   192       9.393 -25.921 -30.883  0.00-20.00           H  
ATOM   2938 HG22 THR   192       8.516 -27.489 -31.066  0.00-20.00           H  
ATOM   2939 HG23 THR   192       9.324 -27.050 -29.545  0.00-20.00           H  
ATOM   2940  OG1 THR   192       7.536 -24.587 -29.893  0.00-20.00           O  
ATOM   2941  HG1 THR   192       7.326 -24.253 -30.740  0.00-20.00           H  
ATOM   2942  C   THR   192       6.252 -27.782 -31.131  0.00-20.00           C  
ATOM   2943  O   THR   192       6.779 -28.243 -32.170  0.00-20.00           O  
ATOM   2944  N   LYN   193       5.700 -28.593 -30.251  0.00-20.00           N  
ATOM   2945  H   LYN   193       5.040 -28.328 -29.532  0.00-20.00           H  
ATOM   2946  CA  LYN   193       5.670 -30.052 -30.514  0.00-20.00           C  
ATOM   2947  HA  LYN   193       6.643 -30.258 -30.884  0.00-20.00           H  
ATOM   2948  CB  LYN   193       5.413 -30.822 -29.181  0.00-20.00           C  
ATOM   2949  HB2 LYN   193       6.140 -30.529 -28.367  0.00-20.00           H  
ATOM   2950  HB3 LYN   193       4.448 -30.540 -28.829  0.00-20.00           H  
ATOM   2951  CG  LYN   193       5.544 -32.324 -29.334  0.00-20.00           C  
ATOM   2952  HG2 LYN   193       4.920 -32.638 -30.176  0.00-20.00           H  
ATOM   2953  HG3 LYN   193       5.128 -32.801 -28.449  0.00-20.00           H  
ATOM   2954  CD  LYN   193       6.941 -32.881 -29.532  0.00-20.00           C  
ATOM   2955  HD2 LYN   193       7.547 -32.707 -28.580  0.00-20.00           H  
ATOM   2956  HD3 LYN   193       7.430 -32.266 -30.269  0.00-20.00           H  
ATOM   2957  CE  LYN   193       6.854 -34.335 -29.872  0.00-20.00           C  
ATOM   2958  HE2 LYN   193       6.528 -34.509 -30.950  0.00-20.00           H  
ATOM   2959  HE3 LYN   193       6.157 -34.818 -29.183  0.00-20.00           H  
ATOM   2960  NZ  LYN   193       8.119 -34.940 -29.704  0.00-20.00           N  
ATOM   2961  HZ1 LYN   193       8.784 -34.463 -30.358  0.00-20.00           H  
ATOM   2962  HZ2 LYN   193       8.084 -35.888 -30.011  0.00-20.00           H  
ATOM   2963  C   LYN   193       4.659 -30.423 -31.607  0.00-20.00           C  
ATOM   2964  O   LYN   193       4.922 -31.254 -32.516  0.00-20.00           O  
ATOM   2965  N   ARN   194       3.488 -29.805 -31.494  0.00-20.00           N  
ATOM   2966  H   ARN   194       3.221 -29.395 -30.634  0.00-20.00           H  
ATOM   2967  CA  ARN   194       2.405 -29.960 -32.514  0.00-20.00           C  
ATOM   2968  HA  ARN   194       1.953 -30.966 -32.462  0.00-20.00           H  
ATOM   2969  CB  ARN   194       1.312 -28.954 -32.244  0.00-20.00           C  
ATOM   2970  HB2 ARN   194       1.113 -28.363 -33.150  0.00-20.00           H  
ATOM   2971  HB3 ARN   194       1.598 -28.272 -31.512  0.00-20.00           H  
ATOM   2972  CG  ARN   194       0.049 -29.587 -31.733  0.00-20.00           C  
ATOM   2973  HG2 ARN   194      -0.511 -30.030 -32.569  0.00-20.00           H  
ATOM   2974  HG3 ARN   194       0.359 -30.321 -30.978  0.00-20.00           H  
ATOM   2975  CD  ARN   194      -0.780 -28.468 -31.048  0.00-20.00           C  
ATOM   2976  HD2 ARN   194      -0.215 -28.100 -30.214  0.00-20.00           H  
ATOM   2977  HD3 ARN   194      -0.951 -27.666 -31.812  0.00-20.00           H  
ATOM   2978  NE  ARN   194      -2.049 -29.012 -30.623  0.00-20.00           N  
ATOM   2979  HE  ARN   194      -2.017 -30.021 -30.627  0.00-20.00           H  
ATOM   2980  CZ  ARN   194      -2.673 -28.431 -29.473  0.00-20.00           C  
ATOM   2981  NH1 ARN   194      -2.230 -27.438 -28.830  0.00-20.00           N  
ATOM   2982 HH11 ARN   194      -2.394 -27.579 -27.818  0.00-20.00           H  
ATOM   2983  NH2 ARN   194      -3.924 -29.114 -29.238  0.00-20.00           N  
ATOM   2984 HH21 ARN   194      -4.683 -28.709 -29.738  0.00-20.00           H  
ATOM   2985 HH22 ARN   194      -4.155 -29.018 -28.248  0.00-20.00           H  
ATOM   2986  C   ARN   194       3.018 -29.791 -33.892  0.00-20.00           C  
ATOM   2987  O   ARN   194       2.886 -30.632 -34.746  0.00-20.00           O  
ATOM   2988  N   ASN   195       3.678 -28.667 -34.076  0.00-20.00           N  
ATOM   2989  H   ASN   195       3.788 -28.058 -33.281  0.00-20.00           H  
ATOM   2990  CA  ASN   195       4.305 -28.251 -35.283  0.00-20.00           C  
ATOM   2991  HA  ASN   195       3.567 -28.113 -36.052  0.00-20.00           H  
ATOM   2992  CB  ASN   195       4.985 -26.872 -35.198  0.00-20.00           C  
ATOM   2993  HB2 ASN   195       5.718 -26.816 -34.407  0.00-20.00           H  
ATOM   2994  HB3 ASN   195       4.237 -26.125 -35.018  0.00-20.00           H  
ATOM   2995  CG  ASN   195       5.739 -26.507 -36.512  0.00-20.00           C  
ATOM   2996  OD1 ASN   195       5.152 -25.902 -37.411  0.00-20.00           O  
ATOM   2997  ND2 ASN   195       7.001 -26.970 -36.667  0.00-20.00           N  
ATOM   2998 HD21 ASN   195       7.455 -27.249 -35.834  0.00-20.00           H  
ATOM   2999 HD22 ASN   195       7.306 -27.266 -37.553  0.00-20.00           H  
ATOM   3000  C   ASN   195       5.261 -29.331 -35.777  0.00-20.00           C  
ATOM   3001  O   ASN   195       5.423 -29.435 -36.977  0.00-20.00           O  
ATOM   3002  N   MET   196       5.969 -29.985 -34.852  0.00-20.00           N  
ATOM   3003  H   MET   196       5.613 -30.052 -33.918  0.00-20.00           H  
ATOM   3004  CA  MET   196       6.868 -30.996 -35.267  0.00-20.00           C  
ATOM   3005  HA  MET   196       7.522 -30.594 -36.058  0.00-20.00           H  
ATOM   3006  CB  MET   196       7.653 -31.482 -34.039  0.00-20.00           C  
ATOM   3007  HB2 MET   196       8.208 -30.731 -33.493  0.00-20.00           H  
ATOM   3008  HB3 MET   196       6.967 -31.971 -33.357  0.00-20.00           H  
ATOM   3009  CG  MET   196       8.649 -32.633 -34.422  0.00-20.00           C  
ATOM   3010  HG2 MET   196       8.931 -32.542 -35.469  0.00-20.00           H  
ATOM   3011  HG3 MET   196       9.561 -32.547 -33.830  0.00-20.00           H  
ATOM   3012  SD  MET   196       7.909 -34.220 -34.062  0.00-20.00           S  
ATOM   3013  CE  MET   196       8.774 -35.208 -35.277  0.00-20.00           C  
ATOM   3014  HE1 MET   196       8.259 -36.154 -35.411  0.00-20.00           H  
ATOM   3015  HE2 MET   196       9.791 -35.378 -34.937  0.00-20.00           H  
ATOM   3016  HE3 MET   196       8.809 -34.652 -36.233  0.00-20.00           H  
ATOM   3017  C   MET   196       6.119 -32.158 -35.846  0.00-20.00           C  
ATOM   3018  O   MET   196       6.545 -32.684 -36.831  0.00-20.00           O  
ATOM   3019  N   TYR   197       4.946 -32.457 -35.268  0.00-20.00           N  
ATOM   3020  H   TYR   197       4.775 -32.150 -34.358  0.00-20.00           H  
ATOM   3021  CA  TYR   197       4.066 -33.512 -35.781  0.00-20.00           C  
ATOM   3022  HA  TYR   197       4.647 -34.387 -35.917  0.00-20.00           H  
ATOM   3023  CB  TYR   197       2.909 -33.755 -34.805  0.00-20.00           C  
ATOM   3024  HB2 TYR   197       2.038 -34.101 -35.375  0.00-20.00           H  
ATOM   3025  HB3 TYR   197       2.626 -32.803 -34.333  0.00-20.00           H  
ATOM   3026  CG  TYR   197       3.286 -34.718 -33.667  0.00-20.00           C  
ATOM   3027  CD1 TYR   197       3.082 -34.364 -32.320  0.00-20.00           C  
ATOM   3028  HD1 TYR   197       2.703 -33.395 -32.100  0.00-20.00           H  
ATOM   3029  CE1 TYR   197       3.447 -35.312 -31.374  0.00-20.00           C  
ATOM   3030  HE1 TYR   197       3.221 -35.160 -30.286  0.00-20.00           H  
ATOM   3031  CZ  TYR   197       4.029 -36.552 -31.691  0.00-20.00           C  
ATOM   3032  OH  TYR   197       4.433 -37.474 -30.789  0.00-20.00           O  
ATOM   3033  HH  TYR   197       4.790 -38.233 -31.186  0.00-20.00           H  
ATOM   3034  CE2 TYR   197       4.284 -36.846 -33.026  0.00-20.00           C  
ATOM   3035  HE2 TYR   197       4.965 -37.616 -33.346  0.00-20.00           H  
ATOM   3036  CD2 TYR   197       3.902 -35.902 -34.002  0.00-20.00           C  
ATOM   3037  HD2 TYR   197       4.324 -36.010 -35.013  0.00-20.00           H  
ATOM   3038  C   TYR   197       3.523 -33.042 -37.125  0.00-20.00           C  
ATOM   3039  O   TYR   197       3.507 -33.858 -38.063  0.00-20.00           O  
ATOM   3040  N   GLH   198       3.105 -31.810 -37.279  0.00-20.00           N  
ATOM   3041  H   GLH   198       3.270 -31.146 -36.483  0.00-20.00           H  
ATOM   3042  CA  GLH   198       2.504 -31.322 -38.487  0.00-20.00           C  
ATOM   3043  HA  GLH   198       1.653 -31.944 -38.743  0.00-20.00           H  
ATOM   3044  CB  GLH   198       2.060 -29.856 -38.288  0.00-20.00           C  
ATOM   3045  HB2 GLH   198       2.870 -29.134 -38.322  0.00-20.00           H  
ATOM   3046  HB3 GLH   198       1.503 -29.759 -37.367  0.00-20.00           H  
ATOM   3047  CG  GLH   198       1.088 -29.496 -39.392  0.00-20.00           C  
ATOM   3048  HG2 GLH   198       0.274 -30.251 -39.368  0.00-20.00           H  
ATOM   3049  HG3 GLH   198       1.602 -29.514 -40.351  0.00-20.00           H  
ATOM   3050  CD  GLH   198       0.507 -28.088 -39.306  0.00-20.00           C  
ATOM   3051  OE1 GLH   198      -0.213 -27.692 -40.391  0.00-20.00           O  
ATOM   3052  OE2 GLH   198       0.717 -27.399 -38.307  0.00-20.00           O  
ATOM   3053  HE1 GLH   198      -1.119 -27.840 -40.161  0.00-20.00           H  
ATOM   3054  C   GLH   198       3.506 -31.377 -39.572  0.00-20.00           C  
ATOM   3055  O   GLH   198       3.222 -31.855 -40.639  0.00-20.00           O  
ATOM   3056  N   SER   199       4.702 -30.835 -39.357  0.00-20.00           N  
ATOM   3057  H   SER   199       4.890 -30.543 -38.431  0.00-20.00           H  
ATOM   3058  CA  SER   199       5.733 -30.855 -40.403  0.00-20.00           C  
ATOM   3059  HA  SER   199       5.382 -30.285 -41.289  0.00-20.00           H  
ATOM   3060  CB  SER   199       7.039 -30.225 -39.907  0.00-20.00           C  
ATOM   3061  HB2 SER   199       6.859 -29.237 -39.427  0.00-20.00           H  
ATOM   3062  HB3 SER   199       7.734 -30.103 -40.730  0.00-20.00           H  
ATOM   3063  OG  SER   199       7.636 -31.043 -38.956  0.00-20.00           O  
ATOM   3064  HG  SER   199       7.348 -31.964 -39.029  0.00-20.00           H  
ATOM   3065  C   SER   199       5.980 -32.297 -40.844  0.00-20.00           C  
ATOM   3066  O   SER   199       6.714 -32.513 -41.800  0.00-20.00           O  
ATOM   3067  N   LYN   200       5.429 -33.243 -40.053  0.00-20.00           N  
ATOM   3068  H   LYN   200       4.652 -33.039 -39.465  0.00-20.00           H  
ATOM   3069  CA  LYN   200       5.773 -34.631 -40.407  0.00-20.00           C  
ATOM   3070  HA  LYN   200       6.584 -34.684 -41.091  0.00-20.00           H  
ATOM   3071  CB  LYN   200       6.233 -35.403 -39.165  0.00-20.00           C  
ATOM   3072  HB2 LYN   200       6.082 -36.461 -39.324  0.00-20.00           H  
ATOM   3073  HB3 LYN   200       5.535 -35.178 -38.320  0.00-20.00           H  
ATOM   3074  CG  LYN   200       7.677 -35.112 -38.724  0.00-20.00           C  
ATOM   3075  HG2 LYN   200       7.723 -34.727 -37.670  0.00-20.00           H  
ATOM   3076  HG3 LYN   200       8.064 -34.307 -39.324  0.00-20.00           H  
ATOM   3077  CD  LYN   200       8.657 -36.334 -38.928  0.00-20.00           C  
ATOM   3078  HD2 LYN   200       8.256 -37.197 -38.414  0.00-20.00           H  
ATOM   3079  HD3 LYN   200       8.755 -36.528 -40.023  0.00-20.00           H  
ATOM   3080  CE  LYN   200      10.024 -35.990 -38.287  0.00-20.00           C  
ATOM   3081  HE2 LYN   200      10.181 -36.692 -37.461  0.00-20.00           H  
ATOM   3082  HE3 LYN   200       9.980 -34.975 -37.959  0.00-20.00           H  
ATOM   3083  NZ  LYN   200      11.066 -36.197 -39.288  0.00-20.00           N  
ATOM   3084  HZ1 LYN   200      11.920 -35.690 -39.026  0.00-20.00           H  
ATOM   3085  HZ2 LYN   200      11.333 -37.215 -39.360  0.00-20.00           H  
ATOM   3086  C   LYN   200       4.581 -35.370 -41.086  0.00-20.00           C  
ATOM   3087  O   LYN   200       4.769 -36.477 -41.606  0.00-20.00           O  
ATOM   3088  N   GLY   201       3.431 -34.739 -41.063  0.00-20.00           N  
ATOM   3089  H   GLY   201       3.346 -33.764 -40.856  0.00-20.00           H  
ATOM   3090  CA  GLY   201       2.211 -35.342 -41.624  0.00-20.00           C  
ATOM   3091  HA2 GLY   201       2.561 -35.795 -42.546  0.00-20.00           H  
ATOM   3092  HA3 GLY   201       1.509 -34.525 -41.857  0.00-20.00           H  
ATOM   3093  C   GLY   201       1.563 -36.467 -40.784  0.00-20.00           C  
ATOM   3094  O   GLY   201       0.943 -37.357 -41.338  0.00-20.00           O  
ATOM   3095  N   SER   202       1.614 -36.382 -39.475  0.00-20.00           N  
ATOM   3096  H   SER   202       2.368 -35.833 -39.119  0.00-20.00           H  
ATOM   3097  CA  SER   202       0.870 -37.319 -38.663  0.00-20.00           C  
ATOM   3098  HA  SER   202       1.105 -38.282 -39.105  0.00-20.00           H  
ATOM   3099  CB  SER   202       1.378 -37.289 -37.210  0.00-20.00           C  
ATOM   3100  HB2 SER   202       2.156 -36.537 -37.118  0.00-20.00           H  
ATOM   3101  HB3 SER   202       1.832 -38.292 -36.979  0.00-20.00           H  
ATOM   3102  OG  SER   202       0.381 -37.018 -36.235  0.00-20.00           O  
ATOM   3103  HG  SER   202       0.272 -37.755 -35.668  0.00-20.00           H  
ATOM   3104  C   SER   202      -0.638 -37.079 -38.728  0.00-20.00           C  
ATOM   3105  O   SER   202      -1.081 -35.914 -38.807  0.00-20.00           O  
ATOM   3106  N   SER   203      -1.380 -38.167 -38.714  0.00-20.00           N  
ATOM   3107  H   SER   203      -1.007 -39.060 -38.968  0.00-20.00           H  
ATOM   3108  CA  SER   203      -2.852 -38.063 -38.676  0.00-20.00           C  
ATOM   3109  HA  SER   203      -3.116 -37.374 -39.457  0.00-20.00           H  
ATOM   3110  CB  SER   203      -3.436 -39.407 -38.967  0.00-20.00           C  
ATOM   3111  HB2 SER   203      -3.911 -39.775 -38.088  0.00-20.00           H  
ATOM   3112  HB3 SER   203      -4.119 -39.391 -39.776  0.00-20.00           H  
ATOM   3113  OG  SER   203      -2.366 -40.332 -39.173  0.00-20.00           O  
ATOM   3114  HG  SER   203      -1.523 -39.972 -38.939  0.00-20.00           H  
ATOM   3115  C   SER   203      -3.314 -37.539 -37.357  0.00-20.00           C  
ATOM   3116  O   SER   203      -4.392 -36.985 -37.318  0.00-20.00           O  
ATOM   3117  N   ALA   204      -2.562 -37.746 -36.316  0.00-20.00           N  
ATOM   3118  H   ALA   204      -1.597 -37.972 -36.447  0.00-20.00           H  
ATOM   3119  CA  ALA   204      -2.968 -37.309 -35.053  0.00-20.00           C  
ATOM   3120  HA  ALA   204      -3.839 -37.862 -34.763  0.00-20.00           H  
ATOM   3121  CB  ALA   204      -1.875 -37.581 -33.958  0.00-20.00           C  
ATOM   3122  HB1 ALA   204      -1.085 -36.797 -33.968  0.00-20.00           H  
ATOM   3123  HB2 ALA   204      -2.292 -37.562 -32.980  0.00-20.00           H  
ATOM   3124  HB3 ALA   204      -1.393 -38.550 -34.193  0.00-20.00           H  
ATOM   3125  C   ALA   204      -3.320 -35.854 -35.043  0.00-20.00           C  
ATOM   3126  O   ALA   204      -4.105 -35.441 -34.179  0.00-20.00           O  
ATOM   3127  N   VAL   205      -2.822 -35.075 -35.974  0.00-20.00           N  
ATOM   3128  H   VAL   205      -2.385 -35.512 -36.808  0.00-20.00           H  
ATOM   3129  CA  VAL   205      -2.980 -33.612 -35.953  0.00-20.00           C  
ATOM   3130  HA  VAL   205      -2.898 -33.256 -34.931  0.00-20.00           H  
ATOM   3131  CB  VAL   205      -1.926 -32.843 -36.753  0.00-20.00           C  
ATOM   3132  HB  VAL   205      -1.925 -31.796 -36.494  0.00-20.00           H  
ATOM   3133  CG1 VAL   205      -0.501 -33.335 -36.484  0.00-20.00           C  
ATOM   3134 HG11 VAL   205      -0.128 -32.907 -35.542  0.00-20.00           H  
ATOM   3135 HG12 VAL   205      -0.438 -34.418 -36.366  0.00-20.00           H  
ATOM   3136 HG13 VAL   205       0.188 -33.073 -37.274  0.00-20.00           H  
ATOM   3137  CG2 VAL   205      -2.228 -32.935 -38.259  0.00-20.00           C  
ATOM   3138 HG21 VAL   205      -2.969 -32.178 -38.520  0.00-20.00           H  
ATOM   3139 HG22 VAL   205      -1.315 -32.666 -38.817  0.00-20.00           H  
ATOM   3140 HG23 VAL   205      -2.601 -33.875 -38.606  0.00-20.00           H  
ATOM   3141  C   VAL   205      -4.388 -33.217 -36.382  0.00-20.00           C  
ATOM   3142  O   VAL   205      -4.897 -32.105 -36.141  0.00-20.00           O  
ATOM   3143  N   ALA   206      -5.021 -34.167 -37.054  0.00-20.00           N  
ATOM   3144  H   ALA   206      -4.558 -34.994 -37.372  0.00-20.00           H  
ATOM   3145  CA  ALA   206      -6.357 -34.012 -37.541  0.00-20.00           C  
ATOM   3146  HA  ALA   206      -6.509 -32.973 -37.790  0.00-20.00           H  
ATOM   3147  CB  ALA   206      -6.531 -34.884 -38.831  0.00-20.00           C  
ATOM   3148  HB1 ALA   206      -6.660 -34.172 -39.662  0.00-20.00           H  
ATOM   3149  HB2 ALA   206      -7.425 -35.483 -38.834  0.00-20.00           H  
ATOM   3150  HB3 ALA   206      -5.695 -35.569 -39.000  0.00-20.00           H  
ATOM   3151  C   ALA   206      -7.398 -34.451 -36.536  0.00-20.00           C  
ATOM   3152  O   ALA   206      -8.546 -33.965 -36.508  0.00-20.00           O  
ATOM   3153  N   ASH   207      -7.039 -35.393 -35.650  0.00-20.00           N  
ATOM   3154  H   ASH   207      -6.060 -35.627 -35.524  0.00-20.00           H  
ATOM   3155  CA  ASH   207      -7.956 -35.989 -34.662  0.00-20.00           C  
ATOM   3156  HA  ASH   207      -8.915 -36.068 -35.106  0.00-20.00           H  
ATOM   3157  CB  ASH   207      -7.388 -37.330 -34.294  0.00-20.00           C  
ATOM   3158  HB2 ASH   207      -7.304 -37.895 -35.260  0.00-20.00           H  
ATOM   3159  HB3 ASH   207      -6.352 -37.310 -33.944  0.00-20.00           H  
ATOM   3160  CG  ASH   207      -8.326 -38.094 -33.351  0.00-20.00           C  
ATOM   3161  OD1 ASH   207      -7.835 -39.286 -32.946  0.00-20.00           O  
ATOM   3162  OD2 ASH   207      -9.383 -37.615 -33.039  0.00-20.00           O  
ATOM   3163  HD1 ASH   207      -8.415 -39.997 -33.097  0.00-20.00           H  
ATOM   3164  C   ASH   207      -8.036 -35.110 -33.418  0.00-20.00           C  
ATOM   3165  O   ASH   207      -6.995 -34.776 -32.833  0.00-20.00           O  
ATOM   3166  N   ASH   208      -9.229 -34.768 -32.964  0.00-20.00           N  
ATOM   3167  H   ASH   208      -9.952 -35.333 -33.298  0.00-20.00           H  
ATOM   3168  CA  ASH   208      -9.414 -33.941 -31.857  0.00-20.00           C  
ATOM   3169  HA  ASH   208      -8.509 -33.279 -31.713  0.00-20.00           H  
ATOM   3170  CB  ASH   208     -10.663 -33.067 -32.060  0.00-20.00           C  
ATOM   3171  HB2 ASH   208     -11.249 -33.034 -31.144  0.00-20.00           H  
ATOM   3172  HB3 ASH   208     -11.240 -33.533 -32.862  0.00-20.00           H  
ATOM   3173  CG  ASH   208     -10.357 -31.663 -32.548  0.00-20.00           C  
ATOM   3174  OD1 ASH   208      -9.108 -31.289 -32.697  0.00-20.00           O  
ATOM   3175  OD2 ASH   208     -11.279 -30.878 -32.792  0.00-20.00           O  
ATOM   3176  HD1 ASH   208      -8.517 -31.816 -32.170  0.00-20.00           H  
ATOM   3177  C   ASH   208      -9.623 -34.637 -30.527  0.00-20.00           C  
ATOM   3178  O   ASH   208     -10.163 -34.088 -29.596  0.00-20.00           O  
ATOM   3179  N   SER   209      -9.095 -35.878 -30.461  0.00-20.00           N  
ATOM   3180  H   SER   209      -8.833 -36.417 -31.285  0.00-20.00           H  
ATOM   3181  CA  SER   209      -8.993 -36.626 -29.199  0.00-20.00           C  
ATOM   3182  HA  SER   209      -9.437 -35.961 -28.427  0.00-20.00           H  
ATOM   3183  CB  SER   209      -9.740 -37.912 -29.303  0.00-20.00           C  
ATOM   3184  HB2 SER   209      -9.950 -38.335 -28.278  0.00-20.00           H  
ATOM   3185  HB3 SER   209     -10.681 -37.818 -29.761  0.00-20.00           H  
ATOM   3186  OG  SER   209      -8.972 -38.902 -29.998  0.00-20.00           O  
ATOM   3187  HG  SER   209      -8.311 -38.484 -30.516  0.00-20.00           H  
ATOM   3188  C   SER   209      -7.540 -36.855 -28.888  0.00-20.00           C  
ATOM   3189  O   SER   209      -7.195 -37.440 -27.870  0.00-20.00           O  
ATOM   3190  N   LYN   210      -6.681 -36.377 -29.808  0.00-20.00           N  
ATOM   3191  H   LYN   210      -7.081 -36.153 -30.722  0.00-20.00           H  
ATOM   3192  CA  LYN   210      -5.260 -36.419 -29.675  0.00-20.00           C  
ATOM   3193  HA  LYN   210      -4.994 -36.877 -28.724  0.00-20.00           H  
ATOM   3194  CB  LYN   210      -4.710 -37.286 -30.811  0.00-20.00           C  
ATOM   3195  HB2 LYN   210      -4.930 -36.900 -31.794  0.00-20.00           H  
ATOM   3196  HB3 LYN   210      -3.629 -37.353 -30.738  0.00-20.00           H  
ATOM   3197  CG  LYN   210      -5.177 -38.690 -30.595  0.00-20.00           C  
ATOM   3198  HG2 LYN   210      -5.064 -39.015 -29.596  0.00-20.00           H  
ATOM   3199  HG3 LYN   210      -6.217 -38.743 -30.756  0.00-20.00           H  
ATOM   3200  CD  LYN   210      -4.520 -39.621 -31.583  0.00-20.00           C  
ATOM   3201  HD2 LYN   210      -4.638 -39.211 -32.611  0.00-20.00           H  
ATOM   3202  HD3 LYN   210      -3.477 -39.625 -31.295  0.00-20.00           H  
ATOM   3203  CE  LYN   210      -4.960 -41.041 -31.448  0.00-20.00           C  
ATOM   3204  HE2 LYN   210      -5.145 -41.267 -30.414  0.00-20.00           H  
ATOM   3205  HE3 LYN   210      -5.854 -41.327 -31.976  0.00-20.00           H  
ATOM   3206  NZ  LYN   210      -3.888 -41.873 -31.802  0.00-20.00           N  
ATOM   3207  HZ1 LYN   210      -3.027 -41.387 -31.681  0.00-20.00           H  
ATOM   3208  HZ2 LYN   210      -3.863 -42.637 -31.202  0.00-20.00           H  
ATOM   3209  C   LYN   210      -4.570 -35.052 -29.666  0.00-20.00           C  
ATOM   3210  O   LYN   210      -5.242 -34.038 -29.919  0.00-20.00           O  
ATOM   3211  N   LEU   211      -3.248 -35.046 -29.394  0.00-20.00           N  
ATOM   3212  H   LEU   211      -2.697 -35.896 -29.459  0.00-20.00           H  
ATOM   3213  CA  LEU   211      -2.545 -33.772 -29.328  0.00-20.00           C  
ATOM   3214  HA  LEU   211      -1.533 -34.017 -29.032  0.00-20.00           H  
ATOM   3215  CB  LEU   211      -2.497 -33.083 -30.717  0.00-20.00           C  
ATOM   3216  HB2 LEU   211      -3.490 -33.262 -31.170  0.00-20.00           H  
ATOM   3217  HB3 LEU   211      -2.464 -32.006 -30.482  0.00-20.00           H  
ATOM   3218  CG  LEU   211      -1.329 -33.521 -31.557  0.00-20.00           C  
ATOM   3219  HG  LEU   211      -0.389 -33.507 -31.011  0.00-20.00           H  
ATOM   3220  CD1 LEU   211      -1.583 -34.905 -31.981  0.00-20.00           C  
ATOM   3221 HD11 LEU   211      -0.813 -35.595 -31.620  0.00-20.00           H  
ATOM   3222 HD12 LEU   211      -2.565 -35.215 -31.677  0.00-20.00           H  
ATOM   3223 HD13 LEU   211      -1.484 -34.846 -33.044  0.00-20.00           H  
ATOM   3224  CD2 LEU   211      -1.176 -32.646 -32.778  0.00-20.00           C  
ATOM   3225 HD21 LEU   211      -0.233 -32.144 -32.839  0.00-20.00           H  
ATOM   3226 HD22 LEU   211      -1.958 -31.922 -32.722  0.00-20.00           H  
ATOM   3227 HD23 LEU   211      -1.461 -33.182 -33.701  0.00-20.00           H  
ATOM   3228  C   LEU   211      -3.122 -32.780 -28.346  0.00-20.00           C  
ATOM   3229  O   LEU   211      -3.117 -31.592 -28.602  0.00-20.00           O  
ATOM   3230  N   ARG   212      -3.706 -33.282 -27.298  0.00-20.00           N  
ATOM   3231  H   ARG   212      -3.713 -34.285 -27.180  0.00-20.00           H  
ATOM   3232  CA  ARG   212      -4.094 -32.440 -26.153  0.00-20.00           C  
ATOM   3233  HA  ARG   212      -4.238 -31.404 -26.564  0.00-20.00           H  
ATOM   3234  CB  ARG   212      -5.354 -32.871 -25.514  0.00-20.00           C  
ATOM   3235  HB2 ARG   212      -5.167 -33.795 -25.018  0.00-20.00           H  
ATOM   3236  HB3 ARG   212      -5.716 -32.172 -24.784  0.00-20.00           H  
ATOM   3237  CG  ARG   212      -6.556 -33.052 -26.468  0.00-20.00           C  
ATOM   3238  HG2 ARG   212      -6.693 -32.173 -26.997  0.00-20.00           H  
ATOM   3239  HG3 ARG   212      -6.412 -33.829 -27.278  0.00-20.00           H  
ATOM   3240  CD  ARG   212      -7.798 -33.417 -25.680  0.00-20.00           C  
ATOM   3241  HD2 ARG   212      -7.545 -34.318 -25.092  0.00-20.00           H  
ATOM   3242  HD3 ARG   212      -7.971 -32.598 -24.971  0.00-20.00           H  
ATOM   3243  NE  ARG   212      -8.979 -33.548 -26.502  0.00-20.00           N  
ATOM   3244  HE  ARG   212      -8.836 -34.203 -27.294  0.00-20.00           H  
ATOM   3245  CZ  ARG   212     -10.242 -33.345 -26.122  0.00-20.00           C  
ATOM   3246  NH1 ARG   212     -10.494 -32.701 -25.020  0.00-20.00           N  
ATOM   3247 HH11 ARG   212     -11.331 -32.185 -24.646  0.00-20.00           H  
ATOM   3248 HH12 ARG   212      -9.734 -32.602 -24.361  0.00-20.00           H  
ATOM   3249  NH2 ARG   212     -11.242 -33.673 -26.961  0.00-20.00           N  
ATOM   3250 HH21 ARG   212     -12.138 -34.038 -26.546  0.00-20.00           H  
ATOM   3251 HH22 ARG   212     -11.001 -33.809 -27.931  0.00-20.00           H  
ATOM   3252  C   ARG   212      -2.987 -32.448 -25.095  0.00-20.00           C  
ATOM   3253  O   ARG   212      -2.599 -33.546 -24.784  0.00-20.00           O  
ATOM   3254  N   PRO   213      -2.639 -31.314 -24.416  0.00-20.00           N  
ATOM   3255  CD  PRO   213      -3.130 -29.962 -24.683  0.00-20.00           C  
ATOM   3256  HD2 PRO   213      -4.221 -30.026 -24.599  0.00-20.00           H  
ATOM   3257  HD3 PRO   213      -2.888 -29.594 -25.663  0.00-20.00           H  
ATOM   3258  CG  PRO   213      -2.661 -28.996 -23.554  0.00-20.00           C  
ATOM   3259  HG2 PRO   213      -2.281 -28.023 -24.015  0.00-20.00           H  
ATOM   3260  HG3 PRO   213      -3.318 -28.752 -22.788  0.00-20.00           H  
ATOM   3261  CB  PRO   213      -1.489 -29.765 -22.990  0.00-20.00           C  
ATOM   3262  HB2 PRO   213      -1.454 -29.482 -21.997  0.00-20.00           H  
ATOM   3263  HB3 PRO   213      -0.627 -29.523 -23.567  0.00-20.00           H  
ATOM   3264  CA  PRO   213      -1.771 -31.264 -23.212  0.00-20.00           C  
ATOM   3265  HA  PRO   213      -0.807 -31.765 -23.401  0.00-20.00           H  
ATOM   3266  C   PRO   213      -2.395 -31.985 -22.022  0.00-20.00           C  
ATOM   3267  O   PRO   213      -3.608 -31.921 -21.828  0.00-20.00           O  
ATOM   3268  N   VAL   214      -1.595 -32.624 -21.187  0.00-20.00           N  
ATOM   3269  H   VAL   214      -0.602 -32.599 -21.403  0.00-20.00           H  
ATOM   3270  CA  VAL   214      -2.041 -33.376 -20.022  0.00-20.00           C  
ATOM   3271  HA  VAL   214      -3.128 -33.563 -20.116  0.00-20.00           H  
ATOM   3272  CB  VAL   214      -1.300 -34.742 -20.000  0.00-20.00           C  
ATOM   3273  HB  VAL   214      -0.241 -34.674 -20.029  0.00-20.00           H  
ATOM   3274  CG1 VAL   214      -1.684 -35.556 -18.743  0.00-20.00           C  
ATOM   3275 HG11 VAL   214      -1.212 -35.137 -17.868  0.00-20.00           H  
ATOM   3276 HG12 VAL   214      -1.421 -36.595 -18.790  0.00-20.00           H  
ATOM   3277 HG13 VAL   214      -2.769 -35.573 -18.664  0.00-20.00           H  
ATOM   3278  CG2 VAL   214      -1.658 -35.498 -21.247  0.00-20.00           C  
ATOM   3279 HG21 VAL   214      -2.661 -35.861 -21.275  0.00-20.00           H  
ATOM   3280 HG22 VAL   214      -1.113 -36.424 -21.329  0.00-20.00           H  
ATOM   3281 HG23 VAL   214      -1.494 -34.850 -22.146  0.00-20.00           H  
ATOM   3282  C   VAL   214      -1.725 -32.583 -18.766  0.00-20.00           C  
ATOM   3283  O   VAL   214      -0.560 -32.235 -18.610  0.00-20.00           O  
ATOM   3284  N   ILE   215      -2.605 -32.179 -17.858  0.00-20.00           N  
ATOM   3285  H   ILE   215      -3.556 -32.204 -18.102  0.00-20.00           H  
ATOM   3286  CA  ILE   215      -2.473 -31.412 -16.633  0.00-20.00           C  
ATOM   3287  HA  ILE   215      -1.444 -30.961 -16.521  0.00-20.00           H  
ATOM   3288  CB  ILE   215      -3.439 -30.215 -16.690  0.00-20.00           C  
ATOM   3289  HB  ILE   215      -4.347 -30.603 -16.364  0.00-20.00           H  
ATOM   3290  CG2 ILE   215      -3.063 -29.190 -15.641  0.00-20.00           C  
ATOM   3291 HG21 ILE   215      -3.943 -28.541 -15.443  0.00-20.00           H  
ATOM   3292 HG22 ILE   215      -2.895 -29.747 -14.698  0.00-20.00           H  
ATOM   3293 HG23 ILE   215      -2.172 -28.589 -15.880  0.00-20.00           H  
ATOM   3294  CG1 ILE   215      -3.633 -29.477 -18.011  0.00-20.00           C  
ATOM   3295 HG12 ILE   215      -4.006 -30.172 -18.765  0.00-20.00           H  
ATOM   3296 HG13 ILE   215      -4.462 -28.727 -17.917  0.00-20.00           H  
ATOM   3297  CD1 ILE   215      -2.411 -28.938 -18.630  0.00-20.00           C  
ATOM   3298 HD11 ILE   215      -1.598 -29.669 -18.585  0.00-20.00           H  
ATOM   3299 HD12 ILE   215      -2.049 -28.017 -18.063  0.00-20.00           H  
ATOM   3300 HD13 ILE   215      -2.500 -28.682 -19.644  0.00-20.00           H  
ATOM   3301  C   ILE   215      -2.757 -32.270 -15.440  0.00-20.00           C  
ATOM   3302  O   ILE   215      -3.827 -32.890 -15.423  0.00-20.00           O  
ATOM   3303  N   HID   216      -1.813 -32.491 -14.473  0.00-20.00           N  
ATOM   3304  H   HID   216      -0.859 -32.136 -14.515  0.00-20.00           H  
ATOM   3305  CA  HID   216      -2.156 -33.023 -13.177  0.00-20.00           C  
ATOM   3306  HA  HID   216      -3.276 -32.844 -13.043  0.00-20.00           H  
ATOM   3307  CB  HID   216      -2.018 -34.533 -13.045  0.00-20.00           C  
ATOM   3308  HB2 HID   216      -2.532 -34.806 -12.139  0.00-20.00           H  
ATOM   3309  HB3 HID   216      -2.579 -34.991 -13.868  0.00-20.00           H  
ATOM   3310  CG  HID   216      -0.640 -35.183 -13.178  0.00-20.00           C  
ATOM   3311  ND1 HID   216       0.169 -35.158 -12.062  0.00-20.00           N  
ATOM   3312  HD1 HID   216      -0.019 -34.582 -11.283  0.00-20.00           H  
ATOM   3313  CE1 HID   216       1.312 -35.631 -12.489  0.00-20.00           C  
ATOM   3314  HE1 HID   216       2.161 -35.413 -11.884  0.00-20.00           H  
ATOM   3315  NE2 HID   216       1.400 -35.883 -13.799  0.00-20.00           N  
ATOM   3316  CD2 HID   216       0.116 -35.614 -14.245  0.00-20.00           C  
ATOM   3317  HD2 HID   216      -0.216 -35.534 -15.283  0.00-20.00           H  
ATOM   3318  C   HID   216      -1.402 -32.192 -12.173  0.00-20.00           C  
ATOM   3319  O   HID   216      -0.245 -31.756 -12.463  0.00-20.00           O  
ATOM   3320  N   CSP   217      -1.915 -32.159 -10.961  0.00-20.00           N  
ATOM   3321  H   CSP   217      -2.825 -32.528 -10.842  0.00-20.00           H  
ATOM   3322  CA  CSP   217      -1.331 -31.698  -9.713  0.00-20.00           C  
ATOM   3323  HA  CSP   217      -0.233 -31.476  -9.872  0.00-20.00           H  
ATOM   3324  CB  CSP   217      -2.039 -30.509  -9.071  0.00-20.00           C  
ATOM   3325  HB2 CSP   217      -1.761 -29.534  -9.531  0.00-20.00           H  
ATOM   3326  HB3 CSP   217      -1.683 -30.367  -8.064  0.00-20.00           H  
ATOM   3327  S   CSP   217      -3.786 -30.461  -9.237  0.00-20.00           S  
ATOM   3328  P   CSP   217      -4.338 -30.404  -7.408  0.00-20.00           P  
ATOM   3329  O1  CSP   217      -3.593 -31.449  -6.642  0.00-20.00           O  
ATOM   3330  O2  CSP   217      -4.151 -29.006  -6.836  0.00-20.00           O  
ATOM   3331  O3  CSP   217      -5.847 -30.656  -7.440  0.00-20.00           O  
ATOM   3332  C   CSP   217      -1.180 -33.005  -8.946  0.00-20.00           C  
ATOM   3333  O   CSP   217      -0.546 -33.975  -9.445  0.00-20.00           O  
ATOM   3334  N   ARG   218      -1.709 -33.129  -7.739  0.00-20.00           N  
ATOM   3335  H   ARG   218      -2.175 -32.328  -7.307  0.00-20.00           H  
ATOM   3336  CA  ARG   218      -1.870 -34.358  -6.918  0.00-20.00           C  
ATOM   3337  HA  ARG   218      -1.178 -35.084  -7.348  0.00-20.00           H  
ATOM   3338  CB  ARG   218      -1.578 -34.157  -5.445  0.00-20.00           C  
ATOM   3339  HB2 ARG   218      -0.588 -33.652  -5.385  0.00-20.00           H  
ATOM   3340  HB3 ARG   218      -2.265 -33.407  -4.971  0.00-20.00           H  
ATOM   3341  CG  ARG   218      -1.556 -35.488  -4.641  0.00-20.00           C  
ATOM   3342  HG2 ARG   218      -2.631 -35.869  -4.583  0.00-20.00           H  
ATOM   3343  HG3 ARG   218      -1.040 -36.117  -5.261  0.00-20.00           H  
ATOM   3344  CD  ARG   218      -0.667 -35.386  -3.421  0.00-20.00           C  
ATOM   3345  HD2 ARG   218      -0.096 -36.246  -3.323  0.00-20.00           H  
ATOM   3346  HD3 ARG   218       0.119 -34.579  -3.472  0.00-20.00           H  
ATOM   3347  NE  ARG   218      -1.424 -35.285  -2.236  0.00-20.00           N  
ATOM   3348  HE  ARG   218      -1.631 -36.204  -1.796  0.00-20.00           H  
ATOM   3349  CZ  ARG   218      -1.936 -34.228  -1.544  0.00-20.00           C  
ATOM   3350  NH1 ARG   218      -1.661 -32.990  -1.921  0.00-20.00           N  
ATOM   3351 HH11 ARG   218      -2.074 -32.177  -1.530  0.00-20.00           H  
ATOM   3352 HH12 ARG   218      -1.042 -32.723  -2.696  0.00-20.00           H  
ATOM   3353  NH2 ARG   218      -2.656 -34.416  -0.450  0.00-20.00           N  
ATOM   3354 HH21 ARG   218      -2.911 -35.338  -0.057  0.00-20.00           H  
ATOM   3355 HH22 ARG   218      -2.993 -33.612   0.058  0.00-20.00           H  
ATOM   3356  C   ARG   218      -3.256 -34.900  -7.197  0.00-20.00           C  
ATOM   3357  O   ARG   218      -3.456 -36.045  -7.663  0.00-20.00           O  
ATOM   3358  N   ALA   219      -4.296 -34.131  -6.872  0.00-20.00           N  
ATOM   3359  H   ALA   219      -3.986 -33.160  -6.777  0.00-20.00           H  
ATOM   3360  CA  ALA   219      -5.717 -34.590  -6.809  0.00-20.00           C  
ATOM   3361  HA  ALA   219      -5.815 -35.672  -6.512  0.00-20.00           H  
ATOM   3362  CB  ALA   219      -6.573 -33.707  -5.847  0.00-20.00           C  
ATOM   3363  HB1 ALA   219      -7.585 -33.947  -5.668  0.00-20.00           H  
ATOM   3364  HB2 ALA   219      -6.532 -32.703  -6.145  0.00-20.00           H  
ATOM   3365  HB3 ALA   219      -6.109 -33.707  -4.830  0.00-20.00           H  
ATOM   3366  C   ALA   219      -6.244 -34.488  -8.260  0.00-20.00           C  
ATOM   3367  O   ALA   219      -6.891 -35.347  -8.866  0.00-20.00           O  
ATOM   3368  N   GLY   220      -6.008 -33.282  -8.800  0.00-20.00           N  
ATOM   3369  H   GLY   220      -5.628 -32.578  -8.183  0.00-20.00           H  
ATOM   3370  CA  GLY   220      -6.504 -32.815 -10.024  0.00-20.00           C  
ATOM   3371  HA2 GLY   220      -6.497 -33.552 -10.845  0.00-20.00           H  
ATOM   3372  HA3 GLY   220      -5.714 -32.048 -10.332  0.00-20.00           H  
ATOM   3373  C   GLY   220      -7.790 -32.051  -9.940  0.00-20.00           C  
ATOM   3374  O   GLY   220      -8.666 -32.450 -10.690  0.00-20.00           O  
ATOM   3375  N   VAL   221      -7.917 -30.995  -9.097  0.00-20.00           N  
ATOM   3376  H   VAL   221      -6.995 -30.777  -8.628  0.00-20.00           H  
ATOM   3377  CA  VAL   221      -9.138 -30.241  -8.834  0.00-20.00           C  
ATOM   3378  HA  VAL   221      -9.762 -30.168  -9.719  0.00-20.00           H  
ATOM   3379  CB  VAL   221     -10.041 -30.915  -7.845  0.00-20.00           C  
ATOM   3380  HB  VAL   221     -10.858 -30.324  -7.533  0.00-20.00           H  
ATOM   3381  CG1 VAL   221     -10.651 -32.162  -8.413  0.00-20.00           C  
ATOM   3382 HG11 VAL   221      -9.993 -33.046  -8.476  0.00-20.00           H  
ATOM   3383 HG12 VAL   221     -10.971 -31.857  -9.393  0.00-20.00           H  
ATOM   3384 HG13 VAL   221     -11.520 -32.487  -7.828  0.00-20.00           H  
ATOM   3385  CG2 VAL   221      -9.474 -31.257  -6.447  0.00-20.00           C  
ATOM   3386 HG21 VAL   221     -10.130 -31.982  -5.989  0.00-20.00           H  
ATOM   3387 HG22 VAL   221      -8.510 -31.732  -6.583  0.00-20.00           H  
ATOM   3388 HG23 VAL   221      -9.350 -30.388  -5.792  0.00-20.00           H  
ATOM   3389  C   VAL   221      -8.707 -28.788  -8.538  0.00-20.00           C  
ATOM   3390  O   VAL   221      -9.380 -27.844  -8.910  0.00-20.00           O  
ATOM   3391  N   GLY   222      -7.564 -28.600  -7.906  0.00-20.00           N  
ATOM   3392  H   GLY   222      -6.943 -29.412  -7.741  0.00-20.00           H  
ATOM   3393  CA  GLY   222      -7.198 -27.266  -7.467  0.00-20.00           C  
ATOM   3394  HA2 GLY   222      -6.659 -27.455  -6.508  0.00-20.00           H  
ATOM   3395  HA3 GLY   222      -8.040 -26.568  -7.266  0.00-20.00           H  
ATOM   3396  C   GLY   222      -6.323 -26.543  -8.532  0.00-20.00           C  
ATOM   3397  O   GLY   222      -6.805 -25.730  -9.309  0.00-20.00           O  
ATOM   3398  N   ARG   223      -5.065 -26.902  -8.526  0.00-20.00           N  
ATOM   3399  H   ARG   223      -4.715 -27.661  -7.932  0.00-20.00           H  
ATOM   3400  CA  ARG   223      -3.991 -26.202  -9.248  0.00-20.00           C  
ATOM   3401  HA  ARG   223      -3.990 -25.212  -9.048  0.00-20.00           H  
ATOM   3402  CB  ARG   223      -2.653 -26.821  -8.822  0.00-20.00           C  
ATOM   3403  HB2 ARG   223      -2.782 -27.858  -8.888  0.00-20.00           H  
ATOM   3404  HB3 ARG   223      -1.864 -26.400  -9.442  0.00-20.00           H  
ATOM   3405  CG  ARG   223      -2.347 -26.448  -7.340  0.00-20.00           C  
ATOM   3406  HG2 ARG   223      -2.102 -25.336  -7.247  0.00-20.00           H  
ATOM   3407  HG3 ARG   223      -3.240 -26.439  -6.640  0.00-20.00           H  
ATOM   3408  CD  ARG   223      -1.143 -27.208  -6.695  0.00-20.00           C  
ATOM   3409  HD2 ARG   223      -0.766 -26.643  -5.815  0.00-20.00           H  
ATOM   3410  HD3 ARG   223      -0.197 -27.157  -7.328  0.00-20.00           H  
ATOM   3411  NE  ARG   223      -1.626 -28.548  -6.265  0.00-20.00           N  
ATOM   3412  HE  ARG   223      -2.709 -28.729  -6.481  0.00-20.00           H  
ATOM   3413  CZ  ARG   223      -0.936 -29.465  -5.547  0.00-20.00           C  
ATOM   3414  NH1 ARG   223       0.341 -29.142  -5.269  0.00-20.00           N  
ATOM   3415 HH11 ARG   223       0.944 -29.942  -4.875  0.00-20.00           H  
ATOM   3416 HH12 ARG   223       0.693 -28.235  -5.381  0.00-20.00           H  
ATOM   3417  NH2 ARG   223      -1.424 -30.620  -5.229  0.00-20.00           N  
ATOM   3418 HH21 ARG   223      -2.246 -30.854  -5.811  0.00-20.00           H  
ATOM   3419 HH22 ARG   223      -1.086 -31.309  -4.514  0.00-20.00           H  
ATOM   3420  C   ARG   223      -4.084 -26.428 -10.757  0.00-20.00           C  
ATOM   3421  O   ARG   223      -3.963 -25.505 -11.495  0.00-20.00           O  
ATOM   3422  N   THR   224      -4.479 -27.693 -11.169  0.00-20.00           N  
ATOM   3423  H   THR   224      -4.529 -28.333 -10.411  0.00-20.00           H  
ATOM   3424  CA  THR   224      -4.785 -28.122 -12.535  0.00-20.00           C  
ATOM   3425  HA  THR   224      -3.871 -28.097 -13.086  0.00-20.00           H  
ATOM   3426  CB  THR   224      -5.274 -29.583 -12.510  0.00-20.00           C  
ATOM   3427  HB  THR   224      -5.954 -29.666 -11.654  0.00-20.00           H  
ATOM   3428  CG2 THR   224      -6.105 -30.166 -13.629  0.00-20.00           C  
ATOM   3429 HG21 THR   224      -6.305 -31.244 -13.553  0.00-20.00           H  
ATOM   3430 HG22 THR   224      -5.581 -30.158 -14.624  0.00-20.00           H  
ATOM   3431 HG23 THR   224      -7.179 -29.700 -13.646  0.00-20.00           H  
ATOM   3432  OG1 THR   224      -4.264 -30.490 -12.215  0.00-20.00           O  
ATOM   3433  HG1 THR   224      -3.953 -30.405 -11.307  0.00-20.00           H  
ATOM   3434  C   THR   224      -5.772 -27.216 -13.195  0.00-20.00           C  
ATOM   3435  O   THR   224      -5.468 -26.575 -14.168  0.00-20.00           O  
ATOM   3436  N   ALA   225      -6.907 -27.014 -12.487  0.00-20.00           N  
ATOM   3437  H   ALA   225      -7.048 -27.568 -11.624  0.00-20.00           H  
ATOM   3438  CA  ALA   225      -8.024 -26.272 -12.928  0.00-20.00           C  
ATOM   3439  HA  ALA   225      -8.407 -26.691 -13.919  0.00-20.00           H  
ATOM   3440  CB  ALA   225      -9.187 -26.420 -11.933  0.00-20.00           C  
ATOM   3441  HB1 ALA   225     -10.079 -25.935 -12.264  0.00-20.00           H  
ATOM   3442  HB2 ALA   225      -9.392 -27.449 -11.681  0.00-20.00           H  
ATOM   3443  HB3 ALA   225      -8.959 -25.924 -11.013  0.00-20.00           H  
ATOM   3444  C   ALA   225      -7.700 -24.796 -13.203  0.00-20.00           C  
ATOM   3445  O   ALA   225      -8.243 -24.183 -14.125  0.00-20.00           O  
ATOM   3446  N   GLN   226      -6.864 -24.228 -12.321  0.00-20.00           N  
ATOM   3447  H   GLN   226      -6.560 -24.789 -11.550  0.00-20.00           H  
ATOM   3448  CA  GLN   226      -6.300 -22.964 -12.431  0.00-20.00           C  
ATOM   3449  HA  GLN   226      -7.055 -22.276 -12.609  0.00-20.00           H  
ATOM   3450  CB  GLN   226      -5.540 -22.416 -11.168  0.00-20.00           C  
ATOM   3451  HB2 GLN   226      -6.232 -22.422 -10.353  0.00-20.00           H  
ATOM   3452  HB3 GLN   226      -4.859 -23.207 -10.928  0.00-20.00           H  
ATOM   3453  CG  GLN   226      -4.859 -21.068 -11.328  0.00-20.00           C  
ATOM   3454  HG2 GLN   226      -4.070 -21.184 -12.114  0.00-20.00           H  
ATOM   3455  HG3 GLN   226      -5.623 -20.352 -11.655  0.00-20.00           H  
ATOM   3456  CD  GLN   226      -4.318 -20.542 -10.010  0.00-20.00           C  
ATOM   3457  OE1 GLN   226      -4.706 -20.952  -8.894  0.00-20.00           O  
ATOM   3458  NE2 GLN   226      -3.323 -19.718  -9.967  0.00-20.00           N  
ATOM   3459 HE21 GLN   226      -2.882 -19.507 -10.797  0.00-20.00           H  
ATOM   3460 HE22 GLN   226      -2.940 -19.418  -9.068  0.00-20.00           H  
ATOM   3461  C   GLN   226      -5.533 -22.817 -13.760  0.00-20.00           C  
ATOM   3462  O   GLN   226      -5.880 -21.886 -14.497  0.00-20.00           O  
ATOM   3463  N   LEU   227      -4.528 -23.696 -14.081  0.00-20.00           N  
ATOM   3464  H   LEU   227      -4.453 -24.407 -13.348  0.00-20.00           H  
ATOM   3465  CA  LEU   227      -3.834 -23.693 -15.331  0.00-20.00           C  
ATOM   3466  HA  LEU   227      -3.502 -22.663 -15.308  0.00-20.00           H  
ATOM   3467  CB  LEU   227      -2.737 -24.721 -15.378  0.00-20.00           C  
ATOM   3468  HB2 LEU   227      -2.210 -24.739 -14.412  0.00-20.00           H  
ATOM   3469  HB3 LEU   227      -3.101 -25.694 -15.520  0.00-20.00           H  
ATOM   3470  CG  LEU   227      -1.685 -24.350 -16.472  0.00-20.00           C  
ATOM   3471  HG  LEU   227      -2.310 -24.457 -17.364  0.00-20.00           H  
ATOM   3472  CD1 LEU   227      -1.024 -22.999 -16.468  0.00-20.00           C  
ATOM   3473 HD11 LEU   227      -1.783 -22.217 -16.408  0.00-20.00           H  
ATOM   3474 HD12 LEU   227      -0.426 -22.932 -15.564  0.00-20.00           H  
ATOM   3475 HD13 LEU   227      -0.477 -22.832 -17.357  0.00-20.00           H  
ATOM   3476  CD2 LEU   227      -0.652 -25.463 -16.540  0.00-20.00           C  
ATOM   3477 HD21 LEU   227      -1.184 -26.391 -16.876  0.00-20.00           H  
ATOM   3478 HD22 LEU   227      -0.098 -25.680 -15.638  0.00-20.00           H  
ATOM   3479 HD23 LEU   227       0.008 -25.323 -17.375  0.00-20.00           H  
ATOM   3480  C   LEU   227      -4.786 -23.782 -16.570  0.00-20.00           C  
ATOM   3481  O   LEU   227      -4.775 -22.845 -17.306  0.00-20.00           O  
ATOM   3482  N   ILE   228      -5.688 -24.742 -16.560  0.00-20.00           N  
ATOM   3483  H   ILE   228      -5.632 -25.481 -15.832  0.00-20.00           H  
ATOM   3484  CA  ILE   228      -6.768 -25.002 -17.485  0.00-20.00           C  
ATOM   3485  HA  ILE   228      -6.244 -25.369 -18.402  0.00-20.00           H  
ATOM   3486  CB  ILE   228      -7.672 -26.240 -17.117  0.00-20.00           C  
ATOM   3487  HB  ILE   228      -8.156 -25.934 -16.219  0.00-20.00           H  
ATOM   3488  CG2 ILE   228      -8.740 -26.504 -18.181  0.00-20.00           C  
ATOM   3489 HG21 ILE   228      -9.212 -25.633 -18.554  0.00-20.00           H  
ATOM   3490 HG22 ILE   228      -9.613 -27.140 -17.886  0.00-20.00           H  
ATOM   3491 HG23 ILE   228      -8.341 -27.075 -19.023  0.00-20.00           H  
ATOM   3492  CG1 ILE   228      -6.776 -27.586 -17.013  0.00-20.00           C  
ATOM   3493 HG12 ILE   228      -6.352 -27.678 -18.066  0.00-20.00           H  
ATOM   3494 HG13 ILE   228      -5.959 -27.387 -16.319  0.00-20.00           H  
ATOM   3495  CD1 ILE   228      -7.667 -28.805 -16.657  0.00-20.00           C  
ATOM   3496 HD11 ILE   228      -8.444 -28.646 -15.872  0.00-20.00           H  
ATOM   3497 HD12 ILE   228      -8.209 -29.141 -17.487  0.00-20.00           H  
ATOM   3498 HD13 ILE   228      -7.006 -29.654 -16.566  0.00-20.00           H  
ATOM   3499  C   ILE   228      -7.593 -23.736 -17.796  0.00-20.00           C  
ATOM   3500  O   ILE   228      -7.968 -23.509 -18.949  0.00-20.00           O  
ATOM   3501  N   GLY   229      -7.827 -22.907 -16.771  0.00-20.00           N  
ATOM   3502  H   GLY   229      -7.609 -23.349 -15.950  0.00-20.00           H  
ATOM   3503  CA  GLY   229      -8.526 -21.625 -16.735  0.00-20.00           C  
ATOM   3504  HA2 GLY   229      -9.521 -21.765 -17.133  0.00-20.00           H  
ATOM   3505  HA3 GLY   229      -8.688 -21.391 -15.642  0.00-20.00           H  
ATOM   3506  C   GLY   229      -7.687 -20.491 -17.506  0.00-20.00           C  
ATOM   3507  O   GLY   229      -8.260 -19.860 -18.420  0.00-20.00           O  
ATOM   3508  N   ALA   230      -6.446 -20.192 -17.127  0.00-20.00           N  
ATOM   3509  H   ALA   230      -6.236 -20.917 -16.447  0.00-20.00           H  
ATOM   3510  CA  ALA   230      -5.399 -19.457 -17.768  0.00-20.00           C  
ATOM   3511  HA  ALA   230      -5.676 -18.421 -17.755  0.00-20.00           H  
ATOM   3512  CB  ALA   230      -4.142 -19.455 -16.851  0.00-20.00           C  
ATOM   3513  HB1 ALA   230      -3.387 -18.769 -17.299  0.00-20.00           H  
ATOM   3514  HB2 ALA   230      -3.710 -20.395 -16.698  0.00-20.00           H  
ATOM   3515  HB3 ALA   230      -4.398 -19.089 -15.891  0.00-20.00           H  
ATOM   3516  C   ALA   230      -5.242 -19.853 -19.244  0.00-20.00           C  
ATOM   3517  O   ALA   230      -5.349 -18.996 -20.121  0.00-20.00           O  
ATOM   3518  N   MET   231      -5.218 -21.167 -19.530  0.00-20.00           N  
ATOM   3519  H   MET   231      -4.943 -21.774 -18.783  0.00-20.00           H  
ATOM   3520  CA  MET   231      -4.987 -21.687 -20.924  0.00-20.00           C  
ATOM   3521  HA  MET   231      -4.262 -21.119 -21.462  0.00-20.00           H  
ATOM   3522  CB  MET   231      -4.630 -23.253 -20.895  0.00-20.00           C  
ATOM   3523  HB2 MET   231      -4.953 -23.876 -21.689  0.00-20.00           H  
ATOM   3524  HB3 MET   231      -5.222 -23.691 -20.074  0.00-20.00           H  
ATOM   3525  CG  MET   231      -3.170 -23.505 -20.592  0.00-20.00           C  
ATOM   3526  HG2 MET   231      -2.517 -23.326 -21.482  0.00-20.00           H  
ATOM   3527  HG3 MET   231      -2.701 -22.822 -19.868  0.00-20.00           H  
ATOM   3528  SD  MET   231      -2.830 -25.220 -19.973  0.00-20.00           S  
ATOM   3529  CE  MET   231      -2.757 -26.093 -21.535  0.00-20.00           C  
ATOM   3530  HE1 MET   231      -3.685 -26.219 -22.090  0.00-20.00           H  
ATOM   3531  HE2 MET   231      -2.118 -25.643 -22.242  0.00-20.00           H  
ATOM   3532  HE3 MET   231      -2.184 -27.023 -21.419  0.00-20.00           H  
ATOM   3533  C   MET   231      -6.209 -21.410 -21.773  0.00-20.00           C  
ATOM   3534  O   MET   231      -6.071 -21.062 -22.898  0.00-20.00           O  
ATOM   3535  N   CYS   232      -7.408 -21.477 -21.169  0.00-20.00           N  
ATOM   3536  H   CYS   232      -7.294 -21.532 -20.137  0.00-20.00           H  
ATOM   3537  CA  CYS   232      -8.649 -21.015 -21.825  0.00-20.00           C  
ATOM   3538  HA  CYS   232      -8.727 -21.419 -22.807  0.00-20.00           H  
ATOM   3539  CB  CYS   232      -9.826 -21.496 -20.878  0.00-20.00           C  
ATOM   3540  HB2 CYS   232      -9.739 -22.538 -20.821  0.00-20.00           H  
ATOM   3541  HB3 CYS   232      -9.914 -21.246 -19.810  0.00-20.00           H  
ATOM   3542  SG  CYS   232     -11.413 -21.296 -21.741  0.00-20.00           S  
ATOM   3543  HG  CYS   232     -11.127 -22.141 -22.769  0.00-20.00           H  
ATOM   3544  C   CYS   232      -8.774 -19.499 -22.052  0.00-20.00           C  
ATOM   3545  O   CYS   232      -9.179 -19.021 -23.096  0.00-20.00           O  
ATOM   3546  N   MET   233      -8.281 -18.733 -21.086  0.00-20.00           N  
ATOM   3547  H   MET   233      -7.768 -19.153 -20.309  0.00-20.00           H  
ATOM   3548  CA  MET   233      -8.269 -17.267 -21.095  0.00-20.00           C  
ATOM   3549  HA  MET   233      -9.323 -16.905 -21.355  0.00-20.00           H  
ATOM   3550  CB  MET   233      -7.884 -16.751 -19.657  0.00-20.00           C  
ATOM   3551  HB2 MET   233      -7.028 -17.327 -19.226  0.00-20.00           H  
ATOM   3552  HB3 MET   233      -7.628 -15.671 -19.645  0.00-20.00           H  
ATOM   3553  CG  MET   233      -9.057 -16.873 -18.661  0.00-20.00           C  
ATOM   3554  HG2 MET   233      -9.549 -17.840 -18.813  0.00-20.00           H  
ATOM   3555  HG3 MET   233      -9.844 -16.169 -18.971  0.00-20.00           H  
ATOM   3556  SD  MET   233      -8.718 -16.670 -16.945  0.00-20.00           S  
ATOM   3557  CE  MET   233     -10.303 -17.190 -16.244  0.00-20.00           C  
ATOM   3558  HE1 MET   233     -10.521 -16.864 -15.237  0.00-20.00           H  
ATOM   3559  HE2 MET   233     -11.225 -16.895 -16.746  0.00-20.00           H  
ATOM   3560  HE3 MET   233     -10.334 -18.285 -16.054  0.00-20.00           H  
ATOM   3561  C   MET   233      -7.447 -16.662 -22.222  0.00-20.00           C  
ATOM   3562  O   MET   233      -7.739 -15.539 -22.552  0.00-20.00           O  
ATOM   3563  N   ASN   234      -6.455 -17.374 -22.827  0.00-20.00           N  
ATOM   3564  H   ASN   234      -6.340 -18.362 -22.691  0.00-20.00           H  
ATOM   3565  CA  ASN   234      -5.480 -16.783 -23.746  0.00-20.00           C  
ATOM   3566  HA  ASN   234      -5.614 -15.760 -23.846  0.00-20.00           H  
ATOM   3567  CB  ASN   234      -4.049 -16.817 -23.234  0.00-20.00           C  
ATOM   3568  HB2 ASN   234      -3.954 -16.129 -22.309  0.00-20.00           H  
ATOM   3569  HB3 ASN   234      -3.458 -16.355 -24.054  0.00-20.00           H  
ATOM   3570  CG  ASN   234      -3.401 -18.162 -23.067  0.00-20.00           C  
ATOM   3571  OD1 ASN   234      -4.014 -19.168 -23.325  0.00-20.00           O  
ATOM   3572  ND2 ASN   234      -2.195 -18.206 -22.536  0.00-20.00           N  
ATOM   3573 HD21 ASN   234      -1.800 -19.023 -22.193  0.00-20.00           H  
ATOM   3574 HD22 ASN   234      -1.666 -17.340 -22.399  0.00-20.00           H  
ATOM   3575  C   ASN   234      -5.658 -17.411 -25.117  0.00-20.00           C  
ATOM   3576  O   ASN   234      -4.809 -17.277 -26.025  0.00-20.00           O  
ATOM   3577  N   ASH   235      -6.758 -18.168 -25.323  0.00-20.00           N  
ATOM   3578  H   ASH   235      -7.372 -18.393 -24.546  0.00-20.00           H  
ATOM   3579  CA  ASH   235      -7.150 -18.704 -26.620  0.00-20.00           C  
ATOM   3580  HA  ASH   235      -6.373 -18.820 -27.372  0.00-20.00           H  
ATOM   3581  CB  ASH   235      -7.925 -19.996 -26.400  0.00-20.00           C  
ATOM   3582  HB2 ASH   235      -7.543 -20.646 -25.613  0.00-20.00           H  
ATOM   3583  HB3 ASH   235      -8.815 -19.646 -26.003  0.00-20.00           H  
ATOM   3584  CG  ASH   235      -8.080 -20.773 -27.714  0.00-20.00           C  
ATOM   3585  OD1 ASH   235      -7.971 -20.096 -28.930  0.00-20.00           O  
ATOM   3586  OD2 ASH   235      -8.123 -22.005 -27.685  0.00-20.00           O  
ATOM   3587  HD1 ASH   235      -7.510 -19.285 -28.770  0.00-20.00           H  
ATOM   3588  C   ASH   235      -8.085 -17.594 -27.127  0.00-20.00           C  
ATOM   3589  O   ASH   235      -9.140 -17.392 -26.518  0.00-20.00           O  
ATOM   3590  N   SER   236      -7.653 -16.883 -28.163  0.00-20.00           N  
ATOM   3591  H   SER   236      -6.737 -17.015 -28.548  0.00-20.00           H  
ATOM   3592  CA  SER   236      -8.466 -15.822 -28.746  0.00-20.00           C  
ATOM   3593  HA  SER   236      -8.557 -15.125 -27.942  0.00-20.00           H  
ATOM   3594  CB  SER   236      -7.683 -15.290 -29.933  0.00-20.00           C  
ATOM   3595  HB2 SER   236      -6.911 -14.605 -29.563  0.00-20.00           H  
ATOM   3596  HB3 SER   236      -8.320 -14.595 -30.539  0.00-20.00           H  
ATOM   3597  OG  SER   236      -7.166 -16.333 -30.771  0.00-20.00           O  
ATOM   3598  HG  SER   236      -6.482 -16.754 -30.274  0.00-20.00           H  
ATOM   3599  C   SER   236      -9.878 -16.268 -29.134  0.00-20.00           C  
ATOM   3600  O   SER   236     -10.780 -15.459 -29.035  0.00-20.00           O  
ATOM   3601  N   ARN   237     -10.001 -17.511 -29.636  0.00-20.00           N  
ATOM   3602  H   ARN   237      -9.169 -17.944 -29.971  0.00-20.00           H  
ATOM   3603  CA  ARN   237     -11.302 -18.096 -29.987  0.00-20.00           C  
ATOM   3604  HA  ARN   237     -11.698 -17.528 -30.790  0.00-20.00           H  
ATOM   3605  CB  ARN   237     -11.086 -19.486 -30.548  0.00-20.00           C  
ATOM   3606  HB2 ARN   237     -10.689 -20.150 -29.778  0.00-20.00           H  
ATOM   3607  HB3 ARN   237     -11.988 -19.937 -30.842  0.00-20.00           H  
ATOM   3608  CG  ARN   237     -10.171 -19.571 -31.765  0.00-20.00           C  
ATOM   3609  HG2 ARN   237      -9.273 -19.074 -31.652  0.00-20.00           H  
ATOM   3610  HG3 ARN   237     -10.659 -19.111 -32.603  0.00-20.00           H  
ATOM   3611  CD  ARN   237      -9.890 -21.052 -32.140  0.00-20.00           C  
ATOM   3612  HD2 ARN   237     -10.850 -21.555 -32.262  0.00-20.00           H  
ATOM   3613  HD3 ARN   237      -9.357 -21.118 -33.098  0.00-20.00           H  
ATOM   3614  NE  ARN   237      -9.109 -21.646 -31.095  0.00-20.00           N  
ATOM   3615  HE  ARN   237      -9.344 -21.264 -30.195  0.00-20.00           H  
ATOM   3616  CZ  ARN   237      -8.934 -23.063 -31.092  0.00-20.00           C  
ATOM   3617  NH1 ARN   237      -9.450 -23.796 -31.959  0.00-20.00           N  
ATOM   3618 HH11 ARN   237      -9.782 -23.226 -32.708  0.00-20.00           H  
ATOM   3619  NH2 ARN   237      -8.084 -23.540 -30.068  0.00-20.00           N  
ATOM   3620 HH21 ARN   237      -8.647 -24.137 -29.453  0.00-20.00           H  
ATOM   3621 HH22 ARN   237      -7.329 -24.076 -30.449  0.00-20.00           H  
ATOM   3622  C   ARN   237     -12.321 -18.245 -28.876  0.00-20.00           C  
ATOM   3623  O   ARN   237     -13.514 -18.470 -29.087  0.00-20.00           O  
ATOM   3624  N   ASN   238     -11.874 -18.168 -27.603  0.00-20.00           N  
ATOM   3625  H   ASN   238     -10.872 -17.997 -27.432  0.00-20.00           H  
ATOM   3626  CA  ASN   238     -12.800 -18.288 -26.454  0.00-20.00           C  
ATOM   3627  HA  ASN   238     -13.648 -18.960 -26.713  0.00-20.00           H  
ATOM   3628  CB  ASN   238     -12.037 -18.950 -25.321  0.00-20.00           C  
ATOM   3629  HB2 ASN   238     -11.145 -18.471 -25.096  0.00-20.00           H  
ATOM   3630  HB3 ASN   238     -12.689 -18.860 -24.423  0.00-20.00           H  
ATOM   3631  CG  ASN   238     -11.691 -20.441 -25.597  0.00-20.00           C  
ATOM   3632  OD1 ASN   238     -12.422 -21.073 -26.358  0.00-20.00           O  
ATOM   3633  ND2 ASN   238     -10.666 -21.027 -24.994  0.00-20.00           N  
ATOM   3634 HD21 ASN   238     -10.281 -21.858 -25.419  0.00-20.00           H  
ATOM   3635 HD22 ASN   238     -10.222 -20.634 -24.156  0.00-20.00           H  
ATOM   3636  C   ASN   238     -13.339 -16.942 -26.048  0.00-20.00           C  
ATOM   3637  O   ASN   238     -13.626 -16.751 -24.867  0.00-20.00           O  
ATOM   3638  N   SER   239     -13.533 -16.013 -26.956  0.00-20.00           N  
ATOM   3639  H   SER   239     -13.480 -16.229 -27.939  0.00-20.00           H  
ATOM   3640  CA  SER   239     -14.019 -14.724 -26.576  0.00-20.00           C  
ATOM   3641  HA  SER   239     -13.325 -14.269 -25.827  0.00-20.00           H  
ATOM   3642  CB  SER   239     -13.960 -13.780 -27.831  0.00-20.00           C  
ATOM   3643  HB2 SER   239     -14.437 -12.817 -27.656  0.00-20.00           H  
ATOM   3644  HB3 SER   239     -14.486 -14.241 -28.642  0.00-20.00           H  
ATOM   3645  OG  SER   239     -12.523 -13.514 -28.125  0.00-20.00           O  
ATOM   3646  HG  SER   239     -12.117 -14.363 -28.193  0.00-20.00           H  
ATOM   3647  C   SER   239     -15.459 -14.863 -26.040  0.00-20.00           C  
ATOM   3648  O   SER   239     -16.219 -15.703 -26.504  0.00-20.00           O  
ATOM   3649  N   GLN   240     -15.737 -14.043 -25.013  0.00-20.00           N  
ATOM   3650  H   GLN   240     -15.057 -13.360 -24.605  0.00-20.00           H  
ATOM   3651  CA  GLN   240     -17.020 -13.899 -24.356  0.00-20.00           C  
ATOM   3652  HA  GLN   240     -16.971 -13.135 -23.660  0.00-20.00           H  
ATOM   3653  CB  GLN   240     -18.115 -13.530 -25.353  0.00-20.00           C  
ATOM   3654  HB2 GLN   240     -19.087 -13.527 -24.903  0.00-20.00           H  
ATOM   3655  HB3 GLN   240     -18.166 -14.303 -26.115  0.00-20.00           H  
ATOM   3656  CG  GLN   240     -17.824 -12.269 -26.042  0.00-20.00           C  
ATOM   3657  HG2 GLN   240     -16.904 -12.320 -26.660  0.00-20.00           H  
ATOM   3658  HG3 GLN   240     -18.697 -12.040 -26.690  0.00-20.00           H  
ATOM   3659  CD  GLN   240     -17.730 -11.162 -24.982  0.00-20.00           C  
ATOM   3660  OE1 GLN   240     -18.616 -10.902 -24.224  0.00-20.00           O  
ATOM   3661  NE2 GLN   240     -16.587 -10.448 -25.103  0.00-20.00           N  
ATOM   3662 HE21 GLN   240     -15.783 -10.856 -25.576  0.00-20.00           H  
ATOM   3663 HE22 GLN   240     -16.578  -9.481 -24.845  0.00-20.00           H  
ATOM   3664  C   GLN   240     -17.471 -15.121 -23.591  0.00-20.00           C  
ATOM   3665  O   GLN   240     -18.669 -15.353 -23.336  0.00-20.00           O  
ATOM   3666  N   LEU   241     -16.516 -16.052 -23.260  0.00-20.00           N  
ATOM   3667  H   LEU   241     -15.605 -15.888 -23.634  0.00-20.00           H  
ATOM   3668  CA  LEU   241     -16.874 -17.215 -22.419  0.00-20.00           C  
ATOM   3669  HA  LEU   241     -17.885 -17.548 -22.611  0.00-20.00           H  
ATOM   3670  CB  LEU   241     -15.784 -18.239 -22.700  0.00-20.00           C  
ATOM   3671  HB2 LEU   241     -14.805 -17.879 -22.457  0.00-20.00           H  
ATOM   3672  HB3 LEU   241     -15.665 -18.359 -23.787  0.00-20.00           H  
ATOM   3673  CG  LEU   241     -16.031 -19.656 -22.070  0.00-20.00           C  
ATOM   3674  HG  LEU   241     -16.159 -19.464 -21.010  0.00-20.00           H  
ATOM   3675  CD1 LEU   241     -17.248 -20.217 -22.752  0.00-20.00           C  
ATOM   3676 HD11 LEU   241     -18.221 -19.910 -22.332  0.00-20.00           H  
ATOM   3677 HD12 LEU   241     -17.233 -21.311 -22.698  0.00-20.00           H  
ATOM   3678 HD13 LEU   241     -17.326 -19.900 -23.727  0.00-20.00           H  
ATOM   3679  CD2 LEU   241     -14.819 -20.569 -22.279  0.00-20.00           C  
ATOM   3680 HD21 LEU   241     -14.110 -20.215 -23.016  0.00-20.00           H  
ATOM   3681 HD22 LEU   241     -15.116 -21.535 -22.523  0.00-20.00           H  
ATOM   3682 HD23 LEU   241     -14.240 -20.532 -21.368  0.00-20.00           H  
ATOM   3683  C   LEU   241     -16.777 -16.611 -20.994  0.00-20.00           C  
ATOM   3684  O   LEU   241     -15.674 -16.071 -20.704  0.00-20.00           O  
ATOM   3685  N   SER   242     -17.864 -16.591 -20.220  0.00-20.00           N  
ATOM   3686  H   SER   242     -18.756 -16.797 -20.645  0.00-20.00           H  
ATOM   3687  CA  SER   242     -17.801 -16.082 -18.890  0.00-20.00           C  
ATOM   3688  HA  SER   242     -17.310 -15.098 -18.832  0.00-20.00           H  
ATOM   3689  CB  SER   242     -19.235 -16.001 -18.431  0.00-20.00           C  
ATOM   3690  HB2 SER   242     -19.728 -15.165 -18.884  0.00-20.00           H  
ATOM   3691  HB3 SER   242     -19.253 -15.830 -17.366  0.00-20.00           H  
ATOM   3692  OG  SER   242     -19.872 -17.210 -18.592  0.00-20.00           O  
ATOM   3693  HG  SER   242     -20.604 -17.077 -19.153  0.00-20.00           H  
ATOM   3694  C   SER   242     -17.099 -17.084 -17.967  0.00-20.00           C  
ATOM   3695  O   SER   242     -16.933 -18.214 -18.467  0.00-20.00           O  
ATOM   3696  N   VAL   243     -16.698 -16.618 -16.776  0.00-20.00           N  
ATOM   3697  H   VAL   243     -16.862 -15.631 -16.521  0.00-20.00           H  
ATOM   3698  CA  VAL   243     -16.120 -17.461 -15.718  0.00-20.00           C  
ATOM   3699  HA  VAL   243     -15.253 -18.050 -16.026  0.00-20.00           H  
ATOM   3700  CB  VAL   243     -15.612 -16.573 -14.551  0.00-20.00           C  
ATOM   3701  HB  VAL   243     -16.407 -15.952 -14.186  0.00-20.00           H  
ATOM   3702  CG1 VAL   243     -14.993 -17.408 -13.460  0.00-20.00           C  
ATOM   3703 HG11 VAL   243     -14.067 -17.899 -13.773  0.00-20.00           H  
ATOM   3704 HG12 VAL   243     -14.710 -16.724 -12.648  0.00-20.00           H  
ATOM   3705 HG13 VAL   243     -15.759 -18.142 -13.064  0.00-20.00           H  
ATOM   3706  CG2 VAL   243     -14.519 -15.568 -15.142  0.00-20.00           C  
ATOM   3707 HG21 VAL   243     -14.290 -14.732 -14.448  0.00-20.00           H  
ATOM   3708 HG22 VAL   243     -14.965 -15.070 -16.038  0.00-20.00           H  
ATOM   3709 HG23 VAL   243     -13.527 -15.991 -15.385  0.00-20.00           H  
ATOM   3710  C   VAL   243     -17.061 -18.516 -15.355  0.00-20.00           C  
ATOM   3711  O   VAL   243     -16.629 -19.628 -14.941  0.00-20.00           O  
ATOM   3712  N   GLH   244     -18.373 -18.299 -15.335  0.00-20.00           N  
ATOM   3713  H   GLH   244     -18.622 -17.301 -15.407  0.00-20.00           H  
ATOM   3714  CA  GLH   244     -19.476 -19.211 -14.969  0.00-20.00           C  
ATOM   3715  HA  GLH   244     -19.202 -19.457 -13.943  0.00-20.00           H  
ATOM   3716  CB  GLH   244     -20.868 -18.626 -15.053  0.00-20.00           C  
ATOM   3717  HB2 GLH   244     -21.101 -18.626 -16.144  0.00-20.00           H  
ATOM   3718  HB3 GLH   244     -20.986 -17.617 -14.679  0.00-20.00           H  
ATOM   3719  CG  GLH   244     -21.860 -19.302 -14.134  0.00-20.00           C  
ATOM   3720  HG2 GLH   244     -21.685 -19.064 -13.103  0.00-20.00           H  
ATOM   3721  HG3 GLH   244     -21.785 -20.376 -14.238  0.00-20.00           H  
ATOM   3722  CD  GLH   244     -23.253 -18.890 -14.481  0.00-20.00           C  
ATOM   3723  OE1 GLH   244     -23.561 -17.610 -14.496  0.00-20.00           O  
ATOM   3724  OE2 GLH   244     -24.101 -19.772 -14.770  0.00-20.00           O  
ATOM   3725  HE1 GLH   244     -23.780 -17.249 -13.648  0.00-20.00           H  
ATOM   3726  C   GLH   244     -19.356 -20.428 -15.875  0.00-20.00           C  
ATOM   3727  O   GLH   244     -19.280 -21.527 -15.347  0.00-20.00           O  
ATOM   3728  N   ASH   245     -19.305 -20.239 -17.185  0.00-20.00           N  
ATOM   3729  H   ASH   245     -19.335 -19.289 -17.613  0.00-20.00           H  
ATOM   3730  CA  ASH   245     -19.290 -21.352 -18.174  0.00-20.00           C  
ATOM   3731  HA  ASH   245     -20.098 -22.056 -17.880  0.00-20.00           H  
ATOM   3732  CB  ASH   245     -19.464 -20.887 -19.634  0.00-20.00           C  
ATOM   3733  HB2 ASH   245     -18.818 -20.066 -19.875  0.00-20.00           H  
ATOM   3734  HB3 ASH   245     -19.205 -21.777 -20.201  0.00-20.00           H  
ATOM   3735  CG  ASH   245     -20.889 -20.353 -20.036  0.00-20.00           C  
ATOM   3736  OD1 ASH   245     -21.938 -21.161 -19.739  0.00-20.00           O  
ATOM   3737  OD2 ASH   245     -21.042 -19.266 -20.572  0.00-20.00           O  
ATOM   3738  HD1 ASH   245     -21.748 -21.629 -18.949  0.00-20.00           H  
ATOM   3739  C   ASH   245     -17.940 -22.070 -18.088  0.00-20.00           C  
ATOM   3740  O   ASH   245     -17.884 -23.259 -18.148  0.00-20.00           O  
ATOM   3741  N   MET   246     -16.781 -21.313 -18.002  0.00-20.00           N  
ATOM   3742  H   MET   246     -16.796 -20.267 -18.045  0.00-20.00           H  
ATOM   3743  CA  MET   246     -15.441 -21.921 -18.053  0.00-20.00           C  
ATOM   3744  HA  MET   246     -15.282 -22.472 -18.931  0.00-20.00           H  
ATOM   3745  CB  MET   246     -14.505 -20.738 -18.243  0.00-20.00           C  
ATOM   3746  HB2 MET   246     -14.469 -20.122 -17.431  0.00-20.00           H  
ATOM   3747  HB3 MET   246     -14.903 -20.199 -19.128  0.00-20.00           H  
ATOM   3748  CG  MET   246     -13.002 -20.927 -18.426  0.00-20.00           C  
ATOM   3749  HG2 MET   246     -12.585 -21.744 -17.835  0.00-20.00           H  
ATOM   3750  HG3 MET   246     -12.814 -21.173 -19.413  0.00-20.00           H  
ATOM   3751  SD  MET   246     -12.039 -19.482 -18.031  0.00-20.00           S  
ATOM   3752  CE  MET   246     -12.552 -18.317 -19.323  0.00-20.00           C  
ATOM   3753  HE1 MET   246     -12.109 -17.322 -19.526  0.00-20.00           H  
ATOM   3754  HE2 MET   246     -12.616 -18.834 -20.305  0.00-20.00           H  
ATOM   3755  HE3 MET   246     -13.610 -18.144 -19.138  0.00-20.00           H  
ATOM   3756  C   MET   246     -15.158 -22.904 -16.914  0.00-20.00           C  
ATOM   3757  O   MET   246     -14.942 -24.079 -17.152  0.00-20.00           O  
ATOM   3758  N   VAL   247     -15.467 -22.425 -15.737  0.00-20.00           N  
ATOM   3759  H   VAL   247     -15.553 -21.453 -15.679  0.00-20.00           H  
ATOM   3760  CA  VAL   247     -15.465 -23.239 -14.473  0.00-20.00           C  
ATOM   3761  HA  VAL   247     -14.512 -23.716 -14.443  0.00-20.00           H  
ATOM   3762  CB  VAL   247     -15.576 -22.347 -13.223  0.00-20.00           C  
ATOM   3763  HB  VAL   247     -16.613 -21.962 -13.244  0.00-20.00           H  
ATOM   3764  CG1 VAL   247     -15.457 -23.100 -11.859  0.00-20.00           C  
ATOM   3765 HG11 VAL   247     -15.495 -22.346 -11.059  0.00-20.00           H  
ATOM   3766 HG12 VAL   247     -14.655 -23.800 -11.663  0.00-20.00           H  
ATOM   3767 HG13 VAL   247     -16.399 -23.677 -11.655  0.00-20.00           H  
ATOM   3768  CG2 VAL   247     -14.615 -21.179 -13.044  0.00-20.00           C  
ATOM   3769 HG21 VAL   247     -13.602 -21.590 -12.998  0.00-20.00           H  
ATOM   3770 HG22 VAL   247     -14.500 -20.421 -13.844  0.00-20.00           H  
ATOM   3771 HG23 VAL   247     -14.643 -20.600 -12.129  0.00-20.00           H  
ATOM   3772  C   VAL   247     -16.577 -24.330 -14.495  0.00-20.00           C  
ATOM   3773  O   VAL   247     -16.273 -25.440 -14.197  0.00-20.00           O  
ATOM   3774  N   SER   248     -17.790 -24.076 -14.910  0.00-20.00           N  
ATOM   3775  H   SER   248     -17.951 -23.080 -15.010  0.00-20.00           H  
ATOM   3776  CA  SER   248     -18.813 -25.088 -15.004  0.00-20.00           C  
ATOM   3777  HA  SER   248     -18.845 -25.637 -14.060  0.00-20.00           H  
ATOM   3778  CB  SER   248     -20.172 -24.510 -15.203  0.00-20.00           C  
ATOM   3779  HB2 SER   248     -20.203 -24.075 -16.173  0.00-20.00           H  
ATOM   3780  HB3 SER   248     -21.000 -25.241 -15.153  0.00-20.00           H  
ATOM   3781  OG  SER   248     -20.444 -23.561 -14.182  0.00-20.00           O  
ATOM   3782  HG  SER   248     -19.974 -22.788 -14.492  0.00-20.00           H  
ATOM   3783  C   SER   248     -18.516 -26.261 -16.025  0.00-20.00           C  
ATOM   3784  O   SER   248     -18.641 -27.436 -15.618  0.00-20.00           O  
ATOM   3785  N   GLN   249     -18.061 -25.945 -17.265  0.00-20.00           N  
ATOM   3786  H   GLN   249     -18.031 -24.925 -17.461  0.00-20.00           H  
ATOM   3787  CA  GLN   249     -17.742 -26.975 -18.255  0.00-20.00           C  
ATOM   3788  HA  GLN   249     -18.653 -27.449 -18.363  0.00-20.00           H  
ATOM   3789  CB  GLN   249     -17.318 -26.273 -19.627  0.00-20.00           C  
ATOM   3790  HB2 GLN   249     -16.794 -25.385 -19.314  0.00-20.00           H  
ATOM   3791  HB3 GLN   249     -16.775 -26.948 -20.266  0.00-20.00           H  
ATOM   3792  CG  GLN   249     -18.562 -25.843 -20.418  0.00-20.00           C  
ATOM   3793  HG2 GLN   249     -19.382 -25.612 -19.745  0.00-20.00           H  
ATOM   3794  HG3 GLN   249     -18.790 -26.730 -20.987  0.00-20.00           H  
ATOM   3795  CD  GLN   249     -18.244 -24.731 -21.347  0.00-20.00           C  
ATOM   3796  OE1 GLN   249     -17.136 -24.608 -21.886  0.00-20.00           O  
ATOM   3797  NE2 GLN   249     -19.284 -23.872 -21.579  0.00-20.00           N  
ATOM   3798 HE21 GLN   249     -19.040 -22.999 -21.842  0.00-20.00           H  
ATOM   3799 HE22 GLN   249     -20.209 -24.010 -21.142  0.00-20.00           H  
ATOM   3800  C   GLN   249     -16.696 -27.977 -17.743  0.00-20.00           C  
ATOM   3801  O   GLN   249     -16.873 -29.156 -17.925  0.00-20.00           O  
ATOM   3802  N   MET   250     -15.580 -27.485 -17.149  0.00-20.00           N  
ATOM   3803  H   MET   250     -15.369 -26.521 -17.060  0.00-20.00           H  
ATOM   3804  CA  MET   250     -14.624 -28.346 -16.516  0.00-20.00           C  
ATOM   3805  HA  MET   250     -14.506 -29.171 -17.248  0.00-20.00           H  
ATOM   3806  CB  MET   250     -13.157 -27.749 -16.377  0.00-20.00           C  
ATOM   3807  HB2 MET   250     -12.538 -28.513 -15.933  0.00-20.00           H  
ATOM   3808  HB3 MET   250     -12.790 -27.435 -17.385  0.00-20.00           H  
ATOM   3809  CG  MET   250     -13.184 -26.593 -15.380  0.00-20.00           C  
ATOM   3810  HG2 MET   250     -13.481 -27.059 -14.439  0.00-20.00           H  
ATOM   3811  HG3 MET   250     -13.874 -25.825 -15.611  0.00-20.00           H  
ATOM   3812  SD  MET   250     -11.467 -26.017 -15.117  0.00-20.00           S  
ATOM   3813  CE  MET   250     -11.136 -24.844 -16.482  0.00-20.00           C  
ATOM   3814  HE1 MET   250     -12.019 -24.145 -16.430  0.00-20.00           H  
ATOM   3815  HE2 MET   250     -10.191 -24.306 -16.367  0.00-20.00           H  
ATOM   3816  HE3 MET   250     -11.189 -25.415 -17.420  0.00-20.00           H  
ATOM   3817  C   MET   250     -15.136 -28.983 -15.182  0.00-20.00           C  
ATOM   3818  O   MET   250     -14.493 -29.906 -14.673  0.00-20.00           O  
ATOM   3819  N   ARG   251     -16.153 -28.425 -14.518  0.00-20.00           N  
ATOM   3820  H   ARG   251     -16.443 -27.503 -14.910  0.00-20.00           H  
ATOM   3821  CA  ARG   251     -16.832 -29.121 -13.396  0.00-20.00           C  
ATOM   3822  HA  ARG   251     -16.016 -29.457 -12.790  0.00-20.00           H  
ATOM   3823  CB  ARG   251     -17.546 -28.204 -12.449  0.00-20.00           C  
ATOM   3824  HB2 ARG   251     -18.322 -28.730 -11.919  0.00-20.00           H  
ATOM   3825  HB3 ARG   251     -18.194 -27.506 -13.034  0.00-20.00           H  
ATOM   3826  CG  ARG   251     -16.693 -27.451 -11.425  0.00-20.00           C  
ATOM   3827  HG2 ARG   251     -15.912 -26.872 -12.000  0.00-20.00           H  
ATOM   3828  HG3 ARG   251     -16.134 -28.220 -10.850  0.00-20.00           H  
ATOM   3829  CD  ARG   251     -17.448 -26.503 -10.501  0.00-20.00           C  
ATOM   3830  HD2 ARG   251     -18.091 -27.136  -9.913  0.00-20.00           H  
ATOM   3831  HD3 ARG   251     -18.087 -25.777 -11.024  0.00-20.00           H  
ATOM   3832  NE  ARG   251     -16.436 -25.891  -9.656  0.00-20.00           N  
ATOM   3833  HE  ARG   251     -15.490 -26.000 -10.066  0.00-20.00           H  
ATOM   3834  CZ  ARG   251     -16.632 -25.261  -8.468  0.00-20.00           C  
ATOM   3835  NH1 ARG   251     -17.820 -25.130  -7.932  0.00-20.00           N  
ATOM   3836 HH11 ARG   251     -17.964 -24.832  -6.934  0.00-20.00           H  
ATOM   3837 HH12 ARG   251     -18.613 -25.600  -8.391  0.00-20.00           H  
ATOM   3838  NH2 ARG   251     -15.579 -24.628  -7.907  0.00-20.00           N  
ATOM   3839 HH21 ARG   251     -15.715 -23.956  -7.097  0.00-20.00           H  
ATOM   3840 HH22 ARG   251     -14.620 -24.700  -8.215  0.00-20.00           H  
ATOM   3841  C   ARG   251     -17.744 -30.265 -13.854  0.00-20.00           C  
ATOM   3842  O   ARG   251     -17.696 -31.442 -13.439  0.00-20.00           O  
ATOM   3843  N   VAL   252     -18.527 -30.011 -14.910  0.00-20.00           N  
ATOM   3844  H   VAL   252     -18.403 -29.069 -15.319  0.00-20.00           H  
ATOM   3845  CA  VAL   252     -19.376 -31.006 -15.551  0.00-20.00           C  
ATOM   3846  HA  VAL   252     -19.934 -31.504 -14.765  0.00-20.00           H  
ATOM   3847  CB  VAL   252     -20.378 -30.339 -16.608  0.00-20.00           C  
ATOM   3848  HB  VAL   252     -19.856 -29.705 -17.298  0.00-20.00           H  
ATOM   3849  CG1 VAL   252     -21.250 -31.388 -17.367  0.00-20.00           C  
ATOM   3850 HG11 VAL   252     -20.881 -31.368 -18.415  0.00-20.00           H  
ATOM   3851 HG12 VAL   252     -22.291 -31.142 -17.524  0.00-20.00           H  
ATOM   3852 HG13 VAL   252     -21.242 -32.411 -16.998  0.00-20.00           H  
ATOM   3853  CG2 VAL   252     -21.333 -29.397 -15.914  0.00-20.00           C  
ATOM   3854 HG21 VAL   252     -22.013 -29.943 -15.290  0.00-20.00           H  
ATOM   3855 HG22 VAL   252     -20.925 -28.626 -15.303  0.00-20.00           H  
ATOM   3856 HG23 VAL   252     -21.965 -28.923 -16.626  0.00-20.00           H  
ATOM   3857  C   VAL   252     -18.467 -32.087 -16.183  0.00-20.00           C  
ATOM   3858  O   VAL   252     -18.817 -33.254 -16.273  0.00-20.00           O  
ATOM   3859  N   GLN   253     -17.310 -31.697 -16.749  0.00-20.00           N  
ATOM   3860  H   GLN   253     -17.252 -30.642 -16.908  0.00-20.00           H  
ATOM   3861  CA  GLN   253     -16.470 -32.658 -17.439  0.00-20.00           C  
ATOM   3862  HA  GLN   253     -17.034 -33.508 -17.925  0.00-20.00           H  
ATOM   3863  CB  GLN   253     -15.738 -31.975 -18.643  0.00-20.00           C  
ATOM   3864  HB2 GLN   253     -15.193 -31.119 -18.264  0.00-20.00           H  
ATOM   3865  HB3 GLN   253     -15.024 -32.643 -19.150  0.00-20.00           H  
ATOM   3866  CG  GLN   253     -16.706 -31.574 -19.844  0.00-20.00           C  
ATOM   3867  HG2 GLN   253     -17.026 -32.481 -20.334  0.00-20.00           H  
ATOM   3868  HG3 GLN   253     -17.643 -31.250 -19.356  0.00-20.00           H  
ATOM   3869  CD  GLN   253     -16.167 -30.556 -20.715  0.00-20.00           C  
ATOM   3870  OE1 GLN   253     -15.082 -30.010 -20.534  0.00-20.00           O  
ATOM   3871  NE2 GLN   253     -16.973 -30.084 -21.647  0.00-20.00           N  
ATOM   3872 HE21 GLN   253     -16.705 -29.340 -22.203  0.00-20.00           H  
ATOM   3873 HE22 GLN   253     -17.921 -30.393 -21.752  0.00-20.00           H  
ATOM   3874  C   GLN   253     -15.551 -33.457 -16.545  0.00-20.00           C  
ATOM   3875  O   GLN   253     -14.884 -34.265 -17.140  0.00-20.00           O  
ATOM   3876  N   ARG   254     -15.527 -33.348 -15.210  0.00-20.00           N  
ATOM   3877  H   ARG   254     -16.132 -32.632 -14.787  0.00-20.00           H  
ATOM   3878  CA  ARG   254     -14.613 -34.115 -14.346  0.00-20.00           C  
ATOM   3879  HA  ARG   254     -14.430 -35.099 -14.774  0.00-20.00           H  
ATOM   3880  CB  ARG   254     -13.285 -33.364 -14.250  0.00-20.00           C  
ATOM   3881  HB2 ARG   254     -13.495 -32.337 -13.989  0.00-20.00           H  
ATOM   3882  HB3 ARG   254     -12.986 -33.329 -15.253  0.00-20.00           H  
ATOM   3883  CG  ARG   254     -12.204 -33.962 -13.287  0.00-20.00           C  
ATOM   3884  HG2 ARG   254     -12.486 -33.681 -12.221  0.00-20.00           H  
ATOM   3885  HG3 ARG   254     -12.273 -34.964 -13.452  0.00-20.00           H  
ATOM   3886  CD  ARG   254     -10.771 -33.684 -13.715  0.00-20.00           C  
ATOM   3887  HD2 ARG   254     -10.405 -34.080 -14.654  0.00-20.00           H  
ATOM   3888  HD3 ARG   254     -10.622 -32.560 -13.813  0.00-20.00           H  
ATOM   3889  NE  ARG   254      -9.828 -34.248 -12.712  0.00-20.00           N  
ATOM   3890  HE  ARG   254      -9.305 -33.482 -12.264  0.00-20.00           H  
ATOM   3891  CZ  ARG   254      -9.610 -35.476 -12.303  0.00-20.00           C  
ATOM   3892  NH1 ARG   254     -10.190 -36.543 -12.856  0.00-20.00           N  
ATOM   3893 HH11 ARG   254     -10.086 -37.390 -12.324  0.00-20.00           H  
ATOM   3894 HH12 ARG   254     -10.847 -36.611 -13.685  0.00-20.00           H  
ATOM   3895  NH2 ARG   254      -8.776 -35.673 -11.318  0.00-20.00           N  
ATOM   3896 HH21 ARG   254      -8.708 -36.493 -10.752  0.00-20.00           H  
ATOM   3897 HH22 ARG   254      -8.185 -34.894 -10.982  0.00-20.00           H  
ATOM   3898  C   ARG   254     -15.300 -34.377 -13.004  0.00-20.00           C  
ATOM   3899  O   ARG   254     -15.529 -35.519 -12.655  0.00-20.00           O  
ATOM   3900  N   ASN   255     -15.383 -33.327 -12.200  0.00-20.00           N  
ATOM   3901  H   ASN   255     -15.294 -32.428 -12.627  0.00-20.00           H  
ATOM   3902  CA  ASN   255     -15.924 -33.353 -10.859  0.00-20.00           C  
ATOM   3903  HA  ASN   255     -16.948 -33.728 -11.028  0.00-20.00           H  
ATOM   3904  CB  ASN   255     -15.118 -34.266  -9.874  0.00-20.00           C  
ATOM   3905  HB2 ASN   255     -15.032 -35.293 -10.152  0.00-20.00           H  
ATOM   3906  HB3 ASN   255     -15.731 -34.382  -8.999  0.00-20.00           H  
ATOM   3907  CG  ASN   255     -13.706 -33.729  -9.482  0.00-20.00           C  
ATOM   3908  OD1 ASN   255     -13.475 -32.571  -9.183  0.00-20.00           O  
ATOM   3909  ND2 ASN   255     -12.685 -34.577  -9.453  0.00-20.00           N  
ATOM   3910 HD21 ASN   255     -12.918 -35.530  -9.840  0.00-20.00           H  
ATOM   3911 HD22 ASN   255     -11.755 -34.141  -9.594  0.00-20.00           H  
ATOM   3912  C   ASN   255     -16.291 -31.975 -10.382  0.00-20.00           C  
ATOM   3913  O   ASN   255     -15.777 -30.944 -10.815  0.00-20.00           O  
ATOM   3914  N   GLY   256     -17.320 -31.896  -9.496  0.00-20.00           N  
ATOM   3915  H   GLY   256     -17.755 -32.750  -9.214  0.00-20.00           H  
ATOM   3916  CA  GLY   256     -17.802 -30.672  -8.803  0.00-20.00           C  
ATOM   3917  HA2 GLY   256     -18.524 -30.877  -8.048  0.00-20.00           H  
ATOM   3918  HA3 GLY   256     -18.349 -30.132  -9.583  0.00-20.00           H  
ATOM   3919  C   GLY   256     -16.806 -29.688  -8.251  0.00-20.00           C  
ATOM   3920  O   GLY   256     -17.050 -28.497  -8.171  0.00-20.00           O  
ATOM   3921  N   ILE   257     -15.632 -30.205  -7.927  0.00-20.00           N  
ATOM   3922  H   ILE   257     -15.588 -31.228  -7.899  0.00-20.00           H  
ATOM   3923  CA  ILE   257     -14.659 -29.521  -7.031  0.00-20.00           C  
ATOM   3924  HA  ILE   257     -14.985 -28.536  -6.650  0.00-20.00           H  
ATOM   3925  CB  ILE   257     -14.372 -30.332  -5.691  0.00-20.00           C  
ATOM   3926  HB  ILE   257     -13.810 -29.709  -5.070  0.00-20.00           H  
ATOM   3927  CG2 ILE   257     -15.638 -30.522  -4.890  0.00-20.00           C  
ATOM   3928 HG21 ILE   257     -15.512 -31.115  -3.977  0.00-20.00           H  
ATOM   3929 HG22 ILE   257     -16.372 -31.109  -5.465  0.00-20.00           H  
ATOM   3930 HG23 ILE   257     -16.158 -29.561  -4.683  0.00-20.00           H  
ATOM   3931  CG1 ILE   257     -13.676 -31.726  -5.828  0.00-20.00           C  
ATOM   3932 HG12 ILE   257     -13.246 -31.826  -4.831  0.00-20.00           H  
ATOM   3933 HG13 ILE   257     -12.722 -31.624  -6.398  0.00-20.00           H  
ATOM   3934  CD1 ILE   257     -14.502 -33.022  -6.189  0.00-20.00           C  
ATOM   3935 HD11 ILE   257     -14.822 -33.537  -5.322  0.00-20.00           H  
ATOM   3936 HD12 ILE   257     -15.316 -32.766  -6.943  0.00-20.00           H  
ATOM   3937 HD13 ILE   257     -13.793 -33.632  -6.639  0.00-20.00           H  
ATOM   3938  C   ILE   257     -13.429 -29.082  -7.784  0.00-20.00           C  
ATOM   3939  O   ILE   257     -12.505 -28.673  -7.165  0.00-20.00           O  
ATOM   3940  N   MET   258     -13.582 -29.067  -9.116  0.00-20.00           N  
ATOM   3941  H   MET   258     -14.449 -29.419  -9.407  0.00-20.00           H  
ATOM   3942  CA  MET   258     -12.609 -28.410 -10.002  0.00-20.00           C  
ATOM   3943  HA  MET   258     -11.572 -28.723  -9.745  0.00-20.00           H  
ATOM   3944  CB  MET   258     -12.998 -28.768 -11.466  0.00-20.00           C  
ATOM   3945  HB2 MET   258     -14.057 -28.803 -11.639  0.00-20.00           H  
ATOM   3946  HB3 MET   258     -12.565 -27.984 -12.073  0.00-20.00           H  
ATOM   3947  CG  MET   258     -12.571 -30.163 -11.945  0.00-20.00           C  
ATOM   3948  HG2 MET   258     -13.006 -30.989 -11.307  0.00-20.00           H  
ATOM   3949  HG3 MET   258     -12.999 -30.486 -12.903  0.00-20.00           H  
ATOM   3950  SD  MET   258     -10.814 -30.511 -12.189  0.00-20.00           S  
ATOM   3951  CE  MET   258     -10.224 -29.512 -13.637  0.00-20.00           C  
ATOM   3952  HE1 MET   258      -9.150 -29.476 -13.505  0.00-20.00           H  
ATOM   3953  HE2 MET   258     -10.589 -29.888 -14.622  0.00-20.00           H  
ATOM   3954  HE3 MET   258     -10.704 -28.535 -13.431  0.00-20.00           H  
ATOM   3955  C   MET   258     -12.665 -26.876  -9.811  0.00-20.00           C  
ATOM   3956  O   MET   258     -13.741 -26.306  -9.776  0.00-20.00           O  
ATOM   3957  N   VAL   259     -11.505 -26.188  -9.550  0.00-20.00           N  
ATOM   3958  H   VAL   259     -10.672 -26.769  -9.473  0.00-20.00           H  
ATOM   3959  CA  VAL   259     -11.373 -24.859  -8.980  0.00-20.00           C  
ATOM   3960  HA  VAL   259     -10.258 -24.705  -9.000  0.00-20.00           H  
ATOM   3961  CB  VAL   259     -12.100 -23.688  -9.746  0.00-20.00           C  
ATOM   3962  HB  VAL   259     -13.193 -23.814  -9.535  0.00-20.00           H  
ATOM   3963  CG1 VAL   259     -11.696 -22.292  -9.169  0.00-20.00           C  
ATOM   3964 HG11 VAL   259     -10.676 -22.191  -8.785  0.00-20.00           H  
ATOM   3965 HG12 VAL   259     -11.798 -21.434  -9.831  0.00-20.00           H  
ATOM   3966 HG13 VAL   259     -12.332 -22.037  -8.316  0.00-20.00           H  
ATOM   3967  CG2 VAL   259     -11.703 -23.691 -11.231  0.00-20.00           C  
ATOM   3968 HG21 VAL   259     -11.862 -22.780 -11.777  0.00-20.00           H  
ATOM   3969 HG22 VAL   259     -12.288 -24.572 -11.664  0.00-20.00           H  
ATOM   3970 HG23 VAL   259     -10.628 -23.819 -11.334  0.00-20.00           H  
ATOM   3971  C   VAL   259     -11.725 -24.956  -7.448  0.00-20.00           C  
ATOM   3972  O   VAL   259     -12.693 -24.402  -6.977  0.00-20.00           O  
ATOM   3973  N   GLN   260     -10.998 -25.851  -6.724  0.00-20.00           N  
ATOM   3974  H   GLN   260     -10.274 -26.315  -7.180  0.00-20.00           H  
ATOM   3975  CA  GLN   260     -11.226 -26.248  -5.307  0.00-20.00           C  
ATOM   3976  HA  GLN   260     -12.150 -26.838  -5.269  0.00-20.00           H  
ATOM   3977  CB  GLN   260     -10.094 -27.237  -4.947  0.00-20.00           C  
ATOM   3978  HB2 GLN   260     -10.073 -28.011  -5.700  0.00-20.00           H  
ATOM   3979  HB3 GLN   260      -9.036 -26.812  -5.066  0.00-20.00           H  
ATOM   3980  CG  GLN   260     -10.191 -27.918  -3.571  0.00-20.00           C  
ATOM   3981  HG2 GLN   260      -9.259 -28.517  -3.506  0.00-20.00           H  
ATOM   3982  HG3 GLN   260     -10.034 -27.214  -2.801  0.00-20.00           H  
ATOM   3983  CD  GLN   260     -11.446 -28.749  -3.197  0.00-20.00           C  
ATOM   3984  OE1 GLN   260     -12.574 -28.291  -3.227  0.00-20.00           O  
ATOM   3985  NE2 GLN   260     -11.200 -30.056  -2.848  0.00-20.00           N  
ATOM   3986 HE21 GLN   260     -12.036 -30.591  -2.551  0.00-20.00           H  
ATOM   3987 HE22 GLN   260     -10.233 -30.430  -2.764  0.00-20.00           H  
ATOM   3988  C   GLN   260     -11.300 -25.002  -4.354  0.00-20.00           C  
ATOM   3989  O   GLN   260     -12.262 -24.911  -3.565  0.00-20.00           O  
ATOM   3990  N   LYS   261     -10.241 -24.200  -4.246  0.00-20.00           N  
ATOM   3991  H   LYS   261      -9.484 -24.356  -4.947  0.00-20.00           H  
ATOM   3992  CA  LYS   261     -10.060 -23.149  -3.244  0.00-20.00           C  
ATOM   3993  HA  LYS   261     -10.768 -23.443  -2.487  0.00-20.00           H  
ATOM   3994  CB  LYS   261      -8.539 -23.076  -2.767  0.00-20.00           C  
ATOM   3995  HB2 LYS   261      -8.318 -22.214  -2.177  0.00-20.00           H  
ATOM   3996  HB3 LYS   261      -8.043 -22.798  -3.743  0.00-20.00           H  
ATOM   3997  CG  LYS   261      -8.052 -24.246  -1.941  0.00-20.00           C  
ATOM   3998  HG2 LYS   261      -7.066 -23.941  -1.726  0.00-20.00           H  
ATOM   3999  HG3 LYS   261      -8.037 -25.255  -2.398  0.00-20.00           H  
ATOM   4000  CD  LYS   261      -8.762 -24.503  -0.584  0.00-20.00           C  
ATOM   4001  HD2 LYS   261      -9.850 -24.608  -0.607  0.00-20.00           H  
ATOM   4002  HD3 LYS   261      -8.479 -25.517  -0.226  0.00-20.00           H  
ATOM   4003  CE  LYS   261      -8.285 -23.543   0.504  0.00-20.00           C  
ATOM   4004  HE2 LYS   261      -8.171 -22.568   0.107  0.00-20.00           H  
ATOM   4005  HE3 LYS   261      -7.261 -23.769   0.826  0.00-20.00           H  
ATOM   4006  NZ  LYS   261      -9.190 -23.493   1.612  0.00-20.00           N  
ATOM   4007  HZ1 LYS   261      -9.298 -24.325   2.218  0.00-20.00           H  
ATOM   4008  HZ2 LYS   261     -10.089 -23.093   1.330  0.00-20.00           H  
ATOM   4009  HZ3 LYS   261      -8.721 -22.825   2.314  0.00-20.00           H  
ATOM   4010  C   LYS   261     -10.570 -21.840  -3.744  0.00-20.00           C  
ATOM   4011  O   LYS   261     -10.308 -21.538  -4.927  0.00-20.00           O  
ATOM   4012  N   ASP   262     -11.194 -20.933  -2.961  0.00-20.00           N  
ATOM   4013  H   ASP   262     -11.273 -21.319  -1.970  0.00-20.00           H  
ATOM   4014  CA  ASP   262     -11.514 -19.536  -3.208  0.00-20.00           C  
ATOM   4015  HA  ASP   262     -12.172 -19.422  -3.976  0.00-20.00           H  
ATOM   4016  CB  ASP   262     -12.244 -18.963  -1.987  0.00-20.00           C  
ATOM   4017  HB2 ASP   262     -13.116 -19.490  -1.670  0.00-20.00           H  
ATOM   4018  HB3 ASP   262     -11.556 -19.004  -1.129  0.00-20.00           H  
ATOM   4019  CG  ASP   262     -12.791 -17.517  -2.173  0.00-20.00           C  
ATOM   4020  OD1 ASP   262     -12.385 -16.642  -1.357  0.00-20.00           O  
ATOM   4021  OD2 ASP   262     -13.766 -17.455  -2.959  0.00-20.00           O  
ATOM   4022  C   ASP   262     -10.241 -18.663  -3.651  0.00-20.00           C  
ATOM   4023  O   ASP   262     -10.296 -17.839  -4.523  0.00-20.00           O  
ATOM   4024  N   GLU   263      -9.047 -18.987  -3.086  0.00-20.00           N  
ATOM   4025  H   GLU   263      -9.144 -19.580  -2.297  0.00-20.00           H  
ATOM   4026  CA  GLU   263      -7.670 -18.678  -3.426  0.00-20.00           C  
ATOM   4027  HA  GLU   263      -7.486 -17.586  -3.214  0.00-20.00           H  
ATOM   4028  CB  GLU   263      -6.672 -19.600  -2.651  0.00-20.00           C  
ATOM   4029  HB2 GLU   263      -6.881 -20.651  -2.705  0.00-20.00           H  
ATOM   4030  HB3 GLU   263      -5.683 -19.549  -3.149  0.00-20.00           H  
ATOM   4031  CG  GLU   263      -6.497 -19.002  -1.206  0.00-20.00           C  
ATOM   4032  HG2 GLU   263      -6.612 -17.998  -1.037  0.00-20.00           H  
ATOM   4033  HG3 GLU   263      -5.476 -19.205  -1.063  0.00-20.00           H  
ATOM   4034  CD  GLU   263      -7.512 -19.665  -0.227  0.00-20.00           C  
ATOM   4035  OE1 GLU   263      -7.131 -19.882   0.934  0.00-20.00           O  
ATOM   4036  OE2 GLU   263      -8.638 -20.061  -0.604  0.00-20.00           O  
ATOM   4037  C   GLU   263      -7.434 -18.867  -4.909  0.00-20.00           C  
ATOM   4038  O   GLU   263      -6.729 -18.017  -5.545  0.00-20.00           O  
ATOM   4039  N   GLN   264      -7.729 -20.022  -5.421  0.00-20.00           N  
ATOM   4040  H   GLN   264      -8.269 -20.692  -4.889  0.00-20.00           H  
ATOM   4041  CA  GLN   264      -7.519 -20.375  -6.757  0.00-20.00           C  
ATOM   4042  HA  GLN   264      -6.652 -19.875  -7.146  0.00-20.00           H  
ATOM   4043  CB  GLN   264      -7.458 -21.958  -6.979  0.00-20.00           C  
ATOM   4044  HB2 GLN   264      -7.426 -22.286  -8.055  0.00-20.00           H  
ATOM   4045  HB3 GLN   264      -8.446 -22.352  -6.647  0.00-20.00           H  
ATOM   4046  CG  GLN   264      -6.279 -22.557  -6.077  0.00-20.00           C  
ATOM   4047  HG2 GLN   264      -5.289 -22.446  -6.592  0.00-20.00           H  
ATOM   4048  HG3 GLN   264      -6.164 -21.910  -5.191  0.00-20.00           H  
ATOM   4049  CD  GLN   264      -6.438 -24.066  -5.668  0.00-20.00           C  
ATOM   4050  OE1 GLN   264      -7.568 -24.518  -5.522  0.00-20.00           O  
ATOM   4051  NE2 GLN   264      -5.299 -24.689  -5.474  0.00-20.00           N  
ATOM   4052 HE21 GLN   264      -4.499 -24.117  -5.375  0.00-20.00           H  
ATOM   4053 HE22 GLN   264      -5.222 -25.718  -5.421  0.00-20.00           H  
ATOM   4054  C   GLN   264      -8.694 -19.800  -7.630  0.00-20.00           C  
ATOM   4055  O   GLN   264      -8.551 -19.736  -8.820  0.00-20.00           O  
ATOM   4056  N   LEU   265      -9.804 -19.357  -7.016  0.00-20.00           N  
ATOM   4057  H   LEU   265      -9.909 -19.387  -6.003  0.00-20.00           H  
ATOM   4058  CA  LEU   265     -10.881 -18.723  -7.905  0.00-20.00           C  
ATOM   4059  HA  LEU   265     -11.000 -19.291  -8.870  0.00-20.00           H  
ATOM   4060  CB  LEU   265     -12.205 -18.831  -7.202  0.00-20.00           C  
ATOM   4061  HB2 LEU   265     -12.364 -19.835  -6.979  0.00-20.00           H  
ATOM   4062  HB3 LEU   265     -12.283 -18.234  -6.283  0.00-20.00           H  
ATOM   4063  CG  LEU   265     -13.488 -18.485  -7.992  0.00-20.00           C  
ATOM   4064  HG  LEU   265     -13.509 -17.390  -8.152  0.00-20.00           H  
ATOM   4065  CD1 LEU   265     -13.558 -19.105  -9.416  0.00-20.00           C  
ATOM   4066 HD11 LEU   265     -12.817 -18.811 -10.165  0.00-20.00           H  
ATOM   4067 HD12 LEU   265     -14.503 -18.694  -9.882  0.00-20.00           H  
ATOM   4068 HD13 LEU   265     -13.586 -20.168  -9.278  0.00-20.00           H  
ATOM   4069  CD2 LEU   265     -14.844 -18.621  -7.189  0.00-20.00           C  
ATOM   4070 HD21 LEU   265     -15.097 -19.669  -7.152  0.00-20.00           H  
ATOM   4071 HD22 LEU   265     -14.846 -18.312  -6.161  0.00-20.00           H  
ATOM   4072 HD23 LEU   265     -15.664 -18.123  -7.770  0.00-20.00           H  
ATOM   4073  C   LEU   265     -10.524 -17.251  -8.201  0.00-20.00           C  
ATOM   4074  O   LEU   265     -10.697 -16.780  -9.305  0.00-20.00           O  
ATOM   4075  N   ASP   266     -10.028 -16.585  -7.144  0.00-20.00           N  
ATOM   4076  H   ASP   266      -9.964 -17.084  -6.257  0.00-20.00           H  
ATOM   4077  CA  ASP   266      -9.609 -15.197  -7.135  0.00-20.00           C  
ATOM   4078  HA  ASP   266     -10.547 -14.623  -7.199  0.00-20.00           H  
ATOM   4079  CB  ASP   266      -8.880 -15.079  -5.755  0.00-20.00           C  
ATOM   4080  HB2 ASP   266      -9.600 -15.017  -4.930  0.00-20.00           H  
ATOM   4081  HB3 ASP   266      -8.210 -15.918  -5.650  0.00-20.00           H  
ATOM   4082  CG  ASP   266      -8.102 -13.751  -5.673  0.00-20.00           C  
ATOM   4083  OD1 ASP   266      -8.751 -12.707  -5.957  0.00-20.00           O  
ATOM   4084  OD2 ASP   266      -6.957 -13.741  -5.267  0.00-20.00           O  
ATOM   4085  C   ASP   266      -8.713 -14.797  -8.385  0.00-20.00           C  
ATOM   4086  O   ASP   266      -9.078 -13.794  -9.040  0.00-20.00           O  
ATOM   4087  N   VAL   267      -7.750 -15.635  -8.705  0.00-20.00           N  
ATOM   4088  H   VAL   267      -7.549 -16.275  -7.970  0.00-20.00           H  
ATOM   4089  CA  VAL   267      -6.803 -15.560  -9.819  0.00-20.00           C  
ATOM   4090  HA  VAL   267      -6.358 -14.578  -9.898  0.00-20.00           H  
ATOM   4091  CB  VAL   267      -5.605 -16.560  -9.625  0.00-20.00           C  
ATOM   4092  HB  VAL   267      -5.996 -17.561  -9.433  0.00-20.00           H  
ATOM   4093  CG1 VAL   267      -4.605 -16.649 -10.744  0.00-20.00           C  
ATOM   4094 HG11 VAL   267      -4.037 -15.683 -10.815  0.00-20.00           H  
ATOM   4095 HG12 VAL   267      -3.778 -17.300 -10.597  0.00-20.00           H  
ATOM   4096 HG13 VAL   267      -4.949 -17.000 -11.727  0.00-20.00           H  
ATOM   4097  CG2 VAL   267      -4.990 -16.417  -8.232  0.00-20.00           C  
ATOM   4098 HG21 VAL   267      -5.804 -16.374  -7.466  0.00-20.00           H  
ATOM   4099 HG22 VAL   267      -4.331 -15.515  -8.165  0.00-20.00           H  
ATOM   4100 HG23 VAL   267      -4.346 -17.251  -8.061  0.00-20.00           H  
ATOM   4101  C   VAL   267      -7.464 -15.693 -11.184  0.00-20.00           C  
ATOM   4102  O   VAL   267      -7.006 -15.020 -12.079  0.00-20.00           O  
ATOM   4103  N   LEU   268      -8.516 -16.421 -11.285  0.00-20.00           N  
ATOM   4104  H   LEU   268      -8.838 -16.690 -10.364  0.00-20.00           H  
ATOM   4105  CA  LEU   268      -9.277 -16.637 -12.489  0.00-20.00           C  
ATOM   4106  HA  LEU   268      -8.637 -16.620 -13.379  0.00-20.00           H  
ATOM   4107  CB  LEU   268     -10.001 -17.986 -12.303  0.00-20.00           C  
ATOM   4108  HB2 LEU   268     -10.688 -18.158 -13.080  0.00-20.00           H  
ATOM   4109  HB3 LEU   268     -10.549 -17.949 -11.413  0.00-20.00           H  
ATOM   4110  CG  LEU   268      -9.051 -19.221 -12.261  0.00-20.00           C  
ATOM   4111  HG  LEU   268      -8.376 -19.159 -11.425  0.00-20.00           H  
ATOM   4112  CD1 LEU   268      -9.871 -20.521 -12.014  0.00-20.00           C  
ATOM   4113 HD11 LEU   268     -10.166 -20.473 -11.003  0.00-20.00           H  
ATOM   4114 HD12 LEU   268      -9.245 -21.362 -12.078  0.00-20.00           H  
ATOM   4115 HD13 LEU   268     -10.684 -20.745 -12.759  0.00-20.00           H  
ATOM   4116  CD2 LEU   268      -8.140 -19.269 -13.511  0.00-20.00           C  
ATOM   4117 HD21 LEU   268      -7.367 -18.507 -13.386  0.00-20.00           H  
ATOM   4118 HD22 LEU   268      -8.702 -19.093 -14.423  0.00-20.00           H  
ATOM   4119 HD23 LEU   268      -7.676 -20.318 -13.557  0.00-20.00           H  
ATOM   4120  C   LEU   268     -10.226 -15.497 -12.699  0.00-20.00           C  
ATOM   4121  O   LEU   268     -10.406 -14.974 -13.837  0.00-20.00           O  
ATOM   4122  N   ILE   269     -10.922 -15.026 -11.693  0.00-20.00           N  
ATOM   4123  H   ILE   269     -10.832 -15.399 -10.747  0.00-20.00           H  
ATOM   4124  CA  ILE   269     -11.685 -13.744 -11.789  0.00-20.00           C  
ATOM   4125  HA  ILE   269     -12.466 -13.840 -12.557  0.00-20.00           H  
ATOM   4126  CB  ILE   269     -12.344 -13.471 -10.374  0.00-20.00           C  
ATOM   4127  HB  ILE   269     -11.537 -13.411  -9.739  0.00-20.00           H  
ATOM   4128  CG2 ILE   269     -13.003 -12.107 -10.334  0.00-20.00           C  
ATOM   4129 HG21 ILE   269     -12.796 -11.391 -11.167  0.00-20.00           H  
ATOM   4130 HG22 ILE   269     -12.563 -11.608  -9.528  0.00-20.00           H  
ATOM   4131 HG23 ILE   269     -14.058 -12.252 -10.095  0.00-20.00           H  
ATOM   4132  CG1 ILE   269     -13.250 -14.618  -9.892  0.00-20.00           C  
ATOM   4133 HG12 ILE   269     -14.173 -14.521 -10.491  0.00-20.00           H  
ATOM   4134 HG13 ILE   269     -12.846 -15.601 -10.109  0.00-20.00           H  
ATOM   4135  CD1 ILE   269     -13.734 -14.521  -8.483  0.00-20.00           C  
ATOM   4136 HD11 ILE   269     -12.963 -14.797  -7.670  0.00-20.00           H  
ATOM   4137 HD12 ILE   269     -14.677 -15.160  -8.336  0.00-20.00           H  
ATOM   4138 HD13 ILE   269     -14.154 -13.565  -8.267  0.00-20.00           H  
ATOM   4139  C   ILE   269     -10.749 -12.530 -12.134  0.00-20.00           C  
ATOM   4140  O   ILE   269     -11.135 -11.625 -12.921  0.00-20.00           O  
ATOM   4141  N   LYN   270      -9.509 -12.476 -11.625  0.00-20.00           N  
ATOM   4142  H   LYN   270      -9.265 -13.120 -10.915  0.00-20.00           H  
ATOM   4143  CA  LYN   270      -8.508 -11.443 -11.870  0.00-20.00           C  
ATOM   4144  HA  LYN   270      -9.003 -10.550 -11.519  0.00-20.00           H  
ATOM   4145  CB  LYN   270      -7.295 -11.542 -11.006  0.00-20.00           C  
ATOM   4146  HB2 LYN   270      -6.388 -11.905 -11.493  0.00-20.00           H  
ATOM   4147  HB3 LYN   270      -7.535 -12.343 -10.344  0.00-20.00           H  
ATOM   4148  CG  LYN   270      -6.995 -10.318 -10.164  0.00-20.00           C  
ATOM   4149  HG2 LYN   270      -7.458 -10.434  -9.148  0.00-20.00           H  
ATOM   4150  HG3 LYN   270      -7.490  -9.487 -10.719  0.00-20.00           H  
ATOM   4151  CD  LYN   270      -5.491  -9.973  -9.939  0.00-20.00           C  
ATOM   4152  HD2 LYN   270      -5.145  -9.447  -8.989  0.00-20.00           H  
ATOM   4153  HD3 LYN   270      -4.952 -10.896  -9.949  0.00-20.00           H  
ATOM   4154  CE  LYN   270      -4.968  -9.133 -11.094  0.00-20.00           C  
ATOM   4155  HE2 LYN   270      -5.244  -8.070 -11.000  0.00-20.00           H  
ATOM   4156  HE3 LYN   270      -5.361  -9.468 -12.031  0.00-20.00           H  
ATOM   4157  NZ  LYN   270      -3.553  -9.270 -11.135  0.00-20.00           N  
ATOM   4158  HZ1 LYN   270      -3.271  -8.732 -11.968  0.00-20.00           H  
ATOM   4159  HZ2 LYN   270      -3.075  -8.861 -10.333  0.00-20.00           H  
ATOM   4160  C   LYN   270      -8.055 -11.433 -13.303  0.00-20.00           C  
ATOM   4161  O   LYN   270      -8.031 -10.412 -13.977  0.00-20.00           O  
ATOM   4162  N   LEU   271      -7.694 -12.667 -13.764  0.00-20.00           N  
ATOM   4163  H   LEU   271      -7.756 -13.439 -13.174  0.00-20.00           H  
ATOM   4164  CA  LEU   271      -7.431 -12.862 -15.217  0.00-20.00           C  
ATOM   4165  HA  LEU   271      -6.684 -12.184 -15.447  0.00-20.00           H  
ATOM   4166  CB  LEU   271      -6.994 -14.376 -15.429  0.00-20.00           C  
ATOM   4167  HB2 LEU   271      -7.013 -14.570 -16.512  0.00-20.00           H  
ATOM   4168  HB3 LEU   271      -7.770 -14.986 -14.980  0.00-20.00           H  
ATOM   4169  CG  LEU   271      -5.563 -14.676 -14.915  0.00-20.00           C  
ATOM   4170  HG  LEU   271      -5.372 -14.180 -13.966  0.00-20.00           H  
ATOM   4171  CD1 LEU   271      -5.382 -16.134 -14.574  0.00-20.00           C  
ATOM   4172 HD11 LEU   271      -4.372 -16.328 -13.992  0.00-20.00           H  
ATOM   4173 HD12 LEU   271      -6.131 -16.556 -13.914  0.00-20.00           H  
ATOM   4174 HD13 LEU   271      -5.339 -16.764 -15.451  0.00-20.00           H  
ATOM   4175  CD2 LEU   271      -4.519 -14.335 -15.953  0.00-20.00           C  
ATOM   4176 HD21 LEU   271      -3.532 -14.257 -15.537  0.00-20.00           H  
ATOM   4177 HD22 LEU   271      -4.755 -13.352 -16.293  0.00-20.00           H  
ATOM   4178 HD23 LEU   271      -4.324 -14.971 -16.764  0.00-20.00           H  
ATOM   4179  C   LEU   271      -8.503 -12.443 -16.179  0.00-20.00           C  
ATOM   4180  O   LEU   271      -8.308 -11.742 -17.176  0.00-20.00           O  
ATOM   4181  N   ALA   272      -9.740 -12.807 -15.863  0.00-20.00           N  
ATOM   4182  H   ALA   272      -9.979 -13.454 -15.098  0.00-20.00           H  
ATOM   4183  CA  ALA   272     -10.968 -12.308 -16.625  0.00-20.00           C  
ATOM   4184  HA  ALA   272     -10.977 -12.569 -17.631  0.00-20.00           H  
ATOM   4185  CB  ALA   272     -12.161 -13.041 -15.973  0.00-20.00           C  
ATOM   4186  HB1 ALA   272     -12.491 -13.821 -16.606  0.00-20.00           H  
ATOM   4187  HB2 ALA   272     -11.895 -13.550 -15.140  0.00-20.00           H  
ATOM   4188  HB3 ALA   272     -12.936 -12.350 -15.569  0.00-20.00           H  
ATOM   4189  C   ALA   272     -11.100 -10.799 -16.515  0.00-20.00           C  
ATOM   4190  O   ALA   272     -11.086 -10.089 -17.531  0.00-20.00           O  
ATOM   4191  N   GLH   273     -11.202 -10.227 -15.316  0.00-20.00           N  
ATOM   4192  H   GLH   273     -11.115 -10.802 -14.502  0.00-20.00           H  
ATOM   4193  CA  GLH   273     -11.371  -8.786 -15.202  0.00-20.00           C  
ATOM   4194  HA  GLH   273     -12.371  -8.614 -15.579  0.00-20.00           H  
ATOM   4195  CB  GLH   273     -11.202  -8.383 -13.706  0.00-20.00           C  
ATOM   4196  HB2 GLH   273     -12.040  -8.771 -13.140  0.00-20.00           H  
ATOM   4197  HB3 GLH   273     -10.327  -8.931 -13.377  0.00-20.00           H  
ATOM   4198  CG  GLH   273     -11.039  -6.894 -13.431  0.00-20.00           C  
ATOM   4199  HG2 GLH   273     -11.815  -6.395 -13.972  0.00-20.00           H  
ATOM   4200  HG3 GLH   273     -10.054  -6.656 -13.829  0.00-20.00           H  
ATOM   4201  CD  GLH   273     -11.105  -6.642 -11.959  0.00-20.00           C  
ATOM   4202  OE1 GLH   273     -10.106  -7.144 -11.161  0.00-20.00           O  
ATOM   4203  OE2 GLH   273     -12.027  -5.972 -11.487  0.00-20.00           O  
ATOM   4204  HE1 GLH   273      -9.260  -6.922 -11.539  0.00-20.00           H  
ATOM   4205  C   GLH   273     -10.403  -7.963 -15.995  0.00-20.00           C  
ATOM   4206  O   GLH   273     -10.704  -6.886 -16.559  0.00-20.00           O  
ATOM   4207  N   GLY   274      -9.212  -8.466 -16.171  0.00-20.00           N  
ATOM   4208  H   GLY   274      -9.033  -9.386 -15.725  0.00-20.00           H  
ATOM   4209  CA  GLY   274      -8.200  -7.803 -16.912  0.00-20.00           C  
ATOM   4210  HA2 GLY   274      -7.254  -8.264 -16.649  0.00-20.00           H  
ATOM   4211  HA3 GLY   274      -8.250  -6.700 -16.762  0.00-20.00           H  
ATOM   4212  C   GLY   274      -8.304  -8.031 -18.368  0.00-20.00           C  
ATOM   4213  O   GLY   274      -7.585  -7.350 -19.156  0.00-20.00           O  
ATOM   4214  N   GLN   275      -9.233  -8.902 -18.801  0.00-20.00           N  
ATOM   4215  H   GLN   275      -9.887  -9.252 -18.124  0.00-20.00           H  
ATOM   4216  CA  GLN   275      -9.569  -9.002 -20.212  0.00-20.00           C  
ATOM   4217  HA  GLN   275      -8.740  -8.562 -20.790  0.00-20.00           H  
ATOM   4218  CB  GLN   275      -9.564 -10.502 -20.549  0.00-20.00           C  
ATOM   4219  HB2 GLN   275     -10.020 -10.650 -21.490  0.00-20.00           H  
ATOM   4220  HB3 GLN   275     -10.155 -11.103 -19.880  0.00-20.00           H  
ATOM   4221  CG  GLN   275      -8.233 -11.135 -20.586  0.00-20.00           C  
ATOM   4222  HG2 GLN   275      -7.538 -10.602 -21.226  0.00-20.00           H  
ATOM   4223  HG3 GLN   275      -7.753 -11.114 -19.593  0.00-20.00           H  
ATOM   4224  CD  GLN   275      -8.331 -12.611 -21.001  0.00-20.00           C  
ATOM   4225  OE1 GLN   275      -9.434 -13.177 -21.120  0.00-20.00           O  
ATOM   4226  NE2 GLN   275      -7.103 -13.177 -21.171  0.00-20.00           N  
ATOM   4227 HE21 GLN   275      -7.045 -14.180 -21.335  0.00-20.00           H  
ATOM   4228 HE22 GLN   275      -6.333 -12.570 -21.409  0.00-20.00           H  
ATOM   4229  C   GLN   275     -10.869  -8.364 -20.503  0.00-20.00           C  
ATOM   4230  O   GLN   275     -11.294  -8.355 -21.628  0.00-20.00           O  
ATOM   4231  N   GLY   276     -11.543  -7.886 -19.478  0.00-20.00           N  
ATOM   4232  H   GLY   276     -11.058  -7.867 -18.580  0.00-20.00           H  
ATOM   4233  CA  GLY   276     -12.835  -7.303 -19.723  0.00-20.00           C  
ATOM   4234  HA2 GLY   276     -12.762  -6.651 -20.611  0.00-20.00           H  
ATOM   4235  HA3 GLY   276     -13.161  -6.758 -18.841  0.00-20.00           H  
ATOM   4236  C   GLY   276     -13.854  -8.371 -19.999  0.00-20.00           C  
ATOM   4237  O   GLY   276     -14.995  -8.107 -20.477  0.00-20.00           O  
ATOM   4238  N   ARN   277     -13.501  -9.616 -19.652  0.00-20.00           N  
ATOM   4239  H   ARN   277     -12.665  -9.733 -19.064  0.00-20.00           H  
ATOM   4240  CA  ARN   277     -14.307 -10.856 -19.847  0.00-20.00           C  
ATOM   4241  HA  ARN   277     -14.833 -10.844 -20.782  0.00-20.00           H  
ATOM   4242  CB  ARN   277     -13.404 -12.093 -19.638  0.00-20.00           C  
ATOM   4243  HB2 ARN   277     -12.488 -11.980 -20.207  0.00-20.00           H  
ATOM   4244  HB3 ARN   277     -13.012 -12.155 -18.645  0.00-20.00           H  
ATOM   4245  CG  ARN   277     -14.072 -13.402 -19.963  0.00-20.00           C  
ATOM   4246  HG2 ARN   277     -14.560 -13.363 -20.945  0.00-20.00           H  
ATOM   4247  HG3 ARN   277     -14.822 -13.633 -19.284  0.00-20.00           H  
ATOM   4248  CD  ARN   277     -13.088 -14.507 -19.750  0.00-20.00           C  
ATOM   4249  HD2 ARN   277     -12.572 -14.546 -18.794  0.00-20.00           H  
ATOM   4250  HD3 ARN   277     -13.766 -15.392 -19.812  0.00-20.00           H  
ATOM   4251  NE  ARN   277     -12.183 -14.447 -20.804  0.00-20.00           N  
ATOM   4252  HE  ARN   277     -11.626 -13.595 -20.818  0.00-20.00           H  
ATOM   4253  CZ  ARN   277     -12.108 -15.392 -21.838  0.00-20.00           C  
ATOM   4254  NH1 ARN   277     -12.908 -16.413 -21.924  0.00-20.00           N  
ATOM   4255 HH11 ARN   277     -12.734 -17.047 -22.738  0.00-20.00           H  
ATOM   4256  NH2 ARN   277     -11.045 -15.181 -22.786  0.00-20.00           N  
ATOM   4257 HH21 ARN   277     -10.337 -15.904 -22.852  0.00-20.00           H  
ATOM   4258 HH22 ARN   277     -11.209 -14.644 -23.618  0.00-20.00           H  
ATOM   4259  C   ARN   277     -15.383 -10.919 -18.772  0.00-20.00           C  
ATOM   4260  O   ARN   277     -15.229 -10.498 -17.665  0.00-20.00           O  
ATOM   4261  N   PRO   278     -16.567 -11.464 -19.110  0.00-20.00           N  
ATOM   4262  CD  PRO   278     -16.922 -11.882 -20.451  0.00-20.00           C  
ATOM   4263  HD2 PRO   278     -16.254 -12.563 -20.949  0.00-20.00           H  
ATOM   4264  HD3 PRO   278     -17.051 -11.036 -21.094  0.00-20.00           H  
ATOM   4265  CG  PRO   278     -18.299 -12.459 -20.336  0.00-20.00           C  
ATOM   4266  HG2 PRO   278     -18.907 -12.347 -21.233  0.00-20.00           H  
ATOM   4267  HG3 PRO   278     -18.218 -13.552 -20.128  0.00-20.00           H  
ATOM   4268  CB  PRO   278     -18.882 -11.760 -19.119  0.00-20.00           C  
ATOM   4269  HB2 PRO   278     -19.255 -10.764 -19.421  0.00-20.00           H  
ATOM   4270  HB3 PRO   278     -19.588 -12.489 -18.693  0.00-20.00           H  
ATOM   4271  CA  PRO   278     -17.681 -11.536 -18.194  0.00-20.00           C  
ATOM   4272  HA  PRO   278     -17.767 -10.565 -17.687  0.00-20.00           H  
ATOM   4273  C   PRO   278     -17.704 -12.665 -17.097  0.00-20.00           C  
ATOM   4274  O   PRO   278     -17.203 -13.777 -17.416  0.00-20.00           O  
ATOM   4275  N   LEU   279     -18.015 -12.376 -15.825  0.00-20.00           N  
ATOM   4276  H   LEU   279     -18.010 -11.395 -15.540  0.00-20.00           H  
ATOM   4277  CA  LEU   279     -18.125 -13.369 -14.755  0.00-20.00           C  
ATOM   4278  HA  LEU   279     -17.306 -14.081 -14.819  0.00-20.00           H  
ATOM   4279  CB  LEU   279     -18.199 -12.708 -13.393  0.00-20.00           C  
ATOM   4280  HB2 LEU   279     -18.642 -13.419 -12.639  0.00-20.00           H  
ATOM   4281  HB3 LEU   279     -18.980 -11.926 -13.510  0.00-20.00           H  
ATOM   4282  CG  LEU   279     -17.044 -11.880 -12.816  0.00-20.00           C  
ATOM   4283  HG  LEU   279     -16.935 -10.924 -13.330  0.00-20.00           H  
ATOM   4284  CD1 LEU   279     -17.281 -11.546 -11.370  0.00-20.00           C  
ATOM   4285 HD11 LEU   279     -17.429 -10.510 -11.187  0.00-20.00           H  
ATOM   4286 HD12 LEU   279     -16.541 -11.913 -10.677  0.00-20.00           H  
ATOM   4287 HD13 LEU   279     -18.218 -12.015 -11.093  0.00-20.00           H  
ATOM   4288  CD2 LEU   279     -15.799 -12.724 -12.891  0.00-20.00           C  
ATOM   4289 HD21 LEU   279     -15.659 -13.165 -13.848  0.00-20.00           H  
ATOM   4290 HD22 LEU   279     -15.008 -12.055 -12.487  0.00-20.00           H  
ATOM   4291 HD23 LEU   279     -15.837 -13.690 -12.338  0.00-20.00           H  
ATOM   4292  C   LEU   279     -19.391 -14.257 -14.923  0.00-20.00           C  
ATOM   4293  O   LEU   279     -19.266 -15.501 -14.914  0.00-20.00           O  
ATOM   4294  N   LEU   280     -20.547 -13.679 -15.076  0.00-20.00           N  
ATOM   4295  H   LEU   280     -20.418 -12.688 -15.321  0.00-20.00           H  
ATOM   4296  CA  LEU   280     -21.846 -14.291 -15.085  0.00-20.00           C  
ATOM   4297  HA  LEU   280     -21.685 -15.288 -14.639  0.00-20.00           H  
ATOM   4298  CB  LEU   280     -22.820 -13.501 -14.160  0.00-20.00           C  
ATOM   4299  HB2 LEU   280     -23.846 -13.948 -14.234  0.00-20.00           H  
ATOM   4300  HB3 LEU   280     -22.867 -12.503 -14.519  0.00-20.00           H  
ATOM   4301  CG  LEU   280     -22.344 -13.463 -12.711  0.00-20.00           C  
ATOM   4302  HG  LEU   280     -21.310 -13.105 -12.601  0.00-20.00           H  
ATOM   4303  CD1 LEU   280     -23.174 -12.480 -11.940  0.00-20.00           C  
ATOM   4304 HD11 LEU   280     -23.396 -12.812 -11.005  0.00-20.00           H  
ATOM   4305 HD12 LEU   280     -22.592 -11.580 -11.749  0.00-20.00           H  
ATOM   4306 HD13 LEU   280     -24.103 -12.258 -12.510  0.00-20.00           H  
ATOM   4307  CD2 LEU   280     -22.452 -14.870 -12.085  0.00-20.00           C  
ATOM   4308 HD21 LEU   280     -23.068 -14.779 -11.204  0.00-20.00           H  
ATOM   4309 HD22 LEU   280     -21.481 -15.339 -11.877  0.00-20.00           H  
ATOM   4310 HD23 LEU   280     -22.971 -15.553 -12.745  0.00-20.00           H  
ATOM   4311  C   LEU   280     -22.563 -14.406 -16.457  0.00-20.00           C  
ATOM   4312  O   LEU   280     -22.504 -13.423 -17.251  0.00-20.00           O  
ATOM   4313  N   ASN   281     -23.306 -15.509 -16.588  0.00-20.00           N  
ATOM   4314  H   ASN   281     -23.371 -16.135 -15.815  0.00-20.00           H  
ATOM   4315  CA  ASN   281     -24.121 -15.709 -17.726  0.00-20.00           C  
ATOM   4316  HA  ASN   281     -23.554 -15.526 -18.667  0.00-20.00           H  
ATOM   4317  CB  ASN   281     -24.557 -17.165 -17.772  0.00-20.00           C  
ATOM   4318  HB2 ASN   281     -24.873 -17.559 -16.757  0.00-20.00           H  
ATOM   4319  HB3 ASN   281     -25.491 -17.119 -18.362  0.00-20.00           H  
ATOM   4320  CG  ASN   281     -23.520 -18.120 -18.350  0.00-20.00           C  
ATOM   4321  OD1 ASN   281     -22.632 -17.698 -19.066  0.00-20.00           O  
ATOM   4322  ND2 ASN   281     -23.765 -19.472 -18.185  0.00-20.00           N  
ATOM   4323 HD21 ASN   281     -23.738 -19.867 -17.251  0.00-20.00           H  
ATOM   4324 HD22 ASN   281     -24.073 -19.951 -19.014  0.00-20.00           H  
ATOM   4325  C   ASN   281     -25.285 -14.796 -17.616  0.00-20.00           C  
ATOM   4326  O   ASN   281     -25.635 -14.474 -16.494  0.00-20.00           O  
ATOM   4327  N   SER   282     -25.789 -14.410 -18.764  0.00-20.00           N  
ATOM   4328  H   SER   282     -25.552 -14.995 -19.519  0.00-20.00           H  
ATOM   4329  CA  SER   282     -26.916 -13.480 -18.959  0.00-20.00           C  
ATOM   4330  HA  SER   282     -27.162 -13.637 -19.956  0.00-20.00           H  
ATOM   4331  CB  SER   282     -28.115 -13.632 -18.024  0.00-20.00           C  
ATOM   4332  HB2 SER   282     -27.880 -13.880 -17.049  0.00-20.00           H  
ATOM   4333  HB3 SER   282     -28.777 -12.785 -18.152  0.00-20.00           H  
ATOM   4334  OG  SER   282     -28.896 -14.641 -18.580  0.00-20.00           O  
ATOM   4335  HG  SER   282     -28.844 -14.703 -19.515  0.00-20.00           H  
ATOM   4336  C   SER   282     -26.497 -11.988 -19.025  0.00-20.00           C  
ATOM   4337  O   SER   282     -26.653 -11.289 -17.969  0.00-20.00           O  
TER    4338      SER   282 
ATOM   4338  O1  HOW   283      -4.802 -31.413  -4.375  0.00-20.00           O  
ATOM   4339  H1  HOW   283      -4.259 -31.521  -5.171  0.00-20.00           H  
ATOM   4340  H2  HOW   283      -4.375 -30.609  -3.886  0.00-20.00           H  
END   
