# Supplementary material for: Correction to “Loop Dynamics and Enzyme Catalysis in Protein Tyrosine Phosphatases”
Source: J Am Chem Soc. 2022 May 24;144(22):10091–3. doi: 10.1021/jacs.2c04624 (PMC11027752; doi:10.1021/jacs.2c04624)
Supplement: Supplementary file 2 — ja2c04624_si_002.zip [file ja2c04624_si_002.zip › Data_Package/Clustered_Snapshots/WT_PTP1B_Step1_TS.pdb]

ATOM      1  N   GLH     1     -15.687  -6.760 -20.070  0.00-15.00           N  
ATOM      2  H   GLH     1     -15.938  -6.461 -20.978  0.00-15.00           H  
ATOM      3  CA  GLH     1     -16.626  -6.851 -19.002  0.00-15.00           C  
ATOM      4  HA  GLH     1     -16.930  -5.828 -18.686  0.00-15.00           H  
ATOM      5  CB  GLH     1     -17.871  -7.554 -19.476  0.00-15.00           C  
ATOM      6  HB2 GLH     1     -18.400  -6.887 -20.156  0.00-15.00           H  
ATOM      7  HB3 GLH     1     -17.585  -8.424 -20.059  0.00-15.00           H  
ATOM      8  CG  GLH     1     -18.805  -7.929 -18.338  0.00-15.00           C  
ATOM      9  HG2 GLH     1     -19.554  -7.180 -18.132  0.00-15.00           H  
ATOM     10  HG3 GLH     1     -18.205  -8.067 -17.448  0.00-15.00           H  
ATOM     11  CD  GLH     1     -19.446  -9.329 -18.554  0.00-15.00           C  
ATOM     12  OE1 GLH     1     -20.646  -9.343 -19.182  0.00-15.00           O  
ATOM     13  OE2 GLH     1     -18.882 -10.341 -18.143  0.00-15.00           O  
ATOM     14  HE1 GLH     1     -20.467  -9.056 -20.006  0.00-15.00           H  
ATOM     15  C   GLH     1     -16.104  -7.637 -17.783  0.00-15.00           C  
ATOM     16  O   GLH     1     -16.413  -7.396 -16.625  0.00-15.00           O  
ATOM     17  N   MET     2     -15.183  -8.560 -18.089  0.00-15.00           N  
ATOM     18  H   MET     2     -14.674  -8.481 -18.942  0.00-15.00           H  
ATOM     19  CA  MET     2     -14.734  -9.501 -17.089  0.00-15.00           C  
ATOM     20  HA  MET     2     -15.627  -9.790 -16.544  0.00-15.00           H  
ATOM     21  CB  MET     2     -13.963 -10.711 -17.635  0.00-15.00           C  
ATOM     22  HB2 MET     2     -14.498 -11.051 -18.533  0.00-15.00           H  
ATOM     23  HB3 MET     2     -14.000 -11.494 -16.895  0.00-15.00           H  
ATOM     24  CG  MET     2     -12.517 -10.517 -17.971  0.00-15.00           C  
ATOM     25  HG2 MET     2     -12.121 -10.036 -17.103  0.00-15.00           H  
ATOM     26  HG3 MET     2     -12.421  -9.950 -18.870  0.00-15.00           H  
ATOM     27  SD  MET     2     -11.689 -12.076 -18.151  0.00-15.00           S  
ATOM     28  CE  MET     2     -12.661 -12.816 -19.560  0.00-15.00           C  
ATOM     29  HE1 MET     2     -13.715 -12.575 -19.374  0.00-15.00           H  
ATOM     30  HE2 MET     2     -12.486 -13.861 -19.507  0.00-15.00           H  
ATOM     31  HE3 MET     2     -12.416 -12.366 -20.523  0.00-15.00           H  
ATOM     32  C   MET     2     -13.752  -8.765 -16.173  0.00-15.00           C  
ATOM     33  O   MET     2     -13.642  -9.030 -15.000  0.00-15.00           O  
ATOM     34  N   GLH     3     -13.129  -7.676 -16.669  0.00-15.00           N  
ATOM     35  H   GLH     3     -13.498  -7.260 -17.521  0.00-15.00           H  
ATOM     36  CA  GLH     3     -12.294  -6.871 -15.823  0.00-15.00           C  
ATOM     37  HA  GLH     3     -11.816  -7.553 -15.097  0.00-15.00           H  
ATOM     38  CB  GLH     3     -11.236  -6.111 -16.671  0.00-15.00           C  
ATOM     39  HB2 GLH     3     -11.680  -5.316 -17.175  0.00-15.00           H  
ATOM     40  HB3 GLH     3     -10.716  -6.714 -17.418  0.00-15.00           H  
ATOM     41  CG  GLH     3     -10.111  -5.501 -15.776  0.00-15.00           C  
ATOM     42  HG2 GLH     3     -10.562  -4.920 -14.936  0.00-15.00           H  
ATOM     43  HG3 GLH     3      -9.540  -6.290 -15.244  0.00-15.00           H  
ATOM     44  CD  GLH     3      -9.086  -4.683 -16.542  0.00-15.00           C  
ATOM     45  OE1 GLH     3      -9.444  -4.451 -17.841  0.00-15.00           O  
ATOM     46  OE2 GLH     3      -8.068  -4.301 -15.979  0.00-15.00           O  
ATOM     47  HE1 GLH     3      -8.803  -3.891 -18.339  0.00-15.00           H  
ATOM     48  C   GLH     3     -13.064  -5.882 -15.001  0.00-15.00           C  
ATOM     49  O   GLH     3     -12.730  -5.588 -13.865  0.00-15.00           O  
ATOM     50  N   LYN     4     -14.251  -5.520 -15.551  0.00-15.00           N  
ATOM     51  H   LYN     4     -14.448  -5.647 -16.540  0.00-15.00           H  
ATOM     52  CA  LYN     4     -15.237  -4.721 -14.881  0.00-15.00           C  
ATOM     53  HA  LYN     4     -14.748  -3.872 -14.305  0.00-15.00           H  
ATOM     54  CB  LYN     4     -16.359  -4.284 -15.835  0.00-15.00           C  
ATOM     55  HB2 LYN     4     -15.978  -3.429 -16.366  0.00-15.00           H  
ATOM     56  HB3 LYN     4     -16.433  -5.068 -16.524  0.00-15.00           H  
ATOM     57  CG  LYN     4     -17.654  -3.937 -15.052  0.00-15.00           C  
ATOM     58  HG2 LYN     4     -17.540  -3.001 -14.501  0.00-15.00           H  
ATOM     59  HG3 LYN     4     -17.851  -4.752 -14.364  0.00-15.00           H  
ATOM     60  CD  LYN     4     -18.781  -3.878 -16.034  0.00-15.00           C  
ATOM     61  HD2 LYN     4     -18.417  -3.251 -16.939  0.00-15.00           H  
ATOM     62  HD3 LYN     4     -19.014  -4.862 -16.489  0.00-15.00           H  
ATOM     63  CE  LYN     4     -20.028  -3.235 -15.465  0.00-15.00           C  
ATOM     64  HE2 LYN     4     -20.785  -3.136 -16.268  0.00-15.00           H  
ATOM     65  HE3 LYN     4     -19.836  -2.223 -15.099  0.00-15.00           H  
ATOM     66  NZ  LYN     4     -20.645  -4.081 -14.456  0.00-15.00           N  
ATOM     67  HZ1 LYN     4     -20.922  -4.946 -14.848  0.00-15.00           H  
ATOM     68  HZ2 LYN     4     -21.545  -3.670 -14.198  0.00-15.00           H  
ATOM     69  C   LYN     4     -15.765  -5.579 -13.765  0.00-15.00           C  
ATOM     70  O   LYN     4     -15.952  -5.116 -12.612  0.00-15.00           O  
ATOM     71  N   GLH     5     -16.218  -6.787 -14.080  0.00-15.00           N  
ATOM     72  H   GLH     5     -16.259  -6.958 -15.067  0.00-15.00           H  
ATOM     73  CA  GLH     5     -16.712  -7.774 -13.158  0.00-15.00           C  
ATOM     74  HA  GLH     5     -17.592  -7.372 -12.664  0.00-15.00           H  
ATOM     75  CB  GLH     5     -16.998  -9.037 -13.903  0.00-15.00           C  
ATOM     76  HB2 GLH     5     -17.599  -8.789 -14.789  0.00-15.00           H  
ATOM     77  HB3 GLH     5     -16.090  -9.508 -14.276  0.00-15.00           H  
ATOM     78  CG  GLH     5     -17.817 -10.025 -13.112  0.00-15.00           C  
ATOM     79  HG2 GLH     5     -18.845  -9.767 -12.964  0.00-15.00           H  
ATOM     80  HG3 GLH     5     -17.364 -10.064 -12.089  0.00-15.00           H  
ATOM     81  CD  GLH     5     -17.652 -11.436 -13.609  0.00-15.00           C  
ATOM     82  OE1 GLH     5     -18.286 -12.383 -12.911  0.00-15.00           O  
ATOM     83  OE2 GLH     5     -17.053 -11.683 -14.662  0.00-15.00           O  
ATOM     84  HE1 GLH     5     -18.183 -13.226 -13.283  0.00-15.00           H  
ATOM     85  C   GLH     5     -15.706  -8.097 -12.108  0.00-15.00           C  
ATOM     86  O   GLH     5     -16.084  -8.151 -10.933  0.00-15.00           O  
ATOM     87  N   PHE     6     -14.426  -8.327 -12.492  0.00-15.00           N  
ATOM     88  H   PHE     6     -14.143  -8.286 -13.476  0.00-15.00           H  
ATOM     89  CA  PHE     6     -13.422  -8.605 -11.468  0.00-15.00           C  
ATOM     90  HA  PHE     6     -13.582  -9.570 -10.960  0.00-15.00           H  
ATOM     91  CB  PHE     6     -12.050  -8.752 -12.209  0.00-15.00           C  
ATOM     92  HB2 PHE     6     -12.135  -9.530 -12.936  0.00-15.00           H  
ATOM     93  HB3 PHE     6     -11.816  -7.859 -12.827  0.00-15.00           H  
ATOM     94  CG  PHE     6     -10.898  -8.918 -11.311  0.00-15.00           C  
ATOM     95  CD1 PHE     6     -10.323 -10.197 -11.055  0.00-15.00           C  
ATOM     96  HD1 PHE     6     -10.712 -11.036 -11.499  0.00-15.00           H  
ATOM     97  CE1 PHE     6      -9.218 -10.263 -10.228  0.00-15.00           C  
ATOM     98  HE1 PHE     6      -8.804 -11.272  -9.959  0.00-15.00           H  
ATOM     99  CZ  PHE     6      -8.626  -9.138  -9.653  0.00-15.00           C  
ATOM    100  HZ  PHE     6      -7.834  -9.201  -9.017  0.00-15.00           H  
ATOM    101  CE2 PHE     6      -9.120  -7.925 -10.008  0.00-15.00           C  
ATOM    102  HE2 PHE     6      -8.572  -7.018  -9.853  0.00-15.00           H  
ATOM    103  CD2 PHE     6     -10.361  -7.819 -10.684  0.00-15.00           C  
ATOM    104  HD2 PHE     6     -10.765  -6.830 -10.806  0.00-15.00           H  
ATOM    105  C   PHE     6     -13.256  -7.476 -10.486  0.00-15.00           C  
ATOM    106  O   PHE     6     -12.897  -7.780  -9.332  0.00-15.00           O  
ATOM    107  N   GLH     7     -13.451  -6.245 -10.901  0.00-15.00           N  
ATOM    108  H   GLH     7     -13.408  -6.111 -11.891  0.00-15.00           H  
ATOM    109  CA  GLH     7     -13.361  -5.137  -9.990  0.00-15.00           C  
ATOM    110  HA  GLH     7     -12.374  -5.206  -9.529  0.00-15.00           H  
ATOM    111  CB  GLH     7     -13.346  -3.857 -10.796  0.00-15.00           C  
ATOM    112  HB2 GLH     7     -12.742  -3.925 -11.750  0.00-15.00           H  
ATOM    113  HB3 GLH     7     -14.347  -3.593 -11.034  0.00-15.00           H  
ATOM    114  CG  GLH     7     -12.765  -2.753  -9.989  0.00-15.00           C  
ATOM    115  HG2 GLH     7     -12.421  -1.888 -10.568  0.00-15.00           H  
ATOM    116  HG3 GLH     7     -13.577  -2.349  -9.356  0.00-15.00           H  
ATOM    117  CD  GLH     7     -11.687  -3.160  -9.024  0.00-15.00           C  
ATOM    118  OE1 GLH     7     -10.880  -4.103  -9.428  0.00-15.00           O  
ATOM    119  OE2 GLH     7     -11.631  -2.587  -7.880  0.00-15.00           O  
ATOM    120  HE1 GLH     7     -10.019  -3.838  -9.417  0.00-15.00           H  
ATOM    121  C   GLH     7     -14.418  -5.192  -8.892  0.00-15.00           C  
ATOM    122  O   GLH     7     -14.103  -4.962  -7.782  0.00-15.00           O  
ATOM    123  N   GLN     8     -15.714  -5.338  -9.249  0.00-15.00           N  
ATOM    124  H   GLN     8     -15.988  -5.251 -10.241  0.00-15.00           H  
ATOM    125  CA  GLN     8     -16.776  -5.421  -8.249  0.00-15.00           C  
ATOM    126  HA  GLN     8     -16.807  -4.452  -7.749  0.00-15.00           H  
ATOM    127  CB  GLN     8     -18.172  -5.740  -8.871  0.00-15.00           C  
ATOM    128  HB2 GLN     8     -18.960  -5.324  -8.260  0.00-15.00           H  
ATOM    129  HB3 GLN     8     -18.310  -6.840  -8.861  0.00-15.00           H  
ATOM    130  CG  GLN     8     -18.334  -5.220 -10.323  0.00-15.00           C  
ATOM    131  HG2 GLN     8     -17.394  -5.486 -10.855  0.00-15.00           H  
ATOM    132  HG3 GLN     8     -18.486  -4.143 -10.290  0.00-15.00           H  
ATOM    133  CD  GLN     8     -19.580  -5.885 -10.982  0.00-15.00           C  
ATOM    134  OE1 GLN     8     -19.852  -5.634 -12.167  0.00-15.00           O  
ATOM    135  NE2 GLN     8     -20.272  -6.745 -10.268  0.00-15.00           N  
ATOM    136 HE21 GLN     8     -21.234  -6.860 -10.429  0.00-15.00           H  
ATOM    137 HE22 GLN     8     -19.722  -7.395  -9.719  0.00-15.00           H  
ATOM    138  C   GLN     8     -16.483  -6.472  -7.186  0.00-15.00           C  
ATOM    139  O   GLN     8     -16.690  -6.277  -5.984  0.00-15.00           O  
ATOM    140  N   ILE     9     -15.971  -7.617  -7.660  0.00-15.00           N  
ATOM    141  H   ILE     9     -15.650  -7.627  -8.640  0.00-15.00           H  
ATOM    142  CA  ILE     9     -15.889  -8.854  -6.758  0.00-15.00           C  
ATOM    143  HA  ILE     9     -16.844  -8.974  -6.202  0.00-15.00           H  
ATOM    144  CB  ILE     9     -15.613 -10.066  -7.575  0.00-15.00           C  
ATOM    145  HB  ILE     9     -14.716  -9.910  -8.125  0.00-15.00           H  
ATOM    146  CG2 ILE     9     -15.389 -11.184  -6.593  0.00-15.00           C  
ATOM    147 HG21 ILE     9     -15.003 -10.789  -5.695  0.00-15.00           H  
ATOM    148 HG22 ILE     9     -14.726 -12.012  -7.005  0.00-15.00           H  
ATOM    149 HG23 ILE     9     -16.324 -11.649  -6.430  0.00-15.00           H  
ATOM    150  CG1 ILE     9     -16.796 -10.426  -8.486  0.00-15.00           C  
ATOM    151 HG12 ILE     9     -17.599 -10.726  -7.827  0.00-15.00           H  
ATOM    152 HG13 ILE     9     -17.074  -9.479  -9.003  0.00-15.00           H  
ATOM    153  CD1 ILE     9     -16.496 -11.566  -9.458  0.00-15.00           C  
ATOM    154 HD11 ILE     9     -15.489 -12.009  -9.280  0.00-15.00           H  
ATOM    155 HD12 ILE     9     -16.627 -11.278 -10.447  0.00-15.00           H  
ATOM    156 HD13 ILE     9     -17.182 -12.427  -9.281  0.00-15.00           H  
ATOM    157  C   ILE     9     -14.793  -8.525  -5.758  0.00-15.00           C  
ATOM    158  O   ILE     9     -14.855  -8.989  -4.631  0.00-15.00           O  
ATOM    159  N   ASH    10     -13.678  -7.954  -6.208  0.00-15.00           N  
ATOM    160  H   ASH    10     -13.653  -7.548  -7.083  0.00-15.00           H  
ATOM    161  CA  ASH    10     -12.619  -7.584  -5.283  0.00-15.00           C  
ATOM    162  HA  ASH    10     -12.287  -8.444  -4.654  0.00-15.00           H  
ATOM    163  CB  ASH    10     -11.425  -7.111  -6.092  0.00-15.00           C  
ATOM    164  HB2 ASH    10     -11.059  -6.118  -5.771  0.00-15.00           H  
ATOM    165  HB3 ASH    10     -11.730  -6.989  -7.076  0.00-15.00           H  
ATOM    166  CG  ASH    10     -10.218  -7.991  -6.042  0.00-15.00           C  
ATOM    167  OD1 ASH    10     -10.287  -9.101  -5.323  0.00-15.00           O  
ATOM    168  OD2 ASH    10      -9.259  -7.755  -6.764  0.00-15.00           O  
ATOM    169  HD1 ASH    10     -10.978  -9.090  -4.686  0.00-15.00           H  
ATOM    170  C   ASH    10     -13.001  -6.480  -4.378  0.00-15.00           C  
ATOM    171  O   ASH    10     -12.787  -6.549  -3.140  0.00-15.00           O  
ATOM    172  N   LYN    11     -13.499  -5.432  -4.976  0.00-15.00           N  
ATOM    173  H   LYN    11     -13.871  -5.484  -5.927  0.00-15.00           H  
ATOM    174  CA  LYN    11     -13.951  -4.220  -4.242  0.00-15.00           C  
ATOM    175  HA  LYN    11     -13.050  -3.781  -3.942  0.00-15.00           H  
ATOM    176  CB  LYN    11     -14.624  -3.197  -5.172  0.00-15.00           C  
ATOM    177  HB2 LYN    11     -15.527  -3.678  -5.568  0.00-15.00           H  
ATOM    178  HB3 LYN    11     -13.926  -3.073  -5.970  0.00-15.00           H  
ATOM    179  CG  LYN    11     -15.023  -1.868  -4.617  0.00-15.00           C  
ATOM    180  HG2 LYN    11     -15.498  -2.004  -3.629  0.00-15.00           H  
ATOM    181  HG3 LYN    11     -14.091  -1.316  -4.372  0.00-15.00           H  
ATOM    182  CD  LYN    11     -15.984  -1.092  -5.498  0.00-15.00           C  
ATOM    183  HD2 LYN    11     -16.844  -1.651  -5.822  0.00-15.00           H  
ATOM    184  HD3 LYN    11     -15.359  -0.934  -6.407  0.00-15.00           H  
ATOM    185  CE  LYN    11     -16.290   0.298  -4.892  0.00-15.00           C  
ATOM    186  HE2 LYN    11     -15.384   0.916  -4.991  0.00-15.00           H  
ATOM    187  HE3 LYN    11     -16.343   0.200  -3.850  0.00-15.00           H  
ATOM    188  NZ  LYN    11     -17.516   0.874  -5.470  0.00-15.00           N  
ATOM    189  HZ1 LYN    11     -17.325   1.888  -5.449  0.00-15.00           H  
ATOM    190  HZ2 LYN    11     -17.547   0.706  -6.477  0.00-15.00           H  
ATOM    191  C   LYN    11     -14.831  -4.599  -3.067  0.00-15.00           C  
ATOM    192  O   LYN    11     -14.655  -4.080  -1.966  0.00-15.00           O  
ATOM    193  N   SER    12     -15.721  -5.580  -3.281  0.00-15.00           N  
ATOM    194  H   SER    12     -16.025  -5.746  -4.253  0.00-15.00           H  
ATOM    195  CA  SER    12     -16.682  -5.956  -2.210  0.00-15.00           C  
ATOM    196  HA  SER    12     -16.789  -5.152  -1.456  0.00-15.00           H  
ATOM    197  CB  SER    12     -18.034  -6.132  -2.844  0.00-15.00           C  
ATOM    198  HB2 SER    12     -18.808  -6.198  -2.040  0.00-15.00           H  
ATOM    199  HB3 SER    12     -18.231  -5.240  -3.409  0.00-15.00           H  
ATOM    200  OG  SER    12     -18.070  -7.282  -3.681  0.00-15.00           O  
ATOM    201  HG  SER    12     -18.762  -7.191  -4.334  0.00-15.00           H  
ATOM    202  C   SER    12     -16.235  -7.266  -1.617  0.00-15.00           C  
ATOM    203  O   SER    12     -16.929  -7.790  -0.738  0.00-15.00           O  
ATOM    204  N   GLY    13     -15.156  -7.863  -2.054  0.00-15.00           N  
ATOM    205  H   GLY    13     -14.541  -7.201  -2.535  0.00-15.00           H  
ATOM    206  CA  GLY    13     -14.628  -9.029  -1.465  0.00-15.00           C  
ATOM    207  HA2 GLY    13     -13.710  -9.330  -2.003  0.00-15.00           H  
ATOM    208  HA3 GLY    13     -14.395  -8.756  -0.461  0.00-15.00           H  
ATOM    209  C   GLY    13     -15.575 -10.271  -1.477  0.00-15.00           C  
ATOM    210  O   GLY    13     -15.854 -10.805  -0.412  0.00-15.00           O  
ATOM    211  N   SER    14     -15.949 -10.694  -2.708  0.00-15.00           N  
ATOM    212  H   SER    14     -15.794 -10.142  -3.529  0.00-15.00           H  
ATOM    213  CA  SER    14     -17.016 -11.727  -2.744  0.00-15.00           C  
ATOM    214  HA  SER    14     -17.395 -12.049  -1.742  0.00-15.00           H  
ATOM    215  CB  SER    14     -18.243 -11.210  -3.598  0.00-15.00           C  
ATOM    216  HB2 SER    14     -18.971 -11.996  -3.778  0.00-15.00           H  
ATOM    217  HB3 SER    14     -17.936 -10.810  -4.596  0.00-15.00           H  
ATOM    218  OG  SER    14     -18.889 -10.178  -2.871  0.00-15.00           O  
ATOM    219  HG  SER    14     -19.140  -9.486  -3.430  0.00-15.00           H  
ATOM    220  C   SER    14     -16.490 -13.055  -3.325  0.00-15.00           C  
ATOM    221  O   SER    14     -17.316 -13.867  -3.719  0.00-15.00           O  
ATOM    222  N   TRP    15     -15.202 -13.319  -3.395  0.00-15.00           N  
ATOM    223  H   TRP    15     -14.559 -12.632  -3.054  0.00-15.00           H  
ATOM    224  CA  TRP    15     -14.634 -14.456  -3.963  0.00-15.00           C  
ATOM    225  HA  TRP    15     -14.970 -14.544  -5.013  0.00-15.00           H  
ATOM    226  CB  TRP    15     -13.129 -14.333  -4.081  0.00-15.00           C  
ATOM    227  HB2 TRP    15     -12.747 -15.258  -4.535  0.00-15.00           H  
ATOM    228  HB3 TRP    15     -12.597 -14.103  -3.122  0.00-15.00           H  
ATOM    229  CG  TRP    15     -12.678 -13.222  -4.996  0.00-15.00           C  
ATOM    230  CD1 TRP    15     -12.260 -12.005  -4.593  0.00-15.00           C  
ATOM    231  HD1 TRP    15     -12.154 -11.680  -3.588  0.00-15.00           H  
ATOM    232  NE1 TRP    15     -11.950 -11.272  -5.764  0.00-15.00           N  
ATOM    233  HE1 TRP    15     -11.562 -10.303  -5.703  0.00-15.00           H  
ATOM    234  CE2 TRP    15     -12.188 -11.978  -6.936  0.00-15.00           C  
ATOM    235  CZ2 TRP    15     -12.180 -11.605  -8.243  0.00-15.00           C  
ATOM    236  HZ2 TRP    15     -11.812 -10.580  -8.476  0.00-15.00           H  
ATOM    237  CH2 TRP    15     -12.492 -12.520  -9.219  0.00-15.00           C  
ATOM    238  HH2 TRP    15     -12.359 -12.242 -10.265  0.00-15.00           H  
ATOM    239  CZ3 TRP    15     -12.868 -13.827  -8.805  0.00-15.00           C  
ATOM    240  HZ3 TRP    15     -13.191 -14.563  -9.622  0.00-15.00           H  
ATOM    241  CE3 TRP    15     -12.982 -14.175  -7.461  0.00-15.00           C  
ATOM    242  HE3 TRP    15     -13.239 -15.155  -7.215  0.00-15.00           H  
ATOM    243  CD2 TRP    15     -12.635 -13.239  -6.446  0.00-15.00           C  
ATOM    244  C   TRP    15     -14.980 -15.799  -3.323  0.00-15.00           C  
ATOM    245  O   TRP    15     -15.321 -16.787  -4.039  0.00-15.00           O  
ATOM    246  N   ALA    16     -15.086 -15.867  -1.945  0.00-15.00           N  
ATOM    247  H   ALA    16     -14.979 -14.999  -1.399  0.00-15.00           H  
ATOM    248  CA  ALA    16     -15.818 -16.952  -1.258  0.00-15.00           C  
ATOM    249  HA  ALA    16     -15.104 -17.814  -1.414  0.00-15.00           H  
ATOM    250  CB  ALA    16     -15.743 -16.729   0.210  0.00-15.00           C  
ATOM    251  HB1 ALA    16     -14.814 -16.480   0.567  0.00-15.00           H  
ATOM    252  HB2 ALA    16     -16.016 -17.686   0.584  0.00-15.00           H  
ATOM    253  HB3 ALA    16     -16.482 -16.014   0.618  0.00-15.00           H  
ATOM    254  C   ALA    16     -17.217 -17.240  -1.773  0.00-15.00           C  
ATOM    255  O   ALA    16     -17.439 -18.383  -2.304  0.00-15.00           O  
ATOM    256  N   ALA    17     -18.051 -16.184  -1.910  0.00-15.00           N  
ATOM    257  H   ALA    17     -17.797 -15.308  -1.358  0.00-15.00           H  
ATOM    258  CA  ALA    17     -19.450 -16.202  -2.303  0.00-15.00           C  
ATOM    259  HA  ALA    17     -19.947 -17.007  -1.742  0.00-15.00           H  
ATOM    260  CB  ALA    17     -20.137 -14.852  -1.975  0.00-15.00           C  
ATOM    261  HB1 ALA    17     -21.090 -14.752  -2.486  0.00-15.00           H  
ATOM    262  HB2 ALA    17     -19.578 -13.991  -2.210  0.00-15.00           H  
ATOM    263  HB3 ALA    17     -20.314 -14.752  -0.898  0.00-15.00           H  
ATOM    264  C   ALA    17     -19.702 -16.567  -3.761  0.00-15.00           C  
ATOM    265  O   ALA    17     -20.577 -17.377  -4.059  0.00-15.00           O  
ATOM    266  N   ILE    18     -18.880 -15.998  -4.646  0.00-15.00           N  
ATOM    267  H   ILE    18     -18.249 -15.258  -4.331  0.00-15.00           H  
ATOM    268  CA  ILE    18     -18.813 -16.380  -6.056  0.00-15.00           C  
ATOM    269  HA  ILE    18     -19.763 -16.302  -6.597  0.00-15.00           H  
ATOM    270  CB  ILE    18     -17.900 -15.407  -6.780  0.00-15.00           C  
ATOM    271  HB  ILE    18     -16.909 -15.525  -6.273  0.00-15.00           H  
ATOM    272  CG2 ILE    18     -17.621 -15.809  -8.275  0.00-15.00           C  
ATOM    273 HG21 ILE    18     -18.422 -15.421  -8.852  0.00-15.00           H  
ATOM    274 HG22 ILE    18     -16.682 -15.378  -8.677  0.00-15.00           H  
ATOM    275 HG23 ILE    18     -17.722 -16.890  -8.486  0.00-15.00           H  
ATOM    276  CG1 ILE    18     -18.495 -13.945  -6.687  0.00-15.00           C  
ATOM    277 HG12 ILE    18     -17.711 -13.252  -7.039  0.00-15.00           H  
ATOM    278 HG13 ILE    18     -18.674 -13.615  -5.635  0.00-15.00           H  
ATOM    279  CD1 ILE    18     -19.870 -13.783  -7.318  0.00-15.00           C  
ATOM    280 HD11 ILE    18     -20.181 -12.806  -7.092  0.00-15.00           H  
ATOM    281 HD12 ILE    18     -19.918 -13.939  -8.397  0.00-15.00           H  
ATOM    282 HD13 ILE    18     -20.640 -14.493  -6.908  0.00-15.00           H  
ATOM    283  C   ILE    18     -18.385 -17.855  -6.219  0.00-15.00           C  
ATOM    284  O   ILE    18     -19.095 -18.602  -6.868  0.00-15.00           O  
ATOM    285  N   TYR    19     -17.359 -18.291  -5.491  0.00-15.00           N  
ATOM    286  H   TYR    19     -16.842 -17.692  -4.789  0.00-15.00           H  
ATOM    287  CA  TYR    19     -16.931 -19.719  -5.524  0.00-15.00           C  
ATOM    288  HA  TYR    19     -16.788 -19.960  -6.604  0.00-15.00           H  
ATOM    289  CB  TYR    19     -15.643 -19.987  -4.724  0.00-15.00           C  
ATOM    290  HB2 TYR    19     -14.883 -19.237  -4.999  0.00-15.00           H  
ATOM    291  HB3 TYR    19     -15.842 -19.752  -3.673  0.00-15.00           H  
ATOM    292  CG  TYR    19     -15.220 -21.431  -4.914  0.00-15.00           C  
ATOM    293  CD1 TYR    19     -14.919 -22.004  -6.177  0.00-15.00           C  
ATOM    294  HD1 TYR    19     -14.985 -21.455  -7.116  0.00-15.00           H  
ATOM    295  CE1 TYR    19     -14.517 -23.312  -6.225  0.00-15.00           C  
ATOM    296  HE1 TYR    19     -14.331 -23.676  -7.203  0.00-15.00           H  
ATOM    297  CZ  TYR    19     -14.487 -24.118  -5.045  0.00-15.00           C  
ATOM    298  OH  TYR    19     -14.135 -25.421  -5.002  0.00-15.00           O  
ATOM    299  HH  TYR    19     -13.456 -25.665  -5.726  0.00-15.00           H  
ATOM    300  CE2 TYR    19     -14.797 -23.494  -3.809  0.00-15.00           C  
ATOM    301  HE2 TYR    19     -14.665 -24.024  -2.853  0.00-15.00           H  
ATOM    302  CD2 TYR    19     -15.123 -22.156  -3.742  0.00-15.00           C  
ATOM    303  HD2 TYR    19     -15.250 -21.773  -2.773  0.00-15.00           H  
ATOM    304  C   TYR    19     -18.084 -20.708  -5.185  0.00-15.00           C  
ATOM    305  O   TYR    19     -18.358 -21.642  -5.947  0.00-15.00           O  
ATOM    306  N   GLN    20     -18.630 -20.494  -4.025  0.00-15.00           N  
ATOM    307  H   GLN    20     -18.332 -19.742  -3.470  0.00-15.00           H  
ATOM    308  CA  GLN    20     -19.781 -21.200  -3.441  0.00-15.00           C  
ATOM    309  HA  GLN    20     -19.474 -22.211  -3.131  0.00-15.00           H  
ATOM    310  CB  GLN    20     -20.059 -20.609  -2.060  0.00-15.00           C  
ATOM    311  HB2 GLN    20     -20.290 -19.554  -2.130  0.00-15.00           H  
ATOM    312  HB3 GLN    20     -19.154 -20.723  -1.499  0.00-15.00           H  
ATOM    313  CG  GLN    20     -21.244 -21.217  -1.248  0.00-15.00           C  
ATOM    314  HG2 GLN    20     -21.420 -20.750  -0.247  0.00-15.00           H  
ATOM    315  HG3 GLN    20     -22.149 -20.892  -1.718  0.00-15.00           H  
ATOM    316  CD  GLN    20     -21.307 -22.675  -1.102  0.00-15.00           C  
ATOM    317  OE1 GLN    20     -20.426 -23.268  -0.432  0.00-15.00           O  
ATOM    318  NE2 GLN    20     -22.286 -23.357  -1.676  0.00-15.00           N  
ATOM    319 HE21 GLN    20     -22.188 -24.407  -1.717  0.00-15.00           H  
ATOM    320 HE22 GLN    20     -22.987 -22.966  -2.264  0.00-15.00           H  
ATOM    321  C   GLN    20     -21.027 -21.333  -4.361  0.00-15.00           C  
ATOM    322  O   GLN    20     -21.701 -22.392  -4.409  0.00-15.00           O  
ATOM    323  N   ASH    21     -21.198 -20.315  -5.175  0.00-15.00           N  
ATOM    324  H   ASH    21     -20.593 -19.517  -5.028  0.00-15.00           H  
ATOM    325  CA  ASH    21     -22.318 -20.236  -6.156  0.00-15.00           C  
ATOM    326  HA  ASH    21     -23.285 -20.584  -5.705  0.00-15.00           H  
ATOM    327  CB  ASH    21     -22.562 -18.872  -6.738  0.00-15.00           C  
ATOM    328  HB2 ASH    21     -23.196 -19.120  -7.548  0.00-15.00           H  
ATOM    329  HB3 ASH    21     -21.702 -18.401  -7.023  0.00-15.00           H  
ATOM    330  CG  ASH    21     -23.377 -17.980  -5.766  0.00-15.00           C  
ATOM    331  OD1 ASH    21     -24.107 -18.661  -4.809  0.00-15.00           O  
ATOM    332  OD2 ASH    21     -23.427 -16.782  -5.934  0.00-15.00           O  
ATOM    333  HD1 ASH    21     -24.644 -17.957  -4.386  0.00-15.00           H  
ATOM    334  C   ASH    21     -22.030 -21.227  -7.333  0.00-15.00           C  
ATOM    335  O   ASH    21     -22.844 -22.119  -7.581  0.00-15.00           O  
ATOM    336  N   ILE    22     -20.854 -21.064  -8.024  0.00-15.00           N  
ATOM    337  H   ILE    22     -20.321 -20.226  -7.771  0.00-15.00           H  
ATOM    338  CA  ILE    22     -20.285 -21.995  -8.993  0.00-15.00           C  
ATOM    339  HA  ILE    22     -20.950 -21.973  -9.868  0.00-15.00           H  
ATOM    340  CB  ILE    22     -18.848 -21.571  -9.520  0.00-15.00           C  
ATOM    341  HB  ILE    22     -18.267 -21.461  -8.625  0.00-15.00           H  
ATOM    342  CG2 ILE    22     -18.219 -22.547 -10.424  0.00-15.00           C  
ATOM    343 HG21 ILE    22     -17.243 -22.205 -10.759  0.00-15.00           H  
ATOM    344 HG22 ILE    22     -18.802 -22.539 -11.297  0.00-15.00           H  
ATOM    345 HG23 ILE    22     -18.074 -23.610 -10.119  0.00-15.00           H  
ATOM    346  CG1 ILE    22     -18.787 -20.130 -10.063  0.00-15.00           C  
ATOM    347 HG12 ILE    22     -19.293 -20.112 -10.992  0.00-15.00           H  
ATOM    348 HG13 ILE    22     -19.343 -19.441  -9.466  0.00-15.00           H  
ATOM    349  CD1 ILE    22     -17.371 -19.563 -10.178  0.00-15.00           C  
ATOM    350 HD11 ILE    22     -17.358 -18.463 -10.011  0.00-15.00           H  
ATOM    351 HD12 ILE    22     -16.802 -20.009  -9.415  0.00-15.00           H  
ATOM    352 HD13 ILE    22     -16.944 -19.806 -11.120  0.00-15.00           H  
ATOM    353  C   ILE    22     -20.428 -23.410  -8.432  0.00-15.00           C  
ATOM    354  O   ILE    22     -21.007 -24.259  -9.092  0.00-15.00           O  
ATOM    355  N   ARG    23     -19.850 -23.548  -7.218  0.00-15.00           N  
ATOM    356  H   ARG    23     -19.535 -22.692  -6.738  0.00-15.00           H  
ATOM    357  CA  ARG    23     -19.794 -24.778  -6.533  0.00-15.00           C  
ATOM    358  HA  ARG    23     -19.376 -25.488  -7.214  0.00-15.00           H  
ATOM    359  CB  ARG    23     -18.927 -24.799  -5.190  0.00-15.00           C  
ATOM    360  HB2 ARG    23     -17.952 -24.373  -5.396  0.00-15.00           H  
ATOM    361  HB3 ARG    23     -19.390 -24.138  -4.486  0.00-15.00           H  
ATOM    362  CG  ARG    23     -18.766 -26.172  -4.365  0.00-15.00           C  
ATOM    363  HG2 ARG    23     -19.704 -26.624  -4.044  0.00-15.00           H  
ATOM    364  HG3 ARG    23     -18.336 -26.901  -5.147  0.00-15.00           H  
ATOM    365  CD  ARG    23     -17.860 -26.166  -3.203  0.00-15.00           C  
ATOM    366  HD2 ARG    23     -17.041 -25.606  -3.571  0.00-15.00           H  
ATOM    367  HD3 ARG    23     -17.419 -27.103  -2.901  0.00-15.00           H  
ATOM    368  NE  ARG    23     -18.432 -25.426  -2.037  0.00-15.00           N  
ATOM    369  HE  ARG    23     -19.428 -25.304  -2.140  0.00-15.00           H  
ATOM    370  CZ  ARG    23     -17.666 -25.151  -0.957  0.00-15.00           C  
ATOM    371  NH1 ARG    23     -16.301 -25.365  -0.961  0.00-15.00           N  
ATOM    372 HH11 ARG    23     -15.702 -25.947  -1.644  0.00-15.00           H  
ATOM    373 HH12 ARG    23     -15.700 -25.078  -0.170  0.00-15.00           H  
ATOM    374  NH2 ARG    23     -18.299 -24.750   0.101  0.00-15.00           N  
ATOM    375 HH21 ARG    23     -19.290 -24.445   0.011  0.00-15.00           H  
ATOM    376 HH22 ARG    23     -17.994 -24.880   1.057  0.00-15.00           H  
ATOM    377  C   ARG    23     -21.184 -25.444  -6.336  0.00-15.00           C  
ATOM    378  O   ARG    23     -21.398 -26.645  -6.614  0.00-15.00           O  
ATOM    379  N   HIE    24     -22.184 -24.609  -6.053  0.00-15.00           N  
ATOM    380  H   HIE    24     -22.022 -23.623  -5.720  0.00-15.00           H  
ATOM    381  CA  HIE    24     -23.571 -25.045  -5.952  0.00-15.00           C  
ATOM    382  HA  HIE    24     -23.733 -25.887  -5.306  0.00-15.00           H  
ATOM    383  CB  HIE    24     -24.382 -23.840  -5.338  0.00-15.00           C  
ATOM    384  HB2 HIE    24     -24.398 -22.897  -5.976  0.00-15.00           H  
ATOM    385  HB3 HIE    24     -23.868 -23.368  -4.458  0.00-15.00           H  
ATOM    386  CG  HIE    24     -25.771 -24.031  -4.896  0.00-15.00           C  
ATOM    387  ND1 HIE    24     -26.843 -23.408  -5.569  0.00-15.00           N  
ATOM    388  CE1 HIE    24     -27.904 -23.792  -4.933  0.00-15.00           C  
ATOM    389  HE1 HIE    24     -28.892 -23.475  -5.240  0.00-15.00           H  
ATOM    390  NE2 HIE    24     -27.622 -24.632  -3.917  0.00-15.00           N  
ATOM    391  HE2 HIE    24     -28.346 -25.185  -3.498  0.00-15.00           H  
ATOM    392  CD2 HIE    24     -26.267 -24.731  -3.829  0.00-15.00           C  
ATOM    393  HD2 HIE    24     -25.802 -25.297  -3.041  0.00-15.00           H  
ATOM    394  C   HIE    24     -24.231 -25.598  -7.217  0.00-15.00           C  
ATOM    395  O   HIE    24     -25.001 -26.549  -7.213  0.00-15.00           O  
ATOM    396  N   GLH    25     -24.000 -24.827  -8.317  0.00-15.00           N  
ATOM    397  H   GLH    25     -23.313 -24.025  -8.257  0.00-15.00           H  
ATOM    398  CA  GLH    25     -24.498 -25.038  -9.619  0.00-15.00           C  
ATOM    399  HA  GLH    25     -25.595 -25.247  -9.543  0.00-15.00           H  
ATOM    400  CB  GLH    25     -24.469 -23.694 -10.283  0.00-15.00           C  
ATOM    401  HB2 GLH    25     -23.426 -23.198 -10.125  0.00-15.00           H  
ATOM    402  HB3 GLH    25     -24.671 -23.763 -11.346  0.00-15.00           H  
ATOM    403  CG  GLH    25     -25.442 -22.655  -9.769  0.00-15.00           C  
ATOM    404  HG2 GLH    25     -26.423 -23.049 -10.005  0.00-15.00           H  
ATOM    405  HG3 GLH    25     -25.518 -22.601  -8.694  0.00-15.00           H  
ATOM    406  CD  GLH    25     -25.192 -21.294 -10.423  0.00-15.00           C  
ATOM    407  OE1 GLH    25     -24.756 -21.347 -11.718  0.00-15.00           O  
ATOM    408  OE2 GLH    25     -25.162 -20.285  -9.711  0.00-15.00           O  
ATOM    409  HE1 GLH    25     -24.378 -20.534 -12.036  0.00-15.00           H  
ATOM    410  C   GLH    25     -23.848 -26.165 -10.483  0.00-15.00           C  
ATOM    411  O   GLH    25     -24.556 -26.701 -11.357  0.00-15.00           O  
ATOM    412  N   ALA    26     -22.567 -26.468 -10.291  0.00-15.00           N  
ATOM    413  H   ALA    26     -22.146 -25.875  -9.587  0.00-15.00           H  
ATOM    414  CA  ALA    26     -21.776 -27.451 -11.076  0.00-15.00           C  
ATOM    415  HA  ALA    26     -21.690 -27.034 -12.079  0.00-15.00           H  
ATOM    416  CB  ALA    26     -20.354 -27.564 -10.476  0.00-15.00           C  
ATOM    417  HB1 ALA    26     -20.240 -27.790  -9.421  0.00-15.00           H  
ATOM    418  HB2 ALA    26     -19.768 -28.382 -10.909  0.00-15.00           H  
ATOM    419  HB3 ALA    26     -19.756 -26.704 -10.501  0.00-15.00           H  
ATOM    420  C   ALA    26     -22.409 -28.870 -11.134  0.00-15.00           C  
ATOM    421  O   ALA    26     -22.857 -29.456 -10.144  0.00-15.00           O  
ATOM    422  N   SER    27     -22.552 -29.410 -12.354  0.00-15.00           N  
ATOM    423  H   SER    27     -22.115 -28.827 -13.074  0.00-15.00           H  
ATOM    424  CA  SER    27     -23.123 -30.729 -12.730  0.00-15.00           C  
ATOM    425  HA  SER    27     -24.177 -30.648 -12.523  0.00-15.00           H  
ATOM    426  CB  SER    27     -22.960 -31.045 -14.197  0.00-15.00           C  
ATOM    427  HB2 SER    27     -21.972 -31.296 -14.405  0.00-15.00           H  
ATOM    428  HB3 SER    27     -23.574 -31.885 -14.439  0.00-15.00           H  
ATOM    429  OG  SER    27     -23.291 -29.966 -15.048  0.00-15.00           O  
ATOM    430  HG  SER    27     -24.175 -29.606 -14.796  0.00-15.00           H  
ATOM    431  C   SER    27     -22.600 -31.934 -11.942  0.00-15.00           C  
ATOM    432  O   SER    27     -21.420 -31.931 -11.578  0.00-15.00           O  
ATOM    433  N   ASH    28     -23.475 -32.901 -11.671  0.00-15.00           N  
ATOM    434  H   ASH    28     -24.365 -32.944 -12.158  0.00-15.00           H  
ATOM    435  CA  ASH    28     -23.318 -34.050 -10.859  0.00-15.00           C  
ATOM    436  HA  ASH    28     -22.275 -34.111 -10.505  0.00-15.00           H  
ATOM    437  CB  ASH    28     -24.213 -33.976  -9.605  0.00-15.00           C  
ATOM    438  HB2 ASH    28     -25.296 -33.916  -9.802  0.00-15.00           H  
ATOM    439  HB3 ASH    28     -23.945 -33.124  -9.026  0.00-15.00           H  
ATOM    440  CG  ASH    28     -23.933 -35.198  -8.719  0.00-15.00           C  
ATOM    441  OD1 ASH    28     -22.931 -36.061  -9.005  0.00-15.00           O  
ATOM    442  OD2 ASH    28     -24.667 -35.399  -7.750  0.00-15.00           O  
ATOM    443  HD1 ASH    28     -22.752 -36.919  -8.592  0.00-15.00           H  
ATOM    444  C   ASH    28     -23.768 -35.223 -11.671  0.00-15.00           C  
ATOM    445  O   ASH    28     -24.959 -35.427 -11.977  0.00-15.00           O  
ATOM    446  N   PHE    29     -22.816 -36.060 -12.063  0.00-15.00           N  
ATOM    447  H   PHE    29     -21.992 -35.908 -11.500  0.00-15.00           H  
ATOM    448  CA  PHE    29     -22.952 -37.262 -12.848  0.00-15.00           C  
ATOM    449  HA  PHE    29     -23.996 -37.437 -13.095  0.00-15.00           H  
ATOM    450  CB  PHE    29     -22.189 -37.120 -14.181  0.00-15.00           C  
ATOM    451  HB2 PHE    29     -21.189 -36.974 -14.007  0.00-15.00           H  
ATOM    452  HB3 PHE    29     -22.201 -38.092 -14.687  0.00-15.00           H  
ATOM    453  CG  PHE    29     -22.735 -36.070 -15.158  0.00-15.00           C  
ATOM    454  CD1 PHE    29     -24.111 -36.165 -15.539  0.00-15.00           C  
ATOM    455  HD1 PHE    29     -24.724 -36.945 -15.254  0.00-15.00           H  
ATOM    456  CE1 PHE    29     -24.742 -35.084 -16.183  0.00-15.00           C  
ATOM    457  HE1 PHE    29     -25.757 -35.101 -16.470  0.00-15.00           H  
ATOM    458  CZ  PHE    29     -23.972 -33.975 -16.577  0.00-15.00           C  
ATOM    459  HZ  PHE    29     -24.540 -33.207 -17.019  0.00-15.00           H  
ATOM    460  CE2 PHE    29     -22.616 -33.923 -16.305  0.00-15.00           C  
ATOM    461  HE2 PHE    29     -21.909 -33.163 -16.634  0.00-15.00           H  
ATOM    462  CD2 PHE    29     -21.966 -34.955 -15.533  0.00-15.00           C  
ATOM    463  HD2 PHE    29     -20.941 -34.888 -15.281  0.00-15.00           H  
ATOM    464  C   PHE    29     -22.408 -38.511 -12.022  0.00-15.00           C  
ATOM    465  O   PHE    29     -21.572 -38.360 -11.091  0.00-15.00           O  
ATOM    466  N   PRO    30     -22.807 -39.738 -12.360  0.00-15.00           N  
ATOM    467  CD  PRO    30     -23.724 -40.114 -13.508  0.00-15.00           C  
ATOM    468  HD2 PRO    30     -23.119 -40.050 -14.391  0.00-15.00           H  
ATOM    469  HD3 PRO    30     -24.541 -39.367 -13.635  0.00-15.00           H  
ATOM    470  CG  PRO    30     -24.052 -41.591 -13.481  0.00-15.00           C  
ATOM    471  HG2 PRO    30     -25.134 -41.847 -13.557  0.00-15.00           H  
ATOM    472  HG3 PRO    30     -23.614 -42.084 -14.375  0.00-15.00           H  
ATOM    473  CB  PRO    30     -23.344 -42.074 -12.207  0.00-15.00           C  
ATOM    474  HB2 PRO    30     -24.095 -42.268 -11.473  0.00-15.00           H  
ATOM    475  HB3 PRO    30     -22.859 -43.002 -12.325  0.00-15.00           H  
ATOM    476  CA  PRO    30     -22.432 -40.971 -11.678  0.00-15.00           C  
ATOM    477  HA  PRO    30     -22.642 -40.837 -10.647  0.00-15.00           H  
ATOM    478  C   PRO    30     -20.859 -41.214 -11.950  0.00-15.00           C  
ATOM    479  O   PRO    30     -20.309 -40.928 -13.015  0.00-15.00           O  
ATOM    480  N   CYS    31     -20.175 -41.805 -10.935  0.00-15.00           N  
ATOM    481  H   CYS    31     -20.678 -41.925  -9.983  0.00-15.00           H  
ATOM    482  CA  CYS    31     -18.845 -42.390 -11.033  0.00-15.00           C  
ATOM    483  HA  CYS    31     -18.492 -42.297 -12.118  0.00-15.00           H  
ATOM    484  CB  CYS    31     -17.828 -41.481 -10.205  0.00-15.00           C  
ATOM    485  HB2 CYS    31     -17.814 -40.462 -10.613  0.00-15.00           H  
ATOM    486  HB3 CYS    31     -16.815 -41.875 -10.208  0.00-15.00           H  
ATOM    487  SG  CYS    31     -18.529 -41.022  -8.476  0.00-15.00           S  
ATOM    488  HG  CYS    31     -18.723 -42.351  -8.188  0.00-15.00           H  
ATOM    489  C   CYS    31     -18.869 -43.856 -10.567  0.00-15.00           C  
ATOM    490  O   CYS    31     -17.982 -44.248  -9.753  0.00-15.00           O  
ATOM    491  N   ARN    32     -19.905 -44.523 -11.077  0.00-15.00           N  
ATOM    492  H   ARN    32     -20.416 -44.110 -11.849  0.00-15.00           H  
ATOM    493  CA  ARN    32     -20.100 -45.993 -10.858  0.00-15.00           C  
ATOM    494  HA  ARN    32     -20.471 -46.028  -9.845  0.00-15.00           H  
ATOM    495  CB  ARN    32     -21.180 -46.538 -11.835  0.00-15.00           C  
ATOM    496  HB2 ARN    32     -20.869 -46.438 -12.868  0.00-15.00           H  
ATOM    497  HB3 ARN    32     -22.045 -45.903 -11.763  0.00-15.00           H  
ATOM    498  CG  ARN    32     -21.588 -47.949 -11.472  0.00-15.00           C  
ATOM    499  HG2 ARN    32     -20.694 -48.501 -11.183  0.00-15.00           H  
ATOM    500  HG3 ARN    32     -22.205 -47.845 -10.670  0.00-15.00           H  
ATOM    501  CD  ARN    32     -22.337 -48.581 -12.598  0.00-15.00           C  
ATOM    502  HD2 ARN    32     -23.103 -47.942 -12.960  0.00-15.00           H  
ATOM    503  HD3 ARN    32     -22.835 -49.489 -12.260  0.00-15.00           H  
ATOM    504  NE  ARN    32     -21.427 -48.982 -13.691  0.00-15.00           N  
ATOM    505  HE  ARN    32     -21.380 -49.984 -13.683  0.00-15.00           H  
ATOM    506  CZ  ARN    32     -21.591 -48.447 -14.988  0.00-15.00           C  
ATOM    507  NH1 ARN    32     -22.559 -47.709 -15.258  0.00-15.00           N  
ATOM    508 HH11 ARN    32     -23.073 -47.983 -16.111  0.00-15.00           H  
ATOM    509  NH2 ARN    32     -20.635 -49.009 -15.900  0.00-15.00           N  
ATOM    510 HH21 ARN    32     -21.135 -49.743 -16.422  0.00-15.00           H  
ATOM    511 HH22 ARN    32     -19.907 -49.515 -15.404  0.00-15.00           H  
ATOM    512  C   ARN    32     -18.865 -46.926 -11.009  0.00-15.00           C  
ATOM    513  O   ARN    32     -18.572 -47.672 -10.089  0.00-15.00           O  
ATOM    514  N   VAL    33     -18.107 -46.710 -12.069  0.00-15.00           N  
ATOM    515  H   VAL    33     -18.435 -46.102 -12.868  0.00-15.00           H  
ATOM    516  CA  VAL    33     -16.949 -47.548 -12.410  0.00-15.00           C  
ATOM    517  HA  VAL    33     -17.253 -48.579 -12.262  0.00-15.00           H  
ATOM    518  CB  VAL    33     -16.586 -47.383 -13.947  0.00-15.00           C  
ATOM    519  HB  VAL    33     -16.487 -46.309 -14.181  0.00-15.00           H  
ATOM    520  CG1 VAL    33     -15.300 -48.141 -14.311  0.00-15.00           C  
ATOM    521 HG11 VAL    33     -15.144 -48.995 -13.633  0.00-15.00           H  
ATOM    522 HG12 VAL    33     -15.125 -48.419 -15.296  0.00-15.00           H  
ATOM    523 HG13 VAL    33     -14.487 -47.427 -14.112  0.00-15.00           H  
ATOM    524  CG2 VAL    33     -17.634 -47.903 -14.967  0.00-15.00           C  
ATOM    525 HG21 VAL    33     -17.628 -47.232 -15.813  0.00-15.00           H  
ATOM    526 HG22 VAL    33     -17.562 -48.952 -15.307  0.00-15.00           H  
ATOM    527 HG23 VAL    33     -18.563 -47.879 -14.617  0.00-15.00           H  
ATOM    528  C   VAL    33     -15.702 -47.331 -11.463  0.00-15.00           C  
ATOM    529  O   VAL    33     -15.161 -48.339 -10.956  0.00-15.00           O  
ATOM    530  N   ALA    34     -15.314 -46.094 -11.123  0.00-15.00           N  
ATOM    531  H   ALA    34     -15.847 -45.382 -11.600  0.00-15.00           H  
ATOM    532  CA  ALA    34     -14.284 -45.730 -10.196  0.00-15.00           C  
ATOM    533  HA  ALA    34     -13.390 -46.067 -10.558  0.00-15.00           H  
ATOM    534  CB  ALA    34     -14.232 -44.263 -10.109  0.00-15.00           C  
ATOM    535  HB1 ALA    34     -15.104 -43.910  -9.599  0.00-15.00           H  
ATOM    536  HB2 ALA    34     -14.202 -44.000 -11.204  0.00-15.00           H  
ATOM    537  HB3 ALA    34     -13.298 -44.003  -9.528  0.00-15.00           H  
ATOM    538  C   ALA    34     -14.578 -46.407  -8.892  0.00-15.00           C  
ATOM    539  O   ALA    34     -13.630 -46.879  -8.309  0.00-15.00           O  
ATOM    540  N   LYS    35     -15.821 -46.295  -8.420  0.00-15.00           N  
ATOM    541  H   LYS    35     -16.442 -45.772  -9.076  0.00-15.00           H  
ATOM    542  CA  LYS    35     -16.367 -46.808  -7.226  0.00-15.00           C  
ATOM    543  HA  LYS    35     -15.692 -46.577  -6.370  0.00-15.00           H  
ATOM    544  CB  LYS    35     -17.769 -46.253  -6.954  0.00-15.00           C  
ATOM    545  HB2 LYS    35     -18.267 -46.723  -6.057  0.00-15.00           H  
ATOM    546  HB3 LYS    35     -18.368 -46.241  -7.808  0.00-15.00           H  
ATOM    547  CG  LYS    35     -17.570 -44.766  -6.639  0.00-15.00           C  
ATOM    548  HG2 LYS    35     -17.078 -44.235  -7.386  0.00-15.00           H  
ATOM    549  HG3 LYS    35     -16.926 -44.630  -5.690  0.00-15.00           H  
ATOM    550  CD  LYS    35     -19.010 -44.156  -6.496  0.00-15.00           C  
ATOM    551  HD2 LYS    35     -19.605 -44.282  -7.377  0.00-15.00           H  
ATOM    552  HD3 LYS    35     -18.854 -43.074  -6.426  0.00-15.00           H  
ATOM    553  CE  LYS    35     -19.759 -44.660  -5.254  0.00-15.00           C  
ATOM    554  HE2 LYS    35     -19.203 -44.614  -4.253  0.00-15.00           H  
ATOM    555  HE3 LYS    35     -20.190 -45.624  -5.339  0.00-15.00           H  
ATOM    556  NZ  LYS    35     -20.860 -43.815  -4.817  0.00-15.00           N  
ATOM    557  HZ1 LYS    35     -20.629 -42.790  -4.818  0.00-15.00           H  
ATOM    558  HZ2 LYS    35     -21.101 -43.972  -3.810  0.00-15.00           H  
ATOM    559  HZ3 LYS    35     -21.629 -43.986  -5.352  0.00-15.00           H  
ATOM    560  C   LYS    35     -16.432 -48.294  -7.115  0.00-15.00           C  
ATOM    561  O   LYS    35     -16.521 -48.741  -6.002  0.00-15.00           O  
ATOM    562  N   LEU    36     -16.402 -49.085  -8.225  0.00-15.00           N  
ATOM    563  H   LEU    36     -16.339 -48.695  -9.195  0.00-15.00           H  
ATOM    564  CA  LEU    36     -16.216 -50.540  -8.172  0.00-15.00           C  
ATOM    565  HA  LEU    36     -17.200 -50.879  -7.870  0.00-15.00           H  
ATOM    566  CB  LEU    36     -15.924 -51.205  -9.579  0.00-15.00           C  
ATOM    567  HB2 LEU    36     -14.974 -50.870  -9.919  0.00-15.00           H  
ATOM    568  HB3 LEU    36     -15.826 -52.304  -9.412  0.00-15.00           H  
ATOM    569  CG  LEU    36     -16.958 -50.824 -10.699  0.00-15.00           C  
ATOM    570  HG  LEU    36     -17.097 -49.771 -10.726  0.00-15.00           H  
ATOM    571  CD1 LEU    36     -16.536 -51.367 -12.064  0.00-15.00           C  
ATOM    572 HD11 LEU    36     -15.861 -50.711 -12.621  0.00-15.00           H  
ATOM    573 HD12 LEU    36     -17.402 -51.588 -12.659  0.00-15.00           H  
ATOM    574 HD13 LEU    36     -16.026 -52.284 -11.874  0.00-15.00           H  
ATOM    575  CD2 LEU    36     -18.317 -51.405 -10.260  0.00-15.00           C  
ATOM    576 HD21 LEU    36     -18.549 -51.224  -9.204  0.00-15.00           H  
ATOM    577 HD22 LEU    36     -19.127 -50.927 -10.726  0.00-15.00           H  
ATOM    578 HD23 LEU    36     -18.250 -52.473 -10.462  0.00-15.00           H  
ATOM    579  C   LEU    36     -15.038 -51.044  -7.260  0.00-15.00           C  
ATOM    580  O   LEU    36     -13.884 -50.509  -7.383  0.00-15.00           O  
ATOM    581  N   PRO    37     -15.257 -52.013  -6.465  0.00-15.00           N  
ATOM    582  CD  PRO    37     -16.564 -52.653  -6.272  0.00-15.00           C  
ATOM    583  HD2 PRO    37     -16.876 -53.292  -7.119  0.00-15.00           H  
ATOM    584  HD3 PRO    37     -17.278 -51.865  -6.128  0.00-15.00           H  
ATOM    585  CG  PRO    37     -16.420 -53.377  -4.976  0.00-15.00           C  
ATOM    586  HG2 PRO    37     -17.041 -54.225  -4.853  0.00-15.00           H  
ATOM    587  HG3 PRO    37     -16.574 -52.629  -4.212  0.00-15.00           H  
ATOM    588  CB  PRO    37     -14.956 -53.755  -4.938  0.00-15.00           C  
ATOM    589  HB2 PRO    37     -14.603 -53.984  -3.993  0.00-15.00           H  
ATOM    590  HB3 PRO    37     -14.733 -54.624  -5.597  0.00-15.00           H  
ATOM    591  CA  PRO    37     -14.273 -52.511  -5.507  0.00-15.00           C  
ATOM    592  HA  PRO    37     -14.135 -51.790  -4.739  0.00-15.00           H  
ATOM    593  C   PRO    37     -12.932 -52.851  -6.177  0.00-15.00           C  
ATOM    594  O   PRO    37     -11.858 -52.521  -5.648  0.00-15.00           O  
ATOM    595  N   LYN    38     -12.961 -53.541  -7.340  0.00-15.00           N  
ATOM    596  H   LYN    38     -13.847 -53.847  -7.714  0.00-15.00           H  
ATOM    597  CA  LYN    38     -11.789 -53.870  -8.080  0.00-15.00           C  
ATOM    598  HA  LYN    38     -11.186 -54.490  -7.433  0.00-15.00           H  
ATOM    599  CB  LYN    38     -12.080 -54.717  -9.301  0.00-15.00           C  
ATOM    600  HB2 LYN    38     -12.666 -55.676  -9.117  0.00-15.00           H  
ATOM    601  HB3 LYN    38     -11.109 -54.929  -9.813  0.00-15.00           H  
ATOM    602  CG  LYN    38     -12.851 -53.974 -10.297  0.00-15.00           C  
ATOM    603  HG2 LYN    38     -12.402 -52.974 -10.419  0.00-15.00           H  
ATOM    604  HG3 LYN    38     -13.883 -53.757  -9.971  0.00-15.00           H  
ATOM    605  CD  LYN    38     -12.885 -54.744 -11.571  0.00-15.00           C  
ATOM    606  HD2 LYN    38     -11.885 -55.130 -11.913  0.00-15.00           H  
ATOM    607  HD3 LYN    38     -13.560 -55.614 -11.581  0.00-15.00           H  
ATOM    608  CE  LYN    38     -13.404 -53.828 -12.738  0.00-15.00           C  
ATOM    609  HE2 LYN    38     -14.424 -53.609 -12.599  0.00-15.00           H  
ATOM    610  HE3 LYN    38     -12.879 -52.829 -12.590  0.00-15.00           H  
ATOM    611  NZ  LYN    38     -13.191 -54.320 -14.087  0.00-15.00           N  
ATOM    612  HZ1 LYN    38     -12.499 -55.011 -14.040  0.00-15.00           H  
ATOM    613  HZ2 LYN    38     -12.802 -53.646 -14.662  0.00-15.00           H  
ATOM    614  C   LYN    38     -10.825 -52.793  -8.388  0.00-15.00           C  
ATOM    615  O   LYN    38      -9.615 -53.025  -8.477  0.00-15.00           O  
ATOM    616  N   ASN    39     -11.385 -51.588  -8.525  0.00-15.00           N  
ATOM    617  H   ASN    39     -12.393 -51.474  -8.293  0.00-15.00           H  
ATOM    618  CA  ASN    39     -10.717 -50.373  -8.949  0.00-15.00           C  
ATOM    619  HA  ASN    39      -9.821 -50.565  -9.554  0.00-15.00           H  
ATOM    620  CB  ASN    39     -11.671 -49.525  -9.854  0.00-15.00           C  
ATOM    621  HB2 ASN    39     -11.419 -48.418  -9.956  0.00-15.00           H  
ATOM    622  HB3 ASN    39     -12.610 -49.483  -9.204  0.00-15.00           H  
ATOM    623  CG  ASN    39     -11.873 -50.189 -11.203  0.00-15.00           C  
ATOM    624  OD1 ASN    39     -11.068 -50.998 -11.645  0.00-15.00           O  
ATOM    625  ND2 ASN    39     -12.934 -49.864 -11.881  0.00-15.00           N  
ATOM    626 HD21 ASN    39     -13.186 -50.347 -12.742  0.00-15.00           H  
ATOM    627 HD22 ASN    39     -13.492 -49.042 -11.644  0.00-15.00           H  
ATOM    628  C   ASN    39     -10.244 -49.474  -7.769  0.00-15.00           C  
ATOM    629  O   ASN    39      -9.682 -48.445  -8.066  0.00-15.00           O  
ATOM    630  N   LYN    40     -10.444 -49.833  -6.489  0.00-15.00           N  
ATOM    631  H   LYN    40     -11.052 -50.677  -6.375  0.00-15.00           H  
ATOM    632  CA  LYN    40     -10.018 -49.107  -5.267  0.00-15.00           C  
ATOM    633  HA  LYN    40     -10.637 -48.195  -5.411  0.00-15.00           H  
ATOM    634  CB  LYN    40     -10.304 -50.000  -4.052  0.00-15.00           C  
ATOM    635  HB2 LYN    40      -9.682 -50.899  -3.973  0.00-15.00           H  
ATOM    636  HB3 LYN    40     -11.277 -50.326  -4.081  0.00-15.00           H  
ATOM    637  CG  LYN    40     -10.060 -49.291  -2.628  0.00-15.00           C  
ATOM    638  HG2 LYN    40      -9.337 -48.442  -2.676  0.00-15.00           H  
ATOM    639  HG3 LYN    40      -9.402 -49.960  -2.056  0.00-15.00           H  
ATOM    640  CD  LYN    40     -11.372 -49.038  -1.844  0.00-15.00           C  
ATOM    641  HD2 LYN    40     -11.155 -48.408  -1.024  0.00-15.00           H  
ATOM    642  HD3 LYN    40     -12.043 -48.507  -2.572  0.00-15.00           H  
ATOM    643  CE  LYN    40     -12.068 -50.315  -1.305  0.00-15.00           C  
ATOM    644  HE2 LYN    40     -12.488 -50.890  -2.141  0.00-15.00           H  
ATOM    645  HE3 LYN    40     -11.418 -50.984  -0.704  0.00-15.00           H  
ATOM    646  NZ  LYN    40     -13.186 -49.882  -0.511  0.00-15.00           N  
ATOM    647  HZ1 LYN    40     -12.686 -49.186   0.055  0.00-15.00           H  
ATOM    648  HZ2 LYN    40     -13.528 -50.518   0.151  0.00-15.00           H  
ATOM    649  C   LYN    40      -8.530 -48.729  -5.369  0.00-15.00           C  
ATOM    650  O   LYN    40      -8.260 -47.605  -4.909  0.00-15.00           O  
ATOM    651  N   ASN    41      -7.624 -49.695  -5.681  0.00-15.00           N  
ATOM    652  H   ASN    41      -7.880 -50.553  -6.161  0.00-15.00           H  
ATOM    653  CA  ASN    41      -6.173 -49.406  -5.627  0.00-15.00           C  
ATOM    654  HA  ASN    41      -5.872 -48.877  -4.723  0.00-15.00           H  
ATOM    655  CB  ASN    41      -5.311 -50.652  -5.629  0.00-15.00           C  
ATOM    656  HB2 ASN    41      -5.596 -51.110  -4.728  0.00-15.00           H  
ATOM    657  HB3 ASN    41      -4.228 -50.405  -5.555  0.00-15.00           H  
ATOM    658  CG  ASN    41      -5.603 -51.659  -6.758  0.00-15.00           C  
ATOM    659  OD1 ASN    41      -5.756 -51.277  -7.940  0.00-15.00           O  
ATOM    660  ND2 ASN    41      -5.531 -52.959  -6.419  0.00-15.00           N  
ATOM    661 HD21 ASN    41      -5.441 -53.161  -5.451  0.00-15.00           H  
ATOM    662 HD22 ASN    41      -5.706 -53.680  -7.085  0.00-15.00           H  
ATOM    663  C   ASN    41      -5.739 -48.523  -6.771  0.00-15.00           C  
ATOM    664  O   ASN    41      -4.635 -48.030  -6.761  0.00-15.00           O  
ATOM    665  N   ARN    42      -6.639 -48.272  -7.736  0.00-15.00           N  
ATOM    666  H   ARN    42      -7.516 -48.631  -7.626  0.00-15.00           H  
ATOM    667  CA  ARN    42      -6.340 -47.448  -8.882  0.00-15.00           C  
ATOM    668  HA  ARN    42      -5.233 -47.524  -9.106  0.00-15.00           H  
ATOM    669  CB  ARN    42      -7.026 -47.968 -10.199  0.00-15.00           C  
ATOM    670  HB2 ARN    42      -6.816 -47.285 -11.056  0.00-15.00           H  
ATOM    671  HB3 ARN    42      -8.141 -47.949 -10.025  0.00-15.00           H  
ATOM    672  CG  ARN    42      -6.716 -49.386 -10.577  0.00-15.00           C  
ATOM    673  HG2 ARN    42      -7.084 -50.116  -9.846  0.00-15.00           H  
ATOM    674  HG3 ARN    42      -5.647 -49.522 -10.634  0.00-15.00           H  
ATOM    675  CD  ARN    42      -7.147 -49.732 -12.060  0.00-15.00           C  
ATOM    676  HD2 ARN    42      -8.222 -49.761 -12.185  0.00-15.00           H  
ATOM    677  HD3 ARN    42      -6.811 -48.984 -12.813  0.00-15.00           H  
ATOM    678  NE  ARN    42      -6.583 -51.051 -12.430  0.00-15.00           N  
ATOM    679  HE  ARN    42      -7.350 -51.604 -11.974  0.00-15.00           H  
ATOM    680  CZ  ARN    42      -6.630 -51.496 -13.790  0.00-15.00           C  
ATOM    681  NH1 ARN    42      -7.354 -51.011 -14.686  0.00-15.00           N  
ATOM    682 HH11 ARN    42      -7.273 -51.195 -15.642  0.00-15.00           H  
ATOM    683  NH2 ARN    42      -5.867 -52.698 -13.963  0.00-15.00           N  
ATOM    684 HH21 ARN    42      -5.348 -52.982 -13.109  0.00-15.00           H  
ATOM    685 HH22 ARN    42      -6.426 -53.466 -14.376  0.00-15.00           H  
ATOM    686  C   ARN    42      -6.712 -45.992  -8.718  0.00-15.00           C  
ATOM    687  O   ARN    42      -6.507 -45.134  -9.569  0.00-15.00           O  
ATOM    688  N   ASN    43      -7.260 -45.644  -7.553  0.00-15.00           N  
ATOM    689  H   ASN    43      -7.286 -46.363  -6.844  0.00-15.00           H  
ATOM    690  CA  ASN    43      -7.615 -44.290  -7.112  0.00-15.00           C  
ATOM    691  HA  ASN    43      -7.459 -43.581  -7.941  0.00-15.00           H  
ATOM    692  CB  ASN    43      -9.100 -44.137  -6.558  0.00-15.00           C  
ATOM    693  HB2 ASN    43      -9.109 -43.652  -5.596  0.00-15.00           H  
ATOM    694  HB3 ASN    43      -9.612 -45.073  -6.388  0.00-15.00           H  
ATOM    695  CG  ASN    43      -9.970 -43.244  -7.384  0.00-15.00           C  
ATOM    696  OD1 ASN    43      -9.741 -43.167  -8.603  0.00-15.00           O  
ATOM    697  ND2 ASN    43     -10.909 -42.505  -6.806  0.00-15.00           N  
ATOM    698 HD21 ASN    43     -11.642 -42.008  -7.345  0.00-15.00           H  
ATOM    699 HD22 ASN    43     -10.809 -42.262  -5.820  0.00-15.00           H  
ATOM    700  C   ASN    43      -6.620 -43.885  -6.046  0.00-15.00           C  
ATOM    701  O   ASN    43      -6.176 -44.670  -5.212  0.00-15.00           O  
ATOM    702  N   ARG    44      -6.318 -42.577  -6.039  0.00-15.00           N  
ATOM    703  H   ARG    44      -6.736 -42.033  -6.790  0.00-15.00           H  
ATOM    704  CA  ARG    44      -5.340 -41.966  -5.135  0.00-15.00           C  
ATOM    705  HA  ARG    44      -4.583 -42.576  -4.654  0.00-15.00           H  
ATOM    706  CB  ARG    44      -4.506 -40.833  -5.798  0.00-15.00           C  
ATOM    707  HB2 ARG    44      -5.191 -40.066  -6.258  0.00-15.00           H  
ATOM    708  HB3 ARG    44      -3.968 -41.330  -6.583  0.00-15.00           H  
ATOM    709  CG  ARG    44      -3.496 -40.219  -4.807  0.00-15.00           C  
ATOM    710  HG2 ARG    44      -2.782 -40.899  -4.172  0.00-15.00           H  
ATOM    711  HG3 ARG    44      -3.981 -39.585  -4.034  0.00-15.00           H  
ATOM    712  CD  ARG    44      -2.452 -39.317  -5.565  0.00-15.00           C  
ATOM    713  HD2 ARG    44      -2.171 -38.462  -4.892  0.00-15.00           H  
ATOM    714  HD3 ARG    44      -2.914 -38.725  -6.386  0.00-15.00           H  
ATOM    715  NE  ARG    44      -1.226 -40.027  -6.043  0.00-15.00           N  
ATOM    716  HE  ARG    44      -1.217 -40.252  -7.057  0.00-15.00           H  
ATOM    717  CZ  ARG    44      -0.089 -40.287  -5.311  0.00-15.00           C  
ATOM    718  NH1 ARG    44      -0.006 -39.809  -4.066  0.00-15.00           N  
ATOM    719 HH11 ARG    44       0.803 -39.941  -3.474  0.00-15.00           H  
ATOM    720 HH12 ARG    44      -0.763 -39.218  -3.676  0.00-15.00           H  
ATOM    721  NH2 ARG    44       0.882 -41.021  -5.867  0.00-15.00           N  
ATOM    722 HH21 ARG    44       1.692 -41.345  -5.260  0.00-15.00           H  
ATOM    723 HH22 ARG    44       0.800 -41.395  -6.780  0.00-15.00           H  
ATOM    724  C   ARG    44      -6.127 -41.501  -3.952  0.00-15.00           C  
ATOM    725  O   ARG    44      -5.751 -41.866  -2.824  0.00-15.00           O  
ATOM    726  N   TYR    45      -7.242 -40.752  -4.193  0.00-15.00           N  
ATOM    727  H   TYR    45      -7.607 -40.604  -5.166  0.00-15.00           H  
ATOM    728  CA  TYR    45      -8.148 -40.259  -3.178  0.00-15.00           C  
ATOM    729  HA  TYR    45      -7.736 -40.530  -2.173  0.00-15.00           H  
ATOM    730  CB  TYR    45      -8.333 -38.731  -3.287  0.00-15.00           C  
ATOM    731  HB2 TYR    45      -8.885 -38.597  -4.248  0.00-15.00           H  
ATOM    732  HB3 TYR    45      -8.971 -38.475  -2.421  0.00-15.00           H  
ATOM    733  CG  TYR    45      -7.096 -37.866  -3.244  0.00-15.00           C  
ATOM    734  CD1 TYR    45      -6.714 -37.313  -1.984  0.00-15.00           C  
ATOM    735  HD1 TYR    45      -7.343 -37.524  -1.197  0.00-15.00           H  
ATOM    736  CE1 TYR    45      -5.490 -36.696  -1.849  0.00-15.00           C  
ATOM    737  HE1 TYR    45      -5.128 -36.383  -0.882  0.00-15.00           H  
ATOM    738  CZ  TYR    45      -4.569 -36.648  -2.900  0.00-15.00           C  
ATOM    739  OH  TYR    45      -3.358 -36.127  -2.738  0.00-15.00           O  
ATOM    740  HH  TYR    45      -3.095 -35.682  -3.542  0.00-15.00           H  
ATOM    741  CE2 TYR    45      -5.036 -37.034  -4.164  0.00-15.00           C  
ATOM    742  HE2 TYR    45      -4.410 -36.962  -4.978  0.00-15.00           H  
ATOM    743  CD2 TYR    45      -6.299 -37.563  -4.399  0.00-15.00           C  
ATOM    744  HD2 TYR    45      -6.572 -37.816  -5.410  0.00-15.00           H  
ATOM    745  C   TYR    45      -9.522 -40.975  -3.237  0.00-15.00           C  
ATOM    746  O   TYR    45      -9.997 -41.447  -4.279  0.00-15.00           O  
ATOM    747  N   ARG    46     -10.186 -40.912  -2.126  0.00-15.00           N  
ATOM    748  H   ARG    46      -9.724 -40.650  -1.263  0.00-15.00           H  
ATOM    749  CA  ARG    46     -11.524 -41.479  -1.961  0.00-15.00           C  
ATOM    750  HA  ARG    46     -11.666 -42.398  -2.568  0.00-15.00           H  
ATOM    751  CB  ARG    46     -11.776 -41.977  -0.561  0.00-15.00           C  
ATOM    752  HB2 ARG    46     -11.390 -41.240   0.171  0.00-15.00           H  
ATOM    753  HB3 ARG    46     -12.764 -42.191  -0.329  0.00-15.00           H  
ATOM    754  CG  ARG    46     -10.969 -43.230  -0.087  0.00-15.00           C  
ATOM    755  HG2 ARG    46     -10.923 -43.228   0.955  0.00-15.00           H  
ATOM    756  HG3 ARG    46      -9.959 -43.194  -0.427  0.00-15.00           H  
ATOM    757  CD  ARG    46     -11.594 -44.525  -0.424  0.00-15.00           C  
ATOM    758  HD2 ARG    46     -12.619 -44.433  -0.431  0.00-15.00           H  
ATOM    759  HD3 ARG    46     -11.343 -45.258   0.346  0.00-15.00           H  
ATOM    760  NE  ARG    46     -11.237 -44.952  -1.773  0.00-15.00           N  
ATOM    761  HE  ARG    46     -11.971 -44.606  -2.405  0.00-15.00           H  
ATOM    762  CZ  ARG    46     -10.260 -45.672  -2.282  0.00-15.00           C  
ATOM    763  NH1 ARG    46     -10.077 -45.825  -3.599  0.00-15.00           N  
ATOM    764 HH11 ARG    46      -9.262 -46.328  -4.007  0.00-15.00           H  
ATOM    765 HH12 ARG    46     -10.917 -45.698  -4.200  0.00-15.00           H  
ATOM    766  NH2 ARG    46      -9.380 -46.267  -1.471  0.00-15.00           N  
ATOM    767 HH21 ARG    46      -9.352 -46.015  -0.472  0.00-15.00           H  
ATOM    768 HH22 ARG    46      -8.670 -46.985  -1.654  0.00-15.00           H  
ATOM    769  C   ARG    46     -12.619 -40.516  -2.407  0.00-15.00           C  
ATOM    770  O   ARG    46     -13.571 -40.888  -3.055  0.00-15.00           O  
ATOM    771  N   ASP    47     -12.468 -39.196  -2.064  0.00-15.00           N  
ATOM    772  H   ASP    47     -11.654 -38.934  -1.542  0.00-15.00           H  
ATOM    773  CA  ASP    47     -13.365 -38.142  -2.427  0.00-15.00           C  
ATOM    774  HA  ASP    47     -14.385 -38.471  -2.242  0.00-15.00           H  
ATOM    775  CB  ASP    47     -13.147 -36.857  -1.561  0.00-15.00           C  
ATOM    776  HB2 ASP    47     -12.989 -37.131  -0.467  0.00-15.00           H  
ATOM    777  HB3 ASP    47     -12.244 -36.363  -1.973  0.00-15.00           H  
ATOM    778  CG  ASP    47     -14.339 -35.894  -1.715  0.00-15.00           C  
ATOM    779  OD1 ASP    47     -15.425 -36.174  -1.089  0.00-15.00           O  
ATOM    780  OD2 ASP    47     -13.992 -34.764  -2.126  0.00-15.00           O  
ATOM    781  C   ASP    47     -13.461 -37.830  -3.984  0.00-15.00           C  
ATOM    782  O   ASP    47     -14.535 -37.462  -4.418  0.00-15.00           O  
ATOM    783  N   VAL    48     -12.344 -37.946  -4.734  0.00-15.00           N  
ATOM    784  H   VAL    48     -11.493 -38.294  -4.322  0.00-15.00           H  
ATOM    785  CA  VAL    48     -12.192 -37.525  -6.145  0.00-15.00           C  
ATOM    786  HA  VAL    48     -13.095 -36.942  -6.356  0.00-15.00           H  
ATOM    787  CB  VAL    48     -10.843 -36.668  -6.178  0.00-15.00           C  
ATOM    788  HB  VAL    48     -10.004 -37.337  -5.932  0.00-15.00           H  
ATOM    789  CG1 VAL    48     -10.561 -36.066  -7.502  0.00-15.00           C  
ATOM    790 HG11 VAL    48      -9.663 -35.371  -7.614  0.00-15.00           H  
ATOM    791 HG12 VAL    48     -10.290 -36.869  -8.251  0.00-15.00           H  
ATOM    792 HG13 VAL    48     -11.454 -35.589  -7.897  0.00-15.00           H  
ATOM    793  CG2 VAL    48     -10.836 -35.528  -5.081  0.00-15.00           C  
ATOM    794 HG21 VAL    48     -10.696 -35.826  -4.083  0.00-15.00           H  
ATOM    795 HG22 VAL    48     -10.001 -34.903  -5.262  0.00-15.00           H  
ATOM    796 HG23 VAL    48     -11.710 -34.921  -5.090  0.00-15.00           H  
ATOM    797  C   VAL    48     -12.158 -38.676  -7.177  0.00-15.00           C  
ATOM    798  O   VAL    48     -11.170 -39.416  -7.221  0.00-15.00           O  
ATOM    799  N   SER    49     -13.128 -38.763  -8.107  0.00-15.00           N  
ATOM    800  H   SER    49     -13.818 -38.041  -8.181  0.00-15.00           H  
ATOM    801  CA  SER    49     -13.142 -39.884  -9.146  0.00-15.00           C  
ATOM    802  HA  SER    49     -12.132 -40.278  -9.266  0.00-15.00           H  
ATOM    803  CB  SER    49     -14.249 -40.920  -8.847  0.00-15.00           C  
ATOM    804  HB2 SER    49     -15.106 -40.350  -8.437  0.00-15.00           H  
ATOM    805  HB3 SER    49     -14.582 -41.487  -9.799  0.00-15.00           H  
ATOM    806  OG  SER    49     -13.857 -41.804  -7.745  0.00-15.00           O  
ATOM    807  HG  SER    49     -14.048 -41.332  -6.925  0.00-15.00           H  
ATOM    808  C   SER    49     -13.529 -39.180 -10.505  0.00-15.00           C  
ATOM    809  O   SER    49     -13.974 -38.050 -10.477  0.00-15.00           O  
ATOM    810  N   PRO    50     -13.277 -39.839 -11.669  0.00-15.00           N  
ATOM    811  CD  PRO    50     -12.535 -41.128 -11.880  0.00-15.00           C  
ATOM    812  HD2 PRO    50     -11.508 -40.953 -11.642  0.00-15.00           H  
ATOM    813  HD3 PRO    50     -12.948 -41.944 -11.251  0.00-15.00           H  
ATOM    814  CG  PRO    50     -12.799 -41.504 -13.336  0.00-15.00           C  
ATOM    815  HG2 PRO    50     -13.754 -42.011 -13.406  0.00-15.00           H  
ATOM    816  HG3 PRO    50     -12.061 -42.092 -13.796  0.00-15.00           H  
ATOM    817  CB  PRO    50     -13.032 -40.140 -13.930  0.00-15.00           C  
ATOM    818  HB2 PRO    50     -12.005 -39.800 -14.027  0.00-15.00           H  
ATOM    819  HB3 PRO    50     -13.417 -40.120 -14.984  0.00-15.00           H  
ATOM    820  CA  PRO    50     -13.818 -39.299 -12.924  0.00-15.00           C  
ATOM    821  HA  PRO    50     -13.516 -38.263 -13.123  0.00-15.00           H  
ATOM    822  C   PRO    50     -15.337 -39.659 -12.979  0.00-15.00           C  
ATOM    823  O   PRO    50     -15.808 -40.655 -12.349  0.00-15.00           O  
ATOM    824  N   PHE    51     -16.120 -39.007 -13.781  0.00-15.00           N  
ATOM    825  H   PHE    51     -15.715 -38.320 -14.392  0.00-15.00           H  
ATOM    826  CA  PHE    51     -17.466 -39.492 -14.046  0.00-15.00           C  
ATOM    827  HA  PHE    51     -18.010 -39.813 -13.192  0.00-15.00           H  
ATOM    828  CB  PHE    51     -18.200 -38.274 -14.585  0.00-15.00           C  
ATOM    829  HB2 PHE    51     -19.204 -38.619 -14.890  0.00-15.00           H  
ATOM    830  HB3 PHE    51     -17.688 -37.949 -15.472  0.00-15.00           H  
ATOM    831  CG  PHE    51     -18.479 -37.104 -13.691  0.00-15.00           C  
ATOM    832  CD1 PHE    51     -18.903 -37.312 -12.345  0.00-15.00           C  
ATOM    833  HD1 PHE    51     -19.073 -38.357 -12.051  0.00-15.00           H  
ATOM    834  CE1 PHE    51     -19.239 -36.198 -11.535  0.00-15.00           C  
ATOM    835  HE1 PHE    51     -19.526 -36.370 -10.512  0.00-15.00           H  
ATOM    836  CZ  PHE    51     -18.933 -34.922 -11.971  0.00-15.00           C  
ATOM    837  HZ  PHE    51     -18.905 -34.052 -11.341  0.00-15.00           H  
ATOM    838  CE2 PHE    51     -18.425 -34.698 -13.306  0.00-15.00           C  
ATOM    839  HE2 PHE    51     -18.158 -33.690 -13.663  0.00-15.00           H  
ATOM    840  CD2 PHE    51     -18.338 -35.780 -14.201  0.00-15.00           C  
ATOM    841  HD2 PHE    51     -18.110 -35.495 -15.250  0.00-15.00           H  
ATOM    842  C   PHE    51     -17.463 -40.591 -15.118  0.00-15.00           C  
ATOM    843  O   PHE    51     -16.522 -40.701 -15.904  0.00-15.00           O  
ATOM    844  N   ASH    52     -18.508 -41.438 -15.171  0.00-15.00           N  
ATOM    845  H   ASH    52     -19.224 -41.268 -14.537  0.00-15.00           H  
ATOM    846  CA  ASH    52     -18.756 -42.463 -16.175  0.00-15.00           C  
ATOM    847  HA  ASH    52     -17.965 -43.172 -15.988  0.00-15.00           H  
ATOM    848  CB  ASH    52     -19.960 -43.291 -15.821  0.00-15.00           C  
ATOM    849  HB2 ASH    52     -20.794 -42.667 -15.694  0.00-15.00           H  
ATOM    850  HB3 ASH    52     -20.218 -44.004 -16.642  0.00-15.00           H  
ATOM    851  CG  ASH    52     -19.808 -44.105 -14.528  0.00-15.00           C  
ATOM    852  OD1 ASH    52     -18.817 -45.001 -14.406  0.00-15.00           O  
ATOM    853  OD2 ASH    52     -20.630 -43.925 -13.641  0.00-15.00           O  
ATOM    854  HD1 ASH    52     -18.414 -45.236 -15.210  0.00-15.00           H  
ATOM    855  C   ASH    52     -18.719 -41.994 -17.599  0.00-15.00           C  
ATOM    856  O   ASH    52     -17.893 -42.502 -18.379  0.00-15.00           O  
ATOM    857  N   HIE    53     -19.456 -40.929 -17.968  0.00-15.00           N  
ATOM    858  H   HIE    53     -20.173 -40.604 -17.326  0.00-15.00           H  
ATOM    859  CA  HIE    53     -19.584 -40.399 -19.283  0.00-15.00           C  
ATOM    860  HA  HIE    53     -19.859 -41.225 -19.899  0.00-15.00           H  
ATOM    861  CB  HIE    53     -20.706 -39.377 -19.362  0.00-15.00           C  
ATOM    862  HB2 HIE    53     -21.053 -39.284 -20.301  0.00-15.00           H  
ATOM    863  HB3 HIE    53     -21.599 -39.726 -18.880  0.00-15.00           H  
ATOM    864  CG  HIE    53     -20.413 -37.939 -18.986  0.00-15.00           C  
ATOM    865  ND1 HIE    53     -19.911 -37.076 -19.934  0.00-15.00           N  
ATOM    866  CE1 HIE    53     -19.745 -35.895 -19.432  0.00-15.00           C  
ATOM    867  HE1 HIE    53     -19.335 -35.066 -19.940  0.00-15.00           H  
ATOM    868  NE2 HIE    53     -20.231 -35.929 -18.218  0.00-15.00           N  
ATOM    869  HE2 HIE    53     -20.166 -35.093 -17.752  0.00-15.00           H  
ATOM    870  CD2 HIE    53     -20.602 -37.245 -17.853  0.00-15.00           C  
ATOM    871  HD2 HIE    53     -20.882 -37.649 -16.843  0.00-15.00           H  
ATOM    872  C   HIE    53     -18.306 -39.877 -19.938  0.00-15.00           C  
ATOM    873  O   HIE    53     -18.241 -39.746 -21.180  0.00-15.00           O  
ATOM    874  N   SER    54     -17.375 -39.352 -19.081  0.00-15.00           N  
ATOM    875  H   SER    54     -17.355 -39.756 -18.183  0.00-15.00           H  
ATOM    876  CA  SER    54     -16.282 -38.562 -19.497  0.00-15.00           C  
ATOM    877  HA  SER    54     -16.065 -38.705 -20.571  0.00-15.00           H  
ATOM    878  CB  SER    54     -16.551 -37.064 -19.243  0.00-15.00           C  
ATOM    879  HB2 SER    54     -15.679 -36.445 -19.343  0.00-15.00           H  
ATOM    880  HB3 SER    54     -17.210 -36.767 -19.987  0.00-15.00           H  
ATOM    881  OG  SER    54     -17.173 -36.868 -17.952  0.00-15.00           O  
ATOM    882  HG  SER    54     -18.067 -37.164 -18.115  0.00-15.00           H  
ATOM    883  C   SER    54     -14.956 -39.111 -18.825  0.00-15.00           C  
ATOM    884  O   SER    54     -14.090 -38.290 -18.484  0.00-15.00           O  
ATOM    885  N   ARN    55     -14.889 -40.420 -18.513  0.00-15.00           N  
ATOM    886  H   ARN    55     -15.658 -40.956 -18.907  0.00-15.00           H  
ATOM    887  CA  ARN    55     -13.634 -41.062 -18.143  0.00-15.00           C  
ATOM    888  HA  ARN    55     -13.067 -40.255 -17.649  0.00-15.00           H  
ATOM    889  CB  ARN    55     -13.768 -42.210 -17.172  0.00-15.00           C  
ATOM    890  HB2 ARN    55     -12.742 -42.451 -17.053  0.00-15.00           H  
ATOM    891  HB3 ARN    55     -14.172 -41.969 -16.222  0.00-15.00           H  
ATOM    892  CG  ARN    55     -14.523 -43.483 -17.790  0.00-15.00           C  
ATOM    893  HG2 ARN    55     -13.781 -43.949 -18.487  0.00-15.00           H  
ATOM    894  HG3 ARN    55     -15.360 -43.226 -18.514  0.00-15.00           H  
ATOM    895  CD  ARN    55     -14.898 -44.483 -16.662  0.00-15.00           C  
ATOM    896  HD2 ARN    55     -15.754 -44.091 -16.068  0.00-15.00           H  
ATOM    897  HD3 ARN    55     -14.069 -44.735 -16.004  0.00-15.00           H  
ATOM    898  NE  ARN    55     -15.359 -45.721 -17.278  0.00-15.00           N  
ATOM    899  HE  ARN    55     -16.354 -45.828 -17.060  0.00-15.00           H  
ATOM    900  CZ  ARN    55     -14.543 -46.891 -17.500  0.00-15.00           C  
ATOM    901  NH1 ARN    55     -13.373 -47.080 -17.048  0.00-15.00           N  
ATOM    902 HH11 ARN    55     -12.835 -46.278 -16.849  0.00-15.00           H  
ATOM    903  NH2 ARN    55     -15.177 -47.879 -18.259  0.00-15.00           N  
ATOM    904 HH21 ARN    55     -14.792 -48.042 -19.197  0.00-15.00           H  
ATOM    905 HH22 ARN    55     -15.225 -48.820 -17.819  0.00-15.00           H  
ATOM    906  C   ARN    55     -12.864 -41.493 -19.418  0.00-15.00           C  
ATOM    907  O   ARN    55     -13.478 -41.897 -20.398  0.00-15.00           O  
ATOM    908  N   ILE    56     -11.535 -41.518 -19.445  0.00-15.00           N  
ATOM    909  H   ILE    56     -10.950 -41.469 -18.613  0.00-15.00           H  
ATOM    910  CA  ILE    56     -10.808 -42.269 -20.468  0.00-15.00           C  
ATOM    911  HA  ILE    56     -11.279 -42.030 -21.400  0.00-15.00           H  
ATOM    912  CB  ILE    56      -9.393 -41.706 -20.588  0.00-15.00           C  
ATOM    913  HB  ILE    56      -8.852 -41.962 -19.700  0.00-15.00           H  
ATOM    914  CG2 ILE    56      -8.493 -42.221 -21.716  0.00-15.00           C  
ATOM    915 HG21 ILE    56      -8.493 -43.335 -21.595  0.00-15.00           H  
ATOM    916 HG22 ILE    56      -7.538 -41.774 -21.713  0.00-15.00           H  
ATOM    917 HG23 ILE    56      -8.960 -41.878 -22.685  0.00-15.00           H  
ATOM    918  CG1 ILE    56      -9.377 -40.136 -20.740  0.00-15.00           C  
ATOM    919 HG12 ILE    56      -8.333 -39.796 -20.815  0.00-15.00           H  
ATOM    920 HG13 ILE    56      -9.794 -39.545 -19.889  0.00-15.00           H  
ATOM    921  CD1 ILE    56     -10.050 -39.609 -22.061  0.00-15.00           C  
ATOM    922 HD11 ILE    56     -11.076 -40.012 -22.094  0.00-15.00           H  
ATOM    923 HD12 ILE    56     -10.103 -38.542 -22.027  0.00-15.00           H  
ATOM    924 HD13 ILE    56      -9.555 -39.902 -22.951  0.00-15.00           H  
ATOM    925  C   ILE    56     -10.722 -43.747 -20.203  0.00-15.00           C  
ATOM    926  O   ILE    56     -10.435 -44.121 -19.068  0.00-15.00           O  
ATOM    927  N   LYN    57     -10.934 -44.582 -21.197  0.00-15.00           N  
ATOM    928  H   LYN    57     -11.270 -44.274 -22.088  0.00-15.00           H  
ATOM    929  CA  LYN    57     -10.835 -46.040 -21.200  0.00-15.00           C  
ATOM    930  HA  LYN    57     -11.018 -46.480 -20.204  0.00-15.00           H  
ATOM    931  CB  LYN    57     -12.026 -46.573 -22.001  0.00-15.00           C  
ATOM    932  HB2 LYN    57     -11.904 -46.292 -22.997  0.00-15.00           H  
ATOM    933  HB3 LYN    57     -11.966 -47.672 -22.070  0.00-15.00           H  
ATOM    934  CG  LYN    57     -13.372 -46.110 -21.442  0.00-15.00           C  
ATOM    935  HG2 LYN    57     -13.448 -46.347 -20.394  0.00-15.00           H  
ATOM    936  HG3 LYN    57     -13.401 -45.018 -21.566  0.00-15.00           H  
ATOM    937  CD  LYN    57     -14.496 -46.744 -22.307  0.00-15.00           C  
ATOM    938  HD2 LYN    57     -14.281 -47.758 -22.525  0.00-15.00           H  
ATOM    939  HD3 LYN    57     -14.373 -46.188 -23.201  0.00-15.00           H  
ATOM    940  CE  LYN    57     -15.892 -46.481 -21.726  0.00-15.00           C  
ATOM    941  HE2 LYN    57     -15.972 -46.970 -20.703  0.00-15.00           H  
ATOM    942  HE3 LYN    57     -15.864 -45.440 -21.546  0.00-15.00           H  
ATOM    943  NZ  LYN    57     -16.954 -46.971 -22.631  0.00-15.00           N  
ATOM    944  HZ1 LYN    57     -17.105 -47.963 -22.542  0.00-15.00           H  
ATOM    945  HZ2 LYN    57     -16.621 -46.851 -23.607  0.00-15.00           H  
ATOM    946  C   LYN    57      -9.483 -46.494 -21.708  0.00-15.00           C  
ATOM    947  O   LYN    57      -9.095 -46.040 -22.785  0.00-15.00           O  
ATOM    948  N   LEU    58      -8.806 -47.394 -20.939  0.00-15.00           N  
ATOM    949  H   LEU    58      -9.087 -47.487 -19.925  0.00-15.00           H  
ATOM    950  CA  LEU    58      -7.507 -47.966 -21.332  0.00-15.00           C  
ATOM    951  HA  LEU    58      -6.760 -47.363 -21.942  0.00-15.00           H  
ATOM    952  CB  LEU    58      -6.840 -48.637 -20.073  0.00-15.00           C  
ATOM    953  HB2 LEU    58      -7.473 -49.386 -19.701  0.00-15.00           H  
ATOM    954  HB3 LEU    58      -6.005 -49.192 -20.501  0.00-15.00           H  
ATOM    955  CG  LEU    58      -6.433 -47.647 -18.984  0.00-15.00           C  
ATOM    956  HG  LEU    58      -7.206 -47.028 -18.528  0.00-15.00           H  
ATOM    957  CD1 LEU    58      -5.759 -48.513 -17.864  0.00-15.00           C  
ATOM    958 HD11 LEU    58      -4.641 -48.594 -18.084  0.00-15.00           H  
ATOM    959 HD12 LEU    58      -6.148 -49.531 -17.796  0.00-15.00           H  
ATOM    960 HD13 LEU    58      -5.843 -47.989 -16.880  0.00-15.00           H  
ATOM    961  CD2 LEU    58      -5.503 -46.564 -19.498  0.00-15.00           C  
ATOM    962 HD21 LEU    58      -4.967 -46.094 -18.650  0.00-15.00           H  
ATOM    963 HD22 LEU    58      -4.851 -46.966 -20.309  0.00-15.00           H  
ATOM    964 HD23 LEU    58      -6.158 -45.885 -19.978  0.00-15.00           H  
ATOM    965  C   LEU    58      -7.972 -49.028 -22.334  0.00-15.00           C  
ATOM    966  O   LEU    58      -9.037 -49.589 -22.254  0.00-15.00           O  
ATOM    967  N   HIE    59      -7.194 -49.343 -23.387  0.00-15.00           N  
ATOM    968  H   HIE    59      -6.432 -48.808 -23.599  0.00-15.00           H  
ATOM    969  CA  HIE    59      -7.614 -50.330 -24.397  0.00-15.00           C  
ATOM    970  HA  HIE    59      -8.710 -50.363 -24.377  0.00-15.00           H  
ATOM    971  CB  HIE    59      -7.192 -50.020 -25.806  0.00-15.00           C  
ATOM    972  HB2 HIE    59      -6.123 -49.996 -25.925  0.00-15.00           H  
ATOM    973  HB3 HIE    59      -7.545 -50.827 -26.441  0.00-15.00           H  
ATOM    974  CG  HIE    59      -7.649 -48.698 -26.286  0.00-15.00           C  
ATOM    975  ND1 HIE    59      -6.960 -48.064 -27.269  0.00-15.00           N  
ATOM    976  CE1 HIE    59      -7.460 -46.840 -27.345  0.00-15.00           C  
ATOM    977  HE1 HIE    59      -6.999 -45.978 -27.813  0.00-15.00           H  
ATOM    978  NE2 HIE    59      -8.514 -46.675 -26.574  0.00-15.00           N  
ATOM    979  HE2 HIE    59      -8.729 -45.773 -26.154  0.00-15.00           H  
ATOM    980  CD2 HIE    59      -8.603 -47.843 -25.865  0.00-15.00           C  
ATOM    981  HD2 HIE    59      -9.292 -47.920 -25.032  0.00-15.00           H  
ATOM    982  C   HIE    59      -7.155 -51.762 -24.026  0.00-15.00           C  
ATOM    983  O   HIE    59      -6.861 -52.631 -24.860  0.00-15.00           O  
ATOM    984  N   GLN    60      -6.976 -52.126 -22.705  0.00-15.00           N  
ATOM    985  H   GLN    60      -7.272 -51.494 -21.997  0.00-15.00           H  
ATOM    986  CA  GLN    60      -6.625 -53.483 -22.309  0.00-15.00           C  
ATOM    987  HA  GLN    60      -6.135 -53.933 -23.179  0.00-15.00           H  
ATOM    988  CB  GLN    60      -5.587 -53.533 -21.147  0.00-15.00           C  
ATOM    989  HB2 GLN    60      -4.729 -52.866 -21.412  0.00-15.00           H  
ATOM    990  HB3 GLN    60      -5.152 -54.503 -21.039  0.00-15.00           H  
ATOM    991  CG  GLN    60      -6.212 -53.146 -19.837  0.00-15.00           C  
ATOM    992  HG2 GLN    60      -6.976 -52.356 -19.965  0.00-15.00           H  
ATOM    993  HG3 GLN    60      -6.789 -54.009 -19.474  0.00-15.00           H  
ATOM    994  CD  GLN    60      -5.191 -52.769 -18.737  0.00-15.00           C  
ATOM    995  OE1 GLN    60      -4.101 -52.298 -19.019  0.00-15.00           O  
ATOM    996  NE2 GLN    60      -5.504 -52.961 -17.431  0.00-15.00           N  
ATOM    997 HE21 GLN    60      -5.554 -52.251 -16.743  0.00-15.00           H  
ATOM    998 HE22 GLN    60      -5.993 -53.860 -17.200  0.00-15.00           H  
ATOM    999  C   GLN    60      -7.895 -54.129 -21.875  0.00-15.00           C  
ATOM   1000  O   GLN    60      -8.732 -53.541 -21.155  0.00-15.00           O  
ATOM   1001  N   GLH    61      -8.132 -55.331 -22.425  0.00-15.00           N  
ATOM   1002  H   GLH    61      -7.581 -55.728 -23.191  0.00-15.00           H  
ATOM   1003  CA  GLH    61      -9.482 -55.934 -22.304  0.00-15.00           C  
ATOM   1004  HA  GLH    61     -10.246 -55.184 -22.520  0.00-15.00           H  
ATOM   1005  CB  GLH    61      -9.654 -57.006 -23.383  0.00-15.00           C  
ATOM   1006  HB2 GLH    61      -8.965 -57.856 -23.241  0.00-15.00           H  
ATOM   1007  HB3 GLH    61      -9.377 -56.573 -24.304  0.00-15.00           H  
ATOM   1008  CG  GLH    61     -11.146 -57.511 -23.468  0.00-15.00           C  
ATOM   1009  HG2 GLH    61     -11.211 -58.386 -24.148  0.00-15.00           H  
ATOM   1010  HG3 GLH    61     -11.455 -57.834 -22.441  0.00-15.00           H  
ATOM   1011  CD  GLH    61     -12.080 -56.403 -23.970  0.00-15.00           C  
ATOM   1012  OE1 GLH    61     -11.897 -55.862 -25.209  0.00-15.00           O  
ATOM   1013  OE2 GLH    61     -12.918 -55.954 -23.199  0.00-15.00           O  
ATOM   1014  HE1 GLH    61     -11.966 -56.515 -25.873  0.00-15.00           H  
ATOM   1015  C   GLH    61      -9.726 -56.503 -20.934  0.00-15.00           C  
ATOM   1016  O   GLH    61     -10.762 -57.110 -20.637  0.00-15.00           O  
ATOM   1017  N   ASH    62      -8.812 -56.246 -20.020  0.00-15.00           N  
ATOM   1018  H   ASH    62      -8.134 -55.436 -20.103  0.00-15.00           H  
ATOM   1019  CA  ASH    62      -8.867 -56.857 -18.715  0.00-15.00           C  
ATOM   1020  HA  ASH    62      -9.394 -57.828 -18.739  0.00-15.00           H  
ATOM   1021  CB  ASH    62      -7.512 -57.233 -18.177  0.00-15.00           C  
ATOM   1022  HB2 ASH    62      -6.876 -56.306 -18.039  0.00-15.00           H  
ATOM   1023  HB3 ASH    62      -6.944 -57.891 -18.901  0.00-15.00           H  
ATOM   1024  CG  ASH    62      -7.514 -57.995 -16.823  0.00-15.00           C  
ATOM   1025  OD1 ASH    62      -8.617 -58.656 -16.499  0.00-15.00           O  
ATOM   1026  OD2 ASH    62      -6.484 -57.890 -16.119  0.00-15.00           O  
ATOM   1027  HD1 ASH    62      -8.563 -59.026 -15.606  0.00-15.00           H  
ATOM   1028  C   ASH    62      -9.588 -55.951 -17.681  0.00-15.00           C  
ATOM   1029  O   ASH    62     -10.632 -56.228 -17.132  0.00-15.00           O  
ATOM   1030  N   ASN    63      -8.997 -54.786 -17.484  0.00-15.00           N  
ATOM   1031  H   ASN    63      -8.110 -54.635 -17.903  0.00-15.00           H  
ATOM   1032  CA  ASN    63      -9.565 -53.681 -16.705  0.00-15.00           C  
ATOM   1033  HA  ASN    63     -10.620 -53.906 -16.757  0.00-15.00           H  
ATOM   1034  CB  ASN    63      -9.038 -53.698 -15.293  0.00-15.00           C  
ATOM   1035  HB2 ASN    63      -7.951 -53.478 -15.255  0.00-15.00           H  
ATOM   1036  HB3 ASN    63      -9.230 -54.691 -14.855  0.00-15.00           H  
ATOM   1037  CG  ASN    63      -9.688 -52.676 -14.393  0.00-15.00           C  
ATOM   1038  OD1 ASN    63     -10.405 -51.765 -14.833  0.00-15.00           O  
ATOM   1039  ND2 ASN    63      -9.533 -52.756 -13.084  0.00-15.00           N  
ATOM   1040 HD21 ASN    63      -9.116 -53.613 -12.688  0.00-15.00           H  
ATOM   1041 HD22 ASN    63      -9.578 -51.960 -12.557  0.00-15.00           H  
ATOM   1042  C   ASN    63      -9.246 -52.368 -17.391  0.00-15.00           C  
ATOM   1043  O   ASN    63      -8.080 -51.980 -17.532  0.00-15.00           O  
ATOM   1044  N   ASH    64     -10.277 -51.662 -17.848  0.00-15.00           N  
ATOM   1045  H   ASH    64     -11.114 -52.172 -18.019  0.00-15.00           H  
ATOM   1046  CA  ASH    64     -10.045 -50.445 -18.545  0.00-15.00           C  
ATOM   1047  HA  ASH    64      -9.097 -50.618 -18.991  0.00-15.00           H  
ATOM   1048  CB  ASH    64     -10.956 -50.319 -19.717  0.00-15.00           C  
ATOM   1049  HB2 ASH    64     -10.926 -51.195 -20.351  0.00-15.00           H  
ATOM   1050  HB3 ASH    64     -10.680 -49.414 -20.248  0.00-15.00           H  
ATOM   1051  CG  ASH    64     -12.469 -50.143 -19.302  0.00-15.00           C  
ATOM   1052  OD1 ASH    64     -12.686 -50.146 -17.983  0.00-15.00           O  
ATOM   1053  OD2 ASH    64     -13.340 -50.006 -20.173  0.00-15.00           O  
ATOM   1054  HD1 ASH    64     -13.582 -50.391 -17.768  0.00-15.00           H  
ATOM   1055  C   ASH    64      -9.978 -49.160 -17.766  0.00-15.00           C  
ATOM   1056  O   ASH    64     -10.067 -48.097 -18.389  0.00-15.00           O  
ATOM   1057  N   TYR    65      -9.899 -49.213 -16.440  0.00-15.00           N  
ATOM   1058  H   TYR    65      -9.612 -50.141 -16.062  0.00-15.00           H  
ATOM   1059  CA  TYR    65     -10.054 -48.049 -15.602  0.00-15.00           C  
ATOM   1060  HA  TYR    65     -10.804 -47.399 -16.010  0.00-15.00           H  
ATOM   1061  CB  TYR    65     -10.692 -48.433 -14.243  0.00-15.00           C  
ATOM   1062  HB2 TYR    65     -10.058 -49.221 -13.860  0.00-15.00           H  
ATOM   1063  HB3 TYR    65     -11.732 -48.847 -14.388  0.00-15.00           H  
ATOM   1064  CG  TYR    65     -10.802 -47.287 -13.279  0.00-15.00           C  
ATOM   1065  CD1 TYR    65     -11.804 -46.330 -13.457  0.00-15.00           C  
ATOM   1066  HD1 TYR    65     -12.543 -46.327 -14.228  0.00-15.00           H  
ATOM   1067  CE1 TYR    65     -11.847 -45.219 -12.600  0.00-15.00           C  
ATOM   1068  HE1 TYR    65     -12.606 -44.461 -12.769  0.00-15.00           H  
ATOM   1069  CZ  TYR    65     -10.894 -45.022 -11.591  0.00-15.00           C  
ATOM   1070  OH  TYR    65     -10.812 -43.799 -10.944  0.00-15.00           O  
ATOM   1071  HH  TYR    65     -10.284 -43.887 -10.172  0.00-15.00           H  
ATOM   1072  CE2 TYR    65      -9.825 -45.961 -11.478  0.00-15.00           C  
ATOM   1073  HE2 TYR    65      -8.980 -45.837 -10.789  0.00-15.00           H  
ATOM   1074  CD2 TYR    65      -9.955 -47.175 -12.215  0.00-15.00           C  
ATOM   1075  HD2 TYR    65      -9.276 -47.953 -11.939  0.00-15.00           H  
ATOM   1076  C   TYR    65      -8.733 -47.271 -15.422  0.00-15.00           C  
ATOM   1077  O   TYR    65      -7.636 -47.850 -15.207  0.00-15.00           O  
ATOM   1078  N   ILE    66      -8.867 -45.937 -15.558  0.00-15.00           N  
ATOM   1079  H   ILE    66      -9.782 -45.597 -15.881  0.00-15.00           H  
ATOM   1080  CA  ILE    66      -7.970 -44.971 -15.100  0.00-15.00           C  
ATOM   1081  HA  ILE    66      -7.283 -45.315 -14.367  0.00-15.00           H  
ATOM   1082  CB  ILE    66      -6.932 -44.528 -16.231  0.00-15.00           C  
ATOM   1083  HB  ILE    66      -6.377 -45.401 -16.461  0.00-15.00           H  
ATOM   1084  CG2 ILE    66      -7.637 -44.053 -17.492  0.00-15.00           C  
ATOM   1085 HG21 ILE    66      -6.888 -43.654 -18.150  0.00-15.00           H  
ATOM   1086 HG22 ILE    66      -8.044 -44.856 -18.055  0.00-15.00           H  
ATOM   1087 HG23 ILE    66      -8.321 -43.257 -17.363  0.00-15.00           H  
ATOM   1088  CG1 ILE    66      -5.955 -43.490 -15.775  0.00-15.00           C  
ATOM   1089 HG12 ILE    66      -6.507 -42.566 -15.783  0.00-15.00           H  
ATOM   1090 HG13 ILE    66      -5.640 -43.721 -14.776  0.00-15.00           H  
ATOM   1091  CD1 ILE    66      -4.631 -43.519 -16.522  0.00-15.00           C  
ATOM   1092 HD11 ILE    66      -3.967 -42.730 -16.051  0.00-15.00           H  
ATOM   1093 HD12 ILE    66      -4.746 -43.302 -17.587  0.00-15.00           H  
ATOM   1094 HD13 ILE    66      -4.026 -44.431 -16.498  0.00-15.00           H  
ATOM   1095  C   ILE    66      -8.780 -43.831 -14.473  0.00-15.00           C  
ATOM   1096  O   ILE    66      -9.843 -43.454 -14.900  0.00-15.00           O  
ATOM   1097  N   ASN    67      -8.281 -43.138 -13.421  0.00-15.00           N  
ATOM   1098  H   ASN    67      -7.486 -43.526 -12.965  0.00-15.00           H  
ATOM   1099  CA  ASN    67      -8.756 -41.862 -12.862  0.00-15.00           C  
ATOM   1100  HA  ASN    67      -9.809 -41.857 -12.844  0.00-15.00           H  
ATOM   1101  CB  ASN    67      -8.240 -41.502 -11.418  0.00-15.00           C  
ATOM   1102  HB2 ASN    67      -7.131 -41.437 -11.449  0.00-15.00           H  
ATOM   1103  HB3 ASN    67      -8.490 -42.322 -10.757  0.00-15.00           H  
ATOM   1104  CG  ASN    67      -8.995 -40.381 -10.720  0.00-15.00           C  
ATOM   1105  OD1 ASN    67      -9.103 -39.283 -11.195  0.00-15.00           O  
ATOM   1106  ND2 ASN    67      -9.424 -40.591  -9.528  0.00-15.00           N  
ATOM   1107 HD21 ASN    67      -9.445 -41.596  -9.205  0.00-15.00           H  
ATOM   1108 HD22 ASN    67      -9.747 -39.821  -8.961  0.00-15.00           H  
ATOM   1109  C   ASN    67      -8.269 -40.765 -13.817  0.00-15.00           C  
ATOM   1110  O   ASN    67      -7.416 -39.947 -13.404  0.00-15.00           O  
ATOM   1111  N   ALA    68      -8.789 -40.708 -15.042  0.00-15.00           N  
ATOM   1112  H   ALA    68      -9.452 -41.467 -15.324  0.00-15.00           H  
ATOM   1113  CA  ALA    68      -8.583 -39.635 -15.902  0.00-15.00           C  
ATOM   1114  HA  ALA    68      -8.157 -38.727 -15.510  0.00-15.00           H  
ATOM   1115  CB  ALA    68      -7.684 -39.991 -17.114  0.00-15.00           C  
ATOM   1116  HB1 ALA    68      -8.084 -40.497 -17.974  0.00-15.00           H  
ATOM   1117  HB2 ALA    68      -6.895 -40.541 -16.722  0.00-15.00           H  
ATOM   1118  HB3 ALA    68      -7.244 -39.058 -17.518  0.00-15.00           H  
ATOM   1119  C   ALA    68      -9.949 -39.230 -16.425  0.00-15.00           C  
ATOM   1120  O   ALA    68     -10.732 -40.088 -16.760  0.00-15.00           O  
ATOM   1121  N   SER    69     -10.154 -37.925 -16.667  0.00-15.00           N  
ATOM   1122  H   SER    69      -9.418 -37.297 -16.383  0.00-15.00           H  
ATOM   1123  CA  SER    69     -11.318 -37.470 -17.360  0.00-15.00           C  
ATOM   1124  HA  SER    69     -12.124 -38.179 -17.297  0.00-15.00           H  
ATOM   1125  CB  SER    69     -11.947 -36.242 -16.619  0.00-15.00           C  
ATOM   1126  HB2 SER    69     -12.703 -35.866 -17.435  0.00-15.00           H  
ATOM   1127  HB3 SER    69     -11.272 -35.420 -16.584  0.00-15.00           H  
ATOM   1128  OG  SER    69     -12.540 -36.582 -15.395  0.00-15.00           O  
ATOM   1129  HG  SER    69     -13.435 -36.896 -15.445  0.00-15.00           H  
ATOM   1130  C   SER    69     -10.949 -37.140 -18.806  0.00-15.00           C  
ATOM   1131  O   SER    69      -9.773 -37.013 -19.178  0.00-15.00           O  
ATOM   1132  N   LEU    70     -11.960 -37.073 -19.643  0.00-15.00           N  
ATOM   1133  H   LEU    70     -12.880 -37.167 -19.216  0.00-15.00           H  
ATOM   1134  CA  LEU    70     -11.914 -36.271 -20.874  0.00-15.00           C  
ATOM   1135  HA  LEU    70     -10.899 -36.062 -21.003  0.00-15.00           H  
ATOM   1136  CB  LEU    70     -12.544 -36.943 -22.072  0.00-15.00           C  
ATOM   1137  HB2 LEU    70     -13.629 -37.043 -22.026  0.00-15.00           H  
ATOM   1138  HB3 LEU    70     -12.227 -37.913 -22.186  0.00-15.00           H  
ATOM   1139  CG  LEU    70     -12.255 -36.222 -23.498  0.00-15.00           C  
ATOM   1140  HG  LEU    70     -12.831 -35.299 -23.478  0.00-15.00           H  
ATOM   1141  CD1 LEU    70     -10.714 -36.058 -23.663  0.00-15.00           C  
ATOM   1142 HD11 LEU    70     -10.391 -35.687 -24.698  0.00-15.00           H  
ATOM   1143 HD12 LEU    70     -10.399 -35.303 -22.940  0.00-15.00           H  
ATOM   1144 HD13 LEU    70     -10.073 -36.915 -23.420  0.00-15.00           H  
ATOM   1145  CD2 LEU    70     -12.910 -36.965 -24.640  0.00-15.00           C  
ATOM   1146 HD21 LEU    70     -13.409 -37.856 -24.373  0.00-15.00           H  
ATOM   1147 HD22 LEU    70     -12.217 -37.241 -25.384  0.00-15.00           H  
ATOM   1148 HD23 LEU    70     -13.546 -36.314 -25.224  0.00-15.00           H  
ATOM   1149  C   LEU    70     -12.729 -34.994 -20.621  0.00-15.00           C  
ATOM   1150  O   LEU    70     -13.919 -35.173 -20.391  0.00-15.00           O  
ATOM   1151  N   ILE    71     -12.160 -33.838 -20.806  0.00-15.00           N  
ATOM   1152  H   ILE    71     -11.204 -34.031 -21.085  0.00-15.00           H  
ATOM   1153  CA  ILE    71     -12.780 -32.567 -21.071  0.00-15.00           C  
ATOM   1154  HA  ILE    71     -13.811 -32.651 -20.746  0.00-15.00           H  
ATOM   1155  CB  ILE    71     -12.075 -31.402 -20.318  0.00-15.00           C  
ATOM   1156  HB  ILE    71     -10.988 -31.641 -20.287  0.00-15.00           H  
ATOM   1157  CG2 ILE    71     -12.305 -29.956 -20.934  0.00-15.00           C  
ATOM   1158 HG21 ILE    71     -13.357 -29.684 -20.867  0.00-15.00           H  
ATOM   1159 HG22 ILE    71     -12.071 -29.807 -21.975  0.00-15.00           H  
ATOM   1160 HG23 ILE    71     -11.671 -29.215 -20.365  0.00-15.00           H  
ATOM   1161  CG1 ILE    71     -12.530 -31.366 -18.814  0.00-15.00           C  
ATOM   1162 HG12 ILE    71     -13.441 -30.862 -18.723  0.00-15.00           H  
ATOM   1163 HG13 ILE    71     -12.781 -32.378 -18.525  0.00-15.00           H  
ATOM   1164  CD1 ILE    71     -11.494 -30.671 -17.915  0.00-15.00           C  
ATOM   1165 HD11 ILE    71     -11.608 -30.780 -16.867  0.00-15.00           H  
ATOM   1166 HD12 ILE    71     -10.549 -31.166 -18.059  0.00-15.00           H  
ATOM   1167 HD13 ILE    71     -11.380 -29.614 -18.154  0.00-15.00           H  
ATOM   1168  C   ILE    71     -12.723 -32.416 -22.612  0.00-15.00           C  
ATOM   1169  O   ILE    71     -11.587 -32.542 -23.121  0.00-15.00           O  
ATOM   1170  N   LYN    72     -13.818 -32.085 -23.286  0.00-15.00           N  
ATOM   1171  H   LYN    72     -14.640 -32.066 -22.791  0.00-15.00           H  
ATOM   1172  CA  LYN    72     -13.828 -31.660 -24.658  0.00-15.00           C  
ATOM   1173  HA  LYN    72     -12.837 -31.589 -25.121  0.00-15.00           H  
ATOM   1174  CB  LYN    72     -14.702 -32.726 -25.386  0.00-15.00           C  
ATOM   1175  HB2 LYN    72     -14.518 -33.691 -24.855  0.00-15.00           H  
ATOM   1176  HB3 LYN    72     -15.684 -32.589 -25.234  0.00-15.00           H  
ATOM   1177  CG  LYN    72     -14.490 -32.860 -26.849  0.00-15.00           C  
ATOM   1178  HG2 LYN    72     -15.072 -32.081 -27.368  0.00-15.00           H  
ATOM   1179  HG3 LYN    72     -13.399 -32.820 -27.092  0.00-15.00           H  
ATOM   1180  CD  LYN    72     -15.167 -34.027 -27.335  0.00-15.00           C  
ATOM   1181  HD2 LYN    72     -15.046 -34.848 -26.600  0.00-15.00           H  
ATOM   1182  HD3 LYN    72     -16.257 -33.924 -27.359  0.00-15.00           H  
ATOM   1183  CE  LYN    72     -14.683 -34.346 -28.694  0.00-15.00           C  
ATOM   1184  HE2 LYN    72     -13.662 -33.909 -28.916  0.00-15.00           H  
ATOM   1185  HE3 LYN    72     -15.347 -33.982 -29.522  0.00-15.00           H  
ATOM   1186  NZ  LYN    72     -14.597 -35.835 -28.904  0.00-15.00           N  
ATOM   1187  HZ1 LYN    72     -14.927 -36.084 -29.796  0.00-15.00           H  
ATOM   1188  HZ2 LYN    72     -15.163 -36.327 -28.248  0.00-15.00           H  
ATOM   1189  C   LYN    72     -14.568 -30.285 -24.601  0.00-15.00           C  
ATOM   1190  O   LYN    72     -15.780 -30.218 -24.409  0.00-15.00           O  
ATOM   1191  N   MET    73     -13.784 -29.291 -24.897  0.00-15.00           N  
ATOM   1192  H   MET    73     -12.811 -29.572 -25.125  0.00-15.00           H  
ATOM   1193  CA  MET    73     -14.314 -27.904 -24.916  0.00-15.00           C  
ATOM   1194  HA  MET    73     -15.206 -27.775 -24.295  0.00-15.00           H  
ATOM   1195  CB  MET    73     -13.427 -26.795 -24.331  0.00-15.00           C  
ATOM   1196  HB2 MET    73     -13.934 -25.861 -24.365  0.00-15.00           H  
ATOM   1197  HB3 MET    73     -12.461 -26.681 -24.941  0.00-15.00           H  
ATOM   1198  CG  MET    73     -13.072 -26.894 -22.840  0.00-15.00           C  
ATOM   1199  HG2 MET    73     -12.590 -26.002 -22.490  0.00-15.00           H  
ATOM   1200  HG3 MET    73     -12.273 -27.669 -22.686  0.00-15.00           H  
ATOM   1201  SD  MET    73     -14.557 -27.171 -21.683  0.00-15.00           S  
ATOM   1202  CE  MET    73     -15.126 -25.446 -21.493  0.00-15.00           C  
ATOM   1203  HE1 MET    73     -15.748 -25.323 -20.610  0.00-15.00           H  
ATOM   1204  HE2 MET    73     -15.723 -25.277 -22.393  0.00-15.00           H  
ATOM   1205  HE3 MET    73     -14.166 -24.862 -21.456  0.00-15.00           H  
ATOM   1206  C   MET    73     -14.716 -27.578 -26.375  0.00-15.00           C  
ATOM   1207  O   MET    73     -13.806 -27.350 -27.218  0.00-15.00           O  
ATOM   1208  N   GLH    74     -16.019 -27.757 -26.745  0.00-15.00           N  
ATOM   1209  H   GLH    74     -16.754 -28.088 -26.080  0.00-15.00           H  
ATOM   1210  CA  GLH    74     -16.478 -27.557 -28.137  0.00-15.00           C  
ATOM   1211  HA  GLH    74     -15.900 -28.212 -28.675  0.00-15.00           H  
ATOM   1212  CB  GLH    74     -18.011 -27.905 -28.070  0.00-15.00           C  
ATOM   1213  HB2 GLH    74     -18.557 -26.998 -28.148  0.00-15.00           H  
ATOM   1214  HB3 GLH    74     -18.249 -28.377 -27.162  0.00-15.00           H  
ATOM   1215  CG  GLH    74     -18.389 -28.799 -29.251  0.00-15.00           C  
ATOM   1216  HG2 GLH    74     -17.977 -28.570 -30.242  0.00-15.00           H  
ATOM   1217  HG3 GLH    74     -18.068 -29.798 -29.040  0.00-15.00           H  
ATOM   1218  CD  GLH    74     -19.881 -28.963 -29.480  0.00-15.00           C  
ATOM   1219  OE1 GLH    74     -20.653 -28.131 -28.809  0.00-15.00           O  
ATOM   1220  OE2 GLH    74     -20.323 -29.908 -30.142  0.00-15.00           O  
ATOM   1221  HE1 GLH    74     -21.370 -28.562 -28.497  0.00-15.00           H  
ATOM   1222  C   GLH    74     -16.180 -26.212 -28.705  0.00-15.00           C  
ATOM   1223  O   GLH    74     -15.484 -26.220 -29.723  0.00-15.00           O  
ATOM   1224  N   GLH    75     -16.808 -25.147 -28.229  0.00-15.00           N  
ATOM   1225  H   GLH    75     -17.497 -25.257 -27.531  0.00-15.00           H  
ATOM   1226  CA  GLH    75     -16.637 -23.806 -28.778  0.00-15.00           C  
ATOM   1227  HA  GLH    75     -17.113 -23.878 -29.823  0.00-15.00           H  
ATOM   1228  CB  GLH    75     -17.419 -22.747 -27.995  0.00-15.00           C  
ATOM   1229  HB2 GLH    75     -16.974 -22.732 -27.031  0.00-15.00           H  
ATOM   1230  HB3 GLH    75     -18.460 -23.078 -27.867  0.00-15.00           H  
ATOM   1231  CG  GLH    75     -17.306 -21.364 -28.652  0.00-15.00           C  
ATOM   1232  HG2 GLH    75     -16.385 -21.130 -29.065  0.00-15.00           H  
ATOM   1233  HG3 GLH    75     -17.948 -21.464 -29.510  0.00-15.00           H  
ATOM   1234  CD  GLH    75     -17.711 -20.214 -27.770  0.00-15.00           C  
ATOM   1235  OE1 GLH    75     -18.095 -20.587 -26.504  0.00-15.00           O  
ATOM   1236  OE2 GLH    75     -17.690 -19.037 -28.147  0.00-15.00           O  
ATOM   1237  HE1 GLH    75     -18.242 -19.794 -25.960  0.00-15.00           H  
ATOM   1238  C   GLH    75     -15.159 -23.502 -28.991  0.00-15.00           C  
ATOM   1239  O   GLH    75     -14.736 -22.918 -29.960  0.00-15.00           O  
ATOM   1240  N   ALA    76     -14.274 -23.761 -27.968  0.00-15.00           N  
ATOM   1241  H   ALA    76     -14.580 -24.357 -27.226  0.00-15.00           H  
ATOM   1242  CA  ALA    76     -12.927 -23.379 -27.958  0.00-15.00           C  
ATOM   1243  HA  ALA    76     -12.896 -22.416 -28.459  0.00-15.00           H  
ATOM   1244  CB  ALA    76     -12.425 -23.314 -26.499  0.00-15.00           C  
ATOM   1245  HB1 ALA    76     -11.738 -24.037 -26.196  0.00-15.00           H  
ATOM   1246  HB2 ALA    76     -13.297 -23.273 -25.840  0.00-15.00           H  
ATOM   1247  HB3 ALA    76     -11.865 -22.448 -26.239  0.00-15.00           H  
ATOM   1248  C   ALA    76     -12.154 -24.395 -28.835  0.00-15.00           C  
ATOM   1249  O   ALA    76     -11.032 -24.053 -29.260  0.00-15.00           O  
ATOM   1250  N   GLN    77     -12.660 -25.611 -29.051  0.00-15.00           N  
ATOM   1251  H   GLN    77     -13.628 -25.633 -28.840  0.00-15.00           H  
ATOM   1252  CA  GLN    77     -11.998 -26.642 -29.858  0.00-15.00           C  
ATOM   1253  HA  GLN    77     -12.653 -27.464 -29.850  0.00-15.00           H  
ATOM   1254  CB  GLN    77     -11.758 -26.120 -31.260  0.00-15.00           C  
ATOM   1255  HB2 GLN    77     -10.770 -25.548 -31.421  0.00-15.00           H  
ATOM   1256  HB3 GLN    77     -11.674 -27.001 -31.914  0.00-15.00           H  
ATOM   1257  CG  GLN    77     -12.896 -25.230 -31.786  0.00-15.00           C  
ATOM   1258  HG2 GLN    77     -13.820 -25.594 -31.413  0.00-15.00           H  
ATOM   1259  HG3 GLN    77     -12.863 -24.264 -31.358  0.00-15.00           H  
ATOM   1260  CD  GLN    77     -12.835 -25.115 -33.261  0.00-15.00           C  
ATOM   1261  OE1 GLN    77     -12.583 -24.035 -33.738  0.00-15.00           O  
ATOM   1262  NE2 GLN    77     -13.267 -26.136 -33.985  0.00-15.00           N  
ATOM   1263 HE21 GLN    77     -13.339 -25.995 -34.972  0.00-15.00           H  
ATOM   1264 HE22 GLN    77     -13.210 -27.061 -33.574  0.00-15.00           H  
ATOM   1265  C   GLN    77     -10.673 -27.059 -29.323  0.00-15.00           C  
ATOM   1266  O   GLN    77      -9.718 -27.280 -30.035  0.00-15.00           O  
ATOM   1267  N   ARN    78     -10.661 -27.304 -28.010  0.00-15.00           N  
ATOM   1268  H   ARN    78     -11.441 -27.195 -27.442  0.00-15.00           H  
ATOM   1269  CA  ARN    78      -9.537 -28.011 -27.393  0.00-15.00           C  
ATOM   1270  HA  ARN    78      -8.820 -28.370 -28.117  0.00-15.00           H  
ATOM   1271  CB  ARN    78      -8.642 -26.991 -26.630  0.00-15.00           C  
ATOM   1272  HB2 ARN    78      -9.120 -26.577 -25.743  0.00-15.00           H  
ATOM   1273  HB3 ARN    78      -8.364 -26.173 -27.324  0.00-15.00           H  
ATOM   1274  CG  ARN    78      -7.306 -27.660 -26.152  0.00-15.00           C  
ATOM   1275  HG2 ARN    78      -7.010 -28.433 -26.881  0.00-15.00           H  
ATOM   1276  HG3 ARN    78      -7.380 -28.179 -25.190  0.00-15.00           H  
ATOM   1277  CD  ARN    78      -6.207 -26.620 -25.973  0.00-15.00           C  
ATOM   1278  HD2 ARN    78      -6.645 -25.781 -25.451  0.00-15.00           H  
ATOM   1279  HD3 ARN    78      -5.367 -27.073 -25.458  0.00-15.00           H  
ATOM   1280  NE  ARN    78      -5.680 -26.080 -27.230  0.00-15.00           N  
ATOM   1281  HE  ARN    78      -5.512 -26.761 -27.982  0.00-15.00           H  
ATOM   1282  CZ  ARN    78      -4.944 -24.834 -27.398  0.00-15.00           C  
ATOM   1283  NH1 ARN    78      -4.398 -24.203 -26.411  0.00-15.00           N  
ATOM   1284 HH11 ARN    78      -4.793 -24.344 -25.486  0.00-15.00           H  
ATOM   1285  NH2 ARN    78      -4.761 -24.382 -28.751  0.00-15.00           N  
ATOM   1286 HH21 ARN    78      -4.266 -25.030 -29.284  0.00-15.00           H  
ATOM   1287 HH22 ARN    78      -4.108 -23.645 -28.702  0.00-15.00           H  
ATOM   1288  C   ARN    78     -10.090 -29.032 -26.484  0.00-15.00           C  
ATOM   1289  O   ARN    78     -11.145 -28.751 -25.797  0.00-15.00           O  
ATOM   1290  N   SER    79      -9.420 -30.170 -26.447  0.00-15.00           N  
ATOM   1291  H   SER    79      -8.696 -30.225 -27.126  0.00-15.00           H  
ATOM   1292  CA  SER    79      -9.627 -31.198 -25.430  0.00-15.00           C  
ATOM   1293  HA  SER    79     -10.540 -30.903 -24.882  0.00-15.00           H  
ATOM   1294  CB  SER    79      -9.779 -32.527 -26.196  0.00-15.00           C  
ATOM   1295  HB2 SER    79      -9.920 -33.287 -25.430  0.00-15.00           H  
ATOM   1296  HB3 SER    79      -8.809 -32.888 -26.627  0.00-15.00           H  
ATOM   1297  OG  SER    79     -10.704 -32.657 -27.234  0.00-15.00           O  
ATOM   1298  HG  SER    79     -10.290 -32.257 -27.955  0.00-15.00           H  
ATOM   1299  C   SER    79      -8.470 -31.271 -24.429  0.00-15.00           C  
ATOM   1300  O   SER    79      -7.291 -31.104 -24.797  0.00-15.00           O  
ATOM   1301  N   TYR    80      -8.890 -31.677 -23.203  0.00-15.00           N  
ATOM   1302  H   TYR    80      -9.855 -31.648 -22.929  0.00-15.00           H  
ATOM   1303  CA  TYR    80      -7.929 -31.752 -22.116  0.00-15.00           C  
ATOM   1304  HA  TYR    80      -6.920 -31.636 -22.443  0.00-15.00           H  
ATOM   1305  CB  TYR    80      -8.017 -30.590 -21.115  0.00-15.00           C  
ATOM   1306  HB2 TYR    80      -7.410 -30.710 -20.286  0.00-15.00           H  
ATOM   1307  HB3 TYR    80      -9.006 -30.632 -20.653  0.00-15.00           H  
ATOM   1308  CG  TYR    80      -7.899 -29.147 -21.646  0.00-15.00           C  
ATOM   1309  CD1 TYR    80      -9.070 -28.452 -22.103  0.00-15.00           C  
ATOM   1310  HD1 TYR    80     -10.041 -28.888 -22.313  0.00-15.00           H  
ATOM   1311  CE1 TYR    80      -8.899 -27.153 -22.610  0.00-15.00           C  
ATOM   1312  HE1 TYR    80      -9.749 -26.645 -23.055  0.00-15.00           H  
ATOM   1313  CZ  TYR    80      -7.694 -26.432 -22.395  0.00-15.00           C  
ATOM   1314  OH  TYR    80      -7.532 -25.141 -22.793  0.00-15.00           O  
ATOM   1315  HH  TYR    80      -6.668 -24.952 -23.153  0.00-15.00           H  
ATOM   1316  CE2 TYR    80      -6.640 -27.064 -21.743  0.00-15.00           C  
ATOM   1317  HE2 TYR    80      -5.797 -26.474 -21.550  0.00-15.00           H  
ATOM   1318  CD2 TYR    80      -6.687 -28.430 -21.369  0.00-15.00           C  
ATOM   1319  HD2 TYR    80      -5.860 -28.970 -20.882  0.00-15.00           H  
ATOM   1320  C   TYR    80      -8.142 -33.102 -21.450  0.00-15.00           C  
ATOM   1321  O   TYR    80      -9.329 -33.387 -21.222  0.00-15.00           O  
ATOM   1322  N   ILE    81      -7.162 -33.831 -20.891  0.00-15.00           N  
ATOM   1323  H   ILE    81      -6.230 -33.549 -21.145  0.00-15.00           H  
ATOM   1324  CA  ILE    81      -7.256 -34.973 -19.983  0.00-15.00           C  
ATOM   1325  HA  ILE    81      -8.310 -35.234 -20.002  0.00-15.00           H  
ATOM   1326  CB  ILE    81      -6.449 -36.192 -20.637  0.00-15.00           C  
ATOM   1327  HB  ILE    81      -5.559 -35.690 -20.976  0.00-15.00           H  
ATOM   1328  CG2 ILE    81      -6.081 -37.334 -19.732  0.00-15.00           C  
ATOM   1329 HG21 ILE    81      -6.914 -38.050 -19.515  0.00-15.00           H  
ATOM   1330 HG22 ILE    81      -5.367 -37.914 -20.285  0.00-15.00           H  
ATOM   1331 HG23 ILE    81      -5.530 -37.061 -18.802  0.00-15.00           H  
ATOM   1332  CG1 ILE    81      -7.199 -36.799 -21.843  0.00-15.00           C  
ATOM   1333 HG12 ILE    81      -8.092 -37.305 -21.395  0.00-15.00           H  
ATOM   1334 HG13 ILE    81      -7.504 -36.001 -22.577  0.00-15.00           H  
ATOM   1335  CD1 ILE    81      -6.387 -37.813 -22.586  0.00-15.00           C  
ATOM   1336 HD11 ILE    81      -6.190 -38.674 -22.025  0.00-15.00           H  
ATOM   1337 HD12 ILE    81      -5.459 -37.384 -22.913  0.00-15.00           H  
ATOM   1338 HD13 ILE    81      -6.976 -38.049 -23.475  0.00-15.00           H  
ATOM   1339  C   ILE    81      -6.756 -34.508 -18.614  0.00-15.00           C  
ATOM   1340  O   ILE    81      -5.551 -34.421 -18.469  0.00-15.00           O  
ATOM   1341  N   LEU    82      -7.619 -34.108 -17.673  0.00-15.00           N  
ATOM   1342  H   LEU    82      -8.588 -34.291 -18.034  0.00-15.00           H  
ATOM   1343  CA  LEU    82      -7.316 -33.905 -16.318  0.00-15.00           C  
ATOM   1344  HA  LEU    82      -6.314 -33.577 -16.303  0.00-15.00           H  
ATOM   1345  CB  LEU    82      -8.293 -32.947 -15.631  0.00-15.00           C  
ATOM   1346  HB2 LEU    82      -8.477 -33.331 -14.639  0.00-15.00           H  
ATOM   1347  HB3 LEU    82      -9.234 -32.939 -16.221  0.00-15.00           H  
ATOM   1348  CG  LEU    82      -7.656 -31.602 -15.451  0.00-15.00           C  
ATOM   1349  HG  LEU    82      -6.757 -31.687 -14.916  0.00-15.00           H  
ATOM   1350  CD1 LEU    82      -7.339 -30.834 -16.725  0.00-15.00           C  
ATOM   1351 HD11 LEU    82      -6.642 -30.014 -16.578  0.00-15.00           H  
ATOM   1352 HD12 LEU    82      -8.271 -30.460 -17.200  0.00-15.00           H  
ATOM   1353 HD13 LEU    82      -6.880 -31.512 -17.537  0.00-15.00           H  
ATOM   1354  CD2 LEU    82      -8.505 -30.731 -14.438  0.00-15.00           C  
ATOM   1355 HD21 LEU    82      -9.312 -30.234 -15.002  0.00-15.00           H  
ATOM   1356 HD22 LEU    82      -8.915 -31.398 -13.692  0.00-15.00           H  
ATOM   1357 HD23 LEU    82      -7.931 -29.935 -13.906  0.00-15.00           H  
ATOM   1358  C   LEU    82      -7.439 -35.321 -15.693  0.00-15.00           C  
ATOM   1359  O   LEU    82      -8.519 -35.965 -15.794  0.00-15.00           O  
ATOM   1360  N   THR    83      -6.345 -35.799 -15.129  0.00-15.00           N  
ATOM   1361  H   THR    83      -5.545 -35.156 -15.081  0.00-15.00           H  
ATOM   1362  CA  THR    83      -6.122 -37.035 -14.369  0.00-15.00           C  
ATOM   1363  HA  THR    83      -7.099 -37.455 -14.301  0.00-15.00           H  
ATOM   1364  CB  THR    83      -5.221 -37.959 -15.208  0.00-15.00           C  
ATOM   1365  HB  THR    83      -5.679 -38.028 -16.182  0.00-15.00           H  
ATOM   1366  CG2 THR    83      -3.805 -37.522 -15.505  0.00-15.00           C  
ATOM   1367 HG21 THR    83      -3.054 -37.598 -14.704  0.00-15.00           H  
ATOM   1368 HG22 THR    83      -3.387 -38.163 -16.288  0.00-15.00           H  
ATOM   1369 HG23 THR    83      -3.912 -36.600 -15.952  0.00-15.00           H  
ATOM   1370  OG1 THR    83      -5.159 -39.300 -14.675  0.00-15.00           O  
ATOM   1371  HG1 THR    83      -6.050 -39.668 -14.512  0.00-15.00           H  
ATOM   1372  C   THR    83      -5.661 -36.646 -12.960  0.00-15.00           C  
ATOM   1373  O   THR    83      -5.189 -35.548 -12.745  0.00-15.00           O  
ATOM   1374  N   GLN    84      -5.511 -37.638 -12.026  0.00-15.00           N  
ATOM   1375  H   GLN    84      -5.789 -38.537 -12.380  0.00-15.00           H  
ATOM   1376  CA  GLN    84      -4.765 -37.585 -10.817  0.00-15.00           C  
ATOM   1377  HA  GLN    84      -4.675 -36.586 -10.468  0.00-15.00           H  
ATOM   1378  CB  GLN    84      -5.297 -38.727  -9.811  0.00-15.00           C  
ATOM   1379  HB2 GLN    84      -6.380 -38.649  -9.831  0.00-15.00           H  
ATOM   1380  HB3 GLN    84      -4.996 -38.563  -8.835  0.00-15.00           H  
ATOM   1381  CG  GLN    84      -4.808 -40.156 -10.223  0.00-15.00           C  
ATOM   1382  HG2 GLN    84      -3.723 -40.226 -10.310  0.00-15.00           H  
ATOM   1383  HG3 GLN    84      -5.275 -40.383 -11.187  0.00-15.00           H  
ATOM   1384  CD  GLN    84      -5.338 -41.276  -9.392  0.00-15.00           C  
ATOM   1385  OE1 GLN    84      -6.225 -41.045  -8.655  0.00-15.00           O  
ATOM   1386  NE2 GLN    84      -5.006 -42.487  -9.784  0.00-15.00           N  
ATOM   1387 HE21 GLN    84      -4.363 -42.590 -10.565  0.00-15.00           H  
ATOM   1388 HE22 GLN    84      -5.637 -43.283  -9.492  0.00-15.00           H  
ATOM   1389  C   GLN    84      -3.239 -37.821 -11.093  0.00-15.00           C  
ATOM   1390  O   GLN    84      -2.848 -38.286 -12.192  0.00-15.00           O  
ATOM   1391  N   GLY    85      -2.443 -37.574 -10.088  0.00-15.00           N  
ATOM   1392  H   GLY    85      -2.914 -37.386  -9.202  0.00-15.00           H  
ATOM   1393  CA  GLY    85      -0.999 -38.010 -10.014  0.00-15.00           C  
ATOM   1394  HA2 GLY    85      -0.469 -37.764 -10.891  0.00-15.00           H  
ATOM   1395  HA3 GLY    85      -0.539 -37.443  -9.245  0.00-15.00           H  
ATOM   1396  C   GLY    85      -0.929 -39.534  -9.741  0.00-15.00           C  
ATOM   1397  O   GLY    85      -1.515 -40.034  -8.743  0.00-15.00           O  
ATOM   1398  N   PRO    86      -0.265 -40.342 -10.540  0.00-15.00           N  
ATOM   1399  CD  PRO    86       0.604 -39.944 -11.597  0.00-15.00           C  
ATOM   1400  HD2 PRO    86       1.146 -39.061 -11.317  0.00-15.00           H  
ATOM   1401  HD3 PRO    86       0.010 -39.713 -12.437  0.00-15.00           H  
ATOM   1402  CG  PRO    86       1.413 -41.158 -11.946  0.00-15.00           C  
ATOM   1403  HG2 PRO    86       1.824 -41.225 -12.988  0.00-15.00           H  
ATOM   1404  HG3 PRO    86       2.259 -41.241 -11.293  0.00-15.00           H  
ATOM   1405  CB  PRO    86       0.565 -42.299 -11.578  0.00-15.00           C  
ATOM   1406  HB2 PRO    86       1.108 -43.240 -11.353  0.00-15.00           H  
ATOM   1407  HB3 PRO    86      -0.068 -42.526 -12.378  0.00-15.00           H  
ATOM   1408  CA  PRO    86      -0.208 -41.855 -10.369  0.00-15.00           C  
ATOM   1409  HA  PRO    86      -1.286 -42.071 -10.418  0.00-15.00           H  
ATOM   1410  C   PRO    86       0.308 -42.426  -9.061  0.00-15.00           C  
ATOM   1411  O   PRO    86       1.038 -41.760  -8.426  0.00-15.00           O  
ATOM   1412  N   LEU    87      -0.109 -43.601  -8.733  0.00-15.00           N  
ATOM   1413  H   LEU    87      -0.540 -44.074  -9.541  0.00-15.00           H  
ATOM   1414  CA  LEU    87       0.416 -44.415  -7.627  0.00-15.00           C  
ATOM   1415  HA  LEU    87       0.954 -43.709  -6.970  0.00-15.00           H  
ATOM   1416  CB  LEU    87      -0.641 -45.301  -6.956  0.00-15.00           C  
ATOM   1417  HB2 LEU    87      -0.287 -46.113  -6.284  0.00-15.00           H  
ATOM   1418  HB3 LEU    87      -1.285 -45.767  -7.732  0.00-15.00           H  
ATOM   1419  CG  LEU    87      -1.689 -44.438  -6.135  0.00-15.00           C  
ATOM   1420  HG  LEU    87      -2.023 -43.594  -6.819  0.00-15.00           H  
ATOM   1421  CD1 LEU    87      -2.929 -45.266  -5.816  0.00-15.00           C  
ATOM   1422 HD11 LEU    87      -3.824 -44.712  -5.439  0.00-15.00           H  
ATOM   1423 HD12 LEU    87      -3.236 -45.727  -6.659  0.00-15.00           H  
ATOM   1424 HD13 LEU    87      -2.797 -46.080  -5.149  0.00-15.00           H  
ATOM   1425  CD2 LEU    87      -1.111 -43.891  -4.818  0.00-15.00           C  
ATOM   1426 HD21 LEU    87      -0.179 -43.340  -4.907  0.00-15.00           H  
ATOM   1427 HD22 LEU    87      -0.805 -44.701  -4.104  0.00-15.00           H  
ATOM   1428 HD23 LEU    87      -1.853 -43.291  -4.218  0.00-15.00           H  
ATOM   1429  C   LEU    87       1.472 -45.347  -8.300  0.00-15.00           C  
ATOM   1430  O   LEU    87       1.270 -45.637  -9.506  0.00-15.00           O  
ATOM   1431  N   PRO    88       2.395 -45.955  -7.532  0.00-15.00           N  
ATOM   1432  CD  PRO    88       2.664 -45.614  -6.150  0.00-15.00           C  
ATOM   1433  HD2 PRO    88       2.862 -44.524  -5.952  0.00-15.00           H  
ATOM   1434  HD3 PRO    88       1.814 -45.970  -5.503  0.00-15.00           H  
ATOM   1435  CG  PRO    88       4.001 -46.323  -5.852  0.00-15.00           C  
ATOM   1436  HG2 PRO    88       4.871 -45.620  -5.815  0.00-15.00           H  
ATOM   1437  HG3 PRO    88       3.998 -46.742  -4.900  0.00-15.00           H  
ATOM   1438  CB  PRO    88       4.225 -47.335  -6.939  0.00-15.00           C  
ATOM   1439  HB2 PRO    88       5.306 -47.276  -7.183  0.00-15.00           H  
ATOM   1440  HB3 PRO    88       3.932 -48.349  -6.615  0.00-15.00           H  
ATOM   1441  CA  PRO    88       3.387 -46.824  -8.122  0.00-15.00           C  
ATOM   1442  HA  PRO    88       4.013 -46.133  -8.655  0.00-15.00           H  
ATOM   1443  C   PRO    88       2.840 -47.994  -8.990  0.00-15.00           C  
ATOM   1444  O   PRO    88       3.607 -48.545  -9.749  0.00-15.00           O  
ATOM   1445  N   ASN    89       1.517 -48.356  -8.887  0.00-15.00           N  
ATOM   1446  H   ASN    89       0.953 -47.790  -8.217  0.00-15.00           H  
ATOM   1447  CA  ASN    89       0.840 -49.381  -9.692  0.00-15.00           C  
ATOM   1448  HA  ASN    89       1.624 -50.090 -10.016  0.00-15.00           H  
ATOM   1449  CB  ASN    89      -0.015 -50.398  -8.813  0.00-15.00           C  
ATOM   1450  HB2 ASN    89       0.705 -50.830  -8.102  0.00-15.00           H  
ATOM   1451  HB3 ASN    89      -0.519 -51.041  -9.475  0.00-15.00           H  
ATOM   1452  CG  ASN    89      -1.143 -49.839  -7.979  0.00-15.00           C  
ATOM   1453  OD1 ASN    89      -0.775 -49.104  -7.030  0.00-15.00           O  
ATOM   1454  ND2 ASN    89      -2.388 -50.280  -8.114  0.00-15.00           N  
ATOM   1455 HD21 ASN    89      -2.573 -50.851  -8.897  0.00-15.00           H  
ATOM   1456 HD22 ASN    89      -3.082 -50.104  -7.406  0.00-15.00           H  
ATOM   1457  C   ASN    89       0.060 -48.756 -10.842  0.00-15.00           C  
ATOM   1458  O   ASN    89      -0.352 -49.441 -11.740  0.00-15.00           O  
ATOM   1459  N   THR    90      -0.081 -47.440 -10.940  0.00-15.00           N  
ATOM   1460  H   THR    90       0.353 -46.715 -10.382  0.00-15.00           H  
ATOM   1461  CA  THR    90      -0.891 -46.729 -11.978  0.00-15.00           C  
ATOM   1462  HA  THR    90      -1.402 -47.521 -12.569  0.00-15.00           H  
ATOM   1463  CB  THR    90      -2.115 -45.932 -11.384  0.00-15.00           C  
ATOM   1464  HB  THR    90      -2.586 -45.524 -12.311  0.00-15.00           H  
ATOM   1465  CG2 THR    90      -3.171 -46.753 -10.621  0.00-15.00           C  
ATOM   1466 HG21 THR    90      -4.097 -46.192 -10.432  0.00-15.00           H  
ATOM   1467 HG22 THR    90      -2.690 -47.164  -9.694  0.00-15.00           H  
ATOM   1468 HG23 THR    90      -3.574 -47.607 -11.222  0.00-15.00           H  
ATOM   1469  OG1 THR    90      -1.660 -44.742 -10.732  0.00-15.00           O  
ATOM   1470  HG1 THR    90      -2.432 -44.159 -10.873  0.00-15.00           H  
ATOM   1471  C   THR    90      -0.072 -45.979 -13.084  0.00-15.00           C  
ATOM   1472  O   THR    90      -0.550 -45.179 -13.874  0.00-15.00           O  
ATOM   1473  N   CYS    91       1.156 -46.396 -13.227  0.00-15.00           N  
ATOM   1474  H   CYS    91       1.403 -47.080 -12.535  0.00-15.00           H  
ATOM   1475  CA  CYS    91       2.144 -45.694 -14.043  0.00-15.00           C  
ATOM   1476  HA  CYS    91       1.875 -44.660 -14.082  0.00-15.00           H  
ATOM   1477  CB  CYS    91       3.529 -45.562 -13.383  0.00-15.00           C  
ATOM   1478  HB2 CYS    91       4.109 -44.892 -13.973  0.00-15.00           H  
ATOM   1479  HB3 CYS    91       4.012 -46.510 -13.192  0.00-15.00           H  
ATOM   1480  SG  CYS    91       3.463 -44.822 -11.712  0.00-15.00           S  
ATOM   1481  HG  CYS    91       2.766 -45.790 -11.160  0.00-15.00           H  
ATOM   1482  C   CYS    91       2.237 -46.251 -15.435  0.00-15.00           C  
ATOM   1483  O   CYS    91       2.192 -45.508 -16.406  0.00-15.00           O  
ATOM   1484  N   GLY    92       2.317 -47.559 -15.597  0.00-15.00           N  
ATOM   1485  H   GLY    92       2.459 -48.128 -14.753  0.00-15.00           H  
ATOM   1486  CA  GLY    92       2.012 -48.364 -16.754  0.00-15.00           C  
ATOM   1487  HA2 GLY    92       2.823 -48.406 -17.494  0.00-15.00           H  
ATOM   1488  HA3 GLY    92       1.899 -49.383 -16.378  0.00-15.00           H  
ATOM   1489  C   GLY    92       0.605 -47.969 -17.319  0.00-15.00           C  
ATOM   1490  O   GLY    92       0.448 -47.635 -18.509  0.00-15.00           O  
ATOM   1491  N   HIE    93      -0.413 -47.774 -16.424  0.00-15.00           N  
ATOM   1492  H   HIE    93      -0.240 -47.910 -15.442  0.00-15.00           H  
ATOM   1493  CA  HIE    93      -1.728 -47.261 -16.889  0.00-15.00           C  
ATOM   1494  HA  HIE    93      -2.087 -47.861 -17.744  0.00-15.00           H  
ATOM   1495  CB  HIE    93      -2.795 -47.387 -15.754  0.00-15.00           C  
ATOM   1496  HB2 HIE    93      -2.463 -46.639 -14.955  0.00-15.00           H  
ATOM   1497  HB3 HIE    93      -3.747 -47.033 -16.141  0.00-15.00           H  
ATOM   1498  CG  HIE    93      -2.973 -48.704 -15.074  0.00-15.00           C  
ATOM   1499  ND1 HIE    93      -3.267 -48.775 -13.748  0.00-15.00           N  
ATOM   1500  CE1 HIE    93      -3.428 -50.039 -13.452  0.00-15.00           C  
ATOM   1501  HE1 HIE    93      -3.419 -50.366 -12.385  0.00-15.00           H  
ATOM   1502  NE2 HIE    93      -3.433 -50.753 -14.565  0.00-15.00           N  
ATOM   1503  HE2 HIE    93      -3.567 -51.735 -14.627  0.00-15.00           H  
ATOM   1504  CD2 HIE    93      -3.231 -49.946 -15.606  0.00-15.00           C  
ATOM   1505  HD2 HIE    93      -3.292 -50.228 -16.574  0.00-15.00           H  
ATOM   1506  C   HIE    93      -1.695 -45.829 -17.463  0.00-15.00           C  
ATOM   1507  O   HIE    93      -2.333 -45.550 -18.496  0.00-15.00           O  
ATOM   1508  N   PHE    94      -0.939 -44.957 -16.787  0.00-15.00           N  
ATOM   1509  H   PHE    94      -0.669 -45.149 -15.827  0.00-15.00           H  
ATOM   1510  CA  PHE    94      -0.684 -43.575 -17.164  0.00-15.00           C  
ATOM   1511  HA  PHE    94      -1.694 -43.090 -17.323  0.00-15.00           H  
ATOM   1512  CB  PHE    94       0.074 -42.902 -16.079  0.00-15.00           C  
ATOM   1513  HB2 PHE    94       1.073 -43.294 -15.903  0.00-15.00           H  
ATOM   1514  HB3 PHE    94      -0.437 -42.913 -15.148  0.00-15.00           H  
ATOM   1515  CG  PHE    94       0.194 -41.389 -16.346  0.00-15.00           C  
ATOM   1516  CD1 PHE    94       1.131 -40.765 -17.187  0.00-15.00           C  
ATOM   1517  HD1 PHE    94       1.781 -41.300 -17.839  0.00-15.00           H  
ATOM   1518  CE1 PHE    94       1.271 -39.362 -17.132  0.00-15.00           C  
ATOM   1519  HE1 PHE    94       2.005 -38.834 -17.744  0.00-15.00           H  
ATOM   1520  CZ  PHE    94       0.461 -38.576 -16.313  0.00-15.00           C  
ATOM   1521  HZ  PHE    94       0.555 -37.457 -16.302  0.00-15.00           H  
ATOM   1522  CE2 PHE    94      -0.468 -39.174 -15.448  0.00-15.00           C  
ATOM   1523  HE2 PHE    94      -1.079 -38.489 -14.898  0.00-15.00           H  
ATOM   1524  CD2 PHE    94      -0.541 -40.606 -15.445  0.00-15.00           C  
ATOM   1525  HD2 PHE    94      -1.125 -41.135 -14.718  0.00-15.00           H  
ATOM   1526  C   PHE    94       0.009 -43.468 -18.555  0.00-15.00           C  
ATOM   1527  O   PHE    94      -0.433 -42.579 -19.274  0.00-15.00           O  
ATOM   1528  N   TRP    95       0.942 -44.323 -18.871  0.00-15.00           N  
ATOM   1529  H   TRP    95       1.300 -44.969 -18.165  0.00-15.00           H  
ATOM   1530  CA  TRP    95       1.648 -44.220 -20.138  0.00-15.00           C  
ATOM   1531  HA  TRP    95       1.593 -43.179 -20.427  0.00-15.00           H  
ATOM   1532  CB  TRP    95       3.187 -44.605 -19.967  0.00-15.00           C  
ATOM   1533  HB2 TRP    95       3.284 -45.558 -19.472  0.00-15.00           H  
ATOM   1534  HB3 TRP    95       3.731 -44.654 -20.914  0.00-15.00           H  
ATOM   1535  CG  TRP    95       3.926 -43.624 -19.235  0.00-15.00           C  
ATOM   1536  CD1 TRP    95       4.483 -43.792 -17.978  0.00-15.00           C  
ATOM   1537  HD1 TRP    95       4.488 -44.666 -17.383  0.00-15.00           H  
ATOM   1538  NE1 TRP    95       4.997 -42.634 -17.511  0.00-15.00           N  
ATOM   1539  HE1 TRP    95       5.343 -42.483 -16.521  0.00-15.00           H  
ATOM   1540  CE2 TRP    95       4.956 -41.601 -18.462  0.00-15.00           C  
ATOM   1541  CZ2 TRP    95       5.468 -40.358 -18.465  0.00-15.00           C  
ATOM   1542  HZ2 TRP    95       5.943 -39.968 -17.555  0.00-15.00           H  
ATOM   1543  CH2 TRP    95       5.391 -39.648 -19.717  0.00-15.00           C  
ATOM   1544  HH2 TRP    95       5.789 -38.663 -19.760  0.00-15.00           H  
ATOM   1545  CZ3 TRP    95       4.777 -40.180 -20.865  0.00-15.00           C  
ATOM   1546  HZ3 TRP    95       4.664 -39.588 -21.793  0.00-15.00           H  
ATOM   1547  CE3 TRP    95       4.183 -41.433 -20.806  0.00-15.00           C  
ATOM   1548  HE3 TRP    95       3.709 -41.875 -21.656  0.00-15.00           H  
ATOM   1549  CD2 TRP    95       4.268 -42.227 -19.576  0.00-15.00           C  
ATOM   1550  C   TRP    95       0.938 -44.910 -21.303  0.00-15.00           C  
ATOM   1551  O   TRP    95       1.071 -44.459 -22.446  0.00-15.00           O  
ATOM   1552  N   GLH    96       0.262 -46.030 -20.982  0.00-15.00           N  
ATOM   1553  H   GLH    96       0.276 -46.288 -20.037  0.00-15.00           H  
ATOM   1554  CA  GLH    96      -0.806 -46.699 -21.844  0.00-15.00           C  
ATOM   1555  HA  GLH    96      -0.285 -47.051 -22.729  0.00-15.00           H  
ATOM   1556  CB  GLH    96      -1.563 -47.822 -21.089  0.00-15.00           C  
ATOM   1557  HB2 GLH    96      -2.135 -47.292 -20.286  0.00-15.00           H  
ATOM   1558  HB3 GLH    96      -0.855 -48.506 -20.593  0.00-15.00           H  
ATOM   1559  CG  GLH    96      -2.429 -48.535 -22.123  0.00-15.00           C  
ATOM   1560  HG2 GLH    96      -3.070 -47.774 -22.640  0.00-15.00           H  
ATOM   1561  HG3 GLH    96      -1.776 -48.971 -22.856  0.00-15.00           H  
ATOM   1562  CD  GLH    96      -3.242 -49.661 -21.548  0.00-15.00           C  
ATOM   1563  OE1 GLH    96      -3.193 -49.785 -20.144  0.00-15.00           O  
ATOM   1564  OE2 GLH    96      -3.902 -50.387 -22.332  0.00-15.00           O  
ATOM   1565  HE1 GLH    96      -3.905 -50.418 -19.888  0.00-15.00           H  
ATOM   1566  C   GLH    96      -1.768 -45.576 -22.348  0.00-15.00           C  
ATOM   1567  O   GLH    96      -2.047 -45.566 -23.529  0.00-15.00           O  
ATOM   1568  N   MET    97      -2.382 -44.736 -21.386  0.00-15.00           N  
ATOM   1569  H   MET    97      -2.262 -45.105 -20.469  0.00-15.00           H  
ATOM   1570  CA  MET    97      -3.329 -43.707 -21.658  0.00-15.00           C  
ATOM   1571  HA  MET    97      -4.283 -44.187 -21.957  0.00-15.00           H  
ATOM   1572  CB  MET    97      -3.705 -42.955 -20.366  0.00-15.00           C  
ATOM   1573  HB2 MET    97      -2.798 -42.475 -20.092  0.00-15.00           H  
ATOM   1574  HB3 MET    97      -4.013 -43.732 -19.673  0.00-15.00           H  
ATOM   1575  CG  MET    97      -4.910 -41.925 -20.508  0.00-15.00           C  
ATOM   1576  HG2 MET    97      -4.887 -41.198 -21.310  0.00-15.00           H  
ATOM   1577  HG3 MET    97      -5.811 -42.515 -20.725  0.00-15.00           H  
ATOM   1578  SD  MET    97      -5.112 -40.892 -19.040  0.00-15.00           S  
ATOM   1579  CE  MET    97      -3.591 -39.915 -19.175  0.00-15.00           C  
ATOM   1580  HE1 MET    97      -3.485 -39.671 -20.226  0.00-15.00           H  
ATOM   1581  HE2 MET    97      -3.751 -38.974 -18.599  0.00-15.00           H  
ATOM   1582  HE3 MET    97      -2.817 -40.400 -18.673  0.00-15.00           H  
ATOM   1583  C   MET    97      -2.792 -42.650 -22.603  0.00-15.00           C  
ATOM   1584  O   MET    97      -3.371 -42.206 -23.516  0.00-15.00           O  
ATOM   1585  N   VAL    98      -1.529 -42.219 -22.377  0.00-15.00           N  
ATOM   1586  H   VAL    98      -1.039 -42.321 -21.475  0.00-15.00           H  
ATOM   1587  CA  VAL    98      -0.756 -41.292 -23.307  0.00-15.00           C  
ATOM   1588  HA  VAL    98      -1.280 -40.386 -23.437  0.00-15.00           H  
ATOM   1589  CB  VAL    98       0.622 -41.005 -22.690  0.00-15.00           C  
ATOM   1590  HB  VAL    98       1.200 -41.900 -22.435  0.00-15.00           H  
ATOM   1591  CG1 VAL    98       1.642 -40.310 -23.655  0.00-15.00           C  
ATOM   1592 HG11 VAL    98       1.530 -39.228 -23.806  0.00-15.00           H  
ATOM   1593 HG12 VAL    98       1.595 -40.736 -24.701  0.00-15.00           H  
ATOM   1594 HG13 VAL    98       2.685 -40.405 -23.314  0.00-15.00           H  
ATOM   1595  CG2 VAL    98       0.500 -40.147 -21.422  0.00-15.00           C  
ATOM   1596 HG21 VAL    98      -0.127 -40.465 -20.592  0.00-15.00           H  
ATOM   1597 HG22 VAL    98       1.370 -40.018 -20.785  0.00-15.00           H  
ATOM   1598 HG23 VAL    98       0.184 -39.162 -21.733  0.00-15.00           H  
ATOM   1599  C   VAL    98      -0.610 -41.908 -24.698  0.00-15.00           C  
ATOM   1600  O   VAL    98      -0.814 -41.223 -25.659  0.00-15.00           O  
ATOM   1601  N   TRP    99      -0.213 -43.169 -24.822  0.00-15.00           N  
ATOM   1602  H   TRP    99      -0.312 -43.774 -24.033  0.00-15.00           H  
ATOM   1603  CA  TRP    99       0.184 -43.767 -26.061  0.00-15.00           C  
ATOM   1604  HA  TRP    99       0.777 -43.005 -26.671  0.00-15.00           H  
ATOM   1605  CB  TRP    99       0.806 -45.115 -25.774  0.00-15.00           C  
ATOM   1606  HB2 TRP    99       1.760 -45.013 -25.235  0.00-15.00           H  
ATOM   1607  HB3 TRP    99       0.092 -45.753 -25.254  0.00-15.00           H  
ATOM   1608  CG  TRP    99       1.151 -45.826 -27.118  0.00-15.00           C  
ATOM   1609  CD1 TRP    99       0.330 -46.696 -27.824  0.00-15.00           C  
ATOM   1610  HD1 TRP    99      -0.548 -47.203 -27.372  0.00-15.00           H  
ATOM   1611  NE1 TRP    99       0.859 -46.984 -29.018  0.00-15.00           N  
ATOM   1612  HE1 TRP    99       0.263 -47.299 -29.761  0.00-15.00           H  
ATOM   1613  CE2 TRP    99       2.131 -46.490 -29.084  0.00-15.00           C  
ATOM   1614  CZ2 TRP    99       3.164 -46.521 -30.043  0.00-15.00           C  
ATOM   1615  HZ2 TRP    99       2.949 -46.951 -30.944  0.00-15.00           H  
ATOM   1616  CH2 TRP    99       4.360 -45.807 -29.836  0.00-15.00           C  
ATOM   1617  HH2 TRP    99       5.031 -45.691 -30.654  0.00-15.00           H  
ATOM   1618  CZ3 TRP    99       4.509 -45.080 -28.687  0.00-15.00           C  
ATOM   1619  HZ3 TRP    99       5.367 -44.364 -28.734  0.00-15.00           H  
ATOM   1620  CE3 TRP    99       3.525 -45.036 -27.665  0.00-15.00           C  
ATOM   1621  HE3 TRP    99       3.805 -44.588 -26.725  0.00-15.00           H  
ATOM   1622  CD2 TRP    99       2.299 -45.684 -27.916  0.00-15.00           C  
ATOM   1623  C   TRP    99      -1.184 -43.900 -26.691  0.00-15.00           C  
ATOM   1624  O   TRP    99      -1.326 -43.418 -27.826  0.00-15.00           O  
ATOM   1625  N   GLH   100      -2.175 -44.538 -26.032  0.00-15.00           N  
ATOM   1626  H   GLH   100      -2.099 -44.584 -25.034  0.00-15.00           H  
ATOM   1627  CA  GLH   100      -3.403 -44.904 -26.701  0.00-15.00           C  
ATOM   1628  HA  GLH   100      -3.229 -45.472 -27.617  0.00-15.00           H  
ATOM   1629  CB  GLH   100      -4.333 -45.719 -25.818  0.00-15.00           C  
ATOM   1630  HB2 GLH   100      -4.205 -45.466 -24.782  0.00-15.00           H  
ATOM   1631  HB3 GLH   100      -5.320 -45.666 -26.049  0.00-15.00           H  
ATOM   1632  CG  GLH   100      -3.951 -47.216 -25.960  0.00-15.00           C  
ATOM   1633  HG2 GLH   100      -4.421 -47.639 -26.841  0.00-15.00           H  
ATOM   1634  HG3 GLH   100      -2.869 -47.405 -26.086  0.00-15.00           H  
ATOM   1635  CD  GLH   100      -4.267 -48.044 -24.705  0.00-15.00           C  
ATOM   1636  OE1 GLH   100      -5.034 -47.462 -23.797  0.00-15.00           O  
ATOM   1637  OE2 GLH   100      -3.830 -49.194 -24.650  0.00-15.00           O  
ATOM   1638  HE1 GLH   100      -5.664 -46.788 -24.098  0.00-15.00           H  
ATOM   1639  C   GLH   100      -4.093 -43.586 -27.143  0.00-15.00           C  
ATOM   1640  O   GLH   100      -4.610 -43.607 -28.205  0.00-15.00           O  
ATOM   1641  N   GLN   101      -4.070 -42.526 -26.353  0.00-15.00           N  
ATOM   1642  H   GLN   101      -3.708 -42.620 -25.356  0.00-15.00           H  
ATOM   1643  CA  GLN   101      -4.810 -41.332 -26.775  0.00-15.00           C  
ATOM   1644  HA  GLN   101      -5.711 -41.706 -27.285  0.00-15.00           H  
ATOM   1645  CB  GLN   101      -5.290 -40.559 -25.513  0.00-15.00           C  
ATOM   1646  HB2 GLN   101      -5.692 -39.636 -25.857  0.00-15.00           H  
ATOM   1647  HB3 GLN   101      -4.339 -40.267 -25.012  0.00-15.00           H  
ATOM   1648  CG  GLN   101      -6.278 -41.160 -24.524  0.00-15.00           C  
ATOM   1649  HG2 GLN   101      -6.643 -40.413 -23.861  0.00-15.00           H  
ATOM   1650  HG3 GLN   101      -5.771 -41.793 -23.777  0.00-15.00           H  
ATOM   1651  CD  GLN   101      -7.436 -41.910 -25.222  0.00-15.00           C  
ATOM   1652  OE1 GLN   101      -8.151 -41.396 -26.055  0.00-15.00           O  
ATOM   1653  NE2 GLN   101      -7.518 -43.184 -24.923  0.00-15.00           N  
ATOM   1654 HE21 GLN   101      -8.072 -43.760 -25.533  0.00-15.00           H  
ATOM   1655 HE22 GLN   101      -7.004 -43.621 -24.188  0.00-15.00           H  
ATOM   1656  C   GLN   101      -3.944 -40.465 -27.700  0.00-15.00           C  
ATOM   1657  O   GLN   101      -4.471 -39.440 -28.169  0.00-15.00           O  
ATOM   1658  N   LYN   102      -2.664 -40.784 -27.866  0.00-15.00           N  
ATOM   1659  H   LYN   102      -2.299 -41.579 -27.370  0.00-15.00           H  
ATOM   1660  CA  LYN   102      -1.745 -40.083 -28.832  0.00-15.00           C  
ATOM   1661  HA  LYN   102      -0.811 -40.666 -28.800  0.00-15.00           H  
ATOM   1662  CB  LYN   102      -2.433 -39.973 -30.203  0.00-15.00           C  
ATOM   1663  HB2 LYN   102      -1.821 -39.254 -30.780  0.00-15.00           H  
ATOM   1664  HB3 LYN   102      -3.462 -39.588 -30.125  0.00-15.00           H  
ATOM   1665  CG  LYN   102      -2.535 -41.384 -30.919  0.00-15.00           C  
ATOM   1666  HG2 LYN   102      -3.147 -42.053 -30.276  0.00-15.00           H  
ATOM   1667  HG3 LYN   102      -1.529 -41.836 -31.068  0.00-15.00           H  
ATOM   1668  CD  LYN   102      -3.193 -41.291 -32.311  0.00-15.00           C  
ATOM   1669  HD2 LYN   102      -2.557 -40.895 -33.133  0.00-15.00           H  
ATOM   1670  HD3 LYN   102      -4.033 -40.615 -32.286  0.00-15.00           H  
ATOM   1671  CE  LYN   102      -3.673 -42.636 -32.703  0.00-15.00           C  
ATOM   1672  HE2 LYN   102      -3.762 -42.702 -33.803  0.00-15.00           H  
ATOM   1673  HE3 LYN   102      -4.715 -42.764 -32.370  0.00-15.00           H  
ATOM   1674  NZ  LYN   102      -2.849 -43.731 -32.123  0.00-15.00           N  
ATOM   1675  HZ1 LYN   102      -2.535 -44.276 -32.931  0.00-15.00           H  
ATOM   1676  HZ2 LYN   102      -3.395 -44.302 -31.521  0.00-15.00           H  
ATOM   1677  C   LYN   102      -1.491 -38.679 -28.354  0.00-15.00           C  
ATOM   1678  O   LYN   102      -1.245 -37.738 -29.158  0.00-15.00           O  
ATOM   1679  N   SER   103      -1.332 -38.628 -27.034  0.00-15.00           N  
ATOM   1680  H   SER   103      -1.338 -39.507 -26.480  0.00-15.00           H  
ATOM   1681  CA  SER   103      -1.005 -37.389 -26.321  0.00-15.00           C  
ATOM   1682  HA  SER   103      -1.586 -36.506 -26.630  0.00-15.00           H  
ATOM   1683  CB  SER   103      -1.153 -37.569 -24.807  0.00-15.00           C  
ATOM   1684  HB2 SER   103      -0.757 -38.559 -24.535  0.00-15.00           H  
ATOM   1685  HB3 SER   103      -0.728 -36.740 -24.276  0.00-15.00           H  
ATOM   1686  OG  SER   103      -2.550 -37.594 -24.494  0.00-15.00           O  
ATOM   1687  HG  SER   103      -2.857 -36.742 -24.751  0.00-15.00           H  
ATOM   1688  C   SER   103       0.495 -37.082 -26.667  0.00-15.00           C  
ATOM   1689  O   SER   103       1.341 -37.961 -26.708  0.00-15.00           O  
ATOM   1690  N   ARN   104       0.864 -35.822 -26.914  0.00-15.00           N  
ATOM   1691  H   ARN   104       0.163 -35.109 -26.828  0.00-15.00           H  
ATOM   1692  CA  ARN   104       2.227 -35.388 -27.305  0.00-15.00           C  
ATOM   1693  HA  ARN   104       2.821 -36.230 -27.605  0.00-15.00           H  
ATOM   1694  CB  ARN   104       2.070 -34.490 -28.580  0.00-15.00           C  
ATOM   1695  HB2 ARN   104       2.039 -35.044 -29.481  0.00-15.00           H  
ATOM   1696  HB3 ARN   104       1.173 -33.865 -28.595  0.00-15.00           H  
ATOM   1697  CG  ARN   104       3.202 -33.425 -28.667  0.00-15.00           C  
ATOM   1698  HG2 ARN   104       2.863 -32.582 -29.329  0.00-15.00           H  
ATOM   1699  HG3 ARN   104       3.430 -32.938 -27.673  0.00-15.00           H  
ATOM   1700  CD  ARN   104       4.479 -34.009 -29.242  0.00-15.00           C  
ATOM   1701  HD2 ARN   104       4.349 -34.618 -30.093  0.00-15.00           H  
ATOM   1702  HD3 ARN   104       4.813 -34.684 -28.409  0.00-15.00           H  
ATOM   1703  NE  ARN   104       5.467 -32.939 -29.492  0.00-15.00           N  
ATOM   1704  HE  ARN   104       5.351 -32.251 -28.782  0.00-15.00           H  
ATOM   1705  CZ  ARN   104       6.798 -33.273 -29.693  0.00-15.00           C  
ATOM   1706  NH1 ARN   104       7.329 -34.404 -29.561  0.00-15.00           N  
ATOM   1707 HH11 ARN   104       7.326 -34.849 -28.668  0.00-15.00           H  
ATOM   1708  NH2 ARN   104       7.578 -32.154 -29.886  0.00-15.00           N  
ATOM   1709 HH21 ARN   104       8.535 -32.538 -30.011  0.00-15.00           H  
ATOM   1710 HH22 ARN   104       7.366 -31.754 -30.781  0.00-15.00           H  
ATOM   1711  C   ARN   104       2.870 -34.510 -26.201  0.00-15.00           C  
ATOM   1712  O   ARN   104       4.059 -34.351 -26.114  0.00-15.00           O  
ATOM   1713  N   GLY   105       1.981 -33.901 -25.341  0.00-15.00           N  
ATOM   1714  H   GLY   105       0.998 -33.971 -25.519  0.00-15.00           H  
ATOM   1715  CA  GLY   105       2.494 -33.214 -24.122  0.00-15.00           C  
ATOM   1716  HA2 GLY   105       3.560 -33.382 -23.970  0.00-15.00           H  
ATOM   1717  HA3 GLY   105       2.414 -32.165 -24.266  0.00-15.00           H  
ATOM   1718  C   GLY   105       1.751 -33.702 -22.836  0.00-15.00           C  
ATOM   1719  O   GLY   105       0.520 -33.759 -22.897  0.00-15.00           O  
ATOM   1720  N   VAL   106       2.456 -33.841 -21.750  0.00-15.00           N  
ATOM   1721  H   VAL   106       3.364 -33.737 -21.909  0.00-15.00           H  
ATOM   1722  CA  VAL   106       2.028 -34.118 -20.393  0.00-15.00           C  
ATOM   1723  HA  VAL   106       0.891 -34.207 -20.508  0.00-15.00           H  
ATOM   1724  CB  VAL   106       2.619 -35.407 -19.767  0.00-15.00           C  
ATOM   1725  HB  VAL   106       3.734 -35.361 -19.629  0.00-15.00           H  
ATOM   1726  CG1 VAL   106       2.128 -35.769 -18.360  0.00-15.00           C  
ATOM   1727 HG11 VAL   106       1.041 -35.742 -18.216  0.00-15.00           H  
ATOM   1728 HG12 VAL   106       2.541 -34.985 -17.697  0.00-15.00           H  
ATOM   1729 HG13 VAL   106       2.599 -36.677 -17.985  0.00-15.00           H  
ATOM   1730  CG2 VAL   106       2.272 -36.515 -20.797  0.00-15.00           C  
ATOM   1731 HG21 VAL   106       1.233 -36.599 -20.759  0.00-15.00           H  
ATOM   1732 HG22 VAL   106       2.809 -37.393 -20.397  0.00-15.00           H  
ATOM   1733 HG23 VAL   106       2.529 -36.475 -21.845  0.00-15.00           H  
ATOM   1734  C   VAL   106       2.449 -32.882 -19.542  0.00-15.00           C  
ATOM   1735  O   VAL   106       3.537 -32.435 -19.746  0.00-15.00           O  
ATOM   1736  N   VAL   107       1.612 -32.484 -18.586  0.00-15.00           N  
ATOM   1737  H   VAL   107       0.778 -33.085 -18.564  0.00-15.00           H  
ATOM   1738  CA  VAL   107       1.835 -31.335 -17.693  0.00-15.00           C  
ATOM   1739  HA  VAL   107       2.755 -30.972 -17.893  0.00-15.00           H  
ATOM   1740  CB  VAL   107       0.761 -30.182 -17.942  0.00-15.00           C  
ATOM   1741  HB  VAL   107      -0.164 -30.576 -17.838  0.00-15.00           H  
ATOM   1742  CG1 VAL   107       0.823 -28.919 -17.045  0.00-15.00           C  
ATOM   1743 HG11 VAL   107       1.771 -28.353 -17.314  0.00-15.00           H  
ATOM   1744 HG12 VAL   107       0.712 -29.092 -15.980  0.00-15.00           H  
ATOM   1745 HG13 VAL   107       0.082 -28.243 -17.336  0.00-15.00           H  
ATOM   1746  CG2 VAL   107       0.576 -29.760 -19.425  0.00-15.00           C  
ATOM   1747 HG21 VAL   107      -0.258 -29.094 -19.707  0.00-15.00           H  
ATOM   1748 HG22 VAL   107       0.637 -30.618 -20.076  0.00-15.00           H  
ATOM   1749 HG23 VAL   107       1.476 -29.213 -19.755  0.00-15.00           H  
ATOM   1750  C   VAL   107       1.790 -31.907 -16.247  0.00-15.00           C  
ATOM   1751  O   VAL   107       0.895 -32.697 -16.030  0.00-15.00           O  
ATOM   1752  N   MET   108       2.659 -31.379 -15.374  0.00-15.00           N  
ATOM   1753  H   MET   108       3.207 -30.647 -15.716  0.00-15.00           H  
ATOM   1754  CA  MET   108       2.821 -31.662 -14.002  0.00-15.00           C  
ATOM   1755  HA  MET   108       1.937 -32.229 -13.748  0.00-15.00           H  
ATOM   1756  CB  MET   108       4.056 -32.601 -13.717  0.00-15.00           C  
ATOM   1757  HB2 MET   108       5.032 -32.120 -13.891  0.00-15.00           H  
ATOM   1758  HB3 MET   108       4.031 -33.430 -14.408  0.00-15.00           H  
ATOM   1759  CG  MET   108       4.047 -33.167 -12.294  0.00-15.00           C  
ATOM   1760  HG2 MET   108       4.328 -32.361 -11.666  0.00-15.00           H  
ATOM   1761  HG3 MET   108       3.027 -33.439 -12.086  0.00-15.00           H  
ATOM   1762  SD  MET   108       5.263 -34.432 -11.989  0.00-15.00           S  
ATOM   1763  CE  MET   108       4.820 -34.643 -10.224  0.00-15.00           C  
ATOM   1764  HE1 MET   108       3.877 -35.058 -10.199  0.00-15.00           H  
ATOM   1765  HE2 MET   108       4.837 -33.669  -9.699  0.00-15.00           H  
ATOM   1766  HE3 MET   108       5.445 -35.318  -9.661  0.00-15.00           H  
ATOM   1767  C   MET   108       2.821 -30.428 -13.049  0.00-15.00           C  
ATOM   1768  O   MET   108       3.746 -29.642 -13.273  0.00-15.00           O  
ATOM   1769  N   LEU   109       1.778 -30.236 -12.254  0.00-15.00           N  
ATOM   1770  H   LEU   109       0.936 -30.802 -12.284  0.00-15.00           H  
ATOM   1771  CA  LEU   109       1.564 -29.042 -11.468  0.00-15.00           C  
ATOM   1772  HA  LEU   109       2.271 -28.183 -11.711  0.00-15.00           H  
ATOM   1773  CB  LEU   109       0.051 -28.603 -11.603  0.00-15.00           C  
ATOM   1774  HB2 LEU   109      -0.535 -29.502 -11.437  0.00-15.00           H  
ATOM   1775  HB3 LEU   109      -0.186 -27.873 -10.802  0.00-15.00           H  
ATOM   1776  CG  LEU   109      -0.317 -28.090 -13.071  0.00-15.00           C  
ATOM   1777  HG  LEU   109      -0.237 -28.901 -13.817  0.00-15.00           H  
ATOM   1778  CD1 LEU   109      -1.796 -27.738 -12.997  0.00-15.00           C  
ATOM   1779 HD11 LEU   109      -2.393 -28.646 -12.752  0.00-15.00           H  
ATOM   1780 HD12 LEU   109      -2.000 -27.070 -12.150  0.00-15.00           H  
ATOM   1781 HD13 LEU   109      -2.165 -27.302 -13.959  0.00-15.00           H  
ATOM   1782  CD2 LEU   109       0.578 -26.960 -13.632  0.00-15.00           C  
ATOM   1783 HD21 LEU   109       1.459 -27.456 -13.939  0.00-15.00           H  
ATOM   1784 HD22 LEU   109       0.728 -26.172 -12.869  0.00-15.00           H  
ATOM   1785 HD23 LEU   109       0.151 -26.432 -14.507  0.00-15.00           H  
ATOM   1786  C   LEU   109       1.839 -29.163 -10.042  0.00-15.00           C  
ATOM   1787  O   LEU   109       1.701 -28.191  -9.291  0.00-15.00           O  
ATOM   1788  N   ASN   110       2.391 -30.309  -9.659  0.00-15.00           N  
ATOM   1789  H   ASN   110       2.771 -30.953 -10.371  0.00-15.00           H  
ATOM   1790  CA  ASN   110       2.690 -30.724  -8.260  0.00-15.00           C  
ATOM   1791  HA  ASN   110       2.742 -29.821  -7.655  0.00-15.00           H  
ATOM   1792  CB  ASN   110       1.578 -31.633  -7.679  0.00-15.00           C  
ATOM   1793  HB2 ASN   110       0.599 -31.396  -8.093  0.00-15.00           H  
ATOM   1794  HB3 ASN   110       1.464 -31.542  -6.609  0.00-15.00           H  
ATOM   1795  CG  ASN   110       1.614 -33.183  -7.888  0.00-15.00           C  
ATOM   1796  OD1 ASN   110       2.010 -33.598  -8.990  0.00-15.00           O  
ATOM   1797  ND2 ASN   110       1.452 -33.942  -6.826  0.00-15.00           N  
ATOM   1798 HD21 ASN   110       1.404 -34.972  -6.972  0.00-15.00           H  
ATOM   1799 HD22 ASN   110       1.139 -33.671  -5.912  0.00-15.00           H  
ATOM   1800  C   ASN   110       4.099 -31.309  -8.121  0.00-15.00           C  
ATOM   1801  O   ASN   110       4.930 -31.068  -8.949  0.00-15.00           O  
ATOM   1802  N   ARG   111       4.371 -31.913  -6.989  0.00-15.00           N  
ATOM   1803  H   ARG   111       3.623 -31.981  -6.311  0.00-15.00           H  
ATOM   1804  CA  ARG   111       5.650 -32.669  -6.682  0.00-15.00           C  
ATOM   1805  HA  ARG   111       6.239 -32.681  -7.565  0.00-15.00           H  
ATOM   1806  CB  ARG   111       6.427 -31.955  -5.579  0.00-15.00           C  
ATOM   1807  HB2 ARG   111       7.230 -32.543  -5.254  0.00-15.00           H  
ATOM   1808  HB3 ARG   111       5.941 -31.878  -4.593  0.00-15.00           H  
ATOM   1809  CG  ARG   111       6.849 -30.598  -6.047  0.00-15.00           C  
ATOM   1810  HG2 ARG   111       6.125 -29.824  -6.433  0.00-15.00           H  
ATOM   1811  HG3 ARG   111       7.467 -30.726  -6.922  0.00-15.00           H  
ATOM   1812  CD  ARG   111       7.719 -29.910  -4.870  0.00-15.00           C  
ATOM   1813  HD2 ARG   111       8.260 -29.163  -5.435  0.00-15.00           H  
ATOM   1814  HD3 ARG   111       8.435 -30.675  -4.414  0.00-15.00           H  
ATOM   1815  NE  ARG   111       6.824 -29.361  -3.813  0.00-15.00           N  
ATOM   1816  HE  ARG   111       6.188 -30.096  -3.476  0.00-15.00           H  
ATOM   1817  CZ  ARG   111       6.785 -28.233  -3.128  0.00-15.00           C  
ATOM   1818  NH1 ARG   111       7.714 -27.329  -3.411  0.00-15.00           N  
ATOM   1819 HH11 ARG   111       8.409 -27.431  -4.092  0.00-15.00           H  
ATOM   1820 HH12 ARG   111       7.831 -26.547  -2.766  0.00-15.00           H  
ATOM   1821  NH2 ARG   111       5.877 -28.076  -2.218  0.00-15.00           N  
ATOM   1822 HH21 ARG   111       5.610 -28.951  -1.788  0.00-15.00           H  
ATOM   1823 HH22 ARG   111       5.647 -27.144  -1.841  0.00-15.00           H  
ATOM   1824  C   ARG   111       5.372 -34.179  -6.335  0.00-15.00           C  
ATOM   1825  O   ARG   111       4.330 -34.540  -5.744  0.00-15.00           O  
ATOM   1826  N   VAL   112       6.393 -35.040  -6.591  0.00-15.00           N  
ATOM   1827  H   VAL   112       7.183 -34.574  -7.108  0.00-15.00           H  
ATOM   1828  CA  VAL   112       6.606 -36.375  -6.024  0.00-15.00           C  
ATOM   1829  HA  VAL   112       5.711 -36.988  -6.231  0.00-15.00           H  
ATOM   1830  CB  VAL   112       7.933 -37.107  -6.619  0.00-15.00           C  
ATOM   1831  HB  VAL   112       8.775 -36.477  -6.443  0.00-15.00           H  
ATOM   1832  CG1 VAL   112       8.391 -38.504  -6.039  0.00-15.00           C  
ATOM   1833 HG11 VAL   112       7.528 -39.201  -6.220  0.00-15.00           H  
ATOM   1834 HG12 VAL   112       8.650 -38.619  -5.033  0.00-15.00           H  
ATOM   1835 HG13 VAL   112       9.250 -38.908  -6.602  0.00-15.00           H  
ATOM   1836  CG2 VAL   112       7.750 -37.284  -8.134  0.00-15.00           C  
ATOM   1837 HG21 VAL   112       8.552 -37.837  -8.551  0.00-15.00           H  
ATOM   1838 HG22 VAL   112       7.745 -36.303  -8.554  0.00-15.00           H  
ATOM   1839 HG23 VAL   112       6.807 -37.741  -8.382  0.00-15.00           H  
ATOM   1840  C   VAL   112       6.605 -36.342  -4.474  0.00-15.00           C  
ATOM   1841  O   VAL   112       5.621 -36.720  -3.836  0.00-15.00           O  
ATOM   1842  N   MET   113       7.679 -35.860  -3.843  0.00-15.00           N  
ATOM   1843  H   MET   113       8.452 -35.386  -4.310  0.00-15.00           H  
ATOM   1844  CA  MET   113       7.866 -35.840  -2.402  0.00-15.00           C  
ATOM   1845  HA  MET   113       7.225 -36.668  -1.991  0.00-15.00           H  
ATOM   1846  CB  MET   113       9.341 -36.202  -2.060  0.00-15.00           C  
ATOM   1847  HB2 MET   113       9.953 -35.435  -2.539  0.00-15.00           H  
ATOM   1848  HB3 MET   113       9.546 -37.145  -2.481  0.00-15.00           H  
ATOM   1849  CG  MET   113       9.616 -36.333  -0.589  0.00-15.00           C  
ATOM   1850  HG2 MET   113       9.530 -35.392  -0.068  0.00-15.00           H  
ATOM   1851  HG3 MET   113       8.899 -37.077  -0.129  0.00-15.00           H  
ATOM   1852  SD  MET   113      11.218 -37.018  -0.286  0.00-15.00           S  
ATOM   1853  CE  MET   113      11.278 -37.047   1.520  0.00-15.00           C  
ATOM   1854  HE1 MET   113      11.254 -36.068   1.947  0.00-15.00           H  
ATOM   1855  HE2 MET   113      12.247 -37.406   1.863  0.00-15.00           H  
ATOM   1856  HE3 MET   113      10.525 -37.462   2.142  0.00-15.00           H  
ATOM   1857  C   MET   113       7.569 -34.435  -1.871  0.00-15.00           C  
ATOM   1858  O   MET   113       8.207 -33.525  -2.373  0.00-15.00           O  
ATOM   1859  N   GLU   114       6.685 -34.340  -0.875  0.00-15.00           N  
ATOM   1860  H   GLU   114       6.442 -35.169  -0.374  0.00-15.00           H  
ATOM   1861  CA  GLU   114       6.557 -33.175  -0.030  0.00-15.00           C  
ATOM   1862  HA  GLU   114       7.020 -32.316  -0.422  0.00-15.00           H  
ATOM   1863  CB  GLU   114       5.012 -32.899   0.273  0.00-15.00           C  
ATOM   1864  HB2 GLU   114       4.941 -32.207   1.075  0.00-15.00           H  
ATOM   1865  HB3 GLU   114       4.420 -33.707   0.685  0.00-15.00           H  
ATOM   1866  CG  GLU   114       4.247 -32.489  -0.992  0.00-15.00           C  
ATOM   1867  HG2 GLU   114       4.217 -33.318  -1.680  0.00-15.00           H  
ATOM   1868  HG3 GLU   114       3.204 -32.410  -0.694  0.00-15.00           H  
ATOM   1869  CD  GLU   114       4.666 -31.147  -1.577  0.00-15.00           C  
ATOM   1870  OE1 GLU   114       5.010 -30.208  -0.802  0.00-15.00           O  
ATOM   1871  OE2 GLU   114       4.700 -30.941  -2.793  0.00-15.00           O  
ATOM   1872  C   GLU   114       7.322 -33.449   1.270  0.00-15.00           C  
ATOM   1873  O   GLU   114       7.500 -34.610   1.707  0.00-15.00           O  
ATOM   1874  N   LYS   115       7.667 -32.324   1.954  0.00-15.00           N  
ATOM   1875  H   LYS   115       7.454 -31.392   1.522  0.00-15.00           H  
ATOM   1876  CA  LYS   115       8.106 -32.305   3.350  0.00-15.00           C  
ATOM   1877  HA  LYS   115       8.918 -32.997   3.549  0.00-15.00           H  
ATOM   1878  CB  LYS   115       8.761 -30.941   3.560  0.00-15.00           C  
ATOM   1879  HB2 LYS   115       9.005 -30.853   4.655  0.00-15.00           H  
ATOM   1880  HB3 LYS   115       8.028 -30.118   3.398  0.00-15.00           H  
ATOM   1881  CG  LYS   115      10.037 -30.774   2.678  0.00-15.00           C  
ATOM   1882  HG2 LYS   115       9.781 -30.995   1.697  0.00-15.00           H  
ATOM   1883  HG3 LYS   115      10.698 -31.542   2.955  0.00-15.00           H  
ATOM   1884  CD  LYS   115      10.770 -29.517   2.863  0.00-15.00           C  
ATOM   1885  HD2 LYS   115      11.113 -29.658   3.923  0.00-15.00           H  
ATOM   1886  HD3 LYS   115      10.245 -28.596   3.005  0.00-15.00           H  
ATOM   1887  CE  LYS   115      12.012 -29.279   1.959  0.00-15.00           C  
ATOM   1888  HE2 LYS   115      12.657 -30.173   1.904  0.00-15.00           H  
ATOM   1889  HE3 LYS   115      11.795 -28.977   0.943  0.00-15.00           H  
ATOM   1890  NZ  LYS   115      12.998 -28.320   2.609  0.00-15.00           N  
ATOM   1891  HZ1 LYS   115      13.794 -28.200   1.974  0.00-15.00           H  
ATOM   1892  HZ2 LYS   115      12.424 -27.460   2.697  0.00-15.00           H  
ATOM   1893  HZ3 LYS   115      13.377 -28.546   3.492  0.00-15.00           H  
ATOM   1894  C   LYS   115       6.994 -32.656   4.308  0.00-15.00           C  
ATOM   1895  O   LYS   115       6.347 -31.747   4.918  0.00-15.00           O  
ATOM   1896  N   GLY   116       6.504 -33.867   4.302  0.00-15.00           N  
ATOM   1897  H   GLY   116       6.960 -34.577   3.680  0.00-15.00           H  
ATOM   1898  CA  GLY   116       5.423 -34.301   5.100  0.00-15.00           C  
ATOM   1899  HA2 GLY   116       5.637 -34.395   6.189  0.00-15.00           H  
ATOM   1900  HA3 GLY   116       4.525 -33.745   5.018  0.00-15.00           H  
ATOM   1901  C   GLY   116       5.047 -35.762   4.616  0.00-15.00           C  
ATOM   1902  O   GLY   116       5.154 -36.703   5.402  0.00-15.00           O  
ATOM   1903  N   SER   117       4.683 -35.965   3.310  0.00-15.00           N  
ATOM   1904  H   SER   117       4.781 -35.181   2.756  0.00-15.00           H  
ATOM   1905  CA  SER   117       4.095 -37.175   2.799  0.00-15.00           C  
ATOM   1906  HA  SER   117       4.479 -37.917   3.450  0.00-15.00           H  
ATOM   1907  CB  SER   117       2.564 -37.015   2.894  0.00-15.00           C  
ATOM   1908  HB2 SER   117       2.292 -36.280   2.139  0.00-15.00           H  
ATOM   1909  HB3 SER   117       2.284 -36.773   3.939  0.00-15.00           H  
ATOM   1910  OG  SER   117       1.921 -38.263   2.544  0.00-15.00           O  
ATOM   1911  HG  SER   117       2.386 -39.026   3.006  0.00-15.00           H  
ATOM   1912  C   SER   117       4.736 -37.395   1.395  0.00-15.00           C  
ATOM   1913  O   SER   117       5.862 -36.996   1.131  0.00-15.00           O  
ATOM   1914  N   LEU   118       4.021 -38.131   0.522  0.00-15.00           N  
ATOM   1915  H   LEU   118       3.105 -38.324   0.875  0.00-15.00           H  
ATOM   1916  CA  LEU   118       4.240 -38.556  -0.896  0.00-15.00           C  
ATOM   1917  HA  LEU   118       5.072 -37.956  -1.276  0.00-15.00           H  
ATOM   1918  CB  LEU   118       4.788 -40.031  -0.889  0.00-15.00           C  
ATOM   1919  HB2 LEU   118       5.570 -40.189  -0.077  0.00-15.00           H  
ATOM   1920  HB3 LEU   118       3.991 -40.785  -0.776  0.00-15.00           H  
ATOM   1921  CG  LEU   118       5.622 -40.285  -2.095  0.00-15.00           C  
ATOM   1922  HG  LEU   118       5.185 -39.849  -2.976  0.00-15.00           H  
ATOM   1923  CD1 LEU   118       7.034 -39.838  -2.011  0.00-15.00           C  
ATOM   1924 HD11 LEU   118       7.422 -39.920  -0.982  0.00-15.00           H  
ATOM   1925 HD12 LEU   118       7.650 -40.204  -2.794  0.00-15.00           H  
ATOM   1926 HD13 LEU   118       6.936 -38.759  -2.130  0.00-15.00           H  
ATOM   1927  CD2 LEU   118       5.576 -41.805  -2.373  0.00-15.00           C  
ATOM   1928 HD21 LEU   118       5.912 -41.858  -3.396  0.00-15.00           H  
ATOM   1929 HD22 LEU   118       4.583 -42.238  -2.190  0.00-15.00           H  
ATOM   1930 HD23 LEU   118       6.333 -42.343  -1.780  0.00-15.00           H  
ATOM   1931  C   LEU   118       2.983 -38.299  -1.757  0.00-15.00           C  
ATOM   1932  O   LEU   118       2.062 -39.091  -1.579  0.00-15.00           O  
ATOM   1933  N   LYS   119       2.928 -37.349  -2.669  0.00-15.00           N  
ATOM   1934  H   LYS   119       3.838 -36.952  -2.882  0.00-15.00           H  
ATOM   1935  CA  LYS   119       1.761 -36.820  -3.355  0.00-15.00           C  
ATOM   1936  HA  LYS   119       0.818 -37.264  -2.910  0.00-15.00           H  
ATOM   1937  CB  LYS   119       1.639 -35.329  -2.990  0.00-15.00           C  
ATOM   1938  HB2 LYS   119       0.846 -34.745  -3.560  0.00-15.00           H  
ATOM   1939  HB3 LYS   119       2.539 -34.780  -3.244  0.00-15.00           H  
ATOM   1940  CG  LYS   119       1.440 -34.910  -1.487  0.00-15.00           C  
ATOM   1941  HG2 LYS   119       2.327 -35.167  -0.842  0.00-15.00           H  
ATOM   1942  HG3 LYS   119       1.268 -33.863  -1.616  0.00-15.00           H  
ATOM   1943  CD  LYS   119       0.174 -35.563  -0.914  0.00-15.00           C  
ATOM   1944  HD2 LYS   119      -0.684 -35.308  -1.543  0.00-15.00           H  
ATOM   1945  HD3 LYS   119       0.119 -36.647  -0.974  0.00-15.00           H  
ATOM   1946  CE  LYS   119      -0.128 -35.070   0.538  0.00-15.00           C  
ATOM   1947  HE2 LYS   119      -0.098 -33.979   0.489  0.00-15.00           H  
ATOM   1948  HE3 LYS   119       0.573 -35.363   1.280  0.00-15.00           H  
ATOM   1949  NZ  LYS   119      -1.489 -35.457   0.942  0.00-15.00           N  
ATOM   1950  HZ1 LYS   119      -2.253 -35.038   0.423  0.00-15.00           H  
ATOM   1951  HZ2 LYS   119      -1.483 -36.482   0.894  0.00-15.00           H  
ATOM   1952  HZ3 LYS   119      -1.619 -35.120   1.948  0.00-15.00           H  
ATOM   1953  C   LYS   119       1.695 -37.091  -4.910  0.00-15.00           C  
ATOM   1954  O   LYS   119       0.648 -36.844  -5.477  0.00-15.00           O  
ATOM   1955  N   CYS   120       2.794 -37.637  -5.441  0.00-15.00           N  
ATOM   1956  H   CYS   120       3.502 -37.871  -4.800  0.00-15.00           H  
ATOM   1957  CA  CYS   120       2.850 -38.217  -6.834  0.00-15.00           C  
ATOM   1958  HA  CYS   120       1.851 -38.687  -7.151  0.00-15.00           H  
ATOM   1959  CB  CYS   120       3.207 -37.135  -7.895  0.00-15.00           C  
ATOM   1960  HB2 CYS   120       4.213 -36.733  -7.607  0.00-15.00           H  
ATOM   1961  HB3 CYS   120       2.554 -36.367  -7.806  0.00-15.00           H  
ATOM   1962  SG  CYS   120       3.113 -37.697  -9.613  0.00-15.00           S  
ATOM   1963  HG  CYS   120       4.072 -38.636  -9.637  0.00-15.00           H  
ATOM   1964  C   CYS   120       3.958 -39.381  -6.707  0.00-15.00           C  
ATOM   1965  O   CYS   120       4.883 -39.236  -5.889  0.00-15.00           O  
ATOM   1966  N   ALA   121       3.836 -40.416  -7.569  0.00-15.00           N  
ATOM   1967  H   ALA   121       3.073 -40.499  -8.238  0.00-15.00           H  
ATOM   1968  CA  ALA   121       4.909 -41.388  -7.953  0.00-15.00           C  
ATOM   1969  HA  ALA   121       5.527 -41.560  -7.096  0.00-15.00           H  
ATOM   1970  CB  ALA   121       4.384 -42.703  -8.535  0.00-15.00           C  
ATOM   1971  HB1 ALA   121       3.703 -43.275  -7.912  0.00-15.00           H  
ATOM   1972  HB2 ALA   121       3.880 -42.573  -9.500  0.00-15.00           H  
ATOM   1973  HB3 ALA   121       5.209 -43.301  -8.775  0.00-15.00           H  
ATOM   1974  C   ALA   121       5.743 -40.688  -8.979  0.00-15.00           C  
ATOM   1975  O   ALA   121       5.253 -39.841  -9.735  0.00-15.00           O  
ATOM   1976  N   GLN   122       7.083 -41.018  -8.956  0.00-15.00           N  
ATOM   1977  H   GLN   122       7.451 -41.597  -8.234  0.00-15.00           H  
ATOM   1978  CA  GLN   122       8.014 -40.654  -9.961  0.00-15.00           C  
ATOM   1979  HA  GLN   122       7.946 -39.585 -10.031  0.00-15.00           H  
ATOM   1980  CB  GLN   122       9.470 -41.035  -9.526  0.00-15.00           C  
ATOM   1981  HB2 GLN   122       9.500 -42.139  -9.341  0.00-15.00           H  
ATOM   1982  HB3 GLN   122       9.674 -40.545  -8.540  0.00-15.00           H  
ATOM   1983  CG  GLN   122      10.642 -40.729 -10.467  0.00-15.00           C  
ATOM   1984  HG2 GLN   122      10.507 -41.181 -11.439  0.00-15.00           H  
ATOM   1985  HG3 GLN   122      11.640 -41.102 -10.147  0.00-15.00           H  
ATOM   1986  CD  GLN   122      10.618 -39.206 -10.746  0.00-15.00           C  
ATOM   1987  OE1 GLN   122      10.645 -38.407  -9.828  0.00-15.00           O  
ATOM   1988  NE2 GLN   122      10.500 -38.798 -11.998  0.00-15.00           N  
ATOM   1989 HE21 GLN   122      10.687 -39.445 -12.752  0.00-15.00           H  
ATOM   1990 HE22 GLN   122      10.671 -37.855 -12.354  0.00-15.00           H  
ATOM   1991  C   GLN   122       7.676 -41.440 -11.265  0.00-15.00           C  
ATOM   1992  O   GLN   122       8.311 -42.448 -11.619  0.00-15.00           O  
ATOM   1993  N   TYR   123       6.703 -41.001 -12.025  0.00-15.00           N  
ATOM   1994  H   TYR   123       6.151 -40.196 -11.757  0.00-15.00           H  
ATOM   1995  CA  TYR   123       6.227 -41.743 -13.166  0.00-15.00           C  
ATOM   1996  HA  TYR   123       6.151 -42.750 -12.828  0.00-15.00           H  
ATOM   1997  CB  TYR   123       4.716 -41.379 -13.430  0.00-15.00           C  
ATOM   1998  HB2 TYR   123       4.116 -41.601 -12.551  0.00-15.00           H  
ATOM   1999  HB3 TYR   123       4.340 -42.063 -14.225  0.00-15.00           H  
ATOM   2000  CG  TYR   123       4.488 -39.954 -13.772  0.00-15.00           C  
ATOM   2001  CD1 TYR   123       4.251 -39.005 -12.773  0.00-15.00           C  
ATOM   2002  HD1 TYR   123       4.105 -39.232 -11.675  0.00-15.00           H  
ATOM   2003  CE1 TYR   123       4.158 -37.653 -13.201  0.00-15.00           C  
ATOM   2004  HE1 TYR   123       4.018 -36.906 -12.446  0.00-15.00           H  
ATOM   2005  CZ  TYR   123       4.225 -37.263 -14.537  0.00-15.00           C  
ATOM   2006  OH  TYR   123       3.986 -35.949 -14.862  0.00-15.00           O  
ATOM   2007  HH  TYR   123       3.287 -35.568 -14.354  0.00-15.00           H  
ATOM   2008  CE2 TYR   123       4.298 -38.235 -15.526  0.00-15.00           C  
ATOM   2009  HE2 TYR   123       4.247 -37.932 -16.586  0.00-15.00           H  
ATOM   2010  CD2 TYR   123       4.474 -39.541 -15.130  0.00-15.00           C  
ATOM   2011  HD2 TYR   123       4.520 -40.355 -15.878  0.00-15.00           H  
ATOM   2012  C   TYR   123       7.131 -41.622 -14.441  0.00-15.00           C  
ATOM   2013  O   TYR   123       6.887 -42.393 -15.437  0.00-15.00           O  
ATOM   2014  N   TRP   124       8.234 -40.851 -14.435  0.00-15.00           N  
ATOM   2015  H   TRP   124       8.500 -40.241 -13.621  0.00-15.00           H  
ATOM   2016  CA  TRP   124       9.159 -40.622 -15.533  0.00-15.00           C  
ATOM   2017  HA  TRP   124       8.998 -41.395 -16.246  0.00-15.00           H  
ATOM   2018  CB  TRP   124       8.891 -39.179 -16.090  0.00-15.00           C  
ATOM   2019  HB2 TRP   124       7.845 -39.104 -16.248  0.00-15.00           H  
ATOM   2020  HB3 TRP   124       9.482 -39.109 -16.978  0.00-15.00           H  
ATOM   2021  CG  TRP   124       9.402 -38.019 -15.313  0.00-15.00           C  
ATOM   2022  CD1 TRP   124      10.636 -37.531 -15.539  0.00-15.00           C  
ATOM   2023  HD1 TRP   124      11.324 -37.850 -16.263  0.00-15.00           H  
ATOM   2024  NE1 TRP   124      10.847 -36.583 -14.544  0.00-15.00           N  
ATOM   2025  HE1 TRP   124      11.759 -36.050 -14.469  0.00-15.00           H  
ATOM   2026  CE2 TRP   124       9.755 -36.459 -13.657  0.00-15.00           C  
ATOM   2027  CZ2 TRP   124       9.535 -35.605 -12.578  0.00-15.00           C  
ATOM   2028  HZ2 TRP   124      10.144 -34.787 -12.232  0.00-15.00           H  
ATOM   2029  CH2 TRP   124       8.477 -35.991 -11.763  0.00-15.00           C  
ATOM   2030  HH2 TRP   124       8.299 -35.552 -10.827  0.00-15.00           H  
ATOM   2031  CZ3 TRP   124       7.534 -36.989 -12.027  0.00-15.00           C  
ATOM   2032  HZ3 TRP   124       6.721 -37.334 -11.443  0.00-15.00           H  
ATOM   2033  CE3 TRP   124       7.771 -37.717 -13.247  0.00-15.00           C  
ATOM   2034  HE3 TRP   124       7.056 -38.501 -13.672  0.00-15.00           H  
ATOM   2035  CD2 TRP   124       8.842 -37.465 -14.089  0.00-15.00           C  
ATOM   2036  C   TRP   124      10.562 -40.811 -14.990  0.00-15.00           C  
ATOM   2037  O   TRP   124      10.813 -40.734 -13.795  0.00-15.00           O  
ATOM   2038  N   PRO   125      11.555 -41.187 -15.870  0.00-15.00           N  
ATOM   2039  CD  PRO   125      11.388 -41.410 -17.266  0.00-15.00           C  
ATOM   2040  HD2 PRO   125      11.451 -40.516 -17.887  0.00-15.00           H  
ATOM   2041  HD3 PRO   125      10.579 -42.061 -17.549  0.00-15.00           H  
ATOM   2042  CG  PRO   125      12.610 -42.186 -17.691  0.00-15.00           C  
ATOM   2043  HG2 PRO   125      12.864 -41.993 -18.728  0.00-15.00           H  
ATOM   2044  HG3 PRO   125      12.359 -43.249 -17.560  0.00-15.00           H  
ATOM   2045  CB  PRO   125      13.682 -41.916 -16.728  0.00-15.00           C  
ATOM   2046  HB2 PRO   125      14.380 -41.117 -17.125  0.00-15.00           H  
ATOM   2047  HB3 PRO   125      14.297 -42.813 -16.506  0.00-15.00           H  
ATOM   2048  CA  PRO   125      12.916 -41.426 -15.489  0.00-15.00           C  
ATOM   2049  HA  PRO   125      12.894 -42.129 -14.643  0.00-15.00           H  
ATOM   2050  C   PRO   125      13.603 -40.063 -15.108  0.00-15.00           C  
ATOM   2051  O   PRO   125      13.622 -39.146 -15.952  0.00-15.00           O  
ATOM   2052  N   GLN   126      14.323 -39.976 -14.011  0.00-15.00           N  
ATOM   2053  H   GLN   126      14.488 -40.755 -13.406  0.00-15.00           H  
ATOM   2054  CA  GLN   126      15.064 -38.760 -13.716  0.00-15.00           C  
ATOM   2055  HA  GLN   126      14.486 -37.832 -13.985  0.00-15.00           H  
ATOM   2056  CB  GLN   126      15.233 -38.737 -12.205  0.00-15.00           C  
ATOM   2057  HB2 GLN   126      15.737 -39.541 -11.797  0.00-15.00           H  
ATOM   2058  HB3 GLN   126      15.888 -37.864 -11.999  0.00-15.00           H  
ATOM   2059  CG  GLN   126      13.884 -38.548 -11.542  0.00-15.00           C  
ATOM   2060  HG2 GLN   126      13.319 -37.735 -12.055  0.00-15.00           H  
ATOM   2061  HG3 GLN   126      13.401 -39.485 -11.747  0.00-15.00           H  
ATOM   2062  CD  GLN   126      13.996 -38.411  -9.988  0.00-15.00           C  
ATOM   2063  OE1 GLN   126      14.078 -39.456  -9.315  0.00-15.00           O  
ATOM   2064  NE2 GLN   126      13.771 -37.203  -9.529  0.00-15.00           N  
ATOM   2065 HE21 GLN   126      13.625 -37.034  -8.529  0.00-15.00           H  
ATOM   2066 HE22 GLN   126      13.778 -36.401 -10.146  0.00-15.00           H  
ATOM   2067  C   GLN   126      16.517 -38.769 -14.279  0.00-15.00           C  
ATOM   2068  O   GLN   126      17.129 -37.716 -14.317  0.00-15.00           O  
ATOM   2069  N   LYN   127      17.009 -39.919 -14.746  0.00-15.00           N  
ATOM   2070  H   LYN   127      16.386 -40.702 -14.953  0.00-15.00           H  
ATOM   2071  CA  LYN   127      18.331 -40.009 -15.281  0.00-15.00           C  
ATOM   2072  HA  LYN   127      18.727 -38.975 -15.438  0.00-15.00           H  
ATOM   2073  CB  LYN   127      19.256 -40.742 -14.277  0.00-15.00           C  
ATOM   2074  HB2 LYN   127      20.114 -41.106 -14.783  0.00-15.00           H  
ATOM   2075  HB3 LYN   127      18.711 -41.508 -13.815  0.00-15.00           H  
ATOM   2076  CG  LYN   127      19.748 -39.820 -13.118  0.00-15.00           C  
ATOM   2077  HG2 LYN   127      18.946 -39.158 -12.834  0.00-15.00           H  
ATOM   2078  HG3 LYN   127      20.634 -39.230 -13.525  0.00-15.00           H  
ATOM   2079  CD  LYN   127      20.324 -40.650 -11.944  0.00-15.00           C  
ATOM   2080  HD2 LYN   127      19.439 -41.036 -11.391  0.00-15.00           H  
ATOM   2081  HD3 LYN   127      20.748 -41.548 -12.309  0.00-15.00           H  
ATOM   2082  CE  LYN   127      21.331 -39.869 -11.101  0.00-15.00           C  
ATOM   2083  HE2 LYN   127      21.083 -38.871 -11.039  0.00-15.00           H  
ATOM   2084  HE3 LYN   127      21.296 -40.246 -10.084  0.00-15.00           H  
ATOM   2085  NZ  LYN   127      22.642 -40.017 -11.711  0.00-15.00           N  
ATOM   2086  HZ1 LYN   127      23.185 -40.669 -11.133  0.00-15.00           H  
ATOM   2087  HZ2 LYN   127      23.225 -39.170 -11.537  0.00-15.00           H  
ATOM   2088  C   LYN   127      18.409 -40.647 -16.648  0.00-15.00           C  
ATOM   2089  O   LYN   127      17.932 -41.800 -16.719  0.00-15.00           O  
ATOM   2090  N   GLH   128      19.007 -40.038 -17.639  0.00-15.00           N  
ATOM   2091  H   GLH   128      19.189 -39.053 -17.503  0.00-15.00           H  
ATOM   2092  CA  GLH   128      19.100 -40.597 -18.973  0.00-15.00           C  
ATOM   2093  HA  GLH   128      18.098 -40.551 -19.423  0.00-15.00           H  
ATOM   2094  CB  GLH   128      20.233 -39.827 -19.802  0.00-15.00           C  
ATOM   2095  HB2 GLH   128      21.089 -39.744 -19.283  0.00-15.00           H  
ATOM   2096  HB3 GLH   128      20.190 -40.354 -20.718  0.00-15.00           H  
ATOM   2097  CG  GLH   128      19.717 -38.456 -20.276  0.00-15.00           C  
ATOM   2098  HG2 GLH   128      18.665 -38.395 -20.565  0.00-15.00           H  
ATOM   2099  HG3 GLH   128      20.230 -38.183 -21.187  0.00-15.00           H  
ATOM   2100  CD  GLH   128      20.000 -37.318 -19.285  0.00-15.00           C  
ATOM   2101  OE1 GLH   128      20.268 -37.695 -18.016  0.00-15.00           O  
ATOM   2102  OE2 GLH   128      20.004 -36.166 -19.664  0.00-15.00           O  
ATOM   2103  HE1 GLH   128      21.122 -37.540 -17.728  0.00-15.00           H  
ATOM   2104  C   GLH   128      19.498 -42.049 -19.039  0.00-15.00           C  
ATOM   2105  O   GLH   128      19.022 -42.818 -19.884  0.00-15.00           O  
ATOM   2106  N   GLH   129      20.408 -42.437 -18.132  0.00-15.00           N  
ATOM   2107  H   GLH   129      20.609 -41.840 -17.382  0.00-15.00           H  
ATOM   2108  CA  GLH   129      21.150 -43.746 -18.239  0.00-15.00           C  
ATOM   2109  HA  GLH   129      21.214 -44.039 -19.301  0.00-15.00           H  
ATOM   2110  CB  GLH   129      22.578 -43.574 -17.678  0.00-15.00           C  
ATOM   2111  HB2 GLH   129      23.115 -44.478 -17.900  0.00-15.00           H  
ATOM   2112  HB3 GLH   129      23.073 -42.786 -18.289  0.00-15.00           H  
ATOM   2113  CG  GLH   129      22.686 -43.218 -16.216  0.00-15.00           C  
ATOM   2114  HG2 GLH   129      21.843 -43.660 -15.674  0.00-15.00           H  
ATOM   2115  HG3 GLH   129      23.560 -43.807 -15.846  0.00-15.00           H  
ATOM   2116  CD  GLH   129      22.777 -41.762 -15.822  0.00-15.00           C  
ATOM   2117  OE1 GLH   129      22.275 -40.888 -16.727  0.00-15.00           O  
ATOM   2118  OE2 GLH   129      23.279 -41.441 -14.736  0.00-15.00           O  
ATOM   2119  HE1 GLH   129      21.479 -40.488 -16.450  0.00-15.00           H  
ATOM   2120  C   GLH   129      20.326 -44.813 -17.538  0.00-15.00           C  
ATOM   2121  O   GLH   129      20.621 -46.049 -17.586  0.00-15.00           O  
ATOM   2122  N   LYN   130      19.230 -44.342 -16.831  0.00-15.00           N  
ATOM   2123  H   LYN   130      19.281 -43.408 -16.481  0.00-15.00           H  
ATOM   2124  CA  LYN   130      18.284 -45.262 -16.187  0.00-15.00           C  
ATOM   2125  HA  LYN   130      18.527 -46.320 -16.344  0.00-15.00           H  
ATOM   2126  CB  LYN   130      18.280 -45.016 -14.671  0.00-15.00           C  
ATOM   2127  HB2 LYN   130      18.149 -43.945 -14.445  0.00-15.00           H  
ATOM   2128  HB3 LYN   130      17.425 -45.510 -14.281  0.00-15.00           H  
ATOM   2129  CG  LYN   130      19.489 -45.577 -13.973  0.00-15.00           C  
ATOM   2130  HG2 LYN   130      19.577 -46.652 -14.224  0.00-15.00           H  
ATOM   2131  HG3 LYN   130      20.358 -44.995 -14.291  0.00-15.00           H  
ATOM   2132  CD  LYN   130      19.399 -45.419 -12.429  0.00-15.00           C  
ATOM   2133  HD2 LYN   130      18.405 -45.662 -12.074  0.00-15.00           H  
ATOM   2134  HD3 LYN   130      19.708 -44.446 -12.192  0.00-15.00           H  
ATOM   2135  CE  LYN   130      20.430 -46.363 -11.746  0.00-15.00           C  
ATOM   2136  HE2 LYN   130      21.432 -46.260 -12.279  0.00-15.00           H  
ATOM   2137  HE3 LYN   130      20.460 -46.096 -10.746  0.00-15.00           H  
ATOM   2138  NZ  LYN   130      20.057 -47.790 -11.834  0.00-15.00           N  
ATOM   2139  HZ1 LYN   130      19.232 -47.845 -12.414  0.00-15.00           H  
ATOM   2140  HZ2 LYN   130      20.706 -48.404 -12.327  0.00-15.00           H  
ATOM   2141  C   LYN   130      16.870 -45.031 -16.639  0.00-15.00           C  
ATOM   2142  O   LYN   130      16.087 -44.210 -16.206  0.00-15.00           O  
ATOM   2143  N   GLH   131      16.525 -45.848 -17.704  0.00-15.00           N  
ATOM   2144  H   GLH   131      17.029 -46.734 -17.786  0.00-15.00           H  
ATOM   2145  CA  GLH   131      15.228 -45.804 -18.350  0.00-15.00           C  
ATOM   2146  HA  GLH   131      14.974 -44.732 -18.377  0.00-15.00           H  
ATOM   2147  CB  GLH   131      15.316 -46.342 -19.766  0.00-15.00           C  
ATOM   2148  HB2 GLH   131      16.130 -45.861 -20.303  0.00-15.00           H  
ATOM   2149  HB3 GLH   131      14.420 -46.049 -20.280  0.00-15.00           H  
ATOM   2150  CG  GLH   131      15.425 -47.877 -19.785  0.00-15.00           C  
ATOM   2151  HG2 GLH   131      14.931 -48.346 -18.909  0.00-15.00           H  
ATOM   2152  HG3 GLH   131      14.973 -48.290 -20.645  0.00-15.00           H  
ATOM   2153  CD  GLH   131      16.877 -48.403 -19.801  0.00-15.00           C  
ATOM   2154  OE1 GLH   131      17.860 -47.593 -19.518  0.00-15.00           O  
ATOM   2155  OE2 GLH   131      17.037 -49.578 -20.100  0.00-15.00           O  
ATOM   2156  HE1 GLH   131      18.706 -48.045 -19.610  0.00-15.00           H  
ATOM   2157  C   GLH   131      14.263 -46.615 -17.462  0.00-15.00           C  
ATOM   2158  O   GLH   131      14.697 -47.390 -16.664  0.00-15.00           O  
ATOM   2159  N   MET   132      12.971 -46.386 -17.712  0.00-15.00           N  
ATOM   2160  H   MET   132      12.758 -45.497 -18.008  0.00-15.00           H  
ATOM   2161  CA  MET   132      11.931 -47.124 -17.052  0.00-15.00           C  
ATOM   2162  HA  MET   132      12.435 -47.754 -16.336  0.00-15.00           H  
ATOM   2163  CB  MET   132      10.887 -46.200 -16.461  0.00-15.00           C  
ATOM   2164  HB2 MET   132      10.550 -45.402 -17.082  0.00-15.00           H  
ATOM   2165  HB3 MET   132      10.026 -46.809 -16.230  0.00-15.00           H  
ATOM   2166  CG  MET   132      11.348 -45.575 -15.115  0.00-15.00           C  
ATOM   2167  HG2 MET   132      12.383 -45.218 -15.165  0.00-15.00           H  
ATOM   2168  HG3 MET   132      11.360 -46.364 -14.407  0.00-15.00           H  
ATOM   2169  SD  MET   132      10.308 -44.206 -14.588  0.00-15.00           S  
ATOM   2170  CE  MET   132       8.971 -45.058 -13.733  0.00-15.00           C  
ATOM   2171  HE1 MET   132       8.037 -44.648 -14.005  0.00-15.00           H  
ATOM   2172  HE2 MET   132       9.146 -45.028 -12.638  0.00-15.00           H  
ATOM   2173  HE3 MET   132       8.963 -46.119 -13.909  0.00-15.00           H  
ATOM   2174  C   MET   132      11.221 -48.057 -17.989  0.00-15.00           C  
ATOM   2175  O   MET   132      11.091 -47.799 -19.184  0.00-15.00           O  
ATOM   2176  N   ILE   133      10.908 -49.269 -17.476  0.00-15.00           N  
ATOM   2177  H   ILE   133      11.070 -49.381 -16.511  0.00-15.00           H  
ATOM   2178  CA  ILE   133      10.088 -50.248 -18.193  0.00-15.00           C  
ATOM   2179  HA  ILE   133       9.795 -49.763 -19.103  0.00-15.00           H  
ATOM   2180  CB  ILE   133      10.849 -51.554 -18.490  0.00-15.00           C  
ATOM   2181  HB  ILE   133      11.523 -51.822 -17.608  0.00-15.00           H  
ATOM   2182  CG2 ILE   133       9.860 -52.736 -18.628  0.00-15.00           C  
ATOM   2183 HG21 ILE   133      10.059 -53.502 -17.874  0.00-15.00           H  
ATOM   2184 HG22 ILE   133       9.996 -53.201 -19.608  0.00-15.00           H  
ATOM   2185 HG23 ILE   133       8.819 -52.355 -18.580  0.00-15.00           H  
ATOM   2186  CG1 ILE   133      11.660 -51.414 -19.758  0.00-15.00           C  
ATOM   2187 HG12 ILE   133      12.221 -50.443 -19.747  0.00-15.00           H  
ATOM   2188 HG13 ILE   133      10.970 -51.400 -20.576  0.00-15.00           H  
ATOM   2189  CD1 ILE   133      12.560 -52.520 -20.100  0.00-15.00           C  
ATOM   2190 HD11 ILE   133      12.133 -53.463 -19.721  0.00-15.00           H  
ATOM   2191 HD12 ILE   133      13.544 -52.412 -19.645  0.00-15.00           H  
ATOM   2192 HD13 ILE   133      12.664 -52.526 -21.205  0.00-15.00           H  
ATOM   2193  C   ILE   133       8.837 -50.621 -17.380  0.00-15.00           C  
ATOM   2194  O   ILE   133       8.916 -50.904 -16.206  0.00-15.00           O  
ATOM   2195  N   PHE   134       7.664 -50.423 -18.067  0.00-15.00           N  
ATOM   2196  H   PHE   134       7.687 -50.217 -19.061  0.00-15.00           H  
ATOM   2197  CA  PHE   134       6.375 -50.711 -17.444  0.00-15.00           C  
ATOM   2198  HA  PHE   134       6.539 -50.885 -16.340  0.00-15.00           H  
ATOM   2199  CB  PHE   134       5.341 -49.560 -17.724  0.00-15.00           C  
ATOM   2200  HB2 PHE   134       4.392 -49.697 -17.210  0.00-15.00           H  
ATOM   2201  HB3 PHE   134       5.223 -49.567 -18.803  0.00-15.00           H  
ATOM   2202  CG  PHE   134       5.849 -48.214 -17.255  0.00-15.00           C  
ATOM   2203  CD1 PHE   134       5.709 -47.886 -15.905  0.00-15.00           C  
ATOM   2204  HD1 PHE   134       5.088 -48.633 -15.302  0.00-15.00           H  
ATOM   2205  CE1 PHE   134       6.187 -46.605 -15.467  0.00-15.00           C  
ATOM   2206  HE1 PHE   134       6.107 -46.257 -14.463  0.00-15.00           H  
ATOM   2207  CZ  PHE   134       6.835 -45.745 -16.413  0.00-15.00           C  
ATOM   2208  HZ  PHE   134       7.189 -44.753 -16.090  0.00-15.00           H  
ATOM   2209  CE2 PHE   134       6.977 -46.147 -17.723  0.00-15.00           C  
ATOM   2210  HE2 PHE   134       7.595 -45.539 -18.348  0.00-15.00           H  
ATOM   2211  CD2 PHE   134       6.557 -47.399 -18.130  0.00-15.00           C  
ATOM   2212  HD2 PHE   134       6.903 -47.839 -19.056  0.00-15.00           H  
ATOM   2213  C   PHE   134       5.935 -52.044 -18.002  0.00-15.00           C  
ATOM   2214  O   PHE   134       5.497 -52.112 -19.153  0.00-15.00           O  
ATOM   2215  N   GLH   135       6.068 -53.082 -17.179  0.00-15.00           N  
ATOM   2216  H   GLH   135       6.097 -52.865 -16.172  0.00-15.00           H  
ATOM   2217  CA  GLH   135       5.921 -54.476 -17.655  0.00-15.00           C  
ATOM   2218  HA  GLH   135       6.452 -54.627 -18.585  0.00-15.00           H  
ATOM   2219  CB  GLH   135       6.428 -55.435 -16.578  0.00-15.00           C  
ATOM   2220  HB2 GLH   135       5.841 -55.401 -15.671  0.00-15.00           H  
ATOM   2221  HB3 GLH   135       6.434 -56.486 -16.966  0.00-15.00           H  
ATOM   2222  CG  GLH   135       7.838 -55.087 -16.145  0.00-15.00           C  
ATOM   2223  HG2 GLH   135       8.501 -55.038 -17.064  0.00-15.00           H  
ATOM   2224  HG3 GLH   135       7.914 -54.083 -15.709  0.00-15.00           H  
ATOM   2225  CD  GLH   135       8.483 -56.113 -15.251  0.00-15.00           C  
ATOM   2226  OE1 GLH   135       8.205 -57.399 -15.527  0.00-15.00           O  
ATOM   2227  OE2 GLH   135       9.208 -55.760 -14.347  0.00-15.00           O  
ATOM   2228  HE1 GLH   135       8.817 -57.923 -15.189  0.00-15.00           H  
ATOM   2229  C   GLH   135       4.504 -54.777 -17.904  0.00-15.00           C  
ATOM   2230  O   GLH   135       4.079 -55.452 -18.889  0.00-15.00           O  
ATOM   2231  N   ASH   136       3.593 -54.302 -17.027  0.00-15.00           N  
ATOM   2232  H   ASH   136       3.983 -53.876 -16.144  0.00-15.00           H  
ATOM   2233  CA  ASH   136       2.164 -54.531 -17.112  0.00-15.00           C  
ATOM   2234  HA  ASH   136       2.084 -55.614 -17.093  0.00-15.00           H  
ATOM   2235  CB  ASH   136       1.405 -54.011 -15.932  0.00-15.00           C  
ATOM   2236  HB2 ASH   136       0.331 -54.273 -16.007  0.00-15.00           H  
ATOM   2237  HB3 ASH   136       1.792 -54.430 -14.985  0.00-15.00           H  
ATOM   2238  CG  ASH   136       1.442 -52.526 -15.790  0.00-15.00           C  
ATOM   2239  OD1 ASH   136       2.567 -51.889 -16.285  0.00-15.00           O  
ATOM   2240  OD2 ASH   136       0.511 -51.922 -15.230  0.00-15.00           O  
ATOM   2241  HD1 ASH   136       2.981 -51.404 -15.585  0.00-15.00           H  
ATOM   2242  C   ASH   136       1.595 -54.107 -18.472  0.00-15.00           C  
ATOM   2243  O   ASH   136       0.817 -54.748 -19.088  0.00-15.00           O  
ATOM   2244  N   THR   137       2.107 -52.985 -18.951  0.00-15.00           N  
ATOM   2245  H   THR   137       2.524 -52.345 -18.263  0.00-15.00           H  
ATOM   2246  CA  THR   137       1.547 -52.370 -20.184  0.00-15.00           C  
ATOM   2247  HA  THR   137       0.649 -52.988 -20.546  0.00-15.00           H  
ATOM   2248  CB  THR   137       1.061 -50.950 -19.995  0.00-15.00           C  
ATOM   2249  HB  THR   137       0.716 -50.483 -20.892  0.00-15.00           H  
ATOM   2250  CG2 THR   137      -0.069 -50.862 -18.989  0.00-15.00           C  
ATOM   2251 HG21 THR   137      -0.279 -51.833 -18.562  0.00-15.00           H  
ATOM   2252 HG22 THR   137       0.175 -50.265 -18.123  0.00-15.00           H  
ATOM   2253 HG23 THR   137      -0.975 -50.526 -19.431  0.00-15.00           H  
ATOM   2254  OG1 THR   137       2.192 -50.127 -19.551  0.00-15.00           O  
ATOM   2255  HG1 THR   137       2.917 -50.729 -19.353  0.00-15.00           H  
ATOM   2256  C   THR   137       2.528 -52.399 -21.370  0.00-15.00           C  
ATOM   2257  O   THR   137       2.311 -51.814 -22.412  0.00-15.00           O  
ATOM   2258  N   ASN   138       3.662 -53.072 -21.152  0.00-15.00           N  
ATOM   2259  H   ASN   138       3.937 -53.340 -20.210  0.00-15.00           H  
ATOM   2260  CA  ASN   138       4.714 -53.243 -22.178  0.00-15.00           C  
ATOM   2261  HA  ASN   138       5.625 -53.721 -21.714  0.00-15.00           H  
ATOM   2262  CB  ASN   138       4.180 -54.211 -23.202  0.00-15.00           C  
ATOM   2263  HB2 ASN   138       3.635 -53.742 -23.977  0.00-15.00           H  
ATOM   2264  HB3 ASN   138       3.530 -54.934 -22.644  0.00-15.00           H  
ATOM   2265  CG  ASN   138       5.255 -55.063 -23.845  0.00-15.00           C  
ATOM   2266  OD1 ASN   138       6.178 -55.429 -23.100  0.00-15.00           O  
ATOM   2267  ND2 ASN   138       5.171 -55.267 -25.158  0.00-15.00           N  
ATOM   2268 HD21 ASN   138       4.501 -54.706 -25.657  0.00-15.00           H  
ATOM   2269 HD22 ASN   138       5.791 -55.937 -25.572  0.00-15.00           H  
ATOM   2270  C   ASN   138       5.124 -51.943 -22.886  0.00-15.00           C  
ATOM   2271  O   ASN   138       5.228 -51.841 -24.077  0.00-15.00           O  
ATOM   2272  N   LEU   139       5.514 -50.990 -22.047  0.00-15.00           N  
ATOM   2273  H   LEU   139       5.801 -51.289 -21.113  0.00-15.00           H  
ATOM   2274  CA  LEU   139       5.970 -49.701 -22.564  0.00-15.00           C  
ATOM   2275  HA  LEU   139       6.163 -49.740 -23.616  0.00-15.00           H  
ATOM   2276  CB  LEU   139       5.061 -48.560 -22.161  0.00-15.00           C  
ATOM   2277  HB2 LEU   139       4.976 -48.459 -21.063  0.00-15.00           H  
ATOM   2278  HB3 LEU   139       5.473 -47.622 -22.458  0.00-15.00           H  
ATOM   2279  CG  LEU   139       3.634 -48.646 -22.775  0.00-15.00           C  
ATOM   2280  HG  LEU   139       3.294 -49.647 -22.899  0.00-15.00           H  
ATOM   2281  CD1 LEU   139       2.631 -47.910 -21.907  0.00-15.00           C  
ATOM   2282 HD11 LEU   139       2.792 -48.060 -20.893  0.00-15.00           H  
ATOM   2283 HD12 LEU   139       1.628 -48.163 -22.227  0.00-15.00           H  
ATOM   2284 HD13 LEU   139       2.751 -46.889 -22.176  0.00-15.00           H  
ATOM   2285  CD2 LEU   139       3.656 -48.023 -24.181  0.00-15.00           C  
ATOM   2286 HD21 LEU   139       3.977 -48.720 -24.842  0.00-15.00           H  
ATOM   2287 HD22 LEU   139       4.309 -47.222 -24.243  0.00-15.00           H  
ATOM   2288 HD23 LEU   139       2.674 -47.640 -24.499  0.00-15.00           H  
ATOM   2289  C   LEU   139       7.385 -49.374 -22.045  0.00-15.00           C  
ATOM   2290  O   LEU   139       7.722 -49.768 -20.930  0.00-15.00           O  
ATOM   2291  N   LYN   140       8.156 -48.604 -22.811  0.00-15.00           N  
ATOM   2292  H   LYN   140       7.872 -48.390 -23.734  0.00-15.00           H  
ATOM   2293  CA  LYN   140       9.476 -48.151 -22.332  0.00-15.00           C  
ATOM   2294  HA  LYN   140       9.516 -48.478 -21.277  0.00-15.00           H  
ATOM   2295  CB  LYN   140      10.656 -48.809 -23.144  0.00-15.00           C  
ATOM   2296  HB2 LYN   140      10.491 -48.590 -24.192  0.00-15.00           H  
ATOM   2297  HB3 LYN   140      10.519 -49.880 -23.028  0.00-15.00           H  
ATOM   2298  CG  LYN   140      12.041 -48.369 -22.639  0.00-15.00           C  
ATOM   2299  HG2 LYN   140      12.257 -47.341 -23.024  0.00-15.00           H  
ATOM   2300  HG3 LYN   140      12.018 -48.275 -21.498  0.00-15.00           H  
ATOM   2301  CD  LYN   140      13.067 -49.416 -23.077  0.00-15.00           C  
ATOM   2302  HD2 LYN   140      13.818 -49.546 -22.219  0.00-15.00           H  
ATOM   2303  HD3 LYN   140      12.574 -50.320 -23.232  0.00-15.00           H  
ATOM   2304  CE  LYN   140      13.756 -48.929 -24.368  0.00-15.00           C  
ATOM   2305  HE2 LYN   140      13.121 -49.112 -25.206  0.00-15.00           H  
ATOM   2306  HE3 LYN   140      14.025 -47.831 -24.202  0.00-15.00           H  
ATOM   2307  NZ  LYN   140      14.996 -49.654 -24.663  0.00-15.00           N  
ATOM   2308  HZ1 LYN   140      15.761 -48.997 -24.802  0.00-15.00           H  
ATOM   2309  HZ2 LYN   140      14.958 -50.276 -25.468  0.00-15.00           H  
ATOM   2310  C   LYN   140       9.605 -46.628 -22.329  0.00-15.00           C  
ATOM   2311  O   LYN   140       9.155 -45.850 -23.306  0.00-15.00           O  
ATOM   2312  N   LEU   141      10.172 -46.079 -21.240  0.00-15.00           N  
ATOM   2313  H   LEU   141      10.483 -46.714 -20.429  0.00-15.00           H  
ATOM   2314  CA  LEU   141      10.313 -44.619 -21.120  0.00-15.00           C  
ATOM   2315  HA  LEU   141      10.028 -44.209 -22.103  0.00-15.00           H  
ATOM   2316  CB  LEU   141       9.341 -44.145 -20.030  0.00-15.00           C  
ATOM   2317  HB2 LEU   141       8.315 -44.617 -20.199  0.00-15.00           H  
ATOM   2318  HB3 LEU   141       9.781 -44.390 -19.035  0.00-15.00           H  
ATOM   2319  CG  LEU   141       9.162 -42.659 -20.086  0.00-15.00           C  
ATOM   2320  HG  LEU   141      10.097 -42.176 -19.751  0.00-15.00           H  
ATOM   2321  CD1 LEU   141       8.738 -42.153 -21.434  0.00-15.00           C  
ATOM   2322 HD11 LEU   141       8.473 -43.017 -22.081  0.00-15.00           H  
ATOM   2323 HD12 LEU   141       7.874 -41.565 -21.334  0.00-15.00           H  
ATOM   2324 HD13 LEU   141       9.511 -41.593 -21.993  0.00-15.00           H  
ATOM   2325  CD2 LEU   141       8.164 -42.244 -18.999  0.00-15.00           C  
ATOM   2326 HD21 LEU   141       7.545 -43.100 -18.517  0.00-15.00           H  
ATOM   2327 HD22 LEU   141       8.636 -41.914 -18.157  0.00-15.00           H  
ATOM   2328 HD23 LEU   141       7.640 -41.386 -19.311  0.00-15.00           H  
ATOM   2329  C   LEU   141      11.770 -44.196 -20.774  0.00-15.00           C  
ATOM   2330  O   LEU   141      12.355 -44.714 -19.824  0.00-15.00           O  
ATOM   2331  N   THR   142      12.286 -43.222 -21.600  0.00-15.00           N  
ATOM   2332  H   THR   142      11.765 -43.014 -22.401  0.00-15.00           H  
ATOM   2333  CA  THR   142      13.643 -42.750 -21.469  0.00-15.00           C  
ATOM   2334  HA  THR   142      14.077 -43.161 -20.604  0.00-15.00           H  
ATOM   2335  CB  THR   142      14.444 -43.331 -22.615  0.00-15.00           C  
ATOM   2336  HB  THR   142      14.104 -42.922 -23.593  0.00-15.00           H  
ATOM   2337  CG2 THR   142      15.925 -42.908 -22.457  0.00-15.00           C  
ATOM   2338 HG21 THR   142      16.621 -43.718 -22.316  0.00-15.00           H  
ATOM   2339 HG22 THR   142      16.256 -42.374 -23.324  0.00-15.00           H  
ATOM   2340 HG23 THR   142      15.986 -42.182 -21.619  0.00-15.00           H  
ATOM   2341  OG1 THR   142      14.353 -44.783 -22.623  0.00-15.00           O  
ATOM   2342  HG1 THR   142      15.105 -45.112 -23.098  0.00-15.00           H  
ATOM   2343  C   THR   142      13.700 -41.229 -21.437  0.00-15.00           C  
ATOM   2344  O   THR   142      13.236 -40.569 -22.350  0.00-15.00           O  
ATOM   2345  N   LEU   143      14.369 -40.723 -20.396  0.00-15.00           N  
ATOM   2346  H   LEU   143      14.633 -41.296 -19.602  0.00-15.00           H  
ATOM   2347  CA  LEU   143      14.688 -39.319 -20.412  0.00-15.00           C  
ATOM   2348  HA  LEU   143      13.818 -38.738 -20.630  0.00-15.00           H  
ATOM   2349  CB  LEU   143      15.316 -38.951 -19.070  0.00-15.00           C  
ATOM   2350  HB2 LEU   143      14.558 -39.184 -18.319  0.00-15.00           H  
ATOM   2351  HB3 LEU   143      16.179 -39.570 -18.869  0.00-15.00           H  
ATOM   2352  CG  LEU   143      15.711 -37.469 -18.937  0.00-15.00           C  
ATOM   2353  HG  LEU   143      16.470 -37.277 -19.653  0.00-15.00           H  
ATOM   2354  CD1 LEU   143      14.515 -36.545 -19.087  0.00-15.00           C  
ATOM   2355 HD11 LEU   143      14.661 -35.586 -18.735  0.00-15.00           H  
ATOM   2356 HD12 LEU   143      13.601 -36.875 -18.509  0.00-15.00           H  
ATOM   2357 HD13 LEU   143      14.175 -36.634 -20.135  0.00-15.00           H  
ATOM   2358  CD2 LEU   143      16.304 -37.208 -17.517  0.00-15.00           C  
ATOM   2359 HD21 LEU   143      16.780 -38.123 -17.169  0.00-15.00           H  
ATOM   2360 HD22 LEU   143      17.059 -36.448 -17.614  0.00-15.00           H  
ATOM   2361 HD23 LEU   143      15.515 -36.889 -16.837  0.00-15.00           H  
ATOM   2362  C   LEU   143      15.732 -38.978 -21.457  0.00-15.00           C  
ATOM   2363  O   LEU   143      16.886 -39.486 -21.501  0.00-15.00           O  
ATOM   2364  N   ILE   144      15.416 -38.053 -22.348  0.00-15.00           N  
ATOM   2365  H   ILE   144      14.440 -37.947 -22.428  0.00-15.00           H  
ATOM   2366  CA  ILE   144      16.271 -37.602 -23.452  0.00-15.00           C  
ATOM   2367  HA  ILE   144      17.060 -38.356 -23.490  0.00-15.00           H  
ATOM   2368  CB  ILE   144      15.466 -37.580 -24.749  0.00-15.00           C  
ATOM   2369  HB  ILE   144      14.618 -36.880 -24.647  0.00-15.00           H  
ATOM   2370  CG2 ILE   144      16.326 -36.958 -25.842  0.00-15.00           C  
ATOM   2371 HG21 ILE   144      17.298 -37.479 -26.094  0.00-15.00           H  
ATOM   2372 HG22 ILE   144      15.814 -37.107 -26.819  0.00-15.00           H  
ATOM   2373 HG23 ILE   144      16.396 -35.890 -25.649  0.00-15.00           H  
ATOM   2374  CG1 ILE   144      14.915 -38.945 -25.162  0.00-15.00           C  
ATOM   2375 HG12 ILE   144      14.257 -39.286 -24.395  0.00-15.00           H  
ATOM   2376 HG13 ILE   144      14.269 -38.810 -26.065  0.00-15.00           H  
ATOM   2377  CD1 ILE   144      15.984 -39.960 -25.483  0.00-15.00           C  
ATOM   2378 HD11 ILE   144      16.311 -39.907 -26.485  0.00-15.00           H  
ATOM   2379 HD12 ILE   144      15.536 -40.958 -25.312  0.00-15.00           H  
ATOM   2380 HD13 ILE   144      16.799 -39.937 -24.751  0.00-15.00           H  
ATOM   2381  C   ILE   144      16.999 -36.301 -23.241  0.00-15.00           C  
ATOM   2382  O   ILE   144      18.196 -36.189 -23.538  0.00-15.00           O  
ATOM   2383  N   SER   145      16.359 -35.308 -22.633  0.00-15.00           N  
ATOM   2384  H   SER   145      15.363 -35.385 -22.591  0.00-15.00           H  
ATOM   2385  CA  SER   145      17.006 -34.023 -22.308  0.00-15.00           C  
ATOM   2386  HA  SER   145      17.988 -34.242 -21.970  0.00-15.00           H  
ATOM   2387  CB  SER   145      17.063 -33.178 -23.533  0.00-15.00           C  
ATOM   2388  HB2 SER   145      17.850 -32.376 -23.506  0.00-15.00           H  
ATOM   2389  HB3 SER   145      17.319 -33.737 -24.410  0.00-15.00           H  
ATOM   2390  OG  SER   145      15.856 -32.507 -23.702  0.00-15.00           O  
ATOM   2391  HG  SER   145      15.226 -33.201 -23.852  0.00-15.00           H  
ATOM   2392  C   SER   145      16.157 -33.321 -21.234  0.00-15.00           C  
ATOM   2393  O   SER   145      14.977 -33.640 -21.159  0.00-15.00           O  
ATOM   2394  N   GLH   146      16.689 -32.296 -20.580  0.00-15.00           N  
ATOM   2395  H   GLH   146      17.570 -32.054 -20.945  0.00-15.00           H  
ATOM   2396  CA  GLH   146      15.896 -31.514 -19.700  0.00-15.00           C  
ATOM   2397  HA  GLH   146      14.925 -31.435 -20.221  0.00-15.00           H  
ATOM   2398  CB  GLH   146      15.465 -32.296 -18.470  0.00-15.00           C  
ATOM   2399  HB2 GLH   146      14.716 -31.664 -17.853  0.00-15.00           H  
ATOM   2400  HB3 GLH   146      14.949 -33.245 -18.654  0.00-15.00           H  
ATOM   2401  CG  GLH   146      16.619 -32.578 -17.470  0.00-15.00           C  
ATOM   2402  HG2 GLH   146      17.322 -33.248 -17.926  0.00-15.00           H  
ATOM   2403  HG3 GLH   146      17.176 -31.636 -17.229  0.00-15.00           H  
ATOM   2404  CD  GLH   146      15.985 -33.043 -16.155  0.00-15.00           C  
ATOM   2405  OE1 GLH   146      14.638 -32.893 -16.016  0.00-15.00           O  
ATOM   2406  OE2 GLH   146      16.766 -33.285 -15.205  0.00-15.00           O  
ATOM   2407  HE1 GLH   146      14.505 -32.811 -15.079  0.00-15.00           H  
ATOM   2408  C   GLH   146      16.339 -30.076 -19.514  0.00-15.00           C  
ATOM   2409  O   GLH   146      17.387 -29.855 -18.870  0.00-15.00           O  
ATOM   2410  N   ASH   147      15.550 -29.169 -20.080  0.00-15.00           N  
ATOM   2411  H   ASH   147      14.844 -29.408 -20.723  0.00-15.00           H  
ATOM   2412  CA  ASH   147      15.880 -27.765 -19.859  0.00-15.00           C  
ATOM   2413  HA  ASH   147      16.922 -27.616 -19.811  0.00-15.00           H  
ATOM   2414  CB  ASH   147      15.306 -26.907 -21.018  0.00-15.00           C  
ATOM   2415  HB2 ASH   147      15.747 -27.241 -21.959  0.00-15.00           H  
ATOM   2416  HB3 ASH   147      14.215 -27.043 -21.120  0.00-15.00           H  
ATOM   2417  CG  ASH   147      15.581 -25.426 -20.847  0.00-15.00           C  
ATOM   2418  OD1 ASH   147      16.496 -25.031 -19.964  0.00-15.00           O  
ATOM   2419  OD2 ASH   147      14.892 -24.716 -21.562  0.00-15.00           O  
ATOM   2420  HD1 ASH   147      16.303 -24.153 -19.727  0.00-15.00           H  
ATOM   2421  C   ASH   147      15.269 -27.267 -18.539  0.00-15.00           C  
ATOM   2422  O   ASH   147      14.045 -27.142 -18.372  0.00-15.00           O  
ATOM   2423  N   ILE   148      16.144 -27.037 -17.498  0.00-15.00           N  
ATOM   2424  H   ILE   148      17.136 -26.910 -17.659  0.00-15.00           H  
ATOM   2425  CA  ILE   148      15.679 -26.674 -16.181  0.00-15.00           C  
ATOM   2426  HA  ILE   148      14.723 -27.051 -15.929  0.00-15.00           H  
ATOM   2427  CB  ILE   148      16.576 -27.366 -15.111  0.00-15.00           C  
ATOM   2428  HB  ILE   148      17.582 -27.022 -15.281  0.00-15.00           H  
ATOM   2429  CG2 ILE   148      16.149 -26.858 -13.768  0.00-15.00           C  
ATOM   2430 HG21 ILE   148      16.772 -27.219 -13.015  0.00-15.00           H  
ATOM   2431 HG22 ILE   148      16.177 -25.784 -13.671  0.00-15.00           H  
ATOM   2432 HG23 ILE   148      15.108 -27.131 -13.501  0.00-15.00           H  
ATOM   2433  CG1 ILE   148      16.505 -28.896 -15.170  0.00-15.00           C  
ATOM   2434 HG12 ILE   148      15.503 -29.271 -14.874  0.00-15.00           H  
ATOM   2435 HG13 ILE   148      16.629 -29.234 -16.225  0.00-15.00           H  
ATOM   2436  CD1 ILE   148      17.589 -29.513 -14.277  0.00-15.00           C  
ATOM   2437 HD11 ILE   148      18.519 -28.934 -14.385  0.00-15.00           H  
ATOM   2438 HD12 ILE   148      17.304 -29.607 -13.242  0.00-15.00           H  
ATOM   2439 HD13 ILE   148      17.749 -30.517 -14.594  0.00-15.00           H  
ATOM   2440  C   ILE   148      15.692 -25.140 -16.046  0.00-15.00           C  
ATOM   2441  O   ILE   148      16.751 -24.532 -16.186  0.00-15.00           O  
ATOM   2442  N   LYN   149      14.559 -24.581 -15.668  0.00-15.00           N  
ATOM   2443  H   LYN   149      13.671 -25.013 -15.610  0.00-15.00           H  
ATOM   2444  CA  LYN   149      14.451 -23.207 -15.291  0.00-15.00           C  
ATOM   2445  HA  LYN   149      15.342 -22.709 -15.447  0.00-15.00           H  
ATOM   2446  CB  LYN   149      13.376 -22.575 -16.249  0.00-15.00           C  
ATOM   2447  HB2 LYN   149      13.214 -21.522 -16.005  0.00-15.00           H  
ATOM   2448  HB3 LYN   149      12.406 -22.985 -16.033  0.00-15.00           H  
ATOM   2449  CG  LYN   149      13.708 -22.878 -17.688  0.00-15.00           C  
ATOM   2450  HG2 LYN   149      14.688 -23.197 -17.925  0.00-15.00           H  
ATOM   2451  HG3 LYN   149      13.026 -23.656 -18.086  0.00-15.00           H  
ATOM   2452  CD  LYN   149      13.558 -21.650 -18.529  0.00-15.00           C  
ATOM   2453  HD2 LYN   149      12.575 -21.732 -18.990  0.00-15.00           H  
ATOM   2454  HD3 LYN   149      13.630 -20.697 -17.958  0.00-15.00           H  
ATOM   2455  CE  LYN   149      14.554 -21.687 -19.699  0.00-15.00           C  
ATOM   2456  HE2 LYN   149      14.120 -21.170 -20.570  0.00-15.00           H  
ATOM   2457  HE3 LYN   149      14.750 -22.722 -19.996  0.00-15.00           H  
ATOM   2458  NZ  LYN   149      15.809 -21.019 -19.368  0.00-15.00           N  
ATOM   2459  HZ1 LYN   149      16.471 -20.924 -20.051  0.00-15.00           H  
ATOM   2460  HZ2 LYN   149      15.781 -20.046 -19.040  0.00-15.00           H  
ATOM   2461  C   LYN   149      14.045 -23.113 -13.776  0.00-15.00           C  
ATOM   2462  O   LYN   149      14.012 -24.168 -13.080  0.00-15.00           O  
ATOM   2463  N   SER   150      13.933 -21.885 -13.258  0.00-15.00           N  
ATOM   2464  H   SER   150      14.197 -21.160 -13.912  0.00-15.00           H  
ATOM   2465  CA  SER   150      13.766 -21.567 -11.847  0.00-15.00           C  
ATOM   2466  HA  SER   150      14.664 -21.959 -11.468  0.00-15.00           H  
ATOM   2467  CB  SER   150      13.799 -20.058 -11.633  0.00-15.00           C  
ATOM   2468  HB2 SER   150      14.779 -19.712 -12.018  0.00-15.00           H  
ATOM   2469  HB3 SER   150      13.771 -19.807 -10.594  0.00-15.00           H  
ATOM   2470  OG  SER   150      12.737 -19.451 -12.300  0.00-15.00           O  
ATOM   2471  HG  SER   150      12.672 -18.601 -11.908  0.00-15.00           H  
ATOM   2472  C   SER   150      12.614 -22.333 -11.183  0.00-15.00           C  
ATOM   2473  O   SER   150      12.822 -23.189 -10.321  0.00-15.00           O  
ATOM   2474  N   TYR   151      11.408 -22.029 -11.620  0.00-15.00           N  
ATOM   2475  H   TYR   151      11.335 -21.260 -12.316  0.00-15.00           H  
ATOM   2476  CA  TYR   151      10.190 -22.562 -11.107  0.00-15.00           C  
ATOM   2477  HA  TYR   151      10.345 -22.943 -10.114  0.00-15.00           H  
ATOM   2478  CB  TYR   151       9.059 -21.409 -11.091  0.00-15.00           C  
ATOM   2479  HB2 TYR   151       8.224 -21.713 -10.488  0.00-15.00           H  
ATOM   2480  HB3 TYR   151       9.306 -20.484 -10.560  0.00-15.00           H  
ATOM   2481  CG  TYR   151       8.638 -20.919 -12.432  0.00-15.00           C  
ATOM   2482  CD1 TYR   151       9.288 -19.832 -13.071  0.00-15.00           C  
ATOM   2483  HD1 TYR   151      10.078 -19.366 -12.481  0.00-15.00           H  
ATOM   2484  CE1 TYR   151       8.862 -19.387 -14.332  0.00-15.00           C  
ATOM   2485  HE1 TYR   151       9.268 -18.624 -14.871  0.00-15.00           H  
ATOM   2486  CZ  TYR   151       7.758 -19.953 -14.968  0.00-15.00           C  
ATOM   2487  OH  TYR   151       7.322 -19.504 -16.202  0.00-15.00           O  
ATOM   2488  HH  TYR   151       7.151 -20.243 -16.816  0.00-15.00           H  
ATOM   2489  CE2 TYR   151       7.068 -21.072 -14.376  0.00-15.00           C  
ATOM   2490  HE2 TYR   151       6.129 -21.486 -14.759  0.00-15.00           H  
ATOM   2491  CD2 TYR   151       7.499 -21.482 -13.089  0.00-15.00           C  
ATOM   2492  HD2 TYR   151       6.992 -22.206 -12.450  0.00-15.00           H  
ATOM   2493  C   TYR   151       9.718 -23.829 -11.876  0.00-15.00           C  
ATOM   2494  O   TYR   151       8.852 -24.544 -11.437  0.00-15.00           O  
ATOM   2495  N   TYR   152      10.249 -24.066 -13.112  0.00-15.00           N  
ATOM   2496  H   TYR   152      10.869 -23.398 -13.506  0.00-15.00           H  
ATOM   2497  CA  TYR   152       9.749 -25.207 -13.934  0.00-15.00           C  
ATOM   2498  HA  TYR   152       9.384 -25.945 -13.222  0.00-15.00           H  
ATOM   2499  CB  TYR   152       8.626 -24.677 -14.913  0.00-15.00           C  
ATOM   2500  HB2 TYR   152       7.788 -24.198 -14.380  0.00-15.00           H  
ATOM   2501  HB3 TYR   152       8.144 -25.521 -15.400  0.00-15.00           H  
ATOM   2502  CG  TYR   152       9.106 -23.918 -16.104  0.00-15.00           C  
ATOM   2503  CD1 TYR   152       9.402 -22.577 -15.986  0.00-15.00           C  
ATOM   2504  HD1 TYR   152       9.312 -22.063 -15.058  0.00-15.00           H  
ATOM   2505  CE1 TYR   152       9.939 -21.914 -17.139  0.00-15.00           C  
ATOM   2506  HE1 TYR   152      10.029 -20.829 -17.062  0.00-15.00           H  
ATOM   2507  CZ  TYR   152       9.949 -22.501 -18.385  0.00-15.00           C  
ATOM   2508  OH  TYR   152      10.350 -21.632 -19.433  0.00-15.00           O  
ATOM   2509  HH  TYR   152      10.738 -22.042 -20.207  0.00-15.00           H  
ATOM   2510  CE2 TYR   152       9.538 -23.846 -18.509  0.00-15.00           C  
ATOM   2511  HE2 TYR   152       9.438 -24.259 -19.501  0.00-15.00           H  
ATOM   2512  CD2 TYR   152       9.193 -24.596 -17.390  0.00-15.00           C  
ATOM   2513  HD2 TYR   152       9.004 -25.654 -17.436  0.00-15.00           H  
ATOM   2514  C   TYR   152      10.934 -25.822 -14.627  0.00-15.00           C  
ATOM   2515  O   TYR   152      12.077 -25.396 -14.582  0.00-15.00           O  
ATOM   2516  N   THR   153      10.527 -26.878 -15.386  0.00-15.00           N  
ATOM   2517  H   THR   153       9.534 -27.065 -15.466  0.00-15.00           H  
ATOM   2518  CA  THR   153      11.339 -27.748 -16.150  0.00-15.00           C  
ATOM   2519  HA  THR   153      12.238 -27.245 -16.493  0.00-15.00           H  
ATOM   2520  CB  THR   153      11.925 -28.856 -15.241  0.00-15.00           C  
ATOM   2521  HB  THR   153      11.173 -29.582 -14.869  0.00-15.00           H  
ATOM   2522  CG2 THR   153      12.824 -29.826 -15.974  0.00-15.00           C  
ATOM   2523 HG21 THR   153      13.594 -29.271 -16.504  0.00-15.00           H  
ATOM   2524 HG22 THR   153      13.236 -30.371 -15.199  0.00-15.00           H  
ATOM   2525 HG23 THR   153      12.210 -30.524 -16.575  0.00-15.00           H  
ATOM   2526  OG1 THR   153      12.679 -28.248 -14.169  0.00-15.00           O  
ATOM   2527  HG1 THR   153      13.531 -27.925 -14.452  0.00-15.00           H  
ATOM   2528  C   THR   153      10.501 -28.289 -17.376  0.00-15.00           C  
ATOM   2529  O   THR   153       9.366 -28.691 -17.194  0.00-15.00           O  
ATOM   2530  N   VAL   154      11.047 -28.245 -18.594  0.00-15.00           N  
ATOM   2531  H   VAL   154      11.967 -27.901 -18.819  0.00-15.00           H  
ATOM   2532  CA  VAL   154      10.609 -29.039 -19.706  0.00-15.00           C  
ATOM   2533  HA  VAL   154       9.588 -29.263 -19.479  0.00-15.00           H  
ATOM   2534  CB  VAL   154      10.563 -28.119 -20.950  0.00-15.00           C  
ATOM   2535  HB  VAL   154      11.641 -27.962 -21.187  0.00-15.00           H  
ATOM   2536  CG1 VAL   154       9.999 -28.774 -22.307  0.00-15.00           C  
ATOM   2537 HG11 VAL   154       8.947 -29.088 -22.138  0.00-15.00           H  
ATOM   2538 HG12 VAL   154      10.108 -28.047 -23.088  0.00-15.00           H  
ATOM   2539 HG13 VAL   154      10.541 -29.727 -22.549  0.00-15.00           H  
ATOM   2540  CG2 VAL   154       9.879 -26.724 -20.680  0.00-15.00           C  
ATOM   2541 HG21 VAL   154       9.372 -26.617 -19.706  0.00-15.00           H  
ATOM   2542 HG22 VAL   154      10.762 -26.132 -20.576  0.00-15.00           H  
ATOM   2543 HG23 VAL   154       9.329 -26.332 -21.514  0.00-15.00           H  
ATOM   2544  C   VAL   154      11.516 -30.252 -19.797  0.00-15.00           C  
ATOM   2545  O   VAL   154      12.698 -30.091 -19.591  0.00-15.00           O  
ATOM   2546  N   ARG   155      10.983 -31.470 -20.003  0.00-15.00           N  
ATOM   2547  H   ARG   155      10.008 -31.485 -20.228  0.00-15.00           H  
ATOM   2548  CA  ARG   155      11.713 -32.632 -20.428  0.00-15.00           C  
ATOM   2549  HA  ARG   155      12.770 -32.438 -20.530  0.00-15.00           H  
ATOM   2550  CB  ARG   155      11.651 -33.796 -19.354  0.00-15.00           C  
ATOM   2551  HB2 ARG   155      12.107 -34.693 -19.870  0.00-15.00           H  
ATOM   2552  HB3 ARG   155      10.649 -34.130 -19.345  0.00-15.00           H  
ATOM   2553  CG  ARG   155      12.383 -33.626 -18.017  0.00-15.00           C  
ATOM   2554  HG2 ARG   155      12.873 -32.654 -18.055  0.00-15.00           H  
ATOM   2555  HG3 ARG   155      13.116 -34.376 -17.881  0.00-15.00           H  
ATOM   2556  CD  ARG   155      11.320 -33.646 -16.814  0.00-15.00           C  
ATOM   2557  HD2 ARG   155      10.929 -34.657 -16.591  0.00-15.00           H  
ATOM   2558  HD3 ARG   155      10.501 -33.042 -17.235  0.00-15.00           H  
ATOM   2559  NE  ARG   155      11.853 -33.092 -15.628  0.00-15.00           N  
ATOM   2560  HE  ARG   155      12.792 -33.268 -15.407  0.00-15.00           H  
ATOM   2561  CZ  ARG   155      11.087 -32.683 -14.584  0.00-15.00           C  
ATOM   2562  NH1 ARG   155       9.755 -32.615 -14.687  0.00-15.00           N  
ATOM   2563 HH11 ARG   155       9.378 -33.019 -15.546  0.00-15.00           H  
ATOM   2564 HH12 ARG   155       9.195 -32.400 -13.902  0.00-15.00           H  
ATOM   2565  NH2 ARG   155      11.691 -32.355 -13.441  0.00-15.00           N  
ATOM   2566 HH21 ARG   155      11.248 -32.192 -12.520  0.00-15.00           H  
ATOM   2567 HH22 ARG   155      12.712 -32.456 -13.451  0.00-15.00           H  
ATOM   2568  C   ARG   155      11.370 -33.151 -21.849  0.00-15.00           C  
ATOM   2569  O   ARG   155      10.184 -32.964 -22.176  0.00-15.00           O  
ATOM   2570  N   GLN   156      12.325 -33.784 -22.582  0.00-15.00           N  
ATOM   2571  H   GLN   156      13.174 -34.076 -22.121  0.00-15.00           H  
ATOM   2572  CA  GLN   156      11.919 -34.552 -23.757  0.00-15.00           C  
ATOM   2573  HA  GLN   156      10.895 -34.295 -24.044  0.00-15.00           H  
ATOM   2574  CB  GLN   156      12.854 -34.280 -24.873  0.00-15.00           C  
ATOM   2575  HB2 GLN   156      12.658 -34.976 -25.710  0.00-15.00           H  
ATOM   2576  HB3 GLN   156      13.864 -34.594 -24.621  0.00-15.00           H  
ATOM   2577  CG  GLN   156      12.806 -32.855 -25.392  0.00-15.00           C  
ATOM   2578  HG2 GLN   156      12.847 -32.148 -24.572  0.00-15.00           H  
ATOM   2579  HG3 GLN   156      11.881 -32.711 -25.965  0.00-15.00           H  
ATOM   2580  CD  GLN   156      14.013 -32.636 -26.321  0.00-15.00           C  
ATOM   2581  OE1 GLN   156      14.390 -33.572 -27.058  0.00-15.00           O  
ATOM   2582  NE2 GLN   156      14.497 -31.424 -26.321  0.00-15.00           N  
ATOM   2583 HE21 GLN   156      15.294 -31.236 -25.696  0.00-15.00           H  
ATOM   2584 HE22 GLN   156      13.760 -30.906 -25.999  0.00-15.00           H  
ATOM   2585  C   GLN   156      12.032 -36.001 -23.398  0.00-15.00           C  
ATOM   2586  O   GLN   156      13.090 -36.508 -23.014  0.00-15.00           O  
ATOM   2587  N   LEU   157      10.910 -36.719 -23.483  0.00-15.00           N  
ATOM   2588  H   LEU   157      10.130 -36.363 -24.006  0.00-15.00           H  
ATOM   2589  CA  LEU   157      10.914 -38.135 -23.147  0.00-15.00           C  
ATOM   2590  HA  LEU   157      11.876 -38.455 -22.690  0.00-15.00           H  
ATOM   2591  CB  LEU   157       9.823 -38.508 -22.152  0.00-15.00           C  
ATOM   2592  HB2 LEU   157       8.811 -38.317 -22.605  0.00-15.00           H  
ATOM   2593  HB3 LEU   157       9.751 -39.565 -21.911  0.00-15.00           H  
ATOM   2594  CG  LEU   157      10.010 -37.644 -20.905  0.00-15.00           C  
ATOM   2595  HG  LEU   157      10.240 -36.587 -21.208  0.00-15.00           H  
ATOM   2596  CD1 LEU   157       8.654 -37.682 -20.154  0.00-15.00           C  
ATOM   2597 HD11 LEU   157       7.937 -37.361 -20.817  0.00-15.00           H  
ATOM   2598 HD12 LEU   157       8.654 -36.981 -19.342  0.00-15.00           H  
ATOM   2599 HD13 LEU   157       8.343 -38.649 -19.684  0.00-15.00           H  
ATOM   2600  CD2 LEU   157      11.091 -38.246 -19.999  0.00-15.00           C  
ATOM   2601 HD21 LEU   157      12.140 -38.166 -20.271  0.00-15.00           H  
ATOM   2602 HD22 LEU   157      11.015 -37.632 -19.037  0.00-15.00           H  
ATOM   2603 HD23 LEU   157      10.945 -39.257 -19.857  0.00-15.00           H  
ATOM   2604  C   LEU   157      10.736 -38.936 -24.452  0.00-15.00           C  
ATOM   2605  O   LEU   157      10.137 -38.423 -25.395  0.00-15.00           O  
ATOM   2606  N   GLH   158      11.237 -40.164 -24.427  0.00-15.00           N  
ATOM   2607  H   GLH   158      11.873 -40.361 -23.714  0.00-15.00           H  
ATOM   2608  CA  GLH   158      10.969 -41.084 -25.490  0.00-15.00           C  
ATOM   2609  HA  GLH   158      10.375 -40.536 -26.217  0.00-15.00           H  
ATOM   2610  CB  GLH   158      12.232 -41.567 -26.150  0.00-15.00           C  
ATOM   2611  HB2 GLH   158      13.004 -41.869 -25.463  0.00-15.00           H  
ATOM   2612  HB3 GLH   158      12.676 -40.828 -26.790  0.00-15.00           H  
ATOM   2613  CG  GLH   158      12.013 -42.784 -27.101  0.00-15.00           C  
ATOM   2614  HG2 GLH   158      11.049 -42.606 -27.599  0.00-15.00           H  
ATOM   2615  HG3 GLH   158      11.911 -43.614 -26.397  0.00-15.00           H  
ATOM   2616  CD  GLH   158      13.089 -43.022 -28.132  0.00-15.00           C  
ATOM   2617  OE1 GLH   158      13.610 -42.001 -28.790  0.00-15.00           O  
ATOM   2618  OE2 GLH   158      13.380 -44.232 -28.313  0.00-15.00           O  
ATOM   2619  HE1 GLH   158      13.887 -42.186 -29.659  0.00-15.00           H  
ATOM   2620  C   GLH   158      10.156 -42.227 -24.938  0.00-15.00           C  
ATOM   2621  O   GLH   158      10.543 -42.975 -24.003  0.00-15.00           O  
ATOM   2622  N   LEU   159       8.967 -42.376 -25.512  0.00-15.00           N  
ATOM   2623  H   LEU   159       8.656 -41.812 -26.244  0.00-15.00           H  
ATOM   2624  CA  LEU   159       8.117 -43.424 -25.123  0.00-15.00           C  
ATOM   2625  HA  LEU   159       8.510 -43.861 -24.177  0.00-15.00           H  
ATOM   2626  CB  LEU   159       6.637 -42.921 -24.880  0.00-15.00           C  
ATOM   2627  HB2 LEU   159       6.636 -42.134 -24.194  0.00-15.00           H  
ATOM   2628  HB3 LEU   159       6.235 -42.539 -25.906  0.00-15.00           H  
ATOM   2629  CG  LEU   159       5.637 -43.992 -24.398  0.00-15.00           C  
ATOM   2630  HG  LEU   159       5.627 -44.827 -25.114  0.00-15.00           H  
ATOM   2631  CD1 LEU   159       5.937 -44.503 -22.999  0.00-15.00           C  
ATOM   2632 HD11 LEU   159       5.653 -45.566 -22.950  0.00-15.00           H  
ATOM   2633 HD12 LEU   159       6.962 -44.385 -22.779  0.00-15.00           H  
ATOM   2634 HD13 LEU   159       5.277 -44.029 -22.235  0.00-15.00           H  
ATOM   2635  CD2 LEU   159       4.256 -43.297 -24.368  0.00-15.00           C  
ATOM   2636 HD21 LEU   159       3.704 -43.701 -23.517  0.00-15.00           H  
ATOM   2637 HD22 LEU   159       3.701 -43.532 -25.288  0.00-15.00           H  
ATOM   2638 HD23 LEU   159       4.321 -42.191 -24.150  0.00-15.00           H  
ATOM   2639  C   LEU   159       8.059 -44.375 -26.244  0.00-15.00           C  
ATOM   2640  O   LEU   159       7.859 -44.029 -27.394  0.00-15.00           O  
ATOM   2641  N   GLH   160       8.287 -45.641 -25.830  0.00-15.00           N  
ATOM   2642  H   GLH   160       8.806 -45.801 -25.047  0.00-15.00           H  
ATOM   2643  CA  GLH   160       8.345 -46.761 -26.851  0.00-15.00           C  
ATOM   2644  HA  GLH   160       8.088 -46.285 -27.851  0.00-15.00           H  
ATOM   2645  CB  GLH   160       9.758 -47.288 -26.931  0.00-15.00           C  
ATOM   2646  HB2 GLH   160      10.354 -46.531 -27.492  0.00-15.00           H  
ATOM   2647  HB3 GLH   160      10.189 -47.348 -25.953  0.00-15.00           H  
ATOM   2648  CG  GLH   160       9.794 -48.675 -27.686  0.00-15.00           C  
ATOM   2649  HG2 GLH   160       9.306 -49.414 -27.041  0.00-15.00           H  
ATOM   2650  HG3 GLH   160       9.185 -48.556 -28.556  0.00-15.00           H  
ATOM   2651  CD  GLH   160      11.146 -49.177 -28.067  0.00-15.00           C  
ATOM   2652  OE1 GLH   160      12.187 -48.572 -27.522  0.00-15.00           O  
ATOM   2653  OE2 GLH   160      11.275 -50.073 -28.876  0.00-15.00           O  
ATOM   2654  HE1 GLH   160      11.891 -48.017 -26.840  0.00-15.00           H  
ATOM   2655  C   GLH   160       7.340 -47.842 -26.544  0.00-15.00           C  
ATOM   2656  O   GLH   160       7.248 -48.226 -25.388  0.00-15.00           O  
ATOM   2657  N   ASN   161       6.576 -48.239 -27.523  0.00-15.00           N  
ATOM   2658  H   ASN   161       6.570 -47.730 -28.371  0.00-15.00           H  
ATOM   2659  CA  ASN   161       5.744 -49.413 -27.380  0.00-15.00           C  
ATOM   2660  HA  ASN   161       5.343 -49.424 -26.399  0.00-15.00           H  
ATOM   2661  CB  ASN   161       4.605 -49.334 -28.414  0.00-15.00           C  
ATOM   2662  HB2 ASN   161       4.054 -48.389 -28.325  0.00-15.00           H  
ATOM   2663  HB3 ASN   161       5.003 -49.289 -29.464  0.00-15.00           H  
ATOM   2664  CG  ASN   161       3.586 -50.435 -28.258  0.00-15.00           C  
ATOM   2665  OD1 ASN   161       3.852 -51.367 -27.465  0.00-15.00           O  
ATOM   2666  ND2 ASN   161       2.460 -50.253 -28.996  0.00-15.00           N  
ATOM   2667 HD21 ASN   161       1.814 -51.017 -29.066  0.00-15.00           H  
ATOM   2668 HD22 ASN   161       2.336 -49.489 -29.600  0.00-15.00           H  
ATOM   2669  C   ASN   161       6.638 -50.641 -27.684  0.00-15.00           C  
ATOM   2670  O   ASN   161       7.037 -50.922 -28.828  0.00-15.00           O  
ATOM   2671  N   LEU   162       6.933 -51.421 -26.687  0.00-15.00           N  
ATOM   2672  H   LEU   162       6.633 -51.044 -25.798  0.00-15.00           H  
ATOM   2673  CA  LEU   162       7.682 -52.663 -26.797  0.00-15.00           C  
ATOM   2674  HA  LEU   162       8.590 -52.317 -27.320  0.00-15.00           H  
ATOM   2675  CB  LEU   162       8.026 -53.248 -25.447  0.00-15.00           C  
ATOM   2676  HB2 LEU   162       7.148 -53.566 -24.964  0.00-15.00           H  
ATOM   2677  HB3 LEU   162       8.681 -54.123 -25.531  0.00-15.00           H  
ATOM   2678  CG  LEU   162       8.804 -52.279 -24.518  0.00-15.00           C  
ATOM   2679  HG  LEU   162       8.133 -51.428 -24.339  0.00-15.00           H  
ATOM   2680  CD1 LEU   162       9.121 -52.908 -23.225  0.00-15.00           C  
ATOM   2681 HD11 LEU   162       8.702 -52.323 -22.374  0.00-15.00           H  
ATOM   2682 HD12 LEU   162       8.772 -53.971 -23.232  0.00-15.00           H  
ATOM   2683 HD13 LEU   162      10.210 -52.910 -23.078  0.00-15.00           H  
ATOM   2684  CD2 LEU   162      10.125 -51.707 -25.192  0.00-15.00           C  
ATOM   2685 HD21 LEU   162      10.923 -52.132 -24.633  0.00-15.00           H  
ATOM   2686 HD22 LEU   162      10.135 -52.031 -26.199  0.00-15.00           H  
ATOM   2687 HD23 LEU   162      10.153 -50.614 -25.246  0.00-15.00           H  
ATOM   2688  C   LEU   162       7.028 -53.647 -27.748  0.00-15.00           C  
ATOM   2689  O   LEU   162       7.702 -54.452 -28.446  0.00-15.00           O  
ATOM   2690  N   THR   163       5.710 -53.672 -27.724  0.00-15.00           N  
ATOM   2691  H   THR   163       5.253 -53.204 -27.021  0.00-15.00           H  
ATOM   2692  CA  THR   163       4.989 -54.631 -28.603  0.00-15.00           C  
ATOM   2693  HA  THR   163       5.287 -55.609 -28.296  0.00-15.00           H  
ATOM   2694  CB  THR   163       3.464 -54.526 -28.366  0.00-15.00           C  
ATOM   2695  HB  THR   163       3.169 -53.490 -28.598  0.00-15.00           H  
ATOM   2696  CG2 THR   163       2.668 -55.332 -29.370  0.00-15.00           C  
ATOM   2697 HG21 THR   163       3.212 -56.231 -29.656  0.00-15.00           H  
ATOM   2698 HG22 THR   163       1.746 -55.647 -28.994  0.00-15.00           H  
ATOM   2699 HG23 THR   163       2.434 -54.820 -30.341  0.00-15.00           H  
ATOM   2700  OG1 THR   163       3.119 -54.826 -27.063  0.00-15.00           O  
ATOM   2701  HG1 THR   163       2.856 -54.066 -26.628  0.00-15.00           H  
ATOM   2702  C   THR   163       5.341 -54.441 -30.058  0.00-15.00           C  
ATOM   2703  O   THR   163       5.579 -55.391 -30.749  0.00-15.00           O  
ATOM   2704  N   THR   164       5.346 -53.202 -30.519  0.00-15.00           N  
ATOM   2705  H   THR   164       5.139 -52.496 -29.862  0.00-15.00           H  
ATOM   2706  CA  THR   164       5.474 -52.776 -31.944  0.00-15.00           C  
ATOM   2707  HA  THR   164       5.403 -53.681 -32.587  0.00-15.00           H  
ATOM   2708  CB  THR   164       4.420 -51.765 -32.292  0.00-15.00           C  
ATOM   2709  HB  THR   164       4.436 -51.501 -33.346  0.00-15.00           H  
ATOM   2710  CG2 THR   164       3.020 -52.298 -32.024  0.00-15.00           C  
ATOM   2711 HG21 THR   164       2.686 -52.988 -32.754  0.00-15.00           H  
ATOM   2712 HG22 THR   164       2.930 -52.841 -31.062  0.00-15.00           H  
ATOM   2713 HG23 THR   164       2.347 -51.458 -32.037  0.00-15.00           H  
ATOM   2714  OG1 THR   164       4.555 -50.576 -31.571  0.00-15.00           O  
ATOM   2715  HG1 THR   164       5.367 -50.200 -31.867  0.00-15.00           H  
ATOM   2716  C   THR   164       6.836 -52.157 -32.131  0.00-15.00           C  
ATOM   2717  O   THR   164       7.236 -51.915 -33.284  0.00-15.00           O  
ATOM   2718  N   GLN   165       7.579 -51.918 -31.123  0.00-15.00           N  
ATOM   2719  H   GLN   165       7.289 -52.369 -30.244  0.00-15.00           H  
ATOM   2720  CA  GLN   165       8.844 -51.225 -31.242  0.00-15.00           C  
ATOM   2721  HA  GLN   165       9.213 -51.017 -30.249  0.00-15.00           H  
ATOM   2722  CB  GLN   165       9.846 -52.159 -31.959  0.00-15.00           C  
ATOM   2723  HB2 GLN   165      10.669 -51.582 -32.372  0.00-15.00           H  
ATOM   2724  HB3 GLN   165       9.404 -52.552 -32.843  0.00-15.00           H  
ATOM   2725  CG  GLN   165      10.391 -53.283 -31.114  0.00-15.00           C  
ATOM   2726  HG2 GLN   165      11.104 -52.925 -30.374  0.00-15.00           H  
ATOM   2727  HG3 GLN   165       9.504 -53.715 -30.535  0.00-15.00           H  
ATOM   2728  CD  GLN   165      10.920 -54.385 -31.988  0.00-15.00           C  
ATOM   2729  OE1 GLN   165      11.891 -54.205 -32.696  0.00-15.00           O  
ATOM   2730  NE2 GLN   165      10.441 -55.644 -31.776  0.00-15.00           N  
ATOM   2731 HE21 GLN   165      10.312 -56.016 -30.885  0.00-15.00           H  
ATOM   2732 HE22 GLN   165      10.375 -56.275 -32.551  0.00-15.00           H  
ATOM   2733  C   GLN   165       8.746 -49.840 -31.943  0.00-15.00           C  
ATOM   2734  O   GLN   165       9.682 -49.487 -32.586  0.00-15.00           O  
ATOM   2735  N   GLH   166       7.580 -49.168 -31.802  0.00-15.00           N  
ATOM   2736  H   GLH   166       6.964 -49.569 -31.117  0.00-15.00           H  
ATOM   2737  CA  GLH   166       7.381 -47.822 -32.319  0.00-15.00           C  
ATOM   2738  HA  GLH   166       8.071 -47.616 -33.147  0.00-15.00           H  
ATOM   2739  CB  GLH   166       6.004 -47.624 -32.770  0.00-15.00           C  
ATOM   2740  HB2 GLH   166       5.276 -48.007 -32.028  0.00-15.00           H  
ATOM   2741  HB3 GLH   166       5.796 -48.205 -33.656  0.00-15.00           H  
ATOM   2742  CG  GLH   166       5.701 -46.127 -33.143  0.00-15.00           C  
ATOM   2743  HG2 GLH   166       5.929 -45.446 -32.360  0.00-15.00           H  
ATOM   2744  HG3 GLH   166       6.357 -45.861 -34.037  0.00-15.00           H  
ATOM   2745  CD  GLH   166       4.248 -45.871 -33.511  0.00-15.00           C  
ATOM   2746  OE1 GLH   166       3.512 -46.951 -33.869  0.00-15.00           O  
ATOM   2747  OE2 GLH   166       3.815 -44.722 -33.517  0.00-15.00           O  
ATOM   2748  HE1 GLH   166       2.694 -46.721 -34.162  0.00-15.00           H  
ATOM   2749  C   GLH   166       7.732 -46.856 -31.162  0.00-15.00           C  
ATOM   2750  O   GLH   166       7.573 -47.195 -29.997  0.00-15.00           O  
ATOM   2751  N   THR   167       8.135 -45.618 -31.439  0.00-15.00           N  
ATOM   2752  H   THR   167       8.152 -45.351 -32.394  0.00-15.00           H  
ATOM   2753  CA  THR   167       8.555 -44.663 -30.380  0.00-15.00           C  
ATOM   2754  HA  THR   167       8.100 -45.070 -29.453  0.00-15.00           H  
ATOM   2755  CB  THR   167      10.119 -44.541 -30.254  0.00-15.00           C  
ATOM   2756  HB  THR   167      10.288 -43.879 -29.432  0.00-15.00           H  
ATOM   2757  CG2 THR   167      10.729 -45.891 -29.967  0.00-15.00           C  
ATOM   2758 HG21 THR   167      10.185 -46.381 -29.231  0.00-15.00           H  
ATOM   2759 HG22 THR   167      10.740 -46.493 -30.918  0.00-15.00           H  
ATOM   2760 HG23 THR   167      11.739 -45.696 -29.641  0.00-15.00           H  
ATOM   2761  OG1 THR   167      10.647 -44.039 -31.484  0.00-15.00           O  
ATOM   2762  HG1 THR   167      10.966 -44.739 -32.041  0.00-15.00           H  
ATOM   2763  C   THR   167       7.935 -43.343 -30.681  0.00-15.00           C  
ATOM   2764  O   THR   167       7.727 -43.058 -31.908  0.00-15.00           O  
ATOM   2765  N   ARN   168       7.714 -42.557 -29.666  0.00-15.00           N  
ATOM   2766  H   ARN   168       7.798 -42.894 -28.769  0.00-15.00           H  
ATOM   2767  CA  ARN   168       7.219 -41.170 -29.904  0.00-15.00           C  
ATOM   2768  HA  ARN   168       7.549 -40.898 -30.911  0.00-15.00           H  
ATOM   2769  CB  ARN   168       5.747 -40.985 -29.653  0.00-15.00           C  
ATOM   2770  HB2 ARN   168       5.411 -40.028 -30.092  0.00-15.00           H  
ATOM   2771  HB3 ARN   168       5.622 -40.797 -28.575  0.00-15.00           H  
ATOM   2772  CG  ARN   168       4.854 -42.093 -30.004  0.00-15.00           C  
ATOM   2773  HG2 ARN   168       5.196 -42.738 -30.856  0.00-15.00           H  
ATOM   2774  HG3 ARN   168       4.701 -42.789 -29.147  0.00-15.00           H  
ATOM   2775  CD  ARN   168       3.402 -41.642 -30.274  0.00-15.00           C  
ATOM   2776  HD2 ARN   168       3.330 -40.683 -30.800  0.00-15.00           H  
ATOM   2777  HD3 ARN   168       2.895 -41.433 -29.330  0.00-15.00           H  
ATOM   2778  NE  ARN   168       2.668 -42.654 -31.057  0.00-15.00           N  
ATOM   2779  HE  ARN   168       3.340 -43.234 -31.541  0.00-15.00           H  
ATOM   2780  CZ  ARN   168       1.556 -43.366 -30.620  0.00-15.00           C  
ATOM   2781  NH1 ARN   168       0.957 -44.164 -31.364  0.00-15.00           N  
ATOM   2782 HH11 ARN   168       1.329 -44.168 -32.292  0.00-15.00           H  
ATOM   2783  NH2 ARN   168       1.072 -43.043 -29.341  0.00-15.00           N  
ATOM   2784 HH21 ARN   168       0.387 -43.674 -29.077  0.00-15.00           H  
ATOM   2785 HH22 ARN   168       0.590 -42.151 -29.375  0.00-15.00           H  
ATOM   2786  C   ARN   168       8.012 -40.265 -29.021  0.00-15.00           C  
ATOM   2787  O   ARN   168       8.511 -40.747 -28.019  0.00-15.00           O  
ATOM   2788  N   GLH   169       8.088 -39.017 -29.358  0.00-15.00           N  
ATOM   2789  H   GLH   169       7.409 -38.648 -29.980  0.00-15.00           H  
ATOM   2790  CA  GLH   169       8.634 -38.043 -28.366  0.00-15.00           C  
ATOM   2791  HA  GLH   169       9.268 -38.582 -27.666  0.00-15.00           H  
ATOM   2792  CB  GLH   169       9.291 -36.879 -29.086  0.00-15.00           C  
ATOM   2793  HB2 GLH   169       9.959 -37.325 -29.815  0.00-15.00           H  
ATOM   2794  HB3 GLH   169       8.511 -36.378 -29.645  0.00-15.00           H  
ATOM   2795  CG  GLH   169      10.028 -35.951 -28.187  0.00-15.00           C  
ATOM   2796  HG2 GLH   169      10.903 -36.541 -27.724  0.00-15.00           H  
ATOM   2797  HG3 GLH   169       9.386 -35.667 -27.347  0.00-15.00           H  
ATOM   2798  CD  GLH   169      10.551 -34.752 -28.922  0.00-15.00           C  
ATOM   2799  OE1 GLH   169      11.708 -34.919 -29.655  0.00-15.00           O  
ATOM   2800  OE2 GLH   169      10.009 -33.690 -28.740  0.00-15.00           O  
ATOM   2801  HE1 GLH   169      12.426 -35.330 -29.199  0.00-15.00           H  
ATOM   2802  C   GLH   169       7.459 -37.542 -27.630  0.00-15.00           C  
ATOM   2803  O   GLH   169       6.451 -37.114 -28.205  0.00-15.00           O  
ATOM   2804  N   ILE   170       7.569 -37.489 -26.272  0.00-15.00           N  
ATOM   2805  H   ILE   170       8.441 -37.768 -25.838  0.00-15.00           H  
ATOM   2806  CA  ILE   170       6.556 -36.843 -25.410  0.00-15.00           C  
ATOM   2807  HA  ILE   170       5.725 -36.448 -26.016  0.00-15.00           H  
ATOM   2808  CB  ILE   170       5.879 -37.763 -24.345  0.00-15.00           C  
ATOM   2809  HB  ILE   170       6.757 -37.995 -23.678  0.00-15.00           H  
ATOM   2810  CG2 ILE   170       4.820 -36.983 -23.556  0.00-15.00           C  
ATOM   2811 HG21 ILE   170       4.025 -36.640 -24.295  0.00-15.00           H  
ATOM   2812 HG22 ILE   170       4.322 -37.686 -22.955  0.00-15.00           H  
ATOM   2813 HG23 ILE   170       5.357 -36.221 -22.936  0.00-15.00           H  
ATOM   2814  CG1 ILE   170       5.433 -39.152 -24.907  0.00-15.00           C  
ATOM   2815 HG12 ILE   170       6.310 -39.542 -25.313  0.00-15.00           H  
ATOM   2816 HG13 ILE   170       5.121 -39.835 -24.165  0.00-15.00           H  
ATOM   2817  CD1 ILE   170       4.270 -38.922 -25.953  0.00-15.00           C  
ATOM   2818 HD11 ILE   170       3.805 -39.839 -26.267  0.00-15.00           H  
ATOM   2819 HD12 ILE   170       3.423 -38.393 -25.454  0.00-15.00           H  
ATOM   2820 HD13 ILE   170       4.549 -38.355 -26.821  0.00-15.00           H  
ATOM   2821  C   ILE   170       7.317 -35.662 -24.774  0.00-15.00           C  
ATOM   2822  O   ILE   170       8.317 -35.936 -24.167  0.00-15.00           O  
ATOM   2823  N   LEU   171       6.680 -34.462 -24.813  0.00-15.00           N  
ATOM   2824  H   LEU   171       5.862 -34.375 -25.352  0.00-15.00           H  
ATOM   2825  CA  LEU   171       7.146 -33.333 -24.006  0.00-15.00           C  
ATOM   2826  HA  LEU   171       8.233 -33.409 -23.914  0.00-15.00           H  
ATOM   2827  CB  LEU   171       6.833 -32.085 -24.810  0.00-15.00           C  
ATOM   2828  HB2 LEU   171       5.754 -31.977 -24.897  0.00-15.00           H  
ATOM   2829  HB3 LEU   171       7.184 -31.300 -24.144  0.00-15.00           H  
ATOM   2830  CG  LEU   171       7.528 -31.932 -26.140  0.00-15.00           C  
ATOM   2831  HG  LEU   171       7.050 -32.547 -26.927  0.00-15.00           H  
ATOM   2832  CD1 LEU   171       7.363 -30.456 -26.654  0.00-15.00           C  
ATOM   2833 HD11 LEU   171       6.611 -29.906 -26.147  0.00-15.00           H  
ATOM   2834 HD12 LEU   171       7.206 -30.478 -27.716  0.00-15.00           H  
ATOM   2835 HD13 LEU   171       8.290 -29.878 -26.444  0.00-15.00           H  
ATOM   2836  CD2 LEU   171       9.022 -32.295 -26.077  0.00-15.00           C  
ATOM   2837 HD21 LEU   171       9.357 -32.087 -25.115  0.00-15.00           H  
ATOM   2838 HD22 LEU   171       9.122 -33.343 -26.178  0.00-15.00           H  
ATOM   2839 HD23 LEU   171       9.561 -31.828 -26.918  0.00-15.00           H  
ATOM   2840  C   LEU   171       6.544 -33.311 -22.523  0.00-15.00           C  
ATOM   2841  O   LEU   171       5.368 -33.512 -22.315  0.00-15.00           O  
ATOM   2842  N   HIE   172       7.360 -33.072 -21.510  0.00-15.00           N  
ATOM   2843  H   HIE   172       8.348 -32.924 -21.733  0.00-15.00           H  
ATOM   2844  CA  HIE   172       6.906 -32.898 -20.157  0.00-15.00           C  
ATOM   2845  HA  HIE   172       5.931 -33.237 -20.070  0.00-15.00           H  
ATOM   2846  CB  HIE   172       7.851 -33.622 -19.184  0.00-15.00           C  
ATOM   2847  HB2 HIE   172       8.113 -34.563 -19.669  0.00-15.00           H  
ATOM   2848  HB3 HIE   172       8.750 -32.988 -19.182  0.00-15.00           H  
ATOM   2849  CG  HIE   172       7.329 -33.951 -17.865  0.00-15.00           C  
ATOM   2850  ND1 HIE   172       8.197 -34.520 -16.906  0.00-15.00           N  
ATOM   2851  CE1 HIE   172       7.388 -34.752 -15.874  0.00-15.00           C  
ATOM   2852  HE1 HIE   172       7.728 -35.381 -15.052  0.00-15.00           H  
ATOM   2853  NE2 HIE   172       6.108 -34.578 -16.110  0.00-15.00           N  
ATOM   2854  HE2 HIE   172       5.281 -34.802 -15.507  0.00-15.00           H  
ATOM   2855  CD2 HIE   172       6.025 -33.977 -17.362  0.00-15.00           C  
ATOM   2856  HD2 HIE   172       5.083 -33.822 -17.884  0.00-15.00           H  
ATOM   2857  C   HIE   172       6.945 -31.357 -19.840  0.00-15.00           C  
ATOM   2858  O   HIE   172       7.772 -30.651 -20.398  0.00-15.00           O  
ATOM   2859  N   PHE   173       6.010 -30.883 -19.005  0.00-15.00           N  
ATOM   2860  H   PHE   173       5.215 -31.466 -18.731  0.00-15.00           H  
ATOM   2861  CA  PHE   173       6.006 -29.476 -18.565  0.00-15.00           C  
ATOM   2862  HA  PHE   173       6.998 -29.113 -18.786  0.00-15.00           H  
ATOM   2863  CB  PHE   173       4.906 -28.625 -19.386  0.00-15.00           C  
ATOM   2864  HB2 PHE   173       3.880 -28.914 -19.100  0.00-15.00           H  
ATOM   2865  HB3 PHE   173       4.972 -27.630 -18.926  0.00-15.00           H  
ATOM   2866  CG  PHE   173       5.040 -28.642 -20.862  0.00-15.00           C  
ATOM   2867  CD1 PHE   173       5.989 -27.803 -21.465  0.00-15.00           C  
ATOM   2868  HD1 PHE   173       6.498 -27.258 -20.762  0.00-15.00           H  
ATOM   2869  CE1 PHE   173       6.318 -27.925 -22.811  0.00-15.00           C  
ATOM   2870  HE1 PHE   173       6.981 -27.231 -23.302  0.00-15.00           H  
ATOM   2871  CZ  PHE   173       5.615 -28.761 -23.648  0.00-15.00           C  
ATOM   2872  HZ  PHE   173       5.973 -28.906 -24.655  0.00-15.00           H  
ATOM   2873  CE2 PHE   173       4.598 -29.577 -23.074  0.00-15.00           C  
ATOM   2874  HE2 PHE   173       4.216 -30.377 -23.568  0.00-15.00           H  
ATOM   2875  CD2 PHE   173       4.353 -29.585 -21.666  0.00-15.00           C  
ATOM   2876  HD2 PHE   173       3.701 -30.296 -21.129  0.00-15.00           H  
ATOM   2877  C   PHE   173       5.666 -29.514 -17.036  0.00-15.00           C  
ATOM   2878  O   PHE   173       4.523 -29.759 -16.664  0.00-15.00           O  
ATOM   2879  N   HIE   174       6.681 -29.200 -16.211  0.00-15.00           N  
ATOM   2880  H   HIE   174       7.558 -29.031 -16.644  0.00-15.00           H  
ATOM   2881  CA  HIE   174       6.547 -29.260 -14.788  0.00-15.00           C  
ATOM   2882  HA  HIE   174       5.568 -29.699 -14.548  0.00-15.00           H  
ATOM   2883  CB  HIE   174       7.555 -30.261 -14.251  0.00-15.00           C  
ATOM   2884  HB2 HIE   174       7.430 -31.211 -14.794  0.00-15.00           H  
ATOM   2885  HB3 HIE   174       8.590 -29.961 -14.535  0.00-15.00           H  
ATOM   2886  CG  HIE   174       7.507 -30.724 -12.828  0.00-15.00           C  
ATOM   2887  ND1 HIE   174       8.523 -31.625 -12.304  0.00-15.00           N  
ATOM   2888  CE1 HIE   174       8.117 -31.846 -11.043  0.00-15.00           C  
ATOM   2889  HE1 HIE   174       8.628 -32.402 -10.263  0.00-15.00           H  
ATOM   2890  NE2 HIE   174       7.019 -31.170 -10.736  0.00-15.00           N  
ATOM   2891  HE2 HIE   174       6.468 -31.199  -9.908  0.00-15.00           H  
ATOM   2892  CD2 HIE   174       6.575 -30.475 -11.812  0.00-15.00           C  
ATOM   2893  HD2 HIE   174       5.675 -29.865 -11.793  0.00-15.00           H  
ATOM   2894  C   HIE   174       6.684 -27.915 -14.066  0.00-15.00           C  
ATOM   2895  O   HIE   174       7.822 -27.479 -13.826  0.00-15.00           O  
ATOM   2896  N   TYR   175       5.600 -27.325 -13.582  0.00-15.00           N  
ATOM   2897  H   TYR   175       4.784 -27.907 -13.688  0.00-15.00           H  
ATOM   2898  CA  TYR   175       5.624 -26.254 -12.603  0.00-15.00           C  
ATOM   2899  HA  TYR   175       6.589 -25.731 -12.740  0.00-15.00           H  
ATOM   2900  CB  TYR   175       4.341 -25.405 -12.689  0.00-15.00           C  
ATOM   2901  HB2 TYR   175       3.449 -25.901 -12.118  0.00-15.00           H  
ATOM   2902  HB3 TYR   175       3.899 -25.364 -13.660  0.00-15.00           H  
ATOM   2903  CG  TYR   175       4.372 -23.938 -12.089  0.00-15.00           C  
ATOM   2904  CD1 TYR   175       4.664 -23.722 -10.708  0.00-15.00           C  
ATOM   2905  HD1 TYR   175       4.835 -24.563 -10.119  0.00-15.00           H  
ATOM   2906  CE1 TYR   175       4.718 -22.390 -10.183  0.00-15.00           C  
ATOM   2907  HE1 TYR   175       4.946 -22.221  -9.151  0.00-15.00           H  
ATOM   2908  CZ  TYR   175       4.595 -21.260 -11.015  0.00-15.00           C  
ATOM   2909  OH  TYR   175       4.840 -20.008 -10.471  0.00-15.00           O  
ATOM   2910  HH  TYR   175       4.734 -19.274 -11.088  0.00-15.00           H  
ATOM   2911  CE2 TYR   175       4.228 -21.492 -12.343  0.00-15.00           C  
ATOM   2912  HE2 TYR   175       4.131 -20.645 -12.959  0.00-15.00           H  
ATOM   2913  CD2 TYR   175       4.180 -22.784 -12.873  0.00-15.00           C  
ATOM   2914  HD2 TYR   175       4.023 -22.716 -13.931  0.00-15.00           H  
ATOM   2915  C   TYR   175       5.797 -26.918 -11.279  0.00-15.00           C  
ATOM   2916  O   TYR   175       5.015 -27.719 -10.824  0.00-15.00           O  
ATOM   2917  N   THR   176       7.015 -26.742 -10.653  0.00-15.00           N  
ATOM   2918  H   THR   176       7.716 -26.152 -11.003  0.00-15.00           H  
ATOM   2919  CA  THR   176       7.385 -27.326  -9.365  0.00-15.00           C  
ATOM   2920  HA  THR   176       7.027 -28.344  -9.342  0.00-15.00           H  
ATOM   2921  CB  THR   176       8.904 -27.568  -9.433  0.00-15.00           C  
ATOM   2922  HB  THR   176       9.254 -28.037  -8.487  0.00-15.00           H  
ATOM   2923  CG2 THR   176       9.369 -28.535 -10.571  0.00-15.00           C  
ATOM   2924 HG21 THR   176      10.299 -28.184 -11.020  0.00-15.00           H  
ATOM   2925 HG22 THR   176       8.596 -28.644 -11.319  0.00-15.00           H  
ATOM   2926 HG23 THR   176       9.605 -29.548 -10.272  0.00-15.00           H  
ATOM   2927  OG1 THR   176       9.650 -26.315  -9.516  0.00-15.00           O  
ATOM   2928  HG1 THR   176       9.519 -25.905 -10.431  0.00-15.00           H  
ATOM   2929  C   THR   176       7.043 -26.549  -8.168  0.00-15.00           C  
ATOM   2930  O   THR   176       6.747 -27.204  -7.122  0.00-15.00           O  
ATOM   2931  N   THR   177       6.901 -25.193  -8.211  0.00-15.00           N  
ATOM   2932  H   THR   177       7.047 -24.611  -9.028  0.00-15.00           H  
ATOM   2933  CA  THR   177       6.554 -24.381  -7.023  0.00-15.00           C  
ATOM   2934  HA  THR   177       6.699 -24.898  -6.128  0.00-15.00           H  
ATOM   2935  CB  THR   177       7.576 -23.189  -6.925  0.00-15.00           C  
ATOM   2936  HB  THR   177       7.270 -22.548  -6.115  0.00-15.00           H  
ATOM   2937  CG2 THR   177       9.012 -23.526  -6.776  0.00-15.00           C  
ATOM   2938 HG21 THR   177       9.230 -24.163  -5.895  0.00-15.00           H  
ATOM   2939 HG22 THR   177       9.636 -22.657  -6.589  0.00-15.00           H  
ATOM   2940 HG23 THR   177       9.411 -24.044  -7.662  0.00-15.00           H  
ATOM   2941  OG1 THR   177       7.329 -22.436  -8.086  0.00-15.00           O  
ATOM   2942  HG1 THR   177       6.386 -22.242  -8.036  0.00-15.00           H  
ATOM   2943  C   THR   177       5.077 -23.878  -6.976  0.00-15.00           C  
ATOM   2944  O   THR   177       4.903 -22.630  -6.879  0.00-15.00           O  
ATOM   2945  N   TRP   178       4.026 -24.734  -7.044  0.00-15.00           N  
ATOM   2946  H   TRP   178       4.158 -25.732  -7.078  0.00-15.00           H  
ATOM   2947  CA  TRP   178       2.617 -24.281  -7.034  0.00-15.00           C  
ATOM   2948  HA  TRP   178       2.499 -23.229  -6.698  0.00-15.00           H  
ATOM   2949  CB  TRP   178       1.926 -24.517  -8.356  0.00-15.00           C  
ATOM   2950  HB2 TRP   178       2.481 -24.019  -9.146  0.00-15.00           H  
ATOM   2951  HB3 TRP   178       1.878 -25.588  -8.598  0.00-15.00           H  
ATOM   2952  CG  TRP   178       0.600 -23.970  -8.525  0.00-15.00           C  
ATOM   2953  CD1 TRP   178      -0.334 -23.832  -7.513  0.00-15.00           C  
ATOM   2954  HD1 TRP   178      -0.164 -24.013  -6.457  0.00-15.00           H  
ATOM   2955  NE1 TRP   178      -1.405 -23.206  -8.098  0.00-15.00           N  
ATOM   2956  HE1 TRP   178      -2.146 -22.782  -7.565  0.00-15.00           H  
ATOM   2957  CE2 TRP   178      -1.373 -23.292  -9.486  0.00-15.00           C  
ATOM   2958  CZ2 TRP   178      -2.321 -22.918 -10.401  0.00-15.00           C  
ATOM   2959  HZ2 TRP   178      -3.305 -22.664 -10.052  0.00-15.00           H  
ATOM   2960  CH2 TRP   178      -1.995 -23.002 -11.768  0.00-15.00           C  
ATOM   2961  HH2 TRP   178      -2.760 -22.710 -12.428  0.00-15.00           H  
ATOM   2962  CZ3 TRP   178      -0.664 -23.385 -12.186  0.00-15.00           C  
ATOM   2963  HZ3 TRP   178      -0.404 -23.321 -13.231  0.00-15.00           H  
ATOM   2964  CE3 TRP   178       0.274 -23.732 -11.196  0.00-15.00           C  
ATOM   2965  HE3 TRP   178       1.293 -23.959 -11.462  0.00-15.00           H  
ATOM   2966  CD2 TRP   178      -0.070 -23.693  -9.770  0.00-15.00           C  
ATOM   2967  C   TRP   178       1.949 -25.297  -6.019  0.00-15.00           C  
ATOM   2968  O   TRP   178       1.688 -26.425  -6.290  0.00-15.00           O  
ATOM   2969  N   PRO   179       1.750 -24.810  -4.756  0.00-15.00           N  
ATOM   2970  CD  PRO   179       1.961 -23.407  -4.424  0.00-15.00           C  
ATOM   2971  HD2 PRO   179       3.059 -23.219  -4.530  0.00-15.00           H  
ATOM   2972  HD3 PRO   179       1.399 -22.709  -5.009  0.00-15.00           H  
ATOM   2973  CG  PRO   179       1.644 -23.296  -2.952  0.00-15.00           C  
ATOM   2974  HG2 PRO   179       2.361 -22.591  -2.438  0.00-15.00           H  
ATOM   2975  HG3 PRO   179       0.680 -22.815  -2.688  0.00-15.00           H  
ATOM   2976  CB  PRO   179       1.681 -24.721  -2.387  0.00-15.00           C  
ATOM   2977  HB2 PRO   179       2.674 -24.881  -1.931  0.00-15.00           H  
ATOM   2978  HB3 PRO   179       0.942 -24.737  -1.605  0.00-15.00           H  
ATOM   2979  CA  PRO   179       1.432 -25.598  -3.586  0.00-15.00           C  
ATOM   2980  HA  PRO   179       2.076 -26.451  -3.564  0.00-15.00           H  
ATOM   2981  C   PRO   179      -0.015 -26.076  -3.638  0.00-15.00           C  
ATOM   2982  O   PRO   179      -0.797 -25.348  -4.283  0.00-15.00           O  
ATOM   2983  N   ASH   180      -0.378 -27.136  -3.008  0.00-15.00           N  
ATOM   2984  H   ASH   180       0.404 -27.541  -2.471  0.00-15.00           H  
ATOM   2985  CA  ASH   180      -1.700 -27.709  -2.932  0.00-15.00           C  
ATOM   2986  HA  ASH   180      -2.245 -27.757  -3.939  0.00-15.00           H  
ATOM   2987  CB  ASH   180      -1.577 -29.215  -2.565  0.00-15.00           C  
ATOM   2988  HB2 ASH   180      -0.882 -29.686  -3.185  0.00-15.00           H  
ATOM   2989  HB3 ASH   180      -1.211 -29.386  -1.515  0.00-15.00           H  
ATOM   2990  CG  ASH   180      -2.886 -29.962  -2.704  0.00-15.00           C  
ATOM   2991  OD1 ASH   180      -3.738 -29.472  -3.530  0.00-15.00           O  
ATOM   2992  OD2 ASH   180      -3.030 -31.055  -2.087  0.00-15.00           O  
ATOM   2993  HD1 ASH   180      -4.495 -30.134  -4.497  0.00-15.00           H  
ATOM   2994  C   ASH   180      -2.579 -26.792  -2.070  0.00-15.00           C  
ATOM   2995  O   ASH   180      -2.171 -26.186  -1.073  0.00-15.00           O  
ATOM   2996  N   PHE   181      -3.797 -26.641  -2.442  0.00-15.00           N  
ATOM   2997  H   PHE   181      -3.956 -27.299  -3.231  0.00-15.00           H  
ATOM   2998  CA  PHE   181      -4.817 -25.735  -2.010  0.00-15.00           C  
ATOM   2999  HA  PHE   181      -5.609 -25.830  -2.769  0.00-15.00           H  
ATOM   3000  CB  PHE   181      -5.413 -26.174  -0.633  0.00-15.00           C  
ATOM   3001  HB2 PHE   181      -5.875 -25.253  -0.182  0.00-15.00           H  
ATOM   3002  HB3 PHE   181      -4.599 -26.431   0.032  0.00-15.00           H  
ATOM   3003  CG  PHE   181      -6.504 -27.233  -0.762  0.00-15.00           C  
ATOM   3004  CD1 PHE   181      -6.178 -28.518  -1.095  0.00-15.00           C  
ATOM   3005  HD1 PHE   181      -5.063 -28.750  -1.259  0.00-15.00           H  
ATOM   3006  CE1 PHE   181      -7.164 -29.555  -1.183  0.00-15.00           C  
ATOM   3007  HE1 PHE   181      -6.808 -30.520  -1.341  0.00-15.00           H  
ATOM   3008  CZ  PHE   181      -8.552 -29.159  -1.132  0.00-15.00           C  
ATOM   3009  HZ  PHE   181      -9.317 -30.002  -1.239  0.00-15.00           H  
ATOM   3010  CE2 PHE   181      -8.906 -27.827  -0.780  0.00-15.00           C  
ATOM   3011  HE2 PHE   181      -9.964 -27.475  -0.722  0.00-15.00           H  
ATOM   3012  CD2 PHE   181      -7.849 -26.901  -0.501  0.00-15.00           C  
ATOM   3013  HD2 PHE   181      -8.144 -25.932  -0.207  0.00-15.00           H  
ATOM   3014  C   PHE   181      -4.426 -24.296  -2.043  0.00-15.00           C  
ATOM   3015  O   PHE   181      -4.836 -23.381  -1.326  0.00-15.00           O  
ATOM   3016  N   GLY   182      -3.502 -24.031  -2.971  0.00-15.00           N  
ATOM   3017  H   GLY   182      -3.291 -24.733  -3.683  0.00-15.00           H  
ATOM   3018  CA  GLY   182      -2.723 -22.766  -3.172  0.00-15.00           C  
ATOM   3019  HA2 GLY   182      -3.047 -21.953  -2.497  0.00-15.00           H  
ATOM   3020  HA3 GLY   182      -1.753 -23.023  -2.848  0.00-15.00           H  
ATOM   3021  C   GLY   182      -2.606 -22.203  -4.589  0.00-15.00           C  
ATOM   3022  O   GLY   182      -2.980 -22.836  -5.596  0.00-15.00           O  
ATOM   3023  N   VAL   183      -2.042 -20.998  -4.605  0.00-15.00           N  
ATOM   3024  H   VAL   183      -1.727 -20.676  -3.729  0.00-15.00           H  
ATOM   3025  CA  VAL   183      -1.744 -20.235  -5.803  0.00-15.00           C  
ATOM   3026  HA  VAL   183      -2.029 -20.881  -6.644  0.00-15.00           H  
ATOM   3027  CB  VAL   183      -2.525 -18.910  -5.801  0.00-15.00           C  
ATOM   3028  HB  VAL   183      -2.375 -18.419  -6.677  0.00-15.00           H  
ATOM   3029  CG1 VAL   183      -4.055 -19.158  -5.878  0.00-15.00           C  
ATOM   3030 HG11 VAL   183      -4.200 -19.806  -6.726  0.00-15.00           H  
ATOM   3031 HG12 VAL   183      -4.571 -18.206  -5.986  0.00-15.00           H  
ATOM   3032 HG13 VAL   183      -4.528 -19.688  -5.071  0.00-15.00           H  
ATOM   3033  CG2 VAL   183      -2.200 -17.894  -4.705  0.00-15.00           C  
ATOM   3034 HG21 VAL   183      -1.217 -17.521  -4.755  0.00-15.00           H  
ATOM   3035 HG22 VAL   183      -2.834 -17.046  -4.898  0.00-15.00           H  
ATOM   3036 HG23 VAL   183      -2.283 -18.343  -3.733  0.00-15.00           H  
ATOM   3037  C   VAL   183      -0.248 -20.020  -6.003  0.00-15.00           C  
ATOM   3038  O   VAL   183       0.432 -20.154  -5.025  0.00-15.00           O  
ATOM   3039  N   PRO   184       0.159 -19.767  -7.268  0.00-15.00           N  
ATOM   3040  CD  PRO   184      -0.642 -19.699  -8.532  0.00-15.00           C  
ATOM   3041  HD2 PRO   184      -1.308 -20.556  -8.678  0.00-15.00           H  
ATOM   3042  HD3 PRO   184      -1.449 -18.935  -8.427  0.00-15.00           H  
ATOM   3043  CG  PRO   184       0.228 -19.456  -9.792  0.00-15.00           C  
ATOM   3044  HG2 PRO   184       0.067 -20.031 -10.742  0.00-15.00           H  
ATOM   3045  HG3 PRO   184       0.439 -18.472 -10.049  0.00-15.00           H  
ATOM   3046  CB  PRO   184       1.583 -19.910  -9.204  0.00-15.00           C  
ATOM   3047  HB2 PRO   184       1.538 -20.965  -9.234  0.00-15.00           H  
ATOM   3048  HB3 PRO   184       2.460 -19.661  -9.808  0.00-15.00           H  
ATOM   3049  CA  PRO   184       1.511 -19.571  -7.733  0.00-15.00           C  
ATOM   3050  HA  PRO   184       2.092 -20.292  -7.222  0.00-15.00           H  
ATOM   3051  C   PRO   184       2.046 -18.192  -7.350  0.00-15.00           C  
ATOM   3052  O   PRO   184       1.496 -17.562  -6.464  0.00-15.00           O  
ATOM   3053  N   GLU   185       3.157 -17.804  -8.006  0.00-15.00           N  
ATOM   3054  H   GLU   185       3.434 -18.313  -8.787  0.00-15.00           H  
ATOM   3055  CA  GLU   185       3.965 -16.576  -7.728  0.00-15.00           C  
ATOM   3056  HA  GLU   185       4.053 -16.475  -6.617  0.00-15.00           H  
ATOM   3057  CB  GLU   185       5.434 -16.806  -8.180  0.00-15.00           C  
ATOM   3058  HB2 GLU   185       6.029 -15.898  -7.946  0.00-15.00           H  
ATOM   3059  HB3 GLU   185       5.470 -16.871  -9.244  0.00-15.00           H  
ATOM   3060  CG  GLU   185       6.139 -17.969  -7.440  0.00-15.00           C  
ATOM   3061  HG2 GLU   185       5.439 -18.836  -7.451  0.00-15.00           H  
ATOM   3062  HG3 GLU   185       7.076 -18.232  -7.935  0.00-15.00           H  
ATOM   3063  CD  GLU   185       6.407 -17.723  -6.001  0.00-15.00           C  
ATOM   3064  OE1 GLU   185       7.504 -17.177  -5.697  0.00-15.00           O  
ATOM   3065  OE2 GLU   185       5.640 -18.242  -5.197  0.00-15.00           O  
ATOM   3066  C   GLU   185       3.310 -15.374  -8.269  0.00-15.00           C  
ATOM   3067  O   GLU   185       3.337 -14.371  -7.509  0.00-15.00           O  
ATOM   3068  N   SER   186       2.895 -15.344  -9.525  0.00-15.00           N  
ATOM   3069  H   SER   186       2.929 -16.222 -10.043  0.00-15.00           H  
ATOM   3070  CA  SER   186       2.379 -14.204 -10.282  0.00-15.00           C  
ATOM   3071  HA  SER   186       1.804 -13.627  -9.632  0.00-15.00           H  
ATOM   3072  CB  SER   186       3.510 -13.207 -10.810  0.00-15.00           C  
ATOM   3073  HB2 SER   186       3.138 -12.371 -11.390  0.00-15.00           H  
ATOM   3074  HB3 SER   186       4.119 -12.788  -9.994  0.00-15.00           H  
ATOM   3075  OG  SER   186       4.316 -13.942 -11.653  0.00-15.00           O  
ATOM   3076  HG  SER   186       4.954 -13.340 -12.150  0.00-15.00           H  
ATOM   3077  C   SER   186       1.523 -14.694 -11.452  0.00-15.00           C  
ATOM   3078  O   SER   186       1.606 -15.855 -11.924  0.00-15.00           O  
ATOM   3079  N   PRO   187       0.581 -13.869 -11.996  0.00-15.00           N  
ATOM   3080  CD  PRO   187      -0.000 -12.666 -11.440  0.00-15.00           C  
ATOM   3081  HD2 PRO   187      -0.334 -12.717 -10.431  0.00-15.00           H  
ATOM   3082  HD3 PRO   187       0.782 -11.996 -11.459  0.00-15.00           H  
ATOM   3083  CG  PRO   187      -1.196 -12.320 -12.354  0.00-15.00           C  
ATOM   3084  HG2 PRO   187      -2.101 -12.880 -12.130  0.00-15.00           H  
ATOM   3085  HG3 PRO   187      -1.444 -11.246 -12.326  0.00-15.00           H  
ATOM   3086  CB  PRO   187      -0.860 -12.763 -13.723  0.00-15.00           C  
ATOM   3087  HB2 PRO   187      -1.678 -12.979 -14.422  0.00-15.00           H  
ATOM   3088  HB3 PRO   187      -0.266 -12.062 -14.387  0.00-15.00           H  
ATOM   3089  CA  PRO   187      -0.017 -14.065 -13.353  0.00-15.00           C  
ATOM   3090  HA  PRO   187      -0.710 -14.951 -13.388  0.00-15.00           H  
ATOM   3091  C   PRO   187       1.058 -14.253 -14.485  0.00-15.00           C  
ATOM   3092  O   PRO   187       0.900 -15.153 -15.298  0.00-15.00           O  
ATOM   3093  N   ALA   188       2.092 -13.460 -14.501  0.00-15.00           N  
ATOM   3094  H   ALA   188       1.965 -12.641 -13.895  0.00-15.00           H  
ATOM   3095  CA  ALA   188       3.338 -13.543 -15.310  0.00-15.00           C  
ATOM   3096  HA  ALA   188       2.945 -13.338 -16.320  0.00-15.00           H  
ATOM   3097  CB  ALA   188       4.409 -12.529 -14.881  0.00-15.00           C  
ATOM   3098  HB1 ALA   188       4.562 -12.429 -13.769  0.00-15.00           H  
ATOM   3099  HB2 ALA   188       4.052 -11.542 -15.166  0.00-15.00           H  
ATOM   3100  HB3 ALA   188       5.358 -12.728 -15.414  0.00-15.00           H  
ATOM   3101  C   ALA   188       3.910 -14.981 -15.281  0.00-15.00           C  
ATOM   3102  O   ALA   188       4.231 -15.527 -16.358  0.00-15.00           O  
ATOM   3103  N   SER   189       4.159 -15.551 -14.112  0.00-15.00           N  
ATOM   3104  H   SER   189       3.897 -15.007 -13.213  0.00-15.00           H  
ATOM   3105  CA  SER   189       4.742 -16.882 -14.000  0.00-15.00           C  
ATOM   3106  HA  SER   189       5.460 -16.893 -14.827  0.00-15.00           H  
ATOM   3107  CB  SER   189       5.364 -17.006 -12.577  0.00-15.00           C  
ATOM   3108  HB2 SER   189       5.926 -16.073 -12.351  0.00-15.00           H  
ATOM   3109  HB3 SER   189       6.077 -17.872 -12.525  0.00-15.00           H  
ATOM   3110  OG  SER   189       4.401 -17.100 -11.481  0.00-15.00           O  
ATOM   3111  HG  SER   189       3.914 -16.288 -11.490  0.00-15.00           H  
ATOM   3112  C   SER   189       3.737 -18.008 -14.388  0.00-15.00           C  
ATOM   3113  O   SER   189       4.118 -19.063 -14.944  0.00-15.00           O  
ATOM   3114  N   PHE   190       2.404 -17.774 -14.177  0.00-15.00           N  
ATOM   3115  H   PHE   190       2.230 -16.849 -13.888  0.00-15.00           H  
ATOM   3116  CA  PHE   190       1.297 -18.423 -14.750  0.00-15.00           C  
ATOM   3117  HA  PHE   190       1.347 -19.517 -14.457  0.00-15.00           H  
ATOM   3118  CB  PHE   190      -0.092 -17.921 -14.221  0.00-15.00           C  
ATOM   3119  HB2 PHE   190      -0.463 -17.049 -14.781  0.00-15.00           H  
ATOM   3120  HB3 PHE   190       0.051 -17.371 -13.220  0.00-15.00           H  
ATOM   3121  CG  PHE   190      -1.341 -18.746 -14.106  0.00-15.00           C  
ATOM   3122  CD1 PHE   190      -1.893 -18.845 -12.759  0.00-15.00           C  
ATOM   3123  HD1 PHE   190      -1.453 -18.401 -11.950  0.00-15.00           H  
ATOM   3124  CE1 PHE   190      -3.063 -19.615 -12.612  0.00-15.00           C  
ATOM   3125  HE1 PHE   190      -3.450 -19.846 -11.612  0.00-15.00           H  
ATOM   3126  CZ  PHE   190      -3.650 -20.195 -13.709  0.00-15.00           C  
ATOM   3127  HZ  PHE   190      -4.540 -20.758 -13.526  0.00-15.00           H  
ATOM   3128  CE2 PHE   190      -3.062 -20.049 -14.993  0.00-15.00           C  
ATOM   3129  HE2 PHE   190      -3.416 -20.655 -15.851  0.00-15.00           H  
ATOM   3130  CD2 PHE   190      -1.930 -19.324 -15.236  0.00-15.00           C  
ATOM   3131  HD2 PHE   190      -1.466 -19.163 -16.218  0.00-15.00           H  
ATOM   3132  C   PHE   190       1.258 -18.469 -16.297  0.00-15.00           C  
ATOM   3133  O   PHE   190       1.216 -19.511 -16.961  0.00-15.00           O  
ATOM   3134  N   LEU   191       1.461 -17.293 -16.930  0.00-15.00           N  
ATOM   3135  H   LEU   191       1.432 -16.495 -16.351  0.00-15.00           H  
ATOM   3136  CA  LEU   191       1.288 -17.062 -18.334  0.00-15.00           C  
ATOM   3137  HA  LEU   191       0.499 -17.711 -18.713  0.00-15.00           H  
ATOM   3138  CB  LEU   191       0.884 -15.627 -18.601  0.00-15.00           C  
ATOM   3139  HB2 LEU   191       0.908 -15.447 -19.687  0.00-15.00           H  
ATOM   3140  HB3 LEU   191       1.654 -14.916 -18.269  0.00-15.00           H  
ATOM   3141  CG  LEU   191      -0.580 -15.334 -18.150  0.00-15.00           C  
ATOM   3142  HG  LEU   191      -0.627 -15.552 -17.057  0.00-15.00           H  
ATOM   3143  CD1 LEU   191      -0.899 -13.868 -18.325  0.00-15.00           C  
ATOM   3144 HD11 LEU   191      -0.031 -13.294 -18.067  0.00-15.00           H  
ATOM   3145 HD12 LEU   191      -1.209 -13.599 -19.330  0.00-15.00           H  
ATOM   3146 HD13 LEU   191      -1.683 -13.467 -17.709  0.00-15.00           H  
ATOM   3147  CD2 LEU   191      -1.704 -16.187 -18.803  0.00-15.00           C  
ATOM   3148 HD21 LEU   191      -2.736 -15.688 -18.802  0.00-15.00           H  
ATOM   3149 HD22 LEU   191      -1.848 -17.212 -18.400  0.00-15.00           H  
ATOM   3150 HD23 LEU   191      -1.623 -16.339 -19.869  0.00-15.00           H  
ATOM   3151  C   LEU   191       2.538 -17.525 -19.098  0.00-15.00           C  
ATOM   3152  O   LEU   191       2.375 -18.325 -20.060  0.00-15.00           O  
ATOM   3153  N   ASN   192       3.766 -17.120 -18.697  0.00-15.00           N  
ATOM   3154  H   ASN   192       3.891 -16.397 -17.924  0.00-15.00           H  
ATOM   3155  CA  ASN   192       4.977 -17.606 -19.395  0.00-15.00           C  
ATOM   3156  HA  ASN   192       4.879 -17.277 -20.431  0.00-15.00           H  
ATOM   3157  CB  ASN   192       6.255 -17.010 -18.583  0.00-15.00           C  
ATOM   3158  HB2 ASN   192       6.469 -17.337 -17.541  0.00-15.00           H  
ATOM   3159  HB3 ASN   192       6.120 -15.853 -18.378  0.00-15.00           H  
ATOM   3160  CG  ASN   192       7.510 -17.181 -19.410  0.00-15.00           C  
ATOM   3161  OD1 ASN   192       7.727 -16.454 -20.398  0.00-15.00           O  
ATOM   3162  ND2 ASN   192       8.395 -18.086 -18.930  0.00-15.00           N  
ATOM   3163 HD21 ASN   192       8.108 -18.922 -18.403  0.00-15.00           H  
ATOM   3164 HD22 ASN   192       9.312 -18.080 -19.359  0.00-15.00           H  
ATOM   3165  C   ASN   192       5.054 -19.196 -19.429  0.00-15.00           C  
ATOM   3166  O   ASN   192       5.523 -19.743 -20.432  0.00-15.00           O  
ATOM   3167  N   PHE   193       4.587 -19.876 -18.357  0.00-15.00           N  
ATOM   3168  H   PHE   193       4.328 -19.256 -17.628  0.00-15.00           H  
ATOM   3169  CA  PHE   193       4.335 -21.289 -18.221  0.00-15.00           C  
ATOM   3170  HA  PHE   193       5.238 -21.822 -18.427  0.00-15.00           H  
ATOM   3171  CB  PHE   193       3.877 -21.768 -16.805  0.00-15.00           C  
ATOM   3172  HB2 PHE   193       4.451 -21.229 -16.021  0.00-15.00           H  
ATOM   3173  HB3 PHE   193       2.826 -21.507 -16.582  0.00-15.00           H  
ATOM   3174  CG  PHE   193       4.044 -23.270 -16.705  0.00-15.00           C  
ATOM   3175  CD1 PHE   193       5.290 -23.880 -16.925  0.00-15.00           C  
ATOM   3176  HD1 PHE   193       6.244 -23.384 -17.016  0.00-15.00           H  
ATOM   3177  CE1 PHE   193       5.439 -25.267 -16.936  0.00-15.00           C  
ATOM   3178  HE1 PHE   193       6.395 -25.717 -17.083  0.00-15.00           H  
ATOM   3179  CZ  PHE   193       4.293 -26.038 -16.553  0.00-15.00           C  
ATOM   3180  HZ  PHE   193       4.240 -27.114 -16.480  0.00-15.00           H  
ATOM   3181  CE2 PHE   193       2.988 -25.448 -16.401  0.00-15.00           C  
ATOM   3182  HE2 PHE   193       2.077 -26.049 -16.327  0.00-15.00           H  
ATOM   3183  CD2 PHE   193       2.905 -24.091 -16.447  0.00-15.00           C  
ATOM   3184  HD2 PHE   193       1.912 -23.703 -16.286  0.00-15.00           H  
ATOM   3185  C   PHE   193       3.442 -21.790 -19.300  0.00-15.00           C  
ATOM   3186  O   PHE   193       3.860 -22.716 -20.032  0.00-15.00           O  
ATOM   3187  N   LEU   194       2.184 -21.289 -19.316  0.00-15.00           N  
ATOM   3188  H   LEU   194       2.078 -20.528 -18.611  0.00-15.00           H  
ATOM   3189  CA  LEU   194       1.065 -21.454 -20.241  0.00-15.00           C  
ATOM   3190  HA  LEU   194       0.554 -22.456 -20.175  0.00-15.00           H  
ATOM   3191  CB  LEU   194      -0.076 -20.435 -19.960  0.00-15.00           C  
ATOM   3192  HB2 LEU   194       0.143 -19.426 -20.217  0.00-15.00           H  
ATOM   3193  HB3 LEU   194      -0.122 -20.497 -18.858  0.00-15.00           H  
ATOM   3194  CG  LEU   194      -1.391 -20.726 -20.644  0.00-15.00           C  
ATOM   3195  HG  LEU   194      -1.533 -21.800 -20.853  0.00-15.00           H  
ATOM   3196  CD1 LEU   194      -2.664 -20.383 -19.871  0.00-15.00           C  
ATOM   3197 HD11 LEU   194      -2.596 -19.385 -19.385  0.00-15.00           H  
ATOM   3198 HD12 LEU   194      -3.508 -20.415 -20.570  0.00-15.00           H  
ATOM   3199 HD13 LEU   194      -2.916 -21.167 -19.067  0.00-15.00           H  
ATOM   3200  CD2 LEU   194      -1.411 -19.938 -21.964  0.00-15.00           C  
ATOM   3201 HD21 LEU   194      -1.372 -18.878 -21.721  0.00-15.00           H  
ATOM   3202 HD22 LEU   194      -2.380 -20.035 -22.387  0.00-15.00           H  
ATOM   3203 HD23 LEU   194      -0.580 -20.270 -22.622  0.00-15.00           H  
ATOM   3204  C   LEU   194       1.657 -21.530 -21.673  0.00-15.00           C  
ATOM   3205  O   LEU   194       1.516 -22.506 -22.434  0.00-15.00           O  
ATOM   3206  N   PHE   195       2.348 -20.440 -22.042  0.00-15.00           N  
ATOM   3207  H   PHE   195       2.439 -19.659 -21.361  0.00-15.00           H  
ATOM   3208  CA  PHE   195       2.675 -20.083 -23.411  0.00-15.00           C  
ATOM   3209  HA  PHE   195       1.789 -20.360 -24.008  0.00-15.00           H  
ATOM   3210  CB  PHE   195       2.805 -18.522 -23.508  0.00-15.00           C  
ATOM   3211  HB2 PHE   195       3.604 -18.298 -24.196  0.00-15.00           H  
ATOM   3212  HB3 PHE   195       3.103 -18.126 -22.563  0.00-15.00           H  
ATOM   3213  CG  PHE   195       1.558 -17.759 -23.765  0.00-15.00           C  
ATOM   3214  CD1 PHE   195       0.851 -17.126 -22.768  0.00-15.00           C  
ATOM   3215  HD1 PHE   195       1.266 -17.216 -21.766  0.00-15.00           H  
ATOM   3216  CE1 PHE   195      -0.393 -16.582 -23.103  0.00-15.00           C  
ATOM   3217  HE1 PHE   195      -1.032 -16.075 -22.355  0.00-15.00           H  
ATOM   3218  CZ  PHE   195      -0.872 -16.631 -24.412  0.00-15.00           C  
ATOM   3219  HZ  PHE   195      -1.780 -16.126 -24.538  0.00-15.00           H  
ATOM   3220  CE2 PHE   195       0.049 -17.001 -25.416  0.00-15.00           C  
ATOM   3221  HE2 PHE   195      -0.248 -16.797 -26.464  0.00-15.00           H  
ATOM   3222  CD2 PHE   195       1.230 -17.661 -25.123  0.00-15.00           C  
ATOM   3223  HD2 PHE   195       1.614 -18.363 -25.878  0.00-15.00           H  
ATOM   3224  C   PHE   195       3.831 -20.969 -23.905  0.00-15.00           C  
ATOM   3225  O   PHE   195       3.901 -21.439 -25.030  0.00-15.00           O  
ATOM   3226  N   LYN   196       4.753 -21.377 -23.055  0.00-15.00           N  
ATOM   3227  H   LYN   196       4.580 -21.042 -22.128  0.00-15.00           H  
ATOM   3228  CA  LYN   196       5.728 -22.437 -23.284  0.00-15.00           C  
ATOM   3229  HA  LYN   196       6.237 -22.082 -24.179  0.00-15.00           H  
ATOM   3230  CB  LYN   196       6.812 -22.596 -22.265  0.00-15.00           C  
ATOM   3231  HB2 LYN   196       6.378 -22.533 -21.264  0.00-15.00           H  
ATOM   3232  HB3 LYN   196       7.230 -23.624 -22.287  0.00-15.00           H  
ATOM   3233  CG  LYN   196       8.007 -21.603 -22.231  0.00-15.00           C  
ATOM   3234  HG2 LYN   196       8.186 -21.306 -21.223  0.00-15.00           H  
ATOM   3235  HG3 LYN   196       7.827 -20.732 -22.893  0.00-15.00           H  
ATOM   3236  CD  LYN   196       9.201 -22.209 -22.952  0.00-15.00           C  
ATOM   3237  HD2 LYN   196       8.954 -22.271 -24.050  0.00-15.00           H  
ATOM   3238  HD3 LYN   196       9.352 -23.248 -22.559  0.00-15.00           H  
ATOM   3239  CE  LYN   196      10.446 -21.307 -22.679  0.00-15.00           C  
ATOM   3240  HE2 LYN   196      10.324 -20.297 -23.050  0.00-15.00           H  
ATOM   3241  HE3 LYN   196      10.540 -21.170 -21.625  0.00-15.00           H  
ATOM   3242  NZ  LYN   196      11.660 -21.836 -23.301  0.00-15.00           N  
ATOM   3243  HZ1 LYN   196      12.472 -21.262 -23.078  0.00-15.00           H  
ATOM   3244  HZ2 LYN   196      11.910 -22.717 -22.979  0.00-15.00           H  
ATOM   3245  C   LYN   196       5.131 -23.787 -23.642  0.00-15.00           C  
ATOM   3246  O   LYN   196       5.697 -24.513 -24.425  0.00-15.00           O  
ATOM   3247  N   VAL   197       3.967 -24.134 -23.093  0.00-15.00           N  
ATOM   3248  H   VAL   197       3.427 -23.415 -22.667  0.00-15.00           H  
ATOM   3249  CA  VAL   197       3.229 -25.388 -23.402  0.00-15.00           C  
ATOM   3250  HA  VAL   197       3.933 -26.236 -23.413  0.00-15.00           H  
ATOM   3251  CB  VAL   197       2.104 -25.743 -22.415  0.00-15.00           C  
ATOM   3252  HB  VAL   197       1.312 -24.949 -22.573  0.00-15.00           H  
ATOM   3253  CG1 VAL   197       1.517 -27.083 -22.686  0.00-15.00           C  
ATOM   3254 HG11 VAL   197       2.208 -27.860 -22.374  0.00-15.00           H  
ATOM   3255 HG12 VAL   197       0.682 -27.104 -22.012  0.00-15.00           H  
ATOM   3256 HG13 VAL   197       1.081 -27.260 -23.699  0.00-15.00           H  
ATOM   3257  CG2 VAL   197       2.568 -25.718 -20.922  0.00-15.00           C  
ATOM   3258 HG21 VAL   197       2.935 -24.767 -20.595  0.00-15.00           H  
ATOM   3259 HG22 VAL   197       3.368 -26.456 -20.753  0.00-15.00           H  
ATOM   3260 HG23 VAL   197       1.731 -25.939 -20.251  0.00-15.00           H  
ATOM   3261  C   VAL   197       2.657 -25.198 -24.857  0.00-15.00           C  
ATOM   3262  O   VAL   197       2.925 -26.089 -25.658  0.00-15.00           O  
ATOM   3263  N   ARN   198       1.974 -24.062 -25.158  0.00-15.00           N  
ATOM   3264  H   ARN   198       1.999 -23.327 -24.548  0.00-15.00           H  
ATOM   3265  CA  ARN   198       1.385 -23.709 -26.474  0.00-15.00           C  
ATOM   3266  HA  ARN   198       0.688 -24.537 -26.711  0.00-15.00           H  
ATOM   3267  CB  ARN   198       0.727 -22.286 -26.480  0.00-15.00           C  
ATOM   3268  HB2 ARN   198       1.417 -21.539 -26.353  0.00-15.00           H  
ATOM   3269  HB3 ARN   198       0.341 -22.057 -27.513  0.00-15.00           H  
ATOM   3270  CG  ARN   198      -0.458 -22.080 -25.495  0.00-15.00           C  
ATOM   3271  HG2 ARN   198      -0.108 -21.872 -24.453  0.00-15.00           H  
ATOM   3272  HG3 ARN   198      -0.991 -23.015 -25.480  0.00-15.00           H  
ATOM   3273  CD  ARN   198      -1.253 -20.874 -25.832  0.00-15.00           C  
ATOM   3274  HD2 ARN   198      -0.611 -20.006 -25.934  0.00-15.00           H  
ATOM   3275  HD3 ARN   198      -1.513 -20.926 -26.860  0.00-15.00           H  
ATOM   3276  NE  ARN   198      -2.452 -20.820 -25.083  0.00-15.00           N  
ATOM   3277  HE  ARN   198      -2.734 -21.681 -24.607  0.00-15.00           H  
ATOM   3278  CZ  ARN   198      -3.593 -20.083 -25.661  0.00-15.00           C  
ATOM   3279  NH1 ARN   198      -3.559 -19.540 -26.751  0.00-15.00           N  
ATOM   3280 HH11 ARN   198      -4.438 -19.029 -27.009  0.00-15.00           H  
ATOM   3281  NH2 ARN   198      -4.676 -20.070 -24.733  0.00-15.00           N  
ATOM   3282 HH21 ARN   198      -4.447 -19.502 -23.909  0.00-15.00           H  
ATOM   3283 HH22 ARN   198      -4.867 -20.984 -24.461  0.00-15.00           H  
ATOM   3284  C   ARN   198       2.428 -23.789 -27.580  0.00-15.00           C  
ATOM   3285  O   ARN   198       2.113 -24.255 -28.606  0.00-15.00           O  
ATOM   3286  N   GLH   199       3.542 -23.092 -27.325  0.00-15.00           N  
ATOM   3287  H   GLH   199       3.774 -22.876 -26.367  0.00-15.00           H  
ATOM   3288  CA  GLH   199       4.577 -22.934 -28.285  0.00-15.00           C  
ATOM   3289  HA  GLH   199       4.123 -22.593 -29.222  0.00-15.00           H  
ATOM   3290  CB  GLH   199       5.568 -21.901 -27.893  0.00-15.00           C  
ATOM   3291  HB2 GLH   199       5.692 -21.867 -26.805  0.00-15.00           H  
ATOM   3292  HB3 GLH   199       6.485 -22.251 -28.370  0.00-15.00           H  
ATOM   3293  CG  GLH   199       5.268 -20.495 -28.433  0.00-15.00           C  
ATOM   3294  HG2 GLH   199       4.218 -20.316 -28.282  0.00-15.00           H  
ATOM   3295  HG3 GLH   199       5.600 -20.440 -29.474  0.00-15.00           H  
ATOM   3296  CD  GLH   199       5.928 -19.437 -27.626  0.00-15.00           C  
ATOM   3297  OE1 GLH   199       7.126 -19.766 -27.137  0.00-15.00           O  
ATOM   3298  OE2 GLH   199       5.383 -18.359 -27.455  0.00-15.00           O  
ATOM   3299  HE1 GLH   199       7.397 -19.145 -26.464  0.00-15.00           H  
ATOM   3300  C   GLH   199       5.258 -24.250 -28.718  0.00-15.00           C  
ATOM   3301  O   GLH   199       5.871 -24.366 -29.765  0.00-15.00           O  
ATOM   3302  N   SER   200       5.144 -25.263 -27.914  0.00-15.00           N  
ATOM   3303  H   SER   200       4.467 -25.210 -27.217  0.00-15.00           H  
ATOM   3304  CA  SER   200       5.712 -26.605 -28.141  0.00-15.00           C  
ATOM   3305  HA  SER   200       6.698 -26.435 -28.654  0.00-15.00           H  
ATOM   3306  CB  SER   200       5.813 -27.275 -26.854  0.00-15.00           C  
ATOM   3307  HB2 SER   200       6.312 -26.768 -26.010  0.00-15.00           H  
ATOM   3308  HB3 SER   200       6.494 -28.101 -27.116  0.00-15.00           H  
ATOM   3309  OG  SER   200       4.625 -28.043 -26.674  0.00-15.00           O  
ATOM   3310  HG  SER   200       4.004 -27.376 -26.603  0.00-15.00           H  
ATOM   3311  C   SER   200       4.911 -27.386 -29.180  0.00-15.00           C  
ATOM   3312  O   SER   200       5.326 -28.390 -29.750  0.00-15.00           O  
ATOM   3313  N   GLY   201       3.684 -26.959 -29.354  0.00-15.00           N  
ATOM   3314  H   GLY   201       3.316 -26.204 -28.818  0.00-15.00           H  
ATOM   3315  CA  GLY   201       2.789 -27.613 -30.342  0.00-15.00           C  
ATOM   3316  HA2 GLY   201       3.274 -28.058 -31.115  0.00-15.00           H  
ATOM   3317  HA3 GLY   201       2.056 -26.942 -30.770  0.00-15.00           H  
ATOM   3318  C   GLY   201       1.929 -28.692 -29.615  0.00-15.00           C  
ATOM   3319  O   GLY   201       1.014 -29.260 -30.196  0.00-15.00           O  
ATOM   3320  N   SER   202       2.262 -29.034 -28.423  0.00-15.00           N  
ATOM   3321  H   SER   202       3.034 -28.616 -27.937  0.00-15.00           H  
ATOM   3322  CA  SER   202       1.646 -30.080 -27.651  0.00-15.00           C  
ATOM   3323  HA  SER   202       1.821 -30.995 -28.111  0.00-15.00           H  
ATOM   3324  CB  SER   202       2.214 -30.156 -26.247  0.00-15.00           C  
ATOM   3325  HB2 SER   202       1.648 -30.962 -25.875  0.00-15.00           H  
ATOM   3326  HB3 SER   202       1.948 -29.236 -25.673  0.00-15.00           H  
ATOM   3327  OG  SER   202       3.572 -30.526 -26.160  0.00-15.00           O  
ATOM   3328  HG  SER   202       4.035 -29.725 -26.279  0.00-15.00           H  
ATOM   3329  C   SER   202       0.114 -29.908 -27.668  0.00-15.00           C  
ATOM   3330  O   SER   202      -0.601 -30.895 -27.515  0.00-15.00           O  
ATOM   3331  N   LEU   203      -0.426 -28.714 -27.973  0.00-15.00           N  
ATOM   3332  H   LEU   203       0.219 -27.930 -28.084  0.00-15.00           H  
ATOM   3333  CA  LEU   203      -1.903 -28.354 -27.777  0.00-15.00           C  
ATOM   3334  HA  LEU   203      -2.390 -29.161 -27.166  0.00-15.00           H  
ATOM   3335  CB  LEU   203      -2.057 -27.090 -27.055  0.00-15.00           C  
ATOM   3336  HB2 LEU   203      -1.734 -26.297 -27.678  0.00-15.00           H  
ATOM   3337  HB3 LEU   203      -3.112 -26.852 -26.895  0.00-15.00           H  
ATOM   3338  CG  LEU   203      -1.428 -26.961 -25.642  0.00-15.00           C  
ATOM   3339  HG  LEU   203      -0.339 -26.730 -25.796  0.00-15.00           H  
ATOM   3340  CD1 LEU   203      -2.143 -25.787 -25.022  0.00-15.00           C  
ATOM   3341 HD11 LEU   203      -1.689 -25.546 -24.060  0.00-15.00           H  
ATOM   3342 HD12 LEU   203      -3.180 -25.819 -24.912  0.00-15.00           H  
ATOM   3343 HD13 LEU   203      -1.875 -24.910 -25.574  0.00-15.00           H  
ATOM   3344  CD2 LEU   203      -1.751 -28.228 -24.829  0.00-15.00           C  
ATOM   3345 HD21 LEU   203      -1.584 -27.952 -23.798  0.00-15.00           H  
ATOM   3346 HD22 LEU   203      -2.730 -28.553 -25.006  0.00-15.00           H  
ATOM   3347 HD23 LEU   203      -1.128 -29.065 -25.060  0.00-15.00           H  
ATOM   3348  C   LEU   203      -2.500 -28.339 -29.161  0.00-15.00           C  
ATOM   3349  O   LEU   203      -3.729 -28.224 -29.231  0.00-15.00           O  
ATOM   3350  N   SER   204      -1.656 -28.569 -30.246  0.00-15.00           N  
ATOM   3351  H   SER   204      -0.630 -28.626 -30.093  0.00-15.00           H  
ATOM   3352  CA  SER   204      -2.144 -28.612 -31.599  0.00-15.00           C  
ATOM   3353  HA  SER   204      -2.489 -27.598 -31.800  0.00-15.00           H  
ATOM   3354  CB  SER   204      -1.028 -28.977 -32.516  0.00-15.00           C  
ATOM   3355  HB2 SER   204      -0.313 -28.114 -32.521  0.00-15.00           H  
ATOM   3356  HB3 SER   204      -0.491 -29.862 -32.190  0.00-15.00           H  
ATOM   3357  OG  SER   204      -1.541 -29.143 -33.840  0.00-15.00           O  
ATOM   3358  HG  SER   204      -0.837 -29.402 -34.438  0.00-15.00           H  
ATOM   3359  C   SER   204      -3.214 -29.643 -31.698  0.00-15.00           C  
ATOM   3360  O   SER   204      -3.089 -30.745 -31.073  0.00-15.00           O  
ATOM   3361  N   PRO   205      -4.276 -29.288 -32.439  0.00-15.00           N  
ATOM   3362  CD  PRO   205      -4.354 -27.984 -33.034  0.00-15.00           C  
ATOM   3363  HD2 PRO   205      -4.193 -27.140 -32.333  0.00-15.00           H  
ATOM   3364  HD3 PRO   205      -3.708 -27.853 -33.887  0.00-15.00           H  
ATOM   3365  CG  PRO   205      -5.781 -27.805 -33.530  0.00-15.00           C  
ATOM   3366  HG2 PRO   205      -5.915 -27.141 -34.390  0.00-15.00           H  
ATOM   3367  HG3 PRO   205      -6.443 -27.542 -32.670  0.00-15.00           H  
ATOM   3368  CB  PRO   205      -6.149 -29.272 -33.801  0.00-15.00           C  
ATOM   3369  HB2 PRO   205      -5.940 -29.496 -34.872  0.00-15.00           H  
ATOM   3370  HB3 PRO   205      -7.218 -29.431 -33.603  0.00-15.00           H  
ATOM   3371  CA  PRO   205      -5.368 -30.137 -32.808  0.00-15.00           C  
ATOM   3372  HA  PRO   205      -5.986 -30.316 -31.910  0.00-15.00           H  
ATOM   3373  C   PRO   205      -4.932 -31.487 -33.451  0.00-15.00           C  
ATOM   3374  O   PRO   205      -5.617 -32.475 -33.454  0.00-15.00           O  
ATOM   3375  N   GLH   206      -3.768 -31.394 -34.007  0.00-15.00           N  
ATOM   3376  H   GLH   206      -3.141 -30.707 -33.742  0.00-15.00           H  
ATOM   3377  CA  GLH   206      -3.238 -32.555 -34.712  0.00-15.00           C  
ATOM   3378  HA  GLH   206      -3.997 -33.049 -35.287  0.00-15.00           H  
ATOM   3379  CB  GLH   206      -2.216 -32.208 -35.770  0.00-15.00           C  
ATOM   3380  HB2 GLH   206      -2.669 -31.510 -36.427  0.00-15.00           H  
ATOM   3381  HB3 GLH   206      -1.964 -33.056 -36.381  0.00-15.00           H  
ATOM   3382  CG  GLH   206      -0.946 -31.618 -35.234  0.00-15.00           C  
ATOM   3383  HG2 GLH   206      -0.545 -32.297 -34.468  0.00-15.00           H  
ATOM   3384  HG3 GLH   206      -1.147 -30.670 -34.749  0.00-15.00           H  
ATOM   3385  CD  GLH   206       0.087 -31.396 -36.341  0.00-15.00           C  
ATOM   3386  OE1 GLH   206       1.390 -31.663 -36.081  0.00-15.00           O  
ATOM   3387  OE2 GLH   206      -0.339 -30.995 -37.463  0.00-15.00           O  
ATOM   3388  HE1 GLH   206       1.917 -31.259 -36.723  0.00-15.00           H  
ATOM   3389  C   GLH   206      -2.664 -33.612 -33.812  0.00-15.00           C  
ATOM   3390  O   GLH   206      -2.140 -34.642 -34.208  0.00-15.00           O  
ATOM   3391  N   HIE   207      -2.661 -33.376 -32.456  0.00-15.00           N  
ATOM   3392  H   HIE   207      -3.211 -32.578 -32.057  0.00-15.00           H  
ATOM   3393  CA  HIE   207      -2.186 -34.361 -31.503  0.00-15.00           C  
ATOM   3394  HA  HIE   207      -1.918 -35.272 -31.973  0.00-15.00           H  
ATOM   3395  CB  HIE   207      -1.114 -33.775 -30.674  0.00-15.00           C  
ATOM   3396  HB2 HIE   207      -0.869 -34.449 -29.846  0.00-15.00           H  
ATOM   3397  HB3 HIE   207      -1.477 -32.827 -30.343  0.00-15.00           H  
ATOM   3398  CG  HIE   207       0.227 -33.614 -31.364  0.00-15.00           C  
ATOM   3399  ND1 HIE   207       0.763 -32.358 -31.649  0.00-15.00           N  
ATOM   3400  CE1 HIE   207       1.936 -32.533 -32.210  0.00-15.00           C  
ATOM   3401  HE1 HIE   207       2.766 -31.887 -32.123  0.00-15.00           H  
ATOM   3402  NE2 HIE   207       2.063 -33.837 -32.549  0.00-15.00           N  
ATOM   3403  HE2 HIE   207       2.652 -34.111 -33.351  0.00-15.00           H  
ATOM   3404  CD2 HIE   207       1.065 -34.550 -31.936  0.00-15.00           C  
ATOM   3405  HD2 HIE   207       1.084 -35.680 -31.984  0.00-15.00           H  
ATOM   3406  C   HIE   207      -3.379 -34.852 -30.679  0.00-15.00           C  
ATOM   3407  O   HIE   207      -4.428 -34.216 -30.758  0.00-15.00           O  
ATOM   3408  N   GLY   208      -3.190 -35.913 -29.894  0.00-15.00           N  
ATOM   3409  H   GLY   208      -2.284 -36.322 -29.799  0.00-15.00           H  
ATOM   3410  CA  GLY   208      -4.176 -36.270 -28.896  0.00-15.00           C  
ATOM   3411  HA2 GLY   208      -5.083 -36.419 -29.389  0.00-15.00           H  
ATOM   3412  HA3 GLY   208      -3.844 -37.197 -28.384  0.00-15.00           H  
ATOM   3413  C   GLY   208      -4.218 -35.159 -27.880  0.00-15.00           C  
ATOM   3414  O   GLY   208      -3.451 -34.212 -27.980  0.00-15.00           O  
ATOM   3415  N   PRO   209      -5.073 -35.319 -26.843  0.00-15.00           N  
ATOM   3416  CD  PRO   209      -6.011 -36.425 -26.853  0.00-15.00           C  
ATOM   3417  HD2 PRO   209      -5.489 -37.284 -26.478  0.00-15.00           H  
ATOM   3418  HD3 PRO   209      -6.434 -36.722 -27.740  0.00-15.00           H  
ATOM   3419  CG  PRO   209      -7.162 -35.860 -25.884  0.00-15.00           C  
ATOM   3420  HG2 PRO   209      -7.606 -36.569 -25.365  0.00-15.00           H  
ATOM   3421  HG3 PRO   209      -7.981 -35.493 -26.475  0.00-15.00           H  
ATOM   3422  CB  PRO   209      -6.565 -34.709 -24.990  0.00-15.00           C  
ATOM   3423  HB2 PRO   209      -6.196 -35.068 -24.061  0.00-15.00           H  
ATOM   3424  HB3 PRO   209      -7.388 -33.935 -24.833  0.00-15.00           H  
ATOM   3425  CA  PRO   209      -5.403 -34.250 -25.882  0.00-15.00           C  
ATOM   3426  HA  PRO   209      -5.581 -33.264 -26.465  0.00-15.00           H  
ATOM   3427  C   PRO   209      -4.251 -34.001 -24.989  0.00-15.00           C  
ATOM   3428  O   PRO   209      -3.452 -34.861 -24.692  0.00-15.00           O  
ATOM   3429  N   VAL   210      -4.054 -32.749 -24.473  0.00-15.00           N  
ATOM   3430  H   VAL   210      -4.587 -31.964 -24.747  0.00-15.00           H  
ATOM   3431  CA  VAL   210      -2.962 -32.586 -23.438  0.00-15.00           C  
ATOM   3432  HA  VAL   210      -2.082 -32.957 -23.912  0.00-15.00           H  
ATOM   3433  CB  VAL   210      -2.690 -31.086 -23.146  0.00-15.00           C  
ATOM   3434  HB  VAL   210      -2.440 -30.732 -24.108  0.00-15.00           H  
ATOM   3435  CG1 VAL   210      -3.790 -30.209 -22.504  0.00-15.00           C  
ATOM   3436 HG11 VAL   210      -4.795 -30.482 -22.810  0.00-15.00           H  
ATOM   3437 HG12 VAL   210      -3.570 -29.175 -22.790  0.00-15.00           H  
ATOM   3438 HG13 VAL   210      -3.773 -30.302 -21.405  0.00-15.00           H  
ATOM   3439  CG2 VAL   210      -1.435 -30.777 -22.303  0.00-15.00           C  
ATOM   3440 HG21 VAL   210      -0.637 -31.484 -22.289  0.00-15.00           H  
ATOM   3441 HG22 VAL   210      -1.759 -30.694 -21.288  0.00-15.00           H  
ATOM   3442 HG23 VAL   210      -0.991 -29.824 -22.719  0.00-15.00           H  
ATOM   3443  C   VAL   210      -3.330 -33.427 -22.157  0.00-15.00           C  
ATOM   3444  O   VAL   210      -4.494 -33.238 -21.667  0.00-15.00           O  
ATOM   3445  N   VAL   211      -2.316 -33.984 -21.449  0.00-15.00           N  
ATOM   3446  H   VAL   211      -1.358 -33.901 -21.766  0.00-15.00           H  
ATOM   3447  CA  VAL   211      -2.521 -34.694 -20.232  0.00-15.00           C  
ATOM   3448  HA  VAL   211      -3.578 -34.943 -20.126  0.00-15.00           H  
ATOM   3449  CB  VAL   211      -1.685 -36.021 -20.085  0.00-15.00           C  
ATOM   3450  HB  VAL   211      -0.682 -35.929 -20.405  0.00-15.00           H  
ATOM   3451  CG1 VAL   211      -1.763 -36.672 -18.640  0.00-15.00           C  
ATOM   3452 HG11 VAL   211      -1.086 -37.514 -18.440  0.00-15.00           H  
ATOM   3453 HG12 VAL   211      -2.796 -36.945 -18.425  0.00-15.00           H  
ATOM   3454 HG13 VAL   211      -1.558 -36.043 -17.749  0.00-15.00           H  
ATOM   3455  CG2 VAL   211      -2.169 -37.054 -21.100  0.00-15.00           C  
ATOM   3456 HG21 VAL   211      -1.925 -36.624 -22.125  0.00-15.00           H  
ATOM   3457 HG22 VAL   211      -3.236 -37.269 -20.995  0.00-15.00           H  
ATOM   3458 HG23 VAL   211      -1.576 -37.956 -20.966  0.00-15.00           H  
ATOM   3459  C   VAL   211      -2.023 -33.705 -19.103  0.00-15.00           C  
ATOM   3460  O   VAL   211      -0.857 -33.333 -19.113  0.00-15.00           O  
ATOM   3461  N   VAL   212      -2.875 -33.326 -18.166  0.00-15.00           N  
ATOM   3462  H   VAL   212      -3.843 -33.506 -18.324  0.00-15.00           H  
ATOM   3463  CA  VAL   212      -2.648 -32.477 -17.044  0.00-15.00           C  
ATOM   3464  HA  VAL   212      -1.607 -32.221 -16.953  0.00-15.00           H  
ATOM   3465  CB  VAL   212      -3.619 -31.224 -17.102  0.00-15.00           C  
ATOM   3466  HB  VAL   212      -4.666 -31.535 -16.826  0.00-15.00           H  
ATOM   3467  CG1 VAL   212      -3.207 -30.287 -16.055  0.00-15.00           C  
ATOM   3468 HG11 VAL   212      -3.900 -29.529 -16.094  0.00-15.00           H  
ATOM   3469 HG12 VAL   212      -3.271 -30.582 -14.955  0.00-15.00           H  
ATOM   3470 HG13 VAL   212      -2.266 -29.875 -16.203  0.00-15.00           H  
ATOM   3471  CG2 VAL   212      -3.538 -30.421 -18.399  0.00-15.00           C  
ATOM   3472 HG21 VAL   212      -2.519 -30.126 -18.751  0.00-15.00           H  
ATOM   3473 HG22 VAL   212      -3.991 -30.975 -19.228  0.00-15.00           H  
ATOM   3474 HG23 VAL   212      -4.109 -29.533 -18.275  0.00-15.00           H  
ATOM   3475  C   VAL   212      -2.980 -33.203 -15.765  0.00-15.00           C  
ATOM   3476  O   VAL   212      -4.039 -33.805 -15.630  0.00-15.00           O  
ATOM   3477  N   HID   213      -2.134 -33.148 -14.753  0.00-15.00           N  
ATOM   3478  H   HID   213      -1.186 -32.831 -14.876  0.00-15.00           H  
ATOM   3479  CA  HID   213      -2.531 -33.454 -13.393  0.00-15.00           C  
ATOM   3480  HA  HID   213      -3.539 -33.157 -13.203  0.00-15.00           H  
ATOM   3481  CB  HID   213      -2.150 -34.912 -13.175  0.00-15.00           C  
ATOM   3482  HB2 HID   213      -2.613 -35.145 -12.137  0.00-15.00           H  
ATOM   3483  HB3 HID   213      -2.677 -35.522 -13.923  0.00-15.00           H  
ATOM   3484  CG  HID   213      -0.716 -35.250 -13.115  0.00-15.00           C  
ATOM   3485  ND1 HID   213      -0.049 -35.345 -11.890  0.00-15.00           N  
ATOM   3486  HD1 HID   213      -0.479 -35.194 -10.949  0.00-15.00           H  
ATOM   3487  CE1 HID   213       1.224 -35.437 -12.164  0.00-15.00           C  
ATOM   3488  HE1 HID   213       1.930 -35.298 -11.349  0.00-15.00           H  
ATOM   3489  NE2 HID   213       1.548 -35.540 -13.457  0.00-15.00           N  
ATOM   3490  CD2 HID   213       0.271 -35.488 -14.020  0.00-15.00           C  
ATOM   3491  HD2 HID   213       0.144 -35.320 -15.108  0.00-15.00           H  
ATOM   3492  C   HID   213      -1.714 -32.601 -12.406  0.00-15.00           C  
ATOM   3493  O   HID   213      -0.660 -32.041 -12.674  0.00-15.00           O  
ATOM   3494  N   CYM   214      -2.228 -32.597 -11.159  0.00-15.00           N  
ATOM   3495  H   CYM   214      -3.212 -32.854 -10.965  0.00-15.00           H  
ATOM   3496  CA  CYM   214      -1.553 -32.133  -9.976  0.00-15.00           C  
ATOM   3497  HA  CYM   214      -0.509 -31.931 -10.242  0.00-15.00           H  
ATOM   3498  CB  CYM   214      -2.217 -30.821  -9.519  0.00-15.00           C  
ATOM   3499  HB2 CYM   214      -1.904 -30.582  -8.461  0.00-15.00           H  
ATOM   3500  HB3 CYM   214      -1.937 -30.015 -10.190  0.00-15.00           H  
ATOM   3501  SG  CYM   214      -4.069 -30.862  -9.555  0.00-15.00           S  
ATOM   3502  C   CYM   214      -1.533 -33.402  -9.067  0.00-15.00           C  
ATOM   3503  O   CYM   214      -1.074 -34.518  -9.491  0.00-15.00           O  
ATOM   3504  N   SER   215      -2.036 -33.305  -7.844  0.00-15.00           N  
ATOM   3505  H   SER   215      -2.537 -32.498  -7.547  0.00-15.00           H  
ATOM   3506  CA  SER   215      -2.038 -34.381  -6.885  0.00-15.00           C  
ATOM   3507  HA  SER   215      -1.293 -35.175  -6.999  0.00-15.00           H  
ATOM   3508  CB  SER   215      -1.744 -33.904  -5.485  0.00-15.00           C  
ATOM   3509  HB2 SER   215      -2.554 -33.274  -5.140  0.00-15.00           H  
ATOM   3510  HB3 SER   215      -0.857 -33.212  -5.599  0.00-15.00           H  
ATOM   3511  OG  SER   215      -1.501 -34.900  -4.530  0.00-15.00           O  
ATOM   3512  HG  SER   215      -1.012 -35.606  -4.959  0.00-15.00           H  
ATOM   3513  C   SER   215      -3.413 -35.094  -7.074  0.00-15.00           C  
ATOM   3514  O   SER   215      -3.462 -36.304  -7.415  0.00-15.00           O  
ATOM   3515  N   ALA   216      -4.503 -34.275  -6.993  0.00-15.00           N  
ATOM   3516  H   ALA   216      -4.453 -33.246  -6.949  0.00-15.00           H  
ATOM   3517  CA  ALA   216      -5.861 -34.768  -7.277  0.00-15.00           C  
ATOM   3518  HA  ALA   216      -5.867 -35.835  -7.048  0.00-15.00           H  
ATOM   3519  CB  ALA   216      -6.920 -34.227  -6.251  0.00-15.00           C  
ATOM   3520  HB1 ALA   216      -6.542 -34.428  -5.314  0.00-15.00           H  
ATOM   3521  HB2 ALA   216      -7.879 -34.745  -6.302  0.00-15.00           H  
ATOM   3522  HB3 ALA   216      -6.897 -33.128  -6.387  0.00-15.00           H  
ATOM   3523  C   ALA   216      -6.340 -34.598  -8.690  0.00-15.00           C  
ATOM   3524  O   ALA   216      -7.203 -35.335  -9.168  0.00-15.00           O  
ATOM   3525  N   GLY   217      -5.833 -33.578  -9.395  0.00-15.00           N  
ATOM   3526  H   GLY   217      -5.195 -32.997  -8.822  0.00-15.00           H  
ATOM   3527  CA  GLY   217      -6.178 -33.239 -10.785  0.00-15.00           C  
ATOM   3528  HA2 GLY   217      -6.284 -34.228 -11.243  0.00-15.00           H  
ATOM   3529  HA3 GLY   217      -5.448 -32.584 -11.275  0.00-15.00           H  
ATOM   3530  C   GLY   217      -7.543 -32.576 -10.747  0.00-15.00           C  
ATOM   3531  O   GLY   217      -8.396 -32.856 -11.594  0.00-15.00           O  
ATOM   3532  N   ILE   218      -7.726 -31.595  -9.856  0.00-15.00           N  
ATOM   3533  H   ILE   218      -6.916 -31.439  -9.226  0.00-15.00           H  
ATOM   3534  CA  ILE   218      -8.993 -30.822  -9.723  0.00-15.00           C  
ATOM   3535  HA  ILE   218      -9.331 -30.737 -10.745  0.00-15.00           H  
ATOM   3536  CB  ILE   218     -10.104 -31.539  -8.963  0.00-15.00           C  
ATOM   3537  HB  ILE   218     -10.967 -30.928  -9.057  0.00-15.00           H  
ATOM   3538  CG2 ILE   218     -10.594 -32.894  -9.480  0.00-15.00           C  
ATOM   3539 HG21 ILE   218     -10.669 -32.943 -10.574  0.00-15.00           H  
ATOM   3540 HG22 ILE   218     -11.529 -33.284  -9.061  0.00-15.00           H  
ATOM   3541 HG23 ILE   218      -9.838 -33.615  -9.190  0.00-15.00           H  
ATOM   3542  CG1 ILE   218      -9.810 -31.569  -7.457  0.00-15.00           C  
ATOM   3543 HG12 ILE   218      -9.588 -30.641  -6.954  0.00-15.00           H  
ATOM   3544 HG13 ILE   218      -8.864 -32.072  -7.355  0.00-15.00           H  
ATOM   3545  CD1 ILE   218     -10.968 -32.193  -6.682  0.00-15.00           C  
ATOM   3546 HD11 ILE   218     -10.795 -33.290  -6.825  0.00-15.00           H  
ATOM   3547 HD12 ILE   218     -10.842 -31.931  -5.630  0.00-15.00           H  
ATOM   3548 HD13 ILE   218     -11.931 -31.857  -6.988  0.00-15.00           H  
ATOM   3549  C   ILE   218      -8.724 -29.421  -9.282  0.00-15.00           C  
ATOM   3550  O   ILE   218      -9.388 -28.460  -9.626  0.00-15.00           O  
ATOM   3551  N   GLY   219      -7.818 -29.229  -8.322  0.00-15.00           N  
ATOM   3552  H   GLY   219      -7.292 -29.997  -7.882  0.00-15.00           H  
ATOM   3553  CA  GLY   219      -7.511 -28.003  -7.686  0.00-15.00           C  
ATOM   3554  HA2 GLY   219      -6.896 -28.348  -6.820  0.00-15.00           H  
ATOM   3555  HA3 GLY   219      -8.407 -27.474  -7.293  0.00-15.00           H  
ATOM   3556  C   GLY   219      -6.723 -27.031  -8.563  0.00-15.00           C  
ATOM   3557  O   GLY   219      -7.336 -26.152  -9.230  0.00-15.00           O  
ATOM   3558  N   ARG   220      -5.439 -27.158  -8.734  0.00-15.00           N  
ATOM   3559  H   ARG   220      -4.985 -27.872  -8.205  0.00-15.00           H  
ATOM   3560  CA  ARG   220      -4.447 -26.450  -9.527  0.00-15.00           C  
ATOM   3561  HA  ARG   220      -4.536 -25.442  -9.205  0.00-15.00           H  
ATOM   3562  CB  ARG   220      -3.112 -27.002  -9.166  0.00-15.00           C  
ATOM   3563  HB2 ARG   220      -2.980 -28.021  -9.373  0.00-15.00           H  
ATOM   3564  HB3 ARG   220      -2.384 -26.567  -9.746  0.00-15.00           H  
ATOM   3565  CG  ARG   220      -2.685 -26.651  -7.741  0.00-15.00           C  
ATOM   3566  HG2 ARG   220      -2.518 -25.589  -7.754  0.00-15.00           H  
ATOM   3567  HG3 ARG   220      -3.422 -26.692  -7.012  0.00-15.00           H  
ATOM   3568  CD  ARG   220      -1.432 -27.306  -7.249  0.00-15.00           C  
ATOM   3569  HD2 ARG   220      -0.732 -27.340  -8.104  0.00-15.00           H  
ATOM   3570  HD3 ARG   220      -0.973 -26.720  -6.444  0.00-15.00           H  
ATOM   3571  NE  ARG   220      -1.868 -28.642  -6.697  0.00-15.00           N  
ATOM   3572  HE  ARG   220      -2.853 -28.978  -6.898  0.00-15.00           H  
ATOM   3573  CZ  ARG   220      -1.015 -29.482  -6.030  0.00-15.00           C  
ATOM   3574  NH1 ARG   220       0.205 -29.092  -5.723  0.00-15.00           N  
ATOM   3575 HH11 ARG   220       0.892 -29.702  -5.272  0.00-15.00           H  
ATOM   3576 HH12 ARG   220       0.619 -28.235  -6.091  0.00-15.00           H  
ATOM   3577  NH2 ARG   220      -1.419 -30.726  -5.667  0.00-15.00           N  
ATOM   3578 HH21 ARG   220      -0.794 -31.259  -4.995  0.00-15.00           H  
ATOM   3579 HH22 ARG   220      -2.325 -31.098  -5.956  0.00-15.00           H  
ATOM   3580  C   ARG   220      -4.749 -26.625 -11.010  0.00-15.00           C  
ATOM   3581  O   ARG   220      -4.685 -25.665 -11.766  0.00-15.00           O  
ATOM   3582  N   SER   221      -4.865 -27.896 -11.387  0.00-15.00           N  
ATOM   3583  H   SER   221      -4.604 -28.639 -10.704  0.00-15.00           H  
ATOM   3584  CA  SER   221      -5.207 -28.267 -12.764  0.00-15.00           C  
ATOM   3585  HA  SER   221      -4.529 -27.965 -13.537  0.00-15.00           H  
ATOM   3586  CB  SER   221      -5.450 -29.770 -12.892  0.00-15.00           C  
ATOM   3587  HB2 SER   221      -6.212 -30.180 -12.272  0.00-15.00           H  
ATOM   3588  HB3 SER   221      -5.695 -30.091 -13.950  0.00-15.00           H  
ATOM   3589  OG  SER   221      -4.255 -30.416 -12.641  0.00-15.00           O  
ATOM   3590  HG  SER   221      -4.191 -30.576 -11.696  0.00-15.00           H  
ATOM   3591  C   SER   221      -6.545 -27.543 -13.181  0.00-15.00           C  
ATOM   3592  O   SER   221      -6.569 -26.946 -14.254  0.00-15.00           O  
ATOM   3593  N   GLY   222      -7.593 -27.412 -12.332  0.00-15.00           N  
ATOM   3594  H   GLY   222      -7.591 -27.859 -11.417  0.00-15.00           H  
ATOM   3595  CA  GLY   222      -8.819 -26.639 -12.588  0.00-15.00           C  
ATOM   3596  HA2 GLY   222      -9.601 -26.985 -11.901  0.00-15.00           H  
ATOM   3597  HA3 GLY   222      -9.325 -27.006 -13.533  0.00-15.00           H  
ATOM   3598  C   GLY   222      -8.679 -25.162 -12.615  0.00-15.00           C  
ATOM   3599  O   GLY   222      -9.479 -24.445 -13.164  0.00-15.00           O  
ATOM   3600  N   THR   223      -7.592 -24.643 -12.048  0.00-15.00           N  
ATOM   3601  H   THR   223      -7.011 -25.341 -11.679  0.00-15.00           H  
ATOM   3602  CA  THR   223      -7.132 -23.208 -12.133  0.00-15.00           C  
ATOM   3603  HA  THR   223      -8.006 -22.519 -12.160  0.00-15.00           H  
ATOM   3604  CB  THR   223      -6.236 -22.947 -10.914  0.00-15.00           C  
ATOM   3605  HB  THR   223      -5.320 -23.455 -11.023  0.00-15.00           H  
ATOM   3606  CG2 THR   223      -5.889 -21.385 -10.865  0.00-15.00           C  
ATOM   3607 HG21 THR   223      -6.721 -20.739 -10.964  0.00-15.00           H  
ATOM   3608 HG22 THR   223      -5.310 -21.274  -9.936  0.00-15.00           H  
ATOM   3609 HG23 THR   223      -5.252 -21.166 -11.673  0.00-15.00           H  
ATOM   3610  OG1 THR   223      -6.878 -23.312  -9.703  0.00-15.00           O  
ATOM   3611  HG1 THR   223      -7.065 -24.259  -9.710  0.00-15.00           H  
ATOM   3612  C   THR   223      -6.340 -23.021 -13.453  0.00-15.00           C  
ATOM   3613  O   THR   223      -6.679 -22.145 -14.236  0.00-15.00           O  
ATOM   3614  N   PHE   224      -5.468 -23.922 -13.744  0.00-15.00           N  
ATOM   3615  H   PHE   224      -5.232 -24.567 -13.048  0.00-15.00           H  
ATOM   3616  CA  PHE   224      -4.566 -23.881 -14.866  0.00-15.00           C  
ATOM   3617  HA  PHE   224      -4.030 -22.943 -14.690  0.00-15.00           H  
ATOM   3618  CB  PHE   224      -3.527 -25.016 -14.836  0.00-15.00           C  
ATOM   3619  HB2 PHE   224      -3.075 -24.987 -13.831  0.00-15.00           H  
ATOM   3620  HB3 PHE   224      -4.001 -25.997 -14.915  0.00-15.00           H  
ATOM   3621  CG  PHE   224      -2.436 -24.782 -15.874  0.00-15.00           C  
ATOM   3622  CD1 PHE   224      -1.698 -23.587 -15.859  0.00-15.00           C  
ATOM   3623  HD1 PHE   224      -1.985 -22.861 -15.130  0.00-15.00           H  
ATOM   3624  CE1 PHE   224      -0.689 -23.354 -16.842  0.00-15.00           C  
ATOM   3625  HE1 PHE   224      -0.063 -22.425 -16.810  0.00-15.00           H  
ATOM   3626  CZ  PHE   224      -0.431 -24.289 -17.880  0.00-15.00           C  
ATOM   3627  HZ  PHE   224       0.330 -24.174 -18.593  0.00-15.00           H  
ATOM   3628  CE2 PHE   224      -1.159 -25.490 -17.793  0.00-15.00           C  
ATOM   3629  HE2 PHE   224      -1.093 -26.169 -18.662  0.00-15.00           H  
ATOM   3630  CD2 PHE   224      -2.162 -25.731 -16.860  0.00-15.00           C  
ATOM   3631  HD2 PHE   224      -2.736 -26.654 -16.966  0.00-15.00           H  
ATOM   3632  C   PHE   224      -5.196 -23.733 -16.274  0.00-15.00           C  
ATOM   3633  O   PHE   224      -5.172 -22.613 -16.844  0.00-15.00           O  
ATOM   3634  N   CYS   225      -5.832 -24.849 -16.666  0.00-15.00           N  
ATOM   3635  H   CYS   225      -5.763 -25.635 -16.055  0.00-15.00           H  
ATOM   3636  CA  CYS   225      -6.579 -25.094 -17.901  0.00-15.00           C  
ATOM   3637  HA  CYS   225      -5.824 -24.905 -18.670  0.00-15.00           H  
ATOM   3638  CB  CYS   225      -7.024 -26.599 -18.046  0.00-15.00           C  
ATOM   3639  HB2 CYS   225      -6.130 -27.241 -18.063  0.00-15.00           H  
ATOM   3640  HB3 CYS   225      -7.587 -26.785 -18.967  0.00-15.00           H  
ATOM   3641  SG  CYS   225      -8.089 -27.098 -16.701  0.00-15.00           S  
ATOM   3642  HG  CYS   225      -7.236 -26.881 -15.663  0.00-15.00           H  
ATOM   3643  C   CYS   225      -7.665 -24.125 -18.170  0.00-15.00           C  
ATOM   3644  O   CYS   225      -7.827 -23.690 -19.335  0.00-15.00           O  
ATOM   3645  N   LEU   226      -8.363 -23.688 -17.104  0.00-15.00           N  
ATOM   3646  H   LEU   226      -8.232 -24.228 -16.259  0.00-15.00           H  
ATOM   3647  CA  LEU   226      -9.388 -22.624 -17.158  0.00-15.00           C  
ATOM   3648  HA  LEU   226     -10.109 -23.018 -17.905  0.00-15.00           H  
ATOM   3649  CB  LEU   226      -9.986 -22.463 -15.734  0.00-15.00           C  
ATOM   3650  HB2 LEU   226     -10.202 -23.462 -15.357  0.00-15.00           H  
ATOM   3651  HB3 LEU   226      -9.222 -22.041 -15.060  0.00-15.00           H  
ATOM   3652  CG  LEU   226     -11.253 -21.610 -15.669  0.00-15.00           C  
ATOM   3653  HG  LEU   226     -11.148 -20.671 -16.237  0.00-15.00           H  
ATOM   3654  CD1 LEU   226     -12.496 -22.284 -16.253  0.00-15.00           C  
ATOM   3655 HD11 LEU   226     -12.141 -22.508 -17.238  0.00-15.00           H  
ATOM   3656 HD12 LEU   226     -13.390 -21.691 -16.423  0.00-15.00           H  
ATOM   3657 HD13 LEU   226     -12.709 -23.251 -15.629  0.00-15.00           H  
ATOM   3658  CD2 LEU   226     -11.534 -21.180 -14.160  0.00-15.00           C  
ATOM   3659 HD21 LEU   226     -11.916 -22.031 -13.516  0.00-15.00           H  
ATOM   3660 HD22 LEU   226     -10.719 -20.728 -13.660  0.00-15.00           H  
ATOM   3661 HD23 LEU   226     -12.326 -20.460 -14.032  0.00-15.00           H  
ATOM   3662  C   LEU   226      -8.826 -21.325 -17.842  0.00-15.00           C  
ATOM   3663  O   LEU   226      -9.527 -20.629 -18.571  0.00-15.00           O  
ATOM   3664  N   ALA   227      -7.489 -20.951 -17.670  0.00-15.00           N  
ATOM   3665  H   ALA   227      -6.843 -21.477 -17.050  0.00-15.00           H  
ATOM   3666  CA  ALA   227      -6.908 -19.767 -18.309  0.00-15.00           C  
ATOM   3667  HA  ALA   227      -7.654 -19.007 -18.217  0.00-15.00           H  
ATOM   3668  CB  ALA   227      -5.577 -19.399 -17.571  0.00-15.00           C  
ATOM   3669  HB1 ALA   227      -5.570 -19.608 -16.502  0.00-15.00           H  
ATOM   3670  HB2 ALA   227      -5.391 -18.300 -17.713  0.00-15.00           H  
ATOM   3671  HB3 ALA   227      -4.747 -20.015 -18.013  0.00-15.00           H  
ATOM   3672  C   ALA   227      -6.541 -19.991 -19.832  0.00-15.00           C  
ATOM   3673  O   ALA   227      -7.064 -19.209 -20.647  0.00-15.00           O  
ATOM   3674  N   ASP   228      -5.962 -21.078 -20.244  0.00-15.00           N  
ATOM   3675  H   ASP   228      -5.731 -21.673 -19.452  0.00-15.00           H  
ATOM   3676  CA  ASP   228      -5.710 -21.549 -21.629  0.00-15.00           C  
ATOM   3677  HA  ASP   228      -4.924 -20.948 -22.126  0.00-15.00           H  
ATOM   3678  CB  ASP   228      -5.007 -22.891 -21.538  0.00-15.00           C  
ATOM   3679  HB2 ASP   228      -5.642 -23.720 -21.152  0.00-15.00           H  
ATOM   3680  HB3 ASP   228      -4.228 -22.843 -20.742  0.00-15.00           H  
ATOM   3681  CG  ASP   228      -4.538 -23.367 -22.926  0.00-15.00           C  
ATOM   3682  OD1 ASP   228      -3.726 -22.638 -23.554  0.00-15.00           O  
ATOM   3683  OD2 ASP   228      -4.986 -24.495 -23.387  0.00-15.00           O  
ATOM   3684  C   ASP   228      -7.008 -21.523 -22.483  0.00-15.00           C  
ATOM   3685  O   ASP   228      -7.261 -20.617 -23.342  0.00-15.00           O  
ATOM   3686  N   THR   229      -7.954 -22.265 -21.932  0.00-15.00           N  
ATOM   3687  H   THR   229      -7.726 -22.975 -21.284  0.00-15.00           H  
ATOM   3688  CA  THR   229      -9.234 -22.470 -22.578  0.00-15.00           C  
ATOM   3689  HA  THR   229      -9.041 -22.835 -23.627  0.00-15.00           H  
ATOM   3690  CB  THR   229     -10.080 -23.606 -21.866  0.00-15.00           C  
ATOM   3691  HB  THR   229      -9.306 -24.323 -21.434  0.00-15.00           H  
ATOM   3692  CG2 THR   229     -10.989 -23.105 -20.726  0.00-15.00           C  
ATOM   3693 HG21 THR   229     -11.710 -22.464 -21.147  0.00-15.00           H  
ATOM   3694 HG22 THR   229     -11.449 -23.883 -20.170  0.00-15.00           H  
ATOM   3695 HG23 THR   229     -10.422 -22.513 -19.970  0.00-15.00           H  
ATOM   3696  OG1 THR   229     -10.736 -24.431 -22.852  0.00-15.00           O  
ATOM   3697  HG1 THR   229     -10.030 -24.689 -23.461  0.00-15.00           H  
ATOM   3698  C   THR   229     -10.025 -21.151 -22.814  0.00-15.00           C  
ATOM   3699  O   THR   229     -10.965 -21.075 -23.619  0.00-15.00           O  
ATOM   3700  N   CYS   230      -9.898 -20.155 -21.928  0.00-15.00           N  
ATOM   3701  H   CYS   230      -9.147 -20.185 -21.247  0.00-15.00           H  
ATOM   3702  CA  CYS   230     -10.628 -18.929 -21.868  0.00-15.00           C  
ATOM   3703  HA  CYS   230     -11.627 -19.134 -22.220  0.00-15.00           H  
ATOM   3704  CB  CYS   230     -10.935 -18.416 -20.443  0.00-15.00           C  
ATOM   3705  HB2 CYS   230     -10.146 -18.314 -19.709  0.00-15.00           H  
ATOM   3706  HB3 CYS   230     -11.273 -17.333 -20.566  0.00-15.00           H  
ATOM   3707  SG  CYS   230     -12.105 -19.335 -19.432  0.00-15.00           S  
ATOM   3708  HG  CYS   230     -11.343 -20.419 -19.280  0.00-15.00           H  
ATOM   3709  C   CYS   230     -10.061 -17.862 -22.819  0.00-15.00           C  
ATOM   3710  O   CYS   230     -10.941 -17.149 -23.331  0.00-15.00           O  
ATOM   3711  N   LEU   231      -8.715 -17.710 -22.850  0.00-15.00           N  
ATOM   3712  H   LEU   231      -8.178 -18.268 -22.143  0.00-15.00           H  
ATOM   3713  CA  LEU   231      -7.832 -17.054 -23.820  0.00-15.00           C  
ATOM   3714  HA  LEU   231      -8.045 -15.984 -23.830  0.00-15.00           H  
ATOM   3715  CB  LEU   231      -6.364 -17.368 -23.489  0.00-15.00           C  
ATOM   3716  HB2 LEU   231      -6.162 -18.419 -23.277  0.00-15.00           H  
ATOM   3717  HB3 LEU   231      -5.709 -16.984 -24.234  0.00-15.00           H  
ATOM   3718  CG  LEU   231      -5.938 -16.562 -22.166  0.00-15.00           C  
ATOM   3719  HG  LEU   231      -6.580 -16.716 -21.302  0.00-15.00           H  
ATOM   3720  CD1 LEU   231      -4.569 -16.984 -21.584  0.00-15.00           C  
ATOM   3721 HD11 LEU   231      -4.214 -18.001 -21.822  0.00-15.00           H  
ATOM   3722 HD12 LEU   231      -3.778 -16.338 -21.993  0.00-15.00           H  
ATOM   3723 HD13 LEU   231      -4.540 -16.816 -20.529  0.00-15.00           H  
ATOM   3724  CD2 LEU   231      -5.971 -15.041 -22.346  0.00-15.00           C  
ATOM   3725 HD21 LEU   231      -5.321 -14.743 -23.161  0.00-15.00           H  
ATOM   3726 HD22 LEU   231      -5.727 -14.541 -21.446  0.00-15.00           H  
ATOM   3727 HD23 LEU   231      -7.007 -14.777 -22.597  0.00-15.00           H  
ATOM   3728  C   LEU   231      -8.150 -17.486 -25.174  0.00-15.00           C  
ATOM   3729  O   LEU   231      -8.250 -16.656 -26.049  0.00-15.00           O  
ATOM   3730  N   LEU   232      -8.283 -18.810 -25.318  0.00-15.00           N  
ATOM   3731  H   LEU   232      -8.095 -19.484 -24.566  0.00-15.00           H  
ATOM   3732  CA  LEU   232      -8.585 -19.405 -26.653  0.00-15.00           C  
ATOM   3733  HA  LEU   232      -7.822 -19.116 -27.403  0.00-15.00           H  
ATOM   3734  CB  LEU   232      -8.793 -20.941 -26.482  0.00-15.00           C  
ATOM   3735  HB2 LEU   232      -8.416 -21.185 -25.463  0.00-15.00           H  
ATOM   3736  HB3 LEU   232      -9.849 -21.077 -26.549  0.00-15.00           H  
ATOM   3737  CG  LEU   232      -8.123 -21.847 -27.553  0.00-15.00           C  
ATOM   3738  HG  LEU   232      -8.768 -21.859 -28.460  0.00-15.00           H  
ATOM   3739  CD1 LEU   232      -6.675 -21.416 -27.760  0.00-15.00           C  
ATOM   3740 HD11 LEU   232      -6.306 -21.043 -26.809  0.00-15.00           H  
ATOM   3741 HD12 LEU   232      -6.606 -20.524 -28.396  0.00-15.00           H  
ATOM   3742 HD13 LEU   232      -6.066 -22.121 -28.223  0.00-15.00           H  
ATOM   3743  CD2 LEU   232      -8.108 -23.299 -27.017  0.00-15.00           C  
ATOM   3744 HD21 LEU   232      -9.060 -23.542 -26.508  0.00-15.00           H  
ATOM   3745 HD22 LEU   232      -7.967 -24.063 -27.788  0.00-15.00           H  
ATOM   3746 HD23 LEU   232      -7.278 -23.462 -26.263  0.00-15.00           H  
ATOM   3747  C   LEU   232      -9.823 -18.752 -27.148  0.00-15.00           C  
ATOM   3748  O   LEU   232      -9.899 -18.333 -28.277  0.00-15.00           O  
ATOM   3749  N   LEU   233     -10.844 -18.705 -26.283  0.00-15.00           N  
ATOM   3750  H   LEU   233     -10.701 -18.896 -25.294  0.00-15.00           H  
ATOM   3751  CA  LEU   233     -12.168 -18.140 -26.704  0.00-15.00           C  
ATOM   3752  HA  LEU   233     -12.409 -18.689 -27.567  0.00-15.00           H  
ATOM   3753  CB  LEU   233     -13.167 -18.331 -25.537  0.00-15.00           C  
ATOM   3754  HB2 LEU   233     -12.943 -17.804 -24.649  0.00-15.00           H  
ATOM   3755  HB3 LEU   233     -14.053 -17.871 -25.925  0.00-15.00           H  
ATOM   3756  CG  LEU   233     -13.574 -19.751 -25.298  0.00-15.00           C  
ATOM   3757  HG  LEU   233     -12.712 -20.331 -25.124  0.00-15.00           H  
ATOM   3758  CD1 LEU   233     -14.470 -19.875 -24.052  0.00-15.00           C  
ATOM   3759 HD11 LEU   233     -14.021 -20.035 -23.126  0.00-15.00           H  
ATOM   3760 HD12 LEU   233     -15.100 -20.783 -24.137  0.00-15.00           H  
ATOM   3761 HD13 LEU   233     -15.132 -19.004 -23.972  0.00-15.00           H  
ATOM   3762  CD2 LEU   233     -14.345 -20.379 -26.409  0.00-15.00           C  
ATOM   3763 HD21 LEU   233     -13.977 -21.376 -26.617  0.00-15.00           H  
ATOM   3764 HD22 LEU   233     -14.221 -19.859 -27.325  0.00-15.00           H  
ATOM   3765 HD23 LEU   233     -15.364 -20.507 -26.192  0.00-15.00           H  
ATOM   3766  C   LEU   233     -12.129 -16.595 -27.011  0.00-15.00           C  
ATOM   3767  O   LEU   233     -12.897 -16.139 -27.841  0.00-15.00           O  
ATOM   3768  N   MET   234     -11.299 -15.854 -26.266  0.00-15.00           N  
ATOM   3769  H   MET   234     -10.525 -16.314 -25.871  0.00-15.00           H  
ATOM   3770  CA  MET   234     -11.245 -14.442 -26.427  0.00-15.00           C  
ATOM   3771  HA  MET   234     -12.242 -14.026 -26.480  0.00-15.00           H  
ATOM   3772  CB  MET   234     -10.396 -13.832 -25.393  0.00-15.00           C  
ATOM   3773  HB2 MET   234      -9.440 -14.321 -25.450  0.00-15.00           H  
ATOM   3774  HB3 MET   234     -10.256 -12.745 -25.656  0.00-15.00           H  
ATOM   3775  CG  MET   234     -11.021 -13.890 -24.037  0.00-15.00           C  
ATOM   3776  HG2 MET   234     -12.064 -13.541 -24.074  0.00-15.00           H  
ATOM   3777  HG3 MET   234     -11.051 -14.981 -23.703  0.00-15.00           H  
ATOM   3778  SD  MET   234     -10.003 -12.974 -22.910  0.00-15.00           S  
ATOM   3779  CE  MET   234      -9.450 -11.723 -24.057  0.00-15.00           C  
ATOM   3780  HE1 MET   234     -10.350 -11.273 -24.522  0.00-15.00           H  
ATOM   3781  HE2 MET   234      -8.830 -12.238 -24.768  0.00-15.00           H  
ATOM   3782  HE3 MET   234      -8.863 -11.002 -23.535  0.00-15.00           H  
ATOM   3783  C   MET   234     -10.597 -14.143 -27.807  0.00-15.00           C  
ATOM   3784  O   MET   234     -10.756 -13.042 -28.314  0.00-15.00           O  
ATOM   3785  N   ASH   235      -9.958 -15.151 -28.344  0.00-15.00           N  
ATOM   3786  H   ASH   235      -9.919 -16.048 -27.897  0.00-15.00           H  
ATOM   3787  CA  ASH   235      -9.277 -14.987 -29.617  0.00-15.00           C  
ATOM   3788  HA  ASH   235      -8.769 -14.022 -29.751  0.00-15.00           H  
ATOM   3789  CB  ASH   235      -8.169 -16.037 -29.710  0.00-15.00           C  
ATOM   3790  HB2 ASH   235      -8.560 -16.923 -30.129  0.00-15.00           H  
ATOM   3791  HB3 ASH   235      -7.775 -16.191 -28.718  0.00-15.00           H  
ATOM   3792  CG  ASH   235      -6.983 -15.678 -30.572  0.00-15.00           C  
ATOM   3793  OD1 ASH   235      -6.820 -14.351 -30.757  0.00-15.00           O  
ATOM   3794  OD2 ASH   235      -6.341 -16.560 -31.121  0.00-15.00           O  
ATOM   3795  HD1 ASH   235      -6.640 -14.130 -31.684  0.00-15.00           H  
ATOM   3796  C   ASH   235     -10.344 -15.188 -30.690  0.00-15.00           C  
ATOM   3797  O   ASH   235     -10.468 -14.428 -31.646  0.00-15.00           O  
ATOM   3798  N   LYN   236     -11.091 -16.314 -30.594  0.00-15.00           N  
ATOM   3799  H   LYN   236     -11.092 -16.802 -29.720  0.00-15.00           H  
ATOM   3800  CA  LYN   236     -12.055 -16.722 -31.613  0.00-15.00           C  
ATOM   3801  HA  LYN   236     -11.506 -16.830 -32.533  0.00-15.00           H  
ATOM   3802  CB  LYN   236     -12.658 -18.097 -31.334  0.00-15.00           C  
ATOM   3803  HB2 LYN   236     -12.476 -18.351 -30.290  0.00-15.00           H  
ATOM   3804  HB3 LYN   236     -13.728 -18.003 -31.435  0.00-15.00           H  
ATOM   3805  CG  LYN   236     -12.105 -19.211 -32.225  0.00-15.00           C  
ATOM   3806  HG2 LYN   236     -12.465 -19.073 -33.246  0.00-15.00           H  
ATOM   3807  HG3 LYN   236     -11.007 -19.105 -32.199  0.00-15.00           H  
ATOM   3808  CD  LYN   236     -12.541 -20.598 -31.754  0.00-15.00           C  
ATOM   3809  HD2 LYN   236     -11.960 -20.903 -30.880  0.00-15.00           H  
ATOM   3810  HD3 LYN   236     -12.223 -21.388 -32.477  0.00-15.00           H  
ATOM   3811  CE  LYN   236     -14.021 -20.644 -31.414  0.00-15.00           C  
ATOM   3812  HE2 LYN   236     -14.343 -19.716 -30.999  0.00-15.00           H  
ATOM   3813  HE3 LYN   236     -14.153 -21.373 -30.545  0.00-15.00           H  
ATOM   3814  NZ  LYN   236     -14.944 -21.155 -32.439  0.00-15.00           N  
ATOM   3815  HZ1 LYN   236     -15.889 -21.117 -32.168  0.00-15.00           H  
ATOM   3816  HZ2 LYN   236     -14.808 -20.561 -33.296  0.00-15.00           H  
ATOM   3817  C   LYN   236     -13.192 -15.678 -31.760  0.00-15.00           C  
ATOM   3818  O   LYN   236     -13.449 -15.208 -32.840  0.00-15.00           O  
ATOM   3819  N   ARN   237     -13.831 -15.349 -30.657  0.00-15.00           N  
ATOM   3820  H   ARN   237     -13.365 -15.545 -29.793  0.00-15.00           H  
ATOM   3821  CA  ARN   237     -15.022 -14.581 -30.590  0.00-15.00           C  
ATOM   3822  HA  ARN   237     -15.796 -14.952 -31.195  0.00-15.00           H  
ATOM   3823  CB  ARN   237     -15.614 -14.463 -29.188  0.00-15.00           C  
ATOM   3824  HB2 ARN   237     -14.843 -14.103 -28.542  0.00-15.00           H  
ATOM   3825  HB3 ARN   237     -16.348 -13.714 -29.221  0.00-15.00           H  
ATOM   3826  CG  ARN   237     -16.194 -15.714 -28.628  0.00-15.00           C  
ATOM   3827  HG2 ARN   237     -15.450 -16.521 -28.469  0.00-15.00           H  
ATOM   3828  HG3 ARN   237     -16.993 -16.041 -29.395  0.00-15.00           H  
ATOM   3829  CD  ARN   237     -16.982 -15.475 -27.330  0.00-15.00           C  
ATOM   3830  HD2 ARN   237     -17.869 -14.912 -27.578  0.00-15.00           H  
ATOM   3831  HD3 ARN   237     -16.376 -14.916 -26.640  0.00-15.00           H  
ATOM   3832  NE  ARN   237     -17.293 -16.737 -26.743  0.00-15.00           N  
ATOM   3833  HE  ARN   237     -17.709 -17.393 -27.338  0.00-15.00           H  
ATOM   3834  CZ  ARN   237     -17.918 -16.860 -25.476  0.00-15.00           C  
ATOM   3835  NH1 ARN   237     -18.211 -17.953 -24.960  0.00-15.00           N  
ATOM   3836 HH11 ARN   237     -17.454 -18.576 -24.849  0.00-15.00           H  
ATOM   3837  NH2 ARN   237     -18.232 -15.608 -24.784  0.00-15.00           N  
ATOM   3838 HH21 ARN   237     -18.742 -15.029 -25.461  0.00-15.00           H  
ATOM   3839 HH22 ARN   237     -18.861 -15.860 -24.061  0.00-15.00           H  
ATOM   3840  C   ARN   237     -14.756 -13.225 -31.161  0.00-15.00           C  
ATOM   3841  O   ARN   237     -13.760 -12.583 -30.859  0.00-15.00           O  
ATOM   3842  N   LYN   238     -15.649 -12.638 -31.952  0.00-15.00           N  
ATOM   3843  H   LYN   238     -16.351 -13.309 -32.345  0.00-15.00           H  
ATOM   3844  CA  LYN   238     -15.576 -11.285 -32.534  0.00-15.00           C  
ATOM   3845  HA  LYN   238     -14.609 -11.257 -33.049  0.00-15.00           H  
ATOM   3846  CB  LYN   238     -16.711 -11.111 -33.509  0.00-15.00           C  
ATOM   3847  HB2 LYN   238     -17.669 -11.181 -33.041  0.00-15.00           H  
ATOM   3848  HB3 LYN   238     -16.569 -11.838 -34.237  0.00-15.00           H  
ATOM   3849  CG  LYN   238     -16.650  -9.752 -34.255  0.00-15.00           C  
ATOM   3850  HG2 LYN   238     -17.672  -9.496 -34.553  0.00-15.00           H  
ATOM   3851  HG3 LYN   238     -16.257  -9.036 -33.549  0.00-15.00           H  
ATOM   3852  CD  LYN   238     -15.780  -9.853 -35.433  0.00-15.00           C  
ATOM   3853  HD2 LYN   238     -15.981 -10.724 -36.001  0.00-15.00           H  
ATOM   3854  HD3 LYN   238     -14.755  -9.883 -35.133  0.00-15.00           H  
ATOM   3855  CE  LYN   238     -15.928  -8.532 -36.272  0.00-15.00           C  
ATOM   3856  HE2 LYN   238     -15.417  -7.661 -35.939  0.00-15.00           H  
ATOM   3857  HE3 LYN   238     -16.992  -8.386 -36.394  0.00-15.00           H  
ATOM   3858  NZ  LYN   238     -15.375  -8.780 -37.577  0.00-15.00           N  
ATOM   3859  HZ1 LYN   238     -14.456  -9.033 -37.637  0.00-15.00           H  
ATOM   3860  HZ2 LYN   238     -15.416  -7.891 -38.123  0.00-15.00           H  
ATOM   3861  C   LYN   238     -15.622 -10.364 -31.294  0.00-15.00           C  
ATOM   3862  O   LYN   238     -15.175  -9.246 -31.382  0.00-15.00           O  
ATOM   3863  N   ASH   239     -16.202 -10.825 -30.141  0.00-15.00           N  
ATOM   3864  H   ASH   239     -16.421 -11.828 -30.143  0.00-15.00           H  
ATOM   3865  CA  ASH   239     -16.295 -10.046 -28.950  0.00-15.00           C  
ATOM   3866  HA  ASH   239     -15.752  -9.117 -29.202  0.00-15.00           H  
ATOM   3867  CB  ASH   239     -17.719  -9.735 -28.572  0.00-15.00           C  
ATOM   3868  HB2 ASH   239     -18.240  -9.325 -29.445  0.00-15.00           H  
ATOM   3869  HB3 ASH   239     -18.192 -10.678 -28.281  0.00-15.00           H  
ATOM   3870  CG  ASH   239     -17.769  -8.759 -27.457  0.00-15.00           C  
ATOM   3871  OD1 ASH   239     -16.586  -8.400 -26.940  0.00-15.00           O  
ATOM   3872  OD2 ASH   239     -18.838  -8.504 -26.941  0.00-15.00           O  
ATOM   3873  HD1 ASH   239     -16.808  -8.152 -26.031  0.00-15.00           H  
ATOM   3874  C   ASH   239     -15.542 -10.750 -27.870  0.00-15.00           C  
ATOM   3875  O   ASH   239     -16.096 -11.543 -27.162  0.00-15.00           O  
ATOM   3876  N   PRO   240     -14.272 -10.463 -27.687  0.00-15.00           N  
ATOM   3877  CD  PRO   240     -13.473  -9.529 -28.527  0.00-15.00           C  
ATOM   3878  HD2 PRO   240     -13.075 -10.185 -29.307  0.00-15.00           H  
ATOM   3879  HD3 PRO   240     -13.996  -8.801 -29.058  0.00-15.00           H  
ATOM   3880  CG  PRO   240     -12.405  -9.039 -27.567  0.00-15.00           C  
ATOM   3881  HG2 PRO   240     -11.475  -8.687 -28.168  0.00-15.00           H  
ATOM   3882  HG3 PRO   240     -12.747  -8.283 -27.018  0.00-15.00           H  
ATOM   3883  CB  PRO   240     -12.091 -10.171 -26.674  0.00-15.00           C  
ATOM   3884  HB2 PRO   240     -11.340 -10.855 -27.089  0.00-15.00           H  
ATOM   3885  HB3 PRO   240     -11.869  -9.782 -25.726  0.00-15.00           H  
ATOM   3886  CA  PRO   240     -13.420 -10.931 -26.572  0.00-15.00           C  
ATOM   3887  HA  PRO   240     -13.237 -12.006 -26.714  0.00-15.00           H  
ATOM   3888  C   PRO   240     -14.026 -10.694 -25.162  0.00-15.00           C  
ATOM   3889  O   PRO   240     -13.826 -11.508 -24.288  0.00-15.00           O  
ATOM   3890  N   SER   241     -14.669  -9.533 -24.914  0.00-15.00           N  
ATOM   3891  H   SER   241     -15.044  -9.007 -25.676  0.00-15.00           H  
ATOM   3892  CA  SER   241     -15.141  -9.133 -23.576  0.00-15.00           C  
ATOM   3893  HA  SER   241     -14.317  -9.246 -22.906  0.00-15.00           H  
ATOM   3894  CB  SER   241     -15.462  -7.656 -23.583  0.00-15.00           C  
ATOM   3895  HB2 SER   241     -15.356  -7.284 -22.547  0.00-15.00           H  
ATOM   3896  HB3 SER   241     -14.743  -7.053 -24.167  0.00-15.00           H  
ATOM   3897  OG  SER   241     -16.821  -7.511 -23.981  0.00-15.00           O  
ATOM   3898  HG  SER   241     -16.881  -7.554 -24.921  0.00-15.00           H  
ATOM   3899  C   SER   241     -16.317  -9.958 -23.167  0.00-15.00           C  
ATOM   3900  O   SER   241     -16.619 -10.041 -21.976  0.00-15.00           O  
ATOM   3901  N   SER   242     -16.963 -10.613 -24.104  0.00-15.00           N  
ATOM   3902  H   SER   242     -16.535 -10.839 -24.972  0.00-15.00           H  
ATOM   3903  CA  SER   242     -18.211 -11.351 -23.724  0.00-15.00           C  
ATOM   3904  HA  SER   242     -18.920 -10.638 -23.270  0.00-15.00           H  
ATOM   3905  CB  SER   242     -18.884 -11.855 -25.047  0.00-15.00           C  
ATOM   3906  HB2 SER   242     -19.980 -12.053 -24.846  0.00-15.00           H  
ATOM   3907  HB3 SER   242     -18.787 -11.049 -25.811  0.00-15.00           H  
ATOM   3908  OG  SER   242     -18.255 -13.038 -25.505  0.00-15.00           O  
ATOM   3909  HG  SER   242     -17.380 -13.070 -25.120  0.00-15.00           H  
ATOM   3910  C   SER   242     -17.929 -12.561 -22.849  0.00-15.00           C  
ATOM   3911  O   SER   242     -18.762 -12.905 -22.049  0.00-15.00           O  
ATOM   3912  N   VAL   243     -16.779 -13.230 -23.094  0.00-15.00           N  
ATOM   3913  H   VAL   243     -16.113 -12.747 -23.623  0.00-15.00           H  
ATOM   3914  CA  VAL   243     -16.340 -14.458 -22.424  0.00-15.00           C  
ATOM   3915  HA  VAL   243     -16.932 -15.373 -22.806  0.00-15.00           H  
ATOM   3916  CB  VAL   243     -14.851 -14.689 -22.636  0.00-15.00           C  
ATOM   3917  HB  VAL   243     -14.413 -13.717 -22.422  0.00-15.00           H  
ATOM   3918  CG1 VAL   243     -14.294 -15.762 -21.780  0.00-15.00           C  
ATOM   3919 HG11 VAL   243     -14.515 -16.682 -22.301  0.00-15.00           H  
ATOM   3920 HG12 VAL   243     -13.224 -15.595 -21.587  0.00-15.00           H  
ATOM   3921 HG13 VAL   243     -14.839 -15.784 -20.846  0.00-15.00           H  
ATOM   3922  CG2 VAL   243     -14.629 -14.969 -24.097  0.00-15.00           C  
ATOM   3923 HG21 VAL   243     -13.929 -15.827 -24.163  0.00-15.00           H  
ATOM   3924 HG22 VAL   243     -15.554 -15.191 -24.602  0.00-15.00           H  
ATOM   3925 HG23 VAL   243     -14.096 -14.171 -24.639  0.00-15.00           H  
ATOM   3926  C   VAL   243     -16.641 -14.367 -20.924  0.00-15.00           C  
ATOM   3927  O   VAL   243     -16.125 -13.489 -20.260  0.00-15.00           O  
ATOM   3928  N   ASH   244     -17.555 -15.267 -20.465  0.00-15.00           N  
ATOM   3929  H   ASH   244     -18.120 -15.757 -21.168  0.00-15.00           H  
ATOM   3930  CA  ASH   244     -17.829 -15.349 -19.034  0.00-15.00           C  
ATOM   3931  HA  ASH   244     -17.520 -14.405 -18.620  0.00-15.00           H  
ATOM   3932  CB  ASH   244     -19.334 -15.568 -18.853  0.00-15.00           C  
ATOM   3933  HB2 ASH   244     -19.901 -14.820 -19.361  0.00-15.00           H  
ATOM   3934  HB3 ASH   244     -19.509 -16.584 -19.359  0.00-15.00           H  
ATOM   3935  CG  ASH   244     -19.788 -15.665 -17.388  0.00-15.00           C  
ATOM   3936  OD1 ASH   244     -18.832 -15.694 -16.480  0.00-15.00           O  
ATOM   3937  OD2 ASH   244     -21.005 -15.729 -17.195  0.00-15.00           O  
ATOM   3938  HD1 ASH   244     -18.023 -15.280 -16.725  0.00-15.00           H  
ATOM   3939  C   ASH   244     -17.010 -16.478 -18.508  0.00-15.00           C  
ATOM   3940  O   ASH   244     -17.402 -17.643 -18.667  0.00-15.00           O  
ATOM   3941  N   ILE   245     -15.921 -16.300 -17.714  0.00-15.00           N  
ATOM   3942  H   ILE   245     -15.814 -15.334 -17.361  0.00-15.00           H  
ATOM   3943  CA  ILE   245     -15.072 -17.228 -17.046  0.00-15.00           C  
ATOM   3944  HA  ILE   245     -14.629 -17.687 -17.922  0.00-15.00           H  
ATOM   3945  CB  ILE   245     -13.921 -16.571 -16.211  0.00-15.00           C  
ATOM   3946  HB  ILE   245     -14.534 -16.054 -15.437  0.00-15.00           H  
ATOM   3947  CG2 ILE   245     -12.908 -17.662 -15.654  0.00-15.00           C  
ATOM   3948 HG21 ILE   245     -13.371 -18.634 -15.280  0.00-15.00           H  
ATOM   3949 HG22 ILE   245     -12.293 -17.218 -14.848  0.00-15.00           H  
ATOM   3950 HG23 ILE   245     -12.133 -17.880 -16.362  0.00-15.00           H  
ATOM   3951  CG1 ILE   245     -13.192 -15.552 -17.018  0.00-15.00           C  
ATOM   3952 HG12 ILE   245     -13.845 -14.685 -17.202  0.00-15.00           H  
ATOM   3953 HG13 ILE   245     -12.958 -15.949 -18.062  0.00-15.00           H  
ATOM   3954  CD1 ILE   245     -11.911 -15.066 -16.384  0.00-15.00           C  
ATOM   3955 HD11 ILE   245     -11.213 -15.848 -16.087  0.00-15.00           H  
ATOM   3956 HD12 ILE   245     -12.163 -14.617 -15.419  0.00-15.00           H  
ATOM   3957 HD13 ILE   245     -11.312 -14.394 -16.986  0.00-15.00           H  
ATOM   3958  C   ILE   245     -15.919 -18.181 -16.197  0.00-15.00           C  
ATOM   3959  O   ILE   245     -15.761 -19.401 -16.296  0.00-15.00           O  
ATOM   3960  N   LYN   246     -16.871 -17.703 -15.364  0.00-15.00           N  
ATOM   3961  H   LYN   246     -17.033 -16.682 -15.383  0.00-15.00           H  
ATOM   3962  CA  LYN   246     -17.762 -18.565 -14.508  0.00-15.00           C  
ATOM   3963  HA  LYN   246     -17.046 -19.145 -13.851  0.00-15.00           H  
ATOM   3964  CB  LYN   246     -18.763 -17.643 -13.707  0.00-15.00           C  
ATOM   3965  HB2 LYN   246     -19.457 -17.174 -14.378  0.00-15.00           H  
ATOM   3966  HB3 LYN   246     -19.404 -18.288 -13.126  0.00-15.00           H  
ATOM   3967  CG  LYN   246     -18.066 -16.731 -12.694  0.00-15.00           C  
ATOM   3968  HG2 LYN   246     -17.452 -17.448 -12.150  0.00-15.00           H  
ATOM   3969  HG3 LYN   246     -17.533 -15.978 -13.286  0.00-15.00           H  
ATOM   3970  CD  LYN   246     -19.121 -16.060 -11.753  0.00-15.00           C  
ATOM   3971  HD2 LYN   246     -19.962 -16.710 -11.609  0.00-15.00           H  
ATOM   3972  HD3 LYN   246     -18.721 -15.799 -10.765  0.00-15.00           H  
ATOM   3973  CE  LYN   246     -19.521 -14.708 -12.325  0.00-15.00           C  
ATOM   3974  HE2 LYN   246     -18.753 -14.030 -12.214  0.00-15.00           H  
ATOM   3975  HE3 LYN   246     -20.295 -14.399 -11.601  0.00-15.00           H  
ATOM   3976  NZ  LYN   246     -19.961 -14.751 -13.707  0.00-15.00           N  
ATOM   3977  HZ1 LYN   246     -20.757 -15.471 -13.602  0.00-15.00           H  
ATOM   3978  HZ2 LYN   246     -19.223 -15.128 -14.322  0.00-15.00           H  
ATOM   3979  C   LYN   246     -18.604 -19.599 -15.320  0.00-15.00           C  
ATOM   3980  O   LYN   246     -18.790 -20.726 -14.848  0.00-15.00           O  
ATOM   3981  N   LYN   247     -19.072 -19.211 -16.527  0.00-15.00           N  
ATOM   3982  H   LYN   247     -18.913 -18.289 -16.927  0.00-15.00           H  
ATOM   3983  CA  LYN   247     -19.775 -20.052 -17.499  0.00-15.00           C  
ATOM   3984  HA  LYN   247     -20.577 -20.537 -16.946  0.00-15.00           H  
ATOM   3985  CB  LYN   247     -20.301 -19.231 -18.623  0.00-15.00           C  
ATOM   3986  HB2 LYN   247     -20.509 -19.694 -19.620  0.00-15.00           H  
ATOM   3987  HB3 LYN   247     -19.737 -18.311 -18.729  0.00-15.00           H  
ATOM   3988  CG  LYN   247     -21.714 -18.835 -18.230  0.00-15.00           C  
ATOM   3989  HG2 LYN   247     -21.739 -18.281 -17.299  0.00-15.00           H  
ATOM   3990  HG3 LYN   247     -22.444 -19.641 -18.235  0.00-15.00           H  
ATOM   3991  CD  LYN   247     -22.290 -17.941 -19.407  0.00-15.00           C  
ATOM   3992  HD2 LYN   247     -21.677 -16.969 -19.556  0.00-15.00           H  
ATOM   3993  HD3 LYN   247     -22.187 -18.472 -20.360  0.00-15.00           H  
ATOM   3994  CE  LYN   247     -23.812 -17.665 -19.266  0.00-15.00           C  
ATOM   3995  HE2 LYN   247     -24.175 -17.008 -20.061  0.00-15.00           H  
ATOM   3996  HE3 LYN   247     -24.347 -18.651 -19.307  0.00-15.00           H  
ATOM   3997  NZ  LYN   247     -24.039 -17.058 -17.956  0.00-15.00           N  
ATOM   3998  HZ1 LYN   247     -24.092 -16.082 -18.086  0.00-15.00           H  
ATOM   3999  HZ2 LYN   247     -23.338 -17.189 -17.236  0.00-15.00           H  
ATOM   4000  C   LYN   247     -18.825 -21.094 -18.114  0.00-15.00           C  
ATOM   4001  O   LYN   247     -19.243 -22.241 -18.215  0.00-15.00           O  
ATOM   4002  N   VAL   248     -17.541 -20.739 -18.346  0.00-15.00           N  
ATOM   4003  H   VAL   248     -17.300 -19.736 -18.210  0.00-15.00           H  
ATOM   4004  CA  VAL   248     -16.561 -21.641 -18.972  0.00-15.00           C  
ATOM   4005  HA  VAL   248     -17.163 -22.074 -19.823  0.00-15.00           H  
ATOM   4006  CB  VAL   248     -15.283 -20.941 -19.481  0.00-15.00           C  
ATOM   4007  HB  VAL   248     -14.800 -20.446 -18.749  0.00-15.00           H  
ATOM   4008  CG1 VAL   248     -14.282 -21.897 -20.137  0.00-15.00           C  
ATOM   4009 HG11 VAL   248     -13.903 -22.587 -19.355  0.00-15.00           H  
ATOM   4010 HG12 VAL   248     -13.513 -21.396 -20.663  0.00-15.00           H  
ATOM   4011 HG13 VAL   248     -14.654 -22.483 -20.940  0.00-15.00           H  
ATOM   4012  CG2 VAL   248     -15.586 -19.873 -20.593  0.00-15.00           C  
ATOM   4013 HG21 VAL   248     -16.362 -19.137 -20.256  0.00-15.00           H  
ATOM   4014 HG22 VAL   248     -14.748 -19.321 -21.026  0.00-15.00           H  
ATOM   4015 HG23 VAL   248     -16.077 -20.435 -21.415  0.00-15.00           H  
ATOM   4016  C   VAL   248     -16.207 -22.782 -17.975  0.00-15.00           C  
ATOM   4017  O   VAL   248     -16.275 -23.954 -18.266  0.00-15.00           O  
ATOM   4018  N   LEU   249     -15.901 -22.416 -16.708  0.00-15.00           N  
ATOM   4019  H   LEU   249     -15.970 -21.444 -16.495  0.00-15.00           H  
ATOM   4020  CA  LEU   249     -15.805 -23.172 -15.540  0.00-15.00           C  
ATOM   4021  HA  LEU   249     -14.974 -23.759 -15.747  0.00-15.00           H  
ATOM   4022  CB  LEU   249     -15.491 -22.211 -14.320  0.00-15.00           C  
ATOM   4023  HB2 LEU   249     -14.589 -21.637 -14.448  0.00-15.00           H  
ATOM   4024  HB3 LEU   249     -16.257 -21.489 -14.048  0.00-15.00           H  
ATOM   4025  CG  LEU   249     -15.150 -22.975 -12.930  0.00-15.00           C  
ATOM   4026  HG  LEU   249     -16.083 -23.462 -12.491  0.00-15.00           H  
ATOM   4027  CD1 LEU   249     -14.247 -24.162 -13.179  0.00-15.00           C  
ATOM   4028 HD11 LEU   249     -13.199 -23.909 -13.428  0.00-15.00           H  
ATOM   4029 HD12 LEU   249     -14.088 -24.627 -12.135  0.00-15.00           H  
ATOM   4030 HD13 LEU   249     -14.701 -24.913 -13.813  0.00-15.00           H  
ATOM   4031  CD2 LEU   249     -14.634 -22.135 -11.810  0.00-15.00           C  
ATOM   4032 HD21 LEU   249     -14.504 -22.710 -10.827  0.00-15.00           H  
ATOM   4033 HD22 LEU   249     -15.257 -21.262 -11.679  0.00-15.00           H  
ATOM   4034 HD23 LEU   249     -13.680 -21.705 -11.948  0.00-15.00           H  
ATOM   4035  C   LEU   249     -16.877 -24.169 -15.375  0.00-15.00           C  
ATOM   4036  O   LEU   249     -16.607 -25.395 -15.164  0.00-15.00           O  
ATOM   4037  N   LEU   250     -18.103 -23.783 -15.634  0.00-15.00           N  
ATOM   4038  H   LEU   250     -18.222 -22.752 -15.635  0.00-15.00           H  
ATOM   4039  CA  LEU   250     -19.294 -24.561 -15.435  0.00-15.00           C  
ATOM   4040  HA  LEU   250     -19.099 -25.153 -14.507  0.00-15.00           H  
ATOM   4041  CB  LEU   250     -20.617 -23.710 -15.192  0.00-15.00           C  
ATOM   4042  HB2 LEU   250     -21.485 -24.248 -15.542  0.00-15.00           H  
ATOM   4043  HB3 LEU   250     -20.628 -22.866 -15.909  0.00-15.00           H  
ATOM   4044  CG  LEU   250     -20.843 -23.323 -13.766  0.00-15.00           C  
ATOM   4045  HG  LEU   250     -19.878 -22.882 -13.355  0.00-15.00           H  
ATOM   4046  CD1 LEU   250     -21.765 -22.219 -13.609  0.00-15.00           C  
ATOM   4047 HD11 LEU   250     -21.220 -21.275 -13.392  0.00-15.00           H  
ATOM   4048 HD12 LEU   250     -22.402 -22.084 -14.456  0.00-15.00           H  
ATOM   4049 HD13 LEU   250     -22.369 -22.376 -12.710  0.00-15.00           H  
ATOM   4050  CD2 LEU   250     -21.069 -24.388 -12.782  0.00-15.00           C  
ATOM   4051 HD21 LEU   250     -20.295 -25.278 -12.847  0.00-15.00           H  
ATOM   4052 HD22 LEU   250     -21.038 -23.975 -11.733  0.00-15.00           H  
ATOM   4053 HD23 LEU   250     -22.009 -24.927 -12.909  0.00-15.00           H  
ATOM   4054  C   LEU   250     -19.540 -25.537 -16.582  0.00-15.00           C  
ATOM   4055  O   LEU   250     -20.202 -26.530 -16.376  0.00-15.00           O  
ATOM   4056  N   GLH   251     -18.986 -25.218 -17.756  0.00-15.00           N  
ATOM   4057  H   GLH   251     -18.520 -24.331 -17.805  0.00-15.00           H  
ATOM   4058  CA  GLH   251     -18.858 -26.112 -18.911  0.00-15.00           C  
ATOM   4059  HA  GLH   251     -19.778 -26.627 -18.942  0.00-15.00           H  
ATOM   4060  CB  GLH   251     -18.609 -25.277 -20.164  0.00-15.00           C  
ATOM   4061  HB2 GLH   251     -17.810 -24.640 -20.023  0.00-15.00           H  
ATOM   4062  HB3 GLH   251     -19.419 -24.608 -20.168  0.00-15.00           H  
ATOM   4063  CG  GLH   251     -18.559 -26.093 -21.516  0.00-15.00           C  
ATOM   4064  HG2 GLH   251     -17.762 -26.773 -21.422  0.00-15.00           H  
ATOM   4065  HG3 GLH   251     -18.498 -25.489 -22.370  0.00-15.00           H  
ATOM   4066  CD  GLH   251     -19.789 -26.928 -21.779  0.00-15.00           C  
ATOM   4067  OE1 GLH   251     -20.999 -26.341 -21.464  0.00-15.00           O  
ATOM   4068  OE2 GLH   251     -19.697 -27.991 -22.302  0.00-15.00           O  
ATOM   4069  HE1 GLH   251     -21.754 -26.930 -21.519  0.00-15.00           H  
ATOM   4070  C   GLH   251     -17.831 -27.229 -18.596  0.00-15.00           C  
ATOM   4071  O   GLH   251     -18.163 -28.417 -18.671  0.00-15.00           O  
ATOM   4072  N   MET   252     -16.684 -26.833 -18.114  0.00-15.00           N  
ATOM   4073  H   MET   252     -16.567 -25.760 -18.052  0.00-15.00           H  
ATOM   4074  CA  MET   252     -15.598 -27.683 -17.763  0.00-15.00           C  
ATOM   4075  HA  MET   252     -15.438 -28.255 -18.647  0.00-15.00           H  
ATOM   4076  CB  MET   252     -14.354 -26.800 -17.542  0.00-15.00           C  
ATOM   4077  HB2 MET   252     -14.487 -26.259 -16.564  0.00-15.00           H  
ATOM   4078  HB3 MET   252     -14.180 -26.089 -18.340  0.00-15.00           H  
ATOM   4079  CG  MET   252     -13.059 -27.709 -17.674  0.00-15.00           C  
ATOM   4080  HG2 MET   252     -13.063 -28.234 -18.556  0.00-15.00           H  
ATOM   4081  HG3 MET   252     -13.065 -28.529 -16.858  0.00-15.00           H  
ATOM   4082  SD  MET   252     -11.561 -26.842 -17.340  0.00-15.00           S  
ATOM   4083  CE  MET   252     -10.953 -26.355 -18.996  0.00-15.00           C  
ATOM   4084  HE1 MET   252     -10.103 -25.701 -18.878  0.00-15.00           H  
ATOM   4085  HE2 MET   252     -11.686 -25.926 -19.627  0.00-15.00           H  
ATOM   4086  HE3 MET   252     -10.629 -27.218 -19.602  0.00-15.00           H  
ATOM   4087  C   MET   252     -15.979 -28.674 -16.601  0.00-15.00           C  
ATOM   4088  O   MET   252     -15.763 -29.923 -16.628  0.00-15.00           O  
ATOM   4089  N   ARG   253     -16.814 -28.147 -15.634  0.00-15.00           N  
ATOM   4090  H   ARG   253     -16.812 -27.142 -15.598  0.00-15.00           H  
ATOM   4091  CA  ARG   253     -17.408 -28.896 -14.557  0.00-15.00           C  
ATOM   4092  HA  ARG   253     -16.543 -29.434 -14.083  0.00-15.00           H  
ATOM   4093  CB  ARG   253     -18.112 -28.013 -13.417  0.00-15.00           C  
ATOM   4094  HB2 ARG   253     -19.048 -28.405 -13.045  0.00-15.00           H  
ATOM   4095  HB3 ARG   253     -18.559 -27.110 -13.854  0.00-15.00           H  
ATOM   4096  CG  ARG   253     -17.251 -27.592 -12.263  0.00-15.00           C  
ATOM   4097  HG2 ARG   253     -16.373 -27.060 -12.677  0.00-15.00           H  
ATOM   4098  HG3 ARG   253     -17.811 -26.817 -11.730  0.00-15.00           H  
ATOM   4099  CD  ARG   253     -16.782 -28.702 -11.333  0.00-15.00           C  
ATOM   4100  HD2 ARG   253     -15.767 -28.974 -11.475  0.00-15.00           H  
ATOM   4101  HD3 ARG   253     -17.301 -29.586 -11.548  0.00-15.00           H  
ATOM   4102  NE  ARG   253     -17.027 -28.226  -9.988  0.00-15.00           N  
ATOM   4103  HE  ARG   253     -16.583 -27.288  -9.769  0.00-15.00           H  
ATOM   4104  CZ  ARG   253     -17.593 -28.952  -8.982  0.00-15.00           C  
ATOM   4105  NH1 ARG   253     -17.628 -28.538  -7.746  0.00-15.00           N  
ATOM   4106 HH11 ARG   253     -18.313 -28.918  -7.131  0.00-15.00           H  
ATOM   4107 HH12 ARG   253     -17.157 -27.709  -7.442  0.00-15.00           H  
ATOM   4108  NH2 ARG   253     -18.092 -30.208  -9.196  0.00-15.00           N  
ATOM   4109 HH21 ARG   253     -18.331 -30.488 -10.126  0.00-15.00           H  
ATOM   4110 HH22 ARG   253     -18.260 -30.891  -8.474  0.00-15.00           H  
ATOM   4111  C   ARG   253     -18.316 -30.035 -15.046  0.00-15.00           C  
ATOM   4112  O   ARG   253     -18.469 -30.902 -14.248  0.00-15.00           O  
ATOM   4113  N   LYN   254     -18.812 -30.078 -16.280  0.00-15.00           N  
ATOM   4114  H   LYN   254     -18.493 -29.403 -16.986  0.00-15.00           H  
ATOM   4115  CA  LYN   254     -19.628 -31.197 -16.809  0.00-15.00           C  
ATOM   4116  HA  LYN   254     -20.359 -31.311 -16.035  0.00-15.00           H  
ATOM   4117  CB  LYN   254     -20.345 -30.852 -18.152  0.00-15.00           C  
ATOM   4118  HB2 LYN   254     -19.533 -30.588 -18.899  0.00-15.00           H  
ATOM   4119  HB3 LYN   254     -20.767 -31.706 -18.635  0.00-15.00           H  
ATOM   4120  CG  LYN   254     -21.405 -29.769 -17.989  0.00-15.00           C  
ATOM   4121  HG2 LYN   254     -22.238 -30.091 -17.408  0.00-15.00           H  
ATOM   4122  HG3 LYN   254     -20.876 -28.985 -17.473  0.00-15.00           H  
ATOM   4123  CD  LYN   254     -21.896 -29.361 -19.354  0.00-15.00           C  
ATOM   4124  HD2 LYN   254     -22.536 -30.173 -19.722  0.00-15.00           H  
ATOM   4125  HD3 LYN   254     -20.981 -29.141 -19.952  0.00-15.00           H  
ATOM   4126  CE  LYN   254     -22.633 -28.040 -19.168  0.00-15.00           C  
ATOM   4127  HE2 LYN   254     -23.487 -28.296 -18.550  0.00-15.00           H  
ATOM   4128  HE3 LYN   254     -22.028 -27.200 -18.789  0.00-15.00           H  
ATOM   4129  NZ  LYN   254     -23.128 -27.623 -20.456  0.00-15.00           N  
ATOM   4130  HZ1 LYN   254     -24.091 -27.857 -20.608  0.00-15.00           H  
ATOM   4131  HZ2 LYN   254     -23.100 -26.595 -20.419  0.00-15.00           H  
ATOM   4132  C   LYN   254     -18.791 -32.487 -16.885  0.00-15.00           C  
ATOM   4133  O   LYN   254     -19.307 -33.554 -16.698  0.00-15.00           O  
ATOM   4134  N   PHE   255     -17.468 -32.301 -17.065  0.00-15.00           N  
ATOM   4135  H   PHE   255     -17.073 -31.394 -17.060  0.00-15.00           H  
ATOM   4136  CA  PHE   255     -16.655 -33.375 -17.467  0.00-15.00           C  
ATOM   4137  HA  PHE   255     -17.211 -34.154 -17.914  0.00-15.00           H  
ATOM   4138  CB  PHE   255     -15.789 -32.754 -18.527  0.00-15.00           C  
ATOM   4139  HB2 PHE   255     -15.050 -33.521 -18.784  0.00-15.00           H  
ATOM   4140  HB3 PHE   255     -15.202 -31.964 -18.125  0.00-15.00           H  
ATOM   4141  CG  PHE   255     -16.509 -32.370 -19.826  0.00-15.00           C  
ATOM   4142  CD1 PHE   255     -16.896 -33.320 -20.757  0.00-15.00           C  
ATOM   4143  HD1 PHE   255     -16.703 -34.426 -20.626  0.00-15.00           H  
ATOM   4144  CE1 PHE   255     -17.516 -32.975 -21.942  0.00-15.00           C  
ATOM   4145  HE1 PHE   255     -17.945 -33.773 -22.626  0.00-15.00           H  
ATOM   4146  CZ  PHE   255     -17.784 -31.641 -22.308  0.00-15.00           C  
ATOM   4147  HZ  PHE   255     -18.232 -31.416 -23.263  0.00-15.00           H  
ATOM   4148  CE2 PHE   255     -17.529 -30.662 -21.349  0.00-15.00           C  
ATOM   4149  HE2 PHE   255     -17.763 -29.600 -21.500  0.00-15.00           H  
ATOM   4150  CD2 PHE   255     -16.791 -31.029 -20.173  0.00-15.00           C  
ATOM   4151  HD2 PHE   255     -16.529 -30.171 -19.540  0.00-15.00           H  
ATOM   4152  C   PHE   255     -15.842 -33.947 -16.306  0.00-15.00           C  
ATOM   4153  O   PHE   255     -15.256 -35.033 -16.505  0.00-15.00           O  
ATOM   4154  N   ARG   256     -15.605 -33.155 -15.274  0.00-15.00           N  
ATOM   4155  H   ARG   256     -16.108 -32.321 -15.237  0.00-15.00           H  
ATOM   4156  CA  ARG   256     -14.856 -33.494 -14.057  0.00-15.00           C  
ATOM   4157  HA  ARG   256     -15.014 -34.551 -13.924  0.00-15.00           H  
ATOM   4158  CB  ARG   256     -13.380 -33.248 -14.300  0.00-15.00           C  
ATOM   4159  HB2 ARG   256     -13.137 -32.189 -14.366  0.00-15.00           H  
ATOM   4160  HB3 ARG   256     -13.120 -33.563 -15.344  0.00-15.00           H  
ATOM   4161  CG  ARG   256     -12.376 -33.682 -13.178  0.00-15.00           C  
ATOM   4162  HG2 ARG   256     -12.484 -33.023 -12.353  0.00-15.00           H  
ATOM   4163  HG3 ARG   256     -12.713 -34.689 -12.979  0.00-15.00           H  
ATOM   4164  CD  ARG   256     -10.964 -33.847 -13.627  0.00-15.00           C  
ATOM   4165  HD2 ARG   256     -10.725 -34.250 -14.647  0.00-15.00           H  
ATOM   4166  HD3 ARG   256     -10.566 -32.786 -13.699  0.00-15.00           H  
ATOM   4167  NE  ARG   256     -10.015 -34.527 -12.685  0.00-15.00           N  
ATOM   4168  HE  ARG   256      -9.362 -33.944 -12.320  0.00-15.00           H  
ATOM   4169  CZ  ARG   256      -9.933 -35.853 -12.446  0.00-15.00           C  
ATOM   4170  NH1 ARG   256     -10.672 -36.741 -13.173  0.00-15.00           N  
ATOM   4171 HH11 ARG   256     -11.182 -36.401 -14.016  0.00-15.00           H  
ATOM   4172 HH12 ARG   256     -10.556 -37.745 -12.978  0.00-15.00           H  
ATOM   4173  NH2 ARG   256      -9.139 -36.298 -11.513  0.00-15.00           N  
ATOM   4174 HH21 ARG   256      -8.555 -35.645 -10.949  0.00-15.00           H  
ATOM   4175 HH22 ARG   256      -8.922 -37.294 -11.435  0.00-15.00           H  
ATOM   4176  C   ARG   256     -15.340 -32.689 -12.836  0.00-15.00           C  
ATOM   4177  O   ARG   256     -15.851 -31.510 -12.983  0.00-15.00           O  
ATOM   4178  N   MET   257     -15.252 -33.267 -11.634  0.00-15.00           N  
ATOM   4179  H   MET   257     -15.024 -34.225 -11.481  0.00-15.00           H  
ATOM   4180  CA  MET   257     -15.644 -32.610 -10.390  0.00-15.00           C  
ATOM   4181  HA  MET   257     -16.578 -32.004 -10.617  0.00-15.00           H  
ATOM   4182  CB  MET   257     -15.987 -33.721  -9.317  0.00-15.00           C  
ATOM   4183  HB2 MET   257     -16.374 -33.159  -8.479  0.00-15.00           H  
ATOM   4184  HB3 MET   257     -16.798 -34.349  -9.741  0.00-15.00           H  
ATOM   4185  CG  MET   257     -14.910 -34.630  -8.834  0.00-15.00           C  
ATOM   4186  HG2 MET   257     -14.144 -34.038  -8.400  0.00-15.00           H  
ATOM   4187  HG3 MET   257     -14.447 -35.039  -9.705  0.00-15.00           H  
ATOM   4188  SD  MET   257     -15.416 -36.028  -7.807  0.00-15.00           S  
ATOM   4189  CE  MET   257     -15.973 -35.147  -6.300  0.00-15.00           C  
ATOM   4190  HE1 MET   257     -16.002 -35.821  -5.487  0.00-15.00           H  
ATOM   4191  HE2 MET   257     -15.328 -34.298  -6.081  0.00-15.00           H  
ATOM   4192  HE3 MET   257     -17.016 -34.907  -6.361  0.00-15.00           H  
ATOM   4193  C   MET   257     -14.611 -31.671  -9.824  0.00-15.00           C  
ATOM   4194  O   MET   257     -13.451 -31.688 -10.260  0.00-15.00           O  
ATOM   4195  N   GLY   258     -15.010 -30.881  -8.887  0.00-15.00           N  
ATOM   4196  H   GLY   258     -15.993 -30.920  -8.690  0.00-15.00           H  
ATOM   4197  CA  GLY   258     -14.357 -29.904  -8.043  0.00-15.00           C  
ATOM   4198  HA2 GLY   258     -14.135 -30.339  -7.077  0.00-15.00           H  
ATOM   4199  HA3 GLY   258     -15.005 -29.141  -7.703  0.00-15.00           H  
ATOM   4200  C   GLY   258     -13.136 -29.133  -8.508  0.00-15.00           C  
ATOM   4201  O   GLY   258     -12.166 -28.914  -7.742  0.00-15.00           O  
ATOM   4202  N   LEU   259     -13.288 -28.628  -9.760  0.00-15.00           N  
ATOM   4203  H   LEU   259     -14.006 -29.179 -10.316  0.00-15.00           H  
ATOM   4204  CA  LEU   259     -12.337 -27.788 -10.461  0.00-15.00           C  
ATOM   4205  HA  LEU   259     -11.406 -28.272 -10.479  0.00-15.00           H  
ATOM   4206  CB  LEU   259     -12.786 -27.672 -11.880  0.00-15.00           C  
ATOM   4207  HB2 LEU   259     -12.145 -26.879 -12.412  0.00-15.00           H  
ATOM   4208  HB3 LEU   259     -13.798 -27.252 -11.899  0.00-15.00           H  
ATOM   4209  CG  LEU   259     -12.790 -28.957 -12.680  0.00-15.00           C  
ATOM   4210  HG  LEU   259     -13.278 -29.708 -12.058  0.00-15.00           H  
ATOM   4211  CD1 LEU   259     -13.513 -28.823 -14.056  0.00-15.00           C  
ATOM   4212 HD11 LEU   259     -13.730 -29.781 -14.454  0.00-15.00           H  
ATOM   4213 HD12 LEU   259     -14.454 -28.352 -13.944  0.00-15.00           H  
ATOM   4214 HD13 LEU   259     -12.835 -28.202 -14.704  0.00-15.00           H  
ATOM   4215  CD2 LEU   259     -11.387 -29.627 -12.891  0.00-15.00           C  
ATOM   4216 HD21 LEU   259     -10.711 -28.968 -13.506  0.00-15.00           H  
ATOM   4217 HD22 LEU   259     -11.500 -30.562 -13.399  0.00-15.00           H  
ATOM   4218 HD23 LEU   259     -10.898 -29.851 -11.976  0.00-15.00           H  
ATOM   4219  C   LEU   259     -12.271 -26.402  -9.891  0.00-15.00           C  
ATOM   4220  O   LEU   259     -13.321 -25.754  -9.838  0.00-15.00           O  
ATOM   4221  N   ILE   260     -11.116 -26.139  -9.289  0.00-15.00           N  
ATOM   4222  H   ILE   260     -10.404 -26.868  -9.506  0.00-15.00           H  
ATOM   4223  CA  ILE   260     -10.731 -25.079  -8.410  0.00-15.00           C  
ATOM   4224  HA  ILE   260      -9.621 -25.121  -8.235  0.00-15.00           H  
ATOM   4225  CB  ILE   260     -10.991 -23.631  -8.887  0.00-15.00           C  
ATOM   4226  HB  ILE   260     -12.089 -23.533  -9.008  0.00-15.00           H  
ATOM   4227  CG2 ILE   260     -10.481 -22.715  -7.824  0.00-15.00           C  
ATOM   4228 HG21 ILE   260     -10.026 -21.784  -8.169  0.00-15.00           H  
ATOM   4229 HG22 ILE   260      -9.719 -23.150  -7.240  0.00-15.00           H  
ATOM   4230 HG23 ILE   260     -11.247 -22.423  -7.014  0.00-15.00           H  
ATOM   4231  CG1 ILE   260     -10.437 -23.367 -10.297  0.00-15.00           C  
ATOM   4232 HG12 ILE   260     -10.860 -24.049 -11.035  0.00-15.00           H  
ATOM   4233 HG13 ILE   260      -9.371 -23.509 -10.169  0.00-15.00           H  
ATOM   4234  CD1 ILE   260     -10.661 -21.930 -10.785  0.00-15.00           C  
ATOM   4235 HD11 ILE   260     -11.647 -21.448 -10.792  0.00-15.00           H  
ATOM   4236 HD12 ILE   260     -10.427 -22.084 -11.786  0.00-15.00           H  
ATOM   4237 HD13 ILE   260     -10.082 -21.266 -10.212  0.00-15.00           H  
ATOM   4238  C   ILE   260     -11.236 -25.502  -6.996  0.00-15.00           C  
ATOM   4239  O   ILE   260     -12.410 -25.862  -6.827  0.00-15.00           O  
ATOM   4240  N   GLN   261     -10.396 -25.482  -5.941  0.00-15.00           N  
ATOM   4241  H   GLN   261      -9.433 -25.199  -6.152  0.00-15.00           H  
ATOM   4242  CA  GLN   261     -10.698 -25.847  -4.544  0.00-15.00           C  
ATOM   4243  HA  GLN   261     -11.756 -26.295  -4.450  0.00-15.00           H  
ATOM   4244  CB  GLN   261      -9.689 -26.913  -4.088  0.00-15.00           C  
ATOM   4245  HB2 GLN   261      -9.411 -26.839  -3.034  0.00-15.00           H  
ATOM   4246  HB3 GLN   261      -8.736 -26.652  -4.552  0.00-15.00           H  
ATOM   4247  CG  GLN   261     -10.013 -28.397  -4.504  0.00-15.00           C  
ATOM   4248  HG2 GLN   261      -9.852 -28.587  -5.546  0.00-15.00           H  
ATOM   4249  HG3 GLN   261      -9.326 -29.084  -3.934  0.00-15.00           H  
ATOM   4250  CD  GLN   261     -11.387 -28.976  -4.082  0.00-15.00           C  
ATOM   4251  OE1 GLN   261     -11.775 -29.009  -2.911  0.00-15.00           O  
ATOM   4252  NE2 GLN   261     -12.303 -29.151  -5.039  0.00-15.00           N  
ATOM   4253 HE21 GLN   261     -12.034 -29.139  -6.009  0.00-15.00           H  
ATOM   4254 HE22 GLN   261     -13.238 -29.507  -4.723  0.00-15.00           H  
ATOM   4255  C   GLN   261     -10.647 -24.593  -3.608  0.00-15.00           C  
ATOM   4256  O   GLN   261     -10.886 -24.728  -2.384  0.00-15.00           O  
ATOM   4257  N   THR   262     -10.355 -23.370  -4.085  0.00-15.00           N  
ATOM   4258  H   THR   262     -10.159 -23.377  -5.072  0.00-15.00           H  
ATOM   4259  CA  THR   262     -10.297 -22.111  -3.251  0.00-15.00           C  
ATOM   4260  HA  THR   262     -10.984 -22.319  -2.381  0.00-15.00           H  
ATOM   4261  CB  THR   262      -8.894 -21.857  -2.670  0.00-15.00           C  
ATOM   4262  HB  THR   262      -8.936 -20.932  -2.273  0.00-15.00           H  
ATOM   4263  CG2 THR   262      -8.431 -22.834  -1.511  0.00-15.00           C  
ATOM   4264 HG21 THR   262      -9.276 -22.879  -0.800  0.00-15.00           H  
ATOM   4265 HG22 THR   262      -7.521 -22.591  -0.984  0.00-15.00           H  
ATOM   4266 HG23 THR   262      -8.412 -23.913  -1.848  0.00-15.00           H  
ATOM   4267  OG1 THR   262      -7.832 -21.759  -3.631  0.00-15.00           O  
ATOM   4268  HG1 THR   262      -7.895 -22.463  -4.188  0.00-15.00           H  
ATOM   4269  C   THR   262     -10.864 -20.837  -3.969  0.00-15.00           C  
ATOM   4270  O   THR   262     -11.055 -20.771  -5.194  0.00-15.00           O  
ATOM   4271  N   ALA   263     -11.078 -19.768  -3.172  0.00-15.00           N  
ATOM   4272  H   ALA   263     -10.941 -19.915  -2.203  0.00-15.00           H  
ATOM   4273  CA  ALA   263     -11.398 -18.396  -3.569  0.00-15.00           C  
ATOM   4274  HA  ALA   263     -12.256 -18.448  -4.238  0.00-15.00           H  
ATOM   4275  CB  ALA   263     -11.929 -17.615  -2.376  0.00-15.00           C  
ATOM   4276  HB1 ALA   263     -11.844 -16.517  -2.425  0.00-15.00           H  
ATOM   4277  HB2 ALA   263     -11.490 -17.807  -1.436  0.00-15.00           H  
ATOM   4278  HB3 ALA   263     -13.009 -17.858  -2.354  0.00-15.00           H  
ATOM   4279  C   ALA   263     -10.203 -17.683  -4.219  0.00-15.00           C  
ATOM   4280  O   ALA   263     -10.290 -17.061  -5.311  0.00-15.00           O  
ATOM   4281  N   ASP   264      -8.997 -17.786  -3.682  0.00-15.00           N  
ATOM   4282  H   ASP   264      -8.953 -18.286  -2.798  0.00-15.00           H  
ATOM   4283  CA  ASP   264      -7.716 -17.190  -4.184  0.00-15.00           C  
ATOM   4284  HA  ASP   264      -7.747 -16.146  -4.500  0.00-15.00           H  
ATOM   4285  CB  ASP   264      -6.688 -17.452  -3.118  0.00-15.00           C  
ATOM   4286  HB2 ASP   264      -7.159 -17.027  -2.231  0.00-15.00           H  
ATOM   4287  HB3 ASP   264      -6.501 -18.516  -3.058  0.00-15.00           H  
ATOM   4288  CG  ASP   264      -5.378 -16.677  -3.282  0.00-15.00           C  
ATOM   4289  OD1 ASP   264      -4.398 -17.244  -2.772  0.00-15.00           O  
ATOM   4290  OD2 ASP   264      -5.438 -15.553  -3.833  0.00-15.00           O  
ATOM   4291  C   ASP   264      -7.286 -17.790  -5.567  0.00-15.00           C  
ATOM   4292  O   ASP   264      -6.937 -17.057  -6.474  0.00-15.00           O  
ATOM   4293  N   GLN   265      -7.455 -19.120  -5.801  0.00-15.00           N  
ATOM   4294  H   GLN   265      -7.650 -19.597  -4.969  0.00-15.00           H  
ATOM   4295  CA  GLN   265      -7.325 -19.819  -7.101  0.00-15.00           C  
ATOM   4296  HA  GLN   265      -6.285 -19.558  -7.339  0.00-15.00           H  
ATOM   4297  CB  GLN   265      -7.497 -21.357  -6.913  0.00-15.00           C  
ATOM   4298  HB2 GLN   265      -7.605 -21.831  -7.909  0.00-15.00           H  
ATOM   4299  HB3 GLN   265      -8.405 -21.556  -6.375  0.00-15.00           H  
ATOM   4300  CG  GLN   265      -6.282 -22.018  -6.264  0.00-15.00           C  
ATOM   4301  HG2 GLN   265      -5.481 -22.079  -7.108  0.00-15.00           H  
ATOM   4302  HG3 GLN   265      -5.956 -21.460  -5.414  0.00-15.00           H  
ATOM   4303  CD  GLN   265      -6.547 -23.458  -5.851  0.00-15.00           C  
ATOM   4304  OE1 GLN   265      -7.722 -23.879  -5.781  0.00-15.00           O  
ATOM   4305  NE2 GLN   265      -5.473 -24.165  -5.566  0.00-15.00           N  
ATOM   4306 HE21 GLN   265      -4.614 -23.804  -5.848  0.00-15.00           H  
ATOM   4307 HE22 GLN   265      -5.541 -25.171  -5.374  0.00-15.00           H  
ATOM   4308  C   GLN   265      -8.266 -19.401  -8.217  0.00-15.00           C  
ATOM   4309  O   GLN   265      -7.912 -19.141  -9.385  0.00-15.00           O  
ATOM   4310  N   LEU   266      -9.485 -19.137  -7.703  0.00-15.00           N  
ATOM   4311  H   LEU   266      -9.634 -19.534  -6.814  0.00-15.00           H  
ATOM   4312  CA  LEU   266     -10.668 -18.562  -8.485  0.00-15.00           C  
ATOM   4313  HA  LEU   266     -10.781 -19.281  -9.283  0.00-15.00           H  
ATOM   4314  CB  LEU   266     -12.029 -18.466  -7.772  0.00-15.00           C  
ATOM   4315  HB2 LEU   266     -12.232 -19.458  -7.338  0.00-15.00           H  
ATOM   4316  HB3 LEU   266     -12.146 -17.737  -6.961  0.00-15.00           H  
ATOM   4317  CG  LEU   266     -13.291 -18.296  -8.694  0.00-15.00           C  
ATOM   4318  HG  LEU   266     -13.104 -17.427  -9.352  0.00-15.00           H  
ATOM   4319  CD1 LEU   266     -13.583 -19.568  -9.511  0.00-15.00           C  
ATOM   4320 HD11 LEU   266     -12.752 -19.736 -10.233  0.00-15.00           H  
ATOM   4321 HD12 LEU   266     -13.717 -20.466  -8.978  0.00-15.00           H  
ATOM   4322 HD13 LEU   266     -14.449 -19.416 -10.164  0.00-15.00           H  
ATOM   4323  CD2 LEU   266     -14.418 -17.892  -7.819  0.00-15.00           C  
ATOM   4324 HD21 LEU   266     -15.330 -17.761  -8.465  0.00-15.00           H  
ATOM   4325 HD22 LEU   266     -14.665 -18.692  -7.103  0.00-15.00           H  
ATOM   4326 HD23 LEU   266     -14.337 -16.961  -7.206  0.00-15.00           H  
ATOM   4327  C   LEU   266     -10.304 -17.181  -9.082  0.00-15.00           C  
ATOM   4328  O   LEU   266     -10.138 -17.015 -10.289  0.00-15.00           O  
ATOM   4329  N   ARN   267      -9.898 -16.220  -8.237  0.00-15.00           N  
ATOM   4330  H   ARN   267      -9.987 -16.426  -7.307  0.00-15.00           H  
ATOM   4331  CA  ARN   267      -9.273 -14.941  -8.539  0.00-15.00           C  
ATOM   4332  HA  ARN   267     -10.020 -14.332  -9.109  0.00-15.00           H  
ATOM   4333  CB  ARN   267      -8.986 -14.286  -7.237  0.00-15.00           C  
ATOM   4334  HB2 ARN   267      -9.925 -14.420  -6.704  0.00-15.00           H  
ATOM   4335  HB3 ARN   267      -8.197 -14.887  -6.732  0.00-15.00           H  
ATOM   4336  CG  ARN   267      -8.556 -12.768  -7.200  0.00-15.00           C  
ATOM   4337  HG2 ARN   267      -7.603 -12.683  -7.756  0.00-15.00           H  
ATOM   4338  HG3 ARN   267      -9.334 -12.232  -7.795  0.00-15.00           H  
ATOM   4339  CD  ARN   267      -8.430 -12.183  -5.751  0.00-15.00           C  
ATOM   4340  HD2 ARN   267      -7.868 -11.305  -5.864  0.00-15.00           H  
ATOM   4341  HD3 ARN   267      -9.393 -11.908  -5.452  0.00-15.00           H  
ATOM   4342  NE  ARN   267      -7.669 -12.972  -4.778  0.00-15.00           N  
ATOM   4343  HE  ARN   267      -7.124 -13.619  -5.321  0.00-15.00           H  
ATOM   4344  CZ  ARN   267      -8.284 -13.551  -3.633  0.00-15.00           C  
ATOM   4345  NH1 ARN   267      -9.503 -13.899  -3.478  0.00-15.00           N  
ATOM   4346 HH11 ARN   267     -10.029 -13.726  -4.332  0.00-15.00           H  
ATOM   4347  NH2 ARN   267      -7.230 -13.755  -2.651  0.00-15.00           N  
ATOM   4348 HH21 ARN   267      -6.479 -13.135  -2.855  0.00-15.00           H  
ATOM   4349 HH22 ARN   267      -6.782 -14.580  -2.941  0.00-15.00           H  
ATOM   4350  C   ARN   267      -8.078 -14.932  -9.482  0.00-15.00           C  
ATOM   4351  O   ARN   267      -7.934 -14.031 -10.364  0.00-15.00           O  
ATOM   4352  N   PHE   268      -7.218 -15.965  -9.289  0.00-15.00           N  
ATOM   4353  H   PHE   268      -7.546 -16.640  -8.625  0.00-15.00           H  
ATOM   4354  CA  PHE   268      -5.995 -16.222 -10.074  0.00-15.00           C  
ATOM   4355  HA  PHE   268      -5.515 -15.201 -10.041  0.00-15.00           H  
ATOM   4356  CB  PHE   268      -5.108 -17.214  -9.316  0.00-15.00           C  
ATOM   4357  HB2 PHE   268      -5.204 -18.244  -9.638  0.00-15.00           H  
ATOM   4358  HB3 PHE   268      -5.483 -17.399  -8.283  0.00-15.00           H  
ATOM   4359  CG  PHE   268      -3.699 -16.789  -9.213  0.00-15.00           C  
ATOM   4360  CD1 PHE   268      -3.204 -16.150  -8.066  0.00-15.00           C  
ATOM   4361  HD1 PHE   268      -3.744 -16.104  -7.119  0.00-15.00           H  
ATOM   4362  CE1 PHE   268      -1.971 -15.492  -8.161  0.00-15.00           C  
ATOM   4363  HE1 PHE   268      -1.640 -14.962  -7.253  0.00-15.00           H  
ATOM   4364  CZ  PHE   268      -1.221 -15.538  -9.363  0.00-15.00           C  
ATOM   4365  HZ  PHE   268      -0.277 -14.989  -9.413  0.00-15.00           H  
ATOM   4366  CE2 PHE   268      -1.710 -16.180 -10.483  0.00-15.00           C  
ATOM   4367  HE2 PHE   268      -1.223 -16.184 -11.401  0.00-15.00           H  
ATOM   4368  CD2 PHE   268      -2.918 -16.771 -10.433  0.00-15.00           C  
ATOM   4369  HD2 PHE   268      -3.435 -17.194 -11.317  0.00-15.00           H  
ATOM   4370  C   PHE   268      -6.206 -16.672 -11.484  0.00-15.00           C  
ATOM   4371  O   PHE   268      -5.375 -16.208 -12.267  0.00-15.00           O  
ATOM   4372  N   SER   269      -7.329 -17.382 -11.866  0.00-15.00           N  
ATOM   4373  H   SER   269      -7.857 -17.684 -11.066  0.00-15.00           H  
ATOM   4374  CA  SER   269      -7.813 -17.688 -13.206  0.00-15.00           C  
ATOM   4375  HA  SER   269      -7.061 -18.061 -13.856  0.00-15.00           H  
ATOM   4376  CB  SER   269      -8.938 -18.751 -13.137  0.00-15.00           C  
ATOM   4377  HB2 SER   269      -9.139 -19.018 -14.169  0.00-15.00           H  
ATOM   4378  HB3 SER   269      -8.583 -19.689 -12.710  0.00-15.00           H  
ATOM   4379  OG  SER   269     -10.165 -18.440 -12.488  0.00-15.00           O  
ATOM   4380  HG  SER   269      -9.980 -18.161 -11.601  0.00-15.00           H  
ATOM   4381  C   SER   269      -8.183 -16.385 -14.001  0.00-15.00           C  
ATOM   4382  O   SER   269      -7.634 -16.164 -15.104  0.00-15.00           O  
ATOM   4383  N   TYR   270      -8.985 -15.467 -13.435  0.00-15.00           N  
ATOM   4384  H   TYR   270      -9.452 -15.724 -12.547  0.00-15.00           H  
ATOM   4385  CA  TYR   270      -9.256 -14.087 -13.972  0.00-15.00           C  
ATOM   4386  HA  TYR   270      -9.693 -14.191 -14.938  0.00-15.00           H  
ATOM   4387  CB  TYR   270     -10.193 -13.312 -12.951  0.00-15.00           C  
ATOM   4388  HB2 TYR   270      -9.745 -13.433 -11.924  0.00-15.00           H  
ATOM   4389  HB3 TYR   270      -9.966 -12.195 -13.043  0.00-15.00           H  
ATOM   4390  CG  TYR   270     -11.670 -13.511 -12.909  0.00-15.00           C  
ATOM   4391  CD1 TYR   270     -12.358 -14.478 -12.150  0.00-15.00           C  
ATOM   4392  HD1 TYR   270     -11.769 -15.184 -11.584  0.00-15.00           H  
ATOM   4393  CE1 TYR   270     -13.728 -14.642 -12.154  0.00-15.00           C  
ATOM   4394  HE1 TYR   270     -14.214 -15.504 -11.703  0.00-15.00           H  
ATOM   4395  CZ  TYR   270     -14.463 -13.840 -13.002  0.00-15.00           C  
ATOM   4396  OH  TYR   270     -15.833 -14.073 -13.126  0.00-15.00           O  
ATOM   4397  HH  TYR   270     -16.223 -14.628 -12.422  0.00-15.00           H  
ATOM   4398  CE2 TYR   270     -13.816 -12.795 -13.675  0.00-15.00           C  
ATOM   4399  HE2 TYR   270     -14.442 -12.124 -14.258  0.00-15.00           H  
ATOM   4400  CD2 TYR   270     -12.441 -12.611 -13.652  0.00-15.00           C  
ATOM   4401  HD2 TYR   270     -12.075 -11.768 -14.171  0.00-15.00           H  
ATOM   4402  C   TYR   270      -7.906 -13.277 -14.214  0.00-15.00           C  
ATOM   4403  O   TYR   270      -7.793 -12.710 -15.288  0.00-15.00           O  
ATOM   4404  N   LEU   271      -7.025 -13.153 -13.190  0.00-15.00           N  
ATOM   4405  H   LEU   271      -7.306 -13.543 -12.311  0.00-15.00           H  
ATOM   4406  CA  LEU   271      -5.759 -12.465 -13.259  0.00-15.00           C  
ATOM   4407  HA  LEU   271      -5.940 -11.471 -13.455  0.00-15.00           H  
ATOM   4408  CB  LEU   271      -5.071 -12.506 -11.912  0.00-15.00           C  
ATOM   4409  HB2 LEU   271      -5.078 -13.514 -11.548  0.00-15.00           H  
ATOM   4410  HB3 LEU   271      -4.052 -12.157 -11.899  0.00-15.00           H  
ATOM   4411  CG  LEU   271      -5.702 -11.690 -10.827  0.00-15.00           C  
ATOM   4412  HG  LEU   271      -6.721 -11.907 -10.849  0.00-15.00           H  
ATOM   4413  CD1 LEU   271      -5.221 -12.075  -9.402  0.00-15.00           C  
ATOM   4414 HD11 LEU   271      -5.711 -13.006  -9.158  0.00-15.00           H  
ATOM   4415 HD12 LEU   271      -5.500 -11.399  -8.742  0.00-15.00           H  
ATOM   4416 HD13 LEU   271      -4.232 -12.254  -9.156  0.00-15.00           H  
ATOM   4417  CD2 LEU   271      -5.618 -10.185 -11.009  0.00-15.00           C  
ATOM   4418 HD21 LEU   271      -4.761  -9.952 -11.664  0.00-15.00           H  
ATOM   4419 HD22 LEU   271      -6.501  -9.844 -11.579  0.00-15.00           H  
ATOM   4420 HD23 LEU   271      -5.654  -9.597 -10.068  0.00-15.00           H  
ATOM   4421  C   LEU   271      -4.845 -12.923 -14.376  0.00-15.00           C  
ATOM   4422  O   LEU   271      -4.218 -12.057 -15.013  0.00-15.00           O  
ATOM   4423  N   ALA   272      -4.783 -14.244 -14.652  0.00-15.00           N  
ATOM   4424  H   ALA   272      -5.351 -14.722 -13.909  0.00-15.00           H  
ATOM   4425  CA  ALA   272      -4.109 -14.905 -15.757  0.00-15.00           C  
ATOM   4426  HA  ALA   272      -3.052 -14.573 -15.733  0.00-15.00           H  
ATOM   4427  CB  ALA   272      -4.111 -16.410 -15.495  0.00-15.00           C  
ATOM   4428  HB1 ALA   272      -3.664 -16.873 -16.325  0.00-15.00           H  
ATOM   4429  HB2 ALA   272      -5.025 -16.916 -15.396  0.00-15.00           H  
ATOM   4430  HB3 ALA   272      -3.568 -16.561 -14.559  0.00-15.00           H  
ATOM   4431  C   ALA   272      -4.770 -14.536 -17.072  0.00-15.00           C  
ATOM   4432  O   ALA   272      -4.090 -14.022 -17.909  0.00-15.00           O  
ATOM   4433  N   VAL   273      -6.085 -14.743 -17.240  0.00-15.00           N  
ATOM   4434  H   VAL   273      -6.542 -15.197 -16.479  0.00-15.00           H  
ATOM   4435  CA  VAL   273      -6.840 -14.478 -18.500  0.00-15.00           C  
ATOM   4436  HA  VAL   273      -6.249 -14.926 -19.289  0.00-15.00           H  
ATOM   4437  CB  VAL   273      -8.313 -15.015 -18.443  0.00-15.00           C  
ATOM   4438  HB  VAL   273      -8.866 -14.550 -17.627  0.00-15.00           H  
ATOM   4439  CG1 VAL   273      -9.194 -14.687 -19.694  0.00-15.00           C  
ATOM   4440 HG11 VAL   273      -9.327 -13.609 -19.761  0.00-15.00           H  
ATOM   4441 HG12 VAL   273      -8.753 -15.118 -20.574  0.00-15.00           H  
ATOM   4442 HG13 VAL   273     -10.237 -15.003 -19.603  0.00-15.00           H  
ATOM   4443  CG2 VAL   273      -8.298 -16.504 -18.352  0.00-15.00           C  
ATOM   4444 HG21 VAL   273      -7.690 -16.854 -17.478  0.00-15.00           H  
ATOM   4445 HG22 VAL   273      -7.888 -16.962 -19.294  0.00-15.00           H  
ATOM   4446 HG23 VAL   273      -9.281 -16.912 -18.146  0.00-15.00           H  
ATOM   4447  C   VAL   273      -6.869 -12.970 -18.919  0.00-15.00           C  
ATOM   4448  O   VAL   273      -6.791 -12.602 -20.086  0.00-15.00           O  
ATOM   4449  N   ILE   274      -7.068 -12.094 -17.955  0.00-15.00           N  
ATOM   4450  H   ILE   274      -7.360 -12.435 -17.054  0.00-15.00           H  
ATOM   4451  CA  ILE   274      -7.109 -10.655 -18.168  0.00-15.00           C  
ATOM   4452  HA  ILE   274      -7.927 -10.322 -18.850  0.00-15.00           H  
ATOM   4453  CB  ILE   274      -7.425  -9.894 -16.876  0.00-15.00           C  
ATOM   4454  HB  ILE   274      -6.850 -10.276 -16.108  0.00-15.00           H  
ATOM   4455  CG2 ILE   274      -7.174  -8.395 -16.984  0.00-15.00           C  
ATOM   4456 HG21 ILE   274      -6.241  -8.285 -17.548  0.00-15.00           H  
ATOM   4457 HG22 ILE   274      -7.004  -7.871 -16.064  0.00-15.00           H  
ATOM   4458 HG23 ILE   274      -7.917  -7.847 -17.569  0.00-15.00           H  
ATOM   4459  CG1 ILE   274      -8.876 -10.100 -16.477  0.00-15.00           C  
ATOM   4460 HG12 ILE   274      -9.470  -9.399 -17.148  0.00-15.00           H  
ATOM   4461 HG13 ILE   274      -9.280 -11.102 -16.702  0.00-15.00           H  
ATOM   4462  CD1 ILE   274      -9.123  -9.578 -15.013  0.00-15.00           C  
ATOM   4463 HD11 ILE   274      -8.488  -8.743 -14.757  0.00-15.00           H  
ATOM   4464 HD12 ILE   274     -10.183  -9.247 -14.811  0.00-15.00           H  
ATOM   4465 HD13 ILE   274      -8.884 -10.428 -14.316  0.00-15.00           H  
ATOM   4466  C   ILE   274      -5.795 -10.097 -18.675  0.00-15.00           C  
ATOM   4467  O   ILE   274      -5.711  -9.484 -19.737  0.00-15.00           O  
ATOM   4468  N   GLH   275      -4.737 -10.431 -17.931  0.00-15.00           N  
ATOM   4469  H   GLH   275      -4.853 -11.147 -17.248  0.00-15.00           H  
ATOM   4470  CA  GLH   275      -3.393 -10.132 -18.405  0.00-15.00           C  
ATOM   4471  HA  GLH   275      -3.342  -9.052 -18.243  0.00-15.00           H  
ATOM   4472  CB  GLH   275      -2.473 -10.703 -17.351  0.00-15.00           C  
ATOM   4473  HB2 GLH   275      -2.614 -11.758 -17.290  0.00-15.00           H  
ATOM   4474  HB3 GLH   275      -2.732 -10.225 -16.416  0.00-15.00           H  
ATOM   4475  CG  GLH   275      -0.980 -10.325 -17.613  0.00-15.00           C  
ATOM   4476  HG2 GLH   275      -0.307 -10.842 -16.880  0.00-15.00           H  
ATOM   4477  HG3 GLH   275      -0.581 -10.727 -18.578  0.00-15.00           H  
ATOM   4478  CD  GLH   275      -0.709  -8.853 -17.592  0.00-15.00           C  
ATOM   4479  OE1 GLH   275      -1.542  -8.082 -16.850  0.00-15.00           O  
ATOM   4480  OE2 GLH   275       0.272  -8.395 -18.234  0.00-15.00           O  
ATOM   4481  HE1 GLH   275      -1.121  -7.311 -16.600  0.00-15.00           H  
ATOM   4482  C   GLH   275      -3.054 -10.696 -19.724  0.00-15.00           C  
ATOM   4483  O   GLH   275      -2.434 -10.020 -20.590  0.00-15.00           O  
ATOM   4484  N   GLY   276      -3.497 -11.927 -20.006  0.00-15.00           N  
ATOM   4485  H   GLY   276      -3.911 -12.486 -19.325  0.00-15.00           H  
ATOM   4486  CA  GLY   276      -3.057 -12.611 -21.163  0.00-15.00           C  
ATOM   4487  HA2 GLY   276      -2.043 -12.514 -21.470  0.00-15.00           H  
ATOM   4488  HA3 GLY   276      -3.191 -13.708 -21.063  0.00-15.00           H  
ATOM   4489  C   GLY   276      -3.912 -12.322 -22.368  0.00-15.00           C  
ATOM   4490  O   GLY   276      -3.550 -12.581 -23.492  0.00-15.00           O  
ATOM   4491  N   ALA   277      -4.928 -11.492 -22.167  0.00-15.00           N  
ATOM   4492  H   ALA   277      -5.026 -11.088 -21.239  0.00-15.00           H  
ATOM   4493  CA  ALA   277      -5.688 -10.821 -23.191  0.00-15.00           C  
ATOM   4494  HA  ALA   277      -6.063 -11.596 -23.870  0.00-15.00           H  
ATOM   4495  CB  ALA   277      -6.914 -10.114 -22.644  0.00-15.00           C  
ATOM   4496  HB1 ALA   277      -6.582  -9.632 -21.711  0.00-15.00           H  
ATOM   4497  HB2 ALA   277      -7.686 -10.841 -22.455  0.00-15.00           H  
ATOM   4498  HB3 ALA   277      -7.298  -9.346 -23.298  0.00-15.00           H  
ATOM   4499  C   ALA   277      -4.856  -9.835 -23.914  0.00-15.00           C  
ATOM   4500  O   ALA   277      -4.974  -9.661 -25.120  0.00-15.00           O  
ATOM   4501  N   LYN   278      -4.019  -9.102 -23.156  0.00-15.00           N  
ATOM   4502  H   LYN   278      -4.188  -9.067 -22.151  0.00-15.00           H  
ATOM   4503  CA  LYN   278      -3.106  -8.173 -23.775  0.00-15.00           C  
ATOM   4504  HA  LYN   278      -3.592  -7.234 -24.080  0.00-15.00           H  
ATOM   4505  CB  LYN   278      -2.054  -7.760 -22.713  0.00-15.00           C  
ATOM   4506  HB2 LYN   278      -1.485  -8.641 -22.319  0.00-15.00           H  
ATOM   4507  HB3 LYN   278      -1.389  -7.106 -23.256  0.00-15.00           H  
ATOM   4508  CG  LYN   278      -2.573  -7.006 -21.479  0.00-15.00           C  
ATOM   4509  HG2 LYN   278      -3.225  -6.198 -21.696  0.00-15.00           H  
ATOM   4510  HG3 LYN   278      -3.203  -7.754 -20.950  0.00-15.00           H  
ATOM   4511  CD  LYN   278      -1.439  -6.525 -20.615  0.00-15.00           C  
ATOM   4512  HD2 LYN   278      -0.934  -7.374 -20.212  0.00-15.00           H  
ATOM   4513  HD3 LYN   278      -0.747  -6.033 -21.169  0.00-15.00           H  
ATOM   4514  CE  LYN   278      -1.928  -5.804 -19.325  0.00-15.00           C  
ATOM   4515  HE2 LYN   278      -2.466  -4.896 -19.672  0.00-15.00           H  
ATOM   4516  HE3 LYN   278      -2.684  -6.365 -18.809  0.00-15.00           H  
ATOM   4517  NZ  LYN   278      -0.778  -5.417 -18.520  0.00-15.00           N  
ATOM   4518  HZ1 LYN   278       0.076  -5.451 -19.061  0.00-15.00           H  
ATOM   4519  HZ2 LYN   278      -0.716  -6.076 -17.748  0.00-15.00           H  
ATOM   4520  C   LYN   278      -2.421  -8.711 -25.037  0.00-15.00           C  
ATOM   4521  O   LYN   278      -2.155  -8.021 -26.019  0.00-15.00           O  
ATOM   4522  N   PHE   279      -2.000  -9.968 -24.912  0.00-15.00           N  
ATOM   4523  H   PHE   279      -2.297 -10.396 -24.066  0.00-15.00           H  
ATOM   4524  CA  PHE   279      -1.285 -10.672 -25.912  0.00-15.00           C  
ATOM   4525  HA  PHE   279      -0.500 -10.001 -26.294  0.00-15.00           H  
ATOM   4526  CB  PHE   279      -0.677 -11.952 -25.441  0.00-15.00           C  
ATOM   4527  HB2 PHE   279      -0.008 -11.748 -24.595  0.00-15.00           H  
ATOM   4528  HB3 PHE   279      -1.446 -12.618 -25.142  0.00-15.00           H  
ATOM   4529  CG  PHE   279       0.213 -12.619 -26.475  0.00-15.00           C  
ATOM   4530  CD1 PHE   279      -0.354 -13.523 -27.351  0.00-15.00           C  
ATOM   4531  HD1 PHE   279      -1.394 -13.618 -27.486  0.00-15.00           H  
ATOM   4532  CE1 PHE   279       0.518 -14.266 -28.185  0.00-15.00           C  
ATOM   4533  HE1 PHE   279       0.131 -15.131 -28.739  0.00-15.00           H  
ATOM   4534  CZ  PHE   279       1.865 -13.983 -28.282  0.00-15.00           C  
ATOM   4535  HZ  PHE   279       2.465 -14.679 -28.801  0.00-15.00           H  
ATOM   4536  CE2 PHE   279       2.410 -13.022 -27.375  0.00-15.00           C  
ATOM   4537  HE2 PHE   279       3.456 -12.975 -27.314  0.00-15.00           H  
ATOM   4538  CD2 PHE   279       1.637 -12.376 -26.477  0.00-15.00           C  
ATOM   4539  HD2 PHE   279       2.087 -11.793 -25.666  0.00-15.00           H  
ATOM   4540  C   PHE   279      -2.280 -10.966 -27.078  0.00-15.00           C  
ATOM   4541  O   PHE   279      -1.984 -10.773 -28.223  0.00-15.00           O  
ATOM   4542  N   ILE   280      -3.468 -11.494 -26.679  0.00-15.00           N  
ATOM   4543  H   ILE   280      -3.398 -12.003 -25.737  0.00-15.00           H  
ATOM   4544  CA  ILE   280      -4.496 -11.816 -27.657  0.00-15.00           C  
ATOM   4545  HA  ILE   280      -4.086 -12.571 -28.279  0.00-15.00           H  
ATOM   4546  CB  ILE   280      -5.745 -12.378 -26.956  0.00-15.00           C  
ATOM   4547  HB  ILE   280      -6.112 -11.640 -26.247  0.00-15.00           H  
ATOM   4548  CG2 ILE   280      -6.847 -12.614 -27.986  0.00-15.00           C  
ATOM   4549 HG21 ILE   280      -7.164 -13.653 -27.933  0.00-15.00           H  
ATOM   4550 HG22 ILE   280      -7.717 -11.919 -27.893  0.00-15.00           H  
ATOM   4551 HG23 ILE   280      -6.435 -12.521 -28.997  0.00-15.00           H  
ATOM   4552  CG1 ILE   280      -5.391 -13.621 -26.163  0.00-15.00           C  
ATOM   4553 HG12 ILE   280      -6.341 -14.006 -25.635  0.00-15.00           H  
ATOM   4554 HG13 ILE   280      -4.573 -13.337 -25.546  0.00-15.00           H  
ATOM   4555  CD1 ILE   280      -4.868 -14.803 -26.999  0.00-15.00           C  
ATOM   4556 HD11 ILE   280      -4.693 -14.508 -28.063  0.00-15.00           H  
ATOM   4557 HD12 ILE   280      -5.578 -15.643 -26.983  0.00-15.00           H  
ATOM   4558 HD13 ILE   280      -3.967 -15.258 -26.551  0.00-15.00           H  
ATOM   4559  C   ILE   280      -4.827 -10.614 -28.503  0.00-15.00           C  
ATOM   4560  O   ILE   280      -5.103 -10.745 -29.696  0.00-15.00           O  
ATOM   4561  N   MET   281      -4.902  -9.412 -27.921  0.00-15.00           N  
ATOM   4562  H   MET   281      -4.701  -9.413 -26.932  0.00-15.00           H  
ATOM   4563  CA  MET   281      -5.351  -8.226 -28.582  0.00-15.00           C  
ATOM   4564  HA  MET   281      -6.014  -8.565 -29.376  0.00-15.00           H  
ATOM   4565  CB  MET   281      -6.186  -7.396 -27.629  0.00-15.00           C  
ATOM   4566  HB2 MET   281      -5.447  -6.889 -26.990  0.00-15.00           H  
ATOM   4567  HB3 MET   281      -6.659  -6.656 -28.198  0.00-15.00           H  
ATOM   4568  CG  MET   281      -7.282  -8.163 -26.861  0.00-15.00           C  
ATOM   4569  HG2 MET   281      -7.788  -7.541 -26.138  0.00-15.00           H  
ATOM   4570  HG3 MET   281      -6.795  -8.861 -26.188  0.00-15.00           H  
ATOM   4571  SD  MET   281      -8.536  -8.924 -27.834  0.00-15.00           S  
ATOM   4572  CE  MET   281      -9.442  -7.544 -28.465  0.00-15.00           C  
ATOM   4573  HE1 MET   281      -8.919  -6.540 -28.407  0.00-15.00           H  
ATOM   4574  HE2 MET   281      -9.651  -7.598 -29.536  0.00-15.00           H  
ATOM   4575  HE3 MET   281     -10.381  -7.361 -27.949  0.00-15.00           H  
ATOM   4576  C   MET   281      -4.161  -7.464 -29.122  0.00-15.00           C  
ATOM   4577  O   MET   281      -4.269  -6.287 -29.403  0.00-15.00           O  
ATOM   4578  N   GLY   282      -2.983  -8.070 -29.394  0.00-15.00           N  
ATOM   4579  H   GLY   282      -2.758  -8.965 -28.962  0.00-15.00           H  
ATOM   4580  CA  GLY   282      -2.031  -7.480 -30.339  0.00-15.00           C  
ATOM   4581  HA2 GLY   282      -1.908  -8.138 -31.226  0.00-15.00           H  
ATOM   4582  HA3 GLY   282      -2.471  -6.553 -30.747  0.00-15.00           H  
ATOM   4583  C   GLY   282      -0.676  -7.015 -29.732  0.00-15.00           C  
ATOM   4584  O   GLY   282       0.319  -6.840 -30.423  0.00-15.00           O  
ATOM   4585  N   ASH   283      -0.593  -6.821 -28.405  0.00-15.00           N  
ATOM   4586  H   ASH   283      -1.389  -7.093 -27.795  0.00-15.00           H  
ATOM   4587  CA  ASH   283       0.576  -6.395 -27.759  0.00-15.00           C  
ATOM   4588  HA  ASH   283       0.951  -5.514 -28.167  0.00-15.00           H  
ATOM   4589  CB  ASH   283       0.289  -6.018 -26.242  0.00-15.00           C  
ATOM   4590  HB2 ASH   283      -0.581  -5.331 -26.193  0.00-15.00           H  
ATOM   4591  HB3 ASH   283       0.032  -6.860 -25.671  0.00-15.00           H  
ATOM   4592  CG  ASH   283       1.489  -5.303 -25.518  0.00-15.00           C  
ATOM   4593  OD1 ASH   283       2.589  -5.209 -26.192  0.00-15.00           O  
ATOM   4594  OD2 ASH   283       1.349  -4.718 -24.425  0.00-15.00           O  
ATOM   4595  HD1 ASH   283       3.294  -4.871 -25.665  0.00-15.00           H  
ATOM   4596  C   ASH   283       1.643  -7.475 -27.802  0.00-15.00           C  
ATOM   4597  O   ASH   283       1.467  -8.473 -27.117  0.00-15.00           O  
ATOM   4598  N   SER   284       2.558  -7.276 -28.717  0.00-15.00           N  
ATOM   4599  H   SER   284       2.507  -6.462 -29.321  0.00-15.00           H  
ATOM   4600  CA  SER   284       3.484  -8.335 -29.035  0.00-15.00           C  
ATOM   4601  HA  SER   284       2.938  -9.285 -29.121  0.00-15.00           H  
ATOM   4602  CB  SER   284       4.206  -8.076 -30.390  0.00-15.00           C  
ATOM   4603  HB2 SER   284       4.687  -7.063 -30.372  0.00-15.00           H  
ATOM   4604  HB3 SER   284       3.497  -8.030 -31.255  0.00-15.00           H  
ATOM   4605  OG  SER   284       5.150  -9.112 -30.649  0.00-15.00           O  
ATOM   4606  HG  SER   284       5.770  -8.790 -31.334  0.00-15.00           H  
ATOM   4607  C   SER   284       4.596  -8.407 -27.947  0.00-15.00           C  
ATOM   4608  O   SER   284       5.027  -9.494 -27.561  0.00-15.00           O  
ATOM   4609  N   SER   285       4.943  -7.209 -27.410  0.00-15.00           N  
ATOM   4610  H   SER   285       4.481  -6.386 -27.751  0.00-15.00           H  
ATOM   4611  CA  SER   285       6.006  -7.139 -26.446  0.00-15.00           C  
ATOM   4612  HA  SER   285       6.881  -7.566 -26.910  0.00-15.00           H  
ATOM   4613  CB  SER   285       6.363  -5.628 -26.254  0.00-15.00           C  
ATOM   4614  HB2 SER   285       6.525  -5.068 -27.177  0.00-15.00           H  
ATOM   4615  HB3 SER   285       7.260  -5.593 -25.660  0.00-15.00           H  
ATOM   4616  OG  SER   285       5.392  -4.992 -25.446  0.00-15.00           O  
ATOM   4617  HG  SER   285       5.105  -4.250 -25.932  0.00-15.00           H  
ATOM   4618  C   SER   285       5.685  -7.765 -25.108  0.00-15.00           C  
ATOM   4619  O   SER   285       6.590  -7.976 -24.294  0.00-15.00           O  
ATOM   4620  N   VAL   286       4.346  -7.867 -24.819  0.00-15.00           N  
ATOM   4621  H   VAL   286       3.744  -7.977 -25.589  0.00-15.00           H  
ATOM   4622  CA  VAL   286       3.921  -8.262 -23.470  0.00-15.00           C  
ATOM   4623  HA  VAL   286       4.335  -7.539 -22.742  0.00-15.00           H  
ATOM   4624  CB  VAL   286       2.398  -8.307 -23.380  0.00-15.00           C  
ATOM   4625  HB  VAL   286       2.021  -7.381 -23.793  0.00-15.00           H  
ATOM   4626  CG1 VAL   286       1.818  -9.430 -24.213  0.00-15.00           C  
ATOM   4627 HG11 VAL   286       1.085  -9.139 -24.824  0.00-15.00           H  
ATOM   4628 HG12 VAL   286       2.655  -9.907 -24.813  0.00-15.00           H  
ATOM   4629 HG13 VAL   286       1.444 -10.179 -23.533  0.00-15.00           H  
ATOM   4630  CG2 VAL   286       1.925  -8.349 -21.977  0.00-15.00           C  
ATOM   4631 HG21 VAL   286       2.500  -7.632 -21.358  0.00-15.00           H  
ATOM   4632 HG22 VAL   286       2.103  -9.350 -21.524  0.00-15.00           H  
ATOM   4633 HG23 VAL   286       0.839  -8.164 -21.924  0.00-15.00           H  
ATOM   4634  C   VAL   286       4.516  -9.618 -23.148  0.00-15.00           C  
ATOM   4635  O   VAL   286       4.766  -9.859 -21.987  0.00-15.00           O  
ATOM   4636  N   GLN   287       4.637 -10.554 -24.096  0.00-15.00           N  
ATOM   4637  H   GLN   287       4.267 -10.356 -24.971  0.00-15.00           H  
ATOM   4638  CA  GLN   287       5.230 -11.840 -23.836  0.00-15.00           C  
ATOM   4639  HA  GLN   287       4.622 -12.182 -23.014  0.00-15.00           H  
ATOM   4640  CB  GLN   287       5.089 -12.834 -24.976  0.00-15.00           C  
ATOM   4641  HB2 GLN   287       4.032 -12.764 -25.275  0.00-15.00           H  
ATOM   4642  HB3 GLN   287       5.625 -12.351 -25.796  0.00-15.00           H  
ATOM   4643  CG  GLN   287       5.549 -14.259 -24.635  0.00-15.00           C  
ATOM   4644  HG2 GLN   287       6.567 -14.229 -24.419  0.00-15.00           H  
ATOM   4645  HG3 GLN   287       5.034 -14.634 -23.756  0.00-15.00           H  
ATOM   4646  CD  GLN   287       5.368 -15.104 -25.807  0.00-15.00           C  
ATOM   4647  OE1 GLN   287       4.750 -14.709 -26.824  0.00-15.00           O  
ATOM   4648  NE2 GLN   287       5.826 -16.340 -25.687  0.00-15.00           N  
ATOM   4649 HE21 GLN   287       6.268 -16.768 -26.448  0.00-15.00           H  
ATOM   4650 HE22 GLN   287       5.553 -16.935 -24.906  0.00-15.00           H  
ATOM   4651  C   GLN   287       6.633 -11.877 -23.200  0.00-15.00           C  
ATOM   4652  O   GLN   287       6.938 -12.789 -22.415  0.00-15.00           O  
ATOM   4653  N   ASH   288       7.490 -10.911 -23.608  0.00-15.00           N  
ATOM   4654  H   ASH   288       7.193 -10.376 -24.416  0.00-15.00           H  
ATOM   4655  CA  ASH   288       8.862 -10.884 -23.136  0.00-15.00           C  
ATOM   4656  HA  ASH   288       9.240 -11.908 -23.122  0.00-15.00           H  
ATOM   4657  CB  ASH   288       9.621 -10.015 -24.102  0.00-15.00           C  
ATOM   4658  HB2 ASH   288       9.184  -9.038 -24.141  0.00-15.00           H  
ATOM   4659  HB3 ASH   288      10.636  -9.954 -23.694  0.00-15.00           H  
ATOM   4660  CG  ASH   288       9.645 -10.520 -25.542  0.00-15.00           C  
ATOM   4661  OD1 ASH   288       9.764 -11.835 -25.626  0.00-15.00           O  
ATOM   4662  OD2 ASH   288       9.666  -9.723 -26.495  0.00-15.00           O  
ATOM   4663  HD1 ASH   288       8.899 -12.152 -25.699  0.00-15.00           H  
ATOM   4664  C   ASH   288       8.845 -10.287 -21.759  0.00-15.00           C  
ATOM   4665  O   ASH   288       9.780 -10.440 -20.997  0.00-15.00           O  
ATOM   4666  N   GLN   289       7.702  -9.607 -21.430  0.00-15.00           N  
ATOM   4667  H   GLN   289       7.148  -9.202 -22.169  0.00-15.00           H  
ATOM   4668  CA  GLN   289       7.664  -8.972 -20.079  0.00-15.00           C  
ATOM   4669  HA  GLN   289       8.628  -8.560 -19.819  0.00-15.00           H  
ATOM   4670  CB  GLN   289       6.669  -7.812 -20.086  0.00-15.00           C  
ATOM   4671  HB2 GLN   289       6.459  -7.375 -19.086  0.00-15.00           H  
ATOM   4672  HB3 GLN   289       5.700  -8.134 -20.469  0.00-15.00           H  
ATOM   4673  CG  GLN   289       7.092  -6.654 -21.017  0.00-15.00           C  
ATOM   4674  HG2 GLN   289       7.857  -6.073 -20.560  0.00-15.00           H  
ATOM   4675  HG3 GLN   289       7.411  -7.108 -21.957  0.00-15.00           H  
ATOM   4676  CD  GLN   289       5.888  -5.678 -21.228  0.00-15.00           C  
ATOM   4677  OE1 GLN   289       4.982  -5.550 -20.362  0.00-15.00           O  
ATOM   4678  NE2 GLN   289       5.926  -5.009 -22.402  0.00-15.00           N  
ATOM   4679 HE21 GLN   289       6.738  -5.202 -23.030  0.00-15.00           H  
ATOM   4680 HE22 GLN   289       5.201  -4.361 -22.633  0.00-15.00           H  
ATOM   4681  C   GLN   289       7.261  -9.976 -19.036  0.00-15.00           C  
ATOM   4682  O   GLN   289       7.517  -9.730 -17.834  0.00-15.00           O  
ATOM   4683  N   TRP   290       6.612 -11.055 -19.422  0.00-15.00           N  
ATOM   4684  H   TRP   290       6.085 -10.928 -20.298  0.00-15.00           H  
ATOM   4685  CA  TRP   290       6.298 -12.202 -18.541  0.00-15.00           C  
ATOM   4686  HA  TRP   290       5.975 -11.810 -17.614  0.00-15.00           H  
ATOM   4687  CB  TRP   290       5.161 -13.071 -19.098  0.00-15.00           C  
ATOM   4688  HB2 TRP   290       5.493 -13.588 -19.981  0.00-15.00           H  
ATOM   4689  HB3 TRP   290       5.000 -13.826 -18.350  0.00-15.00           H  
ATOM   4690  CG  TRP   290       3.875 -12.401 -19.356  0.00-15.00           C  
ATOM   4691  CD1 TRP   290       3.441 -11.251 -18.767  0.00-15.00           C  
ATOM   4692  HD1 TRP   290       4.056 -10.516 -18.304  0.00-15.00           H  
ATOM   4693  NE1 TRP   290       2.224 -10.856 -19.283  0.00-15.00           N  
ATOM   4694  HE1 TRP   290       1.912  -9.933 -19.279  0.00-15.00           H  
ATOM   4695  CE2 TRP   290       1.808 -11.713 -20.285  0.00-15.00           C  
ATOM   4696  CZ2 TRP   290       0.744 -11.711 -21.208  0.00-15.00           C  
ATOM   4697  HZ2 TRP   290       0.135 -10.839 -21.331  0.00-15.00           H  
ATOM   4698  CH2 TRP   290       0.637 -12.800 -22.054  0.00-15.00           C  
ATOM   4699  HH2 TRP   290      -0.152 -12.862 -22.784  0.00-15.00           H  
ATOM   4700  CZ3 TRP   290       1.590 -13.807 -22.097  0.00-15.00           C  
ATOM   4701  HZ3 TRP   290       1.443 -14.739 -22.624  0.00-15.00           H  
ATOM   4702  CE3 TRP   290       2.777 -13.665 -21.311  0.00-15.00           C  
ATOM   4703  HE3 TRP   290       3.657 -14.243 -21.498  0.00-15.00           H  
ATOM   4704  CD2 TRP   290       2.853 -12.694 -20.334  0.00-15.00           C  
ATOM   4705  C   TRP   290       7.560 -13.071 -18.345  0.00-15.00           C  
ATOM   4706  O   TRP   290       7.634 -13.781 -17.352  0.00-15.00           O  
ATOM   4707  N   LYN   291       8.530 -12.973 -19.233  0.00-15.00           N  
ATOM   4708  H   LYN   291       8.584 -12.037 -19.733  0.00-15.00           H  
ATOM   4709  CA  LYN   291       9.686 -13.800 -19.222  0.00-15.00           C  
ATOM   4710  HA  LYN   291       9.420 -14.846 -18.871  0.00-15.00           H  
ATOM   4711  CB  LYN   291      10.344 -13.942 -20.563  0.00-15.00           C  
ATOM   4712  HB2 LYN   291       9.634 -13.634 -21.410  0.00-15.00           H  
ATOM   4713  HB3 LYN   291      11.214 -13.247 -20.633  0.00-15.00           H  
ATOM   4714  CG  LYN   291      10.844 -15.364 -20.913  0.00-15.00           C  
ATOM   4715  HG2 LYN   291      11.723 -15.627 -20.289  0.00-15.00           H  
ATOM   4716  HG3 LYN   291      10.053 -16.062 -20.571  0.00-15.00           H  
ATOM   4717  CD  LYN   291      11.052 -15.546 -22.393  0.00-15.00           C  
ATOM   4718  HD2 LYN   291      11.981 -15.015 -22.666  0.00-15.00           H  
ATOM   4719  HD3 LYN   291      10.213 -15.032 -22.910  0.00-15.00           H  
ATOM   4720  CE  LYN   291      11.137 -17.019 -22.810  0.00-15.00           C  
ATOM   4721  HE2 LYN   291      11.943 -17.466 -22.309  0.00-15.00           H  
ATOM   4722  HE3 LYN   291      11.325 -17.056 -23.910  0.00-15.00           H  
ATOM   4723  NZ  LYN   291       9.931 -17.743 -22.428  0.00-15.00           N  
ATOM   4724  HZ1 LYN   291      10.150 -18.465 -21.713  0.00-15.00           H  
ATOM   4725  HZ2 LYN   291       9.625 -18.324 -23.221  0.00-15.00           H  
ATOM   4726  C   LYN   291      10.611 -13.156 -18.238  0.00-15.00           C  
ATOM   4727  O   LYN   291      11.192 -13.823 -17.428  0.00-15.00           O  
ATOM   4728  N   GLH   292      10.711 -11.837 -18.294  0.00-15.00           N  
ATOM   4729  H   GLH   292      10.116 -11.396 -18.956  0.00-15.00           H  
ATOM   4730  CA  GLH   292      11.522 -11.060 -17.358  0.00-15.00           C  
ATOM   4731  HA  GLH   292      12.531 -11.490 -17.184  0.00-15.00           H  
ATOM   4732  CB  GLH   292      11.644  -9.618 -17.851  0.00-15.00           C  
ATOM   4733  HB2 GLH   292      12.288  -9.098 -17.178  0.00-15.00           H  
ATOM   4734  HB3 GLH   292      10.720  -9.146 -17.729  0.00-15.00           H  
ATOM   4735  CG  GLH   292      12.082  -9.506 -19.257  0.00-15.00           C  
ATOM   4736  HG2 GLH   292      11.357  -9.916 -19.928  0.00-15.00           H  
ATOM   4737  HG3 GLH   292      12.072  -8.462 -19.565  0.00-15.00           H  
ATOM   4738  CD  GLH   292      13.451 -10.166 -19.556  0.00-15.00           C  
ATOM   4739  OE1 GLH   292      13.767 -10.324 -20.860  0.00-15.00           O  
ATOM   4740  OE2 GLH   292      14.242 -10.439 -18.610  0.00-15.00           O  
ATOM   4741  HE1 GLH   292      13.008 -10.329 -21.403  0.00-15.00           H  
ATOM   4742  C   GLH   292      10.919 -10.972 -15.986  0.00-15.00           C  
ATOM   4743  O   GLH   292      11.633 -10.987 -15.001  0.00-15.00           O  
ATOM   4744  N   LEU   293       9.576 -11.036 -15.921  0.00-15.00           N  
ATOM   4745  H   LEU   293       9.046 -10.871 -16.795  0.00-15.00           H  
ATOM   4746  CA  LEU   293       8.829 -10.972 -14.633  0.00-15.00           C  
ATOM   4747  HA  LEU   293       9.316 -10.247 -13.937  0.00-15.00           H  
ATOM   4748  CB  LEU   293       7.431 -10.416 -14.875  0.00-15.00           C  
ATOM   4749  HB2 LEU   293       7.077 -10.806 -15.791  0.00-15.00           H  
ATOM   4750  HB3 LEU   293       6.817 -10.757 -14.044  0.00-15.00           H  
ATOM   4751  CG  LEU   293       7.361  -8.880 -14.844  0.00-15.00           C  
ATOM   4752  HG  LEU   293       8.231  -8.480 -15.414  0.00-15.00           H  
ATOM   4753  CD1 LEU   293       6.094  -8.421 -15.633  0.00-15.00           C  
ATOM   4754 HD11 LEU   293       5.379  -8.009 -14.936  0.00-15.00           H  
ATOM   4755 HD12 LEU   293       5.613  -9.251 -16.181  0.00-15.00           H  
ATOM   4756 HD13 LEU   293       6.371  -7.631 -16.287  0.00-15.00           H  
ATOM   4757  CD2 LEU   293       7.231  -8.314 -13.400  0.00-15.00           C  
ATOM   4758 HD21 LEU   293       6.302  -7.870 -13.182  0.00-15.00           H  
ATOM   4759 HD22 LEU   293       8.002  -7.490 -13.277  0.00-15.00           H  
ATOM   4760 HD23 LEU   293       7.345  -9.200 -12.759  0.00-15.00           H  
ATOM   4761  C   LEU   293       8.777 -12.369 -13.991  0.00-15.00           C  
ATOM   4762  O   LEU   293       8.601 -12.452 -12.826  0.00-15.00           O  
ATOM   4763  N   SER   294       8.754 -13.484 -14.739  0.00-15.00           N  
ATOM   4764  H   SER   294       8.611 -13.277 -15.722  0.00-15.00           H  
ATOM   4765  CA  SER   294       8.675 -14.786 -14.147  0.00-15.00           C  
ATOM   4766  HA  SER   294       7.926 -14.659 -13.362  0.00-15.00           H  
ATOM   4767  CB  SER   294       8.226 -15.804 -15.232  0.00-15.00           C  
ATOM   4768  HB2 SER   294       7.413 -15.325 -15.750  0.00-15.00           H  
ATOM   4769  HB3 SER   294       7.952 -16.680 -14.748  0.00-15.00           H  
ATOM   4770  OG  SER   294       9.166 -16.100 -16.256  0.00-15.00           O  
ATOM   4771  HG  SER   294       9.876 -16.639 -15.888  0.00-15.00           H  
ATOM   4772  C   SER   294       9.943 -15.202 -13.523  0.00-15.00           C  
ATOM   4773  O   SER   294       9.918 -16.020 -12.598  0.00-15.00           O  
ATOM   4774  N   HIE   295      11.062 -14.699 -14.002  0.00-15.00           N  
ATOM   4775  H   HIE   295      10.987 -14.153 -14.832  0.00-15.00           H  
ATOM   4776  CA  HIE   295      12.464 -14.896 -13.507  0.00-15.00           C  
ATOM   4777  HA  HIE   295      13.103 -14.202 -14.007  0.00-15.00           H  
ATOM   4778  CB  HIE   295      12.529 -14.553 -12.014  0.00-15.00           C  
ATOM   4779  HB2 HIE   295      13.501 -14.840 -11.589  0.00-15.00           H  
ATOM   4780  HB3 HIE   295      11.789 -15.088 -11.435  0.00-15.00           H  
ATOM   4781  CG  HIE   295      12.286 -13.113 -11.658  0.00-15.00           C  
ATOM   4782  ND1 HIE   295      12.768 -12.096 -12.430  0.00-15.00           N  
ATOM   4783  CE1 HIE   295      12.198 -10.999 -11.919  0.00-15.00           C  
ATOM   4784  HE1 HIE   295      12.130 -10.111 -12.542  0.00-15.00           H  
ATOM   4785  NE2 HIE   295      11.537 -11.239 -10.821  0.00-15.00           N  
ATOM   4786  HE2 HIE   295      10.708 -10.676 -10.504  0.00-15.00           H  
ATOM   4787  CD2 HIE   295      11.568 -12.575 -10.587  0.00-15.00           C  
ATOM   4788  HD2 HIE   295      11.156 -13.093  -9.734  0.00-15.00           H  
ATOM   4789  C   HIE   295      12.897 -16.346 -13.717  0.00-15.00           C  
ATOM   4790  O   HIE   295      13.318 -17.101 -12.815  0.00-15.00           O  
ATOM   4791  N   GLH   296      12.841 -16.750 -14.982  0.00-15.00           N  
ATOM   4792  H   GLH   296      12.819 -16.088 -15.770  0.00-15.00           H  
ATOM   4793  CA  GLH   296      13.018 -18.191 -15.258  0.00-15.00           C  
ATOM   4794  HA  GLH   296      12.486 -18.762 -14.424  0.00-15.00           H  
ATOM   4795  CB  GLH   296      12.270 -18.623 -16.538  0.00-15.00           C  
ATOM   4796  HB2 GLH   296      12.494 -19.667 -16.752  0.00-15.00           H  
ATOM   4797  HB3 GLH   296      11.202 -18.643 -16.321  0.00-15.00           H  
ATOM   4798  CG  GLH   296      12.612 -17.840 -17.858  0.00-15.00           C  
ATOM   4799  HG2 GLH   296      12.164 -16.834 -17.849  0.00-15.00           H  
ATOM   4800  HG3 GLH   296      13.702 -17.798 -17.990  0.00-15.00           H  
ATOM   4801  CD  GLH   296      12.023 -18.537 -19.113  0.00-15.00           C  
ATOM   4802  OE1 GLH   296      11.290 -19.645 -18.874  0.00-15.00           O  
ATOM   4803  OE2 GLH   296      12.218 -18.123 -20.227  0.00-15.00           O  
ATOM   4804  HE1 GLH   296      11.122 -20.100 -19.676  0.00-15.00           H  
ATOM   4805  C   GLH   296      14.501 -18.617 -15.276  0.00-15.00           C  
ATOM   4806  O   GLH   296      14.850 -19.631 -15.893  0.00-15.00           O  
ATOM   4807  N   ASH   297      15.356 -17.919 -14.531  0.00-15.00           N  
ATOM   4808  H   ASH   297      15.030 -16.980 -14.256  0.00-15.00           H  
ATOM   4809  CA  ASH   297      16.733 -18.285 -14.490  0.00-15.00           C  
ATOM   4810  HA  ASH   297      16.932 -19.189 -15.024  0.00-15.00           H  
ATOM   4811  CB  ASH   297      17.556 -17.094 -15.058  0.00-15.00           C  
ATOM   4812  HB2 ASH   297      17.474 -16.162 -14.485  0.00-15.00           H  
ATOM   4813  HB3 ASH   297      18.644 -17.344 -15.038  0.00-15.00           H  
ATOM   4814  CG  ASH   297      17.130 -16.844 -16.561  0.00-15.00           C  
ATOM   4815  OD1 ASH   297      16.930 -17.956 -17.303  0.00-15.00           O  
ATOM   4816  OD2 ASH   297      17.056 -15.653 -16.883  0.00-15.00           O  
ATOM   4817  HD1 ASH   297      17.583 -18.627 -17.048  0.00-15.00           H  
ATOM   4818  C   ASH   297      17.278 -18.455 -12.989  0.00-15.00           C  
ATOM   4819  O   ASH   297      17.000 -17.643 -12.161  0.00-15.00           O  
TER    4820      ASH   297 
ATOM   4820  N   PND   298      -8.822 -33.561  -1.993  0.00-15.00           N  
ATOM   4821  ON1 PND   298      -9.993 -33.560  -2.437  0.00-15.00           O  
ATOM   4822  ON2 PND   298      -8.407 -34.044  -0.963  0.00-15.00           O  
ATOM   4823  CG  PND   298      -7.839 -32.823  -2.805  0.00-15.00           C  
ATOM   4824  CD1 PND   298      -8.311 -31.953  -3.769  0.00-15.00           C  
ATOM   4825  CD2 PND   298      -6.419 -32.937  -2.589  0.00-15.00           C  
ATOM   4826  CE1 PND   298      -7.458 -31.160  -4.540  0.00-15.00           C  
ATOM   4827  CE2 PND   298      -5.591 -32.202  -3.432  0.00-15.00           C  
ATOM   4828  CZ  PND   298      -6.071 -31.266  -4.379  0.00-15.00           C  
ATOM   4829  OH  PND   298      -5.216 -30.439  -5.086  0.00-15.00           O  
ATOM   4830  HE2 PND   298      -4.530 -32.449  -3.349  0.00-15.00           H  
ATOM   4831  HE1 PND   298      -7.840 -30.496  -5.259  0.00-15.00           H  
ATOM   4832  HD1 PND   298      -9.421 -31.799  -3.781  0.00-15.00           H  
ATOM   4833  HD2 PND   298      -6.107 -33.644  -1.868  0.00-15.00           H  
ATOM   4834  PO  PND   298      -4.799 -30.606  -7.086  0.00-15.00           P  
ATOM   4835  OP1 PND   298      -6.159 -31.172  -7.542  0.00-15.00           O  
ATOM   4836  OP2 PND   298      -4.507 -29.122  -7.185  0.00-15.00           O  
ATOM   4837  OP3 PND   298      -3.665 -31.560  -6.649  0.00-15.00           O  
TER    4838      PND   298 
END   
