# Supplementary material for: Correction to “Loop Dynamics and Enzyme Catalysis in Protein Tyrosine Phosphatases”
Source: J Am Chem Soc. 2022 May 24;144(22):10091–3. doi: 10.1021/jacs.2c04624 (PMC11027752; doi:10.1021/jacs.2c04624)
Supplement: Supplementary file 2 — ja2c04624_si_002.zip [file ja2c04624_si_002.zip › Data_Package/Clustered_Snapshots/WT_PTP1B_Step2_PS.pdb]

ATOM      1  N   GLH     1     -17.299  -6.974 -19.295  0.00-17.00           N  
ATOM      2  H   GLH     1     -17.710  -6.717 -20.211  0.00-17.00           H  
ATOM      3  CA  GLH     1     -15.900  -7.396 -19.254  0.00-17.00           C  
ATOM      4  HA  GLH     1     -15.726  -8.089 -20.084  0.00-17.00           H  
ATOM      5  CB  GLH     1     -15.009  -6.159 -19.375  0.00-17.00           C  
ATOM      6  HB2 GLH     1     -15.584  -5.283 -19.161  0.00-17.00           H  
ATOM      7  HB3 GLH     1     -14.271  -6.289 -18.491  0.00-17.00           H  
ATOM      8  CG  GLH     1     -14.273  -6.140 -20.737  0.00-17.00           C  
ATOM      9  HG2 GLH     1     -14.828  -5.457 -21.428  0.00-17.00           H  
ATOM     10  HG3 GLH     1     -14.190  -7.129 -21.193  0.00-17.00           H  
ATOM     11  CD  GLH     1     -12.857  -5.518 -20.569  0.00-17.00           C  
ATOM     12  OE1 GLH     1     -11.859  -6.434 -20.707  0.00-17.00           O  
ATOM     13  OE2 GLH     1     -12.691  -4.276 -20.335  0.00-17.00           O  
ATOM     14  HE1 GLH     1     -11.133  -5.948 -21.029  0.00-17.00           H  
ATOM     15  C   GLH     1     -15.580  -8.152 -17.941  0.00-17.00           C  
ATOM     16  O   GLH     1     -16.296  -8.015 -16.962  0.00-17.00           O  
ATOM     17  N   MET     2     -14.449  -8.884 -18.025  0.00-17.00           N  
ATOM     18  H   MET     2     -13.867  -8.657 -18.823  0.00-17.00           H  
ATOM     19  CA  MET     2     -13.936  -9.612 -16.868  0.00-17.00           C  
ATOM     20  HA  MET     2     -14.790 -10.193 -16.441  0.00-17.00           H  
ATOM     21  CB  MET     2     -12.791 -10.494 -17.304  0.00-17.00           C  
ATOM     22  HB2 MET     2     -11.916  -9.927 -17.629  0.00-17.00           H  
ATOM     23  HB3 MET     2     -12.557 -11.127 -16.437  0.00-17.00           H  
ATOM     24  CG  MET     2     -13.103 -11.489 -18.339  0.00-17.00           C  
ATOM     25  HG2 MET     2     -13.626 -12.323 -17.905  0.00-17.00           H  
ATOM     26  HG3 MET     2     -13.700 -11.099 -19.110  0.00-17.00           H  
ATOM     27  SD  MET     2     -11.597 -12.057 -19.117  0.00-17.00           S  
ATOM     28  CE  MET     2     -11.002 -10.496 -19.817  0.00-17.00           C  
ATOM     29  HE1 MET     2     -11.819  -9.816 -19.995  0.00-17.00           H  
ATOM     30  HE2 MET     2     -10.205 -10.057 -19.210  0.00-17.00           H  
ATOM     31  HE3 MET     2     -10.583 -10.743 -20.733  0.00-17.00           H  
ATOM     32  C   MET     2     -13.380  -8.655 -15.838  0.00-17.00           C  
ATOM     33  O   MET     2     -13.515  -8.846 -14.613  0.00-17.00           O  
ATOM     34  N   GLH     3     -12.764  -7.572 -16.317  0.00-17.00           N  
ATOM     35  H   GLH     3     -12.968  -7.237 -17.244  0.00-17.00           H  
ATOM     36  CA  GLH     3     -12.174  -6.573 -15.446  0.00-17.00           C  
ATOM     37  HA  GLH     3     -11.402  -7.056 -14.844  0.00-17.00           H  
ATOM     38  CB  GLH     3     -11.469  -5.541 -16.294  0.00-17.00           C  
ATOM     39  HB2 GLH     3     -11.572  -4.561 -15.795  0.00-17.00           H  
ATOM     40  HB3 GLH     3     -11.894  -5.456 -17.273  0.00-17.00           H  
ATOM     41  CG  GLH     3      -9.954  -5.811 -16.399  0.00-17.00           C  
ATOM     42  HG2 GLH     3      -9.538  -5.932 -15.432  0.00-17.00           H  
ATOM     43  HG3 GLH     3      -9.858  -6.786 -16.924  0.00-17.00           H  
ATOM     44  CD  GLH     3      -9.205  -4.686 -17.129  0.00-17.00           C  
ATOM     45  OE1 GLH     3      -9.651  -4.359 -18.393  0.00-17.00           O  
ATOM     46  OE2 GLH     3      -8.217  -4.171 -16.633  0.00-17.00           O  
ATOM     47  HE1 GLH     3      -9.218  -3.678 -18.800  0.00-17.00           H  
ATOM     48  C   GLH     3     -13.221  -5.882 -14.585  0.00-17.00           C  
ATOM     49  O   GLH     3     -13.068  -5.848 -13.379  0.00-17.00           O  
ATOM     50  N   LYN     4     -14.314  -5.414 -15.198  0.00-17.00           N  
ATOM     51  H   LYN     4     -14.150  -5.182 -16.197  0.00-17.00           H  
ATOM     52  CA  LYN     4     -15.356  -4.773 -14.503  0.00-17.00           C  
ATOM     53  HA  LYN     4     -14.939  -3.856 -14.031  0.00-17.00           H  
ATOM     54  CB  LYN     4     -16.442  -4.337 -15.494  0.00-17.00           C  
ATOM     55  HB2 LYN     4     -17.378  -4.193 -14.890  0.00-17.00           H  
ATOM     56  HB3 LYN     4     -16.651  -5.165 -16.206  0.00-17.00           H  
ATOM     57  CG  LYN     4     -16.023  -3.097 -16.270  0.00-17.00           C  
ATOM     58  HG2 LYN     4     -16.244  -3.280 -17.336  0.00-17.00           H  
ATOM     59  HG3 LYN     4     -14.975  -2.839 -16.059  0.00-17.00           H  
ATOM     60  CD  LYN     4     -16.903  -1.882 -15.825  0.00-17.00           C  
ATOM     61  HD2 LYN     4     -16.539  -0.940 -16.325  0.00-17.00           H  
ATOM     62  HD3 LYN     4     -16.787  -1.898 -14.765  0.00-17.00           H  
ATOM     63  CE  LYN     4     -18.336  -2.078 -16.346  0.00-17.00           C  
ATOM     64  HE2 LYN     4     -18.439  -1.907 -17.447  0.00-17.00           H  
ATOM     65  HE3 LYN     4     -18.578  -3.133 -16.184  0.00-17.00           H  
ATOM     66  NZ  LYN     4     -19.243  -1.204 -15.621  0.00-17.00           N  
ATOM     67  HZ1 LYN     4     -20.208  -1.641 -15.498  0.00-17.00           H  
ATOM     68  HZ2 LYN     4     -19.465  -0.344 -16.116  0.00-17.00           H  
ATOM     69  C   LYN     4     -15.945  -5.661 -13.426  0.00-17.00           C  
ATOM     70  O   LYN     4     -16.094  -5.268 -12.285  0.00-17.00           O  
ATOM     71  N   GLH     5     -16.280  -6.921 -13.810  0.00-17.00           N  
ATOM     72  H   GLH     5     -16.426  -7.068 -14.773  0.00-17.00           H  
ATOM     73  CA  GLH     5     -16.805  -7.903 -12.915  0.00-17.00           C  
ATOM     74  HA  GLH     5     -17.689  -7.504 -12.501  0.00-17.00           H  
ATOM     75  CB  GLH     5     -17.145  -9.109 -13.752  0.00-17.00           C  
ATOM     76  HB2 GLH     5     -17.824  -8.833 -14.545  0.00-17.00           H  
ATOM     77  HB3 GLH     5     -16.237  -9.561 -14.176  0.00-17.00           H  
ATOM     78  CG  GLH     5     -17.758 -10.265 -12.913  0.00-17.00           C  
ATOM     79  HG2 GLH     5     -18.725 -10.031 -12.530  0.00-17.00           H  
ATOM     80  HG3 GLH     5     -17.065 -10.439 -12.065  0.00-17.00           H  
ATOM     81  CD  GLH     5     -17.757 -11.553 -13.671  0.00-17.00           C  
ATOM     82  OE1 GLH     5     -17.606 -11.431 -15.008  0.00-17.00           O  
ATOM     83  OE2 GLH     5     -18.005 -12.575 -13.055  0.00-17.00           O  
ATOM     84  HE1 GLH     5     -16.700 -11.590 -15.165  0.00-17.00           H  
ATOM     85  C   GLH     5     -15.797  -8.266 -11.860  0.00-17.00           C  
ATOM     86  O   GLH     5     -16.093  -8.364 -10.699  0.00-17.00           O  
ATOM     87  N   PHE     6     -14.545  -8.496 -12.264  0.00-17.00           N  
ATOM     88  H   PHE     6     -14.287  -8.344 -13.230  0.00-17.00           H  
ATOM     89  CA  PHE     6     -13.442  -8.754 -11.285  0.00-17.00           C  
ATOM     90  HA  PHE     6     -13.705  -9.665 -10.799  0.00-17.00           H  
ATOM     91  CB  PHE     6     -12.107  -8.833 -12.040  0.00-17.00           C  
ATOM     92  HB2 PHE     6     -12.116  -9.653 -12.709  0.00-17.00           H  
ATOM     93  HB3 PHE     6     -11.923  -7.904 -12.615  0.00-17.00           H  
ATOM     94  CG  PHE     6     -10.895  -8.995 -11.106  0.00-17.00           C  
ATOM     95  CD1 PHE     6     -10.471 -10.290 -10.768  0.00-17.00           C  
ATOM     96  HD1 PHE     6     -11.094 -11.128 -11.203  0.00-17.00           H  
ATOM     97  CE1 PHE     6      -9.430 -10.563  -9.846  0.00-17.00           C  
ATOM     98  HE1 PHE     6      -9.115 -11.571  -9.541  0.00-17.00           H  
ATOM     99  CZ  PHE     6      -8.754  -9.412  -9.369  0.00-17.00           C  
ATOM    100  HZ  PHE     6      -7.878  -9.495  -8.822  0.00-17.00           H  
ATOM    101  CE2 PHE     6      -9.156  -8.114  -9.685  0.00-17.00           C  
ATOM    102  HE2 PHE     6      -8.598  -7.349  -9.322  0.00-17.00           H  
ATOM    103  CD2 PHE     6     -10.303  -7.918 -10.473  0.00-17.00           C  
ATOM    104  HD2 PHE     6     -10.783  -6.941 -10.544  0.00-17.00           H  
ATOM    105  C   PHE     6     -13.344  -7.740 -10.175  0.00-17.00           C  
ATOM    106  O   PHE     6     -13.294  -8.121  -8.991  0.00-17.00           O  
ATOM    107  N   GLH     7     -13.431  -6.463 -10.511  0.00-17.00           N  
ATOM    108  H   GLH     7     -13.196  -6.193 -11.449  0.00-17.00           H  
ATOM    109  CA  GLH     7     -13.365  -5.383  -9.566  0.00-17.00           C  
ATOM    110  HA  GLH     7     -12.532  -5.583  -8.869  0.00-17.00           H  
ATOM    111  CB  GLH     7     -12.940  -4.116 -10.198  0.00-17.00           C  
ATOM    112  HB2 GLH     7     -13.681  -3.688 -10.862  0.00-17.00           H  
ATOM    113  HB3 GLH     7     -12.722  -3.436  -9.400  0.00-17.00           H  
ATOM    114  CG  GLH     7     -11.621  -4.239 -11.023  0.00-17.00           C  
ATOM    115  HG2 GLH     7     -10.907  -4.923 -10.467  0.00-17.00           H  
ATOM    116  HG3 GLH     7     -11.945  -4.711 -11.937  0.00-17.00           H  
ATOM    117  CD  GLH     7     -10.988  -2.887 -11.342  0.00-17.00           C  
ATOM    118  OE1 GLH     7      -9.677  -2.971 -11.652  0.00-17.00           O  
ATOM    119  OE2 GLH     7     -11.632  -1.841 -11.467  0.00-17.00           O  
ATOM    120  HE1 GLH     7      -9.329  -2.112 -11.769  0.00-17.00           H  
ATOM    121  C   GLH     7     -14.650  -5.245  -8.700  0.00-17.00           C  
ATOM    122  O   GLH     7     -14.512  -4.869  -7.550  0.00-17.00           O  
ATOM    123  N   GLN     8     -15.764  -5.578  -9.289  0.00-17.00           N  
ATOM    124  H   GLN     8     -15.894  -5.537 -10.248  0.00-17.00           H  
ATOM    125  CA  GLN     8     -17.050  -5.657  -8.509  0.00-17.00           C  
ATOM    126  HA  GLN     8     -17.079  -4.667  -8.016  0.00-17.00           H  
ATOM    127  CB  GLN     8     -18.220  -5.870  -9.458  0.00-17.00           C  
ATOM    128  HB2 GLN     8     -18.039  -5.371 -10.458  0.00-17.00           H  
ATOM    129  HB3 GLN     8     -18.191  -6.933  -9.677  0.00-17.00           H  
ATOM    130  CG  GLN     8     -19.532  -5.346  -8.892  0.00-17.00           C  
ATOM    131  HG2 GLN     8     -20.262  -5.400  -9.633  0.00-17.00           H  
ATOM    132  HG3 GLN     8     -19.412  -4.352  -8.480  0.00-17.00           H  
ATOM    133  CD  GLN     8     -19.982  -6.250  -7.695  0.00-17.00           C  
ATOM    134  OE1 GLN     8     -19.787  -7.476  -7.686  0.00-17.00           O  
ATOM    135  NE2 GLN     8     -20.566  -5.593  -6.665  0.00-17.00           N  
ATOM    136 HE21 GLN     8     -20.718  -4.621  -6.811  0.00-17.00           H  
ATOM    137 HE22 GLN     8     -20.737  -6.030  -5.779  0.00-17.00           H  
ATOM    138  C   GLN     8     -16.966  -6.713  -7.414  0.00-17.00           C  
ATOM    139  O   GLN     8     -17.381  -6.486  -6.257  0.00-17.00           O  
ATOM    140  N   ILE     9     -16.469  -7.878  -7.794  0.00-17.00           N  
ATOM    141  H   ILE     9     -15.952  -7.886  -8.673  0.00-17.00           H  
ATOM    142  CA  ILE     9     -16.330  -9.022  -6.845  0.00-17.00           C  
ATOM    143  HA  ILE     9     -17.290  -9.197  -6.324  0.00-17.00           H  
ATOM    144  CB  ILE     9     -16.014 -10.356  -7.495  0.00-17.00           C  
ATOM    145  HB  ILE     9     -15.059 -10.159  -7.949  0.00-17.00           H  
ATOM    146  CG2 ILE     9     -15.857 -11.357  -6.422  0.00-17.00           C  
ATOM    147 HG21 ILE     9     -15.491 -11.018  -5.437  0.00-17.00           H  
ATOM    148 HG22 ILE     9     -15.292 -12.187  -6.777  0.00-17.00           H  
ATOM    149 HG23 ILE     9     -16.808 -11.702  -6.250  0.00-17.00           H  
ATOM    150  CG1 ILE     9     -17.041 -10.766  -8.607  0.00-17.00           C  
ATOM    151 HG12 ILE     9     -18.008 -10.901  -8.137  0.00-17.00           H  
ATOM    152 HG13 ILE     9     -17.100  -9.936  -9.327  0.00-17.00           H  
ATOM    153  CD1 ILE     9     -16.630 -12.023  -9.325  0.00-17.00           C  
ATOM    154 HD11 ILE     9     -15.701 -12.332  -8.922  0.00-17.00           H  
ATOM    155 HD12 ILE     9     -16.663 -11.970 -10.383  0.00-17.00           H  
ATOM    156 HD13 ILE     9     -17.299 -12.760  -9.036  0.00-17.00           H  
ATOM    157  C   ILE     9     -15.335  -8.634  -5.771  0.00-17.00           C  
ATOM    158  O   ILE     9     -15.462  -8.965  -4.562  0.00-17.00           O  
ATOM    159  N   ASH    10     -14.254  -7.962  -6.220  0.00-17.00           N  
ATOM    160  H   ASH    10     -14.328  -7.510  -7.166  0.00-17.00           H  
ATOM    161  CA  ASH    10     -13.118  -7.699  -5.330  0.00-17.00           C  
ATOM    162  HA  ASH    10     -12.817  -8.586  -4.764  0.00-17.00           H  
ATOM    163  CB  ASH    10     -11.973  -7.222  -6.199  0.00-17.00           C  
ATOM    164  HB2 ASH    10     -12.145  -7.388  -7.260  0.00-17.00           H  
ATOM    165  HB3 ASH    10     -11.857  -6.165  -6.108  0.00-17.00           H  
ATOM    166  CG  ASH    10     -10.578  -7.783  -5.797  0.00-17.00           C  
ATOM    167  OD1 ASH    10     -10.585  -9.022  -5.353  0.00-17.00           O  
ATOM    168  OD2 ASH    10      -9.585  -7.097  -5.815  0.00-17.00           O  
ATOM    169  HD1 ASH    10     -11.386  -9.133  -4.925  0.00-17.00           H  
ATOM    170  C   ASH    10     -13.501  -6.576  -4.355  0.00-17.00           C  
ATOM    171  O   ASH    10     -13.138  -6.669  -3.218  0.00-17.00           O  
ATOM    172  N   LYN    11     -14.360  -5.630  -4.782  0.00-17.00           N  
ATOM    173  H   LYN    11     -14.738  -5.712  -5.692  0.00-17.00           H  
ATOM    174  CA  LYN    11     -14.655  -4.508  -3.969  0.00-17.00           C  
ATOM    175  HA  LYN    11     -13.676  -4.144  -3.529  0.00-17.00           H  
ATOM    176  CB  LYN    11     -15.230  -3.382  -4.835  0.00-17.00           C  
ATOM    177  HB2 LYN    11     -15.159  -2.392  -4.387  0.00-17.00           H  
ATOM    178  HB3 LYN    11     -14.701  -3.377  -5.777  0.00-17.00           H  
ATOM    179  CG  LYN    11     -16.748  -3.592  -5.165  0.00-17.00           C  
ATOM    180  HG2 LYN    11     -17.375  -3.659  -4.297  0.00-17.00           H  
ATOM    181  HG3 LYN    11     -16.871  -4.517  -5.723  0.00-17.00           H  
ATOM    182  CD  LYN    11     -17.286  -2.531  -6.065  0.00-17.00           C  
ATOM    183  HD2 LYN    11     -16.629  -2.383  -6.882  0.00-17.00           H  
ATOM    184  HD3 LYN    11     -17.381  -1.661  -5.491  0.00-17.00           H  
ATOM    185  CE  LYN    11     -18.613  -2.932  -6.642  0.00-17.00           C  
ATOM    186  HE2 LYN    11     -19.375  -2.790  -5.949  0.00-17.00           H  
ATOM    187  HE3 LYN    11     -18.581  -3.972  -7.045  0.00-17.00           H  
ATOM    188  NZ  LYN    11     -19.008  -2.071  -7.754  0.00-17.00           N  
ATOM    189  HZ1 LYN    11     -19.402  -1.236  -7.379  0.00-17.00           H  
ATOM    190  HZ2 LYN    11     -19.819  -2.389  -8.250  0.00-17.00           H  
ATOM    191  C   LYN    11     -15.504  -4.872  -2.777  0.00-17.00           C  
ATOM    192  O   LYN    11     -15.462  -4.283  -1.705  0.00-17.00           O  
ATOM    193  N   SER    12     -16.391  -5.846  -3.056  0.00-17.00           N  
ATOM    194  H   SER    12     -16.477  -6.115  -3.992  0.00-17.00           H  
ATOM    195  CA  SER    12     -17.419  -6.310  -2.146  0.00-17.00           C  
ATOM    196  HA  SER    12     -17.540  -5.449  -1.464  0.00-17.00           H  
ATOM    197  CB  SER    12     -18.738  -6.567  -2.750  0.00-17.00           C  
ATOM    198  HB2 SER    12     -19.381  -6.994  -2.007  0.00-17.00           H  
ATOM    199  HB3 SER    12     -19.122  -5.660  -3.258  0.00-17.00           H  
ATOM    200  OG  SER    12     -18.574  -7.556  -3.753  0.00-17.00           O  
ATOM    201  HG  SER    12     -18.920  -7.261  -4.567  0.00-17.00           H  
ATOM    202  C   SER    12     -16.846  -7.461  -1.291  0.00-17.00           C  
ATOM    203  O   SER    12     -17.467  -7.836  -0.291  0.00-17.00           O  
ATOM    204  N   GLY    13     -15.731  -8.079  -1.739  0.00-17.00           N  
ATOM    205  H   GLY    13     -15.174  -7.602  -2.481  0.00-17.00           H  
ATOM    206  CA  GLY    13     -15.222  -9.311  -1.179  0.00-17.00           C  
ATOM    207  HA2 GLY    13     -14.293  -9.557  -1.658  0.00-17.00           H  
ATOM    208  HA3 GLY    13     -15.013  -9.085  -0.147  0.00-17.00           H  
ATOM    209  C   GLY    13     -16.188 -10.452  -1.347  0.00-17.00           C  
ATOM    210  O   GLY    13     -16.624 -11.061  -0.332  0.00-17.00           O  
ATOM    211  N   SER    14     -16.474 -10.859  -2.583  0.00-17.00           N  
ATOM    212  H   SER    14     -16.064 -10.386  -3.371  0.00-17.00           H  
ATOM    213  CA  SER    14     -17.543 -11.864  -2.820  0.00-17.00           C  
ATOM    214  HA  SER    14     -17.926 -12.072  -1.761  0.00-17.00           H  
ATOM    215  CB  SER    14     -18.731 -11.264  -3.737  0.00-17.00           C  
ATOM    216  HB2 SER    14     -19.539 -12.009  -3.700  0.00-17.00           H  
ATOM    217  HB3 SER    14     -18.385 -11.214  -4.725  0.00-17.00           H  
ATOM    218  OG  SER    14     -19.138 -10.041  -3.230  0.00-17.00           O  
ATOM    219  HG  SER    14     -19.187  -9.405  -3.959  0.00-17.00           H  
ATOM    220  C   SER    14     -17.044 -13.139  -3.512  0.00-17.00           C  
ATOM    221  O   SER    14     -17.809 -14.056  -3.816  0.00-17.00           O  
ATOM    222  N   TRP    15     -15.720 -13.336  -3.511  0.00-17.00           N  
ATOM    223  H   TRP    15     -15.144 -12.523  -3.220  0.00-17.00           H  
ATOM    224  CA  TRP    15     -15.012 -14.523  -4.110  0.00-17.00           C  
ATOM    225  HA  TRP    15     -15.314 -14.420  -5.148  0.00-17.00           H  
ATOM    226  CB  TRP    15     -13.516 -14.385  -4.116  0.00-17.00           C  
ATOM    227  HB2 TRP    15     -13.181 -15.242  -4.745  0.00-17.00           H  
ATOM    228  HB3 TRP    15     -13.167 -14.368  -3.047  0.00-17.00           H  
ATOM    229  CG  TRP    15     -12.959 -13.318  -5.021  0.00-17.00           C  
ATOM    230  CD1 TRP    15     -12.160 -12.241  -4.669  0.00-17.00           C  
ATOM    231  HD1 TRP    15     -11.983 -12.073  -3.669  0.00-17.00           H  
ATOM    232  NE1 TRP    15     -11.846 -11.520  -5.768  0.00-17.00           N  
ATOM    233  HE1 TRP    15     -11.312 -10.633  -5.676  0.00-17.00           H  
ATOM    234  CE2 TRP    15     -12.292 -12.111  -6.880  0.00-17.00           C  
ATOM    235  CZ2 TRP    15     -12.220 -11.795  -8.272  0.00-17.00           C  
ATOM    236  HZ2 TRP    15     -11.883 -10.880  -8.583  0.00-17.00           H  
ATOM    237  CH2 TRP    15     -12.687 -12.705  -9.174  0.00-17.00           C  
ATOM    238  HH2 TRP    15     -12.642 -12.444 -10.176  0.00-17.00           H  
ATOM    239  CZ3 TRP    15     -13.315 -13.919  -8.761  0.00-17.00           C  
ATOM    240  HZ3 TRP    15     -13.637 -14.565  -9.603  0.00-17.00           H  
ATOM    241  CE3 TRP    15     -13.358 -14.261  -7.399  0.00-17.00           C  
ATOM    242  HE3 TRP    15     -13.686 -15.198  -7.123  0.00-17.00           H  
ATOM    243  CD2 TRP    15     -12.903 -13.321  -6.463  0.00-17.00           C  
ATOM    244  C   TRP    15     -15.512 -15.910  -3.615  0.00-17.00           C  
ATOM    245  O   TRP    15     -15.775 -16.909  -4.300  0.00-17.00           O  
ATOM    246  N   ALA    16     -15.630 -15.992  -2.273  0.00-17.00           N  
ATOM    247  H   ALA    16     -15.505 -15.135  -1.665  0.00-17.00           H  
ATOM    248  CA  ALA    16     -16.037 -17.258  -1.641  0.00-17.00           C  
ATOM    249  HA  ALA    16     -15.523 -18.103  -2.036  0.00-17.00           H  
ATOM    250  CB  ALA    16     -15.693 -17.150  -0.162  0.00-17.00           C  
ATOM    251  HB1 ALA    16     -16.442 -16.524   0.324  0.00-17.00           H  
ATOM    252  HB2 ALA    16     -14.728 -16.586  -0.082  0.00-17.00           H  
ATOM    253  HB3 ALA    16     -15.725 -18.119   0.350  0.00-17.00           H  
ATOM    254  C   ALA    16     -17.537 -17.539  -1.886  0.00-17.00           C  
ATOM    255  O   ALA    16     -17.860 -18.676  -2.162  0.00-17.00           O  
ATOM    256  N   ALA    17     -18.360 -16.515  -1.858  0.00-17.00           N  
ATOM    257  H   ALA    17     -18.013 -15.611  -1.603  0.00-17.00           H  
ATOM    258  CA  ALA    17     -19.740 -16.684  -2.252  0.00-17.00           C  
ATOM    259  HA  ALA    17     -20.092 -17.522  -1.606  0.00-17.00           H  
ATOM    260  CB  ALA    17     -20.492 -15.380  -1.900  0.00-17.00           C  
ATOM    261  HB1 ALA    17     -21.433 -15.410  -2.512  0.00-17.00           H  
ATOM    262  HB2 ALA    17     -20.109 -14.487  -2.299  0.00-17.00           H  
ATOM    263  HB3 ALA    17     -20.819 -15.300  -0.860  0.00-17.00           H  
ATOM    264  C   ALA    17     -19.886 -17.047  -3.774  0.00-17.00           C  
ATOM    265  O   ALA    17     -20.621 -17.970  -4.159  0.00-17.00           O  
ATOM    266  N   ILE    18     -19.166 -16.338  -4.643  0.00-17.00           N  
ATOM    267  H   ILE    18     -18.660 -15.485  -4.286  0.00-17.00           H  
ATOM    268  CA  ILE    18     -19.032 -16.660  -6.130  0.00-17.00           C  
ATOM    269  HA  ILE    18     -20.027 -16.431  -6.639  0.00-17.00           H  
ATOM    270  CB  ILE    18     -18.163 -15.609  -6.812  0.00-17.00           C  
ATOM    271  HB  ILE    18     -17.258 -15.558  -6.196  0.00-17.00           H  
ATOM    272  CG2 ILE    18     -17.877 -16.000  -8.255  0.00-17.00           C  
ATOM    273 HG21 ILE    18     -18.809 -16.013  -8.845  0.00-17.00           H  
ATOM    274 HG22 ILE    18     -16.992 -15.418  -8.707  0.00-17.00           H  
ATOM    275 HG23 ILE    18     -17.536 -16.946  -8.424  0.00-17.00           H  
ATOM    276  CG1 ILE    18     -18.760 -14.113  -6.805  0.00-17.00           C  
ATOM    277 HG12 ILE    18     -17.830 -13.514  -6.905  0.00-17.00           H  
ATOM    278 HG13 ILE    18     -19.291 -13.817  -5.905  0.00-17.00           H  
ATOM    279  CD1 ILE    18     -19.789 -13.691  -7.895  0.00-17.00           C  
ATOM    280 HD11 ILE    18     -19.899 -12.667  -7.694  0.00-17.00           H  
ATOM    281 HD12 ILE    18     -19.423 -13.849  -8.904  0.00-17.00           H  
ATOM    282 HD13 ILE    18     -20.762 -14.225  -7.822  0.00-17.00           H  
ATOM    283  C   ILE    18     -18.597 -18.097  -6.469  0.00-17.00           C  
ATOM    284  O   ILE    18     -19.285 -18.785  -7.228  0.00-17.00           O  
ATOM    285  N   TYR    19     -17.550 -18.569  -5.831  0.00-17.00           N  
ATOM    286  H   TYR    19     -17.088 -17.796  -5.269  0.00-17.00           H  
ATOM    287  CA  TYR    19     -17.059 -19.958  -5.840  0.00-17.00           C  
ATOM    288  HA  TYR    19     -16.634 -20.332  -6.772  0.00-17.00           H  
ATOM    289  CB  TYR    19     -15.882 -20.078  -4.800  0.00-17.00           C  
ATOM    290  HB2 TYR    19     -14.928 -19.522  -5.128  0.00-17.00           H  
ATOM    291  HB3 TYR    19     -16.115 -19.645  -3.821  0.00-17.00           H  
ATOM    292  CG  TYR    19     -15.337 -21.498  -4.656  0.00-17.00           C  
ATOM    293  CD1 TYR    19     -14.291 -21.966  -5.525  0.00-17.00           C  
ATOM    294  HD1 TYR    19     -13.763 -21.249  -6.242  0.00-17.00           H  
ATOM    295  CE1 TYR    19     -13.779 -23.270  -5.332  0.00-17.00           C  
ATOM    296  HE1 TYR    19     -12.970 -23.609  -6.038  0.00-17.00           H  
ATOM    297  CZ  TYR    19     -14.380 -24.186  -4.484  0.00-17.00           C  
ATOM    298  OH  TYR    19     -14.010 -25.508  -4.569  0.00-17.00           O  
ATOM    299  HH  TYR    19     -13.640 -25.737  -5.427  0.00-17.00           H  
ATOM    300  CE2 TYR    19     -15.389 -23.707  -3.652  0.00-17.00           C  
ATOM    301  HE2 TYR    19     -15.926 -24.371  -3.017  0.00-17.00           H  
ATOM    302  CD2 TYR    19     -15.826 -22.371  -3.684  0.00-17.00           C  
ATOM    303  HD2 TYR    19     -16.493 -21.954  -2.912  0.00-17.00           H  
ATOM    304  C   TYR    19     -18.191 -20.917  -5.380  0.00-17.00           C  
ATOM    305  O   TYR    19     -18.444 -21.877  -6.131  0.00-17.00           O  
ATOM    306  N   GLN    20     -18.679 -20.853  -4.158  0.00-17.00           N  
ATOM    307  H   GLN    20     -18.250 -20.112  -3.634  0.00-17.00           H  
ATOM    308  CA  GLN    20     -19.788 -21.706  -3.671  0.00-17.00           C  
ATOM    309  HA  GLN    20     -19.122 -22.590  -3.597  0.00-17.00           H  
ATOM    310  CB  GLN    20     -20.225 -21.397  -2.302  0.00-17.00           C  
ATOM    311  HB2 GLN    20     -21.189 -21.998  -2.050  0.00-17.00           H  
ATOM    312  HB3 GLN    20     -20.545 -20.315  -2.224  0.00-17.00           H  
ATOM    313  CG  GLN    20     -19.097 -21.601  -1.271  0.00-17.00           C  
ATOM    314  HG2 GLN    20     -18.185 -21.155  -1.592  0.00-17.00           H  
ATOM    315  HG3 GLN    20     -19.283 -21.113  -0.282  0.00-17.00           H  
ATOM    316  CD  GLN    20     -18.768 -23.104  -1.146  0.00-17.00           C  
ATOM    317  OE1 GLN    20     -19.520 -23.929  -1.657  0.00-17.00           O  
ATOM    318  NE2 GLN    20     -17.643 -23.307  -0.490  0.00-17.00           N  
ATOM    319 HE21 GLN    20     -17.447 -24.292  -0.303  0.00-17.00           H  
ATOM    320 HE22 GLN    20     -17.166 -22.578   0.111  0.00-17.00           H  
ATOM    321  C   GLN    20     -20.955 -21.768  -4.684  0.00-17.00           C  
ATOM    322  O   GLN    20     -21.473 -22.815  -4.977  0.00-17.00           O  
ATOM    323  N   ASH    21     -21.403 -20.645  -5.200  0.00-17.00           N  
ATOM    324  H   ASH    21     -21.070 -19.830  -4.794  0.00-17.00           H  
ATOM    325  CA  ASH    21     -22.387 -20.575  -6.304  0.00-17.00           C  
ATOM    326  HA  ASH    21     -23.353 -21.038  -5.908  0.00-17.00           H  
ATOM    327  CB  ASH    21     -22.762 -19.160  -6.693  0.00-17.00           C  
ATOM    328  HB2 ASH    21     -23.188 -19.168  -7.724  0.00-17.00           H  
ATOM    329  HB3 ASH    21     -21.766 -18.640  -6.786  0.00-17.00           H  
ATOM    330  CG  ASH    21     -23.672 -18.462  -5.732  0.00-17.00           C  
ATOM    331  OD1 ASH    21     -24.056 -17.170  -6.136  0.00-17.00           O  
ATOM    332  OD2 ASH    21     -24.130 -18.980  -4.741  0.00-17.00           O  
ATOM    333  HD1 ASH    21     -24.527 -16.810  -5.399  0.00-17.00           H  
ATOM    334  C   ASH    21     -21.937 -21.440  -7.518  0.00-17.00           C  
ATOM    335  O   ASH    21     -22.800 -22.139  -8.071  0.00-17.00           O  
ATOM    336  N   ILE    22     -20.689 -21.361  -8.001  0.00-17.00           N  
ATOM    337  H   ILE    22     -19.948 -20.832  -7.514  0.00-17.00           H  
ATOM    338  CA  ILE    22     -20.250 -22.371  -8.997  0.00-17.00           C  
ATOM    339  HA  ILE    22     -20.899 -22.313  -9.845  0.00-17.00           H  
ATOM    340  CB  ILE    22     -18.844 -22.017  -9.616  0.00-17.00           C  
ATOM    341  HB  ILE    22     -18.134 -22.111  -8.818  0.00-17.00           H  
ATOM    342  CG2 ILE    22     -18.274 -22.977 -10.641  0.00-17.00           C  
ATOM    343 HG21 ILE    22     -17.364 -22.567 -11.141  0.00-17.00           H  
ATOM    344 HG22 ILE    22     -18.914 -23.229 -11.535  0.00-17.00           H  
ATOM    345 HG23 ILE    22     -17.828 -23.899 -10.093  0.00-17.00           H  
ATOM    346  CG1 ILE    22     -18.896 -20.616 -10.251  0.00-17.00           C  
ATOM    347 HG12 ILE    22     -19.473 -20.738 -11.165  0.00-17.00           H  
ATOM    348 HG13 ILE    22     -19.647 -19.958  -9.774  0.00-17.00           H  
ATOM    349  CD1 ILE    22     -17.538 -20.028 -10.539  0.00-17.00           C  
ATOM    350 HD11 ILE    22     -17.181 -20.161 -11.547  0.00-17.00           H  
ATOM    351 HD12 ILE    22     -17.607 -18.941 -10.389  0.00-17.00           H  
ATOM    352 HD13 ILE    22     -16.827 -20.432  -9.804  0.00-17.00           H  
ATOM    353  C   ILE    22     -20.263 -23.814  -8.490  0.00-17.00           C  
ATOM    354  O   ILE    22     -20.713 -24.762  -9.146  0.00-17.00           O  
ATOM    355  N   ARG    23     -19.806 -23.990  -7.221  0.00-17.00           N  
ATOM    356  H   ARG    23     -19.326 -23.248  -6.710  0.00-17.00           H  
ATOM    357  CA  ARG    23     -19.858 -25.310  -6.539  0.00-17.00           C  
ATOM    358  HA  ARG    23     -19.246 -26.069  -7.113  0.00-17.00           H  
ATOM    359  CB  ARG    23     -19.141 -25.301  -5.151  0.00-17.00           C  
ATOM    360  HB2 ARG    23     -19.802 -24.845  -4.405  0.00-17.00           H  
ATOM    361  HB3 ARG    23     -18.227 -24.684  -5.173  0.00-17.00           H  
ATOM    362  CG  ARG    23     -18.684 -26.769  -4.707  0.00-17.00           C  
ATOM    363  HG2 ARG    23     -19.038 -27.534  -5.326  0.00-17.00           H  
ATOM    364  HG3 ARG    23     -17.613 -26.698  -4.875  0.00-17.00           H  
ATOM    365  CD  ARG    23     -19.042 -27.046  -3.226  0.00-17.00           C  
ATOM    366  HD2 ARG    23     -18.798 -26.171  -2.617  0.00-17.00           H  
ATOM    367  HD3 ARG    23     -18.419 -27.839  -2.865  0.00-17.00           H  
ATOM    368  NE  ARG    23     -20.430 -27.527  -3.100  0.00-17.00           N  
ATOM    369  HE  ARG    23     -20.546 -28.575  -3.108  0.00-17.00           H  
ATOM    370  CZ  ARG    23     -21.537 -26.841  -2.735  0.00-17.00           C  
ATOM    371  NH1 ARG    23     -21.450 -25.580  -2.396  0.00-17.00           N  
ATOM    372 HH11 ARG    23     -22.227 -24.951  -2.062  0.00-17.00           H  
ATOM    373 HH12 ARG    23     -20.563 -25.208  -2.022  0.00-17.00           H  
ATOM    374  NH2 ARG    23     -22.724 -27.441  -2.686  0.00-17.00           N  
ATOM    375 HH21 ARG    23     -22.939 -28.277  -3.278  0.00-17.00           H  
ATOM    376 HH22 ARG    23     -23.546 -26.922  -2.252  0.00-17.00           H  
ATOM    377  C   ARG    23     -21.306 -25.918  -6.408  0.00-17.00           C  
ATOM    378  O   ARG    23     -21.440 -27.106  -6.605  0.00-17.00           O  
ATOM    379  N   HIE    24     -22.298 -25.105  -6.146  0.00-17.00           N  
ATOM    380  H   HIE    24     -22.053 -24.128  -6.118  0.00-17.00           H  
ATOM    381  CA  HIE    24     -23.658 -25.479  -6.048  0.00-17.00           C  
ATOM    382  HA  HIE    24     -23.675 -26.406  -5.469  0.00-17.00           H  
ATOM    383  CB  HIE    24     -24.429 -24.302  -5.415  0.00-17.00           C  
ATOM    384  HB2 HIE    24     -24.189 -23.430  -5.943  0.00-17.00           H  
ATOM    385  HB3 HIE    24     -23.955 -24.102  -4.413  0.00-17.00           H  
ATOM    386  CG  HIE    24     -25.980 -24.514  -5.225  0.00-17.00           C  
ATOM    387  ND1 HIE    24     -26.583 -25.091  -4.045  0.00-17.00           N  
ATOM    388  CE1 HIE    24     -27.836 -24.777  -4.248  0.00-17.00           C  
ATOM    389  HE1 HIE    24     -28.454 -25.231  -3.498  0.00-17.00           H  
ATOM    390  NE2 HIE    24     -28.134 -24.211  -5.401  0.00-17.00           N  
ATOM    391  HE2 HIE    24     -29.084 -24.015  -5.814  0.00-17.00           H  
ATOM    392  CD2 HIE    24     -26.933 -23.951  -6.073  0.00-17.00           C  
ATOM    393  HD2 HIE    24     -26.868 -23.444  -6.994  0.00-17.00           H  
ATOM    394  C   HIE    24     -24.279 -25.909  -7.364  0.00-17.00           C  
ATOM    395  O   HIE    24     -25.083 -26.837  -7.519  0.00-17.00           O  
ATOM    396  N   GLH    25     -23.918 -25.176  -8.431  0.00-17.00           N  
ATOM    397  H   GLH    25     -23.162 -24.503  -8.331  0.00-17.00           H  
ATOM    398  CA  GLH    25     -24.460 -25.268  -9.800  0.00-17.00           C  
ATOM    399  HA  GLH    25     -25.529 -25.528  -9.788  0.00-17.00           H  
ATOM    400  CB  GLH    25     -24.322 -23.957 -10.566  0.00-17.00           C  
ATOM    401  HB2 GLH    25     -23.257 -23.549 -10.543  0.00-17.00           H  
ATOM    402  HB3 GLH    25     -24.644 -24.119 -11.583  0.00-17.00           H  
ATOM    403  CG  GLH    25     -25.119 -22.823 -10.025  0.00-17.00           C  
ATOM    404  HG2 GLH    25     -26.108 -23.180 -10.296  0.00-17.00           H  
ATOM    405  HG3 GLH    25     -25.127 -22.791  -8.933  0.00-17.00           H  
ATOM    406  CD  GLH    25     -24.781 -21.533 -10.656  0.00-17.00           C  
ATOM    407  OE1 GLH    25     -24.956 -20.452  -9.882  0.00-17.00           O  
ATOM    408  OE2 GLH    25     -24.478 -21.462 -11.869  0.00-17.00           O  
ATOM    409  HE1 GLH    25     -24.497 -19.634 -10.127  0.00-17.00           H  
ATOM    410  C   GLH    25     -23.775 -26.328 -10.591  0.00-17.00           C  
ATOM    411  O   GLH    25     -24.506 -26.940 -11.340  0.00-17.00           O  
ATOM    412  N   ALA    26     -22.430 -26.439 -10.533  0.00-17.00           N  
ATOM    413  H   ALA    26     -21.875 -25.859  -9.846  0.00-17.00           H  
ATOM    414  CA  ALA    26     -21.564 -27.337 -11.173  0.00-17.00           C  
ATOM    415  HA  ALA    26     -21.332 -27.103 -12.217  0.00-17.00           H  
ATOM    416  CB  ALA    26     -20.217 -27.317 -10.498  0.00-17.00           C  
ATOM    417  HB1 ALA    26     -19.731 -26.328 -10.760  0.00-17.00           H  
ATOM    418  HB2 ALA    26     -20.323 -27.312  -9.459  0.00-17.00           H  
ATOM    419  HB3 ALA    26     -19.542 -28.123 -10.776  0.00-17.00           H  
ATOM    420  C   ALA    26     -22.116 -28.728 -11.058  0.00-17.00           C  
ATOM    421  O   ALA    26     -22.302 -29.218  -9.978  0.00-17.00           O  
ATOM    422  N   SER    27     -22.241 -29.374 -12.253  0.00-17.00           N  
ATOM    423  H   SER    27     -21.943 -28.942 -13.092  0.00-17.00           H  
ATOM    424  CA  SER    27     -22.953 -30.601 -12.497  0.00-17.00           C  
ATOM    425  HA  SER    27     -24.096 -30.405 -12.617  0.00-17.00           H  
ATOM    426  CB  SER    27     -22.644 -31.162 -13.878  0.00-17.00           C  
ATOM    427  HB2 SER    27     -21.594 -31.239 -14.122  0.00-17.00           H  
ATOM    428  HB3 SER    27     -22.911 -32.202 -13.918  0.00-17.00           H  
ATOM    429  OG  SER    27     -23.365 -30.406 -14.898  0.00-17.00           O  
ATOM    430  HG  SER    27     -24.306 -30.456 -14.682  0.00-17.00           H  
ATOM    431  C   SER    27     -22.619 -31.806 -11.536  0.00-17.00           C  
ATOM    432  O   SER    27     -21.501 -31.845 -11.058  0.00-17.00           O  
ATOM    433  N   ASH    28     -23.504 -32.772 -11.440  0.00-17.00           N  
ATOM    434  H   ASH    28     -24.429 -32.709 -11.943  0.00-17.00           H  
ATOM    435  CA  ASH    28     -23.310 -34.055 -10.668  0.00-17.00           C  
ATOM    436  HA  ASH    28     -22.294 -34.192 -10.396  0.00-17.00           H  
ATOM    437  CB  ASH    28     -24.193 -33.950  -9.395  0.00-17.00           C  
ATOM    438  HB2 ASH    28     -25.250 -33.825  -9.727  0.00-17.00           H  
ATOM    439  HB3 ASH    28     -23.985 -32.984  -8.900  0.00-17.00           H  
ATOM    440  CG  ASH    28     -24.109 -35.195  -8.501  0.00-17.00           C  
ATOM    441  OD1 ASH    28     -22.996 -35.970  -8.639  0.00-17.00           O  
ATOM    442  OD2 ASH    28     -25.098 -35.539  -7.797  0.00-17.00           O  
ATOM    443  HD1 ASH    28     -23.032 -36.823  -8.224  0.00-17.00           H  
ATOM    444  C   ASH    28     -23.645 -35.203 -11.548  0.00-17.00           C  
ATOM    445  O   ASH    28     -24.871 -35.427 -11.702  0.00-17.00           O  
ATOM    446  N   PHE    29     -22.635 -35.870 -12.084  0.00-17.00           N  
ATOM    447  H   PHE    29     -21.721 -35.776 -11.643  0.00-17.00           H  
ATOM    448  CA  PHE    29     -22.887 -37.099 -12.816  0.00-17.00           C  
ATOM    449  HA  PHE    29     -23.920 -37.110 -13.054  0.00-17.00           H  
ATOM    450  CB  PHE    29     -22.129 -36.967 -14.178  0.00-17.00           C  
ATOM    451  HB2 PHE    29     -21.096 -36.618 -14.039  0.00-17.00           H  
ATOM    452  HB3 PHE    29     -22.017 -37.931 -14.777  0.00-17.00           H  
ATOM    453  CG  PHE    29     -22.875 -35.945 -15.092  0.00-17.00           C  
ATOM    454  CD1 PHE    29     -24.143 -36.172 -15.633  0.00-17.00           C  
ATOM    455  HD1 PHE    29     -24.633 -37.178 -15.436  0.00-17.00           H  
ATOM    456  CE1 PHE    29     -24.715 -35.220 -16.581  0.00-17.00           C  
ATOM    457  HE1 PHE    29     -25.670 -35.399 -16.827  0.00-17.00           H  
ATOM    458  CZ  PHE    29     -24.008 -34.027 -16.921  0.00-17.00           C  
ATOM    459  HZ  PHE    29     -24.490 -33.332 -17.488  0.00-17.00           H  
ATOM    460  CE2 PHE    29     -22.741 -33.870 -16.390  0.00-17.00           C  
ATOM    461  HE2 PHE    29     -22.206 -33.017 -16.846  0.00-17.00           H  
ATOM    462  CD2 PHE    29     -22.163 -34.828 -15.531  0.00-17.00           C  
ATOM    463  HD2 PHE    29     -21.114 -34.701 -15.227  0.00-17.00           H  
ATOM    464  C   PHE    29     -22.486 -38.429 -12.039  0.00-17.00           C  
ATOM    465  O   PHE    29     -21.871 -38.246 -11.006  0.00-17.00           O  
ATOM    466  N   PRO    30     -22.783 -39.622 -12.574  0.00-17.00           N  
ATOM    467  CD  PRO    30     -23.918 -39.743 -13.582  0.00-17.00           C  
ATOM    468  HD2 PRO    30     -23.401 -39.778 -14.553  0.00-17.00           H  
ATOM    469  HD3 PRO    30     -24.697 -38.996 -13.684  0.00-17.00           H  
ATOM    470  CG  PRO    30     -24.428 -41.081 -13.282  0.00-17.00           C  
ATOM    471  HG2 PRO    30     -25.269 -41.008 -12.665  0.00-17.00           H  
ATOM    472  HG3 PRO    30     -24.744 -41.665 -14.151  0.00-17.00           H  
ATOM    473  CB  PRO    30     -23.278 -41.911 -12.678  0.00-17.00           C  
ATOM    474  HB2 PRO    30     -23.634 -42.780 -12.038  0.00-17.00           H  
ATOM    475  HB3 PRO    30     -22.672 -42.248 -13.428  0.00-17.00           H  
ATOM    476  CA  PRO    30     -22.458 -40.879 -11.924  0.00-17.00           C  
ATOM    477  HA  PRO    30     -22.713 -40.981 -10.878  0.00-17.00           H  
ATOM    478  C   PRO    30     -20.915 -41.148 -12.197  0.00-17.00           C  
ATOM    479  O   PRO    30     -20.393 -40.821 -13.274  0.00-17.00           O  
ATOM    480  N   CYS    31     -20.276 -41.798 -11.221  0.00-17.00           N  
ATOM    481  H   CYS    31     -20.816 -41.986 -10.379  0.00-17.00           H  
ATOM    482  CA  CYS    31     -18.854 -42.266 -11.252  0.00-17.00           C  
ATOM    483  HA  CYS    31     -18.542 -42.200 -12.305  0.00-17.00           H  
ATOM    484  CB  CYS    31     -17.984 -41.436 -10.211  0.00-17.00           C  
ATOM    485  HB2 CYS    31     -18.030 -40.391 -10.567  0.00-17.00           H  
ATOM    486  HB3 CYS    31     -16.891 -41.675 -10.157  0.00-17.00           H  
ATOM    487  SG  CYS    31     -18.578 -41.226  -8.547  0.00-17.00           S  
ATOM    488  HG  CYS    31     -19.903 -41.503  -8.803  0.00-17.00           H  
ATOM    489  C   CYS    31     -18.817 -43.756 -10.841  0.00-17.00           C  
ATOM    490  O   CYS    31     -17.933 -44.212 -10.089  0.00-17.00           O  
ATOM    491  N   ARN    32     -19.825 -44.561 -11.312  0.00-17.00           N  
ATOM    492  H   ARN    32     -20.402 -44.266 -12.085  0.00-17.00           H  
ATOM    493  CA  ARN    32     -20.034 -45.961 -10.956  0.00-17.00           C  
ATOM    494  HA  ARN    32     -20.278 -45.787  -9.970  0.00-17.00           H  
ATOM    495  CB  ARN    32     -21.206 -46.549 -11.627  0.00-17.00           C  
ATOM    496  HB2 ARN    32     -21.032 -46.799 -12.662  0.00-17.00           H  
ATOM    497  HB3 ARN    32     -21.357 -47.514 -11.117  0.00-17.00           H  
ATOM    498  CG  ARN    32     -22.533 -45.737 -11.438  0.00-17.00           C  
ATOM    499  HG2 ARN    32     -22.462 -45.354 -10.445  0.00-17.00           H  
ATOM    500  HG3 ARN    32     -22.430 -44.858 -12.066  0.00-17.00           H  
ATOM    501  CD  ARN    32     -23.777 -46.605 -11.678  0.00-17.00           C  
ATOM    502  HD2 ARN    32     -23.763 -46.962 -12.705  0.00-17.00           H  
ATOM    503  HD3 ARN    32     -23.832 -47.449 -11.040  0.00-17.00           H  
ATOM    504  NE  ARN    32     -24.932 -45.813 -11.480  0.00-17.00           N  
ATOM    505  HE  ARN    32     -25.591 -46.226 -10.815  0.00-17.00           H  
ATOM    506  CZ  ARN    32     -25.551 -45.153 -12.558  0.00-17.00           C  
ATOM    507  NH1 ARN    32     -25.191 -45.219 -13.744  0.00-17.00           N  
ATOM    508 HH11 ARN    32     -25.923 -44.862 -14.344  0.00-17.00           H  
ATOM    509  NH2 ARN    32     -26.683 -44.412 -12.165  0.00-17.00           N  
ATOM    510 HH21 ARN    32     -27.179 -44.755 -11.370  0.00-17.00           H  
ATOM    511 HH22 ARN    32     -27.360 -44.344 -12.967  0.00-17.00           H  
ATOM    512  C   ARN    32     -18.780 -46.860 -11.090  0.00-17.00           C  
ATOM    513  O   ARN    32     -18.543 -47.660 -10.206  0.00-17.00           O  
ATOM    514  N   VAL    33     -18.054 -46.712 -12.186  0.00-17.00           N  
ATOM    515  H   VAL    33     -18.216 -45.927 -12.820  0.00-17.00           H  
ATOM    516  CA  VAL    33     -16.812 -47.448 -12.477  0.00-17.00           C  
ATOM    517  HA  VAL    33     -17.121 -48.426 -12.230  0.00-17.00           H  
ATOM    518  CB  VAL    33     -16.386 -47.402 -13.949  0.00-17.00           C  
ATOM    519  HB  VAL    33     -16.244 -46.359 -14.137  0.00-17.00           H  
ATOM    520  CG1 VAL    33     -15.112 -48.114 -14.205  0.00-17.00           C  
ATOM    521 HG11 VAL    33     -14.802 -48.849 -13.477  0.00-17.00           H  
ATOM    522 HG12 VAL    33     -15.129 -48.639 -15.154  0.00-17.00           H  
ATOM    523 HG13 VAL    33     -14.273 -47.423 -14.373  0.00-17.00           H  
ATOM    524  CG2 VAL    33     -17.464 -48.032 -14.856  0.00-17.00           C  
ATOM    525 HG21 VAL    33     -17.351 -47.590 -15.855  0.00-17.00           H  
ATOM    526 HG22 VAL    33     -17.317 -49.116 -14.911  0.00-17.00           H  
ATOM    527 HG23 VAL    33     -18.509 -47.781 -14.575  0.00-17.00           H  
ATOM    528  C   VAL    33     -15.802 -47.190 -11.455  0.00-17.00           C  
ATOM    529  O   VAL    33     -15.238 -48.177 -10.932  0.00-17.00           O  
ATOM    530  N   ALA    34     -15.496 -45.954 -11.105  0.00-17.00           N  
ATOM    531  H   ALA    34     -15.842 -45.179 -11.646  0.00-17.00           H  
ATOM    532  CA  ALA    34     -14.416 -45.540 -10.194  0.00-17.00           C  
ATOM    533  HA  ALA    34     -13.451 -45.909 -10.463  0.00-17.00           H  
ATOM    534  CB  ALA    34     -14.396 -44.019 -10.136  0.00-17.00           C  
ATOM    535  HB1 ALA    34     -15.380 -43.599 -10.058  0.00-17.00           H  
ATOM    536  HB2 ALA    34     -13.900 -43.672 -11.004  0.00-17.00           H  
ATOM    537  HB3 ALA    34     -13.833 -43.687  -9.203  0.00-17.00           H  
ATOM    538  C   ALA    34     -14.618 -46.108  -8.828  0.00-17.00           C  
ATOM    539  O   ALA    34     -13.653 -46.464  -8.145  0.00-17.00           O  
ATOM    540  N   LYS    35     -15.893 -46.224  -8.419  0.00-17.00           N  
ATOM    541  H   LYS    35     -16.662 -45.861  -8.929  0.00-17.00           H  
ATOM    542  CA  LYS    35     -16.280 -46.674  -7.044  0.00-17.00           C  
ATOM    543  HA  LYS    35     -15.612 -46.301  -6.296  0.00-17.00           H  
ATOM    544  CB  LYS    35     -17.666 -46.064  -6.763  0.00-17.00           C  
ATOM    545  HB2 LYS    35     -18.083 -46.508  -5.825  0.00-17.00           H  
ATOM    546  HB3 LYS    35     -18.376 -46.490  -7.539  0.00-17.00           H  
ATOM    547  CG  LYS    35     -17.672 -44.535  -6.768  0.00-17.00           C  
ATOM    548  HG2 LYS    35     -18.734 -44.315  -6.951  0.00-17.00           H  
ATOM    549  HG3 LYS    35     -17.174 -44.143  -7.674  0.00-17.00           H  
ATOM    550  CD  LYS    35     -17.050 -43.901  -5.429  0.00-17.00           C  
ATOM    551  HD2 LYS    35     -17.520 -44.340  -4.570  0.00-17.00           H  
ATOM    552  HD3 LYS    35     -16.026 -44.045  -5.295  0.00-17.00           H  
ATOM    553  CE  LYS    35     -17.188 -42.356  -5.451  0.00-17.00           C  
ATOM    554  HE2 LYS    35     -16.453 -42.013  -6.198  0.00-17.00           H  
ATOM    555  HE3 LYS    35     -18.129 -42.023  -5.788  0.00-17.00           H  
ATOM    556  NZ  LYS    35     -16.894 -41.804  -4.119  0.00-17.00           N  
ATOM    557  HZ1 LYS    35     -16.002 -42.114  -3.740  0.00-17.00           H  
ATOM    558  HZ2 LYS    35     -17.506 -42.213  -3.397  0.00-17.00           H  
ATOM    559  HZ3 LYS    35     -17.076 -40.774  -4.153  0.00-17.00           H  
ATOM    560  C   LYS    35     -16.501 -48.201  -7.045  0.00-17.00           C  
ATOM    561  O   LYS    35     -16.675 -48.666  -5.903  0.00-17.00           O  
ATOM    562  N   LEU    36     -16.314 -48.959  -8.104  0.00-17.00           N  
ATOM    563  H   LEU    36     -16.335 -48.458  -9.013  0.00-17.00           H  
ATOM    564  CA  LEU    36     -16.257 -50.454  -8.124  0.00-17.00           C  
ATOM    565  HA  LEU    36     -17.242 -50.843  -7.790  0.00-17.00           H  
ATOM    566  CB  LEU    36     -15.907 -51.025  -9.540  0.00-17.00           C  
ATOM    567  HB2 LEU    36     -15.665 -52.131  -9.461  0.00-17.00           H  
ATOM    568  HB3 LEU    36     -14.990 -50.637  -9.983  0.00-17.00           H  
ATOM    569  CG  LEU    36     -17.039 -50.845 -10.558  0.00-17.00           C  
ATOM    570  HG  LEU    36     -17.365 -49.828 -10.633  0.00-17.00           H  
ATOM    571  CD1 LEU    36     -16.631 -51.386 -11.883  0.00-17.00           C  
ATOM    572 HD11 LEU    36     -15.933 -50.809 -12.434  0.00-17.00           H  
ATOM    573 HD12 LEU    36     -17.443 -51.610 -12.498  0.00-17.00           H  
ATOM    574 HD13 LEU    36     -16.207 -52.358 -11.748  0.00-17.00           H  
ATOM    575  CD2 LEU    36     -18.290 -51.608 -10.131  0.00-17.00           C  
ATOM    576 HD21 LEU    36     -18.448 -51.444  -9.053  0.00-17.00           H  
ATOM    577 HD22 LEU    36     -19.208 -51.354 -10.687  0.00-17.00           H  
ATOM    578 HD23 LEU    36     -18.177 -52.676 -10.274  0.00-17.00           H  
ATOM    579  C   LEU    36     -15.119 -50.939  -7.201  0.00-17.00           C  
ATOM    580  O   LEU    36     -14.020 -50.326  -7.239  0.00-17.00           O  
ATOM    581  N   PRO    37     -15.284 -51.957  -6.381  0.00-17.00           N  
ATOM    582  CD  PRO    37     -16.596 -52.600  -6.246  0.00-17.00           C  
ATOM    583  HD2 PRO    37     -16.808 -53.171  -7.215  0.00-17.00           H  
ATOM    584  HD3 PRO    37     -17.409 -51.900  -6.114  0.00-17.00           H  
ATOM    585  CG  PRO    37     -16.476 -53.435  -5.035  0.00-17.00           C  
ATOM    586  HG2 PRO    37     -17.021 -54.357  -5.078  0.00-17.00           H  
ATOM    587  HG3 PRO    37     -16.694 -52.795  -4.154  0.00-17.00           H  
ATOM    588  CB  PRO    37     -14.980 -53.763  -4.930  0.00-17.00           C  
ATOM    589  HB2 PRO    37     -14.684 -53.960  -3.861  0.00-17.00           H  
ATOM    590  HB3 PRO    37     -14.748 -54.586  -5.654  0.00-17.00           H  
ATOM    591  CA  PRO    37     -14.296 -52.484  -5.472  0.00-17.00           C  
ATOM    592  HA  PRO    37     -14.182 -51.774  -4.668  0.00-17.00           H  
ATOM    593  C   PRO    37     -12.957 -52.665  -6.202  0.00-17.00           C  
ATOM    594  O   PRO    37     -11.882 -52.394  -5.647  0.00-17.00           O  
ATOM    595  N   LYN    38     -13.015 -53.279  -7.358  0.00-17.00           N  
ATOM    596  H   LYN    38     -13.917 -53.639  -7.731  0.00-17.00           H  
ATOM    597  CA  LYN    38     -11.806 -53.687  -8.097  0.00-17.00           C  
ATOM    598  HA  LYN    38     -11.234 -54.214  -7.360  0.00-17.00           H  
ATOM    599  CB  LYN    38     -12.082 -54.585  -9.347  0.00-17.00           C  
ATOM    600  HB2 LYN    38     -11.242 -55.169  -9.733  0.00-17.00           H  
ATOM    601  HB3 LYN    38     -12.822 -55.193  -8.970  0.00-17.00           H  
ATOM    602  CG  LYN    38     -12.694 -53.779 -10.496  0.00-17.00           C  
ATOM    603  HG2 LYN    38     -12.116 -52.832 -10.623  0.00-17.00           H  
ATOM    604  HG3 LYN    38     -13.702 -53.509 -10.209  0.00-17.00           H  
ATOM    605  CD  LYN    38     -12.748 -54.671 -11.713  0.00-17.00           C  
ATOM    606  HD2 LYN    38     -11.760 -54.925 -12.081  0.00-17.00           H  
ATOM    607  HD3 LYN    38     -13.245 -55.610 -11.462  0.00-17.00           H  
ATOM    608  CE  LYN    38     -13.446 -53.853 -12.908  0.00-17.00           C  
ATOM    609  HE2 LYN    38     -14.334 -53.455 -12.478  0.00-17.00           H  
ATOM    610  HE3 LYN    38     -12.845 -53.042 -13.191  0.00-17.00           H  
ATOM    611  NZ  LYN    38     -13.784 -54.782 -13.929  0.00-17.00           N  
ATOM    612  HZ1 LYN    38     -12.971 -55.326 -14.146  0.00-17.00           H  
ATOM    613  HZ2 LYN    38     -14.101 -54.346 -14.765  0.00-17.00           H  
ATOM    614  C   LYN    38     -10.938 -52.475  -8.355  0.00-17.00           C  
ATOM    615  O   LYN    38      -9.790 -52.719  -8.539  0.00-17.00           O  
ATOM    616  N   ASN    39     -11.455 -51.247  -8.280  0.00-17.00           N  
ATOM    617  H   ASN    39     -12.437 -51.124  -8.100  0.00-17.00           H  
ATOM    618  CA  ASN    39     -10.665 -50.058  -8.786  0.00-17.00           C  
ATOM    619  HA  ASN    39      -9.766 -50.368  -9.367  0.00-17.00           H  
ATOM    620  CB  ASN    39     -11.565 -49.316  -9.801  0.00-17.00           C  
ATOM    621  HB2 ASN    39     -12.505 -48.976  -9.389  0.00-17.00           H  
ATOM    622  HB3 ASN    39     -11.075 -48.406 -10.234  0.00-17.00           H  
ATOM    623  CG  ASN    39     -11.840 -50.071 -11.093  0.00-17.00           C  
ATOM    624  OD1 ASN    39     -10.979 -50.752 -11.609  0.00-17.00           O  
ATOM    625  ND2 ASN    39     -13.056 -49.975 -11.615  0.00-17.00           N  
ATOM    626 HD21 ASN    39     -13.267 -50.578 -12.392  0.00-17.00           H  
ATOM    627 HD22 ASN    39     -13.734 -49.385 -11.314  0.00-17.00           H  
ATOM    628  C   ASN    39     -10.416 -49.077  -7.580  0.00-17.00           C  
ATOM    629  O   ASN    39     -10.209 -47.872  -7.785  0.00-17.00           O  
ATOM    630  N   LYN    40     -10.524 -49.609  -6.333  0.00-17.00           N  
ATOM    631  H   LYN    40     -10.913 -50.508  -6.263  0.00-17.00           H  
ATOM    632  CA  LYN    40     -10.204 -48.917  -5.167  0.00-17.00           C  
ATOM    633  HA  LYN    40     -10.781 -48.024  -5.112  0.00-17.00           H  
ATOM    634  CB  LYN    40     -10.558 -49.901  -4.038  0.00-17.00           C  
ATOM    635  HB2 LYN    40     -10.000 -50.846  -4.137  0.00-17.00           H  
ATOM    636  HB3 LYN    40     -11.558 -50.230  -4.193  0.00-17.00           H  
ATOM    637  CG  LYN    40     -10.369 -49.286  -2.650  0.00-17.00           C  
ATOM    638  HG2 LYN    40     -10.798 -48.328  -2.624  0.00-17.00           H  
ATOM    639  HG3 LYN    40      -9.340 -49.029  -2.501  0.00-17.00           H  
ATOM    640  CD  LYN    40     -10.924 -50.201  -1.587  0.00-17.00           C  
ATOM    641  HD2 LYN    40     -10.810 -51.224  -2.016  0.00-17.00           H  
ATOM    642  HD3 LYN    40     -11.989 -50.074  -1.414  0.00-17.00           H  
ATOM    643  CE  LYN    40     -10.096 -50.016  -0.304  0.00-17.00           C  
ATOM    644  HE2 LYN    40     -10.232 -50.822   0.417  0.00-17.00           H  
ATOM    645  HE3 LYN    40      -9.049 -49.936  -0.526  0.00-17.00           H  
ATOM    646  NZ  LYN    40     -10.533 -48.774   0.365  0.00-17.00           N  
ATOM    647  HZ1 LYN    40     -10.077 -47.932   0.090  0.00-17.00           H  
ATOM    648  HZ2 LYN    40     -10.395 -48.891   1.333  0.00-17.00           H  
ATOM    649  C   LYN    40      -8.736 -48.446  -5.139  0.00-17.00           C  
ATOM    650  O   LYN    40      -8.464 -47.247  -5.133  0.00-17.00           O  
ATOM    651  N   ASN    41      -7.771 -49.296  -5.366  0.00-17.00           N  
ATOM    652  H   ASN    41      -8.268 -50.143  -5.525  0.00-17.00           H  
ATOM    653  CA  ASN    41      -6.240 -49.082  -5.420  0.00-17.00           C  
ATOM    654  HA  ASN    41      -5.958 -48.528  -4.501  0.00-17.00           H  
ATOM    655  CB  ASN    41      -5.492 -50.388  -5.272  0.00-17.00           C  
ATOM    656  HB2 ASN    41      -5.938 -50.889  -4.402  0.00-17.00           H  
ATOM    657  HB3 ASN    41      -4.431 -50.145  -5.016  0.00-17.00           H  
ATOM    658  CG  ASN    41      -5.451 -51.279  -6.535  0.00-17.00           C  
ATOM    659  OD1 ASN    41      -6.101 -51.008  -7.547  0.00-17.00           O  
ATOM    660  ND2 ASN    41      -4.823 -52.449  -6.450  0.00-17.00           N  
ATOM    661 HD21 ASN    41      -4.314 -52.596  -5.558  0.00-17.00           H  
ATOM    662 HD22 ASN    41      -4.942 -53.199  -7.159  0.00-17.00           H  
ATOM    663  C   ASN    41      -5.823 -48.138  -6.562  0.00-17.00           C  
ATOM    664  O   ASN    41      -4.602 -47.823  -6.613  0.00-17.00           O  
ATOM    665  N   ARN    42      -6.753 -47.898  -7.424  0.00-17.00           N  
ATOM    666  H   ARN    42      -7.742 -48.294  -7.240  0.00-17.00           H  
ATOM    667  CA  ARN    42      -6.522 -47.133  -8.667  0.00-17.00           C  
ATOM    668  HA  ARN    42      -5.504 -47.188  -8.892  0.00-17.00           H  
ATOM    669  CB  ARN    42      -7.339 -47.766  -9.853  0.00-17.00           C  
ATOM    670  HB2 ARN    42      -7.375 -47.076 -10.687  0.00-17.00           H  
ATOM    671  HB3 ARN    42      -8.383 -47.925  -9.672  0.00-17.00           H  
ATOM    672  CG  ARN    42      -6.775 -49.115 -10.307  0.00-17.00           C  
ATOM    673  HG2 ARN    42      -7.045 -49.782  -9.511  0.00-17.00           H  
ATOM    674  HG3 ARN    42      -5.719 -48.953 -10.367  0.00-17.00           H  
ATOM    675  CD  ARN    42      -7.288 -49.569 -11.695  0.00-17.00           C  
ATOM    676  HD2 ARN    42      -8.397 -49.654 -11.653  0.00-17.00           H  
ATOM    677  HD3 ARN    42      -6.986 -48.839 -12.444  0.00-17.00           H  
ATOM    678  NE  ARN    42      -6.725 -50.866 -12.049  0.00-17.00           N  
ATOM    679  HE  ARN    42      -7.342 -51.589 -11.590  0.00-17.00           H  
ATOM    680  CZ  ARN    42      -6.512 -51.213 -13.478  0.00-17.00           C  
ATOM    681  NH1 ARN    42      -6.765 -50.517 -14.539  0.00-17.00           N  
ATOM    682 HH11 ARN    42      -7.141 -49.648 -14.164  0.00-17.00           H  
ATOM    683  NH2 ARN    42      -5.979 -52.557 -13.470  0.00-17.00           N  
ATOM    684 HH21 ARN    42      -5.494 -52.727 -12.555  0.00-17.00           H  
ATOM    685 HH22 ARN    42      -6.712 -53.226 -13.619  0.00-17.00           H  
ATOM    686  C   ARN    42      -6.922 -45.652  -8.452  0.00-17.00           C  
ATOM    687  O   ARN    42      -6.797 -44.851  -9.454  0.00-17.00           O  
ATOM    688  N   ASN    43      -7.349 -45.250  -7.265  0.00-17.00           N  
ATOM    689  H   ASN    43      -7.317 -45.947  -6.508  0.00-17.00           H  
ATOM    690  CA  ASN    43      -7.771 -43.901  -6.882  0.00-17.00           C  
ATOM    691  HA  ASN    43      -7.628 -43.156  -7.647  0.00-17.00           H  
ATOM    692  CB  ASN    43      -9.198 -43.848  -6.531  0.00-17.00           C  
ATOM    693  HB2 ASN    43      -9.463 -42.880  -6.151  0.00-17.00           H  
ATOM    694  HB3 ASN    43      -9.597 -44.595  -5.843  0.00-17.00           H  
ATOM    695  CG  ASN    43     -10.108 -43.969  -7.757  0.00-17.00           C  
ATOM    696  OD1 ASN    43      -9.949 -43.328  -8.732  0.00-17.00           O  
ATOM    697  ND2 ASN    43     -11.038 -44.974  -7.733  0.00-17.00           N  
ATOM    698 HD21 ASN    43     -11.756 -45.168  -8.509  0.00-17.00           H  
ATOM    699 HD22 ASN    43     -11.223 -45.570  -6.903  0.00-17.00           H  
ATOM    700  C   ASN    43      -6.926 -43.646  -5.660  0.00-17.00           C  
ATOM    701  O   ASN    43      -6.833 -44.474  -4.794  0.00-17.00           O  
ATOM    702  N   ARG    44      -6.329 -42.483  -5.737  0.00-17.00           N  
ATOM    703  H   ARG    44      -6.735 -41.695  -6.295  0.00-17.00           H  
ATOM    704  CA  ARG    44      -5.344 -42.045  -4.729  0.00-17.00           C  
ATOM    705  HA  ARG    44      -4.780 -42.919  -4.421  0.00-17.00           H  
ATOM    706  CB  ARG    44      -4.393 -40.916  -5.275  0.00-17.00           C  
ATOM    707  HB2 ARG    44      -5.028 -40.075  -5.666  0.00-17.00           H  
ATOM    708  HB3 ARG    44      -3.897 -41.261  -6.163  0.00-17.00           H  
ATOM    709  CG  ARG    44      -3.328 -40.375  -4.279  0.00-17.00           C  
ATOM    710  HG2 ARG    44      -2.922 -41.218  -3.896  0.00-17.00           H  
ATOM    711  HG3 ARG    44      -3.771 -39.779  -3.492  0.00-17.00           H  
ATOM    712  CD  ARG    44      -2.314 -39.369  -4.983  0.00-17.00           C  
ATOM    713  HD2 ARG    44      -1.815 -38.742  -4.251  0.00-17.00           H  
ATOM    714  HD3 ARG    44      -2.873 -38.737  -5.603  0.00-17.00           H  
ATOM    715  NE  ARG    44      -1.258 -40.083  -5.725  0.00-17.00           N  
ATOM    716  HE  ARG    44      -1.404 -40.019  -6.776  0.00-17.00           H  
ATOM    717  CZ  ARG    44      -0.165 -40.531  -5.176  0.00-17.00           C  
ATOM    718  NH1 ARG    44       0.017 -40.517  -3.880  0.00-17.00           N  
ATOM    719 HH11 ARG    44       0.942 -40.811  -3.518  0.00-17.00           H  
ATOM    720 HH12 ARG    44      -0.580 -39.954  -3.256  0.00-17.00           H  
ATOM    721  NH2 ARG    44       0.774 -40.999  -5.912  0.00-17.00           N  
ATOM    722 HH21 ARG    44       1.516 -41.661  -5.589  0.00-17.00           H  
ATOM    723 HH22 ARG    44       0.735 -41.080  -6.878  0.00-17.00           H  
ATOM    724  C   ARG    44      -6.047 -41.567  -3.449  0.00-17.00           C  
ATOM    725  O   ARG    44      -5.672 -42.062  -2.353  0.00-17.00           O  
ATOM    726  N   TYR    45      -7.012 -40.654  -3.586  0.00-17.00           N  
ATOM    727  H   TYR    45      -7.415 -40.553  -4.568  0.00-17.00           H  
ATOM    728  CA  TYR    45      -7.620 -40.089  -2.448  0.00-17.00           C  
ATOM    729  HA  TYR    45      -7.122 -40.222  -1.514  0.00-17.00           H  
ATOM    730  CB  TYR    45      -7.527 -38.517  -2.507  0.00-17.00           C  
ATOM    731  HB2 TYR    45      -8.078 -37.999  -3.279  0.00-17.00           H  
ATOM    732  HB3 TYR    45      -7.980 -38.046  -1.609  0.00-17.00           H  
ATOM    733  CG  TYR    45      -6.160 -37.940  -2.496  0.00-17.00           C  
ATOM    734  CD1 TYR    45      -5.289 -38.105  -1.380  0.00-17.00           C  
ATOM    735  HD1 TYR    45      -5.553 -38.739  -0.522  0.00-17.00           H  
ATOM    736  CE1 TYR    45      -3.982 -37.562  -1.425  0.00-17.00           C  
ATOM    737  HE1 TYR    45      -3.303 -37.775  -0.628  0.00-17.00           H  
ATOM    738  CZ  TYR    45      -3.526 -36.956  -2.655  0.00-17.00           C  
ATOM    739  OH  TYR    45      -2.229 -36.624  -2.777  0.00-17.00           O  
ATOM    740  HH  TYR    45      -1.945 -35.850  -3.417  0.00-17.00           H  
ATOM    741  CE2 TYR    45      -4.418 -36.820  -3.758  0.00-17.00           C  
ATOM    742  HE2 TYR    45      -4.097 -36.378  -4.686  0.00-17.00           H  
ATOM    743  CD2 TYR    45      -5.760 -37.306  -3.646  0.00-17.00           C  
ATOM    744  HD2 TYR    45      -6.321 -37.332  -4.573  0.00-17.00           H  
ATOM    745  C   TYR    45      -9.022 -40.578  -2.273  0.00-17.00           C  
ATOM    746  O   TYR    45      -9.493 -41.480  -3.000  0.00-17.00           O  
ATOM    747  N   ARG    46      -9.757 -39.972  -1.341  0.00-17.00           N  
ATOM    748  H   ARG    46      -9.430 -39.066  -0.931  0.00-17.00           H  
ATOM    749  CA  ARG    46     -10.932 -40.550  -0.718  0.00-17.00           C  
ATOM    750  HA  ARG    46     -10.670 -41.600  -0.534  0.00-17.00           H  
ATOM    751  CB  ARG    46     -11.266 -39.770   0.551  0.00-17.00           C  
ATOM    752  HB2 ARG    46     -11.508 -38.724   0.283  0.00-17.00           H  
ATOM    753  HB3 ARG    46     -10.387 -39.758   1.174  0.00-17.00           H  
ATOM    754  CG  ARG    46     -12.381 -40.399   1.439  0.00-17.00           C  
ATOM    755  HG2 ARG    46     -13.375 -40.166   0.993  0.00-17.00           H  
ATOM    756  HG3 ARG    46     -12.453 -41.534   1.384  0.00-17.00           H  
ATOM    757  CD  ARG    46     -12.452 -39.808   2.851  0.00-17.00           C  
ATOM    758  HD2 ARG    46     -11.550 -40.176   3.371  0.00-17.00           H  
ATOM    759  HD3 ARG    46     -13.267 -40.326   3.436  0.00-17.00           H  
ATOM    760  NE  ARG    46     -12.737 -38.371   2.941  0.00-17.00           N  
ATOM    761  HE  ARG    46     -13.679 -38.170   2.642  0.00-17.00           H  
ATOM    762  CZ  ARG    46     -11.953 -37.405   3.381  0.00-17.00           C  
ATOM    763  NH1 ARG    46     -10.790 -37.574   3.959  0.00-17.00           N  
ATOM    764 HH11 ARG    46     -10.195 -36.731   4.154  0.00-17.00           H  
ATOM    765 HH12 ARG    46     -10.447 -38.484   4.138  0.00-17.00           H  
ATOM    766  NH2 ARG    46     -12.450 -36.161   3.279  0.00-17.00           N  
ATOM    767 HH21 ARG    46     -13.369 -35.908   2.864  0.00-17.00           H  
ATOM    768 HH22 ARG    46     -12.032 -35.317   3.578  0.00-17.00           H  
ATOM    769  C   ARG    46     -12.104 -40.507  -1.776  0.00-17.00           C  
ATOM    770  O   ARG    46     -12.626 -41.554  -2.123  0.00-17.00           O  
ATOM    771  N   ASP    47     -12.509 -39.339  -2.234  0.00-17.00           N  
ATOM    772  H   ASP    47     -12.041 -38.548  -1.856  0.00-17.00           H  
ATOM    773  CA  ASP    47     -13.583 -39.119  -3.260  0.00-17.00           C  
ATOM    774  HA  ASP    47     -13.652 -40.077  -3.852  0.00-17.00           H  
ATOM    775  CB  ASP    47     -14.933 -38.816  -2.514  0.00-17.00           C  
ATOM    776  HB2 ASP    47     -14.780 -37.994  -1.812  0.00-17.00           H  
ATOM    777  HB3 ASP    47     -15.186 -39.684  -1.906  0.00-17.00           H  
ATOM    778  CG  ASP    47     -16.222 -38.526  -3.280  0.00-17.00           C  
ATOM    779  OD1 ASP    47     -17.093 -37.709  -2.818  0.00-17.00           O  
ATOM    780  OD2 ASP    47     -16.454 -39.161  -4.384  0.00-17.00           O  
ATOM    781  C   ASP    47     -13.249 -38.017  -4.258  0.00-17.00           C  
ATOM    782  O   ASP    47     -13.860 -37.004  -4.194  0.00-17.00           O  
ATOM    783  N   VAL    48     -12.243 -38.241  -5.078  0.00-17.00           N  
ATOM    784  H   VAL    48     -12.001 -39.221  -5.205  0.00-17.00           H  
ATOM    785  CA  VAL    48     -11.780 -37.408  -6.123  0.00-17.00           C  
ATOM    786  HA  VAL    48     -12.506 -36.593  -6.378  0.00-17.00           H  
ATOM    787  CB  VAL    48     -10.444 -36.693  -5.756  0.00-17.00           C  
ATOM    788  HB  VAL    48      -9.805 -37.483  -5.471  0.00-17.00           H  
ATOM    789  CG1 VAL    48      -9.814 -35.833  -6.896  0.00-17.00           C  
ATOM    790 HG11 VAL    48      -9.495 -36.438  -7.809  0.00-17.00           H  
ATOM    791 HG12 VAL    48     -10.391 -34.989  -7.280  0.00-17.00           H  
ATOM    792 HG13 VAL    48      -8.901 -35.442  -6.403  0.00-17.00           H  
ATOM    793  CG2 VAL    48     -10.623 -35.737  -4.487  0.00-17.00           C  
ATOM    794 HG21 VAL    48     -10.730 -36.429  -3.685  0.00-17.00           H  
ATOM    795 HG22 VAL    48      -9.800 -35.063  -4.189  0.00-17.00           H  
ATOM    796 HG23 VAL    48     -11.514 -35.156  -4.491  0.00-17.00           H  
ATOM    797  C   VAL    48     -11.616 -38.396  -7.330  0.00-17.00           C  
ATOM    798  O   VAL    48     -10.731 -39.259  -7.206  0.00-17.00           O  
ATOM    799  N   SER    49     -12.476 -38.406  -8.402  0.00-17.00           N  
ATOM    800  H   SER    49     -13.152 -37.673  -8.397  0.00-17.00           H  
ATOM    801  CA  SER    49     -12.395 -39.481  -9.413  0.00-17.00           C  
ATOM    802  HA  SER    49     -11.386 -39.548  -9.683  0.00-17.00           H  
ATOM    803  CB  SER    49     -12.820 -40.831  -8.743  0.00-17.00           C  
ATOM    804  HB2 SER    49     -12.573 -41.666  -9.402  0.00-17.00           H  
ATOM    805  HB3 SER    49     -12.264 -41.013  -7.913  0.00-17.00           H  
ATOM    806  OG  SER    49     -14.216 -40.792  -8.477  0.00-17.00           O  
ATOM    807  HG  SER    49     -14.478 -39.979  -8.071  0.00-17.00           H  
ATOM    808  C   SER    49     -13.315 -39.039 -10.557  0.00-17.00           C  
ATOM    809  O   SER    49     -14.150 -38.150 -10.395  0.00-17.00           O  
ATOM    810  N   PRO    50     -13.225 -39.633 -11.785  0.00-17.00           N  
ATOM    811  CD  PRO    50     -12.345 -40.766 -12.058  0.00-17.00           C  
ATOM    812  HD2 PRO    50     -11.305 -40.485 -11.904  0.00-17.00           H  
ATOM    813  HD3 PRO    50     -12.775 -41.536 -11.449  0.00-17.00           H  
ATOM    814  CG  PRO    50     -12.600 -41.113 -13.535  0.00-17.00           C  
ATOM    815  HG2 PRO    50     -13.357 -41.900 -13.542  0.00-17.00           H  
ATOM    816  HG3 PRO    50     -11.786 -41.511 -14.140  0.00-17.00           H  
ATOM    817  CB  PRO    50     -13.210 -39.881 -14.093  0.00-17.00           C  
ATOM    818  HB2 PRO    50     -12.389 -39.257 -14.419  0.00-17.00           H  
ATOM    819  HB3 PRO    50     -13.810 -40.122 -14.929  0.00-17.00           H  
ATOM    820  CA  PRO    50     -13.908 -39.121 -12.996  0.00-17.00           C  
ATOM    821  HA  PRO    50     -13.756 -38.050 -13.089  0.00-17.00           H  
ATOM    822  C   PRO    50     -15.394 -39.551 -12.961  0.00-17.00           C  
ATOM    823  O   PRO    50     -15.738 -40.564 -12.304  0.00-17.00           O  
ATOM    824  N   PHE    51     -16.286 -38.926 -13.682  0.00-17.00           N  
ATOM    825  H   PHE    51     -15.873 -38.348 -14.393  0.00-17.00           H  
ATOM    826  CA  PHE    51     -17.656 -39.391 -13.988  0.00-17.00           C  
ATOM    827  HA  PHE    51     -18.052 -39.864 -13.052  0.00-17.00           H  
ATOM    828  CB  PHE    51     -18.448 -38.139 -14.346  0.00-17.00           C  
ATOM    829  HB2 PHE    51     -19.416 -38.503 -14.743  0.00-17.00           H  
ATOM    830  HB3 PHE    51     -17.931 -37.663 -15.261  0.00-17.00           H  
ATOM    831  CG  PHE    51     -18.707 -37.038 -13.270  0.00-17.00           C  
ATOM    832  CD1 PHE    51     -19.048 -37.305 -11.967  0.00-17.00           C  
ATOM    833  HD1 PHE    51     -19.029 -38.261 -11.488  0.00-17.00           H  
ATOM    834  CE1 PHE    51     -19.272 -36.212 -11.122  0.00-17.00           C  
ATOM    835  HE1 PHE    51     -19.483 -36.366 -10.057  0.00-17.00           H  
ATOM    836  CZ  PHE    51     -19.227 -34.870 -11.538  0.00-17.00           C  
ATOM    837  HZ  PHE    51     -19.497 -34.072 -10.903  0.00-17.00           H  
ATOM    838  CE2 PHE    51     -18.819 -34.623 -12.818  0.00-17.00           C  
ATOM    839  HE2 PHE    51     -18.915 -33.628 -13.187  0.00-17.00           H  
ATOM    840  CD2 PHE    51     -18.506 -35.699 -13.687  0.00-17.00           C  
ATOM    841  HD2 PHE    51     -18.405 -35.569 -14.712  0.00-17.00           H  
ATOM    842  C   PHE    51     -17.590 -40.254 -15.294  0.00-17.00           C  
ATOM    843  O   PHE    51     -16.686 -40.053 -16.188  0.00-17.00           O  
ATOM    844  N   ASH    52     -18.425 -41.228 -15.378  0.00-17.00           N  
ATOM    845  H   ASH    52     -18.968 -41.212 -14.533  0.00-17.00           H  
ATOM    846  CA  ASH    52     -18.341 -42.389 -16.292  0.00-17.00           C  
ATOM    847  HA  ASH    52     -17.424 -42.954 -16.127  0.00-17.00           H  
ATOM    848  CB  ASH    52     -19.607 -43.276 -16.139  0.00-17.00           C  
ATOM    849  HB2 ASH    52     -20.482 -42.584 -16.006  0.00-17.00           H  
ATOM    850  HB3 ASH    52     -19.720 -43.937 -17.051  0.00-17.00           H  
ATOM    851  CG  ASH    52     -19.558 -44.163 -14.876  0.00-17.00           C  
ATOM    852  OD1 ASH    52     -18.526 -45.064 -14.696  0.00-17.00           O  
ATOM    853  OD2 ASH    52     -20.330 -43.899 -13.976  0.00-17.00           O  
ATOM    854  HD1 ASH    52     -18.206 -45.364 -15.535  0.00-17.00           H  
ATOM    855  C   ASH    52     -18.413 -41.915 -17.747  0.00-17.00           C  
ATOM    856  O   ASH    52     -17.655 -42.366 -18.549  0.00-17.00           O  
ATOM    857  N   HIE    53     -19.305 -41.001 -18.059  0.00-17.00           N  
ATOM    858  H   HIE    53     -19.816 -40.697 -17.276  0.00-17.00           H  
ATOM    859  CA  HIE    53     -19.474 -40.445 -19.394  0.00-17.00           C  
ATOM    860  HA  HIE    53     -19.695 -41.306 -20.051  0.00-17.00           H  
ATOM    861  CB  HIE    53     -20.654 -39.495 -19.452  0.00-17.00           C  
ATOM    862  HB2 HIE    53     -21.001 -39.369 -20.486  0.00-17.00           H  
ATOM    863  HB3 HIE    53     -21.509 -39.890 -18.868  0.00-17.00           H  
ATOM    864  CG  HIE    53     -20.378 -38.078 -18.963  0.00-17.00           C  
ATOM    865  ND1 HIE    53     -19.670 -37.202 -19.772  0.00-17.00           N  
ATOM    866  CE1 HIE    53     -19.603 -36.015 -19.186  0.00-17.00           C  
ATOM    867  HE1 HIE    53     -19.126 -35.083 -19.481  0.00-17.00           H  
ATOM    868  NE2 HIE    53     -20.256 -36.067 -18.084  0.00-17.00           N  
ATOM    869  HE2 HIE    53     -20.526 -35.268 -17.576  0.00-17.00           H  
ATOM    870  CD2 HIE    53     -20.727 -37.331 -17.863  0.00-17.00           C  
ATOM    871  HD2 HIE    53     -21.319 -37.643 -17.039  0.00-17.00           H  
ATOM    872  C   HIE    53     -18.257 -39.911 -20.054  0.00-17.00           C  
ATOM    873  O   HIE    53     -18.259 -39.746 -21.244  0.00-17.00           O  
ATOM    874  N   SER    54     -17.242 -39.453 -19.287  0.00-17.00           N  
ATOM    875  H   SER    54     -17.384 -39.437 -18.275  0.00-17.00           H  
ATOM    876  CA  SER    54     -16.048 -38.713 -19.705  0.00-17.00           C  
ATOM    877  HA  SER    54     -15.898 -38.784 -20.785  0.00-17.00           H  
ATOM    878  CB  SER    54     -16.232 -37.174 -19.497  0.00-17.00           C  
ATOM    879  HB2 SER    54     -15.190 -36.657 -19.588  0.00-17.00           H  
ATOM    880  HB3 SER    54     -16.745 -36.688 -20.285  0.00-17.00           H  
ATOM    881  OG  SER    54     -16.710 -36.839 -18.221  0.00-17.00           O  
ATOM    882  HG  SER    54     -17.630 -37.068 -18.312  0.00-17.00           H  
ATOM    883  C   SER    54     -14.753 -39.243 -19.051  0.00-17.00           C  
ATOM    884  O   SER    54     -13.775 -38.537 -19.109  0.00-17.00           O  
ATOM    885  N   ARN    55     -14.696 -40.534 -18.657  0.00-17.00           N  
ATOM    886  H   ARN    55     -15.521 -41.070 -18.605  0.00-17.00           H  
ATOM    887  CA  ARN    55     -13.415 -41.101 -18.246  0.00-17.00           C  
ATOM    888  HA  ARN    55     -12.702 -40.414 -17.703  0.00-17.00           H  
ATOM    889  CB  ARN    55     -13.685 -42.299 -17.254  0.00-17.00           C  
ATOM    890  HB2 ARN    55     -12.746 -42.717 -16.784  0.00-17.00           H  
ATOM    891  HB3 ARN    55     -14.135 -41.902 -16.398  0.00-17.00           H  
ATOM    892  CG  ARN    55     -14.572 -43.505 -17.649  0.00-17.00           C  
ATOM    893  HG2 ARN    55     -14.237 -44.018 -18.629  0.00-17.00           H  
ATOM    894  HG3 ARN    55     -15.519 -43.188 -17.823  0.00-17.00           H  
ATOM    895  CD  ARN    55     -14.683 -44.618 -16.550  0.00-17.00           C  
ATOM    896  HD2 ARN    55     -15.290 -44.360 -15.700  0.00-17.00           H  
ATOM    897  HD3 ARN    55     -13.751 -44.816 -16.048  0.00-17.00           H  
ATOM    898  NE  ARN    55     -15.195 -45.842 -17.111  0.00-17.00           N  
ATOM    899  HE  ARN    55     -16.218 -45.881 -17.239  0.00-17.00           H  
ATOM    900  CZ  ARN    55     -14.495 -46.925 -17.655  0.00-17.00           C  
ATOM    901  NH1 ARN    55     -13.255 -46.961 -17.556  0.00-17.00           N  
ATOM    902 HH11 ARN    55     -12.724 -46.202 -17.201  0.00-17.00           H  
ATOM    903  NH2 ARN    55     -15.296 -48.012 -18.135  0.00-17.00           N  
ATOM    904 HH21 ARN    55     -15.131 -48.059 -19.155  0.00-17.00           H  
ATOM    905 HH22 ARN    55     -15.027 -48.873 -17.722  0.00-17.00           H  
ATOM    906  C   ARN    55     -12.688 -41.588 -19.540  0.00-17.00           C  
ATOM    907  O   ARN    55     -13.282 -42.178 -20.461  0.00-17.00           O  
ATOM    908  N   ILE    56     -11.337 -41.424 -19.564  0.00-17.00           N  
ATOM    909  H   ILE    56     -10.823 -41.128 -18.728  0.00-17.00           H  
ATOM    910  CA  ILE    56     -10.599 -42.087 -20.607  0.00-17.00           C  
ATOM    911  HA  ILE    56     -11.007 -42.003 -21.556  0.00-17.00           H  
ATOM    912  CB  ILE    56      -9.183 -41.347 -20.584  0.00-17.00           C  
ATOM    913  HB  ILE    56      -8.778 -41.282 -19.552  0.00-17.00           H  
ATOM    914  CG2 ILE    56      -8.227 -42.214 -21.455  0.00-17.00           C  
ATOM    915 HG21 ILE    56      -8.701 -42.642 -22.293  0.00-17.00           H  
ATOM    916 HG22 ILE    56      -7.894 -43.007 -20.869  0.00-17.00           H  
ATOM    917 HG23 ILE    56      -7.393 -41.623 -21.804  0.00-17.00           H  
ATOM    918  CG1 ILE    56      -9.247 -39.866 -21.094  0.00-17.00           C  
ATOM    919 HG12 ILE    56      -8.295 -39.416 -21.042  0.00-17.00           H  
ATOM    920 HG13 ILE    56      -9.975 -39.335 -20.491  0.00-17.00           H  
ATOM    921  CD1 ILE    56      -9.624 -39.730 -22.604  0.00-17.00           C  
ATOM    922 HD11 ILE    56      -9.064 -40.230 -23.411  0.00-17.00           H  
ATOM    923 HD12 ILE    56      -9.482 -38.721 -22.910  0.00-17.00           H  
ATOM    924 HD13 ILE    56     -10.667 -39.961 -22.832  0.00-17.00           H  
ATOM    925  C   ILE    56     -10.608 -43.621 -20.254  0.00-17.00           C  
ATOM    926  O   ILE    56     -10.381 -43.968 -19.096  0.00-17.00           O  
ATOM    927  N   LYN    57     -10.979 -44.438 -21.206  0.00-17.00           N  
ATOM    928  H   LYN    57     -11.348 -43.990 -22.045  0.00-17.00           H  
ATOM    929  CA  LYN    57     -10.933 -45.895 -21.038  0.00-17.00           C  
ATOM    930  HA  LYN    57     -10.958 -46.116 -19.894  0.00-17.00           H  
ATOM    931  CB  LYN    57     -12.012 -46.675 -21.714  0.00-17.00           C  
ATOM    932  HB2 LYN    57     -12.047 -46.605 -22.801  0.00-17.00           H  
ATOM    933  HB3 LYN    57     -11.980 -47.757 -21.462  0.00-17.00           H  
ATOM    934  CG  LYN    57     -13.388 -46.254 -21.239  0.00-17.00           C  
ATOM    935  HG2 LYN    57     -13.497 -46.629 -20.181  0.00-17.00           H  
ATOM    936  HG3 LYN    57     -13.539 -45.218 -21.190  0.00-17.00           H  
ATOM    937  CD  LYN    57     -14.436 -46.876 -22.179  0.00-17.00           C  
ATOM    938  HD2 LYN    57     -14.145 -47.976 -22.311  0.00-17.00           H  
ATOM    939  HD3 LYN    57     -14.512 -46.486 -23.192  0.00-17.00           H  
ATOM    940  CE  LYN    57     -15.863 -46.857 -21.622  0.00-17.00           C  
ATOM    941  HE2 LYN    57     -15.885 -47.100 -20.562  0.00-17.00           H  
ATOM    942  HE3 LYN    57     -16.428 -47.617 -22.065  0.00-17.00           H  
ATOM    943  NZ  LYN    57     -16.454 -45.514 -21.813  0.00-17.00           N  
ATOM    944  HZ1 LYN    57     -16.117 -44.931 -21.078  0.00-17.00           H  
ATOM    945  HZ2 LYN    57     -16.058 -45.119 -22.674  0.00-17.00           H  
ATOM    946  C   LYN    57      -9.604 -46.452 -21.623  0.00-17.00           C  
ATOM    947  O   LYN    57      -9.232 -46.156 -22.732  0.00-17.00           O  
ATOM    948  N   LEU    58      -8.837 -47.250 -20.840  0.00-17.00           N  
ATOM    949  H   LEU    58      -9.120 -47.377 -19.915  0.00-17.00           H  
ATOM    950  CA  LEU    58      -7.629 -47.853 -21.382  0.00-17.00           C  
ATOM    951  HA  LEU    58      -7.070 -47.200 -22.035  0.00-17.00           H  
ATOM    952  CB  LEU    58      -6.760 -48.527 -20.329  0.00-17.00           C  
ATOM    953  HB2 LEU    58      -7.379 -49.424 -19.971  0.00-17.00           H  
ATOM    954  HB3 LEU    58      -5.873 -48.948 -20.717  0.00-17.00           H  
ATOM    955  CG  LEU    58      -6.452 -47.534 -19.141  0.00-17.00           C  
ATOM    956  HG  LEU    58      -7.311 -46.924 -18.912  0.00-17.00           H  
ATOM    957  CD1 LEU    58      -5.990 -48.278 -17.927  0.00-17.00           C  
ATOM    958 HD11 LEU    58      -4.912 -48.664 -18.070  0.00-17.00           H  
ATOM    959 HD12 LEU    58      -6.587 -49.152 -17.656  0.00-17.00           H  
ATOM    960 HD13 LEU    58      -6.127 -47.745 -17.067  0.00-17.00           H  
ATOM    961  CD2 LEU    58      -5.257 -46.655 -19.531  0.00-17.00           C  
ATOM    962 HD21 LEU    58      -4.734 -46.211 -18.713  0.00-17.00           H  
ATOM    963 HD22 LEU    58      -4.551 -47.217 -20.023  0.00-17.00           H  
ATOM    964 HD23 LEU    58      -5.477 -45.836 -20.212  0.00-17.00           H  
ATOM    965  C   LEU    58      -8.066 -48.912 -22.425  0.00-17.00           C  
ATOM    966  O   LEU    58      -9.101 -49.502 -22.149  0.00-17.00           O  
ATOM    967  N   HIE    59      -7.351 -49.105 -23.487  0.00-17.00           N  
ATOM    968  H   HIE    59      -6.622 -48.461 -23.660  0.00-17.00           H  
ATOM    969  CA  HIE    59      -7.672 -50.147 -24.474  0.00-17.00           C  
ATOM    970  HA  HIE    59      -8.744 -50.265 -24.480  0.00-17.00           H  
ATOM    971  CB  HIE    59      -7.158 -49.661 -25.862  0.00-17.00           C  
ATOM    972  HB2 HIE    59      -6.105 -49.659 -25.850  0.00-17.00           H  
ATOM    973  HB3 HIE    59      -7.406 -50.443 -26.547  0.00-17.00           H  
ATOM    974  CG  HIE    59      -7.642 -48.322 -26.310  0.00-17.00           C  
ATOM    975  ND1 HIE    59      -7.046 -47.605 -27.338  0.00-17.00           N  
ATOM    976  CE1 HIE    59      -7.699 -46.452 -27.447  0.00-17.00           C  
ATOM    977  HE1 HIE    59      -7.208 -45.503 -27.738  0.00-17.00           H  
ATOM    978  NE2 HIE    59      -8.641 -46.447 -26.580  0.00-17.00           N  
ATOM    979  HE2 HIE    59      -9.008 -45.580 -26.208  0.00-17.00           H  
ATOM    980  CD2 HIE    59      -8.649 -47.578 -25.849  0.00-17.00           C  
ATOM    981  HD2 HIE    59      -9.275 -47.704 -25.004  0.00-17.00           H  
ATOM    982  C   HIE    59      -7.191 -51.550 -24.131  0.00-17.00           C  
ATOM    983  O   HIE    59      -6.409 -52.118 -24.918  0.00-17.00           O  
ATOM    984  N   GLN    60      -7.465 -52.027 -22.870  0.00-17.00           N  
ATOM    985  H   GLN    60      -7.850 -51.395 -22.132  0.00-17.00           H  
ATOM    986  CA  GLN    60      -7.024 -53.378 -22.525  0.00-17.00           C  
ATOM    987  HA  GLN    60      -6.672 -53.880 -23.493  0.00-17.00           H  
ATOM    988  CB  GLN    60      -5.919 -53.315 -21.425  0.00-17.00           C  
ATOM    989  HB2 GLN    60      -4.976 -53.012 -21.867  0.00-17.00           H  
ATOM    990  HB3 GLN    60      -5.906 -54.340 -21.045  0.00-17.00           H  
ATOM    991  CG  GLN    60      -6.269 -52.387 -20.258  0.00-17.00           C  
ATOM    992  HG2 GLN    60      -6.120 -51.327 -20.595  0.00-17.00           H  
ATOM    993  HG3 GLN    60      -7.388 -52.436 -19.996  0.00-17.00           H  
ATOM    994  CD  GLN    60      -5.439 -52.659 -19.031  0.00-17.00           C  
ATOM    995  OE1 GLN    60      -5.592 -53.722 -18.402  0.00-17.00           O  
ATOM    996  NE2 GLN    60      -4.575 -51.734 -18.592  0.00-17.00           N  
ATOM    997 HE21 GLN    60      -4.660 -51.173 -17.820  0.00-17.00           H  
ATOM    998 HE22 GLN    60      -3.978 -51.420 -19.372  0.00-17.00           H  
ATOM    999  C   GLN    60      -8.216 -54.158 -22.024  0.00-17.00           C  
ATOM   1000  O   GLN    60      -9.110 -53.554 -21.533  0.00-17.00           O  
ATOM   1001  N   GLH    61      -8.230 -55.480 -22.262  0.00-17.00           N  
ATOM   1002  H   GLH    61      -7.526 -55.867 -22.821  0.00-17.00           H  
ATOM   1003  CA  GLH    61      -9.382 -56.245 -21.889  0.00-17.00           C  
ATOM   1004  HA  GLH    61     -10.257 -55.730 -22.258  0.00-17.00           H  
ATOM   1005  CB  GLH    61      -9.331 -57.607 -22.657  0.00-17.00           C  
ATOM   1006  HB2 GLH    61      -8.471 -58.211 -22.313  0.00-17.00           H  
ATOM   1007  HB3 GLH    61     -10.264 -58.130 -22.309  0.00-17.00           H  
ATOM   1008  CG  GLH    61      -9.304 -57.442 -24.167  0.00-17.00           C  
ATOM   1009  HG2 GLH    61      -8.515 -56.723 -24.512  0.00-17.00           H  
ATOM   1010  HG3 GLH    61     -10.305 -57.056 -24.448  0.00-17.00           H  
ATOM   1011  CD  GLH    61      -9.089 -58.771 -24.822  0.00-17.00           C  
ATOM   1012  OE1 GLH    61      -9.459 -58.786 -26.129  0.00-17.00           O  
ATOM   1013  OE2 GLH    61      -8.684 -59.737 -24.169  0.00-17.00           O  
ATOM   1014  HE1 GLH    61      -9.608 -59.703 -26.324  0.00-17.00           H  
ATOM   1015  C   GLH    61      -9.525 -56.507 -20.392  0.00-17.00           C  
ATOM   1016  O   GLH    61     -10.655 -56.675 -19.893  0.00-17.00           O  
ATOM   1017  N   ASH    62      -8.422 -56.497 -19.641  0.00-17.00           N  
ATOM   1018  H   ASH    62      -7.586 -56.019 -20.039  0.00-17.00           H  
ATOM   1019  CA  ASH    62      -8.433 -56.833 -18.242  0.00-17.00           C  
ATOM   1020  HA  ASH    62      -8.637 -57.866 -18.063  0.00-17.00           H  
ATOM   1021  CB  ASH    62      -6.966 -56.740 -17.743  0.00-17.00           C  
ATOM   1022  HB2 ASH    62      -6.643 -55.674 -17.790  0.00-17.00           H  
ATOM   1023  HB3 ASH    62      -6.306 -57.283 -18.406  0.00-17.00           H  
ATOM   1024  CG  ASH    62      -6.855 -57.198 -16.341  0.00-17.00           C  
ATOM   1025  OD1 ASH    62      -7.040 -58.512 -16.177  0.00-17.00           O  
ATOM   1026  OD2 ASH    62      -6.659 -56.424 -15.435  0.00-17.00           O  
ATOM   1027  HD1 ASH    62      -6.752 -58.738 -15.322  0.00-17.00           H  
ATOM   1028  C   ASH    62      -9.299 -55.838 -17.510  0.00-17.00           C  
ATOM   1029  O   ASH    62     -10.342 -56.288 -17.099  0.00-17.00           O  
ATOM   1030  N   ASN    63      -8.813 -54.627 -17.366  0.00-17.00           N  
ATOM   1031  H   ASN    63      -7.846 -54.428 -17.669  0.00-17.00           H  
ATOM   1032  CA  ASN    63      -9.529 -53.632 -16.615  0.00-17.00           C  
ATOM   1033  HA  ASN    63     -10.632 -53.805 -16.581  0.00-17.00           H  
ATOM   1034  CB  ASN    63      -8.980 -53.761 -15.184  0.00-17.00           C  
ATOM   1035  HB2 ASN    63      -7.875 -53.564 -15.133  0.00-17.00           H  
ATOM   1036  HB3 ASN    63      -9.225 -54.643 -14.711  0.00-17.00           H  
ATOM   1037  CG  ASN    63      -9.677 -52.648 -14.274  0.00-17.00           C  
ATOM   1038  OD1 ASN    63     -10.216 -51.662 -14.733  0.00-17.00           O  
ATOM   1039  ND2 ASN    63      -9.548 -52.898 -12.970  0.00-17.00           N  
ATOM   1040 HD21 ASN    63      -9.197 -53.761 -12.612  0.00-17.00           H  
ATOM   1041 HD22 ASN    63      -9.686 -52.158 -12.287  0.00-17.00           H  
ATOM   1042  C   ASN    63      -9.263 -52.296 -17.225  0.00-17.00           C  
ATOM   1043  O   ASN    63      -8.111 -51.800 -17.152  0.00-17.00           O  
ATOM   1044  N   ASH    64     -10.216 -51.618 -17.825  0.00-17.00           N  
ATOM   1045  H   ASH    64     -10.981 -52.173 -18.125  0.00-17.00           H  
ATOM   1046  CA  ASH    64      -9.945 -50.365 -18.595  0.00-17.00           C  
ATOM   1047  HA  ASH    64      -8.927 -50.471 -19.042  0.00-17.00           H  
ATOM   1048  CB  ASH    64     -10.927 -50.292 -19.814  0.00-17.00           C  
ATOM   1049  HB2 ASH    64     -10.825 -51.178 -20.420  0.00-17.00           H  
ATOM   1050  HB3 ASH    64     -10.628 -49.448 -20.460  0.00-17.00           H  
ATOM   1051  CG  ASH    64     -12.360 -49.982 -19.400  0.00-17.00           C  
ATOM   1052  OD1 ASH    64     -12.535 -49.623 -18.144  0.00-17.00           O  
ATOM   1053  OD2 ASH    64     -13.297 -50.194 -20.214  0.00-17.00           O  
ATOM   1054  HD1 ASH    64     -13.459 -49.709 -17.871  0.00-17.00           H  
ATOM   1055  C   ASH    64      -9.977 -49.032 -17.874  0.00-17.00           C  
ATOM   1056  O   ASH    64     -10.125 -47.994 -18.453  0.00-17.00           O  
ATOM   1057  N   TYR    65      -9.785 -49.055 -16.551  0.00-17.00           N  
ATOM   1058  H   TYR    65      -9.593 -49.970 -16.188  0.00-17.00           H  
ATOM   1059  CA  TYR    65     -10.119 -47.955 -15.647  0.00-17.00           C  
ATOM   1060  HA  TYR    65     -10.842 -47.329 -16.195  0.00-17.00           H  
ATOM   1061  CB  TYR    65     -10.997 -48.314 -14.377  0.00-17.00           C  
ATOM   1062  HB2 TYR    65     -10.551 -49.133 -13.775  0.00-17.00           H  
ATOM   1063  HB3 TYR    65     -11.979 -48.690 -14.717  0.00-17.00           H  
ATOM   1064  CG  TYR    65     -11.114 -47.118 -13.432  0.00-17.00           C  
ATOM   1065  CD1 TYR    65     -11.950 -46.001 -13.831  0.00-17.00           C  
ATOM   1066  HD1 TYR    65     -12.336 -46.033 -14.801  0.00-17.00           H  
ATOM   1067  CE1 TYR    65     -12.080 -44.861 -13.002  0.00-17.00           C  
ATOM   1068  HE1 TYR    65     -12.627 -44.011 -13.367  0.00-17.00           H  
ATOM   1069  CZ  TYR    65     -11.355 -44.730 -11.792  0.00-17.00           C  
ATOM   1070  OH  TYR    65     -11.406 -43.720 -10.957  0.00-17.00           O  
ATOM   1071  HH  TYR    65     -10.723 -43.650 -10.296  0.00-17.00           H  
ATOM   1072  CE2 TYR    65     -10.580 -45.867 -11.404  0.00-17.00           C  
ATOM   1073  HE2 TYR    65      -9.983 -45.961 -10.453  0.00-17.00           H  
ATOM   1074  CD2 TYR    65     -10.404 -47.019 -12.218  0.00-17.00           C  
ATOM   1075  HD2 TYR    65      -9.763 -47.822 -11.953  0.00-17.00           H  
ATOM   1076  C   TYR    65      -8.848 -47.091 -15.376  0.00-17.00           C  
ATOM   1077  O   TYR    65      -7.843 -47.515 -14.823  0.00-17.00           O  
ATOM   1078  N   ILE    66      -8.935 -45.762 -15.626  0.00-17.00           N  
ATOM   1079  H   ILE    66      -9.727 -45.522 -16.125  0.00-17.00           H  
ATOM   1080  CA  ILE    66      -8.005 -44.691 -15.320  0.00-17.00           C  
ATOM   1081  HA  ILE    66      -7.375 -45.130 -14.496  0.00-17.00           H  
ATOM   1082  CB  ILE    66      -7.043 -44.401 -16.458  0.00-17.00           C  
ATOM   1083  HB  ILE    66      -6.526 -45.341 -16.650  0.00-17.00           H  
ATOM   1084  CG2 ILE    66      -7.762 -44.065 -17.737  0.00-17.00           C  
ATOM   1085 HG21 ILE    66      -8.251 -44.959 -18.072  0.00-17.00           H  
ATOM   1086 HG22 ILE    66      -8.553 -43.303 -17.541  0.00-17.00           H  
ATOM   1087 HG23 ILE    66      -7.064 -43.632 -18.431  0.00-17.00           H  
ATOM   1088  CG1 ILE    66      -5.836 -43.482 -16.109  0.00-17.00           C  
ATOM   1089 HG12 ILE    66      -5.955 -42.531 -16.553  0.00-17.00           H  
ATOM   1090 HG13 ILE    66      -5.794 -43.380 -15.069  0.00-17.00           H  
ATOM   1091  CD1 ILE    66      -4.494 -44.104 -16.476  0.00-17.00           C  
ATOM   1092 HD11 ILE    66      -4.348 -44.975 -15.871  0.00-17.00           H  
ATOM   1093 HD12 ILE    66      -3.600 -43.510 -16.316  0.00-17.00           H  
ATOM   1094 HD13 ILE    66      -4.499 -44.280 -17.588  0.00-17.00           H  
ATOM   1095  C   ILE    66      -8.800 -43.503 -14.800  0.00-17.00           C  
ATOM   1096  O   ILE    66      -9.851 -43.213 -15.356  0.00-17.00           O  
ATOM   1097  N   ASN    67      -8.298 -42.808 -13.776  0.00-17.00           N  
ATOM   1098  H   ASN    67      -7.597 -43.317 -13.255  0.00-17.00           H  
ATOM   1099  CA  ASN    67      -8.864 -41.649 -13.099  0.00-17.00           C  
ATOM   1100  HA  ASN    67      -9.962 -41.816 -12.791  0.00-17.00           H  
ATOM   1101  CB  ASN    67      -8.326 -41.523 -11.690  0.00-17.00           C  
ATOM   1102  HB2 ASN    67      -7.332 -41.231 -11.698  0.00-17.00           H  
ATOM   1103  HB3 ASN    67      -8.471 -42.493 -11.173  0.00-17.00           H  
ATOM   1104  CG  ASN    67      -8.793 -40.413 -10.739  0.00-17.00           C  
ATOM   1105  OD1 ASN    67      -8.590 -39.272 -10.996  0.00-17.00           O  
ATOM   1106  ND2 ASN    67      -9.208 -40.780  -9.531  0.00-17.00           N  
ATOM   1107 HD21 ASN    67      -9.380 -41.728  -9.260  0.00-17.00           H  
ATOM   1108 HD22 ASN    67      -9.480 -40.075  -8.859  0.00-17.00           H  
ATOM   1109  C   ASN    67      -9.018 -40.392 -13.995  0.00-17.00           C  
ATOM   1110  O   ASN    67      -9.751 -39.428 -13.663  0.00-17.00           O  
ATOM   1111  N   ALA    68      -8.298 -40.384 -15.079  0.00-17.00           N  
ATOM   1112  H   ALA    68      -7.769 -41.272 -15.168  0.00-17.00           H  
ATOM   1113  CA  ALA    68      -8.334 -39.434 -16.154  0.00-17.00           C  
ATOM   1114  HA  ALA    68      -7.973 -38.500 -15.754  0.00-17.00           H  
ATOM   1115  CB  ALA    68      -7.404 -39.859 -17.323  0.00-17.00           C  
ATOM   1116  HB1 ALA    68      -7.768 -40.736 -17.761  0.00-17.00           H  
ATOM   1117  HB2 ALA    68      -6.381 -39.956 -16.971  0.00-17.00           H  
ATOM   1118  HB3 ALA    68      -7.400 -39.127 -18.147  0.00-17.00           H  
ATOM   1119  C   ALA    68      -9.759 -39.087 -16.754  0.00-17.00           C  
ATOM   1120  O   ALA    68     -10.429 -39.961 -17.267  0.00-17.00           O  
ATOM   1121  N   SER    69     -10.163 -37.794 -16.765  0.00-17.00           N  
ATOM   1122  H   SER    69      -9.713 -37.104 -16.227  0.00-17.00           H  
ATOM   1123  CA  SER    69     -11.436 -37.310 -17.363  0.00-17.00           C  
ATOM   1124  HA  SER    69     -12.136 -38.160 -17.427  0.00-17.00           H  
ATOM   1125  CB  SER    69     -11.996 -36.210 -16.451  0.00-17.00           C  
ATOM   1126  HB2 SER    69     -12.964 -35.814 -16.829  0.00-17.00           H  
ATOM   1127  HB3 SER    69     -11.322 -35.374 -16.369  0.00-17.00           H  
ATOM   1128  OG  SER    69     -12.248 -36.740 -15.159  0.00-17.00           O  
ATOM   1129  HG  SER    69     -12.870 -37.417 -15.368  0.00-17.00           H  
ATOM   1130  C   SER    69     -10.936 -36.643 -18.663  0.00-17.00           C  
ATOM   1131  O   SER    69     -10.044 -35.779 -18.645  0.00-17.00           O  
ATOM   1132  N   LEU    70     -11.519 -37.011 -19.841  0.00-17.00           N  
ATOM   1133  H   LEU    70     -12.239 -37.668 -19.748  0.00-17.00           H  
ATOM   1134  CA  LEU    70     -11.462 -36.099 -21.038  0.00-17.00           C  
ATOM   1135  HA  LEU    70     -10.475 -35.823 -21.181  0.00-17.00           H  
ATOM   1136  CB  LEU    70     -11.982 -36.757 -22.294  0.00-17.00           C  
ATOM   1137  HB2 LEU    70     -13.006 -37.113 -22.093  0.00-17.00           H  
ATOM   1138  HB3 LEU    70     -11.416 -37.637 -22.442  0.00-17.00           H  
ATOM   1139  CG  LEU    70     -12.095 -35.973 -23.724  0.00-17.00           C  
ATOM   1140  HG  LEU    70     -12.797 -35.178 -23.683  0.00-17.00           H  
ATOM   1141  CD1 LEU    70     -10.668 -35.545 -24.284  0.00-17.00           C  
ATOM   1142 HD11 LEU    70     -10.100 -36.398 -24.504  0.00-17.00           H  
ATOM   1143 HD12 LEU    70     -10.886 -35.075 -25.241  0.00-17.00           H  
ATOM   1144 HD13 LEU    70     -10.177 -34.836 -23.571  0.00-17.00           H  
ATOM   1145  CD2 LEU    70     -12.755 -36.960 -24.678  0.00-17.00           C  
ATOM   1146 HD21 LEU    70     -13.645 -37.392 -24.201  0.00-17.00           H  
ATOM   1147 HD22 LEU    70     -12.097 -37.735 -25.096  0.00-17.00           H  
ATOM   1148 HD23 LEU    70     -13.148 -36.377 -25.474  0.00-17.00           H  
ATOM   1149  C   LEU    70     -12.386 -34.873 -20.782  0.00-17.00           C  
ATOM   1150  O   LEU    70     -13.559 -35.046 -20.416  0.00-17.00           O  
ATOM   1151  N   ILE    71     -11.880 -33.695 -21.091  0.00-17.00           N  
ATOM   1152  H   ILE    71     -10.975 -33.506 -21.469  0.00-17.00           H  
ATOM   1153  CA  ILE    71     -12.561 -32.448 -21.078  0.00-17.00           C  
ATOM   1154  HA  ILE    71     -13.556 -32.660 -20.714  0.00-17.00           H  
ATOM   1155  CB  ILE    71     -11.922 -31.466 -20.032  0.00-17.00           C  
ATOM   1156  HB  ILE    71     -11.108 -30.911 -20.506  0.00-17.00           H  
ATOM   1157  CG2 ILE    71     -12.920 -30.434 -19.685  0.00-17.00           C  
ATOM   1158 HG21 ILE    71     -13.151 -29.790 -20.517  0.00-17.00           H  
ATOM   1159 HG22 ILE    71     -12.728 -29.836 -18.774  0.00-17.00           H  
ATOM   1160 HG23 ILE    71     -13.961 -30.728 -19.532  0.00-17.00           H  
ATOM   1161  CG1 ILE    71     -11.351 -32.134 -18.813  0.00-17.00           C  
ATOM   1162 HG12 ILE    71     -10.657 -32.954 -19.080  0.00-17.00           H  
ATOM   1163 HG13 ILE    71     -10.602 -31.509 -18.388  0.00-17.00           H  
ATOM   1164  CD1 ILE    71     -12.371 -32.674 -17.806  0.00-17.00           C  
ATOM   1165 HD11 ILE    71     -11.781 -33.365 -17.174  0.00-17.00           H  
ATOM   1166 HD12 ILE    71     -12.828 -31.870 -17.233  0.00-17.00           H  
ATOM   1167 HD13 ILE    71     -13.066 -33.247 -18.355  0.00-17.00           H  
ATOM   1168  C   ILE    71     -12.567 -31.849 -22.466  0.00-17.00           C  
ATOM   1169  O   ILE    71     -11.466 -31.452 -22.978  0.00-17.00           O  
ATOM   1170  N   LYN    72     -13.687 -31.950 -23.142  0.00-17.00           N  
ATOM   1171  H   LYN    72     -14.570 -32.267 -22.718  0.00-17.00           H  
ATOM   1172  CA  LYN    72     -13.772 -31.565 -24.539  0.00-17.00           C  
ATOM   1173  HA  LYN    72     -12.751 -31.643 -24.957  0.00-17.00           H  
ATOM   1174  CB  LYN    72     -14.702 -32.549 -25.309  0.00-17.00           C  
ATOM   1175  HB2 LYN    72     -14.615 -33.512 -24.956  0.00-17.00           H  
ATOM   1176  HB3 LYN    72     -15.779 -32.350 -25.198  0.00-17.00           H  
ATOM   1177  CG  LYN    72     -14.483 -32.762 -26.788  0.00-17.00           C  
ATOM   1178  HG2 LYN    72     -14.368 -31.794 -27.221  0.00-17.00           H  
ATOM   1179  HG3 LYN    72     -13.535 -33.265 -26.992  0.00-17.00           H  
ATOM   1180  CD  LYN    72     -15.547 -33.456 -27.487  0.00-17.00           C  
ATOM   1181  HD2 LYN    72     -15.984 -34.211 -26.817  0.00-17.00           H  
ATOM   1182  HD3 LYN    72     -16.356 -32.757 -27.623  0.00-17.00           H  
ATOM   1183  CE  LYN    72     -15.156 -34.110 -28.831  0.00-17.00           C  
ATOM   1184  HE2 LYN    72     -14.604 -33.365 -29.389  0.00-17.00           H  
ATOM   1185  HE3 LYN    72     -16.091 -34.348 -29.309  0.00-17.00           H  
ATOM   1186  NZ  LYN    72     -14.409 -35.334 -28.566  0.00-17.00           N  
ATOM   1187  HZ1 LYN    72     -14.745 -36.037 -29.299  0.00-17.00           H  
ATOM   1188  HZ2 LYN    72     -14.693 -35.844 -27.720  0.00-17.00           H  
ATOM   1189  C   LYN    72     -14.427 -30.191 -24.690  0.00-17.00           C  
ATOM   1190  O   LYN    72     -15.656 -30.097 -24.556  0.00-17.00           O  
ATOM   1191  N   MET    73     -13.653 -29.130 -24.878  0.00-17.00           N  
ATOM   1192  H   MET    73     -12.616 -29.198 -24.912  0.00-17.00           H  
ATOM   1193  CA  MET    73     -14.215 -27.785 -25.033  0.00-17.00           C  
ATOM   1194  HA  MET    73     -15.189 -27.681 -24.429  0.00-17.00           H  
ATOM   1195  CB  MET    73     -13.238 -26.701 -24.479  0.00-17.00           C  
ATOM   1196  HB2 MET    73     -13.710 -25.745 -24.467  0.00-17.00           H  
ATOM   1197  HB3 MET    73     -12.322 -26.575 -25.098  0.00-17.00           H  
ATOM   1198  CG  MET    73     -12.651 -26.927 -23.065  0.00-17.00           C  
ATOM   1199  HG2 MET    73     -12.008 -26.066 -22.834  0.00-17.00           H  
ATOM   1200  HG3 MET    73     -11.886 -27.696 -23.154  0.00-17.00           H  
ATOM   1201  SD  MET    73     -13.814 -27.195 -21.649  0.00-17.00           S  
ATOM   1202  CE  MET    73     -14.919 -25.779 -21.790  0.00-17.00           C  
ATOM   1203  HE1 MET    73     -14.465 -24.819 -21.915  0.00-17.00           H  
ATOM   1204  HE2 MET    73     -15.605 -25.807 -20.964  0.00-17.00           H  
ATOM   1205  HE3 MET    73     -15.530 -25.930 -22.663  0.00-17.00           H  
ATOM   1206  C   MET    73     -14.646 -27.631 -26.478  0.00-17.00           C  
ATOM   1207  O   MET    73     -13.817 -27.467 -27.370  0.00-17.00           O  
ATOM   1208  N   GLH    74     -15.944 -27.935 -26.787  0.00-17.00           N  
ATOM   1209  H   GLH    74     -16.511 -28.436 -26.112  0.00-17.00           H  
ATOM   1210  CA  GLH    74     -16.571 -27.878 -28.118  0.00-17.00           C  
ATOM   1211  HA  GLH    74     -16.060 -28.604 -28.796  0.00-17.00           H  
ATOM   1212  CB  GLH    74     -18.097 -28.224 -28.113  0.00-17.00           C  
ATOM   1213  HB2 GLH    74     -18.664 -27.472 -27.616  0.00-17.00           H  
ATOM   1214  HB3 GLH    74     -18.163 -29.163 -27.619  0.00-17.00           H  
ATOM   1215  CG  GLH    74     -18.630 -28.439 -29.539  0.00-17.00           C  
ATOM   1216  HG2 GLH    74     -18.077 -29.281 -30.006  0.00-17.00           H  
ATOM   1217  HG3 GLH    74     -18.485 -27.568 -30.207  0.00-17.00           H  
ATOM   1218  CD  GLH    74     -20.127 -28.693 -29.458  0.00-17.00           C  
ATOM   1219  OE1 GLH    74     -20.674 -28.955 -30.680  0.00-17.00           O  
ATOM   1220  OE2 GLH    74     -20.694 -28.579 -28.372  0.00-17.00           O  
ATOM   1221  HE1 GLH    74     -21.342 -29.637 -30.573  0.00-17.00           H  
ATOM   1222  C   GLH    74     -16.323 -26.503 -28.787  0.00-17.00           C  
ATOM   1223  O   GLH    74     -15.769 -26.433 -29.869  0.00-17.00           O  
ATOM   1224  N   GLH    75     -16.838 -25.449 -28.203  0.00-17.00           N  
ATOM   1225  H   GLH    75     -17.323 -25.502 -27.301  0.00-17.00           H  
ATOM   1226  CA  GLH    75     -16.653 -24.113 -28.771  0.00-17.00           C  
ATOM   1227  HA  GLH    75     -17.126 -24.104 -29.759  0.00-17.00           H  
ATOM   1228  CB  GLH    75     -17.471 -23.099 -27.942  0.00-17.00           C  
ATOM   1229  HB2 GLH    75     -17.142 -23.148 -26.886  0.00-17.00           H  
ATOM   1230  HB3 GLH    75     -18.499 -23.410 -27.953  0.00-17.00           H  
ATOM   1231  CG  GLH    75     -17.341 -21.763 -28.541  0.00-17.00           C  
ATOM   1232  HG2 GLH    75     -17.395 -21.728 -29.590  0.00-17.00           H  
ATOM   1233  HG3 GLH    75     -16.339 -21.428 -28.342  0.00-17.00           H  
ATOM   1234  CD  GLH    75     -18.316 -20.757 -27.926  0.00-17.00           C  
ATOM   1235  OE1 GLH    75     -18.411 -20.809 -26.568  0.00-17.00           O  
ATOM   1236  OE2 GLH    75     -18.864 -19.915 -28.602  0.00-17.00           O  
ATOM   1237  HE1 GLH    75     -18.527 -19.923 -26.320  0.00-17.00           H  
ATOM   1238  C   GLH    75     -15.228 -23.683 -28.930  0.00-17.00           C  
ATOM   1239  O   GLH    75     -14.881 -23.113 -29.991  0.00-17.00           O  
ATOM   1240  N   ALA    76     -14.383 -23.885 -27.970  0.00-17.00           N  
ATOM   1241  H   ALA    76     -14.651 -24.545 -27.180  0.00-17.00           H  
ATOM   1242  CA  ALA    76     -13.026 -23.445 -28.116  0.00-17.00           C  
ATOM   1243  HA  ALA    76     -12.984 -22.393 -28.483  0.00-17.00           H  
ATOM   1244  CB  ALA    76     -12.445 -23.381 -26.708  0.00-17.00           C  
ATOM   1245  HB1 ALA    76     -11.881 -24.291 -26.459  0.00-17.00           H  
ATOM   1246  HB2 ALA    76     -13.276 -23.356 -26.049  0.00-17.00           H  
ATOM   1247  HB3 ALA    76     -11.846 -22.440 -26.595  0.00-17.00           H  
ATOM   1248  C   ALA    76     -12.229 -24.487 -28.968  0.00-17.00           C  
ATOM   1249  O   ALA    76     -11.096 -24.174 -29.430  0.00-17.00           O  
ATOM   1250  N   GLN    77     -12.780 -25.614 -29.258  0.00-17.00           N  
ATOM   1251  H   GLN    77     -13.786 -25.609 -29.186  0.00-17.00           H  
ATOM   1252  CA  GLN    77     -12.152 -26.675 -30.021  0.00-17.00           C  
ATOM   1253  HA  GLN    77     -12.798 -27.519 -29.992  0.00-17.00           H  
ATOM   1254  CB  GLN    77     -12.043 -26.209 -31.523  0.00-17.00           C  
ATOM   1255  HB2 GLN    77     -11.452 -26.873 -32.069  0.00-17.00           H  
ATOM   1256  HB3 GLN    77     -11.521 -25.249 -31.531  0.00-17.00           H  
ATOM   1257  CG  GLN    77     -13.416 -25.998 -32.148  0.00-17.00           C  
ATOM   1258  HG2 GLN    77     -13.970 -26.879 -31.965  0.00-17.00           H  
ATOM   1259  HG3 GLN    77     -13.893 -25.150 -31.664  0.00-17.00           H  
ATOM   1260  CD  GLN    77     -13.242 -25.673 -33.658  0.00-17.00           C  
ATOM   1261  OE1 GLN    77     -12.785 -24.618 -34.050  0.00-17.00           O  
ATOM   1262  NE2 GLN    77     -13.660 -26.628 -34.491  0.00-17.00           N  
ATOM   1263 HE21 GLN    77     -13.779 -26.428 -35.501  0.00-17.00           H  
ATOM   1264 HE22 GLN    77     -13.729 -27.581 -34.117  0.00-17.00           H  
ATOM   1265  C   GLN    77     -10.744 -27.022 -29.492  0.00-17.00           C  
ATOM   1266  O   GLN    77      -9.797 -27.055 -30.282  0.00-17.00           O  
ATOM   1267  N   ARN    78     -10.685 -27.234 -28.208  0.00-17.00           N  
ATOM   1268  H   ARN    78     -11.470 -27.198 -27.578  0.00-17.00           H  
ATOM   1269  CA  ARN    78      -9.524 -27.771 -27.622  0.00-17.00           C  
ATOM   1270  HA  ARN    78      -9.004 -28.266 -28.391  0.00-17.00           H  
ATOM   1271  CB  ARN    78      -8.675 -26.747 -26.973  0.00-17.00           C  
ATOM   1272  HB2 ARN    78      -9.326 -26.143 -26.298  0.00-17.00           H  
ATOM   1273  HB3 ARN    78      -8.416 -25.985 -27.736  0.00-17.00           H  
ATOM   1274  CG  ARN    78      -7.458 -27.267 -26.205  0.00-17.00           C  
ATOM   1275  HG2 ARN    78      -6.926 -28.099 -26.738  0.00-17.00           H  
ATOM   1276  HG3 ARN    78      -7.793 -27.669 -25.311  0.00-17.00           H  
ATOM   1277  CD  ARN    78      -6.481 -26.149 -25.889  0.00-17.00           C  
ATOM   1278  HD2 ARN    78      -7.127 -25.271 -25.728  0.00-17.00           H  
ATOM   1279  HD3 ARN    78      -5.886 -26.277 -25.043  0.00-17.00           H  
ATOM   1280  NE  ARN    78      -5.581 -25.961 -26.995  0.00-17.00           N  
ATOM   1281  HE  ARN    78      -5.053 -26.822 -27.282  0.00-17.00           H  
ATOM   1282  CZ  ARN    78      -4.950 -24.671 -27.244  0.00-17.00           C  
ATOM   1283  NH1 ARN    78      -4.799 -23.714 -26.474  0.00-17.00           N  
ATOM   1284 HH11 ARN    78      -4.935 -23.923 -25.517  0.00-17.00           H  
ATOM   1285  NH2 ARN    78      -4.527 -24.604 -28.543  0.00-17.00           N  
ATOM   1286 HH21 ARN    78      -4.909 -23.781 -28.957  0.00-17.00           H  
ATOM   1287 HH22 ARN    78      -3.509 -24.478 -28.546  0.00-17.00           H  
ATOM   1288  C   ARN    78      -9.866 -28.893 -26.601  0.00-17.00           C  
ATOM   1289  O   ARN    78     -10.840 -28.643 -25.941  0.00-17.00           O  
ATOM   1290  N   SER    79      -9.102 -29.962 -26.414  0.00-17.00           N  
ATOM   1291  H   SER    79      -8.154 -30.045 -26.797  0.00-17.00           H  
ATOM   1292  CA  SER    79      -9.471 -30.957 -25.338  0.00-17.00           C  
ATOM   1293  HA  SER    79     -10.306 -30.613 -24.716  0.00-17.00           H  
ATOM   1294  CB  SER    79      -9.720 -32.288 -26.074  0.00-17.00           C  
ATOM   1295  HB2 SER    79      -9.418 -33.148 -25.379  0.00-17.00           H  
ATOM   1296  HB3 SER    79      -9.129 -32.355 -26.983  0.00-17.00           H  
ATOM   1297  OG  SER    79     -11.027 -32.305 -26.672  0.00-17.00           O  
ATOM   1298  HG  SER    79     -10.873 -32.604 -27.566  0.00-17.00           H  
ATOM   1299  C   SER    79      -8.288 -31.080 -24.445  0.00-17.00           C  
ATOM   1300  O   SER    79      -7.198 -31.387 -24.880  0.00-17.00           O  
ATOM   1301  N   TYR    80      -8.551 -31.113 -23.149  0.00-17.00           N  
ATOM   1302  H   TYR    80      -9.533 -31.037 -22.924  0.00-17.00           H  
ATOM   1303  CA  TYR    80      -7.645 -31.481 -22.019  0.00-17.00           C  
ATOM   1304  HA  TYR    80      -6.589 -31.488 -22.347  0.00-17.00           H  
ATOM   1305  CB  TYR    80      -7.909 -30.489 -20.824  0.00-17.00           C  
ATOM   1306  HB2 TYR    80      -7.163 -30.619 -20.019  0.00-17.00           H  
ATOM   1307  HB3 TYR    80      -8.827 -30.600 -20.312  0.00-17.00           H  
ATOM   1308  CG  TYR    80      -7.826 -29.009 -21.222  0.00-17.00           C  
ATOM   1309  CD1 TYR    80      -8.980 -28.318 -21.557  0.00-17.00           C  
ATOM   1310  HD1 TYR    80      -9.995 -28.719 -21.274  0.00-17.00           H  
ATOM   1311  CE1 TYR    80      -8.785 -27.111 -22.178  0.00-17.00           C  
ATOM   1312  HE1 TYR    80      -9.583 -26.494 -22.438  0.00-17.00           H  
ATOM   1313  CZ  TYR    80      -7.460 -26.567 -22.312  0.00-17.00           C  
ATOM   1314  OH  TYR    80      -7.285 -25.201 -22.739  0.00-17.00           O  
ATOM   1315  HH  TYR    80      -6.416 -24.899 -23.047  0.00-17.00           H  
ATOM   1316  CE2 TYR    80      -6.298 -27.230 -22.026  0.00-17.00           C  
ATOM   1317  HE2 TYR    80      -5.318 -26.755 -22.024  0.00-17.00           H  
ATOM   1318  CD2 TYR    80      -6.535 -28.447 -21.419  0.00-17.00           C  
ATOM   1319  HD2 TYR    80      -5.620 -28.873 -21.014  0.00-17.00           H  
ATOM   1320  C   TYR    80      -8.029 -32.909 -21.616  0.00-17.00           C  
ATOM   1321  O   TYR    80      -9.226 -33.212 -21.548  0.00-17.00           O  
ATOM   1322  N   ILE    81      -7.084 -33.774 -21.247  0.00-17.00           N  
ATOM   1323  H   ILE    81      -6.149 -33.428 -21.122  0.00-17.00           H  
ATOM   1324  CA  ILE    81      -7.354 -34.818 -20.271  0.00-17.00           C  
ATOM   1325  HA  ILE    81      -8.418 -35.048 -20.121  0.00-17.00           H  
ATOM   1326  CB  ILE    81      -6.664 -36.149 -20.752  0.00-17.00           C  
ATOM   1327  HB  ILE    81      -5.663 -35.853 -21.027  0.00-17.00           H  
ATOM   1328  CG2 ILE    81      -6.717 -37.212 -19.741  0.00-17.00           C  
ATOM   1329 HG21 ILE    81      -5.929 -37.108 -19.037  0.00-17.00           H  
ATOM   1330 HG22 ILE    81      -7.651 -37.131 -19.128  0.00-17.00           H  
ATOM   1331 HG23 ILE    81      -6.593 -38.173 -20.137  0.00-17.00           H  
ATOM   1332  CG1 ILE    81      -7.281 -36.662 -22.041  0.00-17.00           C  
ATOM   1333 HG12 ILE    81      -8.261 -36.992 -21.740  0.00-17.00           H  
ATOM   1334 HG13 ILE    81      -7.443 -35.844 -22.667  0.00-17.00           H  
ATOM   1335  CD1 ILE    81      -6.452 -37.703 -22.837  0.00-17.00           C  
ATOM   1336 HD11 ILE    81      -6.927 -37.976 -23.769  0.00-17.00           H  
ATOM   1337 HD12 ILE    81      -6.322 -38.551 -22.190  0.00-17.00           H  
ATOM   1338 HD13 ILE    81      -5.435 -37.372 -23.165  0.00-17.00           H  
ATOM   1339  C   ILE    81      -6.825 -34.290 -18.914  0.00-17.00           C  
ATOM   1340  O   ILE    81      -5.749 -33.672 -18.896  0.00-17.00           O  
ATOM   1341  N   LEU    82      -7.652 -34.334 -17.854  0.00-17.00           N  
ATOM   1342  H   LEU    82      -8.612 -34.745 -18.038  0.00-17.00           H  
ATOM   1343  CA  LEU    82      -7.260 -33.941 -16.526  0.00-17.00           C  
ATOM   1344  HA  LEU    82      -6.288 -33.466 -16.605  0.00-17.00           H  
ATOM   1345  CB  LEU    82      -8.282 -32.928 -16.020  0.00-17.00           C  
ATOM   1346  HB2 LEU    82      -8.655 -33.359 -15.142  0.00-17.00           H  
ATOM   1347  HB3 LEU    82      -9.224 -33.146 -16.564  0.00-17.00           H  
ATOM   1348  CG  LEU    82      -7.771 -31.523 -15.783  0.00-17.00           C  
ATOM   1349  HG  LEU    82      -6.750 -31.678 -15.450  0.00-17.00           H  
ATOM   1350  CD1 LEU    82      -7.575 -30.684 -16.964  0.00-17.00           C  
ATOM   1351 HD11 LEU    82      -7.052 -29.804 -16.687  0.00-17.00           H  
ATOM   1352 HD12 LEU    82      -8.521 -30.385 -17.440  0.00-17.00           H  
ATOM   1353 HD13 LEU    82      -7.049 -31.082 -17.832  0.00-17.00           H  
ATOM   1354  CD2 LEU    82      -8.604 -30.780 -14.785  0.00-17.00           C  
ATOM   1355 HD21 LEU    82      -8.217 -29.706 -14.789  0.00-17.00           H  
ATOM   1356 HD22 LEU    82      -9.670 -30.756 -15.014  0.00-17.00           H  
ATOM   1357 HD23 LEU    82      -8.246 -31.102 -13.814  0.00-17.00           H  
ATOM   1358  C   LEU    82      -7.259 -35.180 -15.683  0.00-17.00           C  
ATOM   1359  O   LEU    82      -8.319 -35.844 -15.571  0.00-17.00           O  
ATOM   1360  N   THR    83      -6.110 -35.486 -15.052  0.00-17.00           N  
ATOM   1361  H   THR    83      -5.379 -34.810 -15.165  0.00-17.00           H  
ATOM   1362  CA  THR    83      -5.882 -36.646 -14.252  0.00-17.00           C  
ATOM   1363  HA  THR    83      -6.886 -37.137 -14.002  0.00-17.00           H  
ATOM   1364  CB  THR    83      -5.190 -37.781 -15.148  0.00-17.00           C  
ATOM   1365  HB  THR    83      -5.879 -37.847 -16.028  0.00-17.00           H  
ATOM   1366  CG2 THR    83      -3.831 -37.542 -15.663  0.00-17.00           C  
ATOM   1367 HG21 THR    83      -3.504 -38.245 -16.389  0.00-17.00           H  
ATOM   1368 HG22 THR    83      -3.683 -36.574 -16.204  0.00-17.00           H  
ATOM   1369 HG23 THR    83      -3.175 -37.439 -14.847  0.00-17.00           H  
ATOM   1370  OG1 THR    83      -5.063 -39.003 -14.492  0.00-17.00           O  
ATOM   1371  HG1 THR    83      -4.430 -39.546 -14.925  0.00-17.00           H  
ATOM   1372  C   THR    83      -5.233 -36.363 -12.885  0.00-17.00           C  
ATOM   1373  O   THR    83      -5.059 -35.172 -12.585  0.00-17.00           O  
ATOM   1374  N   GLN    84      -4.852 -37.381 -12.118  0.00-17.00           N  
ATOM   1375  H   GLN    84      -4.941 -38.244 -12.624  0.00-17.00           H  
ATOM   1376  CA  GLN    84      -4.218 -37.298 -10.763  0.00-17.00           C  
ATOM   1377  HA  GLN    84      -4.478 -36.334 -10.390  0.00-17.00           H  
ATOM   1378  CB  GLN    84      -4.847 -38.352  -9.826  0.00-17.00           C  
ATOM   1379  HB2 GLN    84      -5.879 -38.316 -10.023  0.00-17.00           H  
ATOM   1380  HB3 GLN    84      -4.445 -38.134  -8.839  0.00-17.00           H  
ATOM   1381  CG  GLN    84      -4.557 -39.819 -10.263  0.00-17.00           C  
ATOM   1382  HG2 GLN    84      -3.455 -39.973 -10.411  0.00-17.00           H  
ATOM   1383  HG3 GLN    84      -4.918 -39.939 -11.285  0.00-17.00           H  
ATOM   1384  CD  GLN    84      -5.166 -40.836  -9.296  0.00-17.00           C  
ATOM   1385  OE1 GLN    84      -5.790 -40.458  -8.318  0.00-17.00           O  
ATOM   1386  NE2 GLN    84      -5.112 -42.124  -9.616  0.00-17.00           N  
ATOM   1387 HE21 GLN    84      -5.564 -42.832  -9.054  0.00-17.00           H  
ATOM   1388 HE22 GLN    84      -4.704 -42.335 -10.515  0.00-17.00           H  
ATOM   1389  C   GLN    84      -2.699 -37.537 -10.850  0.00-17.00           C  
ATOM   1390  O   GLN    84      -2.142 -37.942 -11.842  0.00-17.00           O  
ATOM   1391  N   GLY    85      -2.001 -37.329  -9.730  0.00-17.00           N  
ATOM   1392  H   GLY    85      -2.408 -36.963  -8.912  0.00-17.00           H  
ATOM   1393  CA  GLY    85      -0.587 -37.691  -9.604  0.00-17.00           C  
ATOM   1394  HA2 GLY    85      -0.087 -37.271 -10.459  0.00-17.00           H  
ATOM   1395  HA3 GLY    85      -0.150 -37.090  -8.798  0.00-17.00           H  
ATOM   1396  C   GLY    85      -0.459 -39.144  -9.326  0.00-17.00           C  
ATOM   1397  O   GLY    85      -0.945 -39.606  -8.308  0.00-17.00           O  
ATOM   1398  N   PRO    86       0.173 -39.888 -10.280  0.00-17.00           N  
ATOM   1399  CD  PRO    86       0.955 -39.499 -11.476  0.00-17.00           C  
ATOM   1400  HD2 PRO    86       1.705 -38.675 -11.345  0.00-17.00           H  
ATOM   1401  HD3 PRO    86       0.183 -39.029 -12.136  0.00-17.00           H  
ATOM   1402  CG  PRO    86       1.563 -40.731 -11.988  0.00-17.00           C  
ATOM   1403  HG2 PRO    86       1.825 -40.718 -13.060  0.00-17.00           H  
ATOM   1404  HG3 PRO    86       2.446 -40.887 -11.315  0.00-17.00           H  
ATOM   1405  CB  PRO    86       0.541 -41.828 -11.637  0.00-17.00           C  
ATOM   1406  HB2 PRO    86       1.024 -42.835 -11.763  0.00-17.00           H  
ATOM   1407  HB3 PRO    86      -0.307 -41.958 -12.388  0.00-17.00           H  
ATOM   1408  CA  PRO    86      -0.088 -41.324 -10.350  0.00-17.00           C  
ATOM   1409  HA  PRO    86      -1.177 -41.367 -10.364  0.00-17.00           H  
ATOM   1410  C   PRO    86       0.382 -42.121  -9.195  0.00-17.00           C  
ATOM   1411  O   PRO    86       1.262 -41.708  -8.393  0.00-17.00           O  
ATOM   1412  N   LEU    87      -0.084 -43.353  -9.053  0.00-17.00           N  
ATOM   1413  H   LEU    87      -0.686 -43.650  -9.817  0.00-17.00           H  
ATOM   1414  CA  LEU    87       0.316 -44.346  -8.044  0.00-17.00           C  
ATOM   1415  HA  LEU    87       0.771 -43.857  -7.147  0.00-17.00           H  
ATOM   1416  CB  LEU    87      -0.907 -45.076  -7.585  0.00-17.00           C  
ATOM   1417  HB2 LEU    87      -0.652 -46.009  -7.022  0.00-17.00           H  
ATOM   1418  HB3 LEU    87      -1.517 -45.446  -8.436  0.00-17.00           H  
ATOM   1419  CG  LEU    87      -1.808 -44.181  -6.679  0.00-17.00           C  
ATOM   1420  HG  LEU    87      -1.818 -43.192  -7.077  0.00-17.00           H  
ATOM   1421  CD1 LEU    87      -3.242 -44.610  -6.716  0.00-17.00           C  
ATOM   1422 HD11 LEU    87      -3.310 -45.648  -6.354  0.00-17.00           H  
ATOM   1423 HD12 LEU    87      -3.836 -44.074  -6.019  0.00-17.00           H  
ATOM   1424 HD13 LEU    87      -3.648 -44.529  -7.679  0.00-17.00           H  
ATOM   1425  CD2 LEU    87      -1.214 -44.185  -5.260  0.00-17.00           C  
ATOM   1426 HD21 LEU    87      -0.183 -43.769  -5.321  0.00-17.00           H  
ATOM   1427 HD22 LEU    87      -1.150 -45.199  -4.817  0.00-17.00           H  
ATOM   1428 HD23 LEU    87      -1.768 -43.670  -4.542  0.00-17.00           H  
ATOM   1429  C   LEU    87       1.380 -45.248  -8.649  0.00-17.00           C  
ATOM   1430  O   LEU    87       1.295 -45.428  -9.871  0.00-17.00           O  
ATOM   1431  N   PRO    88       2.294 -45.926  -7.913  0.00-17.00           N  
ATOM   1432  CD  PRO    88       2.415 -45.941  -6.469  0.00-17.00           C  
ATOM   1433  HD2 PRO    88       2.860 -45.014  -6.227  0.00-17.00           H  
ATOM   1434  HD3 PRO    88       1.416 -45.918  -5.982  0.00-17.00           H  
ATOM   1435  CG  PRO    88       3.461 -46.981  -6.125  0.00-17.00           C  
ATOM   1436  HG2 PRO    88       3.953 -46.694  -5.190  0.00-17.00           H  
ATOM   1437  HG3 PRO    88       3.122 -47.996  -5.886  0.00-17.00           H  
ATOM   1438  CB  PRO    88       4.252 -47.157  -7.415  0.00-17.00           C  
ATOM   1439  HB2 PRO    88       5.006 -46.309  -7.425  0.00-17.00           H  
ATOM   1440  HB3 PRO    88       4.719 -48.142  -7.545  0.00-17.00           H  
ATOM   1441  CA  PRO    88       3.305 -46.765  -8.532  0.00-17.00           C  
ATOM   1442  HA  PRO    88       3.850 -46.108  -9.250  0.00-17.00           H  
ATOM   1443  C   PRO    88       2.695 -47.981  -9.300  0.00-17.00           C  
ATOM   1444  O   PRO    88       3.275 -48.289 -10.297  0.00-17.00           O  
ATOM   1445  N   ASN    89       1.522 -48.476  -8.866  0.00-17.00           N  
ATOM   1446  H   ASN    89       0.993 -47.926  -8.145  0.00-17.00           H  
ATOM   1447  CA  ASN    89       0.752 -49.396  -9.594  0.00-17.00           C  
ATOM   1448  HA  ASN    89       1.460 -50.080 -10.046  0.00-17.00           H  
ATOM   1449  CB  ASN    89      -0.157 -50.253  -8.724  0.00-17.00           C  
ATOM   1450  HB2 ASN    89       0.296 -50.892  -7.917  0.00-17.00           H  
ATOM   1451  HB3 ASN    89      -0.774 -50.944  -9.389  0.00-17.00           H  
ATOM   1452  CG  ASN    89      -1.186 -49.374  -8.080  0.00-17.00           C  
ATOM   1453  OD1 ASN    89      -0.817 -48.545  -7.237  0.00-17.00           O  
ATOM   1454  ND2 ASN    89      -2.500 -49.609  -8.286  0.00-17.00           N  
ATOM   1455 HD21 ASN    89      -2.913 -50.354  -8.896  0.00-17.00           H  
ATOM   1456 HD22 ASN    89      -3.147 -48.924  -7.975  0.00-17.00           H  
ATOM   1457  C   ASN    89       0.064 -48.879 -10.853  0.00-17.00           C  
ATOM   1458  O   ASN    89      -0.294 -49.705 -11.693  0.00-17.00           O  
ATOM   1459  N   THR    90      -0.251 -47.600 -10.997  0.00-17.00           N  
ATOM   1460  H   THR    90       0.274 -46.838 -10.495  0.00-17.00           H  
ATOM   1461  CA  THR    90      -0.920 -47.012 -12.125  0.00-17.00           C  
ATOM   1462  HA  THR    90      -1.477 -47.785 -12.683  0.00-17.00           H  
ATOM   1463  CB  THR    90      -2.038 -46.022 -11.611  0.00-17.00           C  
ATOM   1464  HB  THR    90      -2.671 -45.777 -12.466  0.00-17.00           H  
ATOM   1465  CG2 THR    90      -3.010 -46.716 -10.587  0.00-17.00           C  
ATOM   1466 HG21 THR    90      -2.583 -46.743  -9.605  0.00-17.00           H  
ATOM   1467 HG22 THR    90      -3.457 -47.666 -10.933  0.00-17.00           H  
ATOM   1468 HG23 THR    90      -3.892 -46.038 -10.433  0.00-17.00           H  
ATOM   1469  OG1 THR    90      -1.662 -44.740 -11.078  0.00-17.00           O  
ATOM   1470  HG1 THR    90      -2.451 -44.202 -11.243  0.00-17.00           H  
ATOM   1471  C   THR    90      -0.031 -46.286 -13.132  0.00-17.00           C  
ATOM   1472  O   THR    90      -0.598 -45.732 -14.105  0.00-17.00           O  
ATOM   1473  N   CYS    91       1.328 -46.249 -12.932  0.00-17.00           N  
ATOM   1474  H   CYS    91       1.655 -46.629 -12.055  0.00-17.00           H  
ATOM   1475  CA  CYS    91       2.257 -45.451 -13.744  0.00-17.00           C  
ATOM   1476  HA  CYS    91       1.746 -44.537 -13.844  0.00-17.00           H  
ATOM   1477  CB  CYS    91       3.644 -45.329 -13.102  0.00-17.00           C  
ATOM   1478  HB2 CYS    91       4.308 -44.856 -13.766  0.00-17.00           H  
ATOM   1479  HB3 CYS    91       4.039 -46.358 -12.927  0.00-17.00           H  
ATOM   1480  SG  CYS    91       3.586 -44.469 -11.447  0.00-17.00           S  
ATOM   1481  HG  CYS    91       2.293 -44.964 -11.347  0.00-17.00           H  
ATOM   1482  C   CYS    91       2.262 -46.058 -15.169  0.00-17.00           C  
ATOM   1483  O   CYS    91       2.155 -45.323 -16.150  0.00-17.00           O  
ATOM   1484  N   GLY    92       2.278 -47.409 -15.422  0.00-17.00           N  
ATOM   1485  H   GLY    92       2.464 -47.891 -14.559  0.00-17.00           H  
ATOM   1486  CA  GLY    92       2.034 -48.182 -16.610  0.00-17.00           C  
ATOM   1487  HA2 GLY    92       2.882 -48.128 -17.279  0.00-17.00           H  
ATOM   1488  HA3 GLY    92       1.889 -49.190 -16.222  0.00-17.00           H  
ATOM   1489  C   GLY    92       0.674 -47.751 -17.247  0.00-17.00           C  
ATOM   1490  O   GLY    92       0.667 -47.626 -18.445  0.00-17.00           O  
ATOM   1491  N   HIE    93      -0.460 -47.629 -16.473  0.00-17.00           N  
ATOM   1492  H   HIE    93      -0.430 -47.735 -15.463  0.00-17.00           H  
ATOM   1493  CA  HIE    93      -1.754 -47.208 -16.959  0.00-17.00           C  
ATOM   1494  HA  HIE    93      -1.963 -47.907 -17.731  0.00-17.00           H  
ATOM   1495  CB  HIE    93      -2.849 -47.242 -15.879  0.00-17.00           C  
ATOM   1496  HB2 HIE    93      -2.644 -46.505 -15.041  0.00-17.00           H  
ATOM   1497  HB3 HIE    93      -3.851 -47.018 -16.245  0.00-17.00           H  
ATOM   1498  CG  HIE    93      -3.125 -48.620 -15.273  0.00-17.00           C  
ATOM   1499  ND1 HIE    93      -3.189 -48.758 -13.935  0.00-17.00           N  
ATOM   1500  CE1 HIE    93      -3.348 -50.039 -13.631  0.00-17.00           C  
ATOM   1501  HE1 HIE    93      -3.462 -50.480 -12.628  0.00-17.00           H  
ATOM   1502  NE2 HIE    93      -3.472 -50.741 -14.759  0.00-17.00           N  
ATOM   1503  HE2 HIE    93      -3.958 -51.619 -14.745  0.00-17.00           H  
ATOM   1504  CD2 HIE    93      -3.305 -49.858 -15.819  0.00-17.00           C  
ATOM   1505  HD2 HIE    93      -3.353 -50.198 -16.861  0.00-17.00           H  
ATOM   1506  C   HIE    93      -1.663 -45.821 -17.540  0.00-17.00           C  
ATOM   1507  O   HIE    93      -2.014 -45.548 -18.677  0.00-17.00           O  
ATOM   1508  N   PHE    94      -1.092 -44.885 -16.741  0.00-17.00           N  
ATOM   1509  H   PHE    94      -0.644 -45.279 -15.863  0.00-17.00           H  
ATOM   1510  CA  PHE    94      -0.809 -43.458 -17.112  0.00-17.00           C  
ATOM   1511  HA  PHE    94      -1.708 -42.863 -17.188  0.00-17.00           H  
ATOM   1512  CB  PHE    94       0.061 -42.856 -15.981  0.00-17.00           C  
ATOM   1513  HB2 PHE    94       0.982 -43.353 -16.044  0.00-17.00           H  
ATOM   1514  HB3 PHE    94      -0.332 -43.064 -14.968  0.00-17.00           H  
ATOM   1515  CG  PHE    94       0.401 -41.363 -16.059  0.00-17.00           C  
ATOM   1516  CD1 PHE    94       1.235 -40.816 -17.067  0.00-17.00           C  
ATOM   1517  HD1 PHE    94       1.762 -41.469 -17.823  0.00-17.00           H  
ATOM   1518  CE1 PHE    94       1.615 -39.465 -17.019  0.00-17.00           C  
ATOM   1519  HE1 PHE    94       2.450 -39.185 -17.626  0.00-17.00           H  
ATOM   1520  CZ  PHE    94       1.134 -38.623 -16.031  0.00-17.00           C  
ATOM   1521  HZ  PHE    94       1.592 -37.641 -15.924  0.00-17.00           H  
ATOM   1522  CE2 PHE    94       0.284 -39.146 -15.003  0.00-17.00           C  
ATOM   1523  HE2 PHE    94       0.023 -38.568 -14.122  0.00-17.00           H  
ATOM   1524  CD2 PHE    94      -0.098 -40.492 -15.064  0.00-17.00           C  
ATOM   1525  HD2 PHE    94      -0.811 -40.725 -14.335  0.00-17.00           H  
ATOM   1526  C   PHE    94      -0.077 -43.392 -18.478  0.00-17.00           C  
ATOM   1527  O   PHE    94      -0.525 -42.581 -19.301  0.00-17.00           O  
ATOM   1528  N   TRP    95       0.894 -44.221 -18.725  0.00-17.00           N  
ATOM   1529  H   TRP    95       1.163 -44.828 -17.974  0.00-17.00           H  
ATOM   1530  CA  TRP    95       1.632 -44.203 -19.981  0.00-17.00           C  
ATOM   1531  HA  TRP    95       1.706 -43.187 -20.264  0.00-17.00           H  
ATOM   1532  CB  TRP    95       3.065 -44.688 -19.849  0.00-17.00           C  
ATOM   1533  HB2 TRP    95       3.090 -45.729 -19.535  0.00-17.00           H  
ATOM   1534  HB3 TRP    95       3.500 -44.614 -20.872  0.00-17.00           H  
ATOM   1535  CG  TRP    95       4.027 -43.784 -19.073  0.00-17.00           C  
ATOM   1536  CD1 TRP    95       4.615 -44.094 -17.856  0.00-17.00           C  
ATOM   1537  HD1 TRP    95       4.496 -45.039 -17.294  0.00-17.00           H  
ATOM   1538  NE1 TRP    95       5.093 -42.959 -17.242  0.00-17.00           N  
ATOM   1539  HE1 TRP    95       5.574 -42.929 -16.374  0.00-17.00           H  
ATOM   1540  CE2 TRP    95       5.014 -41.895 -18.116  0.00-17.00           C  
ATOM   1541  CZ2 TRP    95       5.449 -40.533 -17.994  0.00-17.00           C  
ATOM   1542  HZ2 TRP    95       6.079 -40.167 -17.207  0.00-17.00           H  
ATOM   1543  CH2 TRP    95       5.277 -39.692 -19.091  0.00-17.00           C  
ATOM   1544  HH2 TRP    95       5.527 -38.572 -19.014  0.00-17.00           H  
ATOM   1545  CZ3 TRP    95       4.595 -40.142 -20.235  0.00-17.00           C  
ATOM   1546  HZ3 TRP    95       4.400 -39.401 -21.041  0.00-17.00           H  
ATOM   1547  CE3 TRP    95       4.213 -41.500 -20.371  0.00-17.00           C  
ATOM   1548  HE3 TRP    95       3.688 -41.822 -21.273  0.00-17.00           H  
ATOM   1549  CD2 TRP    95       4.354 -42.374 -19.299  0.00-17.00           C  
ATOM   1550  C   TRP    95       0.833 -44.874 -21.177  0.00-17.00           C  
ATOM   1551  O   TRP    95       0.984 -44.355 -22.296  0.00-17.00           O  
ATOM   1552  N   GLH    96       0.111 -45.975 -20.932  0.00-17.00           N  
ATOM   1553  H   GLH    96       0.110 -46.406 -19.998  0.00-17.00           H  
ATOM   1554  CA  GLH    96      -0.787 -46.599 -21.916  0.00-17.00           C  
ATOM   1555  HA  GLH    96      -0.198 -46.852 -22.794  0.00-17.00           H  
ATOM   1556  CB  GLH    96      -1.393 -47.830 -21.302  0.00-17.00           C  
ATOM   1557  HB2 GLH    96      -1.951 -47.606 -20.411  0.00-17.00           H  
ATOM   1558  HB3 GLH    96      -0.571 -48.533 -20.977  0.00-17.00           H  
ATOM   1559  CG  GLH    96      -2.425 -48.411 -22.213  0.00-17.00           C  
ATOM   1560  HG2 GLH    96      -3.107 -47.650 -22.673  0.00-17.00           H  
ATOM   1561  HG3 GLH    96      -1.900 -48.901 -23.034  0.00-17.00           H  
ATOM   1562  CD  GLH    96      -3.356 -49.488 -21.651  0.00-17.00           C  
ATOM   1563  OE1 GLH    96      -3.080 -49.931 -20.384  0.00-17.00           O  
ATOM   1564  OE2 GLH    96      -4.257 -49.861 -22.334  0.00-17.00           O  
ATOM   1565  HE1 GLH    96      -3.738 -50.577 -20.189  0.00-17.00           H  
ATOM   1566  C   GLH    96      -1.958 -45.656 -22.321  0.00-17.00           C  
ATOM   1567  O   GLH    96      -2.463 -45.667 -23.392  0.00-17.00           O  
ATOM   1568  N   MET    97      -2.477 -44.883 -21.328  0.00-17.00           N  
ATOM   1569  H   MET    97      -2.128 -44.962 -20.401  0.00-17.00           H  
ATOM   1570  CA  MET    97      -3.330 -43.766 -21.630  0.00-17.00           C  
ATOM   1571  HA  MET    97      -4.163 -44.105 -22.257  0.00-17.00           H  
ATOM   1572  CB  MET    97      -3.752 -43.246 -20.194  0.00-17.00           C  
ATOM   1573  HB2 MET    97      -2.918 -42.721 -19.730  0.00-17.00           H  
ATOM   1574  HB3 MET    97      -3.978 -44.065 -19.579  0.00-17.00           H  
ATOM   1575  CG  MET    97      -5.032 -42.504 -20.316  0.00-17.00           C  
ATOM   1576  HG2 MET    97      -5.043 -41.993 -21.324  0.00-17.00           H  
ATOM   1577  HG3 MET    97      -5.924 -43.217 -20.363  0.00-17.00           H  
ATOM   1578  SD  MET    97      -5.246 -41.181 -19.069  0.00-17.00           S  
ATOM   1579  CE  MET    97      -4.086 -39.885 -19.664  0.00-17.00           C  
ATOM   1580  HE1 MET    97      -3.093 -40.262 -19.778  0.00-17.00           H  
ATOM   1581  HE2 MET    97      -4.410 -39.501 -20.648  0.00-17.00           H  
ATOM   1582  HE3 MET    97      -4.109 -39.048 -18.882  0.00-17.00           H  
ATOM   1583  C   MET    97      -2.738 -42.685 -22.519  0.00-17.00           C  
ATOM   1584  O   MET    97      -3.387 -42.288 -23.488  0.00-17.00           O  
ATOM   1585  N   VAL    98      -1.454 -42.279 -22.278  0.00-17.00           N  
ATOM   1586  H   VAL    98      -0.952 -42.696 -21.543  0.00-17.00           H  
ATOM   1587  CA  VAL    98      -0.668 -41.306 -23.120  0.00-17.00           C  
ATOM   1588  HA  VAL    98      -1.183 -40.363 -23.271  0.00-17.00           H  
ATOM   1589  CB  VAL    98       0.650 -40.895 -22.466  0.00-17.00           C  
ATOM   1590  HB  VAL    98       1.246 -41.813 -22.294  0.00-17.00           H  
ATOM   1591  CG1 VAL    98       1.488 -40.112 -23.439  0.00-17.00           C  
ATOM   1592 HG11 VAL    98       0.989 -39.251 -23.841  0.00-17.00           H  
ATOM   1593 HG12 VAL    98       1.830 -40.746 -24.263  0.00-17.00           H  
ATOM   1594 HG13 VAL    98       2.378 -39.678 -22.985  0.00-17.00           H  
ATOM   1595  CG2 VAL    98       0.496 -40.083 -21.195  0.00-17.00           C  
ATOM   1596 HG21 VAL    98       1.300 -40.114 -20.459  0.00-17.00           H  
ATOM   1597 HG22 VAL    98       0.338 -38.982 -21.437  0.00-17.00           H  
ATOM   1598 HG23 VAL    98      -0.455 -40.287 -20.723  0.00-17.00           H  
ATOM   1599  C   VAL    98      -0.527 -41.837 -24.540  0.00-17.00           C  
ATOM   1600  O   VAL    98      -0.850 -41.168 -25.472  0.00-17.00           O  
ATOM   1601  N   TRP    99      -0.173 -43.111 -24.696  0.00-17.00           N  
ATOM   1602  H   TRP    99       0.035 -43.637 -23.858  0.00-17.00           H  
ATOM   1603  CA  TRP    99       0.125 -43.711 -26.041  0.00-17.00           C  
ATOM   1604  HA  TRP    99       0.752 -43.040 -26.567  0.00-17.00           H  
ATOM   1605  CB  TRP    99       0.708 -45.155 -25.860  0.00-17.00           C  
ATOM   1606  HB2 TRP    99       1.643 -45.112 -25.201  0.00-17.00           H  
ATOM   1607  HB3 TRP    99       0.015 -45.795 -25.339  0.00-17.00           H  
ATOM   1608  CG  TRP    99       1.069 -45.763 -27.135  0.00-17.00           C  
ATOM   1609  CD1 TRP    99       0.227 -46.503 -27.904  0.00-17.00           C  
ATOM   1610  HD1 TRP    99      -0.649 -47.100 -27.522  0.00-17.00           H  
ATOM   1611  NE1 TRP    99       0.788 -46.754 -29.138  0.00-17.00           N  
ATOM   1612  HE1 TRP    99       0.201 -46.916 -29.937  0.00-17.00           H  
ATOM   1613  CE2 TRP    99       2.004 -46.226 -29.200  0.00-17.00           C  
ATOM   1614  CZ2 TRP    99       2.970 -46.315 -30.158  0.00-17.00           C  
ATOM   1615  HZ2 TRP    99       2.789 -46.698 -31.124  0.00-17.00           H  
ATOM   1616  CH2 TRP    99       4.150 -45.659 -29.914  0.00-17.00           C  
ATOM   1617  HH2 TRP    99       4.941 -45.704 -30.730  0.00-17.00           H  
ATOM   1618  CZ3 TRP    99       4.379 -44.980 -28.758  0.00-17.00           C  
ATOM   1619  HZ3 TRP    99       5.305 -44.354 -28.629  0.00-17.00           H  
ATOM   1620  CE3 TRP    99       3.454 -44.959 -27.728  0.00-17.00           C  
ATOM   1621  HE3 TRP    99       3.612 -44.537 -26.742  0.00-17.00           H  
ATOM   1622  CD2 TRP    99       2.247 -45.610 -27.937  0.00-17.00           C  
ATOM   1623  C   TRP    99      -1.219 -43.826 -26.821  0.00-17.00           C  
ATOM   1624  O   TRP    99      -1.343 -43.482 -27.999  0.00-17.00           O  
ATOM   1625  N   GLH   100      -2.249 -44.410 -26.165  0.00-17.00           N  
ATOM   1626  H   GLH   100      -2.332 -44.398 -25.170  0.00-17.00           H  
ATOM   1627  CA  GLH   100      -3.459 -44.707 -26.859  0.00-17.00           C  
ATOM   1628  HA  GLH   100      -3.236 -45.265 -27.749  0.00-17.00           H  
ATOM   1629  CB  GLH   100      -4.354 -45.667 -26.053  0.00-17.00           C  
ATOM   1630  HB2 GLH   100      -4.514 -45.352 -24.997  0.00-17.00           H  
ATOM   1631  HB3 GLH   100      -5.342 -45.786 -26.507  0.00-17.00           H  
ATOM   1632  CG  GLH   100      -3.789 -47.095 -26.015  0.00-17.00           C  
ATOM   1633  HG2 GLH   100      -4.069 -47.598 -26.964  0.00-17.00           H  
ATOM   1634  HG3 GLH   100      -2.702 -47.041 -26.008  0.00-17.00           H  
ATOM   1635  CD  GLH   100      -4.304 -47.940 -24.878  0.00-17.00           C  
ATOM   1636  OE1 GLH   100      -5.187 -47.344 -24.041  0.00-17.00           O  
ATOM   1637  OE2 GLH   100      -3.816 -49.053 -24.741  0.00-17.00           O  
ATOM   1638  HE1 GLH   100      -5.849 -46.911 -24.565  0.00-17.00           H  
ATOM   1639  C   GLH   100      -4.217 -43.429 -27.210  0.00-17.00           C  
ATOM   1640  O   GLH   100      -4.989 -43.404 -28.222  0.00-17.00           O  
ATOM   1641  N   GLN   101      -4.037 -42.379 -26.363  0.00-17.00           N  
ATOM   1642  H   GLN   101      -3.652 -42.440 -25.516  0.00-17.00           H  
ATOM   1643  CA  GLN   101      -4.761 -41.133 -26.748  0.00-17.00           C  
ATOM   1644  HA  GLN   101      -5.640 -41.465 -27.308  0.00-17.00           H  
ATOM   1645  CB  GLN   101      -5.248 -40.337 -25.512  0.00-17.00           C  
ATOM   1646  HB2 GLN   101      -5.715 -39.392 -25.815  0.00-17.00           H  
ATOM   1647  HB3 GLN   101      -4.341 -40.147 -24.979  0.00-17.00           H  
ATOM   1648  CG  GLN   101      -6.219 -41.099 -24.506  0.00-17.00           C  
ATOM   1649  HG2 GLN   101      -6.511 -40.471 -23.647  0.00-17.00           H  
ATOM   1650  HG3 GLN   101      -5.708 -41.967 -24.120  0.00-17.00           H  
ATOM   1651  CD  GLN   101      -7.458 -41.547 -25.253  0.00-17.00           C  
ATOM   1652  OE1 GLN   101      -7.989 -42.609 -25.078  0.00-17.00           O  
ATOM   1653  NE2 GLN   101      -8.106 -40.566 -25.911  0.00-17.00           N  
ATOM   1654 HE21 GLN   101      -7.558 -39.984 -26.493  0.00-17.00           H  
ATOM   1655 HE22 GLN   101      -9.180 -40.486 -25.995  0.00-17.00           H  
ATOM   1656  C   GLN   101      -4.053 -40.225 -27.735  0.00-17.00           C  
ATOM   1657  O   GLN   101      -4.587 -39.202 -28.236  0.00-17.00           O  
ATOM   1658  N   LYN   102      -2.834 -40.573 -27.953  0.00-17.00           N  
ATOM   1659  H   LYN   102      -2.433 -41.376 -27.503  0.00-17.00           H  
ATOM   1660  CA  LYN   102      -1.948 -39.983 -28.963  0.00-17.00           C  
ATOM   1661  HA  LYN   102      -0.976 -40.425 -29.197  0.00-17.00           H  
ATOM   1662  CB  LYN   102      -2.657 -39.867 -30.288  0.00-17.00           C  
ATOM   1663  HB2 LYN   102      -2.113 -39.136 -30.892  0.00-17.00           H  
ATOM   1664  HB3 LYN   102      -3.665 -39.461 -30.068  0.00-17.00           H  
ATOM   1665  CG  LYN   102      -2.712 -41.145 -30.992  0.00-17.00           C  
ATOM   1666  HG2 LYN   102      -3.144 -41.916 -30.315  0.00-17.00           H  
ATOM   1667  HG3 LYN   102      -1.713 -41.429 -31.310  0.00-17.00           H  
ATOM   1668  CD  LYN   102      -3.444 -41.043 -32.275  0.00-17.00           C  
ATOM   1669  HD2 LYN   102      -3.058 -40.192 -32.912  0.00-17.00           H  
ATOM   1670  HD3 LYN   102      -4.506 -40.741 -32.193  0.00-17.00           H  
ATOM   1671  CE  LYN   102      -3.428 -42.308 -33.151  0.00-17.00           C  
ATOM   1672  HE2 LYN   102      -2.429 -42.641 -33.306  0.00-17.00           H  
ATOM   1673  HE3 LYN   102      -3.893 -42.163 -34.155  0.00-17.00           H  
ATOM   1674  NZ  LYN   102      -4.164 -43.419 -32.560  0.00-17.00           N  
ATOM   1675  HZ1 LYN   102      -3.977 -44.291 -32.988  0.00-17.00           H  
ATOM   1676  HZ2 LYN   102      -5.100 -43.197 -32.532  0.00-17.00           H  
ATOM   1677  C   LYN   102      -1.476 -38.535 -28.587  0.00-17.00           C  
ATOM   1678  O   LYN   102      -1.282 -37.669 -29.417  0.00-17.00           O  
ATOM   1679  N   SER   103      -1.223 -38.423 -27.210  0.00-17.00           N  
ATOM   1680  H   SER   103      -1.338 -39.206 -26.627  0.00-17.00           H  
ATOM   1681  CA  SER   103      -0.937 -37.146 -26.540  0.00-17.00           C  
ATOM   1682  HA  SER   103      -1.538 -36.318 -26.889  0.00-17.00           H  
ATOM   1683  CB  SER   103      -1.311 -37.378 -25.059  0.00-17.00           C  
ATOM   1684  HB2 SER   103      -0.786 -38.206 -24.597  0.00-17.00           H  
ATOM   1685  HB3 SER   103      -1.145 -36.486 -24.583  0.00-17.00           H  
ATOM   1686  OG  SER   103      -2.665 -37.718 -24.955  0.00-17.00           O  
ATOM   1687  HG  SER   103      -3.044 -36.874 -25.200  0.00-17.00           H  
ATOM   1688  C   SER   103       0.597 -36.940 -26.757  0.00-17.00           C  
ATOM   1689  O   SER   103       1.459 -37.848 -26.766  0.00-17.00           O  
ATOM   1690  N   ARN   104       0.933 -35.665 -27.019  0.00-17.00           N  
ATOM   1691  H   ARN   104       0.142 -35.011 -27.065  0.00-17.00           H  
ATOM   1692  CA  ARN   104       2.319 -35.065 -27.112  0.00-17.00           C  
ATOM   1693  HA  ARN   104       2.945 -35.867 -27.520  0.00-17.00           H  
ATOM   1694  CB  ARN   104       2.338 -34.012 -28.202  0.00-17.00           C  
ATOM   1695  HB2 ARN   104       2.098 -34.450 -29.154  0.00-17.00           H  
ATOM   1696  HB3 ARN   104       1.524 -33.348 -27.999  0.00-17.00           H  
ATOM   1697  CG  ARN   104       3.667 -33.337 -28.461  0.00-17.00           C  
ATOM   1698  HG2 ARN   104       3.805 -32.482 -27.741  0.00-17.00           H  
ATOM   1699  HG3 ARN   104       4.451 -34.034 -28.263  0.00-17.00           H  
ATOM   1700  CD  ARN   104       3.986 -32.786 -29.842  0.00-17.00           C  
ATOM   1701  HD2 ARN   104       4.036 -33.629 -30.561  0.00-17.00           H  
ATOM   1702  HD3 ARN   104       3.198 -32.169 -30.162  0.00-17.00           H  
ATOM   1703  NE  ARN   104       5.159 -32.026 -29.796  0.00-17.00           N  
ATOM   1704  HE  ARN   104       5.131 -31.225 -29.187  0.00-17.00           H  
ATOM   1705  CZ  ARN   104       6.378 -32.642 -29.821  0.00-17.00           C  
ATOM   1706  NH1 ARN   104       6.577 -33.865 -29.853  0.00-17.00           N  
ATOM   1707 HH11 ARN   104       6.870 -34.201 -28.948  0.00-17.00           H  
ATOM   1708  NH2 ARN   104       7.508 -31.762 -29.946  0.00-17.00           N  
ATOM   1709 HH21 ARN   104       8.436 -32.242 -30.035  0.00-17.00           H  
ATOM   1710 HH22 ARN   104       7.449 -30.983 -30.620  0.00-17.00           H  
ATOM   1711  C   ARN   104       2.812 -34.539 -25.744  0.00-17.00           C  
ATOM   1712  O   ARN   104       4.008 -34.628 -25.378  0.00-17.00           O  
ATOM   1713  N   GLY   105       1.840 -33.876 -25.036  0.00-17.00           N  
ATOM   1714  H   GLY   105       0.949 -33.751 -25.420  0.00-17.00           H  
ATOM   1715  CA  GLY   105       2.209 -33.166 -23.844  0.00-17.00           C  
ATOM   1716  HA2 GLY   105       3.263 -32.842 -23.837  0.00-17.00           H  
ATOM   1717  HA3 GLY   105       1.671 -32.229 -24.093  0.00-17.00           H  
ATOM   1718  C   GLY   105       1.741 -33.782 -22.514  0.00-17.00           C  
ATOM   1719  O   GLY   105       0.621 -34.291 -22.456  0.00-17.00           O  
ATOM   1720  N   VAL   106       2.587 -33.797 -21.436  0.00-17.00           N  
ATOM   1721  H   VAL   106       3.486 -33.435 -21.537  0.00-17.00           H  
ATOM   1722  CA  VAL   106       2.202 -34.119 -20.078  0.00-17.00           C  
ATOM   1723  HA  VAL   106       1.171 -34.379 -19.819  0.00-17.00           H  
ATOM   1724  CB  VAL   106       3.113 -35.277 -19.506  0.00-17.00           C  
ATOM   1725  HB  VAL   106       4.161 -35.062 -19.418  0.00-17.00           H  
ATOM   1726  CG1 VAL   106       2.734 -35.727 -18.113  0.00-17.00           C  
ATOM   1727 HG11 VAL   106       2.753 -34.880 -17.321  0.00-17.00           H  
ATOM   1728 HG12 VAL   106       3.253 -36.592 -17.745  0.00-17.00           H  
ATOM   1729 HG13 VAL   106       1.694 -35.954 -18.213  0.00-17.00           H  
ATOM   1730  CG2 VAL   106       2.948 -36.518 -20.440  0.00-17.00           C  
ATOM   1731 HG21 VAL   106       3.352 -36.320 -21.398  0.00-17.00           H  
ATOM   1732 HG22 VAL   106       1.911 -36.827 -20.622  0.00-17.00           H  
ATOM   1733 HG23 VAL   106       3.440 -37.411 -20.118  0.00-17.00           H  
ATOM   1734  C   VAL   106       2.525 -32.786 -19.309  0.00-17.00           C  
ATOM   1735  O   VAL   106       3.627 -32.276 -19.386  0.00-17.00           O  
ATOM   1736  N   VAL   107       1.584 -32.242 -18.465  0.00-17.00           N  
ATOM   1737  H   VAL   107       0.566 -32.612 -18.544  0.00-17.00           H  
ATOM   1738  CA  VAL   107       1.758 -31.257 -17.491  0.00-17.00           C  
ATOM   1739  HA  VAL   107       2.758 -30.888 -17.522  0.00-17.00           H  
ATOM   1740  CB  VAL   107       0.753 -30.082 -17.651  0.00-17.00           C  
ATOM   1741  HB  VAL   107      -0.144 -30.305 -17.132  0.00-17.00           H  
ATOM   1742  CG1 VAL   107       1.352 -28.815 -17.050  0.00-17.00           C  
ATOM   1743 HG11 VAL   107       0.590 -27.989 -16.894  0.00-17.00           H  
ATOM   1744 HG12 VAL   107       2.190 -28.488 -17.684  0.00-17.00           H  
ATOM   1745 HG13 VAL   107       1.672 -29.017 -16.005  0.00-17.00           H  
ATOM   1746  CG2 VAL   107       0.484 -29.754 -19.108  0.00-17.00           C  
ATOM   1747 HG21 VAL   107      -0.043 -30.519 -19.635  0.00-17.00           H  
ATOM   1748 HG22 VAL   107       1.391 -29.478 -19.670  0.00-17.00           H  
ATOM   1749 HG23 VAL   107      -0.188 -28.917 -19.067  0.00-17.00           H  
ATOM   1750  C   VAL   107       1.628 -31.892 -16.032  0.00-17.00           C  
ATOM   1751  O   VAL   107       0.657 -32.574 -15.678  0.00-17.00           O  
ATOM   1752  N   MET   108       2.564 -31.589 -15.091  0.00-17.00           N  
ATOM   1753  H   MET   108       3.417 -31.244 -15.551  0.00-17.00           H  
ATOM   1754  CA  MET   108       2.548 -31.797 -13.664  0.00-17.00           C  
ATOM   1755  HA  MET   108       1.573 -32.302 -13.487  0.00-17.00           H  
ATOM   1756  CB  MET   108       3.685 -32.721 -13.285  0.00-17.00           C  
ATOM   1757  HB2 MET   108       4.609 -32.244 -13.696  0.00-17.00           H  
ATOM   1758  HB3 MET   108       3.587 -33.607 -13.878  0.00-17.00           H  
ATOM   1759  CG  MET   108       3.855 -32.950 -11.778  0.00-17.00           C  
ATOM   1760  HG2 MET   108       4.425 -32.141 -11.381  0.00-17.00           H  
ATOM   1761  HG3 MET   108       2.958 -33.059 -11.200  0.00-17.00           H  
ATOM   1762  SD  MET   108       4.748 -34.454 -11.379  0.00-17.00           S  
ATOM   1763  CE  MET   108       4.836 -34.371  -9.575  0.00-17.00           C  
ATOM   1764  HE1 MET   108       4.601 -35.367  -9.315  0.00-17.00           H  
ATOM   1765  HE2 MET   108       3.987 -33.767  -9.302  0.00-17.00           H  
ATOM   1766  HE3 MET   108       5.750 -34.019  -9.115  0.00-17.00           H  
ATOM   1767  C   MET   108       2.755 -30.419 -13.014  0.00-17.00           C  
ATOM   1768  O   MET   108       3.798 -29.810 -13.221  0.00-17.00           O  
ATOM   1769  N   LEU   109       1.743 -30.106 -12.157  0.00-17.00           N  
ATOM   1770  H   LEU   109       0.854 -30.614 -12.169  0.00-17.00           H  
ATOM   1771  CA  LEU   109       1.598 -28.848 -11.444  0.00-17.00           C  
ATOM   1772  HA  LEU   109       2.114 -28.090 -12.020  0.00-17.00           H  
ATOM   1773  CB  LEU   109       0.184 -28.337 -11.590  0.00-17.00           C  
ATOM   1774  HB2 LEU   109      -0.442 -29.019 -11.036  0.00-17.00           H  
ATOM   1775  HB3 LEU   109      -0.118 -27.393 -11.055  0.00-17.00           H  
ATOM   1776  CG  LEU   109      -0.367 -28.218 -13.052  0.00-17.00           C  
ATOM   1777  HG  LEU   109      -0.138 -29.161 -13.587  0.00-17.00           H  
ATOM   1778  CD1 LEU   109      -1.868 -27.919 -13.067  0.00-17.00           C  
ATOM   1779 HD11 LEU   109      -1.982 -26.981 -12.519  0.00-17.00           H  
ATOM   1780 HD12 LEU   109      -2.327 -27.880 -14.095  0.00-17.00           H  
ATOM   1781 HD13 LEU   109      -2.454 -28.672 -12.515  0.00-17.00           H  
ATOM   1782  CD2 LEU   109       0.389 -27.187 -13.898  0.00-17.00           C  
ATOM   1783 HD21 LEU   109       0.636 -26.261 -13.276  0.00-17.00           H  
ATOM   1784 HD22 LEU   109      -0.145 -26.971 -14.763  0.00-17.00           H  
ATOM   1785 HD23 LEU   109       1.378 -27.483 -14.198  0.00-17.00           H  
ATOM   1786  C   LEU   109       2.071 -28.953 -10.003  0.00-17.00           C  
ATOM   1787  O   LEU   109       2.398 -27.897  -9.498  0.00-17.00           O  
ATOM   1788  N   ASN   110       1.955 -30.185  -9.441  0.00-17.00           N  
ATOM   1789  H   ASN   110       1.671 -31.017 -10.033  0.00-17.00           H  
ATOM   1790  CA  ASN   110       2.425 -30.456  -8.110  0.00-17.00           C  
ATOM   1791  HA  ASN   110       2.353 -29.520  -7.514  0.00-17.00           H  
ATOM   1792  CB  ASN   110       1.491 -31.511  -7.399  0.00-17.00           C  
ATOM   1793  HB2 ASN   110       0.533 -31.313  -7.719  0.00-17.00           H  
ATOM   1794  HB3 ASN   110       1.464 -31.543  -6.269  0.00-17.00           H  
ATOM   1795  CG  ASN   110       1.634 -32.927  -7.873  0.00-17.00           C  
ATOM   1796  OD1 ASN   110       1.469 -33.125  -9.065  0.00-17.00           O  
ATOM   1797  ND2 ASN   110       1.905 -33.858  -7.053  0.00-17.00           N  
ATOM   1798 HD21 ASN   110       1.743 -34.773  -7.423  0.00-17.00           H  
ATOM   1799 HD22 ASN   110       2.317 -33.671  -6.165  0.00-17.00           H  
ATOM   1800  C   ASN   110       3.902 -30.917  -8.074  0.00-17.00           C  
ATOM   1801  O   ASN   110       4.563 -31.142  -9.098  0.00-17.00           O  
ATOM   1802  N   ARG   111       4.328 -31.213  -6.893  0.00-17.00           N  
ATOM   1803  H   ARG   111       3.620 -31.054  -6.174  0.00-17.00           H  
ATOM   1804  CA  ARG   111       5.615 -31.729  -6.481  0.00-17.00           C  
ATOM   1805  HA  ARG   111       6.217 -31.760  -7.361  0.00-17.00           H  
ATOM   1806  CB  ARG   111       6.185 -30.742  -5.485  0.00-17.00           C  
ATOM   1807  HB2 ARG   111       6.212 -29.798  -6.006  0.00-17.00           H  
ATOM   1808  HB3 ARG   111       7.240 -31.034  -5.437  0.00-17.00           H  
ATOM   1809  CG  ARG   111       5.663 -30.773  -4.016  0.00-17.00           C  
ATOM   1810  HG2 ARG   111       5.726 -31.769  -3.491  0.00-17.00           H  
ATOM   1811  HG3 ARG   111       4.604 -30.449  -4.112  0.00-17.00           H  
ATOM   1812  CD  ARG   111       6.428 -29.671  -3.117  0.00-17.00           C  
ATOM   1813  HD2 ARG   111       6.802 -28.813  -3.707  0.00-17.00           H  
ATOM   1814  HD3 ARG   111       7.276 -30.097  -2.683  0.00-17.00           H  
ATOM   1815  NE  ARG   111       5.439 -29.174  -2.134  0.00-17.00           N  
ATOM   1816  HE  ARG   111       4.659 -29.861  -1.967  0.00-17.00           H  
ATOM   1817  CZ  ARG   111       5.463 -28.141  -1.254  0.00-17.00           C  
ATOM   1818  NH1 ARG   111       6.612 -27.409  -1.137  0.00-17.00           N  
ATOM   1819 HH11 ARG   111       7.323 -27.331  -1.881  0.00-17.00           H  
ATOM   1820 HH12 ARG   111       6.609 -26.666  -0.361  0.00-17.00           H  
ATOM   1821  NH2 ARG   111       4.468 -28.029  -0.318  0.00-17.00           N  
ATOM   1822 HH21 ARG   111       3.608 -28.668  -0.286  0.00-17.00           H  
ATOM   1823 HH22 ARG   111       4.551 -27.244   0.366  0.00-17.00           H  
ATOM   1824  C   ARG   111       5.356 -33.229  -5.957  0.00-17.00           C  
ATOM   1825  O   ARG   111       4.273 -33.557  -5.415  0.00-17.00           O  
ATOM   1826  N   VAL   112       6.385 -34.035  -6.070  0.00-17.00           N  
ATOM   1827  H   VAL   112       7.187 -33.634  -6.480  0.00-17.00           H  
ATOM   1828  CA  VAL   112       6.376 -35.425  -5.517  0.00-17.00           C  
ATOM   1829  HA  VAL   112       5.448 -35.936  -5.737  0.00-17.00           H  
ATOM   1830  CB  VAL   112       7.394 -36.458  -6.147  0.00-17.00           C  
ATOM   1831  HB  VAL   112       7.070 -37.565  -5.892  0.00-17.00           H  
ATOM   1832  CG1 VAL   112       7.392 -36.501  -7.654  0.00-17.00           C  
ATOM   1833 HG11 VAL   112       7.586 -35.612  -8.234  0.00-17.00           H  
ATOM   1834 HG12 VAL   112       6.439 -36.880  -7.972  0.00-17.00           H  
ATOM   1835 HG13 VAL   112       8.032 -37.382  -7.959  0.00-17.00           H  
ATOM   1836  CG2 VAL   112       8.741 -36.209  -5.638  0.00-17.00           C  
ATOM   1837 HG21 VAL   112       8.677 -36.587  -4.626  0.00-17.00           H  
ATOM   1838 HG22 VAL   112       8.998 -35.199  -5.531  0.00-17.00           H  
ATOM   1839 HG23 VAL   112       9.551 -36.725  -6.113  0.00-17.00           H  
ATOM   1840  C   VAL   112       6.329 -35.497  -3.958  0.00-17.00           C  
ATOM   1841  O   VAL   112       5.520 -36.274  -3.421  0.00-17.00           O  
ATOM   1842  N   MET   113       6.978 -34.645  -3.178  0.00-17.00           N  
ATOM   1843  H   MET   113       7.553 -33.866  -3.514  0.00-17.00           H  
ATOM   1844  CA  MET   113       7.244 -34.914  -1.771  0.00-17.00           C  
ATOM   1845  HA  MET   113       6.673 -35.745  -1.295  0.00-17.00           H  
ATOM   1846  CB  MET   113       8.679 -35.477  -1.637  0.00-17.00           C  
ATOM   1847  HB2 MET   113       9.363 -34.719  -1.954  0.00-17.00           H  
ATOM   1848  HB3 MET   113       8.860 -36.447  -2.056  0.00-17.00           H  
ATOM   1849  CG  MET   113       9.006 -35.677  -0.090  0.00-17.00           C  
ATOM   1850  HG2 MET   113      10.016 -35.885  -0.091  0.00-17.00           H  
ATOM   1851  HG3 MET   113       8.814 -34.731   0.458  0.00-17.00           H  
ATOM   1852  SD  MET   113       8.090 -37.055   0.775  0.00-17.00           S  
ATOM   1853  CE  MET   113       8.929 -37.023   2.363  0.00-17.00           C  
ATOM   1854  HE1 MET   113       9.870 -37.623   2.400  0.00-17.00           H  
ATOM   1855  HE2 MET   113       8.278 -37.291   3.173  0.00-17.00           H  
ATOM   1856  HE3 MET   113       9.196 -36.057   2.500  0.00-17.00           H  
ATOM   1857  C   MET   113       6.946 -33.596  -1.032  0.00-17.00           C  
ATOM   1858  O   MET   113       7.630 -32.672  -1.257  0.00-17.00           O  
ATOM   1859  N   GLU   114       5.928 -33.594  -0.152  0.00-17.00           N  
ATOM   1860  H   GLU   114       5.670 -34.563   0.011  0.00-17.00           H  
ATOM   1861  CA  GLU   114       5.519 -32.429   0.701  0.00-17.00           C  
ATOM   1862  HA  GLU   114       5.717 -31.484   0.197  0.00-17.00           H  
ATOM   1863  CB  GLU   114       4.082 -32.667   1.169  0.00-17.00           C  
ATOM   1864  HB2 GLU   114       3.676 -31.968   1.921  0.00-17.00           H  
ATOM   1865  HB3 GLU   114       3.964 -33.671   1.674  0.00-17.00           H  
ATOM   1866  CG  GLU   114       3.017 -32.521  -0.009  0.00-17.00           C  
ATOM   1867  HG2 GLU   114       3.344 -33.199  -0.842  0.00-17.00           H  
ATOM   1868  HG3 GLU   114       2.028 -32.782   0.297  0.00-17.00           H  
ATOM   1869  CD  GLU   114       3.008 -31.112  -0.568  0.00-17.00           C  
ATOM   1870  OE1 GLU   114       3.429 -30.976  -1.725  0.00-17.00           O  
ATOM   1871  OE2 GLU   114       2.504 -30.198   0.089  0.00-17.00           O  
ATOM   1872  C   GLU   114       6.340 -32.447   2.008  0.00-17.00           C  
ATOM   1873  O   GLU   114       7.326 -33.088   2.187  0.00-17.00           O  
ATOM   1874  N   LYS   115       5.923 -31.539   2.928  0.00-17.00           N  
ATOM   1875  H   LYS   115       5.181 -30.897   2.694  0.00-17.00           H  
ATOM   1876  CA  LYS   115       6.359 -31.443   4.312  0.00-17.00           C  
ATOM   1877  HA  LYS   115       7.414 -31.692   4.243  0.00-17.00           H  
ATOM   1878  CB  LYS   115       6.070 -29.978   4.818  0.00-17.00           C  
ATOM   1879  HB2 LYS   115       6.108 -29.838   5.877  0.00-17.00           H  
ATOM   1880  HB3 LYS   115       5.043 -29.563   4.552  0.00-17.00           H  
ATOM   1881  CG  LYS   115       7.083 -28.938   4.270  0.00-17.00           C  
ATOM   1882  HG2 LYS   115       6.874 -28.917   3.175  0.00-17.00           H  
ATOM   1883  HG3 LYS   115       8.055 -29.352   4.381  0.00-17.00           H  
ATOM   1884  CD  LYS   115       6.908 -27.574   4.916  0.00-17.00           C  
ATOM   1885  HD2 LYS   115       6.683 -27.605   6.019  0.00-17.00           H  
ATOM   1886  HD3 LYS   115       7.900 -27.133   4.840  0.00-17.00           H  
ATOM   1887  CE  LYS   115       5.911 -26.604   4.303  0.00-17.00           C  
ATOM   1888  HE2 LYS   115       4.898 -27.000   4.338  0.00-17.00           H  
ATOM   1889  HE3 LYS   115       6.014 -26.626   3.287  0.00-17.00           H  
ATOM   1890  NZ  LYS   115       6.006 -25.289   4.851  0.00-17.00           N  
ATOM   1891  HZ1 LYS   115       5.556 -25.319   5.789  0.00-17.00           H  
ATOM   1892  HZ2 LYS   115       6.932 -24.956   5.047  0.00-17.00           H  
ATOM   1893  HZ3 LYS   115       5.484 -24.572   4.400  0.00-17.00           H  
ATOM   1894  C   LYS   115       5.843 -32.670   5.136  0.00-17.00           C  
ATOM   1895  O   LYS   115       5.159 -32.452   6.154  0.00-17.00           O  
ATOM   1896  N   GLY   116       6.227 -33.895   4.774  0.00-17.00           N  
ATOM   1897  H   GLY   116       6.923 -34.016   4.040  0.00-17.00           H  
ATOM   1898  CA  GLY   116       5.902 -35.066   5.624  0.00-17.00           C  
ATOM   1899  HA2 GLY   116       6.601 -35.321   6.445  0.00-17.00           H  
ATOM   1900  HA3 GLY   116       4.952 -34.984   6.137  0.00-17.00           H  
ATOM   1901  C   GLY   116       5.890 -36.318   4.781  0.00-17.00           C  
ATOM   1902  O   GLY   116       6.792 -37.169   4.900  0.00-17.00           O  
ATOM   1903  N   SER   117       4.856 -36.488   3.939  0.00-17.00           N  
ATOM   1904  H   SER   117       4.321 -35.656   3.742  0.00-17.00           H  
ATOM   1905  CA  SER   117       4.521 -37.673   3.151  0.00-17.00           C  
ATOM   1906  HA  SER   117       5.235 -38.486   3.351  0.00-17.00           H  
ATOM   1907  CB  SER   117       3.060 -38.073   3.504  0.00-17.00           C  
ATOM   1908  HB2 SER   117       2.476 -37.176   3.402  0.00-17.00           H  
ATOM   1909  HB3 SER   117       2.656 -38.945   2.950  0.00-17.00           H  
ATOM   1910  OG  SER   117       3.169 -38.553   4.866  0.00-17.00           O  
ATOM   1911  HG  SER   117       3.710 -37.945   5.392  0.00-17.00           H  
ATOM   1912  C   SER   117       4.710 -37.395   1.605  0.00-17.00           C  
ATOM   1913  O   SER   117       4.706 -36.322   1.111  0.00-17.00           O  
ATOM   1914  N   LEU   118       4.845 -38.490   0.829  0.00-17.00           N  
ATOM   1915  H   LEU   118       4.844 -39.421   1.350  0.00-17.00           H  
ATOM   1916  CA  LEU   118       4.909 -38.559  -0.625  0.00-17.00           C  
ATOM   1917  HA  LEU   118       5.596 -37.796  -0.994  0.00-17.00           H  
ATOM   1918  CB  LEU   118       5.486 -39.861  -1.042  0.00-17.00           C  
ATOM   1919  HB2 LEU   118       4.969 -40.691  -0.647  0.00-17.00           H  
ATOM   1920  HB3 LEU   118       6.458 -40.006  -0.581  0.00-17.00           H  
ATOM   1921  CG  LEU   118       5.712 -39.972  -2.601  0.00-17.00           C  
ATOM   1922  HG  LEU   118       4.891 -39.415  -3.185  0.00-17.00           H  
ATOM   1923  CD1 LEU   118       7.033 -39.398  -2.986  0.00-17.00           C  
ATOM   1924 HD11 LEU   118       7.165 -39.573  -4.057  0.00-17.00           H  
ATOM   1925 HD12 LEU   118       7.824 -39.748  -2.408  0.00-17.00           H  
ATOM   1926 HD13 LEU   118       7.057 -38.309  -2.904  0.00-17.00           H  
ATOM   1927  CD2 LEU   118       5.649 -41.413  -3.049  0.00-17.00           C  
ATOM   1928 HD21 LEU   118       4.734 -41.680  -2.763  0.00-17.00           H  
ATOM   1929 HD22 LEU   118       5.746 -41.515  -4.098  0.00-17.00           H  
ATOM   1930 HD23 LEU   118       6.333 -42.033  -2.432  0.00-17.00           H  
ATOM   1931  C   LEU   118       3.479 -38.455  -1.177  0.00-17.00           C  
ATOM   1932  O   LEU   118       2.613 -39.223  -0.696  0.00-17.00           O  
ATOM   1933  N   LYS   119       3.234 -37.639  -2.164  0.00-17.00           N  
ATOM   1934  H   LYS   119       4.106 -37.284  -2.615  0.00-17.00           H  
ATOM   1935  CA  LYS   119       1.943 -37.333  -2.807  0.00-17.00           C  
ATOM   1936  HA  LYS   119       1.238 -38.170  -2.567  0.00-17.00           H  
ATOM   1937  CB  LYS   119       1.393 -36.016  -2.167  0.00-17.00           C  
ATOM   1938  HB2 LYS   119       0.637 -35.499  -2.796  0.00-17.00           H  
ATOM   1939  HB3 LYS   119       2.248 -35.382  -1.961  0.00-17.00           H  
ATOM   1940  CG  LYS   119       0.733 -36.338  -0.819  0.00-17.00           C  
ATOM   1941  HG2 LYS   119       0.019 -37.200  -0.886  0.00-17.00           H  
ATOM   1942  HG3 LYS   119       1.477 -36.683  -0.047  0.00-17.00           H  
ATOM   1943  CD  LYS   119      -0.059 -35.169  -0.222  0.00-17.00           C  
ATOM   1944  HD2 LYS   119       0.507 -34.284  -0.184  0.00-17.00           H  
ATOM   1945  HD3 LYS   119      -0.854 -35.076  -0.992  0.00-17.00           H  
ATOM   1946  CE  LYS   119      -0.652 -35.483   1.162  0.00-17.00           C  
ATOM   1947  HE2 LYS   119       0.098 -35.507   1.926  0.00-17.00           H  
ATOM   1948  HE3 LYS   119      -1.176 -36.478   1.149  0.00-17.00           H  
ATOM   1949  NZ  LYS   119      -1.587 -34.449   1.652  0.00-17.00           N  
ATOM   1950  HZ1 LYS   119      -1.264 -33.542   1.326  0.00-17.00           H  
ATOM   1951  HZ2 LYS   119      -2.544 -34.570   1.229  0.00-17.00           H  
ATOM   1952  HZ3 LYS   119      -1.687 -34.479   2.664  0.00-17.00           H  
ATOM   1953  C   LYS   119       2.005 -37.355  -4.350  0.00-17.00           C  
ATOM   1954  O   LYS   119       1.098 -36.904  -5.071  0.00-17.00           O  
ATOM   1955  N   CYS   120       2.953 -38.152  -4.933  0.00-17.00           N  
ATOM   1956  H   CYS   120       3.731 -38.568  -4.296  0.00-17.00           H  
ATOM   1957  CA  CYS   120       3.020 -38.506  -6.337  0.00-17.00           C  
ATOM   1958  HA  CYS   120       2.097 -39.028  -6.501  0.00-17.00           H  
ATOM   1959  CB  CYS   120       3.185 -37.283  -7.199  0.00-17.00           C  
ATOM   1960  HB2 CYS   120       4.149 -36.844  -6.883  0.00-17.00           H  
ATOM   1961  HB3 CYS   120       2.475 -36.515  -7.077  0.00-17.00           H  
ATOM   1962  SG  CYS   120       3.024 -37.751  -8.856  0.00-17.00           S  
ATOM   1963  HG  CYS   120       4.280 -38.234  -8.876  0.00-17.00           H  
ATOM   1964  C   CYS   120       4.152 -39.525  -6.507  0.00-17.00           C  
ATOM   1965  O   CYS   120       5.210 -39.346  -5.888  0.00-17.00           O  
ATOM   1966  N   ALA   121       3.965 -40.622  -7.236  0.00-17.00           N  
ATOM   1967  H   ALA   121       3.035 -40.730  -7.778  0.00-17.00           H  
ATOM   1968  CA  ALA   121       5.013 -41.657  -7.492  0.00-17.00           C  
ATOM   1969  HA  ALA   121       5.517 -41.800  -6.559  0.00-17.00           H  
ATOM   1970  CB  ALA   121       4.403 -42.976  -8.163  0.00-17.00           C  
ATOM   1971  HB1 ALA   121       5.023 -43.860  -8.061  0.00-17.00           H  
ATOM   1972  HB2 ALA   121       3.540 -43.263  -7.657  0.00-17.00           H  
ATOM   1973  HB3 ALA   121       4.055 -42.794  -9.190  0.00-17.00           H  
ATOM   1974  C   ALA   121       6.105 -41.034  -8.476  0.00-17.00           C  
ATOM   1975  O   ALA   121       5.903 -39.995  -9.098  0.00-17.00           O  
ATOM   1976  N   GLN   122       7.239 -41.716  -8.577  0.00-17.00           N  
ATOM   1977  H   GLN   122       7.235 -42.611  -8.088  0.00-17.00           H  
ATOM   1978  CA  GLN   122       8.312 -41.390  -9.532  0.00-17.00           C  
ATOM   1979  HA  GLN   122       8.207 -40.339  -9.626  0.00-17.00           H  
ATOM   1980  CB  GLN   122       9.622 -41.846  -8.879  0.00-17.00           C  
ATOM   1981  HB2 GLN   122       9.733 -42.953  -8.988  0.00-17.00           H  
ATOM   1982  HB3 GLN   122       9.526 -41.637  -7.803  0.00-17.00           H  
ATOM   1983  CG  GLN   122      10.923 -41.157  -9.333  0.00-17.00           C  
ATOM   1984  HG2 GLN   122      11.357 -41.641 -10.182  0.00-17.00           H  
ATOM   1985  HG3 GLN   122      11.635 -41.160  -8.504  0.00-17.00           H  
ATOM   1986  CD  GLN   122      10.641 -39.682  -9.657  0.00-17.00           C  
ATOM   1987  OE1 GLN   122      10.113 -38.971  -8.789  0.00-17.00           O  
ATOM   1988  NE2 GLN   122      10.850 -39.302 -10.919  0.00-17.00           N  
ATOM   1989 HE21 GLN   122      11.162 -39.872 -11.662  0.00-17.00           H  
ATOM   1990 HE22 GLN   122      10.750 -38.316 -11.183  0.00-17.00           H  
ATOM   1991  C   GLN   122       8.001 -41.979 -10.927  0.00-17.00           C  
ATOM   1992  O   GLN   122       8.825 -42.784 -11.420  0.00-17.00           O  
ATOM   1993  N   TYR   123       6.855 -41.629 -11.556  0.00-17.00           N  
ATOM   1994  H   TYR   123       6.276 -40.922 -11.064  0.00-17.00           H  
ATOM   1995  CA  TYR   123       6.379 -42.061 -12.877  0.00-17.00           C  
ATOM   1996  HA  TYR   123       6.267 -43.153 -12.796  0.00-17.00           H  
ATOM   1997  CB  TYR   123       4.846 -41.648 -13.160  0.00-17.00           C  
ATOM   1998  HB2 TYR   123       4.153 -41.859 -12.265  0.00-17.00           H  
ATOM   1999  HB3 TYR   123       4.391 -42.239 -13.986  0.00-17.00           H  
ATOM   2000  CG  TYR   123       4.802 -40.178 -13.427  0.00-17.00           C  
ATOM   2001  CD1 TYR   123       4.844 -39.755 -14.757  0.00-17.00           C  
ATOM   2002  HD1 TYR   123       4.751 -40.500 -15.596  0.00-17.00           H  
ATOM   2003  CE1 TYR   123       4.786 -38.390 -15.051  0.00-17.00           C  
ATOM   2004  HE1 TYR   123       4.727 -37.930 -16.032  0.00-17.00           H  
ATOM   2005  CZ  TYR   123       4.557 -37.443 -14.035  0.00-17.00           C  
ATOM   2006  OH  TYR   123       4.291 -36.144 -14.334  0.00-17.00           O  
ATOM   2007  HH  TYR   123       3.562 -35.824 -13.876  0.00-17.00           H  
ATOM   2008  CE2 TYR   123       4.456 -37.899 -12.708  0.00-17.00           C  
ATOM   2009  HE2 TYR   123       4.278 -37.147 -11.951  0.00-17.00           H  
ATOM   2010  CD2 TYR   123       4.650 -39.231 -12.372  0.00-17.00           C  
ATOM   2011  HD2 TYR   123       4.510 -39.483 -11.318  0.00-17.00           H  
ATOM   2012  C   TYR   123       7.282 -41.976 -14.032  0.00-17.00           C  
ATOM   2013  O   TYR   123       6.917 -42.540 -15.055  0.00-17.00           O  
ATOM   2014  N   TRP   124       8.326 -41.098 -14.008  0.00-17.00           N  
ATOM   2015  H   TRP   124       8.501 -40.630 -13.099  0.00-17.00           H  
ATOM   2016  CA  TRP   124       9.213 -40.751 -15.135  0.00-17.00           C  
ATOM   2017  HA  TRP   124       8.944 -41.441 -15.942  0.00-17.00           H  
ATOM   2018  CB  TRP   124       9.002 -39.276 -15.614  0.00-17.00           C  
ATOM   2019  HB2 TRP   124       7.955 -38.999 -15.756  0.00-17.00           H  
ATOM   2020  HB3 TRP   124       9.228 -39.281 -16.695  0.00-17.00           H  
ATOM   2021  CG  TRP   124       9.622 -38.194 -14.834  0.00-17.00           C  
ATOM   2022  CD1 TRP   124      10.820 -37.654 -15.158  0.00-17.00           C  
ATOM   2023  HD1 TRP   124      11.443 -37.767 -15.976  0.00-17.00           H  
ATOM   2024  NE1 TRP   124      11.139 -36.776 -14.108  0.00-17.00           N  
ATOM   2025  HE1 TRP   124      11.988 -36.127 -14.059  0.00-17.00           H  
ATOM   2026  CE2 TRP   124      10.206 -36.784 -13.045  0.00-17.00           C  
ATOM   2027  CZ2 TRP   124      10.101 -36.096 -11.776  0.00-17.00           C  
ATOM   2028  HZ2 TRP   124      10.810 -35.368 -11.392  0.00-17.00           H  
ATOM   2029  CH2 TRP   124       8.961 -36.398 -10.969  0.00-17.00           C  
ATOM   2030  HH2 TRP   124       8.920 -36.028  -9.964  0.00-17.00           H  
ATOM   2031  CZ3 TRP   124       7.954 -37.346 -11.418  0.00-17.00           C  
ATOM   2032  HZ3 TRP   124       7.092 -37.642 -10.795  0.00-17.00           H  
ATOM   2033  CE3 TRP   124       8.117 -37.954 -12.670  0.00-17.00           C  
ATOM   2034  HE3 TRP   124       7.333 -38.603 -13.108  0.00-17.00           H  
ATOM   2035  CD2 TRP   124       9.165 -37.640 -13.509  0.00-17.00           C  
ATOM   2036  C   TRP   124      10.734 -40.960 -14.758  0.00-17.00           C  
ATOM   2037  O   TRP   124      11.103 -40.611 -13.660  0.00-17.00           O  
ATOM   2038  N   PRO   125      11.616 -41.262 -15.722  0.00-17.00           N  
ATOM   2039  CD  PRO   125      11.357 -41.585 -17.148  0.00-17.00           C  
ATOM   2040  HD2 PRO   125      10.872 -40.778 -17.687  0.00-17.00           H  
ATOM   2041  HD3 PRO   125      10.881 -42.555 -17.410  0.00-17.00           H  
ATOM   2042  CG  PRO   125      12.724 -41.584 -17.800  0.00-17.00           C  
ATOM   2043  HG2 PRO   125      13.073 -40.586 -18.230  0.00-17.00           H  
ATOM   2044  HG3 PRO   125      12.698 -42.396 -18.561  0.00-17.00           H  
ATOM   2045  CB  PRO   125      13.651 -42.023 -16.716  0.00-17.00           C  
ATOM   2046  HB2 PRO   125      13.643 -43.058 -16.593  0.00-17.00           H  
ATOM   2047  HB3 PRO   125      14.663 -41.591 -16.915  0.00-17.00           H  
ATOM   2048  CA  PRO   125      13.087 -41.353 -15.496  0.00-17.00           C  
ATOM   2049  HA  PRO   125      13.278 -41.947 -14.660  0.00-17.00           H  
ATOM   2050  C   PRO   125      13.804 -40.008 -15.317  0.00-17.00           C  
ATOM   2051  O   PRO   125      13.662 -38.966 -16.022  0.00-17.00           O  
ATOM   2052  N   GLN   126      14.592 -39.923 -14.226  0.00-17.00           N  
ATOM   2053  H   GLN   126      14.787 -40.703 -13.595  0.00-17.00           H  
ATOM   2054  CA  GLN   126      15.241 -38.669 -13.897  0.00-17.00           C  
ATOM   2055  HA  GLN   126      14.741 -37.810 -14.317  0.00-17.00           H  
ATOM   2056  CB  GLN   126      15.427 -38.522 -12.355  0.00-17.00           C  
ATOM   2057  HB2 GLN   126      15.860 -39.500 -11.974  0.00-17.00           H  
ATOM   2058  HB3 GLN   126      16.047 -37.574 -12.151  0.00-17.00           H  
ATOM   2059  CG  GLN   126      14.055 -38.348 -11.640  0.00-17.00           C  
ATOM   2060  HG2 GLN   126      13.891 -37.281 -11.825  0.00-17.00           H  
ATOM   2061  HG3 GLN   126      13.302 -38.857 -12.237  0.00-17.00           H  
ATOM   2062  CD  GLN   126      14.136 -38.505 -10.162  0.00-17.00           C  
ATOM   2063  OE1 GLN   126      13.768 -37.593  -9.446  0.00-17.00           O  
ATOM   2064  NE2 GLN   126      14.264 -39.796  -9.811  0.00-17.00           N  
ATOM   2065 HE21 GLN   126      13.959 -40.117  -8.886  0.00-17.00           H  
ATOM   2066 HE22 GLN   126      14.807 -40.386 -10.471  0.00-17.00           H  
ATOM   2067  C   GLN   126      16.665 -38.686 -14.439  0.00-17.00           C  
ATOM   2068  O   GLN   126      17.356 -37.695 -14.488  0.00-17.00           O  
ATOM   2069  N   LYN   127      17.120 -39.827 -15.008  0.00-17.00           N  
ATOM   2070  H   LYN   127      16.507 -40.614 -15.140  0.00-17.00           H  
ATOM   2071  CA  LYN   127      18.424 -39.890 -15.622  0.00-17.00           C  
ATOM   2072  HA  LYN   127      18.768 -38.926 -15.820  0.00-17.00           H  
ATOM   2073  CB  LYN   127      19.412 -40.617 -14.694  0.00-17.00           C  
ATOM   2074  HB2 LYN   127      20.372 -40.702 -15.173  0.00-17.00           H  
ATOM   2075  HB3 LYN   127      19.168 -41.605 -14.346  0.00-17.00           H  
ATOM   2076  CG  LYN   127      19.688 -39.793 -13.394  0.00-17.00           C  
ATOM   2077  HG2 LYN   127      19.656 -38.733 -13.579  0.00-17.00           H  
ATOM   2078  HG3 LYN   127      18.839 -39.999 -12.744  0.00-17.00           H  
ATOM   2079  CD  LYN   127      20.947 -40.251 -12.638  0.00-17.00           C  
ATOM   2080  HD2 LYN   127      21.799 -40.414 -13.295  0.00-17.00           H  
ATOM   2081  HD3 LYN   127      20.833 -41.230 -12.160  0.00-17.00           H  
ATOM   2082  CE  LYN   127      21.400 -39.239 -11.604  0.00-17.00           C  
ATOM   2083  HE2 LYN   127      21.273 -38.203 -11.950  0.00-17.00           H  
ATOM   2084  HE3 LYN   127      20.788 -39.239 -10.708  0.00-17.00           H  
ATOM   2085  NZ  LYN   127      22.744 -39.359 -11.139  0.00-17.00           N  
ATOM   2086  HZ1 LYN   127      23.000 -40.326 -10.869  0.00-17.00           H  
ATOM   2087  HZ2 LYN   127      23.005 -38.728 -10.419  0.00-17.00           H  
ATOM   2088  C   LYN   127      18.339 -40.599 -16.980  0.00-17.00           C  
ATOM   2089  O   LYN   127      17.756 -41.636 -17.051  0.00-17.00           O  
ATOM   2090  N   GLH   128      18.973 -39.951 -17.951  0.00-17.00           N  
ATOM   2091  H   GLH   128      19.130 -38.955 -17.806  0.00-17.00           H  
ATOM   2092  CA  GLH   128      19.036 -40.560 -19.337  0.00-17.00           C  
ATOM   2093  HA  GLH   128      17.978 -40.469 -19.771  0.00-17.00           H  
ATOM   2094  CB  GLH   128      20.066 -39.780 -20.173  0.00-17.00           C  
ATOM   2095  HB2 GLH   128      20.998 -39.799 -19.601  0.00-17.00           H  
ATOM   2096  HB3 GLH   128      20.189 -40.295 -21.104  0.00-17.00           H  
ATOM   2097  CG  GLH   128      19.558 -38.356 -20.475  0.00-17.00           C  
ATOM   2098  HG2 GLH   128      18.458 -38.321 -20.667  0.00-17.00           H  
ATOM   2099  HG3 GLH   128      20.084 -38.146 -21.410  0.00-17.00           H  
ATOM   2100  CD  GLH   128      19.983 -37.258 -19.512  0.00-17.00           C  
ATOM   2101  OE1 GLH   128      20.226 -37.678 -18.258  0.00-17.00           O  
ATOM   2102  OE2 GLH   128      20.059 -36.046 -19.865  0.00-17.00           O  
ATOM   2103  HE1 GLH   128      21.026 -38.216 -18.150  0.00-17.00           H  
ATOM   2104  C   GLH   128      19.393 -42.045 -19.413  0.00-17.00           C  
ATOM   2105  O   GLH   128      18.765 -42.848 -20.147  0.00-17.00           O  
ATOM   2106  N   GLH   129      20.328 -42.447 -18.569  0.00-17.00           N  
ATOM   2107  H   GLH   129      20.770 -41.805 -18.030  0.00-17.00           H  
ATOM   2108  CA  GLH   129      20.906 -43.780 -18.606  0.00-17.00           C  
ATOM   2109  HA  GLH   129      20.855 -44.083 -19.661  0.00-17.00           H  
ATOM   2110  CB  GLH   129      22.480 -43.757 -18.224  0.00-17.00           C  
ATOM   2111  HB2 GLH   129      22.981 -44.699 -18.517  0.00-17.00           H  
ATOM   2112  HB3 GLH   129      22.972 -42.943 -18.818  0.00-17.00           H  
ATOM   2113  CG  GLH   129      22.770 -43.613 -16.758  0.00-17.00           C  
ATOM   2114  HG2 GLH   129      22.023 -44.045 -16.098  0.00-17.00           H  
ATOM   2115  HG3 GLH   129      23.816 -43.863 -16.491  0.00-17.00           H  
ATOM   2116  CD  GLH   129      22.762 -42.076 -16.376  0.00-17.00           C  
ATOM   2117  OE1 GLH   129      22.179 -41.202 -17.221  0.00-17.00           O  
ATOM   2118  OE2 GLH   129      23.167 -41.768 -15.245  0.00-17.00           O  
ATOM   2119  HE1 GLH   129      21.596 -40.632 -16.748  0.00-17.00           H  
ATOM   2120  C   GLH   129      20.178 -44.875 -17.818  0.00-17.00           C  
ATOM   2121  O   GLH   129      20.548 -46.025 -17.858  0.00-17.00           O  
ATOM   2122  N   LYN   130      19.143 -44.454 -17.109  0.00-17.00           N  
ATOM   2123  H   LYN   130      19.062 -43.437 -16.948  0.00-17.00           H  
ATOM   2124  CA  LYN   130      18.257 -45.312 -16.379  0.00-17.00           C  
ATOM   2125  HA  LYN   130      18.584 -46.356 -16.439  0.00-17.00           H  
ATOM   2126  CB  LYN   130      18.226 -44.950 -14.908  0.00-17.00           C  
ATOM   2127  HB2 LYN   130      17.780 -43.948 -14.855  0.00-17.00           H  
ATOM   2128  HB3 LYN   130      17.564 -45.594 -14.422  0.00-17.00           H  
ATOM   2129  CG  LYN   130      19.575 -45.013 -14.215  0.00-17.00           C  
ATOM   2130  HG2 LYN   130      20.334 -44.424 -14.769  0.00-17.00           H  
ATOM   2131  HG3 LYN   130      19.510 -44.565 -13.228  0.00-17.00           H  
ATOM   2132  CD  LYN   130      19.995 -46.447 -14.059  0.00-17.00           C  
ATOM   2133  HD2 LYN   130      20.095 -46.960 -15.027  0.00-17.00           H  
ATOM   2134  HD3 LYN   130      21.015 -46.551 -13.639  0.00-17.00           H  
ATOM   2135  CE  LYN   130      19.070 -47.163 -13.081  0.00-17.00           C  
ATOM   2136  HE2 LYN   130      18.108 -47.273 -13.480  0.00-17.00           H  
ATOM   2137  HE3 LYN   130      19.055 -46.635 -12.084  0.00-17.00           H  
ATOM   2138  NZ  LYN   130      19.526 -48.515 -12.779  0.00-17.00           N  
ATOM   2139  HZ1 LYN   130      19.008 -49.189 -13.350  0.00-17.00           H  
ATOM   2140  HZ2 LYN   130      20.491 -48.635 -13.159  0.00-17.00           H  
ATOM   2141  C   LYN   130      16.858 -45.247 -16.895  0.00-17.00           C  
ATOM   2142  O   LYN   130      15.956 -44.684 -16.266  0.00-17.00           O  
ATOM   2143  N   GLH   131      16.604 -45.825 -18.035  0.00-17.00           N  
ATOM   2144  H   GLH   131      17.173 -46.566 -18.282  0.00-17.00           H  
ATOM   2145  CA  GLH   131      15.263 -45.805 -18.611  0.00-17.00           C  
ATOM   2146  HA  GLH   131      14.937 -44.779 -18.610  0.00-17.00           H  
ATOM   2147  CB  GLH   131      15.256 -46.281 -20.023  0.00-17.00           C  
ATOM   2148  HB2 GLH   131      15.933 -45.733 -20.655  0.00-17.00           H  
ATOM   2149  HB3 GLH   131      14.293 -46.069 -20.501  0.00-17.00           H  
ATOM   2150  CG  GLH   131      15.428 -47.807 -20.205  0.00-17.00           C  
ATOM   2151  HG2 GLH   131      14.765 -48.323 -19.568  0.00-17.00           H  
ATOM   2152  HG3 GLH   131      15.103 -48.072 -21.243  0.00-17.00           H  
ATOM   2153  CD  GLH   131      16.801 -48.340 -20.011  0.00-17.00           C  
ATOM   2154  OE1 GLH   131      17.772 -47.410 -19.869  0.00-17.00           O  
ATOM   2155  OE2 GLH   131      16.980 -49.523 -20.124  0.00-17.00           O  
ATOM   2156  HE1 GLH   131      18.648 -47.806 -19.867  0.00-17.00           H  
ATOM   2157  C   GLH   131      14.270 -46.657 -17.859  0.00-17.00           C  
ATOM   2158  O   GLH   131      14.681 -47.573 -17.161  0.00-17.00           O  
ATOM   2159  N   MET   132      12.967 -46.370 -17.991  0.00-17.00           N  
ATOM   2160  H   MET   132      12.694 -45.486 -18.309  0.00-17.00           H  
ATOM   2161  CA  MET   132      11.945 -47.137 -17.226  0.00-17.00           C  
ATOM   2162  HA  MET   132      12.442 -47.756 -16.454  0.00-17.00           H  
ATOM   2163  CB  MET   132      10.924 -46.197 -16.521  0.00-17.00           C  
ATOM   2164  HB2 MET   132      10.321 -45.737 -17.209  0.00-17.00           H  
ATOM   2165  HB3 MET   132      10.337 -46.778 -15.905  0.00-17.00           H  
ATOM   2166  CG  MET   132      11.596 -45.205 -15.582  0.00-17.00           C  
ATOM   2167  HG2 MET   132      12.344 -44.624 -16.151  0.00-17.00           H  
ATOM   2168  HG3 MET   132      12.020 -45.857 -14.748  0.00-17.00           H  
ATOM   2169  SD  MET   132      10.306 -44.113 -14.833  0.00-17.00           S  
ATOM   2170  CE  MET   132       9.440 -45.401 -13.898  0.00-17.00           C  
ATOM   2171  HE1 MET   132       8.592 -45.704 -14.491  0.00-17.00           H  
ATOM   2172  HE2 MET   132      10.074 -46.282 -13.792  0.00-17.00           H  
ATOM   2173  HE3 MET   132       9.205 -44.938 -12.935  0.00-17.00           H  
ATOM   2174  C   MET   132      11.224 -48.100 -18.192  0.00-17.00           C  
ATOM   2175  O   MET   132      10.902 -47.683 -19.310  0.00-17.00           O  
ATOM   2176  N   ILE   133      10.892 -49.307 -17.693  0.00-17.00           N  
ATOM   2177  H   ILE   133      11.020 -49.449 -16.736  0.00-17.00           H  
ATOM   2178  CA  ILE   133      10.075 -50.195 -18.469  0.00-17.00           C  
ATOM   2179  HA  ILE   133       9.631 -49.672 -19.303  0.00-17.00           H  
ATOM   2180  CB  ILE   133      10.764 -51.448 -18.880  0.00-17.00           C  
ATOM   2181  HB  ILE   133      11.308 -51.821 -18.050  0.00-17.00           H  
ATOM   2182  CG2 ILE   133       9.739 -52.466 -19.447  0.00-17.00           C  
ATOM   2183 HG21 ILE   133       9.841 -53.469 -18.954  0.00-17.00           H  
ATOM   2184 HG22 ILE   133       9.985 -52.673 -20.499  0.00-17.00           H  
ATOM   2185 HG23 ILE   133       8.711 -52.108 -19.407  0.00-17.00           H  
ATOM   2186  CG1 ILE   133      11.815 -51.065 -19.928  0.00-17.00           C  
ATOM   2187 HG12 ILE   133      12.343 -50.178 -19.578  0.00-17.00           H  
ATOM   2188 HG13 ILE   133      11.268 -50.797 -20.841  0.00-17.00           H  
ATOM   2189  CD1 ILE   133      12.716 -52.218 -20.271  0.00-17.00           C  
ATOM   2190 HD11 ILE   133      12.359 -53.259 -20.037  0.00-17.00           H  
ATOM   2191 HD12 ILE   133      13.726 -52.090 -19.888  0.00-17.00           H  
ATOM   2192 HD13 ILE   133      12.899 -52.195 -21.370  0.00-17.00           H  
ATOM   2193  C   ILE   133       8.866 -50.593 -17.647  0.00-17.00           C  
ATOM   2194  O   ILE   133       9.040 -51.149 -16.584  0.00-17.00           O  
ATOM   2195  N   PHE   134       7.666 -50.434 -18.195  0.00-17.00           N  
ATOM   2196  H   PHE   134       7.610 -50.192 -19.190  0.00-17.00           H  
ATOM   2197  CA  PHE   134       6.388 -50.797 -17.521  0.00-17.00           C  
ATOM   2198  HA  PHE   134       6.569 -50.917 -16.428  0.00-17.00           H  
ATOM   2199  CB  PHE   134       5.353 -49.690 -17.686  0.00-17.00           C  
ATOM   2200  HB2 PHE   134       4.476 -49.973 -17.116  0.00-17.00           H  
ATOM   2201  HB3 PHE   134       5.118 -49.691 -18.764  0.00-17.00           H  
ATOM   2202  CG  PHE   134       5.926 -48.314 -17.278  0.00-17.00           C  
ATOM   2203  CD1 PHE   134       5.803 -47.950 -15.935  0.00-17.00           C  
ATOM   2204  HD1 PHE   134       5.234 -48.569 -15.259  0.00-17.00           H  
ATOM   2205  CE1 PHE   134       6.308 -46.707 -15.577  0.00-17.00           C  
ATOM   2206  HE1 PHE   134       6.049 -46.283 -14.610  0.00-17.00           H  
ATOM   2207  CZ  PHE   134       7.094 -45.975 -16.489  0.00-17.00           C  
ATOM   2208  HZ  PHE   134       7.422 -44.909 -16.200  0.00-17.00           H  
ATOM   2209  CE2 PHE   134       7.396 -46.448 -17.777  0.00-17.00           C  
ATOM   2210  HE2 PHE   134       7.976 -45.927 -18.526  0.00-17.00           H  
ATOM   2211  CD2 PHE   134       6.752 -47.586 -18.200  0.00-17.00           C  
ATOM   2212  HD2 PHE   134       7.036 -47.788 -19.216  0.00-17.00           H  
ATOM   2213  C   PHE   134       5.960 -52.139 -18.045  0.00-17.00           C  
ATOM   2214  O   PHE   134       5.374 -52.243 -19.130  0.00-17.00           O  
ATOM   2215  N   GLH   135       6.164 -53.159 -17.296  0.00-17.00           N  
ATOM   2216  H   GLH   135       6.566 -53.130 -16.378  0.00-17.00           H  
ATOM   2217  CA  GLH   135       6.001 -54.531 -17.749  0.00-17.00           C  
ATOM   2218  HA  GLH   135       6.456 -54.588 -18.720  0.00-17.00           H  
ATOM   2219  CB  GLH   135       6.687 -55.496 -16.812  0.00-17.00           C  
ATOM   2220  HB2 GLH   135       6.642 -56.504 -17.199  0.00-17.00           H  
ATOM   2221  HB3 GLH   135       6.031 -55.542 -15.961  0.00-17.00           H  
ATOM   2222  CG  GLH   135       8.099 -55.079 -16.482  0.00-17.00           C  
ATOM   2223  HG2 GLH   135       8.537 -54.575 -17.333  0.00-17.00           H  
ATOM   2224  HG3 GLH   135       8.074 -54.403 -15.665  0.00-17.00           H  
ATOM   2225  CD  GLH   135       8.994 -56.276 -16.081  0.00-17.00           C  
ATOM   2226  OE1 GLH   135       8.327 -57.402 -15.811  0.00-17.00           O  
ATOM   2227  OE2 GLH   135      10.207 -56.130 -16.009  0.00-17.00           O  
ATOM   2228  HE1 GLH   135       8.880 -57.865 -15.208  0.00-17.00           H  
ATOM   2229  C   GLH   135       4.551 -54.850 -18.039  0.00-17.00           C  
ATOM   2230  O   GLH   135       4.255 -55.644 -18.972  0.00-17.00           O  
ATOM   2231  N   ASH   136       3.599 -54.301 -17.267  0.00-17.00           N  
ATOM   2232  H   ASH   136       3.909 -53.901 -16.411  0.00-17.00           H  
ATOM   2233  CA  ASH   136       2.177 -54.611 -17.408  0.00-17.00           C  
ATOM   2234  HA  ASH   136       2.117 -55.708 -17.430  0.00-17.00           H  
ATOM   2235  CB  ASH   136       1.391 -54.145 -16.160  0.00-17.00           C  
ATOM   2236  HB2 ASH   136       0.407 -54.532 -16.315  0.00-17.00           H  
ATOM   2237  HB3 ASH   136       1.790 -54.666 -15.288  0.00-17.00           H  
ATOM   2238  CG  ASH   136       1.432 -52.611 -15.958  0.00-17.00           C  
ATOM   2239  OD1 ASH   136       2.509 -51.959 -16.443  0.00-17.00           O  
ATOM   2240  OD2 ASH   136       0.519 -52.074 -15.258  0.00-17.00           O  
ATOM   2241  HD1 ASH   136       3.138 -51.663 -15.876  0.00-17.00           H  
ATOM   2242  C   ASH   136       1.609 -54.043 -18.755  0.00-17.00           C  
ATOM   2243  O   ASH   136       0.813 -54.737 -19.351  0.00-17.00           O  
ATOM   2244  N   THR   137       2.004 -52.843 -19.170  0.00-17.00           N  
ATOM   2245  H   THR   137       2.396 -52.260 -18.479  0.00-17.00           H  
ATOM   2246  CA  THR   137       1.516 -52.221 -20.404  0.00-17.00           C  
ATOM   2247  HA  THR   137       0.766 -52.986 -20.680  0.00-17.00           H  
ATOM   2248  CB  THR   137       0.951 -50.829 -20.155  0.00-17.00           C  
ATOM   2249  HB  THR   137       0.625 -50.488 -21.148  0.00-17.00           H  
ATOM   2250  CG2 THR   137      -0.237 -50.931 -19.191  0.00-17.00           C  
ATOM   2251 HG21 THR   137      -0.398 -51.933 -18.745  0.00-17.00           H  
ATOM   2252 HG22 THR   137      -0.117 -50.235 -18.397  0.00-17.00           H  
ATOM   2253 HG23 THR   137      -1.124 -50.634 -19.776  0.00-17.00           H  
ATOM   2254  OG1 THR   137       1.994 -50.031 -19.678  0.00-17.00           O  
ATOM   2255  HG1 THR   137       2.753 -50.588 -19.460  0.00-17.00           H  
ATOM   2256  C   THR   137       2.516 -52.275 -21.580  0.00-17.00           C  
ATOM   2257  O   THR   137       2.167 -51.776 -22.650  0.00-17.00           O  
ATOM   2258  N   ASN   138       3.679 -52.923 -21.406  0.00-17.00           N  
ATOM   2259  H   ASN   138       4.065 -52.929 -20.467  0.00-17.00           H  
ATOM   2260  CA  ASN   138       4.692 -53.185 -22.400  0.00-17.00           C  
ATOM   2261  HA  ASN   138       5.575 -53.685 -21.973  0.00-17.00           H  
ATOM   2262  CB  ASN   138       4.037 -54.101 -23.477  0.00-17.00           C  
ATOM   2263  HB2 ASN   138       3.566 -53.514 -24.311  0.00-17.00           H  
ATOM   2264  HB3 ASN   138       3.234 -54.646 -23.010  0.00-17.00           H  
ATOM   2265  CG  ASN   138       5.060 -55.074 -24.078  0.00-17.00           C  
ATOM   2266  OD1 ASN   138       5.888 -55.576 -23.376  0.00-17.00           O  
ATOM   2267  ND2 ASN   138       4.910 -55.402 -25.345  0.00-17.00           N  
ATOM   2268 HD21 ASN   138       4.179 -54.984 -25.915  0.00-17.00           H  
ATOM   2269 HD22 ASN   138       5.467 -56.140 -25.762  0.00-17.00           H  
ATOM   2270  C   ASN   138       5.128 -51.862 -23.059  0.00-17.00           C  
ATOM   2271  O   ASN   138       5.172 -51.822 -24.257  0.00-17.00           O  
ATOM   2272  N   LEU   139       5.600 -50.923 -22.223  0.00-17.00           N  
ATOM   2273  H   LEU   139       5.933 -51.166 -21.344  0.00-17.00           H  
ATOM   2274  CA  LEU   139       5.988 -49.644 -22.782  0.00-17.00           C  
ATOM   2275  HA  LEU   139       6.078 -49.597 -23.866  0.00-17.00           H  
ATOM   2276  CB  LEU   139       5.008 -48.535 -22.357  0.00-17.00           C  
ATOM   2277  HB2 LEU   139       4.866 -48.530 -21.264  0.00-17.00           H  
ATOM   2278  HB3 LEU   139       5.419 -47.566 -22.537  0.00-17.00           H  
ATOM   2279  CG  LEU   139       3.632 -48.579 -23.060  0.00-17.00           C  
ATOM   2280  HG  LEU   139       3.264 -49.567 -23.035  0.00-17.00           H  
ATOM   2281  CD1 LEU   139       2.651 -47.655 -22.333  0.00-17.00           C  
ATOM   2282 HD11 LEU   139       2.808 -47.777 -21.243  0.00-17.00           H  
ATOM   2283 HD12 LEU   139       1.621 -47.946 -22.510  0.00-17.00           H  
ATOM   2284 HD13 LEU   139       2.860 -46.596 -22.601  0.00-17.00           H  
ATOM   2285  CD2 LEU   139       3.745 -48.108 -24.478  0.00-17.00           C  
ATOM   2286 HD21 LEU   139       4.066 -48.876 -25.167  0.00-17.00           H  
ATOM   2287 HD22 LEU   139       4.425 -47.245 -24.525  0.00-17.00           H  
ATOM   2288 HD23 LEU   139       2.803 -47.697 -24.806  0.00-17.00           H  
ATOM   2289  C   LEU   139       7.323 -49.304 -22.164  0.00-17.00           C  
ATOM   2290  O   LEU   139       7.588 -49.545 -20.993  0.00-17.00           O  
ATOM   2291  N   LYN   140       8.208 -48.633 -22.993  0.00-17.00           N  
ATOM   2292  H   LYN   140       8.142 -48.601 -23.984  0.00-17.00           H  
ATOM   2293  CA  LYN   140       9.447 -48.181 -22.371  0.00-17.00           C  
ATOM   2294  HA  LYN   140       9.584 -48.486 -21.410  0.00-17.00           H  
ATOM   2295  CB  LYN   140      10.652 -48.825 -23.191  0.00-17.00           C  
ATOM   2296  HB2 LYN   140      10.539 -48.696 -24.250  0.00-17.00           H  
ATOM   2297  HB3 LYN   140      10.668 -49.840 -22.974  0.00-17.00           H  
ATOM   2298  CG  LYN   140      12.016 -48.253 -22.750  0.00-17.00           C  
ATOM   2299  HG2 LYN   140      12.170 -47.280 -23.163  0.00-17.00           H  
ATOM   2300  HG3 LYN   140      12.031 -48.061 -21.712  0.00-17.00           H  
ATOM   2301  CD  LYN   140      13.150 -49.195 -23.109  0.00-17.00           C  
ATOM   2302  HD2 LYN   140      12.904 -50.212 -22.915  0.00-17.00           H  
ATOM   2303  HD3 LYN   140      14.090 -48.856 -22.530  0.00-17.00           H  
ATOM   2304  CE  LYN   140      13.520 -49.138 -24.608  0.00-17.00           C  
ATOM   2305  HE2 LYN   140      12.798 -49.579 -25.320  0.00-17.00           H  
ATOM   2306  HE3 LYN   140      13.541 -48.078 -24.857  0.00-17.00           H  
ATOM   2307  NZ  LYN   140      14.895 -49.661 -24.797  0.00-17.00           N  
ATOM   2308  HZ1 LYN   140      15.516 -48.883 -25.134  0.00-17.00           H  
ATOM   2309  HZ2 LYN   140      14.875 -50.257 -25.614  0.00-17.00           H  
ATOM   2310  C   LYN   140       9.575 -46.657 -22.443  0.00-17.00           C  
ATOM   2311  O   LYN   140       9.136 -46.012 -23.391  0.00-17.00           O  
ATOM   2312  N   LEU   141      10.191 -46.059 -21.410  0.00-17.00           N  
ATOM   2313  H   LEU   141      10.403 -46.668 -20.609  0.00-17.00           H  
ATOM   2314  CA  LEU   141      10.226 -44.634 -21.335  0.00-17.00           C  
ATOM   2315  HA  LEU   141       9.852 -44.220 -22.256  0.00-17.00           H  
ATOM   2316  CB  LEU   141       9.306 -44.198 -20.213  0.00-17.00           C  
ATOM   2317  HB2 LEU   141       8.421 -44.792 -20.137  0.00-17.00           H  
ATOM   2318  HB3 LEU   141       9.896 -44.523 -19.370  0.00-17.00           H  
ATOM   2319  CG  LEU   141       9.089 -42.716 -20.203  0.00-17.00           C  
ATOM   2320  HG  LEU   141      10.000 -42.250 -20.037  0.00-17.00           H  
ATOM   2321  CD1 LEU   141       8.311 -42.232 -21.401  0.00-17.00           C  
ATOM   2322 HD11 LEU   141       8.639 -42.953 -22.215  0.00-17.00           H  
ATOM   2323 HD12 LEU   141       7.278 -42.225 -21.248  0.00-17.00           H  
ATOM   2324 HD13 LEU   141       8.662 -41.206 -21.581  0.00-17.00           H  
ATOM   2325  CD2 LEU   141       8.363 -42.376 -18.901  0.00-17.00           C  
ATOM   2326 HD21 LEU   141       8.386 -43.133 -18.079  0.00-17.00           H  
ATOM   2327 HD22 LEU   141       8.562 -41.370 -18.507  0.00-17.00           H  
ATOM   2328 HD23 LEU   141       7.350 -42.298 -19.130  0.00-17.00           H  
ATOM   2329  C   LEU   141      11.623 -44.172 -21.000  0.00-17.00           C  
ATOM   2330  O   LEU   141      12.252 -44.615 -20.038  0.00-17.00           O  
ATOM   2331  N   THR   142      12.185 -43.319 -21.882  0.00-17.00           N  
ATOM   2332  H   THR   142      11.688 -43.146 -22.756  0.00-17.00           H  
ATOM   2333  CA  THR   142      13.575 -42.846 -21.696  0.00-17.00           C  
ATOM   2334  HA  THR   142      13.930 -43.267 -20.774  0.00-17.00           H  
ATOM   2335  CB  THR   142      14.465 -43.250 -22.927  0.00-17.00           C  
ATOM   2336  HB  THR   142      14.109 -42.621 -23.802  0.00-17.00           H  
ATOM   2337  CG2 THR   142      15.894 -43.023 -22.580  0.00-17.00           C  
ATOM   2338 HG21 THR   142      16.336 -44.026 -22.368  0.00-17.00           H  
ATOM   2339 HG22 THR   142      16.382 -42.573 -23.450  0.00-17.00           H  
ATOM   2340 HG23 THR   142      15.943 -42.329 -21.690  0.00-17.00           H  
ATOM   2341  OG1 THR   142      14.308 -44.620 -23.085  0.00-17.00           O  
ATOM   2342  HG1 THR   142      15.032 -44.993 -23.518  0.00-17.00           H  
ATOM   2343  C   THR   142      13.627 -41.308 -21.602  0.00-17.00           C  
ATOM   2344  O   THR   142      13.004 -40.569 -22.400  0.00-17.00           O  
ATOM   2345  N   LEU   143      14.419 -40.776 -20.680  0.00-17.00           N  
ATOM   2346  H   LEU   143      14.909 -41.385 -20.042  0.00-17.00           H  
ATOM   2347  CA  LEU   143      14.679 -39.353 -20.610  0.00-17.00           C  
ATOM   2348  HA  LEU   143      13.810 -38.737 -20.820  0.00-17.00           H  
ATOM   2349  CB  LEU   143      15.215 -38.986 -19.197  0.00-17.00           C  
ATOM   2350  HB2 LEU   143      14.440 -39.223 -18.419  0.00-17.00           H  
ATOM   2351  HB3 LEU   143      16.159 -39.534 -19.021  0.00-17.00           H  
ATOM   2352  CG  LEU   143      15.591 -37.508 -19.064  0.00-17.00           C  
ATOM   2353  HG  LEU   143      16.199 -37.287 -19.898  0.00-17.00           H  
ATOM   2354  CD1 LEU   143      14.335 -36.611 -19.172  0.00-17.00           C  
ATOM   2355 HD11 LEU   143      14.590 -35.612 -18.996  0.00-17.00           H  
ATOM   2356 HD12 LEU   143      13.597 -36.918 -18.417  0.00-17.00           H  
ATOM   2357 HD13 LEU   143      13.909 -36.663 -20.138  0.00-17.00           H  
ATOM   2358  CD2 LEU   143      16.389 -37.231 -17.798  0.00-17.00           C  
ATOM   2359 HD21 LEU   143      16.843 -38.132 -17.453  0.00-17.00           H  
ATOM   2360 HD22 LEU   143      17.207 -36.557 -17.968  0.00-17.00           H  
ATOM   2361 HD23 LEU   143      15.775 -36.870 -17.032  0.00-17.00           H  
ATOM   2362  C   LEU   143      15.692 -39.017 -21.687  0.00-17.00           C  
ATOM   2363  O   LEU   143      16.782 -39.559 -21.686  0.00-17.00           O  
ATOM   2364  N   ILE   144      15.314 -38.098 -22.573  0.00-17.00           N  
ATOM   2365  H   ILE   144      14.320 -37.782 -22.625  0.00-17.00           H  
ATOM   2366  CA  ILE   144      16.155 -37.739 -23.731  0.00-17.00           C  
ATOM   2367  HA  ILE   144      16.883 -38.482 -23.958  0.00-17.00           H  
ATOM   2368  CB  ILE   144      15.315 -37.647 -24.975  0.00-17.00           C  
ATOM   2369  HB  ILE   144      14.554 -36.943 -24.780  0.00-17.00           H  
ATOM   2370  CG2 ILE   144      16.069 -37.041 -26.143  0.00-17.00           C  
ATOM   2371 HG21 ILE   144      17.011 -37.560 -26.240  0.00-17.00           H  
ATOM   2372 HG22 ILE   144      15.537 -37.078 -27.087  0.00-17.00           H  
ATOM   2373 HG23 ILE   144      16.217 -36.012 -25.855  0.00-17.00           H  
ATOM   2374  CG1 ILE   144      14.777 -39.018 -25.420  0.00-17.00           C  
ATOM   2375 HG12 ILE   144      14.026 -39.347 -24.645  0.00-17.00           H  
ATOM   2376 HG13 ILE   144      14.198 -38.874 -26.353  0.00-17.00           H  
ATOM   2377  CD1 ILE   144      15.856 -40.050 -25.645  0.00-17.00           C  
ATOM   2378 HD11 ILE   144      16.239 -40.015 -26.654  0.00-17.00           H  
ATOM   2379 HD12 ILE   144      15.489 -41.103 -25.472  0.00-17.00           H  
ATOM   2380 HD13 ILE   144      16.671 -39.946 -24.899  0.00-17.00           H  
ATOM   2381  C   ILE   144      16.992 -36.500 -23.439  0.00-17.00           C  
ATOM   2382  O   ILE   144      18.157 -36.410 -23.764  0.00-17.00           O  
ATOM   2383  N   SER   145      16.335 -35.486 -22.894  0.00-17.00           N  
ATOM   2384  H   SER   145      15.333 -35.433 -22.912  0.00-17.00           H  
ATOM   2385  CA  SER   145      17.022 -34.291 -22.405  0.00-17.00           C  
ATOM   2386  HA  SER   145      18.036 -34.538 -21.979  0.00-17.00           H  
ATOM   2387  CB  SER   145      17.304 -33.352 -23.630  0.00-17.00           C  
ATOM   2388  HB2 SER   145      17.834 -32.513 -23.317  0.00-17.00           H  
ATOM   2389  HB3 SER   145      17.839 -33.815 -24.463  0.00-17.00           H  
ATOM   2390  OG  SER   145      16.105 -32.863 -24.177  0.00-17.00           O  
ATOM   2391  HG  SER   145      15.678 -33.526 -24.684  0.00-17.00           H  
ATOM   2392  C   SER   145      16.151 -33.491 -21.418  0.00-17.00           C  
ATOM   2393  O   SER   145      15.013 -33.729 -21.283  0.00-17.00           O  
ATOM   2394  N   GLH   146      16.713 -32.511 -20.754  0.00-17.00           N  
ATOM   2395  H   GLH   146      17.549 -32.153 -21.176  0.00-17.00           H  
ATOM   2396  CA  GLH   146      16.099 -31.819 -19.645  0.00-17.00           C  
ATOM   2397  HA  GLH   146      15.034 -31.865 -19.807  0.00-17.00           H  
ATOM   2398  CB  GLH   146      16.517 -32.445 -18.336  0.00-17.00           C  
ATOM   2399  HB2 GLH   146      17.496 -32.092 -17.985  0.00-17.00           H  
ATOM   2400  HB3 GLH   146      16.551 -33.525 -18.445  0.00-17.00           H  
ATOM   2401  CG  GLH   146      15.520 -32.204 -17.288  0.00-17.00           C  
ATOM   2402  HG2 GLH   146      14.571 -32.638 -17.551  0.00-17.00           H  
ATOM   2403  HG3 GLH   146      15.501 -31.084 -17.190  0.00-17.00           H  
ATOM   2404  CD  GLH   146      16.016 -32.776 -15.962  0.00-17.00           C  
ATOM   2405  OE1 GLH   146      15.143 -32.735 -14.937  0.00-17.00           O  
ATOM   2406  OE2 GLH   146      17.096 -33.353 -15.986  0.00-17.00           O  
ATOM   2407  HE1 GLH   146      14.219 -32.599 -15.245  0.00-17.00           H  
ATOM   2408  C   GLH   146      16.534 -30.362 -19.716  0.00-17.00           C  
ATOM   2409  O   GLH   146      17.747 -30.044 -19.782  0.00-17.00           O  
ATOM   2410  N   ASH   147      15.585 -29.468 -19.649  0.00-17.00           N  
ATOM   2411  H   ASH   147      14.638 -29.774 -19.690  0.00-17.00           H  
ATOM   2412  CA  ASH   147      15.926 -28.054 -19.635  0.00-17.00           C  
ATOM   2413  HA  ASH   147      16.980 -27.842 -19.698  0.00-17.00           H  
ATOM   2414  CB  ASH   147      15.207 -27.335 -20.779  0.00-17.00           C  
ATOM   2415  HB2 ASH   147      15.555 -27.801 -21.751  0.00-17.00           H  
ATOM   2416  HB3 ASH   147      14.126 -27.445 -20.785  0.00-17.00           H  
ATOM   2417  CG  ASH   147      15.490 -25.819 -20.881  0.00-17.00           C  
ATOM   2418  OD1 ASH   147      16.596 -25.420 -20.211  0.00-17.00           O  
ATOM   2419  OD2 ASH   147      14.711 -25.185 -21.589  0.00-17.00           O  
ATOM   2420  HD1 ASH   147      16.738 -24.486 -20.441  0.00-17.00           H  
ATOM   2421  C   ASH   147      15.373 -27.535 -18.378  0.00-17.00           C  
ATOM   2422  O   ASH   147      14.152 -27.518 -18.204  0.00-17.00           O  
ATOM   2423  N   ILE   148      16.213 -27.175 -17.329  0.00-17.00           N  
ATOM   2424  H   ILE   148      17.178 -27.064 -17.613  0.00-17.00           H  
ATOM   2425  CA  ILE   148      15.884 -26.771 -16.029  0.00-17.00           C  
ATOM   2426  HA  ILE   148      14.825 -27.055 -15.862  0.00-17.00           H  
ATOM   2427  CB  ILE   148      16.788 -27.476 -15.012  0.00-17.00           C  
ATOM   2428  HB  ILE   148      17.841 -27.149 -15.044  0.00-17.00           H  
ATOM   2429  CG2 ILE   148      16.375 -27.205 -13.528  0.00-17.00           C  
ATOM   2430 HG21 ILE   148      16.847 -27.984 -12.847  0.00-17.00           H  
ATOM   2431 HG22 ILE   148      16.711 -26.281 -13.208  0.00-17.00           H  
ATOM   2432 HG23 ILE   148      15.312 -27.159 -13.311  0.00-17.00           H  
ATOM   2433  CG1 ILE   148      16.768 -28.939 -15.177  0.00-17.00           C  
ATOM   2434 HG12 ILE   148      15.772 -29.353 -15.394  0.00-17.00           H  
ATOM   2435 HG13 ILE   148      17.264 -29.211 -16.127  0.00-17.00           H  
ATOM   2436  CD1 ILE   148      17.543 -29.629 -14.034  0.00-17.00           C  
ATOM   2437 HD11 ILE   148      18.483 -29.142 -13.847  0.00-17.00           H  
ATOM   2438 HD12 ILE   148      17.010 -29.656 -13.098  0.00-17.00           H  
ATOM   2439 HD13 ILE   148      17.846 -30.665 -14.410  0.00-17.00           H  
ATOM   2440  C   ILE   148      15.942 -25.264 -15.887  0.00-17.00           C  
ATOM   2441  O   ILE   148      16.999 -24.723 -15.956  0.00-17.00           O  
ATOM   2442  N   LYN   149      14.774 -24.641 -15.839  0.00-17.00           N  
ATOM   2443  H   LYN   149      13.947 -25.237 -15.771  0.00-17.00           H  
ATOM   2444  CA  LYN   149      14.470 -23.247 -15.424  0.00-17.00           C  
ATOM   2445  HA  LYN   149      15.267 -22.541 -15.669  0.00-17.00           H  
ATOM   2446  CB  LYN   149      13.175 -22.786 -16.084  0.00-17.00           C  
ATOM   2447  HB2 LYN   149      13.026 -21.805 -15.739  0.00-17.00           H  
ATOM   2448  HB3 LYN   149      12.365 -23.332 -15.668  0.00-17.00           H  
ATOM   2449  CG  LYN   149      13.270 -22.937 -17.606  0.00-17.00           C  
ATOM   2450  HG2 LYN   149      13.339 -23.977 -17.881  0.00-17.00           H  
ATOM   2451  HG3 LYN   149      12.329 -22.714 -17.925  0.00-17.00           H  
ATOM   2452  CD  LYN   149      14.288 -21.976 -18.225  0.00-17.00           C  
ATOM   2453  HD2 LYN   149      13.956 -20.957 -18.135  0.00-17.00           H  
ATOM   2454  HD3 LYN   149      15.270 -22.018 -17.745  0.00-17.00           H  
ATOM   2455  CE  LYN   149      14.506 -22.336 -19.683  0.00-17.00           C  
ATOM   2456  HE2 LYN   149      14.811 -23.367 -19.777  0.00-17.00           H  
ATOM   2457  HE3 LYN   149      13.557 -22.203 -20.180  0.00-17.00           H  
ATOM   2458  NZ  LYN   149      15.479 -21.532 -20.300  0.00-17.00           N  
ATOM   2459  HZ1 LYN   149      15.977 -22.019 -21.005  0.00-17.00           H  
ATOM   2460  HZ2 LYN   149      15.088 -20.730 -20.762  0.00-17.00           H  
ATOM   2461  C   LYN   149      14.474 -23.154 -13.863  0.00-17.00           C  
ATOM   2462  O   LYN   149      14.629 -24.123 -13.143  0.00-17.00           O  
ATOM   2463  N   SER   150      14.074 -21.979 -13.237  0.00-17.00           N  
ATOM   2464  H   SER   150      13.815 -21.181 -13.826  0.00-17.00           H  
ATOM   2465  CA  SER   150      14.113 -21.693 -11.814  0.00-17.00           C  
ATOM   2466  HA  SER   150      14.972 -22.285 -11.427  0.00-17.00           H  
ATOM   2467  CB  SER   150      14.382 -20.223 -11.685  0.00-17.00           C  
ATOM   2468  HB2 SER   150      15.296 -19.921 -12.153  0.00-17.00           H  
ATOM   2469  HB3 SER   150      14.537 -20.100 -10.560  0.00-17.00           H  
ATOM   2470  OG  SER   150      13.224 -19.532 -12.315  0.00-17.00           O  
ATOM   2471  HG  SER   150      13.317 -18.646 -12.129  0.00-17.00           H  
ATOM   2472  C   SER   150      12.800 -22.167 -11.048  0.00-17.00           C  
ATOM   2473  O   SER   150      12.907 -22.655  -9.949  0.00-17.00           O  
ATOM   2474  N   TYR   151      11.568 -21.971 -11.607  0.00-17.00           N  
ATOM   2475  H   TYR   151      11.578 -21.505 -12.497  0.00-17.00           H  
ATOM   2476  CA  TYR   151      10.316 -22.364 -10.961  0.00-17.00           C  
ATOM   2477  HA  TYR   151      10.445 -22.685  -9.933  0.00-17.00           H  
ATOM   2478  CB  TYR   151       9.486 -21.070 -10.902  0.00-17.00           C  
ATOM   2479  HB2 TYR   151       8.609 -21.107 -10.241  0.00-17.00           H  
ATOM   2480  HB3 TYR   151       9.928 -20.261 -10.435  0.00-17.00           H  
ATOM   2481  CG  TYR   151       9.005 -20.540 -12.231  0.00-17.00           C  
ATOM   2482  CD1 TYR   151       9.612 -19.462 -12.907  0.00-17.00           C  
ATOM   2483  HD1 TYR   151      10.585 -19.115 -12.449  0.00-17.00           H  
ATOM   2484  CE1 TYR   151       9.083 -18.913 -14.094  0.00-17.00           C  
ATOM   2485  HE1 TYR   151       9.731 -18.194 -14.625  0.00-17.00           H  
ATOM   2486  CZ  TYR   151       7.884 -19.530 -14.615  0.00-17.00           C  
ATOM   2487  OH  TYR   151       7.195 -18.954 -15.607  0.00-17.00           O  
ATOM   2488  HH  TYR   151       6.239 -19.028 -15.602  0.00-17.00           H  
ATOM   2489  CE2 TYR   151       7.244 -20.583 -13.919  0.00-17.00           C  
ATOM   2490  HE2 TYR   151       6.326 -21.036 -14.321  0.00-17.00           H  
ATOM   2491  CD2 TYR   151       7.762 -21.015 -12.719  0.00-17.00           C  
ATOM   2492  HD2 TYR   151       7.217 -21.789 -12.187  0.00-17.00           H  
ATOM   2493  C   TYR   151       9.612 -23.513 -11.769  0.00-17.00           C  
ATOM   2494  O   TYR   151       8.463 -23.857 -11.405  0.00-17.00           O  
ATOM   2495  N   TYR   152      10.253 -24.069 -12.843  0.00-17.00           N  
ATOM   2496  H   TYR   152      11.135 -23.566 -13.073  0.00-17.00           H  
ATOM   2497  CA  TYR   152       9.670 -25.105 -13.634  0.00-17.00           C  
ATOM   2498  HA  TYR   152       9.211 -25.847 -12.996  0.00-17.00           H  
ATOM   2499  CB  TYR   152       8.565 -24.609 -14.607  0.00-17.00           C  
ATOM   2500  HB2 TYR   152       7.858 -23.966 -14.029  0.00-17.00           H  
ATOM   2501  HB3 TYR   152       7.973 -25.449 -14.852  0.00-17.00           H  
ATOM   2502  CG  TYR   152       8.958 -23.879 -15.863  0.00-17.00           C  
ATOM   2503  CD1 TYR   152       9.463 -22.596 -15.866  0.00-17.00           C  
ATOM   2504  HD1 TYR   152       9.611 -22.054 -14.988  0.00-17.00           H  
ATOM   2505  CE1 TYR   152       9.933 -22.031 -17.049  0.00-17.00           C  
ATOM   2506  HE1 TYR   152      10.416 -21.069 -17.106  0.00-17.00           H  
ATOM   2507  CZ  TYR   152       9.784 -22.699 -18.257  0.00-17.00           C  
ATOM   2508  OH  TYR   152      10.121 -22.085 -19.423  0.00-17.00           O  
ATOM   2509  HH  TYR   152      10.823 -21.410 -19.258  0.00-17.00           H  
ATOM   2510  CE2 TYR   152       9.210 -23.953 -18.238  0.00-17.00           C  
ATOM   2511  HE2 TYR   152       8.947 -24.500 -19.170  0.00-17.00           H  
ATOM   2512  CD2 TYR   152       8.810 -24.574 -17.054  0.00-17.00           C  
ATOM   2513  HD2 TYR   152       8.340 -25.570 -17.015  0.00-17.00           H  
ATOM   2514  C   TYR   152      10.895 -25.743 -14.385  0.00-17.00           C  
ATOM   2515  O   TYR   152      12.046 -25.278 -14.221  0.00-17.00           O  
ATOM   2516  N   THR   153      10.679 -26.704 -15.282  0.00-17.00           N  
ATOM   2517  H   THR   153       9.765 -27.063 -15.478  0.00-17.00           H  
ATOM   2518  CA  THR   153      11.633 -27.295 -16.136  0.00-17.00           C  
ATOM   2519  HA  THR   153      12.321 -26.509 -16.596  0.00-17.00           H  
ATOM   2520  CB  THR   153      12.585 -28.251 -15.352  0.00-17.00           C  
ATOM   2521  HB  THR   153      13.365 -27.692 -14.798  0.00-17.00           H  
ATOM   2522  CG2 THR   153      11.931 -29.084 -14.180  0.00-17.00           C  
ATOM   2523 HG21 THR   153      11.151 -29.686 -14.543  0.00-17.00           H  
ATOM   2524 HG22 THR   153      12.672 -29.692 -13.678  0.00-17.00           H  
ATOM   2525 HG23 THR   153      11.620 -28.363 -13.415  0.00-17.00           H  
ATOM   2526  OG1 THR   153      13.396 -29.078 -16.259  0.00-17.00           O  
ATOM   2527  HG1 THR   153      13.668 -28.430 -16.963  0.00-17.00           H  
ATOM   2528  C   THR   153      10.800 -28.017 -17.227  0.00-17.00           C  
ATOM   2529  O   THR   153       9.611 -28.387 -17.026  0.00-17.00           O  
ATOM   2530  N   VAL   154      11.453 -28.324 -18.358  0.00-17.00           N  
ATOM   2531  H   VAL   154      12.438 -28.080 -18.491  0.00-17.00           H  
ATOM   2532  CA  VAL   154      10.962 -29.030 -19.515  0.00-17.00           C  
ATOM   2533  HA  VAL   154       9.989 -29.370 -19.392  0.00-17.00           H  
ATOM   2534  CB  VAL   154      10.961 -28.190 -20.802  0.00-17.00           C  
ATOM   2535  HB  VAL   154      11.897 -27.842 -21.176  0.00-17.00           H  
ATOM   2536  CG1 VAL   154      10.418 -29.031 -22.011  0.00-17.00           C  
ATOM   2537 HG11 VAL   154       9.442 -29.283 -21.796  0.00-17.00           H  
ATOM   2538 HG12 VAL   154      10.415 -28.281 -22.799  0.00-17.00           H  
ATOM   2539 HG13 VAL   154      11.078 -29.871 -22.323  0.00-17.00           H  
ATOM   2540  CG2 VAL   154      10.155 -26.880 -20.581  0.00-17.00           C  
ATOM   2541 HG21 VAL   154       9.537 -26.839 -19.684  0.00-17.00           H  
ATOM   2542 HG22 VAL   154      10.766 -25.991 -20.531  0.00-17.00           H  
ATOM   2543 HG23 VAL   154       9.472 -26.679 -21.335  0.00-17.00           H  
ATOM   2544  C   VAL   154      11.792 -30.363 -19.673  0.00-17.00           C  
ATOM   2545  O   VAL   154      13.044 -30.198 -19.694  0.00-17.00           O  
ATOM   2546  N   ARG   155      11.214 -31.534 -19.944  0.00-17.00           N  
ATOM   2547  H   ARG   155      10.197 -31.542 -19.864  0.00-17.00           H  
ATOM   2548  CA  ARG   155      11.937 -32.787 -20.345  0.00-17.00           C  
ATOM   2549  HA  ARG   155      12.988 -32.637 -20.498  0.00-17.00           H  
ATOM   2550  CB  ARG   155      11.585 -33.916 -19.376  0.00-17.00           C  
ATOM   2551  HB2 ARG   155      10.545 -34.060 -19.547  0.00-17.00           H  
ATOM   2552  HB3 ARG   155      12.084 -34.786 -19.812  0.00-17.00           H  
ATOM   2553  CG  ARG   155      11.910 -33.736 -17.932  0.00-17.00           C  
ATOM   2554  HG2 ARG   155      11.994 -32.717 -17.582  0.00-17.00           H  
ATOM   2555  HG3 ARG   155      12.917 -34.212 -17.822  0.00-17.00           H  
ATOM   2556  CD  ARG   155      10.884 -34.342 -16.996  0.00-17.00           C  
ATOM   2557  HD2 ARG   155      10.866 -35.433 -17.124  0.00-17.00           H  
ATOM   2558  HD3 ARG   155       9.900 -34.178 -17.397  0.00-17.00           H  
ATOM   2559  NE  ARG   155      11.022 -33.952 -15.638  0.00-17.00           N  
ATOM   2560  HE  ARG   155      12.020 -34.035 -15.312  0.00-17.00           H  
ATOM   2561  CZ  ARG   155      10.060 -33.568 -14.822  0.00-17.00           C  
ATOM   2562  NH1 ARG   155       8.829 -33.633 -15.212  0.00-17.00           N  
ATOM   2563 HH11 ARG   155       8.566 -34.109 -16.034  0.00-17.00           H  
ATOM   2564 HH12 ARG   155       8.084 -33.729 -14.415  0.00-17.00           H  
ATOM   2565  NH2 ARG   155      10.366 -33.074 -13.652  0.00-17.00           N  
ATOM   2566 HH21 ARG   155       9.667 -32.749 -12.941  0.00-17.00           H  
ATOM   2567 HH22 ARG   155      11.345 -33.054 -13.204  0.00-17.00           H  
ATOM   2568  C   ARG   155      11.414 -33.151 -21.710  0.00-17.00           C  
ATOM   2569  O   ARG   155      10.262 -32.908 -21.999  0.00-17.00           O  
ATOM   2570  N   GLN   156      12.348 -33.714 -22.517  0.00-17.00           N  
ATOM   2571  H   GLN   156      13.280 -33.932 -22.199  0.00-17.00           H  
ATOM   2572  CA  GLN   156      11.993 -34.465 -23.684  0.00-17.00           C  
ATOM   2573  HA  GLN   156      10.978 -34.277 -23.968  0.00-17.00           H  
ATOM   2574  CB  GLN   156      12.966 -34.028 -24.824  0.00-17.00           C  
ATOM   2575  HB2 GLN   156      13.968 -34.359 -24.629  0.00-17.00           H  
ATOM   2576  HB3 GLN   156      12.969 -32.954 -24.859  0.00-17.00           H  
ATOM   2577  CG  GLN   156      12.506 -34.540 -26.169  0.00-17.00           C  
ATOM   2578  HG2 GLN   156      11.523 -34.173 -26.456  0.00-17.00           H  
ATOM   2579  HG3 GLN   156      12.459 -35.671 -26.095  0.00-17.00           H  
ATOM   2580  CD  GLN   156      13.470 -34.115 -27.225  0.00-17.00           C  
ATOM   2581  OE1 GLN   156      14.090 -33.073 -27.167  0.00-17.00           O  
ATOM   2582  NE2 GLN   156      13.588 -34.928 -28.290  0.00-17.00           N  
ATOM   2583 HE21 GLN   156      14.459 -34.971 -28.858  0.00-17.00           H  
ATOM   2584 HE22 GLN   156      12.945 -35.733 -28.386  0.00-17.00           H  
ATOM   2585  C   GLN   156      12.142 -35.963 -23.325  0.00-17.00           C  
ATOM   2586  O   GLN   156      13.239 -36.378 -22.867  0.00-17.00           O  
ATOM   2587  N   LEU   157      11.042 -36.690 -23.579  0.00-17.00           N  
ATOM   2588  H   LEU   157      10.271 -36.274 -24.123  0.00-17.00           H  
ATOM   2589  CA  LEU   157      11.012 -38.148 -23.271  0.00-17.00           C  
ATOM   2590  HA  LEU   157      11.984 -38.387 -22.845  0.00-17.00           H  
ATOM   2591  CB  LEU   157       9.866 -38.438 -22.394  0.00-17.00           C  
ATOM   2592  HB2 LEU   157       8.866 -38.547 -22.822  0.00-17.00           H  
ATOM   2593  HB3 LEU   157      10.075 -39.388 -21.977  0.00-17.00           H  
ATOM   2594  CG  LEU   157       9.826 -37.621 -21.088  0.00-17.00           C  
ATOM   2595  HG  LEU   157       9.826 -36.532 -21.337  0.00-17.00           H  
ATOM   2596  CD1 LEU   157       8.500 -38.014 -20.308  0.00-17.00           C  
ATOM   2597 HD11 LEU   157       7.632 -37.887 -20.906  0.00-17.00           H  
ATOM   2598 HD12 LEU   157       8.284 -37.232 -19.562  0.00-17.00           H  
ATOM   2599 HD13 LEU   157       8.471 -39.018 -19.898  0.00-17.00           H  
ATOM   2600  CD2 LEU   157      10.975 -37.916 -20.064  0.00-17.00           C  
ATOM   2601 HD21 LEU   157      11.934 -37.510 -20.426  0.00-17.00           H  
ATOM   2602 HD22 LEU   157      10.779 -37.453 -19.143  0.00-17.00           H  
ATOM   2603 HD23 LEU   157      11.075 -38.941 -19.831  0.00-17.00           H  
ATOM   2604  C   LEU   157      10.827 -38.921 -24.535  0.00-17.00           C  
ATOM   2605  O   LEU   157      10.224 -38.414 -25.453  0.00-17.00           O  
ATOM   2606  N   GLH   158      11.255 -40.168 -24.539  0.00-17.00           N  
ATOM   2607  H   GLH   158      11.868 -40.523 -23.884  0.00-17.00           H  
ATOM   2608  CA  GLH   158      10.892 -41.029 -25.640  0.00-17.00           C  
ATOM   2609  HA  GLH   158      10.232 -40.496 -26.305  0.00-17.00           H  
ATOM   2610  CB  GLH   158      12.155 -41.550 -26.346  0.00-17.00           C  
ATOM   2611  HB2 GLH   158      12.704 -40.731 -26.708  0.00-17.00           H  
ATOM   2612  HB3 GLH   158      12.739 -42.134 -25.635  0.00-17.00           H  
ATOM   2613  CG  GLH   158      11.763 -42.541 -27.508  0.00-17.00           C  
ATOM   2614  HG2 GLH   158      11.002 -42.064 -28.078  0.00-17.00           H  
ATOM   2615  HG3 GLH   158      11.424 -43.484 -27.129  0.00-17.00           H  
ATOM   2616  CD  GLH   158      12.875 -42.836 -28.462  0.00-17.00           C  
ATOM   2617  OE1 GLH   158      13.337 -41.799 -29.171  0.00-17.00           O  
ATOM   2618  OE2 GLH   158      13.349 -43.958 -28.430  0.00-17.00           O  
ATOM   2619  HE1 GLH   158      13.451 -42.133 -30.008  0.00-17.00           H  
ATOM   2620  C   GLH   158      10.039 -42.211 -25.068  0.00-17.00           C  
ATOM   2621  O   GLH   158      10.497 -42.945 -24.231  0.00-17.00           O  
ATOM   2622  N   LEU   159       8.900 -42.361 -25.716  0.00-17.00           N  
ATOM   2623  H   LEU   159       8.618 -41.896 -26.576  0.00-17.00           H  
ATOM   2624  CA  LEU   159       7.984 -43.440 -25.256  0.00-17.00           C  
ATOM   2625  HA  LEU   159       8.388 -43.892 -24.294  0.00-17.00           H  
ATOM   2626  CB  LEU   159       6.555 -42.829 -24.998  0.00-17.00           C  
ATOM   2627  HB2 LEU   159       6.591 -42.007 -24.312  0.00-17.00           H  
ATOM   2628  HB3 LEU   159       6.174 -42.303 -25.861  0.00-17.00           H  
ATOM   2629  CG  LEU   159       5.504 -43.843 -24.582  0.00-17.00           C  
ATOM   2630  HG  LEU   159       5.606 -44.693 -25.292  0.00-17.00           H  
ATOM   2631  CD1 LEU   159       5.778 -44.325 -23.142  0.00-17.00           C  
ATOM   2632 HD11 LEU   159       5.561 -45.407 -23.073  0.00-17.00           H  
ATOM   2633 HD12 LEU   159       6.818 -44.163 -22.879  0.00-17.00           H  
ATOM   2634 HD13 LEU   159       5.148 -43.792 -22.421  0.00-17.00           H  
ATOM   2635  CD2 LEU   159       4.158 -43.162 -24.538  0.00-17.00           C  
ATOM   2636 HD21 LEU   159       3.510 -43.709 -23.800  0.00-17.00           H  
ATOM   2637 HD22 LEU   159       3.712 -43.312 -25.465  0.00-17.00           H  
ATOM   2638 HD23 LEU   159       4.230 -42.098 -24.158  0.00-17.00           H  
ATOM   2639  C   LEU   159       7.903 -44.421 -26.408  0.00-17.00           C  
ATOM   2640  O   LEU   159       7.574 -44.077 -27.538  0.00-17.00           O  
ATOM   2641  N   GLH   160       8.266 -45.648 -26.084  0.00-17.00           N  
ATOM   2642  H   GLH   160       8.873 -45.780 -25.270  0.00-17.00           H  
ATOM   2643  CA  GLH   160       8.257 -46.733 -27.068  0.00-17.00           C  
ATOM   2644  HA  GLH   160       8.039 -46.245 -27.988  0.00-17.00           H  
ATOM   2645  CB  GLH   160       9.609 -47.325 -27.162  0.00-17.00           C  
ATOM   2646  HB2 GLH   160      10.330 -46.580 -27.576  0.00-17.00           H  
ATOM   2647  HB3 GLH   160       9.956 -47.571 -26.161  0.00-17.00           H  
ATOM   2648  CG  GLH   160       9.589 -48.660 -27.958  0.00-17.00           C  
ATOM   2649  HG2 GLH   160       9.053 -49.447 -27.486  0.00-17.00           H  
ATOM   2650  HG3 GLH   160       8.978 -48.433 -28.844  0.00-17.00           H  
ATOM   2651  CD  GLH   160      10.998 -49.130 -28.444  0.00-17.00           C  
ATOM   2652  OE1 GLH   160      12.069 -48.487 -27.930  0.00-17.00           O  
ATOM   2653  OE2 GLH   160      11.092 -50.075 -29.178  0.00-17.00           O  
ATOM   2654  HE1 GLH   160      11.816 -48.114 -27.102  0.00-17.00           H  
ATOM   2655  C   GLH   160       7.239 -47.814 -26.743  0.00-17.00           C  
ATOM   2656  O   GLH   160       7.267 -48.356 -25.621  0.00-17.00           O  
ATOM   2657  N   ASN   161       6.359 -48.121 -27.675  0.00-17.00           N  
ATOM   2658  H   ASN   161       6.216 -47.493 -28.401  0.00-17.00           H  
ATOM   2659  CA  ASN   161       5.499 -49.245 -27.507  0.00-17.00           C  
ATOM   2660  HA  ASN   161       5.140 -49.295 -26.499  0.00-17.00           H  
ATOM   2661  CB  ASN   161       4.389 -49.130 -28.559  0.00-17.00           C  
ATOM   2662  HB2 ASN   161       3.838 -48.233 -28.446  0.00-17.00           H  
ATOM   2663  HB3 ASN   161       4.767 -49.067 -29.562  0.00-17.00           H  
ATOM   2664  CG  ASN   161       3.418 -50.270 -28.481  0.00-17.00           C  
ATOM   2665  OD1 ASN   161       3.788 -51.335 -28.012  0.00-17.00           O  
ATOM   2666  ND2 ASN   161       2.267 -50.059 -29.022  0.00-17.00           N  
ATOM   2667 HD21 ASN   161       1.441 -50.687 -28.760  0.00-17.00           H  
ATOM   2668 HD22 ASN   161       2.135 -49.507 -29.877  0.00-17.00           H  
ATOM   2669  C   ASN   161       6.316 -50.515 -27.865  0.00-17.00           C  
ATOM   2670  O   ASN   161       6.685 -50.783 -29.000  0.00-17.00           O  
ATOM   2671  N   LEU   162       6.640 -51.282 -26.793  0.00-17.00           N  
ATOM   2672  H   LEU   162       6.578 -50.863 -25.876  0.00-17.00           H  
ATOM   2673  CA  LEU   162       7.520 -52.470 -26.993  0.00-17.00           C  
ATOM   2674  HA  LEU   162       8.444 -52.101 -27.435  0.00-17.00           H  
ATOM   2675  CB  LEU   162       7.856 -53.110 -25.667  0.00-17.00           C  
ATOM   2676  HB2 LEU   162       6.866 -53.417 -25.223  0.00-17.00           H  
ATOM   2677  HB3 LEU   162       8.415 -54.080 -25.870  0.00-17.00           H  
ATOM   2678  CG  LEU   162       8.766 -52.186 -24.787  0.00-17.00           C  
ATOM   2679  HG  LEU   162       8.255 -51.244 -24.672  0.00-17.00           H  
ATOM   2680  CD1 LEU   162       9.059 -52.845 -23.478  0.00-17.00           C  
ATOM   2681 HD11 LEU   162       8.757 -52.186 -22.663  0.00-17.00           H  
ATOM   2682 HD12 LEU   162      10.132 -53.016 -23.286  0.00-17.00           H  
ATOM   2683 HD13 LEU   162       8.459 -53.799 -23.365  0.00-17.00           H  
ATOM   2684  CD2 LEU   162      10.080 -51.926 -25.505  0.00-17.00           C  
ATOM   2685 HD21 LEU   162      10.877 -52.451 -25.003  0.00-17.00           H  
ATOM   2686 HD22 LEU   162       9.984 -52.289 -26.532  0.00-17.00           H  
ATOM   2687 HD23 LEU   162      10.269 -50.835 -25.516  0.00-17.00           H  
ATOM   2688  C   LEU   162       6.945 -53.401 -27.996  0.00-17.00           C  
ATOM   2689  O   LEU   162       7.676 -54.226 -28.598  0.00-17.00           O  
ATOM   2690  N   THR   163       5.615 -53.433 -28.042  0.00-17.00           N  
ATOM   2691  H   THR   163       5.034 -52.846 -27.450  0.00-17.00           H  
ATOM   2692  CA  THR   163       4.932 -54.439 -28.860  0.00-17.00           C  
ATOM   2693  HA  THR   163       5.385 -55.479 -28.657  0.00-17.00           H  
ATOM   2694  CB  THR   163       3.434 -54.426 -28.638  0.00-17.00           C  
ATOM   2695  HB  THR   163       2.965 -53.457 -28.725  0.00-17.00           H  
ATOM   2696  CG2 THR   163       2.711 -55.392 -29.570  0.00-17.00           C  
ATOM   2697 HG21 THR   163       3.263 -56.344 -29.765  0.00-17.00           H  
ATOM   2698 HG22 THR   163       1.844 -55.749 -29.165  0.00-17.00           H  
ATOM   2699 HG23 THR   163       2.480 -54.824 -30.493  0.00-17.00           H  
ATOM   2700  OG1 THR   163       3.203 -54.880 -27.286  0.00-17.00           O  
ATOM   2701  HG1 THR   163       2.851 -54.090 -26.847  0.00-17.00           H  
ATOM   2702  C   THR   163       5.187 -54.133 -30.334  0.00-17.00           C  
ATOM   2703  O   THR   163       5.493 -55.094 -31.082  0.00-17.00           O  
ATOM   2704  N   THR   164       5.037 -52.915 -30.797  0.00-17.00           N  
ATOM   2705  H   THR   164       4.784 -52.198 -30.126  0.00-17.00           H  
ATOM   2706  CA  THR   164       5.115 -52.593 -32.255  0.00-17.00           C  
ATOM   2707  HA  THR   164       4.940 -53.470 -32.824  0.00-17.00           H  
ATOM   2708  CB  THR   164       4.101 -51.523 -32.667  0.00-17.00           C  
ATOM   2709  HB  THR   164       4.111 -51.385 -33.727  0.00-17.00           H  
ATOM   2710  CG2 THR   164       2.736 -52.006 -32.225  0.00-17.00           C  
ATOM   2711 HG21 THR   164       2.285 -52.746 -32.912  0.00-17.00           H  
ATOM   2712 HG22 THR   164       2.767 -52.442 -31.267  0.00-17.00           H  
ATOM   2713 HG23 THR   164       2.118 -51.152 -32.190  0.00-17.00           H  
ATOM   2714  OG1 THR   164       4.432 -50.260 -31.988  0.00-17.00           O  
ATOM   2715  HG1 THR   164       5.156 -49.928 -32.450  0.00-17.00           H  
ATOM   2716  C   THR   164       6.479 -52.000 -32.544  0.00-17.00           C  
ATOM   2717  O   THR   164       6.909 -51.811 -33.712  0.00-17.00           O  
ATOM   2718  N   GLN   165       7.247 -51.712 -31.432  0.00-17.00           N  
ATOM   2719  H   GLN   165       7.045 -52.191 -30.572  0.00-17.00           H  
ATOM   2720  CA  GLN   165       8.558 -51.045 -31.460  0.00-17.00           C  
ATOM   2721  HA  GLN   165       8.915 -50.938 -30.480  0.00-17.00           H  
ATOM   2722  CB  GLN   165       9.623 -51.912 -32.256  0.00-17.00           C  
ATOM   2723  HB2 GLN   165      10.275 -51.309 -32.855  0.00-17.00           H  
ATOM   2724  HB3 GLN   165       9.082 -52.475 -33.011  0.00-17.00           H  
ATOM   2725  CG  GLN   165      10.342 -52.823 -31.308  0.00-17.00           C  
ATOM   2726  HG2 GLN   165      11.053 -52.244 -30.770  0.00-17.00           H  
ATOM   2727  HG3 GLN   165       9.597 -53.318 -30.647  0.00-17.00           H  
ATOM   2728  CD  GLN   165      11.114 -53.890 -32.032  0.00-17.00           C  
ATOM   2729  OE1 GLN   165      11.816 -53.607 -33.005  0.00-17.00           O  
ATOM   2730  NE2 GLN   165      11.008 -55.110 -31.536  0.00-17.00           N  
ATOM   2731 HE21 GLN   165      10.925 -55.316 -30.528  0.00-17.00           H  
ATOM   2732 HE22 GLN   165      11.377 -55.820 -32.057  0.00-17.00           H  
ATOM   2733  C   GLN   165       8.517 -49.658 -32.119  0.00-17.00           C  
ATOM   2734  O   GLN   165       9.554 -49.140 -32.469  0.00-17.00           O  
ATOM   2735  N   GLH   166       7.336 -49.004 -32.215  0.00-17.00           N  
ATOM   2736  H   GLH   166       6.538 -49.426 -31.712  0.00-17.00           H  
ATOM   2737  CA  GLH   166       7.273 -47.630 -32.655  0.00-17.00           C  
ATOM   2738  HA  GLH   166       8.131 -47.437 -33.307  0.00-17.00           H  
ATOM   2739  CB  GLH   166       6.034 -47.336 -33.421  0.00-17.00           C  
ATOM   2740  HB2 GLH   166       5.949 -46.311 -33.773  0.00-17.00           H  
ATOM   2741  HB3 GLH   166       5.918 -47.929 -34.296  0.00-17.00           H  
ATOM   2742  CG  GLH   166       4.741 -47.677 -32.645  0.00-17.00           C  
ATOM   2743  HG2 GLH   166       4.781 -48.580 -32.031  0.00-17.00           H  
ATOM   2744  HG3 GLH   166       4.431 -46.860 -31.945  0.00-17.00           H  
ATOM   2745  CD  GLH   166       3.494 -47.875 -33.534  0.00-17.00           C  
ATOM   2746  OE1 GLH   166       3.326 -47.063 -34.539  0.00-17.00           O  
ATOM   2747  OE2 GLH   166       2.631 -48.669 -33.202  0.00-17.00           O  
ATOM   2748  HE1 GLH   166       2.563 -46.499 -34.525  0.00-17.00           H  
ATOM   2749  C   GLH   166       7.417 -46.678 -31.474  0.00-17.00           C  
ATOM   2750  O   GLH   166       7.105 -46.980 -30.325  0.00-17.00           O  
ATOM   2751  N   THR   167       8.067 -45.516 -31.714  0.00-17.00           N  
ATOM   2752  H   THR   167       8.323 -45.409 -32.657  0.00-17.00           H  
ATOM   2753  CA  THR   167       8.451 -44.612 -30.686  0.00-17.00           C  
ATOM   2754  HA  THR   167       8.124 -44.996 -29.764  0.00-17.00           H  
ATOM   2755  CB  THR   167       9.980 -44.459 -30.682  0.00-17.00           C  
ATOM   2756  HB  THR   167      10.219 -43.851 -29.813  0.00-17.00           H  
ATOM   2757  CG2 THR   167      10.740 -45.805 -30.518  0.00-17.00           C  
ATOM   2758 HG21 THR   167      10.125 -46.454 -29.830  0.00-17.00           H  
ATOM   2759 HG22 THR   167      10.836 -46.278 -31.472  0.00-17.00           H  
ATOM   2760 HG23 THR   167      11.713 -45.659 -30.117  0.00-17.00           H  
ATOM   2761  OG1 THR   167      10.363 -43.717 -31.881  0.00-17.00           O  
ATOM   2762  HG1 THR   167      10.667 -44.370 -32.465  0.00-17.00           H  
ATOM   2763  C   THR   167       7.757 -43.266 -30.864  0.00-17.00           C  
ATOM   2764  O   THR   167       7.521 -42.808 -31.987  0.00-17.00           O  
ATOM   2765  N   ARN   168       7.611 -42.561 -29.734  0.00-17.00           N  
ATOM   2766  H   ARN   168       8.033 -42.866 -28.843  0.00-17.00           H  
ATOM   2767  CA  ARN   168       7.116 -41.172 -29.815  0.00-17.00           C  
ATOM   2768  HA  ARN   168       7.250 -40.779 -30.844  0.00-17.00           H  
ATOM   2769  CB  ARN   168       5.635 -41.098 -29.534  0.00-17.00           C  
ATOM   2770  HB2 ARN   168       5.270 -40.083 -29.409  0.00-17.00           H  
ATOM   2771  HB3 ARN   168       5.440 -41.536 -28.545  0.00-17.00           H  
ATOM   2772  CG  ARN   168       4.737 -41.799 -30.456  0.00-17.00           C  
ATOM   2773  HG2 ARN   168       5.055 -42.869 -30.480  0.00-17.00           H  
ATOM   2774  HG3 ARN   168       4.908 -41.468 -31.479  0.00-17.00           H  
ATOM   2775  CD  ARN   168       3.322 -41.770 -30.089  0.00-17.00           C  
ATOM   2776  HD2 ARN   168       2.981 -40.752 -30.066  0.00-17.00           H  
ATOM   2777  HD3 ARN   168       3.169 -42.145 -29.055  0.00-17.00           H  
ATOM   2778  NE  ARN   168       2.550 -42.608 -31.007  0.00-17.00           N  
ATOM   2779  HE  ARN   168       3.007 -43.448 -31.262  0.00-17.00           H  
ATOM   2780  CZ  ARN   168       1.222 -42.914 -30.538  0.00-17.00           C  
ATOM   2781  NH1 ARN   168       0.705 -42.521 -29.453  0.00-17.00           N  
ATOM   2782 HH11 ARN   168      -0.265 -42.818 -29.383  0.00-17.00           H  
ATOM   2783  NH2 ARN   168       0.518 -43.765 -31.484  0.00-17.00           N  
ATOM   2784 HH21 ARN   168       1.098 -44.091 -32.243  0.00-17.00           H  
ATOM   2785 HH22 ARN   168      -0.313 -43.295 -31.872  0.00-17.00           H  
ATOM   2786  C   ARN   168       7.841 -40.282 -28.889  0.00-17.00           C  
ATOM   2787  O   ARN   168       8.364 -40.677 -27.866  0.00-17.00           O  
ATOM   2788  N   GLH   169       7.947 -38.978 -29.294  0.00-17.00           N  
ATOM   2789  H   GLH   169       7.364 -38.753 -30.039  0.00-17.00           H  
ATOM   2790  CA  GLH   169       8.513 -37.957 -28.437  0.00-17.00           C  
ATOM   2791  HA  GLH   169       9.242 -38.387 -27.790  0.00-17.00           H  
ATOM   2792  CB  GLH   169       9.142 -36.860 -29.314  0.00-17.00           C  
ATOM   2793  HB2 GLH   169       8.524 -36.675 -30.229  0.00-17.00           H  
ATOM   2794  HB3 GLH   169      10.076 -37.227 -29.697  0.00-17.00           H  
ATOM   2795  CG  GLH   169       9.299 -35.503 -28.563  0.00-17.00           C  
ATOM   2796  HG2 GLH   169       9.696 -35.748 -27.546  0.00-17.00           H  
ATOM   2797  HG3 GLH   169       8.411 -35.046 -28.312  0.00-17.00           H  
ATOM   2798  CD  GLH   169      10.173 -34.469 -29.263  0.00-17.00           C  
ATOM   2799  OE1 GLH   169      11.505 -34.747 -29.377  0.00-17.00           O  
ATOM   2800  OE2 GLH   169       9.715 -33.480 -29.753  0.00-17.00           O  
ATOM   2801  HE1 GLH   169      11.874 -35.300 -28.667  0.00-17.00           H  
ATOM   2802  C   GLH   169       7.355 -37.426 -27.571  0.00-17.00           C  
ATOM   2803  O   GLH   169       6.317 -36.971 -28.015  0.00-17.00           O  
ATOM   2804  N   ILE   170       7.555 -37.435 -26.246  0.00-17.00           N  
ATOM   2805  H   ILE   170       8.407 -37.895 -25.906  0.00-17.00           H  
ATOM   2806  CA  ILE   170       6.648 -36.745 -25.332  0.00-17.00           C  
ATOM   2807  HA  ILE   170       5.773 -36.387 -25.886  0.00-17.00           H  
ATOM   2808  CB  ILE   170       6.133 -37.771 -24.323  0.00-17.00           C  
ATOM   2809  HB  ILE   170       7.033 -37.952 -23.709  0.00-17.00           H  
ATOM   2810  CG2 ILE   170       5.052 -37.071 -23.455  0.00-17.00           C  
ATOM   2811 HG21 ILE   170       4.126 -36.836 -23.931  0.00-17.00           H  
ATOM   2812 HG22 ILE   170       4.816 -37.713 -22.706  0.00-17.00           H  
ATOM   2813 HG23 ILE   170       5.502 -36.195 -22.966  0.00-17.00           H  
ATOM   2814  CG1 ILE   170       5.721 -39.059 -24.904  0.00-17.00           C  
ATOM   2815 HG12 ILE   170       6.531 -39.546 -25.424  0.00-17.00           H  
ATOM   2816 HG13 ILE   170       5.486 -39.673 -23.979  0.00-17.00           H  
ATOM   2817  CD1 ILE   170       4.438 -39.064 -25.730  0.00-17.00           C  
ATOM   2818 HD11 ILE   170       3.957 -40.031 -25.750  0.00-17.00           H  
ATOM   2819 HD12 ILE   170       4.615 -38.700 -26.692  0.00-17.00           H  
ATOM   2820 HD13 ILE   170       3.623 -38.433 -25.290  0.00-17.00           H  
ATOM   2821  C   ILE   170       7.418 -35.570 -24.697  0.00-17.00           C  
ATOM   2822  O   ILE   170       8.641 -35.650 -24.412  0.00-17.00           O  
ATOM   2823  N   LEU   171       6.747 -34.459 -24.469  0.00-17.00           N  
ATOM   2824  H   LEU   171       5.746 -34.494 -24.774  0.00-17.00           H  
ATOM   2825  CA  LEU   171       7.238 -33.269 -23.812  0.00-17.00           C  
ATOM   2826  HA  LEU   171       8.328 -33.397 -23.677  0.00-17.00           H  
ATOM   2827  CB  LEU   171       6.934 -32.107 -24.728  0.00-17.00           C  
ATOM   2828  HB2 LEU   171       7.023 -31.151 -24.223  0.00-17.00           H  
ATOM   2829  HB3 LEU   171       5.849 -32.128 -24.946  0.00-17.00           H  
ATOM   2830  CG  LEU   171       7.651 -32.005 -26.072  0.00-17.00           C  
ATOM   2831  HG  LEU   171       7.485 -32.798 -26.702  0.00-17.00           H  
ATOM   2832  CD1 LEU   171       7.282 -30.781 -26.849  0.00-17.00           C  
ATOM   2833 HD11 LEU   171       6.396 -30.257 -26.376  0.00-17.00           H  
ATOM   2834 HD12 LEU   171       6.988 -30.943 -27.874  0.00-17.00           H  
ATOM   2835 HD13 LEU   171       8.147 -30.072 -26.784  0.00-17.00           H  
ATOM   2836  CD2 LEU   171       9.150 -31.928 -25.798  0.00-17.00           C  
ATOM   2837 HD21 LEU   171       9.419 -31.495 -24.848  0.00-17.00           H  
ATOM   2838 HD22 LEU   171       9.668 -32.884 -25.801  0.00-17.00           H  
ATOM   2839 HD23 LEU   171       9.658 -31.254 -26.539  0.00-17.00           H  
ATOM   2840  C   LEU   171       6.599 -33.078 -22.411  0.00-17.00           C  
ATOM   2841  O   LEU   171       5.397 -33.383 -22.228  0.00-17.00           O  
ATOM   2842  N   HIE   172       7.345 -32.729 -21.344  0.00-17.00           N  
ATOM   2843  H   HIE   172       8.328 -32.904 -21.610  0.00-17.00           H  
ATOM   2844  CA  HIE   172       6.875 -33.016 -19.996  0.00-17.00           C  
ATOM   2845  HA  HIE   172       5.856 -33.115 -19.883  0.00-17.00           H  
ATOM   2846  CB  HIE   172       7.377 -34.378 -19.538  0.00-17.00           C  
ATOM   2847  HB2 HIE   172       6.846 -35.160 -20.148  0.00-17.00           H  
ATOM   2848  HB3 HIE   172       8.425 -34.597 -19.775  0.00-17.00           H  
ATOM   2849  CG  HIE   172       7.026 -34.876 -18.145  0.00-17.00           C  
ATOM   2850  ND1 HIE   172       7.792 -35.842 -17.434  0.00-17.00           N  
ATOM   2851  CE1 HIE   172       7.063 -36.239 -16.409  0.00-17.00           C  
ATOM   2852  HE1 HIE   172       7.431 -36.877 -15.593  0.00-17.00           H  
ATOM   2853  NE2 HIE   172       6.105 -35.357 -16.204  0.00-17.00           N  
ATOM   2854  HE2 HIE   172       5.368 -35.491 -15.515  0.00-17.00           H  
ATOM   2855  CD2 HIE   172       5.965 -34.601 -17.323  0.00-17.00           C  
ATOM   2856  HD2 HIE   172       5.055 -33.955 -17.466  0.00-17.00           H  
ATOM   2857  C   HIE   172       7.265 -31.869 -19.079  0.00-17.00           C  
ATOM   2858  O   HIE   172       8.476 -31.652 -18.768  0.00-17.00           O  
ATOM   2859  N   PHE   173       6.254 -31.068 -18.782  0.00-17.00           N  
ATOM   2860  H   PHE   173       5.317 -31.264 -19.046  0.00-17.00           H  
ATOM   2861  CA  PHE   173       6.437 -29.669 -18.369  0.00-17.00           C  
ATOM   2862  HA  PHE   173       7.455 -29.285 -18.572  0.00-17.00           H  
ATOM   2863  CB  PHE   173       5.491 -28.780 -19.165  0.00-17.00           C  
ATOM   2864  HB2 PHE   173       4.489 -29.055 -18.887  0.00-17.00           H  
ATOM   2865  HB3 PHE   173       5.665 -27.747 -18.783  0.00-17.00           H  
ATOM   2866  CG  PHE   173       5.687 -28.690 -20.669  0.00-17.00           C  
ATOM   2867  CD1 PHE   173       6.588 -27.772 -21.217  0.00-17.00           C  
ATOM   2868  HD1 PHE   173       7.192 -27.113 -20.554  0.00-17.00           H  
ATOM   2869  CE1 PHE   173       6.843 -27.719 -22.591  0.00-17.00           C  
ATOM   2870  HE1 PHE   173       7.429 -26.983 -23.099  0.00-17.00           H  
ATOM   2871  CZ  PHE   173       6.179 -28.652 -23.407  0.00-17.00           C  
ATOM   2872  HZ  PHE   173       6.547 -28.715 -24.384  0.00-17.00           H  
ATOM   2873  CE2 PHE   173       5.206 -29.461 -22.897  0.00-17.00           C  
ATOM   2874  HE2 PHE   173       4.763 -30.081 -23.613  0.00-17.00           H  
ATOM   2875  CD2 PHE   173       4.958 -29.574 -21.506  0.00-17.00           C  
ATOM   2876  HD2 PHE   173       4.259 -30.337 -21.057  0.00-17.00           H  
ATOM   2877  C   PHE   173       6.033 -29.601 -16.888  0.00-17.00           C  
ATOM   2878  O   PHE   173       4.868 -29.837 -16.531  0.00-17.00           O  
ATOM   2879  N   HIE   174       7.006 -29.543 -16.004  0.00-17.00           N  
ATOM   2880  H   HIE   174       7.938 -29.199 -16.281  0.00-17.00           H  
ATOM   2881  CA  HIE   174       6.950 -29.585 -14.516  0.00-17.00           C  
ATOM   2882  HA  HIE   174       6.095 -30.032 -14.126  0.00-17.00           H  
ATOM   2883  CB  HIE   174       8.003 -30.534 -13.897  0.00-17.00           C  
ATOM   2884  HB2 HIE   174       8.023 -31.504 -14.426  0.00-17.00           H  
ATOM   2885  HB3 HIE   174       8.990 -30.072 -14.185  0.00-17.00           H  
ATOM   2886  CG  HIE   174       7.884 -30.911 -12.494  0.00-17.00           C  
ATOM   2887  ND1 HIE   174       8.788 -31.800 -11.845  0.00-17.00           N  
ATOM   2888  CE1 HIE   174       8.229 -32.059 -10.671  0.00-17.00           C  
ATOM   2889  HE1 HIE   174       8.661 -32.811  -9.959  0.00-17.00           H  
ATOM   2890  NE2 HIE   174       7.155 -31.316 -10.476  0.00-17.00           N  
ATOM   2891  HE2 HIE   174       6.466 -31.404  -9.707  0.00-17.00           H  
ATOM   2892  CD2 HIE   174       6.916 -30.568 -11.618  0.00-17.00           C  
ATOM   2893  HD2 HIE   174       6.127 -29.872 -11.711  0.00-17.00           H  
ATOM   2894  C   HIE   174       7.036 -28.204 -13.882  0.00-17.00           C  
ATOM   2895  O   HIE   174       8.086 -27.598 -13.990  0.00-17.00           O  
ATOM   2896  N   TYR   175       5.891 -27.720 -13.303  0.00-17.00           N  
ATOM   2897  H   TYR   175       5.093 -28.326 -13.319  0.00-17.00           H  
ATOM   2898  CA  TYR   175       5.867 -26.599 -12.477  0.00-17.00           C  
ATOM   2899  HA  TYR   175       6.504 -25.848 -12.879  0.00-17.00           H  
ATOM   2900  CB  TYR   175       4.396 -26.040 -12.333  0.00-17.00           C  
ATOM   2901  HB2 TYR   175       3.800 -26.485 -11.563  0.00-17.00           H  
ATOM   2902  HB3 TYR   175       3.818 -26.318 -13.228  0.00-17.00           H  
ATOM   2903  CG  TYR   175       4.253 -24.559 -12.117  0.00-17.00           C  
ATOM   2904  CD1 TYR   175       5.042 -23.818 -11.254  0.00-17.00           C  
ATOM   2905  HD1 TYR   175       5.841 -24.455 -10.841  0.00-17.00           H  
ATOM   2906  CE1 TYR   175       5.012 -22.459 -11.021  0.00-17.00           C  
ATOM   2907  HE1 TYR   175       5.690 -21.963 -10.257  0.00-17.00           H  
ATOM   2908  CZ  TYR   175       4.086 -21.727 -11.842  0.00-17.00           C  
ATOM   2909  OH  TYR   175       4.079 -20.318 -11.686  0.00-17.00           O  
ATOM   2910  HH  TYR   175       4.817 -19.929 -11.102  0.00-17.00           H  
ATOM   2911  CE2 TYR   175       3.321 -22.421 -12.841  0.00-17.00           C  
ATOM   2912  HE2 TYR   175       2.684 -21.726 -13.434  0.00-17.00           H  
ATOM   2913  CD2 TYR   175       3.318 -23.855 -12.909  0.00-17.00           C  
ATOM   2914  HD2 TYR   175       2.715 -24.392 -13.555  0.00-17.00           H  
ATOM   2915  C   TYR   175       6.314 -27.050 -11.080  0.00-17.00           C  
ATOM   2916  O   TYR   175       5.639 -27.788 -10.368  0.00-17.00           O  
ATOM   2917  N   THR   176       7.565 -26.741 -10.747  0.00-17.00           N  
ATOM   2918  H   THR   176       8.087 -26.141 -11.333  0.00-17.00           H  
ATOM   2919  CA  THR   176       8.221 -27.365  -9.574  0.00-17.00           C  
ATOM   2920  HA  THR   176       7.900 -28.438  -9.432  0.00-17.00           H  
ATOM   2921  CB  THR   176       9.706 -27.375  -9.799  0.00-17.00           C  
ATOM   2922  HB  THR   176      10.270 -27.817  -8.998  0.00-17.00           H  
ATOM   2923  CG2 THR   176      10.100 -28.155 -10.971  0.00-17.00           C  
ATOM   2924 HG21 THR   176      11.180 -28.257 -10.972  0.00-17.00           H  
ATOM   2925 HG22 THR   176       9.751 -27.863 -11.908  0.00-17.00           H  
ATOM   2926 HG23 THR   176       9.666 -29.169 -10.882  0.00-17.00           H  
ATOM   2927  OG1 THR   176      10.169 -26.029  -9.976  0.00-17.00           O  
ATOM   2928  HG1 THR   176      11.064 -26.010 -10.323  0.00-17.00           H  
ATOM   2929  C   THR   176       7.807 -26.788  -8.199  0.00-17.00           C  
ATOM   2930  O   THR   176       8.081 -27.447  -7.178  0.00-17.00           O  
ATOM   2931  N   THR   177       7.234 -25.555  -8.242  0.00-17.00           N  
ATOM   2932  H   THR   177       7.206 -24.987  -9.080  0.00-17.00           H  
ATOM   2933  CA  THR   177       6.941 -24.760  -7.087  0.00-17.00           C  
ATOM   2934  HA  THR   177       6.667 -25.400  -6.235  0.00-17.00           H  
ATOM   2935  CB  THR   177       8.163 -23.861  -6.716  0.00-17.00           C  
ATOM   2936  HB  THR   177       7.983 -23.058  -5.995  0.00-17.00           H  
ATOM   2937  CG2 THR   177       9.379 -24.482  -6.141  0.00-17.00           C  
ATOM   2938 HG21 THR   177       9.805 -25.234  -6.813  0.00-17.00           H  
ATOM   2939 HG22 THR   177       9.139 -24.826  -5.119  0.00-17.00           H  
ATOM   2940 HG23 THR   177      10.117 -23.746  -6.058  0.00-17.00           H  
ATOM   2941  OG1 THR   177       8.608 -23.002  -7.864  0.00-17.00           O  
ATOM   2942  HG1 THR   177       8.721 -23.563  -8.624  0.00-17.00           H  
ATOM   2943  C   THR   177       5.619 -24.022  -7.326  0.00-17.00           C  
ATOM   2944  O   THR   177       5.452 -22.823  -7.410  0.00-17.00           O  
ATOM   2945  N   TRP   178       4.614 -24.910  -7.465  0.00-17.00           N  
ATOM   2946  H   TRP   178       4.735 -25.957  -7.497  0.00-17.00           H  
ATOM   2947  CA  TRP   178       3.289 -24.489  -7.142  0.00-17.00           C  
ATOM   2948  HA  TRP   178       3.343 -23.454  -6.781  0.00-17.00           H  
ATOM   2949  CB  TRP   178       2.543 -24.397  -8.514  0.00-17.00           C  
ATOM   2950  HB2 TRP   178       2.966 -23.495  -9.034  0.00-17.00           H  
ATOM   2951  HB3 TRP   178       2.738 -25.270  -9.086  0.00-17.00           H  
ATOM   2952  CG  TRP   178       1.105 -23.939  -8.548  0.00-17.00           C  
ATOM   2953  CD1 TRP   178       0.430 -23.405  -7.480  0.00-17.00           C  
ATOM   2954  HD1 TRP   178       0.871 -23.235  -6.471  0.00-17.00           H  
ATOM   2955  NE1 TRP   178      -0.875 -23.188  -7.852  0.00-17.00           N  
ATOM   2956  HE1 TRP   178      -1.504 -22.859  -7.155  0.00-17.00           H  
ATOM   2957  CE2 TRP   178      -1.066 -23.347  -9.241  0.00-17.00           C  
ATOM   2958  CZ2 TRP   178      -2.146 -23.310 -10.090  0.00-17.00           C  
ATOM   2959  HZ2 TRP   178      -3.077 -23.029  -9.660  0.00-17.00           H  
ATOM   2960  CH2 TRP   178      -2.061 -23.693 -11.463  0.00-17.00           C  
ATOM   2961  HH2 TRP   178      -2.985 -23.652 -12.087  0.00-17.00           H  
ATOM   2962  CZ3 TRP   178      -0.804 -23.962 -11.975  0.00-17.00           C  
ATOM   2963  HZ3 TRP   178      -0.696 -24.148 -13.062  0.00-17.00           H  
ATOM   2964  CE3 TRP   178       0.370 -24.029 -11.124  0.00-17.00           C  
ATOM   2965  HE3 TRP   178       1.246 -24.437 -11.556  0.00-17.00           H  
ATOM   2966  CD2 TRP   178       0.214 -23.835  -9.730  0.00-17.00           C  
ATOM   2967  C   TRP   178       2.664 -25.387  -6.057  0.00-17.00           C  
ATOM   2968  O   TRP   178       2.200 -26.464  -6.360  0.00-17.00           O  
ATOM   2969  N   PRO   179       2.456 -24.938  -4.771  0.00-17.00           N  
ATOM   2970  CD  PRO   179       2.945 -23.662  -4.313  0.00-17.00           C  
ATOM   2971  HD2 PRO   179       4.063 -23.647  -4.453  0.00-17.00           H  
ATOM   2972  HD3 PRO   179       2.530 -22.864  -4.879  0.00-17.00           H  
ATOM   2973  CG  PRO   179       2.703 -23.620  -2.774  0.00-17.00           C  
ATOM   2974  HG2 PRO   179       3.646 -23.150  -2.514  0.00-17.00           H  
ATOM   2975  HG3 PRO   179       1.903 -22.992  -2.458  0.00-17.00           H  
ATOM   2976  CB  PRO   179       2.441 -25.018  -2.382  0.00-17.00           C  
ATOM   2977  HB2 PRO   179       3.380 -25.439  -2.139  0.00-17.00           H  
ATOM   2978  HB3 PRO   179       1.941 -25.154  -1.438  0.00-17.00           H  
ATOM   2979  CA  PRO   179       1.994 -25.678  -3.606  0.00-17.00           C  
ATOM   2980  HA  PRO   179       2.391 -26.670  -3.585  0.00-17.00           H  
ATOM   2981  C   PRO   179       0.457 -25.914  -3.642  0.00-17.00           C  
ATOM   2982  O   PRO   179      -0.252 -25.098  -4.239  0.00-17.00           O  
ATOM   2983  N   ASP   180       0.033 -27.013  -3.029  0.00-17.00           N  
ATOM   2984  H   ASP   180       0.703 -27.546  -2.536  0.00-17.00           H  
ATOM   2985  CA  ASP   180      -1.406 -27.408  -2.828  0.00-17.00           C  
ATOM   2986  HA  ASP   180      -1.722 -27.286  -3.903  0.00-17.00           H  
ATOM   2987  CB  ASP   180      -1.275 -28.886  -2.303  0.00-17.00           C  
ATOM   2988  HB2 ASP   180      -0.360 -29.478  -2.681  0.00-17.00           H  
ATOM   2989  HB3 ASP   180      -1.103 -28.940  -1.229  0.00-17.00           H  
ATOM   2990  CG  ASP   180      -2.499 -29.713  -2.557  0.00-17.00           C  
ATOM   2991  OD1 ASP   180      -3.516 -29.063  -3.246  0.00-17.00           O  
ATOM   2992  OD2 ASP   180      -2.637 -30.842  -2.076  0.00-17.00           O  
ATOM   2993  C   ASP   180      -2.149 -26.464  -1.984  0.00-17.00           C  
ATOM   2994  O   ASP   180      -1.718 -25.917  -0.950  0.00-17.00           O  
ATOM   2995  N   PHE   181      -3.343 -26.235  -2.536  0.00-17.00           N  
ATOM   2996  H   PHE   181      -3.522 -26.789  -3.332  0.00-17.00           H  
ATOM   2997  CA  PHE   181      -4.352 -25.369  -1.978  0.00-17.00           C  
ATOM   2998  HA  PHE   181      -5.057 -25.494  -2.737  0.00-17.00           H  
ATOM   2999  CB  PHE   181      -4.838 -25.719  -0.554  0.00-17.00           C  
ATOM   3000  HB2 PHE   181      -5.582 -25.081  -0.141  0.00-17.00           H  
ATOM   3001  HB3 PHE   181      -4.101 -25.822   0.188  0.00-17.00           H  
ATOM   3002  CG  PHE   181      -5.476 -27.130  -0.585  0.00-17.00           C  
ATOM   3003  CD1 PHE   181      -6.908 -27.237  -0.739  0.00-17.00           C  
ATOM   3004  HD1 PHE   181      -7.608 -26.378  -0.794  0.00-17.00           H  
ATOM   3005  CE1 PHE   181      -7.451 -28.497  -0.799  0.00-17.00           C  
ATOM   3006  HE1 PHE   181      -8.493 -28.482  -1.028  0.00-17.00           H  
ATOM   3007  CZ  PHE   181      -6.707 -29.674  -0.665  0.00-17.00           C  
ATOM   3008  HZ  PHE   181      -7.160 -30.632  -0.677  0.00-17.00           H  
ATOM   3009  CE2 PHE   181      -5.312 -29.543  -0.596  0.00-17.00           C  
ATOM   3010  HE2 PHE   181      -4.725 -30.450  -0.620  0.00-17.00           H  
ATOM   3011  CD2 PHE   181      -4.660 -28.268  -0.539  0.00-17.00           C  
ATOM   3012  HD2 PHE   181      -3.631 -28.235  -0.544  0.00-17.00           H  
ATOM   3013  C   PHE   181      -3.860 -23.848  -2.044  0.00-17.00           C  
ATOM   3014  O   PHE   181      -4.151 -23.023  -1.147  0.00-17.00           O  
ATOM   3015  N   GLY   182      -2.991 -23.580  -3.027  0.00-17.00           N  
ATOM   3016  H   GLY   182      -2.652 -24.297  -3.670  0.00-17.00           H  
ATOM   3017  CA  GLY   182      -2.255 -22.350  -3.301  0.00-17.00           C  
ATOM   3018  HA2 GLY   182      -2.812 -21.493  -2.955  0.00-17.00           H  
ATOM   3019  HA3 GLY   182      -1.269 -22.444  -2.706  0.00-17.00           H  
ATOM   3020  C   GLY   182      -2.164 -22.065  -4.842  0.00-17.00           C  
ATOM   3021  O   GLY   182      -2.757 -22.689  -5.700  0.00-17.00           O  
ATOM   3022  N   VAL   183      -1.507 -20.922  -5.093  0.00-17.00           N  
ATOM   3023  H   VAL   183      -1.110 -20.354  -4.353  0.00-17.00           H  
ATOM   3024  CA  VAL   183      -1.219 -20.235  -6.409  0.00-17.00           C  
ATOM   3025  HA  VAL   183      -1.525 -20.817  -7.244  0.00-17.00           H  
ATOM   3026  CB  VAL   183      -2.179 -18.977  -6.447  0.00-17.00           C  
ATOM   3027  HB  VAL   183      -2.022 -18.416  -7.333  0.00-17.00           H  
ATOM   3028  CG1 VAL   183      -3.674 -19.362  -6.421  0.00-17.00           C  
ATOM   3029 HG11 VAL   183      -3.939 -19.784  -5.436  0.00-17.00           H  
ATOM   3030 HG12 VAL   183      -3.739 -20.035  -7.227  0.00-17.00           H  
ATOM   3031 HG13 VAL   183      -4.314 -18.485  -6.630  0.00-17.00           H  
ATOM   3032  CG2 VAL   183      -1.934 -17.964  -5.300  0.00-17.00           C  
ATOM   3033 HG21 VAL   183      -0.875 -17.658  -5.248  0.00-17.00           H  
ATOM   3034 HG22 VAL   183      -2.455 -16.993  -5.458  0.00-17.00           H  
ATOM   3035 HG23 VAL   183      -2.236 -18.283  -4.263  0.00-17.00           H  
ATOM   3036  C   VAL   183       0.288 -19.901  -6.502  0.00-17.00           C  
ATOM   3037  O   VAL   183       0.971 -19.744  -5.496  0.00-17.00           O  
ATOM   3038  N   PRO   184       0.863 -19.653  -7.651  0.00-17.00           N  
ATOM   3039  CD  PRO   184       0.189 -19.815  -8.968  0.00-17.00           C  
ATOM   3040  HD2 PRO   184      -0.734 -19.218  -9.022  0.00-17.00           H  
ATOM   3041  HD3 PRO   184       0.021 -20.871  -9.176  0.00-17.00           H  
ATOM   3042  CG  PRO   184       1.208 -19.270  -9.990  0.00-17.00           C  
ATOM   3043  HG2 PRO   184       1.240 -19.859 -10.954  0.00-17.00           H  
ATOM   3044  HG3 PRO   184       1.032 -18.228 -10.340  0.00-17.00           H  
ATOM   3045  CB  PRO   184       2.566 -19.289  -9.297  0.00-17.00           C  
ATOM   3046  HB2 PRO   184       2.958 -20.317  -9.256  0.00-17.00           H  
ATOM   3047  HB3 PRO   184       3.322 -18.658  -9.815  0.00-17.00           H  
ATOM   3048  CA  PRO   184       2.209 -18.976  -7.834  0.00-17.00           C  
ATOM   3049  HA  PRO   184       2.945 -19.436  -7.123  0.00-17.00           H  
ATOM   3050  C   PRO   184       2.125 -17.459  -7.370  0.00-17.00           C  
ATOM   3051  O   PRO   184       1.080 -17.086  -6.721  0.00-17.00           O  
ATOM   3052  N   GLU   185       3.197 -16.690  -7.611  0.00-17.00           N  
ATOM   3053  H   GLU   185       3.983 -17.016  -8.210  0.00-17.00           H  
ATOM   3054  CA  GLU   185       3.355 -15.317  -7.014  0.00-17.00           C  
ATOM   3055  HA  GLU   185       2.943 -15.268  -6.053  0.00-17.00           H  
ATOM   3056  CB  GLU   185       4.859 -15.032  -6.688  0.00-17.00           C  
ATOM   3057  HB2 GLU   185       5.313 -15.869  -6.213  0.00-17.00           H  
ATOM   3058  HB3 GLU   185       4.878 -14.171  -6.051  0.00-17.00           H  
ATOM   3059  CG  GLU   185       5.841 -14.640  -7.817  0.00-17.00           C  
ATOM   3060  HG2 GLU   185       6.881 -14.534  -7.459  0.00-17.00           H  
ATOM   3061  HG3 GLU   185       5.674 -13.642  -8.305  0.00-17.00           H  
ATOM   3062  CD  GLU   185       5.943 -15.831  -8.761  0.00-17.00           C  
ATOM   3063  OE1 GLU   185       6.147 -15.630  -9.957  0.00-17.00           O  
ATOM   3064  OE2 GLU   185       5.809 -17.017  -8.384  0.00-17.00           O  
ATOM   3065  C   GLU   185       2.683 -14.270  -7.948  0.00-17.00           C  
ATOM   3066  O   GLU   185       2.287 -13.241  -7.399  0.00-17.00           O  
ATOM   3067  N   SER   186       2.790 -14.449  -9.240  0.00-17.00           N  
ATOM   3068  H   SER   186       3.087 -15.381  -9.602  0.00-17.00           H  
ATOM   3069  CA  SER   186       2.334 -13.558 -10.317  0.00-17.00           C  
ATOM   3070  HA  SER   186       1.839 -12.710 -10.011  0.00-17.00           H  
ATOM   3071  CB  SER   186       3.612 -13.014 -10.951  0.00-17.00           C  
ATOM   3072  HB2 SER   186       4.150 -12.401 -10.250  0.00-17.00           H  
ATOM   3073  HB3 SER   186       4.270 -13.795 -11.256  0.00-17.00           H  
ATOM   3074  OG  SER   186       3.290 -12.203 -11.983  0.00-17.00           O  
ATOM   3075  HG  SER   186       3.152 -11.308 -11.598  0.00-17.00           H  
ATOM   3076  C   SER   186       1.414 -14.366 -11.277  0.00-17.00           C  
ATOM   3077  O   SER   186       1.628 -15.559 -11.409  0.00-17.00           O  
ATOM   3078  N   PRO   187       0.583 -13.621 -12.022  0.00-17.00           N  
ATOM   3079  CD  PRO   187      -0.015 -12.310 -11.694  0.00-17.00           C  
ATOM   3080  HD2 PRO   187      -0.709 -12.370 -10.819  0.00-17.00           H  
ATOM   3081  HD3 PRO   187       0.715 -11.504 -11.554  0.00-17.00           H  
ATOM   3082  CG  PRO   187      -0.766 -11.921 -12.948  0.00-17.00           C  
ATOM   3083  HG2 PRO   187      -1.631 -11.245 -12.768  0.00-17.00           H  
ATOM   3084  HG3 PRO   187      -0.155 -11.335 -13.678  0.00-17.00           H  
ATOM   3085  CB  PRO   187      -1.092 -13.213 -13.682  0.00-17.00           C  
ATOM   3086  HB2 PRO   187      -2.076 -13.556 -13.428  0.00-17.00           H  
ATOM   3087  HB3 PRO   187      -1.234 -13.128 -14.724  0.00-17.00           H  
ATOM   3088  CA  PRO   187       0.100 -14.085 -13.361  0.00-17.00           C  
ATOM   3089  HA  PRO   187      -0.257 -15.089 -13.165  0.00-17.00           H  
ATOM   3090  C   PRO   187       1.147 -14.205 -14.448  0.00-17.00           C  
ATOM   3091  O   PRO   187       1.016 -15.126 -15.249  0.00-17.00           O  
ATOM   3092  N   ALA   188       2.207 -13.389 -14.502  0.00-17.00           N  
ATOM   3093  H   ALA   188       2.233 -12.641 -13.863  0.00-17.00           H  
ATOM   3094  CA  ALA   188       3.285 -13.383 -15.538  0.00-17.00           C  
ATOM   3095  HA  ALA   188       2.891 -13.202 -16.561  0.00-17.00           H  
ATOM   3096  CB  ALA   188       4.445 -12.373 -15.177  0.00-17.00           C  
ATOM   3097  HB1 ALA   188       4.738 -12.351 -14.134  0.00-17.00           H  
ATOM   3098  HB2 ALA   188       3.966 -11.391 -15.272  0.00-17.00           H  
ATOM   3099  HB3 ALA   188       5.331 -12.467 -15.811  0.00-17.00           H  
ATOM   3100  C   ALA   188       3.967 -14.770 -15.575  0.00-17.00           C  
ATOM   3101  O   ALA   188       4.134 -15.382 -16.652  0.00-17.00           O  
ATOM   3102  N   SER   189       4.228 -15.297 -14.339  0.00-17.00           N  
ATOM   3103  H   SER   189       4.153 -14.715 -13.532  0.00-17.00           H  
ATOM   3104  CA  SER   189       4.924 -16.581 -14.230  0.00-17.00           C  
ATOM   3105  HA  SER   189       5.761 -16.516 -14.937  0.00-17.00           H  
ATOM   3106  CB  SER   189       5.370 -16.795 -12.805  0.00-17.00           C  
ATOM   3107  HB2 SER   189       4.523 -16.604 -12.168  0.00-17.00           H  
ATOM   3108  HB3 SER   189       5.688 -17.826 -12.750  0.00-17.00           H  
ATOM   3109  OG  SER   189       6.541 -15.997 -12.517  0.00-17.00           O  
ATOM   3110  HG  SER   189       6.473 -15.898 -11.586  0.00-17.00           H  
ATOM   3111  C   SER   189       4.067 -17.752 -14.736  0.00-17.00           C  
ATOM   3112  O   SER   189       4.507 -18.493 -15.632  0.00-17.00           O  
ATOM   3113  N   PHE   190       2.792 -17.719 -14.258  0.00-17.00           N  
ATOM   3114  H   PHE   190       2.528 -16.976 -13.738  0.00-17.00           H  
ATOM   3115  CA  PHE   190       1.740 -18.608 -14.773  0.00-17.00           C  
ATOM   3116  HA  PHE   190       2.035 -19.580 -14.327  0.00-17.00           H  
ATOM   3117  CB  PHE   190       0.403 -18.287 -14.030  0.00-17.00           C  
ATOM   3118  HB2 PHE   190       0.737 -18.506 -13.036  0.00-17.00           H  
ATOM   3119  HB3 PHE   190       0.066 -17.250 -13.988  0.00-17.00           H  
ATOM   3120  CG  PHE   190      -0.855 -19.031 -14.290  0.00-17.00           C  
ATOM   3121  CD1 PHE   190      -1.497 -18.866 -15.510  0.00-17.00           C  
ATOM   3122  HD1 PHE   190      -1.075 -18.243 -16.195  0.00-17.00           H  
ATOM   3123  CE1 PHE   190      -2.705 -19.512 -15.728  0.00-17.00           C  
ATOM   3124  HE1 PHE   190      -3.208 -19.398 -16.694  0.00-17.00           H  
ATOM   3125  CZ  PHE   190      -3.340 -20.246 -14.732  0.00-17.00           C  
ATOM   3126  HZ  PHE   190      -4.300 -20.720 -14.855  0.00-17.00           H  
ATOM   3127  CE2 PHE   190      -2.664 -20.455 -13.530  0.00-17.00           C  
ATOM   3128  HE2 PHE   190      -3.164 -21.125 -12.838  0.00-17.00           H  
ATOM   3129  CD2 PHE   190      -1.418 -19.831 -13.268  0.00-17.00           C  
ATOM   3130  HD2 PHE   190      -0.853 -20.111 -12.386  0.00-17.00           H  
ATOM   3131  C   PHE   190       1.716 -18.610 -16.339  0.00-17.00           C  
ATOM   3132  O   PHE   190       1.776 -19.676 -17.048  0.00-17.00           O  
ATOM   3133  N   LEU   191       1.577 -17.405 -16.897  0.00-17.00           N  
ATOM   3134  H   LEU   191       1.288 -16.687 -16.252  0.00-17.00           H  
ATOM   3135  CA  LEU   191       1.327 -17.211 -18.387  0.00-17.00           C  
ATOM   3136  HA  LEU   191       0.434 -17.758 -18.753  0.00-17.00           H  
ATOM   3137  CB  LEU   191       0.989 -15.713 -18.643  0.00-17.00           C  
ATOM   3138  HB2 LEU   191       1.293 -15.419 -19.722  0.00-17.00           H  
ATOM   3139  HB3 LEU   191       1.627 -15.033 -18.096  0.00-17.00           H  
ATOM   3140  CG  LEU   191      -0.547 -15.508 -18.311  0.00-17.00           C  
ATOM   3141  HG  LEU   191      -0.932 -15.943 -17.359  0.00-17.00           H  
ATOM   3142  CD1 LEU   191      -0.779 -13.997 -18.175  0.00-17.00           C  
ATOM   3143 HD11 LEU   191      -1.180 -13.602 -17.268  0.00-17.00           H  
ATOM   3144 HD12 LEU   191       0.111 -13.345 -18.181  0.00-17.00           H  
ATOM   3145 HD13 LEU   191      -1.493 -13.645 -18.963  0.00-17.00           H  
ATOM   3146  CD2 LEU   191      -1.447 -16.146 -19.327  0.00-17.00           C  
ATOM   3147 HD21 LEU   191      -1.225 -16.012 -20.374  0.00-17.00           H  
ATOM   3148 HD22 LEU   191      -1.484 -17.259 -19.178  0.00-17.00           H  
ATOM   3149 HD23 LEU   191      -2.494 -15.926 -19.092  0.00-17.00           H  
ATOM   3150  C   LEU   191       2.522 -17.656 -19.186  0.00-17.00           C  
ATOM   3151  O   LEU   191       2.361 -18.459 -20.112  0.00-17.00           O  
ATOM   3152  N   ASN   192       3.700 -17.209 -18.749  0.00-17.00           N  
ATOM   3153  H   ASN   192       3.623 -16.737 -17.876  0.00-17.00           H  
ATOM   3154  CA  ASN   192       5.018 -17.708 -19.161  0.00-17.00           C  
ATOM   3155  HA  ASN   192       5.149 -17.306 -20.135  0.00-17.00           H  
ATOM   3156  CB  ASN   192       6.227 -17.066 -18.331  0.00-17.00           C  
ATOM   3157  HB2 ASN   192       6.227 -15.963 -18.390  0.00-17.00           H  
ATOM   3158  HB3 ASN   192       6.266 -17.375 -17.233  0.00-17.00           H  
ATOM   3159  CG  ASN   192       7.527 -17.595 -18.971  0.00-17.00           C  
ATOM   3160  OD1 ASN   192       7.822 -17.424 -20.119  0.00-17.00           O  
ATOM   3161  ND2 ASN   192       8.344 -18.321 -18.208  0.00-17.00           N  
ATOM   3162 HD21 ASN   192       8.203 -18.336 -17.210  0.00-17.00           H  
ATOM   3163 HD22 ASN   192       9.025 -19.027 -18.492  0.00-17.00           H  
ATOM   3164  C   ASN   192       5.119 -19.294 -19.291  0.00-17.00           C  
ATOM   3165  O   ASN   192       5.640 -19.880 -20.216  0.00-17.00           O  
ATOM   3166  N   PHE   193       4.582 -20.020 -18.299  0.00-17.00           N  
ATOM   3167  H   PHE   193       4.238 -19.464 -17.529  0.00-17.00           H  
ATOM   3168  CA  PHE   193       4.561 -21.499 -18.303  0.00-17.00           C  
ATOM   3169  HA  PHE   193       5.516 -21.802 -18.632  0.00-17.00           H  
ATOM   3170  CB  PHE   193       4.274 -22.041 -16.835  0.00-17.00           C  
ATOM   3171  HB2 PHE   193       5.072 -21.738 -16.180  0.00-17.00           H  
ATOM   3172  HB3 PHE   193       3.333 -21.653 -16.451  0.00-17.00           H  
ATOM   3173  CG  PHE   193       4.199 -23.556 -16.639  0.00-17.00           C  
ATOM   3174  CD1 PHE   193       5.376 -24.330 -16.391  0.00-17.00           C  
ATOM   3175  HD1 PHE   193       6.302 -23.812 -16.302  0.00-17.00           H  
ATOM   3176  CE1 PHE   193       5.300 -25.758 -16.173  0.00-17.00           C  
ATOM   3177  HE1 PHE   193       6.118 -26.340 -15.860  0.00-17.00           H  
ATOM   3178  CZ  PHE   193       4.031 -26.334 -16.182  0.00-17.00           C  
ATOM   3179  HZ  PHE   193       3.804 -27.401 -16.100  0.00-17.00           H  
ATOM   3180  CE2 PHE   193       2.946 -25.516 -16.452  0.00-17.00           C  
ATOM   3181  HE2 PHE   193       2.054 -26.082 -16.650  0.00-17.00           H  
ATOM   3182  CD2 PHE   193       2.950 -24.138 -16.613  0.00-17.00           C  
ATOM   3183  HD2 PHE   193       2.034 -23.620 -16.854  0.00-17.00           H  
ATOM   3184  C   PHE   193       3.525 -21.944 -19.345  0.00-17.00           C  
ATOM   3185  O   PHE   193       3.804 -22.844 -20.161  0.00-17.00           O  
ATOM   3186  N   LEU   194       2.305 -21.440 -19.174  0.00-17.00           N  
ATOM   3187  H   LEU   194       2.086 -20.743 -18.467  0.00-17.00           H  
ATOM   3188  CA  LEU   194       1.175 -21.657 -20.107  0.00-17.00           C  
ATOM   3189  HA  LEU   194       0.983 -22.759 -19.899  0.00-17.00           H  
ATOM   3190  CB  LEU   194      -0.069 -20.817 -19.577  0.00-17.00           C  
ATOM   3191  HB2 LEU   194      -0.092 -21.000 -18.472  0.00-17.00           H  
ATOM   3192  HB3 LEU   194       0.063 -19.759 -19.646  0.00-17.00           H  
ATOM   3193  CG  LEU   194      -1.409 -21.117 -20.196  0.00-17.00           C  
ATOM   3194  HG  LEU   194      -1.616 -22.176 -20.167  0.00-17.00           H  
ATOM   3195  CD1 LEU   194      -2.539 -20.773 -19.141  0.00-17.00           C  
ATOM   3196 HD11 LEU   194      -2.563 -19.733 -18.943  0.00-17.00           H  
ATOM   3197 HD12 LEU   194      -3.458 -21.096 -19.656  0.00-17.00           H  
ATOM   3198 HD13 LEU   194      -2.445 -21.344 -18.159  0.00-17.00           H  
ATOM   3199  CD2 LEU   194      -1.673 -20.366 -21.576  0.00-17.00           C  
ATOM   3200 HD21 LEU   194      -1.108 -20.884 -22.378  0.00-17.00           H  
ATOM   3201 HD22 LEU   194      -1.375 -19.338 -21.489  0.00-17.00           H  
ATOM   3202 HD23 LEU   194      -2.733 -20.275 -21.902  0.00-17.00           H  
ATOM   3203  C   LEU   194       1.548 -21.488 -21.642  0.00-17.00           C  
ATOM   3204  O   LEU   194       1.308 -22.499 -22.369  0.00-17.00           O  
ATOM   3205  N   PHE   195       2.220 -20.402 -22.080  0.00-17.00           N  
ATOM   3206  H   PHE   195       2.498 -19.709 -21.405  0.00-17.00           H  
ATOM   3207  CA  PHE   195       2.693 -20.135 -23.440  0.00-17.00           C  
ATOM   3208  HA  PHE   195       1.954 -20.378 -24.163  0.00-17.00           H  
ATOM   3209  CB  PHE   195       2.969 -18.649 -23.668  0.00-17.00           C  
ATOM   3210  HB2 PHE   195       3.765 -18.591 -24.471  0.00-17.00           H  
ATOM   3211  HB3 PHE   195       3.606 -18.213 -22.839  0.00-17.00           H  
ATOM   3212  CG  PHE   195       1.720 -17.884 -23.951  0.00-17.00           C  
ATOM   3213  CD1 PHE   195       0.750 -17.657 -22.948  0.00-17.00           C  
ATOM   3214  HD1 PHE   195       0.774 -17.943 -21.916  0.00-17.00           H  
ATOM   3215  CE1 PHE   195      -0.459 -17.031 -23.287  0.00-17.00           C  
ATOM   3216  HE1 PHE   195      -1.202 -17.067 -22.556  0.00-17.00           H  
ATOM   3217  CZ  PHE   195      -0.662 -16.459 -24.558  0.00-17.00           C  
ATOM   3218  HZ  PHE   195      -1.612 -15.898 -24.795  0.00-17.00           H  
ATOM   3219  CE2 PHE   195       0.272 -16.727 -25.554  0.00-17.00           C  
ATOM   3220  HE2 PHE   195       0.167 -16.261 -26.563  0.00-17.00           H  
ATOM   3221  CD2 PHE   195       1.479 -17.458 -25.293  0.00-17.00           C  
ATOM   3222  HD2 PHE   195       2.175 -17.708 -26.072  0.00-17.00           H  
ATOM   3223  C   PHE   195       3.893 -21.022 -23.843  0.00-17.00           C  
ATOM   3224  O   PHE   195       4.140 -21.222 -25.071  0.00-17.00           O  
ATOM   3225  N   LYN   196       4.688 -21.567 -22.918  0.00-17.00           N  
ATOM   3226  H   LYN   196       4.421 -21.384 -21.954  0.00-17.00           H  
ATOM   3227  CA  LYN   196       5.726 -22.558 -23.216  0.00-17.00           C  
ATOM   3228  HA  LYN   196       6.235 -22.169 -24.078  0.00-17.00           H  
ATOM   3229  CB  LYN   196       6.619 -22.647 -21.987  0.00-17.00           C  
ATOM   3230  HB2 LYN   196       6.000 -23.254 -21.281  0.00-17.00           H  
ATOM   3231  HB3 LYN   196       6.969 -21.703 -21.621  0.00-17.00           H  
ATOM   3232  CG  LYN   196       7.995 -23.353 -22.261  0.00-17.00           C  
ATOM   3233  HG2 LYN   196       7.710 -24.240 -22.886  0.00-17.00           H  
ATOM   3234  HG3 LYN   196       8.421 -23.833 -21.414  0.00-17.00           H  
ATOM   3235  CD  LYN   196       9.081 -22.385 -22.787  0.00-17.00           C  
ATOM   3236  HD2 LYN   196       9.357 -21.673 -21.995  0.00-17.00           H  
ATOM   3237  HD3 LYN   196       8.680 -21.658 -23.541  0.00-17.00           H  
ATOM   3238  CE  LYN   196      10.305 -23.063 -23.321  0.00-17.00           C  
ATOM   3239  HE2 LYN   196      10.457 -23.958 -22.684  0.00-17.00           H  
ATOM   3240  HE3 LYN   196      10.109 -23.516 -24.343  0.00-17.00           H  
ATOM   3241  NZ  LYN   196      11.398 -22.198 -23.240  0.00-17.00           N  
ATOM   3242  HZ1 LYN   196      11.824 -22.284 -22.310  0.00-17.00           H  
ATOM   3243  HZ2 LYN   196      11.038 -21.241 -23.367  0.00-17.00           H  
ATOM   3244  C   LYN   196       5.196 -23.918 -23.614  0.00-17.00           C  
ATOM   3245  O   LYN   196       5.733 -24.451 -24.591  0.00-17.00           O  
ATOM   3246  N   VAL   197       4.079 -24.315 -23.007  0.00-17.00           N  
ATOM   3247  H   VAL   197       3.809 -23.716 -22.279  0.00-17.00           H  
ATOM   3248  CA  VAL   197       3.222 -25.482 -23.344  0.00-17.00           C  
ATOM   3249  HA  VAL   197       3.907 -26.327 -23.414  0.00-17.00           H  
ATOM   3250  CB  VAL   197       2.181 -25.811 -22.261  0.00-17.00           C  
ATOM   3251  HB  VAL   197       1.518 -24.902 -22.313  0.00-17.00           H  
ATOM   3252  CG1 VAL   197       1.344 -27.087 -22.530  0.00-17.00           C  
ATOM   3253 HG11 VAL   197       0.724 -27.040 -23.352  0.00-17.00           H  
ATOM   3254 HG12 VAL   197       0.690 -27.261 -21.649  0.00-17.00           H  
ATOM   3255 HG13 VAL   197       1.926 -28.002 -22.793  0.00-17.00           H  
ATOM   3256  CG2 VAL   197       2.763 -25.914 -20.858  0.00-17.00           C  
ATOM   3257 HG21 VAL   197       3.525 -26.778 -20.863  0.00-17.00           H  
ATOM   3258 HG22 VAL   197       2.062 -26.165 -20.093  0.00-17.00           H  
ATOM   3259 HG23 VAL   197       3.275 -25.087 -20.417  0.00-17.00           H  
ATOM   3260  C   VAL   197       2.680 -25.271 -24.765  0.00-17.00           C  
ATOM   3261  O   VAL   197       2.849 -26.188 -25.587  0.00-17.00           O  
ATOM   3262  N   ARN   198       2.037 -24.134 -25.056  0.00-17.00           N  
ATOM   3263  H   ARN   198       1.657 -23.734 -24.239  0.00-17.00           H  
ATOM   3264  CA  ARN   198       1.556 -23.773 -26.362  0.00-17.00           C  
ATOM   3265  HA  ARN   198       0.793 -24.471 -26.518  0.00-17.00           H  
ATOM   3266  CB  ARN   198       0.935 -22.403 -26.339  0.00-17.00           C  
ATOM   3267  HB2 ARN   198       0.634 -22.092 -27.364  0.00-17.00           H  
ATOM   3268  HB3 ARN   198       1.637 -21.641 -26.002  0.00-17.00           H  
ATOM   3269  CG  ARN   198      -0.332 -22.257 -25.502  0.00-17.00           C  
ATOM   3270  HG2 ARN   198      -0.960 -23.057 -25.880  0.00-17.00           H  
ATOM   3271  HG3 ARN   198      -0.203 -22.431 -24.467  0.00-17.00           H  
ATOM   3272  CD  ARN   198      -0.939 -20.867 -25.574  0.00-17.00           C  
ATOM   3273  HD2 ARN   198      -0.316 -20.059 -25.144  0.00-17.00           H  
ATOM   3274  HD3 ARN   198      -0.915 -20.575 -26.668  0.00-17.00           H  
ATOM   3275  NE  ARN   198      -2.332 -20.862 -25.130  0.00-17.00           N  
ATOM   3276  HE  ARN   198      -2.572 -21.569 -24.437  0.00-17.00           H  
ATOM   3277  CZ  ARN   198      -3.336 -19.965 -25.607  0.00-17.00           C  
ATOM   3278  NH1 ARN   198      -3.170 -19.333 -26.651  0.00-17.00           N  
ATOM   3279 HH11 ARN   198      -3.858 -18.710 -27.030  0.00-17.00           H  
ATOM   3280  NH2 ARN   198      -4.476 -19.899 -24.832  0.00-17.00           N  
ATOM   3281 HH21 ARN   198      -4.713 -20.765 -24.403  0.00-17.00           H  
ATOM   3282 HH22 ARN   198      -5.288 -19.506 -25.369  0.00-17.00           H  
ATOM   3283  C   ARN   198       2.570 -23.913 -27.519  0.00-17.00           C  
ATOM   3284  O   ARN   198       2.341 -24.515 -28.564  0.00-17.00           O  
ATOM   3285  N   GLH   199       3.741 -23.230 -27.324  0.00-17.00           N  
ATOM   3286  H   GLH   199       3.850 -22.806 -26.462  0.00-17.00           H  
ATOM   3287  CA  GLH   199       4.778 -23.080 -28.304  0.00-17.00           C  
ATOM   3288  HA  GLH   199       4.392 -22.798 -29.278  0.00-17.00           H  
ATOM   3289  CB  GLH   199       5.728 -22.018 -27.858  0.00-17.00           C  
ATOM   3290  HB2 GLH   199       6.186 -22.393 -26.928  0.00-17.00           H  
ATOM   3291  HB3 GLH   199       6.512 -22.022 -28.644  0.00-17.00           H  
ATOM   3292  CG  GLH   199       5.059 -20.655 -27.694  0.00-17.00           C  
ATOM   3293  HG2 GLH   199       4.391 -20.628 -26.867  0.00-17.00           H  
ATOM   3294  HG3 GLH   199       4.495 -20.436 -28.599  0.00-17.00           H  
ATOM   3295  CD  GLH   199       6.035 -19.515 -27.501  0.00-17.00           C  
ATOM   3296  OE1 GLH   199       7.241 -19.940 -27.152  0.00-17.00           O  
ATOM   3297  OE2 GLH   199       5.700 -18.338 -27.712  0.00-17.00           O  
ATOM   3298  HE1 GLH   199       7.436 -19.416 -26.397  0.00-17.00           H  
ATOM   3299  C   GLH   199       5.462 -24.417 -28.547  0.00-17.00           C  
ATOM   3300  O   GLH   199       6.092 -24.540 -29.565  0.00-17.00           O  
ATOM   3301  N   SER   200       5.238 -25.419 -27.718  0.00-17.00           N  
ATOM   3302  H   SER   200       4.973 -25.239 -26.809  0.00-17.00           H  
ATOM   3303  CA  SER   200       5.832 -26.769 -27.999  0.00-17.00           C  
ATOM   3304  HA  SER   200       6.846 -26.638 -28.416  0.00-17.00           H  
ATOM   3305  CB  SER   200       5.918 -27.431 -26.695  0.00-17.00           C  
ATOM   3306  HB2 SER   200       6.663 -28.222 -26.651  0.00-17.00           H  
ATOM   3307  HB3 SER   200       6.274 -26.683 -25.970  0.00-17.00           H  
ATOM   3308  OG  SER   200       4.681 -28.032 -26.307  0.00-17.00           O  
ATOM   3309  HG  SER   200       4.067 -27.411 -25.927  0.00-17.00           H  
ATOM   3310  C   SER   200       4.941 -27.636 -28.976  0.00-17.00           C  
ATOM   3311  O   SER   200       5.335 -28.685 -29.395  0.00-17.00           O  
ATOM   3312  N   GLY   201       3.749 -27.087 -29.301  0.00-17.00           N  
ATOM   3313  H   GLY   201       3.397 -26.366 -28.779  0.00-17.00           H  
ATOM   3314  CA  GLY   201       2.856 -27.903 -30.103  0.00-17.00           C  
ATOM   3315  HA2 GLY   201       3.375 -28.374 -30.928  0.00-17.00           H  
ATOM   3316  HA3 GLY   201       2.219 -27.145 -30.645  0.00-17.00           H  
ATOM   3317  C   GLY   201       1.998 -28.882 -29.390  0.00-17.00           C  
ATOM   3318  O   GLY   201       1.109 -29.449 -30.051  0.00-17.00           O  
ATOM   3319  N   SER   202       2.308 -29.185 -28.150  0.00-17.00           N  
ATOM   3320  H   SER   202       3.047 -28.681 -27.667  0.00-17.00           H  
ATOM   3321  CA  SER   202       1.578 -30.174 -27.359  0.00-17.00           C  
ATOM   3322  HA  SER   202       1.676 -31.196 -27.689  0.00-17.00           H  
ATOM   3323  CB  SER   202       2.109 -29.984 -25.917  0.00-17.00           C  
ATOM   3324  HB2 SER   202       1.384 -30.351 -25.282  0.00-17.00           H  
ATOM   3325  HB3 SER   202       2.254 -28.916 -25.581  0.00-17.00           H  
ATOM   3326  OG  SER   202       3.279 -30.736 -25.698  0.00-17.00           O  
ATOM   3327  HG  SER   202       4.073 -30.213 -25.897  0.00-17.00           H  
ATOM   3328  C   SER   202       0.052 -29.824 -27.423  0.00-17.00           C  
ATOM   3329  O   SER   202      -0.729 -30.764 -27.425  0.00-17.00           O  
ATOM   3330  N   LEU   203      -0.377 -28.622 -27.615  0.00-17.00           N  
ATOM   3331  H   LEU   203       0.139 -27.724 -27.749  0.00-17.00           H  
ATOM   3332  CA  LEU   203      -1.832 -28.287 -27.477  0.00-17.00           C  
ATOM   3333  HA  LEU   203      -2.440 -29.118 -27.032  0.00-17.00           H  
ATOM   3334  CB  LEU   203      -2.028 -26.878 -26.776  0.00-17.00           C  
ATOM   3335  HB2 LEU   203      -1.454 -26.181 -27.398  0.00-17.00           H  
ATOM   3336  HB3 LEU   203      -2.973 -26.521 -26.807  0.00-17.00           H  
ATOM   3337  CG  LEU   203      -1.665 -27.012 -25.288  0.00-17.00           C  
ATOM   3338  HG  LEU   203      -0.926 -27.762 -25.193  0.00-17.00           H  
ATOM   3339  CD1 LEU   203      -1.342 -25.709 -24.682  0.00-17.00           C  
ATOM   3340 HD11 LEU   203      -1.141 -25.761 -23.634  0.00-17.00           H  
ATOM   3341 HD12 LEU   203      -0.335 -25.375 -25.041  0.00-17.00           H  
ATOM   3342 HD13 LEU   203      -2.180 -24.931 -24.755  0.00-17.00           H  
ATOM   3343  CD2 LEU   203      -2.852 -27.544 -24.553  0.00-17.00           C  
ATOM   3344 HD21 LEU   203      -3.557 -28.289 -24.994  0.00-17.00           H  
ATOM   3345 HD22 LEU   203      -2.603 -27.963 -23.555  0.00-17.00           H  
ATOM   3346 HD23 LEU   203      -3.475 -26.699 -24.313  0.00-17.00           H  
ATOM   3347  C   LEU   203      -2.511 -28.292 -28.795  0.00-17.00           C  
ATOM   3348  O   LEU   203      -3.728 -28.281 -28.775  0.00-17.00           O  
ATOM   3349  N   SER   204      -1.760 -28.394 -29.938  0.00-17.00           N  
ATOM   3350  H   SER   204      -0.801 -28.309 -29.850  0.00-17.00           H  
ATOM   3351  CA  SER   204      -2.307 -28.476 -31.289  0.00-17.00           C  
ATOM   3352  HA  SER   204      -2.683 -27.492 -31.452  0.00-17.00           H  
ATOM   3353  CB  SER   204      -1.113 -28.650 -32.128  0.00-17.00           C  
ATOM   3354  HB2 SER   204      -0.697 -29.669 -32.265  0.00-17.00           H  
ATOM   3355  HB3 SER   204      -1.416 -28.403 -33.127  0.00-17.00           H  
ATOM   3356  OG  SER   204      -0.103 -27.731 -31.819  0.00-17.00           O  
ATOM   3357  HG  SER   204      -0.513 -27.037 -31.382  0.00-17.00           H  
ATOM   3358  C   SER   204      -3.297 -29.639 -31.484  0.00-17.00           C  
ATOM   3359  O   SER   204      -3.261 -30.737 -30.909  0.00-17.00           O  
ATOM   3360  N   PRO   205      -4.218 -29.392 -32.428  0.00-17.00           N  
ATOM   3361  CD  PRO   205      -4.333 -28.072 -33.031  0.00-17.00           C  
ATOM   3362  HD2 PRO   205      -3.406 -27.671 -33.368  0.00-17.00           H  
ATOM   3363  HD3 PRO   205      -4.953 -27.426 -32.381  0.00-17.00           H  
ATOM   3364  CG  PRO   205      -5.195 -28.334 -34.239  0.00-17.00           C  
ATOM   3365  HG2 PRO   205      -5.741 -27.445 -34.563  0.00-17.00           H  
ATOM   3366  HG3 PRO   205      -4.554 -28.599 -35.110  0.00-17.00           H  
ATOM   3367  CB  PRO   205      -6.090 -29.479 -33.743  0.00-17.00           C  
ATOM   3368  HB2 PRO   205      -6.897 -29.040 -33.205  0.00-17.00           H  
ATOM   3369  HB3 PRO   205      -6.509 -30.009 -34.554  0.00-17.00           H  
ATOM   3370  CA  PRO   205      -5.239 -30.336 -32.910  0.00-17.00           C  
ATOM   3371  HA  PRO   205      -5.817 -30.620 -32.065  0.00-17.00           H  
ATOM   3372  C   PRO   205      -4.701 -31.500 -33.678  0.00-17.00           C  
ATOM   3373  O   PRO   205      -5.408 -32.461 -33.863  0.00-17.00           O  
ATOM   3374  N   GLH   206      -3.482 -31.480 -34.161  0.00-17.00           N  
ATOM   3375  H   GLH   206      -2.853 -30.774 -33.831  0.00-17.00           H  
ATOM   3376  CA  GLH   206      -2.964 -32.571 -34.938  0.00-17.00           C  
ATOM   3377  HA  GLH   206      -3.753 -33.040 -35.539  0.00-17.00           H  
ATOM   3378  CB  GLH   206      -1.895 -32.213 -35.935  0.00-17.00           C  
ATOM   3379  HB2 GLH   206      -2.256 -31.430 -36.629  0.00-17.00           H  
ATOM   3380  HB3 GLH   206      -1.573 -33.024 -36.650  0.00-17.00           H  
ATOM   3381  CG  GLH   206      -0.593 -31.648 -35.292  0.00-17.00           C  
ATOM   3382  HG2 GLH   206       0.270 -31.882 -35.910  0.00-17.00           H  
ATOM   3383  HG3 GLH   206      -0.383 -32.162 -34.335  0.00-17.00           H  
ATOM   3384  CD  GLH   206      -0.612 -30.140 -34.943  0.00-17.00           C  
ATOM   3385  OE1 GLH   206       0.546 -29.618 -34.728  0.00-17.00           O  
ATOM   3386  OE2 GLH   206      -1.676 -29.517 -34.833  0.00-17.00           O  
ATOM   3387  HE1 GLH   206       0.484 -29.016 -34.023  0.00-17.00           H  
ATOM   3388  C   GLH   206      -2.433 -33.617 -33.921  0.00-17.00           C  
ATOM   3389  O   GLH   206      -2.006 -34.693 -34.305  0.00-17.00           O  
ATOM   3390  N   HIE   207      -2.428 -33.317 -32.698  0.00-17.00           N  
ATOM   3391  H   HIE   207      -2.452 -32.369 -32.398  0.00-17.00           H  
ATOM   3392  CA  HIE   207      -2.134 -34.274 -31.625  0.00-17.00           C  
ATOM   3393  HA  HIE   207      -1.686 -35.158 -32.121  0.00-17.00           H  
ATOM   3394  CB  HIE   207      -1.038 -33.727 -30.725  0.00-17.00           C  
ATOM   3395  HB2 HIE   207      -1.293 -32.870 -30.147  0.00-17.00           H  
ATOM   3396  HB3 HIE   207      -0.765 -34.457 -29.943  0.00-17.00           H  
ATOM   3397  CG  HIE   207       0.281 -33.317 -31.349  0.00-17.00           C  
ATOM   3398  ND1 HIE   207       1.019 -34.293 -32.170  0.00-17.00           N  
ATOM   3399  CE1 HIE   207       2.051 -33.701 -32.684  0.00-17.00           C  
ATOM   3400  HE1 HIE   207       2.927 -34.225 -32.839  0.00-17.00           H  
ATOM   3401  NE2 HIE   207       2.074 -32.402 -32.338  0.00-17.00           N  
ATOM   3402  HE2 HIE   207       2.928 -31.931 -32.178  0.00-17.00           H  
ATOM   3403  CD2 HIE   207       0.926 -32.113 -31.609  0.00-17.00           C  
ATOM   3404  HD2 HIE   207       0.686 -31.089 -31.453  0.00-17.00           H  
ATOM   3405  C   HIE   207      -3.301 -34.681 -30.737  0.00-17.00           C  
ATOM   3406  O   HIE   207      -4.382 -34.020 -30.809  0.00-17.00           O  
ATOM   3407  N   GLY   208      -3.088 -35.731 -29.927  0.00-17.00           N  
ATOM   3408  H   GLY   208      -2.157 -36.150 -29.827  0.00-17.00           H  
ATOM   3409  CA  GLY   208      -4.111 -36.127 -29.019  0.00-17.00           C  
ATOM   3410  HA2 GLY   208      -3.815 -37.155 -28.674  0.00-17.00           H  
ATOM   3411  HA3 GLY   208      -5.075 -36.178 -29.505  0.00-17.00           H  
ATOM   3412  C   GLY   208      -4.153 -35.105 -27.945  0.00-17.00           C  
ATOM   3413  O   GLY   208      -3.265 -34.292 -27.886  0.00-17.00           O  
ATOM   3414  N   PRO   209      -5.177 -35.181 -27.026  0.00-17.00           N  
ATOM   3415  CD  PRO   209      -6.226 -36.229 -27.097  0.00-17.00           C  
ATOM   3416  HD2 PRO   209      -6.729 -36.414 -28.009  0.00-17.00           H  
ATOM   3417  HD3 PRO   209      -5.723 -37.168 -26.782  0.00-17.00           H  
ATOM   3418  CG  PRO   209      -7.224 -35.764 -26.064  0.00-17.00           C  
ATOM   3419  HG2 PRO   209      -8.011 -35.207 -26.689  0.00-17.00           H  
ATOM   3420  HG3 PRO   209      -7.692 -36.609 -25.573  0.00-17.00           H  
ATOM   3421  CB  PRO   209      -6.506 -34.820 -25.091  0.00-17.00           C  
ATOM   3422  HB2 PRO   209      -7.151 -33.967 -24.775  0.00-17.00           H  
ATOM   3423  HB3 PRO   209      -6.087 -35.398 -24.261  0.00-17.00           H  
ATOM   3424  CA  PRO   209      -5.374 -34.230 -25.949  0.00-17.00           C  
ATOM   3425  HA  PRO   209      -5.686 -33.231 -26.396  0.00-17.00           H  
ATOM   3426  C   PRO   209      -4.148 -34.025 -25.071  0.00-17.00           C  
ATOM   3427  O   PRO   209      -3.242 -34.813 -25.096  0.00-17.00           O  
ATOM   3428  N   VAL   210      -3.999 -32.972 -24.241  0.00-17.00           N  
ATOM   3429  H   VAL   210      -4.662 -32.213 -24.325  0.00-17.00           H  
ATOM   3430  CA  VAL   210      -2.893 -32.690 -23.282  0.00-17.00           C  
ATOM   3431  HA  VAL   210      -1.966 -33.133 -23.671  0.00-17.00           H  
ATOM   3432  CB  VAL   210      -2.701 -31.167 -23.202  0.00-17.00           C  
ATOM   3433  HB  VAL   210      -2.559 -30.738 -24.192  0.00-17.00           H  
ATOM   3434  CG1 VAL   210      -3.972 -30.398 -22.760  0.00-17.00           C  
ATOM   3435 HG11 VAL   210      -4.742 -30.498 -23.542  0.00-17.00           H  
ATOM   3436 HG12 VAL   210      -3.719 -29.400 -22.578  0.00-17.00           H  
ATOM   3437 HG13 VAL   210      -4.372 -30.629 -21.786  0.00-17.00           H  
ATOM   3438  CG2 VAL   210      -1.412 -30.751 -22.390  0.00-17.00           C  
ATOM   3439 HG21 VAL   210      -0.632 -31.192 -22.893  0.00-17.00           H  
ATOM   3440 HG22 VAL   210      -1.368 -31.247 -21.408  0.00-17.00           H  
ATOM   3441 HG23 VAL   210      -1.180 -29.668 -22.235  0.00-17.00           H  
ATOM   3442  C   VAL   210      -3.315 -33.358 -21.972  0.00-17.00           C  
ATOM   3443  O   VAL   210      -4.484 -33.320 -21.615  0.00-17.00           O  
ATOM   3444  N   VAL   211      -2.359 -33.930 -21.222  0.00-17.00           N  
ATOM   3445  H   VAL   211      -1.377 -33.827 -21.415  0.00-17.00           H  
ATOM   3446  CA  VAL   211      -2.680 -34.770 -20.052  0.00-17.00           C  
ATOM   3447  HA  VAL   211      -3.763 -35.025 -20.048  0.00-17.00           H  
ATOM   3448  CB  VAL   211      -1.900 -36.090 -20.206  0.00-17.00           C  
ATOM   3449  HB  VAL   211      -0.834 -35.957 -20.235  0.00-17.00           H  
ATOM   3450  CG1 VAL   211      -2.181 -37.104 -19.111  0.00-17.00           C  
ATOM   3451 HG11 VAL   211      -1.997 -38.129 -19.537  0.00-17.00           H  
ATOM   3452 HG12 VAL   211      -3.208 -37.055 -18.790  0.00-17.00           H  
ATOM   3453 HG13 VAL   211      -1.460 -36.955 -18.370  0.00-17.00           H  
ATOM   3454  CG2 VAL   211      -2.316 -36.716 -21.497  0.00-17.00           C  
ATOM   3455 HG21 VAL   211      -1.829 -37.693 -21.748  0.00-17.00           H  
ATOM   3456 HG22 VAL   211      -3.431 -36.767 -21.517  0.00-17.00           H  
ATOM   3457 HG23 VAL   211      -2.102 -36.095 -22.386  0.00-17.00           H  
ATOM   3458  C   VAL   211      -2.148 -33.801 -18.993  0.00-17.00           C  
ATOM   3459  O   VAL   211      -0.920 -33.727 -18.738  0.00-17.00           O  
ATOM   3460  N   VAL   212      -3.055 -33.024 -18.320  0.00-17.00           N  
ATOM   3461  H   VAL   212      -4.046 -33.333 -18.455  0.00-17.00           H  
ATOM   3462  CA  VAL   212      -2.822 -32.134 -17.174  0.00-17.00           C  
ATOM   3463  HA  VAL   212      -1.815 -31.698 -17.230  0.00-17.00           H  
ATOM   3464  CB  VAL   212      -3.772 -30.885 -17.148  0.00-17.00           C  
ATOM   3465  HB  VAL   212      -4.744 -31.330 -17.080  0.00-17.00           H  
ATOM   3466  CG1 VAL   212      -3.573 -29.921 -15.932  0.00-17.00           C  
ATOM   3467 HG11 VAL   212      -4.348 -29.124 -16.058  0.00-17.00           H  
ATOM   3468 HG12 VAL   212      -3.645 -30.560 -15.110  0.00-17.00           H  
ATOM   3469 HG13 VAL   212      -2.525 -29.538 -16.039  0.00-17.00           H  
ATOM   3470  CG2 VAL   212      -3.807 -30.028 -18.413  0.00-17.00           C  
ATOM   3471 HG21 VAL   212      -2.956 -29.349 -18.527  0.00-17.00           H  
ATOM   3472 HG22 VAL   212      -4.631 -29.326 -18.327  0.00-17.00           H  
ATOM   3473 HG23 VAL   212      -3.898 -30.746 -19.235  0.00-17.00           H  
ATOM   3474  C   VAL   212      -2.980 -33.067 -15.934  0.00-17.00           C  
ATOM   3475  O   VAL   212      -3.947 -33.832 -15.893  0.00-17.00           O  
ATOM   3476  N   HID   213      -2.086 -33.005 -14.959  0.00-17.00           N  
ATOM   3477  H   HID   213      -1.274 -32.403 -15.037  0.00-17.00           H  
ATOM   3478  CA  HID   213      -2.284 -33.466 -13.592  0.00-17.00           C  
ATOM   3479  HA  HID   213      -3.338 -33.489 -13.371  0.00-17.00           H  
ATOM   3480  CB  HID   213      -1.752 -34.877 -13.498  0.00-17.00           C  
ATOM   3481  HB2 HID   213      -2.420 -35.410 -12.785  0.00-17.00           H  
ATOM   3482  HB3 HID   213      -1.897 -35.434 -14.457  0.00-17.00           H  
ATOM   3483  CG  HID   213      -0.305 -35.148 -13.219  0.00-17.00           C  
ATOM   3484  ND1 HID   213       0.162 -35.257 -11.911  0.00-17.00           N  
ATOM   3485  HD1 HID   213      -0.251 -35.020 -11.067  0.00-17.00           H  
ATOM   3486  CE1 HID   213       1.475 -35.551 -11.951  0.00-17.00           C  
ATOM   3487  HE1 HID   213       2.082 -35.617 -11.086  0.00-17.00           H  
ATOM   3488  NE2 HID   213       1.898 -35.681 -13.138  0.00-17.00           N  
ATOM   3489  CD2 HID   213       0.859 -35.389 -13.928  0.00-17.00           C  
ATOM   3490  HD2 HID   213       0.916 -35.279 -15.012  0.00-17.00           H  
ATOM   3491  C   HID   213      -1.650 -32.558 -12.504  0.00-17.00           C  
ATOM   3492  O   HID   213      -0.671 -31.833 -12.744  0.00-17.00           O  
ATOM   3493  N   CSP   214      -2.211 -32.483 -11.304  0.00-17.00           N  
ATOM   3494  H   CSP   214      -3.121 -32.759 -11.066  0.00-17.00           H  
ATOM   3495  CA  CSP   214      -1.622 -32.031 -10.102  0.00-17.00           C  
ATOM   3496  HA  CSP   214      -0.598 -31.666 -10.341  0.00-17.00           H  
ATOM   3497  CB  CSP   214      -2.377 -30.830  -9.532  0.00-17.00           C  
ATOM   3498  HB2 CSP   214      -1.970 -30.212  -8.706  0.00-17.00           H  
ATOM   3499  HB3 CSP   214      -2.432 -30.041 -10.345  0.00-17.00           H  
ATOM   3500  S   CSP   214      -4.188 -31.036  -9.441  0.00-17.00           S  
ATOM   3501  P   CSP   214      -4.512 -30.562  -6.301  0.00-17.00           P  
ATOM   3502  O1  CSP   214      -3.417 -31.595  -6.172  0.00-17.00           O  
ATOM   3503  O2  CSP   214      -4.196 -29.142  -6.606  0.00-17.00           O  
ATOM   3504  O3  CSP   214      -5.941 -30.975  -6.645  0.00-17.00           O  
ATOM   3505  C   CSP   214      -1.537 -33.289  -9.326  0.00-17.00           C  
ATOM   3506  O   CSP   214      -1.056 -34.344  -9.800  0.00-17.00           O  
ATOM   3507  N   SER   215      -1.897 -33.266  -8.000  0.00-17.00           N  
ATOM   3508  H   SER   215      -2.367 -32.481  -7.563  0.00-17.00           H  
ATOM   3509  CA  SER   215      -1.821 -34.439  -7.083  0.00-17.00           C  
ATOM   3510  HA  SER   215      -1.020 -35.179  -7.311  0.00-17.00           H  
ATOM   3511  CB  SER   215      -1.407 -34.013  -5.583  0.00-17.00           C  
ATOM   3512  HB2 SER   215      -2.115 -33.322  -5.116  0.00-17.00           H  
ATOM   3513  HB3 SER   215      -0.449 -33.564  -5.602  0.00-17.00           H  
ATOM   3514  OG  SER   215      -1.269 -35.023  -4.648  0.00-17.00           O  
ATOM   3515  HG  SER   215      -0.806 -35.725  -5.132  0.00-17.00           H  
ATOM   3516  C   SER   215      -3.147 -35.112  -7.016  0.00-17.00           C  
ATOM   3517  O   SER   215      -3.243 -36.286  -7.328  0.00-17.00           O  
ATOM   3518  N   ALA   216      -4.193 -34.427  -6.579  0.00-17.00           N  
ATOM   3519  H   ALA   216      -4.020 -33.352  -6.475  0.00-17.00           H  
ATOM   3520  CA  ALA   216      -5.546 -34.931  -6.595  0.00-17.00           C  
ATOM   3521  HA  ALA   216      -5.555 -35.992  -6.492  0.00-17.00           H  
ATOM   3522  CB  ALA   216      -6.473 -34.216  -5.555  0.00-17.00           C  
ATOM   3523  HB1 ALA   216      -6.836 -33.221  -5.918  0.00-17.00           H  
ATOM   3524  HB2 ALA   216      -5.978 -33.933  -4.566  0.00-17.00           H  
ATOM   3525  HB3 ALA   216      -7.330 -34.890  -5.348  0.00-17.00           H  
ATOM   3526  C   ALA   216      -6.137 -34.778  -8.033  0.00-17.00           C  
ATOM   3527  O   ALA   216      -6.930 -35.663  -8.405  0.00-17.00           O  
ATOM   3528  N   GLY   217      -5.684 -33.780  -8.730  0.00-17.00           N  
ATOM   3529  H   GLY   217      -5.064 -33.054  -8.382  0.00-17.00           H  
ATOM   3530  CA  GLY   217      -6.169 -33.559 -10.070  0.00-17.00           C  
ATOM   3531  HA2 GLY   217      -5.366 -33.129 -10.691  0.00-17.00           H  
ATOM   3532  HA3 GLY   217      -6.468 -34.434 -10.586  0.00-17.00           H  
ATOM   3533  C   GLY   217      -7.389 -32.618 -10.190  0.00-17.00           C  
ATOM   3534  O   GLY   217      -8.248 -32.844 -11.069  0.00-17.00           O  
ATOM   3535  N   ILE   218      -7.599 -31.728  -9.193  0.00-17.00           N  
ATOM   3536  H   ILE   218      -6.804 -31.483  -8.560  0.00-17.00           H  
ATOM   3537  CA  ILE   218      -8.817 -30.956  -9.167  0.00-17.00           C  
ATOM   3538  HA  ILE   218      -9.220 -30.823 -10.180  0.00-17.00           H  
ATOM   3539  CB  ILE   218      -9.887 -31.690  -8.294  0.00-17.00           C  
ATOM   3540  HB  ILE   218     -10.815 -31.067  -8.121  0.00-17.00           H  
ATOM   3541  CG2 ILE   218     -10.451 -32.834  -9.080  0.00-17.00           C  
ATOM   3542 HG21 ILE   218      -9.794 -33.666  -9.153  0.00-17.00           H  
ATOM   3543 HG22 ILE   218     -11.252 -33.339  -8.524  0.00-17.00           H  
ATOM   3544 HG23 ILE   218     -10.904 -32.547 -10.052  0.00-17.00           H  
ATOM   3545  CG1 ILE   218      -9.348 -32.041  -6.851  0.00-17.00           C  
ATOM   3546 HG12 ILE   218      -8.905 -31.106  -6.481  0.00-17.00           H  
ATOM   3547 HG13 ILE   218      -8.651 -32.834  -6.824  0.00-17.00           H  
ATOM   3548  CD1 ILE   218     -10.491 -32.441  -5.806  0.00-17.00           C  
ATOM   3549 HD11 ILE   218     -10.100 -32.824  -4.847  0.00-17.00           H  
ATOM   3550 HD12 ILE   218     -11.077 -33.304  -6.224  0.00-17.00           H  
ATOM   3551 HD13 ILE   218     -11.220 -31.666  -5.623  0.00-17.00           H  
ATOM   3552  C   ILE   218      -8.614 -29.520  -8.714  0.00-17.00           C  
ATOM   3553  O   ILE   218      -9.222 -28.640  -9.323  0.00-17.00           O  
ATOM   3554  N   GLY   219      -7.611 -29.185  -7.931  0.00-17.00           N  
ATOM   3555  H   GLY   219      -6.830 -29.865  -7.772  0.00-17.00           H  
ATOM   3556  CA  GLY   219      -7.324 -27.854  -7.460  0.00-17.00           C  
ATOM   3557  HA2 GLY   219      -6.614 -27.966  -6.700  0.00-17.00           H  
ATOM   3558  HA3 GLY   219      -8.117 -27.240  -7.091  0.00-17.00           H  
ATOM   3559  C   GLY   219      -6.469 -27.105  -8.554  0.00-17.00           C  
ATOM   3560  O   GLY   219      -7.006 -26.222  -9.273  0.00-17.00           O  
ATOM   3561  N   ARG   220      -5.166 -27.391  -8.572  0.00-17.00           N  
ATOM   3562  H   ARG   220      -4.814 -28.088  -7.888  0.00-17.00           H  
ATOM   3563  CA  ARG   220      -4.226 -26.746  -9.491  0.00-17.00           C  
ATOM   3564  HA  ARG   220      -4.399 -25.618  -9.305  0.00-17.00           H  
ATOM   3565  CB  ARG   220      -2.831 -26.936  -9.069  0.00-17.00           C  
ATOM   3566  HB2 ARG   220      -2.233 -26.640  -9.932  0.00-17.00           H  
ATOM   3567  HB3 ARG   220      -2.786 -27.986  -9.088  0.00-17.00           H  
ATOM   3568  CG  ARG   220      -2.368 -26.374  -7.742  0.00-17.00           C  
ATOM   3569  HG2 ARG   220      -2.082 -25.322  -7.697  0.00-17.00           H  
ATOM   3570  HG3 ARG   220      -3.299 -26.340  -7.131  0.00-17.00           H  
ATOM   3571  CD  ARG   220      -1.279 -27.188  -7.131  0.00-17.00           C  
ATOM   3572  HD2 ARG   220      -0.410 -27.300  -7.866  0.00-17.00           H  
ATOM   3573  HD3 ARG   220      -0.926 -26.614  -6.237  0.00-17.00           H  
ATOM   3574  NE  ARG   220      -1.702 -28.508  -6.628  0.00-17.00           N  
ATOM   3575  HE  ARG   220      -2.746 -28.656  -6.610  0.00-17.00           H  
ATOM   3576  CZ  ARG   220      -0.898 -29.336  -5.877  0.00-17.00           C  
ATOM   3577  NH1 ARG   220       0.335 -28.966  -5.513  0.00-17.00           N  
ATOM   3578 HH11 ARG   220       1.012 -29.504  -4.996  0.00-17.00           H  
ATOM   3579 HH12 ARG   220       0.782 -28.168  -5.853  0.00-17.00           H  
ATOM   3580  NH2 ARG   220      -1.306 -30.538  -5.442  0.00-17.00           N  
ATOM   3581 HH21 ARG   220      -2.254 -30.980  -5.797  0.00-17.00           H  
ATOM   3582 HH22 ARG   220      -0.865 -31.028  -4.690  0.00-17.00           H  
ATOM   3583  C   ARG   220      -4.487 -27.034 -10.929  0.00-17.00           C  
ATOM   3584  O   ARG   220      -4.487 -26.109 -11.719  0.00-17.00           O  
ATOM   3585  N   SER   221      -4.910 -28.266 -11.253  0.00-17.00           N  
ATOM   3586  H   SER   221      -4.882 -28.925 -10.458  0.00-17.00           H  
ATOM   3587  CA  SER   221      -5.417 -28.678 -12.570  0.00-17.00           C  
ATOM   3588  HA  SER   221      -4.548 -28.549 -13.251  0.00-17.00           H  
ATOM   3589  CB  SER   221      -5.815 -30.181 -12.598  0.00-17.00           C  
ATOM   3590  HB2 SER   221      -6.654 -30.303 -11.922  0.00-17.00           H  
ATOM   3591  HB3 SER   221      -6.219 -30.455 -13.593  0.00-17.00           H  
ATOM   3592  OG  SER   221      -4.711 -31.068 -12.403  0.00-17.00           O  
ATOM   3593  HG  SER   221      -4.475 -30.975 -11.447  0.00-17.00           H  
ATOM   3594  C   SER   221      -6.524 -27.799 -13.080  0.00-17.00           C  
ATOM   3595  O   SER   221      -6.426 -27.252 -14.203  0.00-17.00           O  
ATOM   3596  N   GLY   222      -7.520 -27.460 -12.264  0.00-17.00           N  
ATOM   3597  H   GLY   222      -7.570 -27.775 -11.306  0.00-17.00           H  
ATOM   3598  CA  GLY   222      -8.654 -26.593 -12.646  0.00-17.00           C  
ATOM   3599  HA2 GLY   222      -9.448 -26.722 -11.891  0.00-17.00           H  
ATOM   3600  HA3 GLY   222      -9.010 -26.972 -13.547  0.00-17.00           H  
ATOM   3601  C   GLY   222      -8.364 -25.163 -12.865  0.00-17.00           C  
ATOM   3602  O   GLY   222      -8.888 -24.494 -13.798  0.00-17.00           O  
ATOM   3603  N   THR   223      -7.397 -24.650 -12.103  0.00-17.00           N  
ATOM   3604  H   THR   223      -6.949 -25.284 -11.462  0.00-17.00           H  
ATOM   3605  CA  THR   223      -6.946 -23.271 -12.044  0.00-17.00           C  
ATOM   3606  HA  THR   223      -7.781 -22.574 -12.148  0.00-17.00           H  
ATOM   3607  CB  THR   223      -6.144 -23.005 -10.734  0.00-17.00           C  
ATOM   3608  HB  THR   223      -5.360 -23.736 -10.652  0.00-17.00           H  
ATOM   3609  CG2 THR   223      -5.685 -21.599 -10.503  0.00-17.00           C  
ATOM   3610 HG21 THR   223      -5.164 -21.112 -11.286  0.00-17.00           H  
ATOM   3611 HG22 THR   223      -6.654 -21.160 -10.476  0.00-17.00           H  
ATOM   3612 HG23 THR   223      -5.180 -21.480  -9.553  0.00-17.00           H  
ATOM   3613  OG1 THR   223      -6.977 -23.402  -9.636  0.00-17.00           O  
ATOM   3614  HG1 THR   223      -6.927 -24.319  -9.597  0.00-17.00           H  
ATOM   3615  C   THR   223      -5.963 -23.027 -13.171  0.00-17.00           C  
ATOM   3616  O   THR   223      -5.978 -21.930 -13.729  0.00-17.00           O  
ATOM   3617  N   PHE   224      -5.141 -23.985 -13.537  0.00-17.00           N  
ATOM   3618  H   PHE   224      -5.167 -24.875 -13.055  0.00-17.00           H  
ATOM   3619  CA  PHE   224      -4.298 -23.924 -14.701  0.00-17.00           C  
ATOM   3620  HA  PHE   224      -3.681 -23.016 -14.567  0.00-17.00           H  
ATOM   3621  CB  PHE   224      -3.255 -25.039 -14.630  0.00-17.00           C  
ATOM   3622  HB2 PHE   224      -3.835 -25.976 -14.653  0.00-17.00           H  
ATOM   3623  HB3 PHE   224      -2.711 -25.075 -13.681  0.00-17.00           H  
ATOM   3624  CG  PHE   224      -2.281 -25.044 -15.708  0.00-17.00           C  
ATOM   3625  CD1 PHE   224      -1.438 -23.959 -15.951  0.00-17.00           C  
ATOM   3626  HD1 PHE   224      -1.438 -23.080 -15.310  0.00-17.00           H  
ATOM   3627  CE1 PHE   224      -0.605 -23.918 -17.057  0.00-17.00           C  
ATOM   3628  HE1 PHE   224       0.057 -23.109 -17.384  0.00-17.00           H  
ATOM   3629  CZ  PHE   224      -0.665 -24.989 -17.959  0.00-17.00           C  
ATOM   3630  HZ  PHE   224      -0.110 -25.037 -18.908  0.00-17.00           H  
ATOM   3631  CE2 PHE   224      -1.314 -26.181 -17.604  0.00-17.00           C  
ATOM   3632  HE2 PHE   224      -1.247 -26.955 -18.315  0.00-17.00           H  
ATOM   3633  CD2 PHE   224      -2.223 -26.173 -16.528  0.00-17.00           C  
ATOM   3634  HD2 PHE   224      -2.866 -26.992 -16.408  0.00-17.00           H  
ATOM   3635  C   PHE   224      -5.140 -23.897 -15.981  0.00-17.00           C  
ATOM   3636  O   PHE   224      -4.945 -22.958 -16.736  0.00-17.00           O  
ATOM   3637  N   CYS   225      -6.006 -24.871 -16.186  0.00-17.00           N  
ATOM   3638  H   CYS   225      -6.274 -25.458 -15.400  0.00-17.00           H  
ATOM   3639  CA  CYS   225      -6.580 -25.138 -17.515  0.00-17.00           C  
ATOM   3640  HA  CYS   225      -5.797 -25.041 -18.272  0.00-17.00           H  
ATOM   3641  CB  CYS   225      -7.236 -26.537 -17.636  0.00-17.00           C  
ATOM   3642  HB2 CYS   225      -6.447 -27.273 -17.763  0.00-17.00           H  
ATOM   3643  HB3 CYS   225      -7.664 -26.495 -18.637  0.00-17.00           H  
ATOM   3644  SG  CYS   225      -8.412 -26.967 -16.275  0.00-17.00           S  
ATOM   3645  HG  CYS   225      -7.461 -27.164 -15.292  0.00-17.00           H  
ATOM   3646  C   CYS   225      -7.601 -24.139 -17.951  0.00-17.00           C  
ATOM   3647  O   CYS   225      -7.691 -23.845 -19.135  0.00-17.00           O  
ATOM   3648  N   LEU   226      -8.425 -23.674 -17.009  0.00-17.00           N  
ATOM   3649  H   LEU   226      -8.361 -24.128 -16.079  0.00-17.00           H  
ATOM   3650  CA  LEU   226      -9.343 -22.551 -17.178  0.00-17.00           C  
ATOM   3651  HA  LEU   226     -10.125 -22.943 -17.836  0.00-17.00           H  
ATOM   3652  CB  LEU   226     -10.051 -22.131 -15.789  0.00-17.00           C  
ATOM   3653  HB2 LEU   226      -9.989 -22.939 -15.028  0.00-17.00           H  
ATOM   3654  HB3 LEU   226      -9.472 -21.359 -15.305  0.00-17.00           H  
ATOM   3655  CG  LEU   226     -11.406 -21.441 -15.962  0.00-17.00           C  
ATOM   3656  HG  LEU   226     -11.335 -20.646 -16.725  0.00-17.00           H  
ATOM   3657  CD1 LEU   226     -12.484 -22.397 -16.561  0.00-17.00           C  
ATOM   3658 HD11 LEU   226     -12.164 -22.886 -17.481  0.00-17.00           H  
ATOM   3659 HD12 LEU   226     -12.752 -23.183 -15.843  0.00-17.00           H  
ATOM   3660 HD13 LEU   226     -13.473 -21.893 -16.691  0.00-17.00           H  
ATOM   3661  CD2 LEU   226     -12.003 -20.611 -14.742  0.00-17.00           C  
ATOM   3662 HD21 LEU   226     -12.440 -21.111 -13.912  0.00-17.00           H  
ATOM   3663 HD22 LEU   226     -12.815 -20.083 -15.158  0.00-17.00           H  
ATOM   3664 HD23 LEU   226     -11.314 -19.869 -14.371  0.00-17.00           H  
ATOM   3665  C   LEU   226      -8.859 -21.422 -17.913  0.00-17.00           C  
ATOM   3666  O   LEU   226      -9.531 -20.910 -18.846  0.00-17.00           O  
ATOM   3667  N   ALA   227      -7.685 -20.955 -17.593  0.00-17.00           N  
ATOM   3668  H   ALA   227      -7.206 -21.419 -16.841  0.00-17.00           H  
ATOM   3669  CA  ALA   227      -6.933 -19.871 -18.270  0.00-17.00           C  
ATOM   3670  HA  ALA   227      -7.436 -18.884 -18.262  0.00-17.00           H  
ATOM   3671  CB  ALA   227      -5.613 -19.654 -17.601  0.00-17.00           C  
ATOM   3672  HB1 ALA   227      -5.189 -20.577 -17.256  0.00-17.00           H  
ATOM   3673  HB2 ALA   227      -5.666 -18.951 -16.747  0.00-17.00           H  
ATOM   3674  HB3 ALA   227      -4.890 -19.246 -18.333  0.00-17.00           H  
ATOM   3675  C   ALA   227      -6.863 -20.054 -19.799  0.00-17.00           C  
ATOM   3676  O   ALA   227      -7.474 -19.247 -20.492  0.00-17.00           O  
ATOM   3677  N   ASP   228      -6.048 -21.036 -20.273  0.00-17.00           N  
ATOM   3678  H   ASP   228      -5.547 -21.557 -19.607  0.00-17.00           H  
ATOM   3679  CA  ASP   228      -5.848 -21.531 -21.661  0.00-17.00           C  
ATOM   3680  HA  ASP   228      -5.159 -20.891 -22.145  0.00-17.00           H  
ATOM   3681  CB  ASP   228      -5.141 -22.932 -21.601  0.00-17.00           C  
ATOM   3682  HB2 ASP   228      -4.298 -23.037 -20.884  0.00-17.00           H  
ATOM   3683  HB3 ASP   228      -5.931 -23.634 -21.365  0.00-17.00           H  
ATOM   3684  CG  ASP   228      -4.432 -23.350 -22.936  0.00-17.00           C  
ATOM   3685  OD1 ASP   228      -3.451 -22.698 -23.269  0.00-17.00           O  
ATOM   3686  OD2 ASP   228      -4.825 -24.448 -23.433  0.00-17.00           O  
ATOM   3687  C   ASP   228      -7.171 -21.497 -22.464  0.00-17.00           C  
ATOM   3688  O   ASP   228      -7.209 -20.968 -23.561  0.00-17.00           O  
ATOM   3689  N   THR   229      -8.222 -22.131 -22.014  0.00-17.00           N  
ATOM   3690  H   THR   229      -8.036 -22.626 -21.110  0.00-17.00           H  
ATOM   3691  CA  THR   229      -9.552 -22.231 -22.636  0.00-17.00           C  
ATOM   3692  HA  THR   229      -9.350 -22.462 -23.688  0.00-17.00           H  
ATOM   3693  CB  THR   229     -10.415 -23.471 -22.092  0.00-17.00           C  
ATOM   3694  HB  THR   229      -9.795 -24.350 -22.120  0.00-17.00           H  
ATOM   3695  CG2 THR   229     -10.882 -23.385 -20.603  0.00-17.00           C  
ATOM   3696 HG21 THR   229     -11.292 -22.401 -20.428  0.00-17.00           H  
ATOM   3697 HG22 THR   229     -10.065 -23.475 -19.896  0.00-17.00           H  
ATOM   3698 HG23 THR   229     -11.714 -24.060 -20.259  0.00-17.00           H  
ATOM   3699  OG1 THR   229     -11.594 -23.585 -22.911  0.00-17.00           O  
ATOM   3700  HG1 THR   229     -11.980 -22.694 -23.022  0.00-17.00           H  
ATOM   3701  C   THR   229     -10.364 -20.901 -22.641  0.00-17.00           C  
ATOM   3702  O   THR   229     -11.380 -20.822 -23.357  0.00-17.00           O  
ATOM   3703  N   CYS   230      -9.989 -19.969 -21.757  0.00-17.00           N  
ATOM   3704  H   CYS   230      -9.144 -20.197 -21.245  0.00-17.00           H  
ATOM   3705  CA  CYS   230     -10.617 -18.642 -21.753  0.00-17.00           C  
ATOM   3706  HA  CYS   230     -11.671 -18.678 -22.059  0.00-17.00           H  
ATOM   3707  CB  CYS   230     -10.650 -17.968 -20.372  0.00-17.00           C  
ATOM   3708  HB2 CYS   230     -10.887 -16.915 -20.417  0.00-17.00           H  
ATOM   3709  HB3 CYS   230      -9.763 -18.156 -19.790  0.00-17.00           H  
ATOM   3710  SG  CYS   230     -11.965 -18.670 -19.366  0.00-17.00           S  
ATOM   3711  HG  CYS   230     -11.368 -19.815 -19.049  0.00-17.00           H  
ATOM   3712  C   CYS   230      -9.923 -17.750 -22.820  0.00-17.00           C  
ATOM   3713  O   CYS   230     -10.608 -17.112 -23.569  0.00-17.00           O  
ATOM   3714  N   LEU   231      -8.615 -17.773 -22.905  0.00-17.00           N  
ATOM   3715  H   LEU   231      -8.222 -18.370 -22.178  0.00-17.00           H  
ATOM   3716  CA  LEU   231      -7.781 -17.034 -23.844  0.00-17.00           C  
ATOM   3717  HA  LEU   231      -8.143 -16.037 -23.746  0.00-17.00           H  
ATOM   3718  CB  LEU   231      -6.313 -17.185 -23.477  0.00-17.00           C  
ATOM   3719  HB2 LEU   231      -6.031 -18.197 -23.579  0.00-17.00           H  
ATOM   3720  HB3 LEU   231      -5.620 -16.675 -24.179  0.00-17.00           H  
ATOM   3721  CG  LEU   231      -5.918 -16.577 -22.109  0.00-17.00           C  
ATOM   3722  HG  LEU   231      -6.571 -16.842 -21.284  0.00-17.00           H  
ATOM   3723  CD1 LEU   231      -4.516 -16.998 -21.768  0.00-17.00           C  
ATOM   3724 HD11 LEU   231      -4.371 -18.045 -21.573  0.00-17.00           H  
ATOM   3725 HD12 LEU   231      -3.870 -16.653 -22.533  0.00-17.00           H  
ATOM   3726 HD13 LEU   231      -4.103 -16.546 -20.838  0.00-17.00           H  
ATOM   3727  CD2 LEU   231      -5.968 -15.110 -22.382  0.00-17.00           C  
ATOM   3728 HD21 LEU   231      -5.515 -14.605 -21.560  0.00-17.00           H  
ATOM   3729 HD22 LEU   231      -5.381 -14.781 -23.227  0.00-17.00           H  
ATOM   3730 HD23 LEU   231      -7.022 -14.804 -22.353  0.00-17.00           H  
ATOM   3731  C   LEU   231      -7.951 -17.600 -25.309  0.00-17.00           C  
ATOM   3732  O   LEU   231      -8.021 -16.802 -26.175  0.00-17.00           O  
ATOM   3733  N   LEU   232      -8.175 -18.922 -25.416  0.00-17.00           N  
ATOM   3734  H   LEU   232      -8.055 -19.500 -24.604  0.00-17.00           H  
ATOM   3735  CA  LEU   232      -8.416 -19.482 -26.754  0.00-17.00           C  
ATOM   3736  HA  LEU   232      -7.612 -19.153 -27.476  0.00-17.00           H  
ATOM   3737  CB  LEU   232      -8.392 -20.954 -26.735  0.00-17.00           C  
ATOM   3738  HB2 LEU   232      -9.259 -21.346 -26.191  0.00-17.00           H  
ATOM   3739  HB3 LEU   232      -7.504 -21.335 -26.216  0.00-17.00           H  
ATOM   3740  CG  LEU   232      -8.537 -21.639 -28.113  0.00-17.00           C  
ATOM   3741  HG  LEU   232      -9.518 -21.405 -28.611  0.00-17.00           H  
ATOM   3742  CD1 LEU   232      -7.478 -21.151 -29.066  0.00-17.00           C  
ATOM   3743 HD11 LEU   232      -6.777 -20.642 -28.421  0.00-17.00           H  
ATOM   3744 HD12 LEU   232      -6.923 -21.920 -29.595  0.00-17.00           H  
ATOM   3745 HD13 LEU   232      -7.836 -20.439 -29.756  0.00-17.00           H  
ATOM   3746  CD2 LEU   232      -8.429 -23.173 -27.983  0.00-17.00           C  
ATOM   3747 HD21 LEU   232      -9.102 -23.746 -28.639  0.00-17.00           H  
ATOM   3748 HD22 LEU   232      -8.792 -23.416 -27.010  0.00-17.00           H  
ATOM   3749 HD23 LEU   232      -7.411 -23.623 -28.041  0.00-17.00           H  
ATOM   3750  C   LEU   232      -9.762 -18.938 -27.248  0.00-17.00           C  
ATOM   3751  O   LEU   232      -9.846 -18.531 -28.471  0.00-17.00           O  
ATOM   3752  N   LEU   233     -10.739 -18.911 -26.388  0.00-17.00           N  
ATOM   3753  H   LEU   233     -10.762 -19.431 -25.545  0.00-17.00           H  
ATOM   3754  CA  LEU   233     -12.083 -18.376 -26.857  0.00-17.00           C  
ATOM   3755  HA  LEU   233     -12.378 -18.967 -27.724  0.00-17.00           H  
ATOM   3756  CB  LEU   233     -13.123 -18.512 -25.731  0.00-17.00           C  
ATOM   3757  HB2 LEU   233     -12.707 -18.059 -24.830  0.00-17.00           H  
ATOM   3758  HB3 LEU   233     -13.955 -17.879 -26.080  0.00-17.00           H  
ATOM   3759  CG  LEU   233     -13.689 -19.920 -25.570  0.00-17.00           C  
ATOM   3760  HG  LEU   233     -12.879 -20.612 -25.524  0.00-17.00           H  
ATOM   3761  CD1 LEU   233     -14.435 -19.929 -24.253  0.00-17.00           C  
ATOM   3762 HD11 LEU   233     -14.426 -18.930 -23.866  0.00-17.00           H  
ATOM   3763 HD12 LEU   233     -13.877 -20.545 -23.608  0.00-17.00           H  
ATOM   3764 HD13 LEU   233     -15.449 -20.300 -24.322  0.00-17.00           H  
ATOM   3765  CD2 LEU   233     -14.613 -20.303 -26.733  0.00-17.00           C  
ATOM   3766 HD21 LEU   233     -15.451 -19.589 -26.771  0.00-17.00           H  
ATOM   3767 HD22 LEU   233     -15.047 -21.320 -26.602  0.00-17.00           H  
ATOM   3768 HD23 LEU   233     -14.033 -20.206 -27.673  0.00-17.00           H  
ATOM   3769  C   LEU   233     -11.992 -16.950 -27.297  0.00-17.00           C  
ATOM   3770  O   LEU   233     -12.429 -16.572 -28.334  0.00-17.00           O  
ATOM   3771  N   MET   234     -11.253 -16.148 -26.480  0.00-17.00           N  
ATOM   3772  H   MET   234     -11.035 -16.469 -25.538  0.00-17.00           H  
ATOM   3773  CA  MET   234     -11.125 -14.725 -26.731  0.00-17.00           C  
ATOM   3774  HA  MET   234     -12.065 -14.237 -26.787  0.00-17.00           H  
ATOM   3775  CB  MET   234     -10.330 -14.153 -25.565  0.00-17.00           C  
ATOM   3776  HB2 MET   234     -10.831 -14.466 -24.603  0.00-17.00           H  
ATOM   3777  HB3 MET   234      -9.331 -14.630 -25.487  0.00-17.00           H  
ATOM   3778  CG  MET   234     -10.024 -12.695 -25.682  0.00-17.00           C  
ATOM   3779  HG2 MET   234      -9.434 -12.339 -26.513  0.00-17.00           H  
ATOM   3780  HG3 MET   234     -10.952 -12.104 -25.722  0.00-17.00           H  
ATOM   3781  SD  MET   234      -9.110 -12.131 -24.229  0.00-17.00           S  
ATOM   3782  CE  MET   234     -10.085 -12.939 -22.923  0.00-17.00           C  
ATOM   3783  HE1 MET   234      -9.469 -13.661 -22.391  0.00-17.00           H  
ATOM   3784  HE2 MET   234     -10.415 -12.171 -22.211  0.00-17.00           H  
ATOM   3785  HE3 MET   234     -10.956 -13.454 -23.359  0.00-17.00           H  
ATOM   3786  C   MET   234     -10.368 -14.491 -28.066  0.00-17.00           C  
ATOM   3787  O   MET   234     -10.603 -13.518 -28.750  0.00-17.00           O  
ATOM   3788  N   ASH   235      -9.384 -15.355 -28.353  0.00-17.00           N  
ATOM   3789  H   ASH   235      -9.166 -16.097 -27.720  0.00-17.00           H  
ATOM   3790  CA  ASH   235      -8.523 -15.269 -29.537  0.00-17.00           C  
ATOM   3791  HA  ASH   235      -8.006 -14.344 -29.573  0.00-17.00           H  
ATOM   3792  CB  ASH   235      -7.437 -16.285 -29.411  0.00-17.00           C  
ATOM   3793  HB2 ASH   235      -7.247 -16.660 -28.407  0.00-17.00           H  
ATOM   3794  HB3 ASH   235      -7.686 -17.237 -29.909  0.00-17.00           H  
ATOM   3795  CG  ASH   235      -6.128 -15.944 -30.042  0.00-17.00           C  
ATOM   3796  OD1 ASH   235      -6.075 -14.778 -30.680  0.00-17.00           O  
ATOM   3797  OD2 ASH   235      -5.206 -16.803 -30.012  0.00-17.00           O  
ATOM   3798  HD1 ASH   235      -6.377 -14.905 -31.605  0.00-17.00           H  
ATOM   3799  C   ASH   235      -9.341 -15.522 -30.752  0.00-17.00           C  
ATOM   3800  O   ASH   235      -9.110 -14.847 -31.714  0.00-17.00           O  
ATOM   3801  N   LYN   236     -10.221 -16.522 -30.727  0.00-17.00           N  
ATOM   3802  H   LYN   236     -10.208 -17.126 -29.882  0.00-17.00           H  
ATOM   3803  CA  LYN   236     -11.166 -16.856 -31.824  0.00-17.00           C  
ATOM   3804  HA  LYN   236     -10.483 -17.165 -32.661  0.00-17.00           H  
ATOM   3805  CB  LYN   236     -12.040 -18.012 -31.431  0.00-17.00           C  
ATOM   3806  HB2 LYN   236     -12.511 -17.794 -30.424  0.00-17.00           H  
ATOM   3807  HB3 LYN   236     -11.413 -18.867 -31.237  0.00-17.00           H  
ATOM   3808  CG  LYN   236     -13.118 -18.363 -32.468  0.00-17.00           C  
ATOM   3809  HG2 LYN   236     -13.774 -19.068 -32.035  0.00-17.00           H  
ATOM   3810  HG3 LYN   236     -13.647 -17.485 -32.743  0.00-17.00           H  
ATOM   3811  CD  LYN   236     -12.454 -19.054 -33.677  0.00-17.00           C  
ATOM   3812  HD2 LYN   236     -11.618 -18.395 -34.068  0.00-17.00           H  
ATOM   3813  HD3 LYN   236     -12.020 -19.973 -33.343  0.00-17.00           H  
ATOM   3814  CE  LYN   236     -13.529 -19.402 -34.766  0.00-17.00           C  
ATOM   3815  HE2 LYN   236     -14.047 -18.477 -34.973  0.00-17.00           H  
ATOM   3816  HE3 LYN   236     -14.251 -20.123 -34.421  0.00-17.00           H  
ATOM   3817  NZ  LYN   236     -12.936 -19.829 -36.030  0.00-17.00           N  
ATOM   3818  HZ1 LYN   236     -12.579 -19.161 -36.635  0.00-17.00           H  
ATOM   3819  HZ2 LYN   236     -13.551 -20.456 -36.563  0.00-17.00           H  
ATOM   3820  C   LYN   236     -11.924 -15.691 -32.352  0.00-17.00           C  
ATOM   3821  O   LYN   236     -12.075 -15.491 -33.544  0.00-17.00           O  
ATOM   3822  N   ARN   237     -12.477 -14.844 -31.486  0.00-17.00           N  
ATOM   3823  H   ARN   237     -12.224 -14.824 -30.500  0.00-17.00           H  
ATOM   3824  CA  ARN   237     -13.421 -13.747 -31.818  0.00-17.00           C  
ATOM   3825  HA  ARN   237     -13.871 -13.969 -32.769  0.00-17.00           H  
ATOM   3826  CB  ARN   237     -14.579 -13.735 -30.823  0.00-17.00           C  
ATOM   3827  HB2 ARN   237     -15.292 -12.997 -31.197  0.00-17.00           H  
ATOM   3828  HB3 ARN   237     -14.324 -13.345 -29.863  0.00-17.00           H  
ATOM   3829  CG  ARN   237     -15.175 -15.157 -30.562  0.00-17.00           C  
ATOM   3830  HG2 ARN   237     -15.755 -15.460 -31.446  0.00-17.00           H  
ATOM   3831  HG3 ARN   237     -14.387 -15.895 -30.498  0.00-17.00           H  
ATOM   3832  CD  ARN   237     -16.057 -15.164 -29.315  0.00-17.00           C  
ATOM   3833  HD2 ARN   237     -15.492 -14.759 -28.493  0.00-17.00           H  
ATOM   3834  HD3 ARN   237     -16.928 -14.476 -29.435  0.00-17.00           H  
ATOM   3835  NE  ARN   237     -16.574 -16.427 -29.005  0.00-17.00           N  
ATOM   3836  HE  ARN   237     -15.929 -17.169 -29.394  0.00-17.00           H  
ATOM   3837  CZ  ARN   237     -16.947 -16.720 -27.621  0.00-17.00           C  
ATOM   3838  NH1 ARN   237     -17.016 -15.891 -26.695  0.00-17.00           N  
ATOM   3839 HH11 ARN   237     -16.761 -14.937 -26.994  0.00-17.00           H  
ATOM   3840  NH2 ARN   237     -17.392 -18.070 -27.488  0.00-17.00           N  
ATOM   3841 HH21 ARN   237     -16.658 -18.731 -27.299  0.00-17.00           H  
ATOM   3842 HH22 ARN   237     -17.910 -18.446 -28.294  0.00-17.00           H  
ATOM   3843  C   ARN   237     -12.729 -12.377 -31.768  0.00-17.00           C  
ATOM   3844  O   ARN   237     -13.399 -11.396 -32.148  0.00-17.00           O  
ATOM   3845  N   LYN   238     -11.468 -12.319 -31.192  0.00-17.00           N  
ATOM   3846  H   LYN   238     -10.943 -13.149 -31.113  0.00-17.00           H  
ATOM   3847  CA  LYN   238     -10.812 -11.094 -30.757  0.00-17.00           C  
ATOM   3848  HA  LYN   238      -9.980 -11.357 -30.094  0.00-17.00           H  
ATOM   3849  CB  LYN   238     -10.260 -10.365 -31.914  0.00-17.00           C  
ATOM   3850  HB2 LYN   238      -9.951  -9.403 -31.608  0.00-17.00           H  
ATOM   3851  HB3 LYN   238     -11.138 -10.208 -32.616  0.00-17.00           H  
ATOM   3852  CG  LYN   238      -9.179 -11.126 -32.665  0.00-17.00           C  
ATOM   3853  HG2 LYN   238      -9.504 -12.119 -32.980  0.00-17.00           H  
ATOM   3854  HG3 LYN   238      -8.877 -10.521 -33.564  0.00-17.00           H  
ATOM   3855  CD  LYN   238      -7.908 -11.231 -31.770  0.00-17.00           C  
ATOM   3856  HD2 LYN   238      -7.726 -10.317 -31.262  0.00-17.00           H  
ATOM   3857  HD3 LYN   238      -8.132 -12.071 -31.078  0.00-17.00           H  
ATOM   3858  CE  LYN   238      -6.753 -11.678 -32.612  0.00-17.00           C  
ATOM   3859  HE2 LYN   238      -7.007 -12.465 -33.303  0.00-17.00           H  
ATOM   3860  HE3 LYN   238      -6.448 -10.870 -33.258  0.00-17.00           H  
ATOM   3861  NZ  LYN   238      -5.578 -12.139 -31.822  0.00-17.00           N  
ATOM   3862  HZ1 LYN   238      -5.617 -13.165 -31.720  0.00-17.00           H  
ATOM   3863  HZ2 LYN   238      -5.650 -11.820 -30.848  0.00-17.00           H  
ATOM   3864  C   LYN   238     -11.834 -10.288 -29.955  0.00-17.00           C  
ATOM   3865  O   LYN   238     -12.010  -9.067 -30.155  0.00-17.00           O  
ATOM   3866  N   ASH   239     -12.541 -10.919 -29.005  0.00-17.00           N  
ATOM   3867  H   ASH   239     -12.380 -11.821 -28.777  0.00-17.00           H  
ATOM   3868  CA  ASH   239     -13.565 -10.226 -28.244  0.00-17.00           C  
ATOM   3869  HA  ASH   239     -13.418  -9.100 -28.318  0.00-17.00           H  
ATOM   3870  CB  ASH   239     -14.950 -10.521 -28.876  0.00-17.00           C  
ATOM   3871  HB2 ASH   239     -14.921 -10.289 -29.936  0.00-17.00           H  
ATOM   3872  HB3 ASH   239     -15.240 -11.618 -28.733  0.00-17.00           H  
ATOM   3873  CG  ASH   239     -16.026  -9.708 -28.236  0.00-17.00           C  
ATOM   3874  OD1 ASH   239     -17.255  -9.797 -28.787  0.00-17.00           O  
ATOM   3875  OD2 ASH   239     -15.790  -9.006 -27.239  0.00-17.00           O  
ATOM   3876  HD1 ASH   239     -17.834  -9.341 -28.162  0.00-17.00           H  
ATOM   3877  C   ASH   239     -13.593 -10.621 -26.791  0.00-17.00           C  
ATOM   3878  O   ASH   239     -14.310 -11.518 -26.475  0.00-17.00           O  
ATOM   3879  N   PRO   240     -12.778  -9.967 -25.952  0.00-17.00           N  
ATOM   3880  CD  PRO   240     -11.965  -8.860 -26.349  0.00-17.00           C  
ATOM   3881  HD2 PRO   240     -12.629  -8.068 -26.503  0.00-17.00           H  
ATOM   3882  HD3 PRO   240     -11.410  -8.999 -27.272  0.00-17.00           H  
ATOM   3883  CG  PRO   240     -11.093  -8.553 -25.180  0.00-17.00           C  
ATOM   3884  HG2 PRO   240     -10.813  -7.513 -25.090  0.00-17.00           H  
ATOM   3885  HG3 PRO   240     -10.122  -9.079 -25.249  0.00-17.00           H  
ATOM   3886  CB  PRO   240     -11.809  -9.106 -23.950  0.00-17.00           C  
ATOM   3887  HB2 PRO   240     -12.483  -8.315 -23.596  0.00-17.00           H  
ATOM   3888  HB3 PRO   240     -11.143  -9.445 -23.193  0.00-17.00           H  
ATOM   3889  CA  PRO   240     -12.602 -10.250 -24.518  0.00-17.00           C  
ATOM   3890  HA  PRO   240     -11.992 -11.140 -24.424  0.00-17.00           H  
ATOM   3891  C   PRO   240     -13.970 -10.399 -23.820  0.00-17.00           C  
ATOM   3892  O   PRO   240     -14.217 -11.193 -22.919  0.00-17.00           O  
ATOM   3893  N   SER   241     -14.909  -9.528 -24.253  0.00-17.00           N  
ATOM   3894  H   SER   241     -14.858  -9.098 -25.170  0.00-17.00           H  
ATOM   3895  CA  SER   241     -16.173  -9.325 -23.533  0.00-17.00           C  
ATOM   3896  HA  SER   241     -15.964  -9.275 -22.445  0.00-17.00           H  
ATOM   3897  CB  SER   241     -16.836  -8.011 -23.895  0.00-17.00           C  
ATOM   3898  HB2 SER   241     -17.872  -7.969 -23.563  0.00-17.00           H  
ATOM   3899  HB3 SER   241     -16.834  -7.933 -24.950  0.00-17.00           H  
ATOM   3900  OG  SER   241     -16.210  -6.831 -23.311  0.00-17.00           O  
ATOM   3901  HG  SER   241     -15.374  -6.644 -23.770  0.00-17.00           H  
ATOM   3902  C   SER   241     -17.087 -10.508 -23.699  0.00-17.00           C  
ATOM   3903  O   SER   241     -18.039 -10.640 -22.991  0.00-17.00           O  
ATOM   3904  N   SER   242     -16.821 -11.323 -24.729  0.00-17.00           N  
ATOM   3905  H   SER   242     -15.930 -11.253 -25.268  0.00-17.00           H  
ATOM   3906  CA  SER   242     -17.644 -12.471 -25.135  0.00-17.00           C  
ATOM   3907  HA  SER   242     -18.682 -12.133 -24.931  0.00-17.00           H  
ATOM   3908  CB  SER   242     -17.349 -12.864 -26.620  0.00-17.00           C  
ATOM   3909  HB2 SER   242     -18.203 -13.549 -26.916  0.00-17.00           H  
ATOM   3910  HB3 SER   242     -17.522 -11.955 -27.159  0.00-17.00           H  
ATOM   3911  OG  SER   242     -16.044 -13.461 -26.781  0.00-17.00           O  
ATOM   3912  HG  SER   242     -15.736 -12.938 -27.524  0.00-17.00           H  
ATOM   3913  C   SER   242     -17.390 -13.666 -24.162  0.00-17.00           C  
ATOM   3914  O   SER   242     -18.104 -14.645 -24.227  0.00-17.00           O  
ATOM   3915  N   VAL   243     -16.394 -13.554 -23.302  0.00-17.00           N  
ATOM   3916  H   VAL   243     -15.900 -12.635 -23.207  0.00-17.00           H  
ATOM   3917  CA  VAL   243     -15.922 -14.680 -22.597  0.00-17.00           C  
ATOM   3918  HA  VAL   243     -16.178 -15.580 -23.131  0.00-17.00           H  
ATOM   3919  CB  VAL   243     -14.389 -14.798 -22.526  0.00-17.00           C  
ATOM   3920  HB  VAL   243     -14.040 -13.943 -21.933  0.00-17.00           H  
ATOM   3921  CG1 VAL   243     -14.082 -16.120 -21.886  0.00-17.00           C  
ATOM   3922 HG11 VAL   243     -14.746 -16.466 -21.163  0.00-17.00           H  
ATOM   3923 HG12 VAL   243     -13.902 -16.944 -22.601  0.00-17.00           H  
ATOM   3924 HG13 VAL   243     -13.241 -16.058 -21.324  0.00-17.00           H  
ATOM   3925  CG2 VAL   243     -13.772 -14.776 -23.987  0.00-17.00           C  
ATOM   3926 HG21 VAL   243     -14.581 -14.854 -24.785  0.00-17.00           H  
ATOM   3927 HG22 VAL   243     -12.960 -15.561 -24.153  0.00-17.00           H  
ATOM   3928 HG23 VAL   243     -13.263 -13.750 -24.017  0.00-17.00           H  
ATOM   3929  C   VAL   243     -16.421 -14.619 -21.190  0.00-17.00           C  
ATOM   3930  O   VAL   243     -16.193 -13.641 -20.469  0.00-17.00           O  
ATOM   3931  N   ASH   244     -17.288 -15.564 -20.857  0.00-17.00           N  
ATOM   3932  H   ASH   244     -17.457 -16.322 -21.510  0.00-17.00           H  
ATOM   3933  CA  ASH   244     -17.838 -15.675 -19.458  0.00-17.00           C  
ATOM   3934  HA  ASH   244     -17.721 -14.720 -18.895  0.00-17.00           H  
ATOM   3935  CB  ASH   244     -19.299 -16.114 -19.586  0.00-17.00           C  
ATOM   3936  HB2 ASH   244     -19.810 -15.490 -20.350  0.00-17.00           H  
ATOM   3937  HB3 ASH   244     -19.347 -17.099 -19.892  0.00-17.00           H  
ATOM   3938  CG  ASH   244     -20.015 -15.946 -18.220  0.00-17.00           C  
ATOM   3939  OD1 ASH   244     -19.330 -16.302 -17.127  0.00-17.00           O  
ATOM   3940  OD2 ASH   244     -21.174 -15.551 -18.233  0.00-17.00           O  
ATOM   3941  HD1 ASH   244     -18.955 -15.508 -16.753  0.00-17.00           H  
ATOM   3942  C   ASH   244     -17.086 -16.733 -18.635  0.00-17.00           C  
ATOM   3943  O   ASH   244     -17.417 -17.924 -18.717  0.00-17.00           O  
ATOM   3944  N   ILE   245     -16.108 -16.305 -17.867  0.00-17.00           N  
ATOM   3945  H   ILE   245     -15.879 -15.365 -17.812  0.00-17.00           H  
ATOM   3946  CA  ILE   245     -15.091 -17.192 -17.238  0.00-17.00           C  
ATOM   3947  HA  ILE   245     -14.642 -17.897 -18.002  0.00-17.00           H  
ATOM   3948  CB  ILE   245     -13.908 -16.380 -16.555  0.00-17.00           C  
ATOM   3949  HB  ILE   245     -14.395 -15.600 -15.892  0.00-17.00           H  
ATOM   3950  CG2 ILE   245     -12.965 -17.365 -15.888  0.00-17.00           C  
ATOM   3951 HG21 ILE   245     -12.493 -18.036 -16.573  0.00-17.00           H  
ATOM   3952 HG22 ILE   245     -13.427 -18.025 -15.129  0.00-17.00           H  
ATOM   3953 HG23 ILE   245     -12.254 -16.889 -15.281  0.00-17.00           H  
ATOM   3954  CG1 ILE   245     -13.083 -15.539 -17.546  0.00-17.00           C  
ATOM   3955 HG12 ILE   245     -12.475 -16.046 -18.283  0.00-17.00           H  
ATOM   3956 HG13 ILE   245     -13.796 -15.022 -18.191  0.00-17.00           H  
ATOM   3957  CD1 ILE   245     -12.228 -14.470 -16.802  0.00-17.00           C  
ATOM   3958 HD11 ILE   245     -11.534 -14.002 -17.485  0.00-17.00           H  
ATOM   3959 HD12 ILE   245     -11.635 -14.814 -15.936  0.00-17.00           H  
ATOM   3960 HD13 ILE   245     -12.913 -13.662 -16.483  0.00-17.00           H  
ATOM   3961  C   ILE   245     -15.801 -18.146 -16.254  0.00-17.00           C  
ATOM   3962  O   ILE   245     -15.459 -19.346 -16.255  0.00-17.00           O  
ATOM   3963  N   LYN   246     -16.781 -17.751 -15.459  0.00-17.00           N  
ATOM   3964  H   LYN   246     -16.991 -16.805 -15.450  0.00-17.00           H  
ATOM   3965  CA  LYN   246     -17.577 -18.670 -14.673  0.00-17.00           C  
ATOM   3966  HA  LYN   246     -16.879 -19.335 -14.094  0.00-17.00           H  
ATOM   3967  CB  LYN   246     -18.500 -17.832 -13.786  0.00-17.00           C  
ATOM   3968  HB2 LYN   246     -18.997 -18.556 -13.196  0.00-17.00           H  
ATOM   3969  HB3 LYN   246     -19.253 -17.351 -14.382  0.00-17.00           H  
ATOM   3970  CG  LYN   246     -17.788 -16.884 -12.853  0.00-17.00           C  
ATOM   3971  HG2 LYN   246     -17.390 -16.108 -13.520  0.00-17.00           H  
ATOM   3972  HG3 LYN   246     -16.896 -17.435 -12.445  0.00-17.00           H  
ATOM   3973  CD  LYN   246     -18.704 -16.257 -11.798  0.00-17.00           C  
ATOM   3974  HD2 LYN   246     -18.155 -15.571 -11.117  0.00-17.00           H  
ATOM   3975  HD3 LYN   246     -18.923 -17.086 -11.088  0.00-17.00           H  
ATOM   3976  CE  LYN   246     -19.998 -15.667 -12.382  0.00-17.00           C  
ATOM   3977  HE2 LYN   246     -20.609 -15.386 -11.581  0.00-17.00           H  
ATOM   3978  HE3 LYN   246     -20.579 -16.366 -12.955  0.00-17.00           H  
ATOM   3979  NZ  LYN   246     -19.752 -14.446 -13.126  0.00-17.00           N  
ATOM   3980  HZ1 LYN   246     -20.328 -14.371 -13.948  0.00-17.00           H  
ATOM   3981  HZ2 LYN   246     -20.004 -13.598 -12.582  0.00-17.00           H  
ATOM   3982  C   LYN   246     -18.435 -19.735 -15.456  0.00-17.00           C  
ATOM   3983  O   LYN   246     -18.645 -20.794 -14.848  0.00-17.00           O  
ATOM   3984  N   LYN   247     -18.794 -19.452 -16.729  0.00-17.00           N  
ATOM   3985  H   LYN   247     -18.497 -18.571 -17.105  0.00-17.00           H  
ATOM   3986  CA  LYN   247     -19.653 -20.308 -17.563  0.00-17.00           C  
ATOM   3987  HA  LYN   247     -20.364 -20.732 -16.869  0.00-17.00           H  
ATOM   3988  CB  LYN   247     -20.388 -19.458 -18.633  0.00-17.00           C  
ATOM   3989  HB2 LYN   247     -20.418 -18.483 -18.239  0.00-17.00           H  
ATOM   3990  HB3 LYN   247     -19.747 -19.536 -19.501  0.00-17.00           H  
ATOM   3991  CG  LYN   247     -21.789 -20.016 -18.961  0.00-17.00           C  
ATOM   3992  HG2 LYN   247     -21.766 -21.086 -19.168  0.00-17.00           H  
ATOM   3993  HG3 LYN   247     -22.383 -19.889 -18.092  0.00-17.00           H  
ATOM   3994  CD  LYN   247     -22.468 -19.335 -20.130  0.00-17.00           C  
ATOM   3995  HD2 LYN   247     -22.433 -18.240 -20.008  0.00-17.00           H  
ATOM   3996  HD3 LYN   247     -23.529 -19.632 -20.160  0.00-17.00           H  
ATOM   3997  CE  LYN   247     -21.906 -19.726 -21.547  0.00-17.00           C  
ATOM   3998  HE2 LYN   247     -20.845 -19.710 -21.636  0.00-17.00           H  
ATOM   3999  HE3 LYN   247     -22.165 -20.774 -21.656  0.00-17.00           H  
ATOM   4000  NZ  LYN   247     -22.524 -18.945 -22.610  0.00-17.00           N  
ATOM   4001  HZ1 LYN   247     -21.904 -18.170 -22.887  0.00-17.00           H  
ATOM   4002  HZ2 LYN   247     -22.526 -19.525 -23.450  0.00-17.00           H  
ATOM   4003  C   LYN   247     -18.798 -21.483 -18.127  0.00-17.00           C  
ATOM   4004  O   LYN   247     -19.120 -22.680 -18.113  0.00-17.00           O  
ATOM   4005  N   VAL   248     -17.535 -21.089 -18.489  0.00-17.00           N  
ATOM   4006  H   VAL   248     -17.355 -20.083 -18.396  0.00-17.00           H  
ATOM   4007  CA  VAL   248     -16.388 -21.938 -18.885  0.00-17.00           C  
ATOM   4008  HA  VAL   248     -16.861 -22.577 -19.681  0.00-17.00           H  
ATOM   4009  CB  VAL   248     -15.149 -21.072 -19.422  0.00-17.00           C  
ATOM   4010  HB  VAL   248     -14.850 -20.357 -18.650  0.00-17.00           H  
ATOM   4011  CG1 VAL   248     -13.915 -21.809 -19.906  0.00-17.00           C  
ATOM   4012 HG11 VAL   248     -13.861 -22.053 -20.985  0.00-17.00           H  
ATOM   4013 HG12 VAL   248     -13.823 -22.853 -19.456  0.00-17.00           H  
ATOM   4014 HG13 VAL   248     -13.018 -21.285 -19.766  0.00-17.00           H  
ATOM   4015  CG2 VAL   248     -15.625 -20.216 -20.624  0.00-17.00           C  
ATOM   4016 HG21 VAL   248     -15.903 -20.912 -21.465  0.00-17.00           H  
ATOM   4017 HG22 VAL   248     -16.441 -19.543 -20.286  0.00-17.00           H  
ATOM   4018 HG23 VAL   248     -14.757 -19.619 -20.857  0.00-17.00           H  
ATOM   4019  C   VAL   248     -16.058 -23.011 -17.783  0.00-17.00           C  
ATOM   4020  O   VAL   248     -15.836 -24.205 -17.963  0.00-17.00           O  
ATOM   4021  N   LEU   249     -16.018 -22.626 -16.487  0.00-17.00           N  
ATOM   4022  H   LEU   249     -16.043 -21.564 -16.461  0.00-17.00           H  
ATOM   4023  CA  LEU   249     -15.696 -23.508 -15.353  0.00-17.00           C  
ATOM   4024  HA  LEU   249     -14.887 -24.171 -15.708  0.00-17.00           H  
ATOM   4025  CB  LEU   249     -15.232 -22.728 -14.070  0.00-17.00           C  
ATOM   4026  HB2 LEU   249     -16.107 -22.140 -13.822  0.00-17.00           H  
ATOM   4027  HB3 LEU   249     -14.390 -22.033 -14.203  0.00-17.00           H  
ATOM   4028  CG  LEU   249     -14.785 -23.523 -12.753  0.00-17.00           C  
ATOM   4029  HG  LEU   249     -15.630 -24.157 -12.513  0.00-17.00           H  
ATOM   4030  CD1 LEU   249     -13.606 -24.499 -13.051  0.00-17.00           C  
ATOM   4031 HD11 LEU   249     -13.892 -25.225 -13.821  0.00-17.00           H  
ATOM   4032 HD12 LEU   249     -12.760 -23.850 -13.428  0.00-17.00           H  
ATOM   4033 HD13 LEU   249     -13.142 -25.002 -12.200  0.00-17.00           H  
ATOM   4034  CD2 LEU   249     -14.461 -22.534 -11.631  0.00-17.00           C  
ATOM   4035 HD21 LEU   249     -14.199 -22.960 -10.673  0.00-17.00           H  
ATOM   4036 HD22 LEU   249     -15.271 -21.859 -11.450  0.00-17.00           H  
ATOM   4037 HD23 LEU   249     -13.566 -21.934 -11.927  0.00-17.00           H  
ATOM   4038  C   LEU   249     -16.884 -24.410 -15.072  0.00-17.00           C  
ATOM   4039  O   LEU   249     -16.715 -25.539 -14.553  0.00-17.00           O  
ATOM   4040  N   LEU   250     -18.073 -23.941 -15.331  0.00-17.00           N  
ATOM   4041  H   LEU   250     -18.064 -22.892 -15.438  0.00-17.00           H  
ATOM   4042  CA  LEU   250     -19.340 -24.749 -15.204  0.00-17.00           C  
ATOM   4043  HA  LEU   250     -19.201 -25.224 -14.206  0.00-17.00           H  
ATOM   4044  CB  LEU   250     -20.575 -23.855 -15.129  0.00-17.00           C  
ATOM   4045  HB2 LEU   250     -20.523 -22.993 -15.812  0.00-17.00           H  
ATOM   4046  HB3 LEU   250     -21.502 -24.333 -15.317  0.00-17.00           H  
ATOM   4047  CG  LEU   250     -20.787 -23.169 -13.698  0.00-17.00           C  
ATOM   4048  HG  LEU   250     -19.818 -22.688 -13.519  0.00-17.00           H  
ATOM   4049  CD1 LEU   250     -21.903 -22.142 -13.821  0.00-17.00           C  
ATOM   4050 HD11 LEU   250     -22.679 -22.459 -13.086  0.00-17.00           H  
ATOM   4051 HD12 LEU   250     -21.499 -21.114 -13.706  0.00-17.00           H  
ATOM   4052 HD13 LEU   250     -22.534 -22.157 -14.776  0.00-17.00           H  
ATOM   4053  CD2 LEU   250     -21.250 -24.158 -12.543  0.00-17.00           C  
ATOM   4054 HD21 LEU   250     -21.407 -23.631 -11.567  0.00-17.00           H  
ATOM   4055 HD22 LEU   250     -22.274 -24.583 -12.765  0.00-17.00           H  
ATOM   4056 HD23 LEU   250     -20.460 -24.846 -12.545  0.00-17.00           H  
ATOM   4057  C   LEU   250     -19.499 -25.752 -16.337  0.00-17.00           C  
ATOM   4058  O   LEU   250     -19.806 -26.870 -15.981  0.00-17.00           O  
ATOM   4059  N   GLH   251     -19.093 -25.467 -17.609  0.00-17.00           N  
ATOM   4060  H   GLH   251     -18.751 -24.547 -17.696  0.00-17.00           H  
ATOM   4061  CA  GLH   251     -18.896 -26.258 -18.820  0.00-17.00           C  
ATOM   4062  HA  GLH   251     -19.771 -26.851 -19.061  0.00-17.00           H  
ATOM   4063  CB  GLH   251     -18.615 -25.336 -20.076  0.00-17.00           C  
ATOM   4064  HB2 GLH   251     -17.668 -24.807 -19.954  0.00-17.00           H  
ATOM   4065  HB3 GLH   251     -19.440 -24.563 -20.112  0.00-17.00           H  
ATOM   4066  CG  GLH   251     -18.499 -26.162 -21.393  0.00-17.00           C  
ATOM   4067  HG2 GLH   251     -18.283 -25.504 -22.268  0.00-17.00           H  
ATOM   4068  HG3 GLH   251     -17.623 -26.840 -21.367  0.00-17.00           H  
ATOM   4069  CD  GLH   251     -19.775 -26.952 -21.804  0.00-17.00           C  
ATOM   4070  OE1 GLH   251     -21.019 -26.385 -21.676  0.00-17.00           O  
ATOM   4071  OE2 GLH   251     -19.738 -28.108 -22.108  0.00-17.00           O  
ATOM   4072  HE1 GLH   251     -20.952 -25.441 -21.676  0.00-17.00           H  
ATOM   4073  C   GLH   251     -17.818 -27.210 -18.455  0.00-17.00           C  
ATOM   4074  O   GLH   251     -18.144 -28.397 -18.446  0.00-17.00           O  
ATOM   4075  N   MET   252     -16.569 -26.872 -18.131  0.00-17.00           N  
ATOM   4076  H   MET   252     -16.351 -25.932 -18.154  0.00-17.00           H  
ATOM   4077  CA  MET   252     -15.578 -27.819 -17.644  0.00-17.00           C  
ATOM   4078  HA  MET   252     -15.235 -28.482 -18.486  0.00-17.00           H  
ATOM   4079  CB  MET   252     -14.326 -27.042 -17.239  0.00-17.00           C  
ATOM   4080  HB2 MET   252     -13.809 -27.644 -16.480  0.00-17.00           H  
ATOM   4081  HB3 MET   252     -14.612 -26.070 -16.764  0.00-17.00           H  
ATOM   4082  CG  MET   252     -13.414 -26.746 -18.408  0.00-17.00           C  
ATOM   4083  HG2 MET   252     -13.332 -27.512 -19.124  0.00-17.00           H  
ATOM   4084  HG3 MET   252     -13.901 -26.043 -19.084  0.00-17.00           H  
ATOM   4085  SD  MET   252     -11.733 -26.181 -17.902  0.00-17.00           S  
ATOM   4086  CE  MET   252     -10.766 -26.436 -19.369  0.00-17.00           C  
ATOM   4087  HE1 MET   252      -9.872 -25.794 -19.383  0.00-17.00           H  
ATOM   4088  HE2 MET   252     -11.381 -26.134 -20.248  0.00-17.00           H  
ATOM   4089  HE3 MET   252     -10.359 -27.407 -19.567  0.00-17.00           H  
ATOM   4090  C   MET   252     -15.992 -28.760 -16.556  0.00-17.00           C  
ATOM   4091  O   MET   252     -15.719 -29.988 -16.636  0.00-17.00           O  
ATOM   4092  N   ARG   253     -16.801 -28.250 -15.570  0.00-17.00           N  
ATOM   4093  H   ARG   253     -16.789 -27.217 -15.447  0.00-17.00           H  
ATOM   4094  CA  ARG   253     -17.351 -29.055 -14.454  0.00-17.00           C  
ATOM   4095  HA  ARG   253     -16.642 -29.686 -13.935  0.00-17.00           H  
ATOM   4096  CB  ARG   253     -17.915 -28.074 -13.353  0.00-17.00           C  
ATOM   4097  HB2 ARG   253     -18.432 -27.265 -13.878  0.00-17.00           H  
ATOM   4098  HB3 ARG   253     -18.693 -28.606 -12.829  0.00-17.00           H  
ATOM   4099  CG  ARG   253     -16.835 -27.619 -12.310  0.00-17.00           C  
ATOM   4100  HG2 ARG   253     -15.898 -27.262 -12.777  0.00-17.00           H  
ATOM   4101  HG3 ARG   253     -17.160 -26.711 -11.797  0.00-17.00           H  
ATOM   4102  CD  ARG   253     -16.363 -28.685 -11.401  0.00-17.00           C  
ATOM   4103  HD2 ARG   253     -15.378 -29.037 -11.721  0.00-17.00           H  
ATOM   4104  HD3 ARG   253     -17.005 -29.602 -11.386  0.00-17.00           H  
ATOM   4105  NE  ARG   253     -16.336 -28.391  -9.984  0.00-17.00           N  
ATOM   4106  HE  ARG   253     -15.964 -27.428  -9.848  0.00-17.00           H  
ATOM   4107  CZ  ARG   253     -17.149 -28.861  -9.000  0.00-17.00           C  
ATOM   4108  NH1 ARG   253     -18.125 -29.735  -9.153  0.00-17.00           N  
ATOM   4109 HH11 ARG   253     -18.449 -30.290  -9.961  0.00-17.00           H  
ATOM   4110 HH12 ARG   253     -18.837 -29.783  -8.426  0.00-17.00           H  
ATOM   4111  NH2 ARG   253     -17.002 -28.414  -7.758  0.00-17.00           N  
ATOM   4112 HH21 ARG   253     -17.394 -28.931  -6.938  0.00-17.00           H  
ATOM   4113 HH22 ARG   253     -16.207 -27.772  -7.531  0.00-17.00           H  
ATOM   4114  C   ARG   253     -18.489 -30.035 -14.825  0.00-17.00           C  
ATOM   4115  O   ARG   253     -18.905 -30.821 -14.019  0.00-17.00           O  
ATOM   4116  N   LYN   254     -18.854 -30.135 -16.122  0.00-17.00           N  
ATOM   4117  H   LYN   254     -18.504 -29.424 -16.728  0.00-17.00           H  
ATOM   4118  CA  LYN   254     -19.722 -31.208 -16.683  0.00-17.00           C  
ATOM   4119  HA  LYN   254     -20.405 -31.278 -15.868  0.00-17.00           H  
ATOM   4120  CB  LYN   254     -20.405 -30.898 -18.022  0.00-17.00           C  
ATOM   4121  HB2 LYN   254     -20.804 -31.884 -18.371  0.00-17.00           H  
ATOM   4122  HB3 LYN   254     -19.691 -30.631 -18.835  0.00-17.00           H  
ATOM   4123  CG  LYN   254     -21.392 -29.762 -17.938  0.00-17.00           C  
ATOM   4124  HG2 LYN   254     -21.139 -28.988 -17.218  0.00-17.00           H  
ATOM   4125  HG3 LYN   254     -22.252 -30.118 -17.417  0.00-17.00           H  
ATOM   4126  CD  LYN   254     -21.638 -29.143 -19.286  0.00-17.00           C  
ATOM   4127  HD2 LYN   254     -20.853 -28.593 -19.720  0.00-17.00           H  
ATOM   4128  HD3 LYN   254     -21.872 -29.975 -20.016  0.00-17.00           H  
ATOM   4129  CE  LYN   254     -22.802 -28.136 -19.257  0.00-17.00           C  
ATOM   4130  HE2 LYN   254     -22.610 -27.201 -18.623  0.00-17.00           H  
ATOM   4131  HE3 LYN   254     -23.612 -28.579 -18.781  0.00-17.00           H  
ATOM   4132  NZ  LYN   254     -23.240 -27.705 -20.598  0.00-17.00           N  
ATOM   4133  HZ1 LYN   254     -22.363 -27.382 -20.977  0.00-17.00           H  
ATOM   4134  HZ2 LYN   254     -23.777 -26.895 -20.451  0.00-17.00           H  
ATOM   4135  C   LYN   254     -18.855 -32.531 -16.702  0.00-17.00           C  
ATOM   4136  O   LYN   254     -19.344 -33.631 -16.485  0.00-17.00           O  
ATOM   4137  N   PHE   255     -17.540 -32.309 -16.959  0.00-17.00           N  
ATOM   4138  H   PHE   255     -17.148 -31.348 -16.915  0.00-17.00           H  
ATOM   4139  CA  PHE   255     -16.630 -33.427 -17.264  0.00-17.00           C  
ATOM   4140  HA  PHE   255     -17.249 -34.343 -17.541  0.00-17.00           H  
ATOM   4141  CB  PHE   255     -15.824 -33.081 -18.509  0.00-17.00           C  
ATOM   4142  HB2 PHE   255     -15.191 -33.937 -18.706  0.00-17.00           H  
ATOM   4143  HB3 PHE   255     -15.187 -32.283 -18.270  0.00-17.00           H  
ATOM   4144  CG  PHE   255     -16.601 -32.676 -19.797  0.00-17.00           C  
ATOM   4145  CD1 PHE   255     -16.898 -33.560 -20.857  0.00-17.00           C  
ATOM   4146  HD1 PHE   255     -16.616 -34.612 -20.782  0.00-17.00           H  
ATOM   4147  CE1 PHE   255     -17.567 -33.059 -22.031  0.00-17.00           C  
ATOM   4148  HE1 PHE   255     -17.689 -33.776 -22.841  0.00-17.00           H  
ATOM   4149  CZ  PHE   255     -17.906 -31.710 -22.153  0.00-17.00           C  
ATOM   4150  HZ  PHE   255     -18.582 -31.427 -22.909  0.00-17.00           H  
ATOM   4151  CE2 PHE   255     -17.571 -30.851 -21.100  0.00-17.00           C  
ATOM   4152  HE2 PHE   255     -17.780 -29.788 -21.188  0.00-17.00           H  
ATOM   4153  CD2 PHE   255     -16.953 -31.337 -19.944  0.00-17.00           C  
ATOM   4154  HD2 PHE   255     -16.664 -30.600 -19.127  0.00-17.00           H  
ATOM   4155  C   PHE   255     -15.805 -33.871 -15.936  0.00-17.00           C  
ATOM   4156  O   PHE   255     -15.650 -35.066 -15.730  0.00-17.00           O  
ATOM   4157  N   ARG   256     -15.447 -33.066 -14.948  0.00-17.00           N  
ATOM   4158  H   ARG   256     -15.689 -32.103 -15.025  0.00-17.00           H  
ATOM   4159  CA  ARG   256     -14.773 -33.514 -13.726  0.00-17.00           C  
ATOM   4160  HA  ARG   256     -14.906 -34.577 -13.461  0.00-17.00           H  
ATOM   4161  CB  ARG   256     -13.267 -33.302 -13.875  0.00-17.00           C  
ATOM   4162  HB2 ARG   256     -13.107 -32.204 -13.806  0.00-17.00           H  
ATOM   4163  HB3 ARG   256     -13.007 -33.674 -14.843  0.00-17.00           H  
ATOM   4164  CG  ARG   256     -12.324 -34.004 -12.832  0.00-17.00           C  
ATOM   4165  HG2 ARG   256     -12.711 -35.013 -12.532  0.00-17.00           H  
ATOM   4166  HG3 ARG   256     -12.353 -33.425 -11.879  0.00-17.00           H  
ATOM   4167  CD  ARG   256     -10.885 -34.005 -13.259  0.00-17.00           C  
ATOM   4168  HD2 ARG   256     -10.863 -34.540 -14.237  0.00-17.00           H  
ATOM   4169  HD3 ARG   256     -10.534 -33.037 -13.416  0.00-17.00           H  
ATOM   4170  NE  ARG   256     -10.032 -34.741 -12.255  0.00-17.00           N  
ATOM   4171  HE  ARG   256      -9.435 -34.119 -11.743  0.00-17.00           H  
ATOM   4172  CZ  ARG   256      -9.740 -36.067 -12.225  0.00-17.00           C  
ATOM   4173  NH1 ARG   256     -10.488 -36.937 -12.896  0.00-17.00           N  
ATOM   4174 HH11 ARG   256     -11.186 -36.739 -13.636  0.00-17.00           H  
ATOM   4175 HH12 ARG   256     -10.079 -37.861 -13.027  0.00-17.00           H  
ATOM   4176  NH2 ARG   256      -8.737 -36.584 -11.488  0.00-17.00           N  
ATOM   4177 HH21 ARG   256      -7.985 -36.090 -10.986  0.00-17.00           H  
ATOM   4178 HH22 ARG   256      -8.654 -37.598 -11.422  0.00-17.00           H  
ATOM   4179  C   ARG   256     -15.260 -32.721 -12.529  0.00-17.00           C  
ATOM   4180  O   ARG   256     -15.502 -31.489 -12.693  0.00-17.00           O  
ATOM   4181  N   MET   257     -15.402 -33.354 -11.337  0.00-17.00           N  
ATOM   4182  H   MET   257     -15.192 -34.389 -11.235  0.00-17.00           H  
ATOM   4183  CA  MET   257     -15.888 -32.645 -10.173  0.00-17.00           C  
ATOM   4184  HA  MET   257     -16.596 -31.838 -10.488  0.00-17.00           H  
ATOM   4185  CB  MET   257     -16.625 -33.645  -9.221  0.00-17.00           C  
ATOM   4186  HB2 MET   257     -17.344 -34.223  -9.845  0.00-17.00           H  
ATOM   4187  HB3 MET   257     -16.019 -34.495  -8.978  0.00-17.00           H  
ATOM   4188  CG  MET   257     -17.368 -33.071  -7.962  0.00-17.00           C  
ATOM   4189  HG2 MET   257     -17.760 -32.075  -8.222  0.00-17.00           H  
ATOM   4190  HG3 MET   257     -16.634 -32.962  -7.110  0.00-17.00           H  
ATOM   4191  SD  MET   257     -18.725 -34.104  -7.365  0.00-17.00           S  
ATOM   4192  CE  MET   257     -20.292 -33.458  -7.982  0.00-17.00           C  
ATOM   4193  HE1 MET   257     -20.639 -32.553  -7.458  0.00-17.00           H  
ATOM   4194  HE2 MET   257     -20.161 -33.091  -8.958  0.00-17.00           H  
ATOM   4195  HE3 MET   257     -20.963 -34.315  -8.073  0.00-17.00           H  
ATOM   4196  C   MET   257     -14.673 -32.147  -9.397  0.00-17.00           C  
ATOM   4197  O   MET   257     -13.585 -32.721  -9.538  0.00-17.00           O  
ATOM   4198  N   GLY   258     -14.992 -31.123  -8.618  0.00-17.00           N  
ATOM   4199  H   GLY   258     -15.949 -30.726  -8.645  0.00-17.00           H  
ATOM   4200  CA  GLY   258     -14.124 -30.486  -7.634  0.00-17.00           C  
ATOM   4201  HA2 GLY   258     -13.589 -31.123  -6.975  0.00-17.00           H  
ATOM   4202  HA3 GLY   258     -14.648 -29.966  -6.822  0.00-17.00           H  
ATOM   4203  C   GLY   258     -13.069 -29.470  -8.155  0.00-17.00           C  
ATOM   4204  O   GLY   258     -12.136 -29.111  -7.432  0.00-17.00           O  
ATOM   4205  N   LEU   259     -13.291 -29.071  -9.425  0.00-17.00           N  
ATOM   4206  H   LEU   259     -14.198 -29.366  -9.918  0.00-17.00           H  
ATOM   4207  CA  LEU   259     -12.441 -28.232 -10.180  0.00-17.00           C  
ATOM   4208  HA  LEU   259     -11.490 -28.723 -10.107  0.00-17.00           H  
ATOM   4209  CB  LEU   259     -12.763 -28.155 -11.693  0.00-17.00           C  
ATOM   4210  HB2 LEU   259     -12.082 -27.436 -12.089  0.00-17.00           H  
ATOM   4211  HB3 LEU   259     -13.702 -27.647 -11.942  0.00-17.00           H  
ATOM   4212  CG  LEU   259     -12.514 -29.371 -12.570  0.00-17.00           C  
ATOM   4213  HG  LEU   259     -13.210 -30.073 -12.190  0.00-17.00           H  
ATOM   4214  CD1 LEU   259     -12.904 -29.099 -14.037  0.00-17.00           C  
ATOM   4215 HD11 LEU   259     -13.970 -28.919 -14.166  0.00-17.00           H  
ATOM   4216 HD12 LEU   259     -12.325 -28.300 -14.466  0.00-17.00           H  
ATOM   4217 HD13 LEU   259     -12.791 -30.015 -14.637  0.00-17.00           H  
ATOM   4218  CD2 LEU   259     -11.126 -29.900 -12.520  0.00-17.00           C  
ATOM   4219 HD21 LEU   259     -11.036 -30.633 -13.308  0.00-17.00           H  
ATOM   4220 HD22 LEU   259     -10.990 -30.365 -11.558  0.00-17.00           H  
ATOM   4221 HD23 LEU   259     -10.315 -29.138 -12.605  0.00-17.00           H  
ATOM   4222  C   LEU   259     -12.268 -26.882  -9.593  0.00-17.00           C  
ATOM   4223  O   LEU   259     -13.205 -26.127  -9.494  0.00-17.00           O  
ATOM   4224  N   ILE   260     -11.002 -26.521  -9.198  0.00-17.00           N  
ATOM   4225  H   ILE   260     -10.341 -27.314  -9.211  0.00-17.00           H  
ATOM   4226  CA  ILE   260     -10.653 -25.399  -8.298  0.00-17.00           C  
ATOM   4227  HA  ILE   260      -9.525 -25.344  -8.314  0.00-17.00           H  
ATOM   4228  CB  ILE   260     -11.194 -24.043  -8.879  0.00-17.00           C  
ATOM   4229  HB  ILE   260     -12.268 -23.945  -9.041  0.00-17.00           H  
ATOM   4230  CG2 ILE   260     -10.840 -22.876  -7.881  0.00-17.00           C  
ATOM   4231 HG21 ILE   260     -11.314 -22.919  -6.896  0.00-17.00           H  
ATOM   4232 HG22 ILE   260      -9.731 -22.715  -7.823  0.00-17.00           H  
ATOM   4233 HG23 ILE   260     -11.235 -21.929  -8.253  0.00-17.00           H  
ATOM   4234  CG1 ILE   260     -10.537 -23.838 -10.281  0.00-17.00           C  
ATOM   4235 HG12 ILE   260     -10.763 -24.658 -10.892  0.00-17.00           H  
ATOM   4236 HG13 ILE   260      -9.530 -23.925 -10.253  0.00-17.00           H  
ATOM   4237  CD1 ILE   260     -10.933 -22.526 -10.980  0.00-17.00           C  
ATOM   4238 HD11 ILE   260     -11.821 -22.159 -10.533  0.00-17.00           H  
ATOM   4239 HD12 ILE   260     -10.173 -21.751 -10.835  0.00-17.00           H  
ATOM   4240 HD13 ILE   260     -11.109 -22.722 -12.016  0.00-17.00           H  
ATOM   4241  C   ILE   260     -11.070 -25.699  -6.840  0.00-17.00           C  
ATOM   4242  O   ILE   260     -12.212 -26.059  -6.540  0.00-17.00           O  
ATOM   4243  N   GLN   261     -10.114 -25.493  -5.932  0.00-17.00           N  
ATOM   4244  H   GLN   261      -9.304 -24.982  -6.175  0.00-17.00           H  
ATOM   4245  CA  GLN   261     -10.257 -25.897  -4.527  0.00-17.00           C  
ATOM   4246  HA  GLN   261     -11.131 -26.490  -4.446  0.00-17.00           H  
ATOM   4247  CB  GLN   261      -9.051 -26.748  -3.940  0.00-17.00           C  
ATOM   4248  HB2 GLN   261      -8.905 -26.592  -2.905  0.00-17.00           H  
ATOM   4249  HB3 GLN   261      -8.135 -26.374  -4.460  0.00-17.00           H  
ATOM   4250  CG  GLN   261      -9.076 -28.236  -4.389  0.00-17.00           C  
ATOM   4251  HG2 GLN   261      -8.061 -28.697  -4.213  0.00-17.00           H  
ATOM   4252  HG3 GLN   261      -9.267 -28.369  -5.485  0.00-17.00           H  
ATOM   4253  CD  GLN   261      -9.977 -29.100  -3.588  0.00-17.00           C  
ATOM   4254  OE1 GLN   261     -11.065 -28.673  -3.194  0.00-17.00           O  
ATOM   4255  NE2 GLN   261      -9.592 -30.292  -3.207  0.00-17.00           N  
ATOM   4256 HE21 GLN   261      -8.698 -30.672  -3.590  0.00-17.00           H  
ATOM   4257 HE22 GLN   261     -10.247 -30.865  -2.703  0.00-17.00           H  
ATOM   4258  C   GLN   261     -10.480 -24.690  -3.609  0.00-17.00           C  
ATOM   4259  O   GLN   261     -11.448 -24.696  -2.845  0.00-17.00           O  
ATOM   4260  N   THR   262      -9.764 -23.588  -3.810  0.00-17.00           N  
ATOM   4261  H   THR   262      -8.975 -23.552  -4.427  0.00-17.00           H  
ATOM   4262  CA  THR   262      -9.893 -22.435  -2.920  0.00-17.00           C  
ATOM   4263  HA  THR   262     -10.549 -22.576  -2.098  0.00-17.00           H  
ATOM   4264  CB  THR   262      -8.531 -21.943  -2.391  0.00-17.00           C  
ATOM   4265  HB  THR   262      -8.700 -21.038  -1.749  0.00-17.00           H  
ATOM   4266  CG2 THR   262      -7.747 -22.951  -1.532  0.00-17.00           C  
ATOM   4267 HG21 THR   262      -7.532 -23.772  -2.217  0.00-17.00           H  
ATOM   4268 HG22 THR   262      -8.383 -23.474  -0.864  0.00-17.00           H  
ATOM   4269 HG23 THR   262      -6.745 -22.694  -1.155  0.00-17.00           H  
ATOM   4270  OG1 THR   262      -7.768 -21.567  -3.487  0.00-17.00           O  
ATOM   4271  HG1 THR   262      -6.842 -21.403  -3.200  0.00-17.00           H  
ATOM   4272  C   THR   262     -10.661 -21.386  -3.794  0.00-17.00           C  
ATOM   4273  O   THR   262     -10.570 -21.405  -5.022  0.00-17.00           O  
ATOM   4274  N   ALA   263     -11.310 -20.373  -3.105  0.00-17.00           N  
ATOM   4275  H   ALA   263     -11.335 -20.418  -2.096  0.00-17.00           H  
ATOM   4276  CA  ALA   263     -11.936 -19.181  -3.797  0.00-17.00           C  
ATOM   4277  HA  ALA   263     -12.527 -19.373  -4.688  0.00-17.00           H  
ATOM   4278  CB  ALA   263     -12.827 -18.507  -2.779  0.00-17.00           C  
ATOM   4279  HB1 ALA   263     -13.186 -17.536  -3.026  0.00-17.00           H  
ATOM   4280  HB2 ALA   263     -12.393 -18.482  -1.755  0.00-17.00           H  
ATOM   4281  HB3 ALA   263     -13.685 -19.173  -2.493  0.00-17.00           H  
ATOM   4282  C   ALA   263     -10.784 -18.256  -4.244  0.00-17.00           C  
ATOM   4283  O   ALA   263     -10.997 -17.411  -5.085  0.00-17.00           O  
ATOM   4284  N   ASP   264      -9.566 -18.416  -3.666  0.00-17.00           N  
ATOM   4285  H   ASP   264      -9.672 -19.249  -3.105  0.00-17.00           H  
ATOM   4286  CA  ASP   264      -8.265 -17.776  -3.912  0.00-17.00           C  
ATOM   4287  HA  ASP   264      -8.341 -16.703  -3.988  0.00-17.00           H  
ATOM   4288  CB  ASP   264      -7.363 -17.932  -2.648  0.00-17.00           C  
ATOM   4289  HB2 ASP   264      -7.296 -18.967  -2.307  0.00-17.00           H  
ATOM   4290  HB3 ASP   264      -8.077 -17.527  -1.953  0.00-17.00           H  
ATOM   4291  CG  ASP   264      -6.061 -17.171  -2.702  0.00-17.00           C  
ATOM   4292  OD1 ASP   264      -6.000 -15.924  -2.681  0.00-17.00           O  
ATOM   4293  OD2 ASP   264      -4.998 -17.838  -2.749  0.00-17.00           O  
ATOM   4294  C   ASP   264      -7.613 -18.266  -5.190  0.00-17.00           C  
ATOM   4295  O   ASP   264      -7.006 -17.453  -5.910  0.00-17.00           O  
ATOM   4296  N   GLN   265      -7.695 -19.582  -5.444  0.00-17.00           N  
ATOM   4297  H   GLN   265      -8.103 -20.206  -4.750  0.00-17.00           H  
ATOM   4298  CA  GLN   265      -7.394 -20.196  -6.719  0.00-17.00           C  
ATOM   4299  HA  GLN   265      -6.385 -19.962  -6.933  0.00-17.00           H  
ATOM   4300  CB  GLN   265      -7.451 -21.696  -6.709  0.00-17.00           C  
ATOM   4301  HB2 GLN   265      -7.685 -22.094  -7.657  0.00-17.00           H  
ATOM   4302  HB3 GLN   265      -8.270 -22.102  -6.071  0.00-17.00           H  
ATOM   4303  CG  GLN   265      -6.180 -22.371  -6.055  0.00-17.00           C  
ATOM   4304  HG2 GLN   265      -6.009 -21.925  -5.051  0.00-17.00           H  
ATOM   4305  HG3 GLN   265      -5.287 -22.205  -6.681  0.00-17.00           H  
ATOM   4306  CD  GLN   265      -6.331 -23.846  -5.846  0.00-17.00           C  
ATOM   4307  OE1 GLN   265      -7.366 -24.542  -5.950  0.00-17.00           O  
ATOM   4308  NE2 GLN   265      -5.180 -24.390  -5.501  0.00-17.00           N  
ATOM   4309 HE21 GLN   265      -4.293 -23.891  -5.603  0.00-17.00           H  
ATOM   4310 HE22 GLN   265      -5.158 -25.395  -5.553  0.00-17.00           H  
ATOM   4311  C   GLN   265      -8.170 -19.542  -7.931  0.00-17.00           C  
ATOM   4312  O   GLN   265      -7.555 -18.970  -8.852  0.00-17.00           O  
ATOM   4313  N   LEU   266      -9.479 -19.467  -7.795  0.00-17.00           N  
ATOM   4314  H   LEU   266      -9.777 -19.869  -6.971  0.00-17.00           H  
ATOM   4315  CA  LEU   266     -10.550 -18.925  -8.648  0.00-17.00           C  
ATOM   4316  HA  LEU   266     -10.617 -19.527  -9.525  0.00-17.00           H  
ATOM   4317  CB  LEU   266     -11.921 -19.072  -7.979  0.00-17.00           C  
ATOM   4318  HB2 LEU   266     -12.078 -18.445  -7.135  0.00-17.00           H  
ATOM   4319  HB3 LEU   266     -12.035 -20.007  -7.490  0.00-17.00           H  
ATOM   4320  CG  LEU   266     -13.151 -18.778  -8.778  0.00-17.00           C  
ATOM   4321  HG  LEU   266     -13.038 -17.913  -9.406  0.00-17.00           H  
ATOM   4322  CD1 LEU   266     -13.672 -20.024  -9.532  0.00-17.00           C  
ATOM   4323 HD11 LEU   266     -12.897 -20.250 -10.212  0.00-17.00           H  
ATOM   4324 HD12 LEU   266     -13.787 -20.914  -8.935  0.00-17.00           H  
ATOM   4325 HD13 LEU   266     -14.529 -19.939 -10.147  0.00-17.00           H  
ATOM   4326  CD2 LEU   266     -14.336 -18.312  -7.913  0.00-17.00           C  
ATOM   4327 HD21 LEU   266     -14.230 -17.326  -7.575  0.00-17.00           H  
ATOM   4328 HD22 LEU   266     -14.404 -19.007  -7.022  0.00-17.00           H  
ATOM   4329 HD23 LEU   266     -15.205 -18.427  -8.428  0.00-17.00           H  
ATOM   4330  C   LEU   266     -10.279 -17.450  -9.064  0.00-17.00           C  
ATOM   4331  O   LEU   266     -10.377 -17.138 -10.235  0.00-17.00           O  
ATOM   4332  N   ARN   267      -9.874 -16.636  -8.103  0.00-17.00           N  
ATOM   4333  H   ARN   267      -9.960 -16.989  -7.066  0.00-17.00           H  
ATOM   4334  CA  ARN   267      -9.518 -15.227  -8.352  0.00-17.00           C  
ATOM   4335  HA  ARN   267     -10.385 -14.769  -8.850  0.00-17.00           H  
ATOM   4336  CB  ARN   267      -9.148 -14.693  -6.926  0.00-17.00           C  
ATOM   4337  HB2 ARN   267      -8.340 -15.200  -6.429  0.00-17.00           H  
ATOM   4338  HB3 ARN   267      -9.917 -14.802  -6.243  0.00-17.00           H  
ATOM   4339  CG  ARN   267      -8.854 -13.155  -6.977  0.00-17.00           C  
ATOM   4340  HG2 ARN   267      -9.772 -12.660  -7.220  0.00-17.00           H  
ATOM   4341  HG3 ARN   267      -8.080 -13.013  -7.709  0.00-17.00           H  
ATOM   4342  CD  ARN   267      -8.388 -12.438  -5.747  0.00-17.00           C  
ATOM   4343  HD2 ARN   267      -7.839 -13.284  -5.224  0.00-17.00           H  
ATOM   4344  HD3 ARN   267      -9.231 -12.201  -5.053  0.00-17.00           H  
ATOM   4345  NE  ARN   267      -7.612 -11.226  -5.970  0.00-17.00           N  
ATOM   4346  HE  ARN   267      -8.164 -10.363  -5.997  0.00-17.00           H  
ATOM   4347  CZ  ARN   267      -6.245 -11.087  -5.953  0.00-17.00           C  
ATOM   4348  NH1 ARN   267      -5.471 -12.054  -5.851  0.00-17.00           N  
ATOM   4349 HH11 ARN   267      -6.019 -12.889  -5.972  0.00-17.00           H  
ATOM   4350  NH2 ARN   267      -5.827  -9.704  -5.989  0.00-17.00           N  
ATOM   4351 HH21 ARN   267      -5.282  -9.530  -5.153  0.00-17.00           H  
ATOM   4352 HH22 ARN   267      -5.290  -9.433  -6.780  0.00-17.00           H  
ATOM   4353  C   ARN   267      -8.288 -15.131  -9.228  0.00-17.00           C  
ATOM   4354  O   ARN   267      -8.263 -14.358 -10.160  0.00-17.00           O  
ATOM   4355  N   PHE   268      -7.289 -15.923  -8.924  0.00-17.00           N  
ATOM   4356  H   PHE   268      -7.508 -16.662  -8.249  0.00-17.00           H  
ATOM   4357  CA  PHE   268      -6.072 -16.043  -9.739  0.00-17.00           C  
ATOM   4358  HA  PHE   268      -5.650 -15.056  -9.941  0.00-17.00           H  
ATOM   4359  CB  PHE   268      -5.053 -16.926  -9.135  0.00-17.00           C  
ATOM   4360  HB2 PHE   268      -5.132 -17.974  -9.458  0.00-17.00           H  
ATOM   4361  HB3 PHE   268      -5.268 -16.980  -8.100  0.00-17.00           H  
ATOM   4362  CG  PHE   268      -3.603 -16.489  -9.254  0.00-17.00           C  
ATOM   4363  CD1 PHE   268      -3.102 -15.739  -8.213  0.00-17.00           C  
ATOM   4364  HD1 PHE   268      -3.747 -15.552  -7.390  0.00-17.00           H  
ATOM   4365  CE1 PHE   268      -1.692 -15.508  -8.172  0.00-17.00           C  
ATOM   4366  HE1 PHE   268      -1.341 -14.934  -7.306  0.00-17.00           H  
ATOM   4367  CZ  PHE   268      -0.905 -15.937  -9.280  0.00-17.00           C  
ATOM   4368  HZ  PHE   268       0.108 -15.604  -9.260  0.00-17.00           H  
ATOM   4369  CE2 PHE   268      -1.450 -16.667 -10.346  0.00-17.00           C  
ATOM   4370  HE2 PHE   268      -0.831 -16.976 -11.188  0.00-17.00           H  
ATOM   4371  CD2 PHE   268      -2.842 -16.978 -10.308  0.00-17.00           C  
ATOM   4372  HD2 PHE   268      -3.268 -17.608 -10.973  0.00-17.00           H  
ATOM   4373  C   PHE   268      -6.291 -16.538 -11.234  0.00-17.00           C  
ATOM   4374  O   PHE   268      -5.626 -15.944 -12.149  0.00-17.00           O  
ATOM   4375  N   SER   269      -7.280 -17.441 -11.562  0.00-17.00           N  
ATOM   4376  H   SER   269      -7.697 -17.885 -10.744  0.00-17.00           H  
ATOM   4377  CA  SER   269      -7.658 -17.722 -12.958  0.00-17.00           C  
ATOM   4378  HA  SER   269      -6.663 -17.774 -13.428  0.00-17.00           H  
ATOM   4379  CB  SER   269      -8.383 -19.046 -13.185  0.00-17.00           C  
ATOM   4380  HB2 SER   269      -7.899 -19.837 -12.618  0.00-17.00           H  
ATOM   4381  HB3 SER   269      -8.311 -19.227 -14.244  0.00-17.00           H  
ATOM   4382  OG  SER   269      -9.693 -19.007 -12.571  0.00-17.00           O  
ATOM   4383  HG  SER   269      -9.577 -18.520 -11.758  0.00-17.00           H  
ATOM   4384  C   SER   269      -8.273 -16.487 -13.680  0.00-17.00           C  
ATOM   4385  O   SER   269      -8.329 -16.510 -14.930  0.00-17.00           O  
ATOM   4386  N   TYR   270      -8.746 -15.416 -12.933  0.00-17.00           N  
ATOM   4387  H   TYR   270      -8.423 -15.422 -11.991  0.00-17.00           H  
ATOM   4388  CA  TYR   270      -9.221 -14.203 -13.666  0.00-17.00           C  
ATOM   4389  HA  TYR   270      -9.762 -14.485 -14.568  0.00-17.00           H  
ATOM   4390  CB  TYR   270     -10.137 -13.263 -12.825  0.00-17.00           C  
ATOM   4391  HB2 TYR   270      -9.751 -13.252 -11.824  0.00-17.00           H  
ATOM   4392  HB3 TYR   270      -9.986 -12.211 -13.170  0.00-17.00           H  
ATOM   4393  CG  TYR   270     -11.560 -13.640 -12.858  0.00-17.00           C  
ATOM   4394  CD1 TYR   270     -12.019 -14.890 -12.351  0.00-17.00           C  
ATOM   4395  HD1 TYR   270     -11.414 -15.597 -11.827  0.00-17.00           H  
ATOM   4396  CE1 TYR   270     -13.413 -15.147 -12.434  0.00-17.00           C  
ATOM   4397  HE1 TYR   270     -13.740 -16.084 -12.109  0.00-17.00           H  
ATOM   4398  CZ  TYR   270     -14.318 -14.176 -12.904  0.00-17.00           C  
ATOM   4399  OH  TYR   270     -15.674 -14.458 -12.829  0.00-17.00           O  
ATOM   4400  HH  TYR   270     -16.189 -13.698 -12.619  0.00-17.00           H  
ATOM   4401  CE2 TYR   270     -13.913 -12.958 -13.469  0.00-17.00           C  
ATOM   4402  HE2 TYR   270     -14.592 -12.264 -14.009  0.00-17.00           H  
ATOM   4403  CD2 TYR   270     -12.493 -12.740 -13.452  0.00-17.00           C  
ATOM   4404  HD2 TYR   270     -12.212 -11.890 -14.026  0.00-17.00           H  
ATOM   4405  C   TYR   270      -8.012 -13.427 -14.140  0.00-17.00           C  
ATOM   4406  O   TYR   270      -7.935 -12.952 -15.272  0.00-17.00           O  
ATOM   4407  N   LEU   271      -7.015 -13.247 -13.267  0.00-17.00           N  
ATOM   4408  H   LEU   271      -7.027 -13.924 -12.485  0.00-17.00           H  
ATOM   4409  CA  LEU   271      -5.821 -12.389 -13.476  0.00-17.00           C  
ATOM   4410  HA  LEU   271      -6.134 -11.482 -13.860  0.00-17.00           H  
ATOM   4411  CB  LEU   271      -4.997 -12.186 -12.139  0.00-17.00           C  
ATOM   4412  HB2 LEU   271      -4.119 -11.600 -12.286  0.00-17.00           H  
ATOM   4413  HB3 LEU   271      -4.530 -13.120 -11.923  0.00-17.00           H  
ATOM   4414  CG  LEU   271      -5.801 -11.611 -10.976  0.00-17.00           C  
ATOM   4415  HG  LEU   271      -6.760 -12.129 -10.849  0.00-17.00           H  
ATOM   4416  CD1 LEU   271      -5.001 -11.784  -9.737  0.00-17.00           C  
ATOM   4417 HD11 LEU   271      -3.901 -11.525  -9.811  0.00-17.00           H  
ATOM   4418 HD12 LEU   271      -5.412 -11.177  -8.885  0.00-17.00           H  
ATOM   4419 HD13 LEU   271      -4.964 -12.817  -9.322  0.00-17.00           H  
ATOM   4420  CD2 LEU   271      -6.082 -10.126 -11.306  0.00-17.00           C  
ATOM   4421 HD21 LEU   271      -6.184  -9.493 -10.410  0.00-17.00           H  
ATOM   4422 HD22 LEU   271      -5.374  -9.645 -11.974  0.00-17.00           H  
ATOM   4423 HD23 LEU   271      -7.007 -10.156 -11.850  0.00-17.00           H  
ATOM   4424  C   LEU   271      -4.843 -12.941 -14.509  0.00-17.00           C  
ATOM   4425  O   LEU   271      -4.100 -12.186 -15.157  0.00-17.00           O  
ATOM   4426  N   ALA   272      -4.716 -14.263 -14.616  0.00-17.00           N  
ATOM   4427  H   ALA   272      -5.287 -14.879 -14.091  0.00-17.00           H  
ATOM   4428  CA  ALA   272      -4.166 -14.906 -15.793  0.00-17.00           C  
ATOM   4429  HA  ALA   272      -3.062 -14.703 -15.974  0.00-17.00           H  
ATOM   4430  CB  ALA   272      -4.043 -16.402 -15.536  0.00-17.00           C  
ATOM   4431  HB1 ALA   272      -5.048 -16.788 -15.250  0.00-17.00           H  
ATOM   4432  HB2 ALA   272      -3.350 -16.603 -14.682  0.00-17.00           H  
ATOM   4433  HB3 ALA   272      -3.818 -16.998 -16.424  0.00-17.00           H  
ATOM   4434  C   ALA   272      -4.895 -14.715 -17.118  0.00-17.00           C  
ATOM   4435  O   ALA   272      -4.193 -14.624 -18.126  0.00-17.00           O  
ATOM   4436  N   VAL   273      -6.275 -14.701 -17.207  0.00-17.00           N  
ATOM   4437  H   VAL   273      -6.819 -14.845 -16.355  0.00-17.00           H  
ATOM   4438  CA  VAL   273      -7.012 -14.324 -18.450  0.00-17.00           C  
ATOM   4439  HA  VAL   273      -6.472 -14.858 -19.221  0.00-17.00           H  
ATOM   4440  CB  VAL   273      -8.535 -14.781 -18.382  0.00-17.00           C  
ATOM   4441  HB  VAL   273      -8.959 -14.185 -17.613  0.00-17.00           H  
ATOM   4442  CG1 VAL   273      -9.302 -14.576 -19.677  0.00-17.00           C  
ATOM   4443 HG11 VAL   273      -9.036 -15.310 -20.387  0.00-17.00           H  
ATOM   4444 HG12 VAL   273      -9.062 -13.593 -20.052  0.00-17.00           H  
ATOM   4445 HG13 VAL   273     -10.396 -14.700 -19.441  0.00-17.00           H  
ATOM   4446  CG2 VAL   273      -8.484 -16.290 -18.040  0.00-17.00           C  
ATOM   4447 HG21 VAL   273      -7.934 -16.797 -18.839  0.00-17.00           H  
ATOM   4448 HG22 VAL   273      -9.493 -16.661 -17.924  0.00-17.00           H  
ATOM   4449 HG23 VAL   273      -7.904 -16.478 -17.116  0.00-17.00           H  
ATOM   4450  C   VAL   273      -6.862 -12.811 -18.679  0.00-17.00           C  
ATOM   4451  O   VAL   273      -6.419 -12.412 -19.768  0.00-17.00           O  
ATOM   4452  N   ILE   274      -7.077 -11.961 -17.662  0.00-17.00           N  
ATOM   4453  H   ILE   274      -7.306 -12.338 -16.748  0.00-17.00           H  
ATOM   4454  CA  ILE   274      -7.089 -10.525 -17.877  0.00-17.00           C  
ATOM   4455  HA  ILE   274      -7.834 -10.342 -18.607  0.00-17.00           H  
ATOM   4456  CB  ILE   274      -7.536  -9.759 -16.650  0.00-17.00           C  
ATOM   4457  HB  ILE   274      -7.066 -10.181 -15.744  0.00-17.00           H  
ATOM   4458  CG2 ILE   274      -7.186  -8.295 -16.864  0.00-17.00           C  
ATOM   4459 HG21 ILE   274      -7.692  -7.831 -17.742  0.00-17.00           H  
ATOM   4460 HG22 ILE   274      -6.161  -8.175 -17.014  0.00-17.00           H  
ATOM   4461 HG23 ILE   274      -7.520  -7.746 -15.919  0.00-17.00           H  
ATOM   4462  CG1 ILE   274      -9.042  -9.904 -16.402  0.00-17.00           C  
ATOM   4463 HG12 ILE   274      -9.264 -10.973 -16.543  0.00-17.00           H  
ATOM   4464 HG13 ILE   274      -9.582  -9.284 -17.079  0.00-17.00           H  
ATOM   4465  CD1 ILE   274      -9.377  -9.471 -14.994  0.00-17.00           C  
ATOM   4466 HD11 ILE   274      -9.723 -10.417 -14.562  0.00-17.00           H  
ATOM   4467 HD12 ILE   274      -8.525  -9.196 -14.414  0.00-17.00           H  
ATOM   4468 HD13 ILE   274     -10.178  -8.785 -14.946  0.00-17.00           H  
ATOM   4469  C   ILE   274      -5.712 -10.087 -18.378  0.00-17.00           C  
ATOM   4470  O   ILE   274      -5.612  -9.318 -19.371  0.00-17.00           O  
ATOM   4471  N   GLH   275      -4.645 -10.523 -17.690  0.00-17.00           N  
ATOM   4472  H   GLH   275      -4.765 -11.276 -17.028  0.00-17.00           H  
ATOM   4473  CA  GLH   275      -3.322 -10.257 -18.204  0.00-17.00           C  
ATOM   4474  HA  GLH   275      -3.169  -9.189 -18.320  0.00-17.00           H  
ATOM   4475  CB  GLH   275      -2.276 -10.736 -17.136  0.00-17.00           C  
ATOM   4476  HB2 GLH   275      -2.417 -10.167 -16.199  0.00-17.00           H  
ATOM   4477  HB3 GLH   275      -2.331 -11.820 -16.934  0.00-17.00           H  
ATOM   4478  CG  GLH   275      -0.850 -10.420 -17.445  0.00-17.00           C  
ATOM   4479  HG2 GLH   275      -0.158 -10.891 -16.757  0.00-17.00           H  
ATOM   4480  HG3 GLH   275      -0.716 -10.932 -18.385  0.00-17.00           H  
ATOM   4481  CD  GLH   275      -0.460  -8.953 -17.633  0.00-17.00           C  
ATOM   4482  OE1 GLH   275      -1.358  -8.116 -17.071  0.00-17.00           O  
ATOM   4483  OE2 GLH   275       0.577  -8.680 -18.232  0.00-17.00           O  
ATOM   4484  HE1 GLH   275      -1.703  -7.491 -17.700  0.00-17.00           H  
ATOM   4485  C   GLH   275      -3.010 -10.867 -19.541  0.00-17.00           C  
ATOM   4486  O   GLH   275      -2.478 -10.187 -20.431  0.00-17.00           O  
ATOM   4487  N   GLY   276      -3.320 -12.177 -19.741  0.00-17.00           N  
ATOM   4488  H   GLY   276      -3.850 -12.725 -19.090  0.00-17.00           H  
ATOM   4489  CA  GLY   276      -3.218 -12.881 -20.966  0.00-17.00           C  
ATOM   4490  HA2 GLY   276      -2.165 -13.103 -21.175  0.00-17.00           H  
ATOM   4491  HA3 GLY   276      -3.721 -13.854 -20.954  0.00-17.00           H  
ATOM   4492  C   GLY   276      -3.866 -12.094 -22.136  0.00-17.00           C  
ATOM   4493  O   GLY   276      -3.438 -12.182 -23.255  0.00-17.00           O  
ATOM   4494  N   ALA   277      -5.028 -11.461 -21.952  0.00-17.00           N  
ATOM   4495  H   ALA   277      -5.503 -11.670 -21.056  0.00-17.00           H  
ATOM   4496  CA  ALA   277      -5.742 -10.781 -22.955  0.00-17.00           C  
ATOM   4497  HA  ALA   277      -5.922 -11.515 -23.703  0.00-17.00           H  
ATOM   4498  CB  ALA   277      -7.053 -10.192 -22.411  0.00-17.00           C  
ATOM   4499  HB1 ALA   277      -7.219  -9.236 -22.854  0.00-17.00           H  
ATOM   4500  HB2 ALA   277      -7.000  -9.990 -21.307  0.00-17.00           H  
ATOM   4501  HB3 ALA   277      -7.914 -10.859 -22.614  0.00-17.00           H  
ATOM   4502  C   ALA   277      -4.923  -9.657 -23.657  0.00-17.00           C  
ATOM   4503  O   ALA   277      -5.126  -9.386 -24.855  0.00-17.00           O  
ATOM   4504  N   LYN   278      -3.962  -9.120 -22.959  0.00-17.00           N  
ATOM   4505  H   LYN   278      -4.060  -9.167 -21.940  0.00-17.00           H  
ATOM   4506  CA  LYN   278      -3.120  -8.136 -23.595  0.00-17.00           C  
ATOM   4507  HA  LYN   278      -3.730  -7.242 -23.910  0.00-17.00           H  
ATOM   4508  CB  LYN   278      -2.031  -7.614 -22.596  0.00-17.00           C  
ATOM   4509  HB2 LYN   278      -1.392  -8.424 -22.308  0.00-17.00           H  
ATOM   4510  HB3 LYN   278      -1.455  -6.851 -23.157  0.00-17.00           H  
ATOM   4511  CG  LYN   278      -2.647  -6.938 -21.393  0.00-17.00           C  
ATOM   4512  HG2 LYN   278      -3.353  -6.194 -21.683  0.00-17.00           H  
ATOM   4513  HG3 LYN   278      -3.169  -7.730 -20.825  0.00-17.00           H  
ATOM   4514  CD  LYN   278      -1.503  -6.434 -20.473  0.00-17.00           C  
ATOM   4515  HD2 LYN   278      -0.882  -5.763 -20.980  0.00-17.00           H  
ATOM   4516  HD3 LYN   278      -0.894  -7.304 -20.314  0.00-17.00           H  
ATOM   4517  CE  LYN   278      -2.060  -5.936 -19.151  0.00-17.00           C  
ATOM   4518  HE2 LYN   278      -2.715  -5.038 -19.279  0.00-17.00           H  
ATOM   4519  HE3 LYN   278      -2.701  -6.727 -18.729  0.00-17.00           H  
ATOM   4520  NZ  LYN   278      -0.951  -5.523 -18.297  0.00-17.00           N  
ATOM   4521  HZ1 LYN   278      -0.095  -5.796 -18.745  0.00-17.00           H  
ATOM   4522  HZ2 LYN   278      -0.929  -4.568 -18.026  0.00-17.00           H  
ATOM   4523  C   LYN   278      -2.330  -8.728 -24.771  0.00-17.00           C  
ATOM   4524  O   LYN   278      -2.180  -8.103 -25.830  0.00-17.00           O  
ATOM   4525  N   PHE   279      -1.836  -9.938 -24.612  0.00-17.00           N  
ATOM   4526  H   PHE   279      -1.870 -10.357 -23.677  0.00-17.00           H  
ATOM   4527  CA  PHE   279      -1.145 -10.604 -25.759  0.00-17.00           C  
ATOM   4528  HA  PHE   279      -0.376  -9.979 -26.231  0.00-17.00           H  
ATOM   4529  CB  PHE   279      -0.528 -11.871 -25.199  0.00-17.00           C  
ATOM   4530  HB2 PHE   279      -1.272 -12.544 -24.741  0.00-17.00           H  
ATOM   4531  HB3 PHE   279       0.243 -11.669 -24.400  0.00-17.00           H  
ATOM   4532  CG  PHE   279       0.222 -12.594 -26.262  0.00-17.00           C  
ATOM   4533  CD1 PHE   279       1.522 -12.270 -26.613  0.00-17.00           C  
ATOM   4534  HD1 PHE   279       2.047 -11.483 -26.210  0.00-17.00           H  
ATOM   4535  CE1 PHE   279       2.195 -13.043 -27.575  0.00-17.00           C  
ATOM   4536  HE1 PHE   279       3.219 -12.803 -27.769  0.00-17.00           H  
ATOM   4537  CZ  PHE   279       1.619 -14.127 -28.216  0.00-17.00           C  
ATOM   4538  HZ  PHE   279       2.289 -14.781 -28.757  0.00-17.00           H  
ATOM   4539  CE2 PHE   279       0.299 -14.417 -27.897  0.00-17.00           C  
ATOM   4540  HE2 PHE   279      -0.092 -15.339 -28.225  0.00-17.00           H  
ATOM   4541  CD2 PHE   279      -0.422 -13.660 -26.896  0.00-17.00           C  
ATOM   4542  HD2 PHE   279      -1.437 -13.953 -26.691  0.00-17.00           H  
ATOM   4543  C   PHE   279      -2.161 -10.972 -26.877  0.00-17.00           C  
ATOM   4544  O   PHE   279      -1.898 -10.750 -28.061  0.00-17.00           O  
ATOM   4545  N   ILE   280      -3.340 -11.534 -26.518  0.00-17.00           N  
ATOM   4546  H   ILE   280      -3.565 -11.559 -25.523  0.00-17.00           H  
ATOM   4547  CA  ILE   280      -4.354 -11.869 -27.428  0.00-17.00           C  
ATOM   4548  HA  ILE   280      -3.871 -12.570 -28.099  0.00-17.00           H  
ATOM   4549  CB  ILE   280      -5.478 -12.658 -26.759  0.00-17.00           C  
ATOM   4550  HB  ILE   280      -5.981 -12.025 -26.059  0.00-17.00           H  
ATOM   4551  CG2 ILE   280      -6.505 -13.134 -27.776  0.00-17.00           C  
ATOM   4552 HG21 ILE   280      -6.696 -14.222 -27.836  0.00-17.00           H  
ATOM   4553 HG22 ILE   280      -7.518 -12.694 -27.599  0.00-17.00           H  
ATOM   4554 HG23 ILE   280      -6.118 -12.763 -28.808  0.00-17.00           H  
ATOM   4555  CG1 ILE   280      -5.005 -13.898 -25.985  0.00-17.00           C  
ATOM   4556 HG12 ILE   280      -5.811 -14.515 -25.582  0.00-17.00           H  
ATOM   4557 HG13 ILE   280      -4.467 -13.542 -25.169  0.00-17.00           H  
ATOM   4558  CD1 ILE   280      -4.004 -14.705 -26.719  0.00-17.00           C  
ATOM   4559 HD11 ILE   280      -3.958 -14.587 -27.776  0.00-17.00           H  
ATOM   4560 HD12 ILE   280      -3.014 -14.537 -26.359  0.00-17.00           H  
ATOM   4561 HD13 ILE   280      -4.176 -15.770 -26.569  0.00-17.00           H  
ATOM   4562  C   ILE   280      -4.834 -10.714 -28.246  0.00-17.00           C  
ATOM   4563  O   ILE   280      -5.085 -10.865 -29.439  0.00-17.00           O  
ATOM   4564  N   MET   281      -4.900  -9.507 -27.670  0.00-17.00           N  
ATOM   4565  H   MET   281      -4.513  -9.487 -26.731  0.00-17.00           H  
ATOM   4566  CA  MET   281      -5.483  -8.402 -28.337  0.00-17.00           C  
ATOM   4567  HA  MET   281      -6.143  -8.876 -29.003  0.00-17.00           H  
ATOM   4568  CB  MET   281      -6.328  -7.509 -27.402  0.00-17.00           C  
ATOM   4569  HB2 MET   281      -6.578  -6.642 -27.846  0.00-17.00           H  
ATOM   4570  HB3 MET   281      -5.687  -7.270 -26.550  0.00-17.00           H  
ATOM   4571  CG  MET   281      -7.564  -8.213 -26.762  0.00-17.00           C  
ATOM   4572  HG2 MET   281      -7.188  -9.007 -26.072  0.00-17.00           H  
ATOM   4573  HG3 MET   281      -8.146  -7.466 -26.222  0.00-17.00           H  
ATOM   4574  SD  MET   281      -8.661  -8.922 -28.010  0.00-17.00           S  
ATOM   4575  CE  MET   281      -9.278  -7.381 -28.778  0.00-17.00           C  
ATOM   4576  HE1 MET   281      -8.964  -7.256 -29.805  0.00-17.00           H  
ATOM   4577  HE2 MET   281      -8.974  -6.545 -28.163  0.00-17.00           H  
ATOM   4578  HE3 MET   281     -10.384  -7.380 -28.673  0.00-17.00           H  
ATOM   4579  C   MET   281      -4.433  -7.562 -29.142  0.00-17.00           C  
ATOM   4580  O   MET   281      -4.659  -6.380 -29.429  0.00-17.00           O  
ATOM   4581  N   GLY   282      -3.204  -8.131 -29.294  0.00-17.00           N  
ATOM   4582  H   GLY   282      -3.074  -9.093 -28.945  0.00-17.00           H  
ATOM   4583  CA  GLY   282      -2.274  -7.637 -30.268  0.00-17.00           C  
ATOM   4584  HA2 GLY   282      -2.037  -8.348 -30.995  0.00-17.00           H  
ATOM   4585  HA3 GLY   282      -2.734  -6.786 -30.723  0.00-17.00           H  
ATOM   4586  C   GLY   282      -1.004  -7.042 -29.653  0.00-17.00           C  
ATOM   4587  O   GLY   282      -0.162  -6.535 -30.386  0.00-17.00           O  
ATOM   4588  N   ASH   283      -0.750  -7.093 -28.352  0.00-17.00           N  
ATOM   4589  H   ASH   283      -1.595  -7.116 -27.739  0.00-17.00           H  
ATOM   4590  CA  ASH   283       0.481  -6.651 -27.791  0.00-17.00           C  
ATOM   4591  HA  ASH   283       0.918  -5.905 -28.397  0.00-17.00           H  
ATOM   4592  CB  ASH   283       0.146  -6.041 -26.430  0.00-17.00           C  
ATOM   4593  HB2 ASH   283      -0.601  -5.222 -26.447  0.00-17.00           H  
ATOM   4594  HB3 ASH   283      -0.206  -6.809 -25.734  0.00-17.00           H  
ATOM   4595  CG  ASH   283       1.397  -5.429 -25.703  0.00-17.00           C  
ATOM   4596  OD1 ASH   283       2.471  -5.255 -26.506  0.00-17.00           O  
ATOM   4597  OD2 ASH   283       1.296  -4.973 -24.528  0.00-17.00           O  
ATOM   4598  HD1 ASH   283       2.965  -4.502 -26.175  0.00-17.00           H  
ATOM   4599  C   ASH   283       1.408  -7.783 -27.600  0.00-17.00           C  
ATOM   4600  O   ASH   283       1.561  -8.364 -26.537  0.00-17.00           O  
ATOM   4601  N   SER   284       2.154  -8.105 -28.702  0.00-17.00           N  
ATOM   4602  H   SER   284       2.012  -7.584 -29.572  0.00-17.00           H  
ATOM   4603  CA  SER   284       3.020  -9.205 -28.751  0.00-17.00           C  
ATOM   4604  HA  SER   284       2.430 -10.106 -28.500  0.00-17.00           H  
ATOM   4605  CB  SER   284       3.621  -9.386 -30.189  0.00-17.00           C  
ATOM   4606  HB2 SER   284       3.897  -8.418 -30.612  0.00-17.00           H  
ATOM   4607  HB3 SER   284       4.538  -9.985 -30.137  0.00-17.00           H  
ATOM   4608  OG  SER   284       2.614 -10.012 -31.036  0.00-17.00           O  
ATOM   4609  HG  SER   284       2.266  -9.316 -31.554  0.00-17.00           H  
ATOM   4610  C   SER   284       4.148  -9.182 -27.702  0.00-17.00           C  
ATOM   4611  O   SER   284       4.676 -10.202 -27.282  0.00-17.00           O  
ATOM   4612  N   SER   285       4.642  -7.925 -27.406  0.00-17.00           N  
ATOM   4613  H   SER   285       4.267  -7.153 -27.985  0.00-17.00           H  
ATOM   4614  CA  SER   285       5.752  -7.639 -26.491  0.00-17.00           C  
ATOM   4615  HA  SER   285       6.636  -8.137 -26.889  0.00-17.00           H  
ATOM   4616  CB  SER   285       6.173  -6.172 -26.649  0.00-17.00           C  
ATOM   4617  HB2 SER   285       7.201  -6.095 -26.269  0.00-17.00           H  
ATOM   4618  HB3 SER   285       6.130  -5.958 -27.711  0.00-17.00           H  
ATOM   4619  OG  SER   285       5.309  -5.369 -25.851  0.00-17.00           O  
ATOM   4620  HG  SER   285       4.554  -5.195 -26.373  0.00-17.00           H  
ATOM   4621  C   SER   285       5.427  -8.115 -25.063  0.00-17.00           C  
ATOM   4622  O   SER   285       6.358  -8.338 -24.278  0.00-17.00           O  
ATOM   4623  N   VAL   286       4.169  -8.203 -24.659  0.00-17.00           N  
ATOM   4624  H   VAL   286       3.422  -7.922 -25.300  0.00-17.00           H  
ATOM   4625  CA  VAL   286       3.874  -8.509 -23.297  0.00-17.00           C  
ATOM   4626  HA  VAL   286       4.459  -7.804 -22.635  0.00-17.00           H  
ATOM   4627  CB  VAL   286       2.377  -8.471 -22.997  0.00-17.00           C  
ATOM   4628  HB  VAL   286       2.001  -7.606 -23.487  0.00-17.00           H  
ATOM   4629  CG1 VAL   286       1.620  -9.700 -23.435  0.00-17.00           C  
ATOM   4630 HG11 VAL   286       1.425  -9.660 -24.566  0.00-17.00           H  
ATOM   4631 HG12 VAL   286       0.626  -9.755 -23.000  0.00-17.00           H  
ATOM   4632 HG13 VAL   286       2.117 -10.605 -23.274  0.00-17.00           H  
ATOM   4633  CG2 VAL   286       2.184  -8.239 -21.481  0.00-17.00           C  
ATOM   4634 HG21 VAL   286       2.003  -9.167 -20.989  0.00-17.00           H  
ATOM   4635 HG22 VAL   286       3.055  -7.724 -20.956  0.00-17.00           H  
ATOM   4636 HG23 VAL   286       1.327  -7.634 -21.315  0.00-17.00           H  
ATOM   4637  C   VAL   286       4.349  -9.926 -22.918  0.00-17.00           C  
ATOM   4638  O   VAL   286       4.629 -10.159 -21.763  0.00-17.00           O  
ATOM   4639  N   GLN   287       4.502 -10.824 -23.919  0.00-17.00           N  
ATOM   4640  H   GLN   287       4.575 -10.406 -24.826  0.00-17.00           H  
ATOM   4641  CA  GLN   287       5.037 -12.138 -23.691  0.00-17.00           C  
ATOM   4642  HA  GLN   287       4.489 -12.648 -22.948  0.00-17.00           H  
ATOM   4643  CB  GLN   287       5.026 -12.985 -24.978  0.00-17.00           C  
ATOM   4644  HB2 GLN   287       4.020 -12.869 -25.414  0.00-17.00           H  
ATOM   4645  HB3 GLN   287       5.755 -12.528 -25.578  0.00-17.00           H  
ATOM   4646  CG  GLN   287       5.378 -14.483 -24.714  0.00-17.00           C  
ATOM   4647  HG2 GLN   287       4.698 -14.856 -23.982  0.00-17.00           H  
ATOM   4648  HG3 GLN   287       6.403 -14.502 -24.334  0.00-17.00           H  
ATOM   4649  CD  GLN   287       5.341 -15.263 -26.020  0.00-17.00           C  
ATOM   4650  OE1 GLN   287       5.317 -14.748 -27.138  0.00-17.00           O  
ATOM   4651  NE2 GLN   287       5.441 -16.598 -25.889  0.00-17.00           N  
ATOM   4652 HE21 GLN   287       5.661 -16.924 -24.932  0.00-17.00           H  
ATOM   4653 HE22 GLN   287       5.472 -17.191 -26.667  0.00-17.00           H  
ATOM   4654  C   GLN   287       6.474 -12.137 -23.121  0.00-17.00           C  
ATOM   4655  O   GLN   287       6.848 -12.873 -22.225  0.00-17.00           O  
ATOM   4656  N   ASH   288       7.282 -11.248 -23.704  0.00-17.00           N  
ATOM   4657  H   ASH   288       7.121 -10.976 -24.690  0.00-17.00           H  
ATOM   4658  CA  ASH   288       8.694 -11.011 -23.262  0.00-17.00           C  
ATOM   4659  HA  ASH   288       9.242 -11.954 -23.262  0.00-17.00           H  
ATOM   4660  CB  ASH   288       9.461 -10.044 -24.154  0.00-17.00           C  
ATOM   4661  HB2 ASH   288       8.900  -9.095 -24.383  0.00-17.00           H  
ATOM   4662  HB3 ASH   288      10.393  -9.818 -23.645  0.00-17.00           H  
ATOM   4663  CG  ASH   288       9.761 -10.690 -25.542  0.00-17.00           C  
ATOM   4664  OD1 ASH   288      10.105 -12.001 -25.497  0.00-17.00           O  
ATOM   4665  OD2 ASH   288       9.716 -10.029 -26.539  0.00-17.00           O  
ATOM   4666  HD1 ASH   288      10.916 -12.113 -25.017  0.00-17.00           H  
ATOM   4667  C   ASH   288       8.657 -10.406 -21.824  0.00-17.00           C  
ATOM   4668  O   ASH   288       9.588 -10.589 -21.065  0.00-17.00           O  
ATOM   4669  N   GLN   289       7.659  -9.561 -21.499  0.00-17.00           N  
ATOM   4670  H   GLN   289       6.916  -9.359 -22.180  0.00-17.00           H  
ATOM   4671  CA  GLN   289       7.677  -8.978 -20.204  0.00-17.00           C  
ATOM   4672  HA  GLN   289       8.665  -8.568 -19.929  0.00-17.00           H  
ATOM   4673  CB  GLN   289       6.536  -7.927 -20.080  0.00-17.00           C  
ATOM   4674  HB2 GLN   289       6.350  -7.717 -19.060  0.00-17.00           H  
ATOM   4675  HB3 GLN   289       5.623  -8.355 -20.504  0.00-17.00           H  
ATOM   4676  CG  GLN   289       6.748  -6.673 -20.893  0.00-17.00           C  
ATOM   4677  HG2 GLN   289       7.619  -6.126 -20.429  0.00-17.00           H  
ATOM   4678  HG3 GLN   289       7.030  -7.050 -21.951  0.00-17.00           H  
ATOM   4679  CD  GLN   289       5.503  -5.804 -21.083  0.00-17.00           C  
ATOM   4680  OE1 GLN   289       4.753  -5.546 -20.128  0.00-17.00           O  
ATOM   4681  NE2 GLN   289       5.323  -5.362 -22.333  0.00-17.00           N  
ATOM   4682 HE21 GLN   289       4.431  -5.008 -22.519  0.00-17.00           H  
ATOM   4683 HE22 GLN   289       6.106  -5.344 -23.003  0.00-17.00           H  
ATOM   4684  C   GLN   289       7.414 -10.044 -19.149  0.00-17.00           C  
ATOM   4685  O   GLN   289       7.988 -10.050 -18.056  0.00-17.00           O  
ATOM   4686  N   TRP   290       6.620 -11.055 -19.533  0.00-17.00           N  
ATOM   4687  H   TRP   290       6.248 -11.066 -20.460  0.00-17.00           H  
ATOM   4688  CA  TRP   290       6.268 -12.176 -18.629  0.00-17.00           C  
ATOM   4689  HA  TRP   290       5.958 -11.755 -17.676  0.00-17.00           H  
ATOM   4690  CB  TRP   290       5.181 -13.086 -19.183  0.00-17.00           C  
ATOM   4691  HB2 TRP   290       5.586 -13.524 -20.109  0.00-17.00           H  
ATOM   4692  HB3 TRP   290       5.017 -13.942 -18.491  0.00-17.00           H  
ATOM   4693  CG  TRP   290       3.812 -12.442 -19.430  0.00-17.00           C  
ATOM   4694  CD1 TRP   290       3.289 -11.443 -18.701  0.00-17.00           C  
ATOM   4695  HD1 TRP   290       3.666 -11.111 -17.733  0.00-17.00           H  
ATOM   4696  NE1 TRP   290       2.121 -11.041 -19.249  0.00-17.00           N  
ATOM   4697  HE1 TRP   290       1.719 -10.169 -19.089  0.00-17.00           H  
ATOM   4698  CE2 TRP   290       1.761 -11.895 -20.279  0.00-17.00           C  
ATOM   4699  CZ2 TRP   290       0.605 -11.974 -21.031  0.00-17.00           C  
ATOM   4700  HZ2 TRP   290      -0.050 -11.142 -21.004  0.00-17.00           H  
ATOM   4701  CH2 TRP   290       0.493 -13.008 -21.990  0.00-17.00           C  
ATOM   4702  HH2 TRP   290      -0.312 -12.934 -22.689  0.00-17.00           H  
ATOM   4703  CZ3 TRP   290       1.579 -13.884 -22.141  0.00-17.00           C  
ATOM   4704  HZ3 TRP   290       1.577 -14.669 -22.859  0.00-17.00           H  
ATOM   4705  CE3 TRP   290       2.692 -13.833 -21.319  0.00-17.00           C  
ATOM   4706  HE3 TRP   290       3.341 -14.676 -21.301  0.00-17.00           H  
ATOM   4707  CD2 TRP   290       2.823 -12.811 -20.403  0.00-17.00           C  
ATOM   4708  C   TRP   290       7.520 -12.996 -18.414  0.00-17.00           C  
ATOM   4709  O   TRP   290       7.765 -13.370 -17.273  0.00-17.00           O  
ATOM   4710  N   LYN   291       8.271 -13.324 -19.472  0.00-17.00           N  
ATOM   4711  H   LYN   291       7.960 -13.044 -20.384  0.00-17.00           H  
ATOM   4712  CA  LYN   291       9.478 -14.094 -19.326  0.00-17.00           C  
ATOM   4713  HA  LYN   291       9.162 -15.087 -18.952  0.00-17.00           H  
ATOM   4714  CB  LYN   291      10.129 -14.128 -20.698  0.00-17.00           C  
ATOM   4715  HB2 LYN   291       9.383 -14.511 -21.394  0.00-17.00           H  
ATOM   4716  HB3 LYN   291      10.498 -13.140 -21.011  0.00-17.00           H  
ATOM   4717  CG  LYN   291      11.250 -15.071 -20.737  0.00-17.00           C  
ATOM   4718  HG2 LYN   291      11.956 -14.810 -19.909  0.00-17.00           H  
ATOM   4719  HG3 LYN   291      10.935 -16.133 -20.633  0.00-17.00           H  
ATOM   4720  CD  LYN   291      12.074 -15.032 -22.038  0.00-17.00           C  
ATOM   4721  HD2 LYN   291      12.323 -14.016 -22.284  0.00-17.00           H  
ATOM   4722  HD3 LYN   291      11.487 -15.360 -22.882  0.00-17.00           H  
ATOM   4723  CE  LYN   291      13.370 -15.922 -22.039  0.00-17.00           C  
ATOM   4724  HE2 LYN   291      13.120 -16.990 -22.063  0.00-17.00           H  
ATOM   4725  HE3 LYN   291      13.939 -15.711 -21.130  0.00-17.00           H  
ATOM   4726  NZ  LYN   291      14.209 -15.619 -23.205  0.00-17.00           N  
ATOM   4727  HZ1 LYN   291      14.193 -14.676 -23.465  0.00-17.00           H  
ATOM   4728  HZ2 LYN   291      13.947 -16.166 -24.026  0.00-17.00           H  
ATOM   4729  C   LYN   291      10.414 -13.380 -18.290  0.00-17.00           C  
ATOM   4730  O   LYN   291      11.022 -14.056 -17.427  0.00-17.00           O  
ATOM   4731  N   GLH   292      10.518 -12.057 -18.419  0.00-17.00           N  
ATOM   4732  H   GLH   292      10.004 -11.536 -19.115  0.00-17.00           H  
ATOM   4733  CA  GLH   292      11.442 -11.281 -17.539  0.00-17.00           C  
ATOM   4734  HA  GLH   292      12.463 -11.824 -17.532  0.00-17.00           H  
ATOM   4735  CB  GLH   292      11.621  -9.859 -18.029  0.00-17.00           C  
ATOM   4736  HB2 GLH   292      10.639  -9.398 -18.134  0.00-17.00           H  
ATOM   4737  HB3 GLH   292      12.131  -9.268 -17.297  0.00-17.00           H  
ATOM   4738  CG  GLH   292      12.331  -9.748 -19.332  0.00-17.00           C  
ATOM   4739  HG2 GLH   292      12.294  -8.690 -19.651  0.00-17.00           H  
ATOM   4740  HG3 GLH   292      11.884 -10.369 -20.086  0.00-17.00           H  
ATOM   4741  CD  GLH   292      13.799 -10.181 -19.267  0.00-17.00           C  
ATOM   4742  OE1 GLH   292      14.095 -11.413 -19.805  0.00-17.00           O  
ATOM   4743  OE2 GLH   292      14.596  -9.503 -18.549  0.00-17.00           O  
ATOM   4744  HE1 GLH   292      14.914 -11.740 -19.569  0.00-17.00           H  
ATOM   4745  C   GLH   292      10.907 -11.405 -16.120  0.00-17.00           C  
ATOM   4746  O   GLH   292      11.561 -11.835 -15.202  0.00-17.00           O  
ATOM   4747  N   LEU   293       9.709 -10.810 -15.929  0.00-17.00           N  
ATOM   4748  H   LEU   293       9.207 -10.661 -16.837  0.00-17.00           H  
ATOM   4749  CA  LEU   293       9.043 -10.792 -14.668  0.00-17.00           C  
ATOM   4750  HA  LEU   293       9.555 -10.072 -14.138  0.00-17.00           H  
ATOM   4751  CB  LEU   293       7.620 -10.367 -14.881  0.00-17.00           C  
ATOM   4752  HB2 LEU   293       7.064 -11.066 -15.556  0.00-17.00           H  
ATOM   4753  HB3 LEU   293       7.147 -10.430 -13.878  0.00-17.00           H  
ATOM   4754  CG  LEU   293       7.406  -8.893 -15.284  0.00-17.00           C  
ATOM   4755  HG  LEU   293       7.919  -8.759 -16.210  0.00-17.00           H  
ATOM   4756  CD1 LEU   293       5.924  -8.593 -15.436  0.00-17.00           C  
ATOM   4757 HD11 LEU   293       5.769  -7.590 -15.734  0.00-17.00           H  
ATOM   4758 HD12 LEU   293       5.443  -8.792 -14.499  0.00-17.00           H  
ATOM   4759 HD13 LEU   293       5.463  -9.269 -16.168  0.00-17.00           H  
ATOM   4760  CD2 LEU   293       8.013  -8.031 -14.139  0.00-17.00           C  
ATOM   4761 HD21 LEU   293       8.581  -8.590 -13.398  0.00-17.00           H  
ATOM   4762 HD22 LEU   293       7.216  -7.507 -13.607  0.00-17.00           H  
ATOM   4763 HD23 LEU   293       8.614  -7.239 -14.544  0.00-17.00           H  
ATOM   4764  C   LEU   293       9.082 -12.168 -13.994  0.00-17.00           C  
ATOM   4765  O   LEU   293       8.884 -12.286 -12.751  0.00-17.00           O  
ATOM   4766  N   SER   294       9.240 -13.265 -14.752  0.00-17.00           N  
ATOM   4767  H   SER   294       9.203 -13.190 -15.780  0.00-17.00           H  
ATOM   4768  CA  SER   294       9.145 -14.633 -14.186  0.00-17.00           C  
ATOM   4769  HA  SER   294       8.418 -14.599 -13.368  0.00-17.00           H  
ATOM   4770  CB  SER   294       8.617 -15.597 -15.358  0.00-17.00           C  
ATOM   4771  HB2 SER   294       8.118 -16.391 -14.866  0.00-17.00           H  
ATOM   4772  HB3 SER   294       7.870 -15.007 -15.765  0.00-17.00           H  
ATOM   4773  OG  SER   294       9.703 -15.940 -16.270  0.00-17.00           O  
ATOM   4774  HG  SER   294       9.880 -15.298 -16.900  0.00-17.00           H  
ATOM   4775  C   SER   294      10.506 -15.157 -13.626  0.00-17.00           C  
ATOM   4776  O   SER   294      10.590 -16.008 -12.761  0.00-17.00           O  
ATOM   4777  N   HIE   295      11.564 -14.479 -14.083  0.00-17.00           N  
ATOM   4778  H   HIE   295      11.416 -13.571 -14.528  0.00-17.00           H  
ATOM   4779  CA  HIE   295      12.870 -14.836 -13.646  0.00-17.00           C  
ATOM   4780  HA  HIE   295      13.607 -14.279 -14.273  0.00-17.00           H  
ATOM   4781  CB  HIE   295      13.079 -14.413 -12.219  0.00-17.00           C  
ATOM   4782  HB2 HIE   295      14.112 -14.661 -11.841  0.00-17.00           H  
ATOM   4783  HB3 HIE   295      12.413 -14.899 -11.555  0.00-17.00           H  
ATOM   4784  CG  HIE   295      12.857 -12.967 -11.969  0.00-17.00           C  
ATOM   4785  ND1 HIE   295      11.887 -12.469 -11.113  0.00-17.00           N  
ATOM   4786  CE1 HIE   295      11.837 -11.190 -11.252  0.00-17.00           C  
ATOM   4787  HE1 HIE   295      10.971 -10.577 -11.044  0.00-17.00           H  
ATOM   4788  NE2 HIE   295      12.890 -10.730 -11.958  0.00-17.00           N  
ATOM   4789  HE2 HIE   295      12.858  -9.824 -12.484  0.00-17.00           H  
ATOM   4790  CD2 HIE   295      13.497 -11.863 -12.499  0.00-17.00           C  
ATOM   4791  HD2 HIE   295      14.324 -11.706 -13.207  0.00-17.00           H  
ATOM   4792  C   HIE   295      13.108 -16.381 -13.749  0.00-17.00           C  
ATOM   4793  O   HIE   295      13.552 -16.960 -12.778  0.00-17.00           O  
ATOM   4794  N   GLH   296      12.949 -16.889 -14.966  0.00-17.00           N  
ATOM   4795  H   GLH   296      12.871 -16.247 -15.744  0.00-17.00           H  
ATOM   4796  CA  GLH   296      13.078 -18.270 -15.224  0.00-17.00           C  
ATOM   4797  HA  GLH   296      12.555 -18.753 -14.399  0.00-17.00           H  
ATOM   4798  CB  GLH   296      12.306 -18.619 -16.496  0.00-17.00           C  
ATOM   4799  HB2 GLH   296      12.150 -19.727 -16.513  0.00-17.00           H  
ATOM   4800  HB3 GLH   296      11.326 -18.114 -16.453  0.00-17.00           H  
ATOM   4801  CG  GLH   296      13.069 -18.174 -17.767  0.00-17.00           C  
ATOM   4802  HG2 GLH   296      13.195 -17.123 -17.824  0.00-17.00           H  
ATOM   4803  HG3 GLH   296      14.063 -18.645 -17.822  0.00-17.00           H  
ATOM   4804  CD  GLH   296      12.268 -18.564 -19.075  0.00-17.00           C  
ATOM   4805  OE1 GLH   296      10.987 -18.995 -18.864  0.00-17.00           O  
ATOM   4806  OE2 GLH   296      12.857 -18.673 -20.153  0.00-17.00           O  
ATOM   4807  HE1 GLH   296      10.622 -19.284 -19.704  0.00-17.00           H  
ATOM   4808  C   GLH   296      14.576 -18.673 -15.238  0.00-17.00           C  
ATOM   4809  O   GLH   296      14.844 -19.877 -15.135  0.00-17.00           O  
ATOM   4810  N   ASH   297      15.536 -17.759 -15.305  0.00-17.00           N  
ATOM   4811  H   ASH   297      15.223 -16.797 -15.395  0.00-17.00           H  
ATOM   4812  CA  ASH   297      16.903 -18.045 -15.456  0.00-17.00           C  
ATOM   4813  HA  ASH   297      16.950 -18.842 -16.191  0.00-17.00           H  
ATOM   4814  CB  ASH   297      17.611 -16.880 -16.157  0.00-17.00           C  
ATOM   4815  HB2 ASH   297      18.705 -16.924 -16.124  0.00-17.00           H  
ATOM   4816  HB3 ASH   297      17.375 -15.989 -15.661  0.00-17.00           H  
ATOM   4817  CG  ASH   297      17.179 -16.790 -17.647  0.00-17.00           C  
ATOM   4818  OD1 ASH   297      17.359 -17.876 -18.372  0.00-17.00           O  
ATOM   4819  OD2 ASH   297      16.790 -15.749 -18.069  0.00-17.00           O  
ATOM   4820  HD1 ASH   297      16.642 -18.487 -18.147  0.00-17.00           H  
ATOM   4821  C   ASH   297      17.621 -18.454 -14.146  0.00-17.00           C  
ATOM   4822  O   ASH   297      17.521 -17.746 -13.124  0.00-17.00           O  
ATOM   4823  N   LEU   298      18.367 -19.549 -14.217  0.00-17.00           N  
ATOM   4824  H   LEU   298      18.455 -20.069 -15.081  0.00-17.00           H  
ATOM   4825  CA  LEU   298      19.057 -20.168 -13.049  0.00-17.00           C  
ATOM   4826  HA  LEU   298      20.109 -20.228 -13.399  0.00-17.00           H  
ATOM   4827  CB  LEU   298      19.085 -19.249 -11.814  0.00-17.00           C  
ATOM   4828  HB2 LEU   298      18.080 -18.828 -11.732  0.00-17.00           H  
ATOM   4829  HB3 LEU   298      19.168 -19.935 -10.991  0.00-17.00           H  
ATOM   4830  CG  LEU   298      20.219 -18.214 -11.738  0.00-17.00           C  
ATOM   4831  HG  LEU   298      20.097 -17.343 -12.370  0.00-17.00           H  
ATOM   4832  CD1 LEU   298      20.168 -17.626 -10.311  0.00-17.00           C  
ATOM   4833 HD11 LEU   298      19.524 -18.115  -9.600  0.00-17.00           H  
ATOM   4834 HD12 LEU   298      19.876 -16.597 -10.355  0.00-17.00           H  
ATOM   4835 HD13 LEU   298      21.161 -17.633  -9.917  0.00-17.00           H  
ATOM   4836  CD2 LEU   298      21.549 -18.845 -11.945  0.00-17.00           C  
ATOM   4837 HD21 LEU   298      21.928 -18.657 -12.993  0.00-17.00           H  
ATOM   4838 HD22 LEU   298      22.379 -18.454 -11.308  0.00-17.00           H  
ATOM   4839 HD23 LEU   298      21.491 -19.910 -11.813  0.00-17.00           H  
ATOM   4840  C   LEU   298      18.477 -21.518 -12.737  0.00-17.00           C  
ATOM   4841  O   LEU   298      18.636 -22.389 -13.630  0.00-17.00           O  
TER    4842      LEU   298 
ATOM   4842  O1  HOW   299      -4.807 -30.416  -4.717  0.00-17.00           O  
ATOM   4843  H1  HOW   299      -5.638 -30.073  -4.973  0.00-17.00           H  
ATOM   4844  H2  HOW   299      -4.136 -29.654  -3.781  0.00-17.00           H  
END   
