# Supplementary material for: Correction to “Loop Dynamics and Enzyme Catalysis in Protein Tyrosine Phosphatases”
Source: J Am Chem Soc. 2022 May 24;144(22):10091–3. doi: 10.1021/jacs.2c04624 (PMC11027752; doi:10.1021/jacs.2c04624)
Supplement: Supplementary file 2 — ja2c04624_si_002.zip [file ja2c04624_si_002.zip › Data_Package/Clustered_Snapshots/WT_YopH_Step2_TS.pdb]

ATOM      1  N   SER     1     -19.968  -2.695 -10.154  0.00-20.00           N  
ATOM      2  H   SER     1     -20.692  -2.126 -10.548  0.00-20.00           H  
ATOM      3  CA  SER     1     -18.961  -3.263 -11.034  0.00-20.00           C  
ATOM      4  HA  SER     1     -18.869  -2.628 -11.951  0.00-20.00           H  
ATOM      5  CB  SER     1     -17.599  -3.290 -10.282  0.00-20.00           C  
ATOM      6  HB2 SER     1     -17.401  -2.318  -9.916  0.00-20.00           H  
ATOM      7  HB3 SER     1     -17.624  -3.976  -9.420  0.00-20.00           H  
ATOM      8  OG  SER     1     -16.608  -3.795 -11.190  0.00-20.00           O  
ATOM      9  HG  SER     1     -16.822  -3.537 -12.064  0.00-20.00           H  
ATOM     10  C   SER     1     -19.286  -4.741 -11.368  0.00-20.00           C  
ATOM     11  O   SER     1     -19.944  -5.407 -10.560  0.00-20.00           O  
ATOM     12  N   PRO     2     -18.921  -5.116 -12.546  0.00-20.00           N  
ATOM     13  CD  PRO     2     -18.409  -4.298 -13.620  0.00-20.00           C  
ATOM     14  HD2 PRO     2     -17.359  -4.328 -13.637  0.00-20.00           H  
ATOM     15  HD3 PRO     2     -18.755  -3.296 -13.489  0.00-20.00           H  
ATOM     16  CG  PRO     2     -18.948  -4.971 -14.831  0.00-20.00           C  
ATOM     17  HG2 PRO     2     -18.382  -4.676 -15.759  0.00-20.00           H  
ATOM     18  HG3 PRO     2     -20.033  -4.721 -14.909  0.00-20.00           H  
ATOM     19  CB  PRO     2     -18.810  -6.425 -14.471  0.00-20.00           C  
ATOM     20  HB2 PRO     2     -19.470  -7.030 -15.075  0.00-20.00           H  
ATOM     21  HB3 PRO     2     -17.789  -6.763 -14.595  0.00-20.00           H  
ATOM     22  CA  PRO     2     -19.240  -6.491 -13.015  0.00-20.00           C  
ATOM     23  HA  PRO     2     -20.315  -6.617 -12.912  0.00-20.00           H  
ATOM     24  C   PRO     2     -18.419  -7.440 -12.182  0.00-20.00           C  
ATOM     25  O   PRO     2     -18.752  -8.612 -12.059  0.00-20.00           O  
ATOM     26  N   TYR     3     -17.379  -6.921 -11.492  0.00-20.00           N  
ATOM     27  H   TYR     3     -17.083  -5.968 -11.772  0.00-20.00           H  
ATOM     28  CA  TYR     3     -16.541  -7.772 -10.675  0.00-20.00           C  
ATOM     29  HA  TYR     3     -16.854  -8.784 -10.849  0.00-20.00           H  
ATOM     30  CB  TYR     3     -15.083  -7.658 -11.204  0.00-20.00           C  
ATOM     31  HB2 TYR     3     -14.542  -8.474 -10.770  0.00-20.00           H  
ATOM     32  HB3 TYR     3     -14.614  -6.776 -10.838  0.00-20.00           H  
ATOM     33  CG  TYR     3     -15.037  -7.685 -12.730  0.00-20.00           C  
ATOM     34  CD1 TYR     3     -15.024  -6.525 -13.431  0.00-20.00           C  
ATOM     35  HD1 TYR     3     -15.223  -5.582 -12.926  0.00-20.00           H  
ATOM     36  CE1 TYR     3     -15.044  -6.549 -14.851  0.00-20.00           C  
ATOM     37  HE1 TYR     3     -15.149  -5.626 -15.426  0.00-20.00           H  
ATOM     38  CZ  TYR     3     -15.054  -7.784 -15.520  0.00-20.00           C  
ATOM     39  OH  TYR     3     -15.066  -7.795 -16.883  0.00-20.00           O  
ATOM     40  HH  TYR     3     -15.118  -6.934 -17.284  0.00-20.00           H  
ATOM     41  CE2 TYR     3     -15.093  -8.925 -14.799  0.00-20.00           C  
ATOM     42  HE2 TYR     3     -15.428  -9.848 -15.306  0.00-20.00           H  
ATOM     43  CD2 TYR     3     -15.124  -8.926 -13.398  0.00-20.00           C  
ATOM     44  HD2 TYR     3     -15.471  -9.808 -12.861  0.00-20.00           H  
ATOM     45  C   TYR     3     -16.677  -7.345  -9.253  0.00-20.00           C  
ATOM     46  O   TYR     3     -15.801  -7.581  -8.392  0.00-20.00           O  
ATOM     47  N   GLY     4     -17.830  -6.750  -8.907  0.00-20.00           N  
ATOM     48  H   GLY     4     -18.561  -6.840  -9.584  0.00-20.00           H  
ATOM     49  CA  GLY     4     -18.044  -6.376  -7.563  0.00-20.00           C  
ATOM     50  HA2 GLY     4     -18.896  -5.718  -7.500  0.00-20.00           H  
ATOM     51  HA3 GLY     4     -17.182  -5.863  -7.165  0.00-20.00           H  
ATOM     52  C   GLY     4     -18.284  -7.589  -6.677  0.00-20.00           C  
ATOM     53  O   GLY     4     -18.458  -8.721  -7.157  0.00-20.00           O  
ATOM     54  N   PRO     5     -18.319  -7.308  -5.349  0.00-20.00           N  
ATOM     55  CD  PRO     5     -18.226  -6.019  -4.693  0.00-20.00           C  
ATOM     56  HD2 PRO     5     -18.721  -5.193  -5.234  0.00-20.00           H  
ATOM     57  HD3 PRO     5     -17.219  -5.760  -4.356  0.00-20.00           H  
ATOM     58  CG  PRO     5     -18.968  -6.248  -3.407  0.00-20.00           C  
ATOM     59  HG2 PRO     5     -20.046  -6.209  -3.571  0.00-20.00           H  
ATOM     60  HG3 PRO     5     -18.618  -5.494  -2.726  0.00-20.00           H  
ATOM     61  CB  PRO     5     -18.600  -7.676  -3.021  0.00-20.00           C  
ATOM     62  HB2 PRO     5     -19.204  -8.120  -2.234  0.00-20.00           H  
ATOM     63  HB3 PRO     5     -17.554  -7.593  -2.757  0.00-20.00           H  
ATOM     64  CA  PRO     5     -18.644  -8.380  -4.339  0.00-20.00           C  
ATOM     65  HA  PRO     5     -17.781  -9.100  -4.312  0.00-20.00           H  
ATOM     66  C   PRO     5     -19.991  -9.089  -4.656  0.00-20.00           C  
ATOM     67  O   PRO     5     -20.046 -10.306  -4.645  0.00-20.00           O  
ATOM     68  N   GLH     6     -20.994  -8.262  -4.856  0.00-20.00           N  
ATOM     69  H   GLH     6     -20.741  -7.275  -4.915  0.00-20.00           H  
ATOM     70  CA  GLH     6     -22.331  -8.708  -5.131  0.00-20.00           C  
ATOM     71  HA  GLH     6     -22.746  -9.165  -4.253  0.00-20.00           H  
ATOM     72  CB  GLH     6     -23.111  -7.480  -5.688  0.00-20.00           C  
ATOM     73  HB2 GLH     6     -24.120  -7.867  -6.006  0.00-20.00           H  
ATOM     74  HB3 GLH     6     -22.685  -7.204  -6.618  0.00-20.00           H  
ATOM     75  CG  GLH     6     -23.224  -6.293  -4.769  0.00-20.00           C  
ATOM     76  HG2 GLH     6     -23.020  -6.621  -3.726  0.00-20.00           H  
ATOM     77  HG3 GLH     6     -24.275  -5.893  -4.845  0.00-20.00           H  
ATOM     78  CD  GLH     6     -22.228  -5.222  -5.106  0.00-20.00           C  
ATOM     79  OE1 GLH     6     -22.423  -4.058  -4.414  0.00-20.00           O  
ATOM     80  OE2 GLH     6     -21.327  -5.436  -5.931  0.00-20.00           O  
ATOM     81  HE1 GLH     6     -21.987  -3.350  -4.892  0.00-20.00           H  
ATOM     82  C   GLH     6     -22.232  -9.801  -6.223  0.00-20.00           C  
ATOM     83  O   GLH     6     -22.763 -10.924  -6.083  0.00-20.00           O  
ATOM     84  N   ALA     7     -21.621  -9.439  -7.310  0.00-20.00           N  
ATOM     85  H   ALA     7     -21.363  -8.521  -7.479  0.00-20.00           H  
ATOM     86  CA  ALA     7     -21.405 -10.282  -8.497  0.00-20.00           C  
ATOM     87  HA  ALA     7     -22.401 -10.582  -8.847  0.00-20.00           H  
ATOM     88  CB  ALA     7     -20.734  -9.530  -9.578  0.00-20.00           C  
ATOM     89  HB1 ALA     7     -20.995  -8.470  -9.533  0.00-20.00           H  
ATOM     90  HB2 ALA     7     -19.635  -9.613  -9.574  0.00-20.00           H  
ATOM     91  HB3 ALA     7     -21.123  -9.961 -10.547  0.00-20.00           H  
ATOM     92  C   ALA     7     -20.601 -11.473  -8.165  0.00-20.00           C  
ATOM     93  O   ALA     7     -20.884 -12.556  -8.679  0.00-20.00           O  
ATOM     94  N   ARG     8     -19.523 -11.381  -7.356  0.00-20.00           N  
ATOM     95  H   ARG     8     -19.406 -10.531  -6.851  0.00-20.00           H  
ATOM     96  CA  ARG     8     -18.697 -12.509  -6.988  0.00-20.00           C  
ATOM     97  HA  ARG     8     -18.440 -13.130  -7.891  0.00-20.00           H  
ATOM     98  CB  ARG     8     -17.496 -12.048  -6.174  0.00-20.00           C  
ATOM     99  HB2 ARG     8     -16.937 -12.872  -5.744  0.00-20.00           H  
ATOM    100  HB3 ARG     8     -17.930 -11.593  -5.330  0.00-20.00           H  
ATOM    101  CG  ARG     8     -16.623 -11.165  -7.007  0.00-20.00           C  
ATOM    102  HG2 ARG     8     -16.127 -11.625  -7.815  0.00-20.00           H  
ATOM    103  HG3 ARG     8     -17.260 -10.385  -7.515  0.00-20.00           H  
ATOM    104  CD  ARG     8     -15.613 -10.496  -6.098  0.00-20.00           C  
ATOM    105  HD2 ARG     8     -16.117  -9.846  -5.381  0.00-20.00           H  
ATOM    106  HD3 ARG     8     -15.105 -11.289  -5.535  0.00-20.00           H  
ATOM    107  NE  ARG     8     -14.790  -9.568  -6.868  0.00-20.00           N  
ATOM    108  HE  ARG     8     -15.120  -8.619  -7.051  0.00-20.00           H  
ATOM    109  CZ  ARG     8     -13.495  -9.814  -7.227  0.00-20.00           C  
ATOM    110  NH1 ARG     8     -12.973 -11.051  -7.170  0.00-20.00           N  
ATOM    111 HH11 ARG     8     -13.421 -11.802  -6.629  0.00-20.00           H  
ATOM    112 HH12 ARG     8     -11.978 -11.050  -7.142  0.00-20.00           H  
ATOM    113  NH2 ARG     8     -12.732  -8.797  -7.802  0.00-20.00           N  
ATOM    114 HH21 ARG     8     -11.775  -9.033  -8.216  0.00-20.00           H  
ATOM    115 HH22 ARG     8     -13.067  -7.874  -7.789  0.00-20.00           H  
ATOM    116  C   ARG     8     -19.609 -13.397  -6.128  0.00-20.00           C  
ATOM    117  O   ARG     8     -19.420 -14.637  -6.110  0.00-20.00           O  
ATOM    118  N   ALA     9     -20.543 -12.810  -5.383  0.00-20.00           N  
ATOM    119  H   ALA     9     -20.659 -11.834  -5.652  0.00-20.00           H  
ATOM    120  CA  ALA     9     -21.395 -13.459  -4.506  0.00-20.00           C  
ATOM    121  HA  ALA     9     -20.827 -14.118  -3.843  0.00-20.00           H  
ATOM    122  CB  ALA     9     -22.173 -12.421  -3.721  0.00-20.00           C  
ATOM    123  HB1 ALA     9     -21.427 -11.651  -3.362  0.00-20.00           H  
ATOM    124  HB2 ALA     9     -22.657 -12.911  -2.863  0.00-20.00           H  
ATOM    125  HB3 ALA     9     -22.885 -11.991  -4.344  0.00-20.00           H  
ATOM    126  C   ALA     9     -22.283 -14.240  -5.429  0.00-20.00           C  
ATOM    127  O   ALA     9     -22.414 -15.410  -5.250  0.00-20.00           O  
ATOM    128  N   GLH    10     -22.863 -13.642  -6.490  0.00-20.00           N  
ATOM    129  H   GLH    10     -22.443 -12.787  -6.888  0.00-20.00           H  
ATOM    130  CA  GLH    10     -23.703 -14.423  -7.327  0.00-20.00           C  
ATOM    131  HA  GLH    10     -24.563 -14.776  -6.693  0.00-20.00           H  
ATOM    132  CB  GLH    10     -24.358 -13.498  -8.378  0.00-20.00           C  
ATOM    133  HB2 GLH    10     -23.579 -13.065  -8.962  0.00-20.00           H  
ATOM    134  HB3 GLH    10     -24.876 -12.655  -7.960  0.00-20.00           H  
ATOM    135  CG  GLH    10     -25.312 -14.263  -9.305  0.00-20.00           C  
ATOM    136  HG2 GLH    10     -24.733 -15.059  -9.786  0.00-20.00           H  
ATOM    137  HG3 GLH    10     -25.600 -13.618 -10.064  0.00-20.00           H  
ATOM    138  CD  GLH    10     -26.609 -14.847  -8.673  0.00-20.00           C  
ATOM    139  OE1 GLH    10     -27.051 -14.137  -7.587  0.00-20.00           O  
ATOM    140  OE2 GLH    10     -27.120 -15.866  -9.052  0.00-20.00           O  
ATOM    141  HE1 GLH    10     -26.412 -14.015  -6.890  0.00-20.00           H  
ATOM    142  C   GLH    10     -22.908 -15.609  -7.972  0.00-20.00           C  
ATOM    143  O   GLH    10     -23.450 -16.727  -8.022  0.00-20.00           O  
ATOM    144  N   LEU    11     -21.652 -15.306  -8.449  0.00-20.00           N  
ATOM    145  H   LEU    11     -21.256 -14.396  -8.385  0.00-20.00           H  
ATOM    146  CA  LEU    11     -20.790 -16.365  -8.949  0.00-20.00           C  
ATOM    147  HA  LEU    11     -21.324 -16.597  -9.800  0.00-20.00           H  
ATOM    148  CB  LEU    11     -19.413 -15.802  -9.430  0.00-20.00           C  
ATOM    149  HB2 LEU    11     -18.861 -15.556  -8.547  0.00-20.00           H  
ATOM    150  HB3 LEU    11     -19.488 -14.866  -9.938  0.00-20.00           H  
ATOM    151  CG  LEU    11     -18.511 -16.814 -10.184  0.00-20.00           C  
ATOM    152  HG  LEU    11     -18.248 -17.580  -9.452  0.00-20.00           H  
ATOM    153  CD1 LEU    11     -19.200 -17.478 -11.386  0.00-20.00           C  
ATOM    154 HD11 LEU    11     -18.715 -17.288 -12.306  0.00-20.00           H  
ATOM    155 HD12 LEU    11     -19.270 -18.577 -11.262  0.00-20.00           H  
ATOM    156 HD13 LEU    11     -20.186 -17.018 -11.616  0.00-20.00           H  
ATOM    157  CD2 LEU    11     -17.196 -16.152 -10.628  0.00-20.00           C  
ATOM    158 HD21 LEU    11     -16.592 -16.854 -11.157  0.00-20.00           H  
ATOM    159 HD22 LEU    11     -16.778 -15.875  -9.674  0.00-20.00           H  
ATOM    160 HD23 LEU    11     -17.430 -15.269 -11.300  0.00-20.00           H  
ATOM    161  C   LEU    11     -20.791 -17.600  -8.052  0.00-20.00           C  
ATOM    162  O   LEU    11     -20.949 -18.752  -8.543  0.00-20.00           O  
ATOM    163  N   SER    12     -20.635 -17.382  -6.784  0.00-20.00           N  
ATOM    164  H   SER    12     -20.455 -16.429  -6.450  0.00-20.00           H  
ATOM    165  CA  SER    12     -20.412 -18.455  -5.853  0.00-20.00           C  
ATOM    166  HA  SER    12     -19.687 -19.131  -6.429  0.00-20.00           H  
ATOM    167  CB  SER    12     -19.607 -17.901  -4.611  0.00-20.00           C  
ATOM    168  HB2 SER    12     -19.920 -18.578  -3.820  0.00-20.00           H  
ATOM    169  HB3 SER    12     -19.899 -16.899  -4.356  0.00-20.00           H  
ATOM    170  OG  SER    12     -18.218 -18.027  -4.804  0.00-20.00           O  
ATOM    171  HG  SER    12     -17.903 -17.305  -5.262  0.00-20.00           H  
ATOM    172  C   SER    12     -21.671 -19.274  -5.552  0.00-20.00           C  
ATOM    173  O   SER    12     -21.543 -20.507  -5.600  0.00-20.00           O  
ATOM    174  N   SER    13     -22.802 -18.649  -5.220  0.00-20.00           N  
ATOM    175  H   SER    13     -22.815 -17.723  -4.777  0.00-20.00           H  
ATOM    176  CA  SER    13     -24.014 -19.395  -4.959  0.00-20.00           C  
ATOM    177  HA  SER    13     -23.838 -19.999  -4.076  0.00-20.00           H  
ATOM    178  CB  SER    13     -25.213 -18.534  -4.721  0.00-20.00           C  
ATOM    179  HB2 SER    13     -26.022 -19.115  -4.258  0.00-20.00           H  
ATOM    180  HB3 SER    13     -24.976 -17.753  -3.975  0.00-20.00           H  
ATOM    181  OG  SER    13     -25.776 -17.951  -5.844  0.00-20.00           O  
ATOM    182  HG  SER    13     -25.845 -18.628  -6.485  0.00-20.00           H  
ATOM    183  C   SER    13     -24.297 -20.412  -6.100  0.00-20.00           C  
ATOM    184  O   SER    13     -24.489 -21.591  -5.839  0.00-20.00           O  
ATOM    185  N   ARN    14     -24.075 -20.029  -7.366  0.00-20.00           N  
ATOM    186  H   ARN    14     -23.697 -19.084  -7.570  0.00-20.00           H  
ATOM    187  CA  ARN    14     -24.177 -20.804  -8.552  0.00-20.00           C  
ATOM    188  HA  ARN    14     -25.158 -21.279  -8.557  0.00-20.00           H  
ATOM    189  CB  ARN    14     -23.942 -19.947  -9.812  0.00-20.00           C  
ATOM    190  HB2 ARN    14     -23.053 -19.319  -9.940  0.00-20.00           H  
ATOM    191  HB3 ARN    14     -23.917 -20.595 -10.652  0.00-20.00           H  
ATOM    192  CG  ARN    14     -25.091 -18.991 -10.104  0.00-20.00           C  
ATOM    193  HG2 ARN    14     -26.045 -19.497 -10.196  0.00-20.00           H  
ATOM    194  HG3 ARN    14     -25.213 -18.362  -9.224  0.00-20.00           H  
ATOM    195  CD  ARN    14     -24.897 -18.071 -11.276  0.00-20.00           C  
ATOM    196  HD2 ARN    14     -23.904 -17.646 -11.267  0.00-20.00           H  
ATOM    197  HD3 ARN    14     -25.002 -18.724 -12.207  0.00-20.00           H  
ATOM    198  NE  ARN    14     -25.909 -17.032 -11.256  0.00-20.00           N  
ATOM    199  HE  ARN    14     -25.766 -16.464 -10.469  0.00-20.00           H  
ATOM    200  CZ  ARN    14     -26.277 -16.235 -12.380  0.00-20.00           C  
ATOM    201  NH1 ARN    14     -25.766 -16.427 -13.536  0.00-20.00           N  
ATOM    202 HH11 ARN    14     -26.001 -15.593 -14.074  0.00-20.00           H  
ATOM    203  NH2 ARN    14     -27.286 -15.283 -12.077  0.00-20.00           N  
ATOM    204 HH21 ARN    14     -27.658 -15.479 -11.164  0.00-20.00           H  
ATOM    205 HH22 ARN    14     -27.934 -15.458 -12.776  0.00-20.00           H  
ATOM    206  C   ARN    14     -23.218 -22.004  -8.516  0.00-20.00           C  
ATOM    207  O   ARN    14     -23.679 -23.154  -8.531  0.00-20.00           O  
ATOM    208  N   LEU    15     -21.904 -21.779  -8.360  0.00-20.00           N  
ATOM    209  H   LEU    15     -21.686 -20.840  -8.262  0.00-20.00           H  
ATOM    210  CA  LEU    15     -20.836 -22.764  -8.365  0.00-20.00           C  
ATOM    211  HA  LEU    15     -20.940 -23.333  -9.269  0.00-20.00           H  
ATOM    212  CB  LEU    15     -19.441 -22.122  -8.436  0.00-20.00           C  
ATOM    213  HB2 LEU    15     -18.596 -22.762  -8.231  0.00-20.00           H  
ATOM    214  HB3 LEU    15     -19.416 -21.398  -7.605  0.00-20.00           H  
ATOM    215  CG  LEU    15     -19.100 -21.485  -9.763  0.00-20.00           C  
ATOM    216  HG  LEU    15     -19.937 -20.824 -10.082  0.00-20.00           H  
ATOM    217  CD1 LEU    15     -17.828 -20.708  -9.686  0.00-20.00           C  
ATOM    218 HD11 LEU    15     -16.955 -21.372  -9.430  0.00-20.00           H  
ATOM    219 HD12 LEU    15     -17.792 -20.054  -8.825  0.00-20.00           H  
ATOM    220 HD13 LEU    15     -17.567 -20.076 -10.554  0.00-20.00           H  
ATOM    221  CD2 LEU    15     -19.034 -22.536 -10.949  0.00-20.00           C  
ATOM    222 HD21 LEU    15     -20.060 -22.974 -11.044  0.00-20.00           H  
ATOM    223 HD22 LEU    15     -18.786 -22.076 -11.917  0.00-20.00           H  
ATOM    224 HD23 LEU    15     -18.366 -23.327 -10.660  0.00-20.00           H  
ATOM    225  C   LEU    15     -20.952 -23.719  -7.258  0.00-20.00           C  
ATOM    226  O   LEU    15     -20.705 -24.935  -7.379  0.00-20.00           O  
ATOM    227  N   THR    16     -21.339 -23.257  -6.049  0.00-20.00           N  
ATOM    228  H   THR    16     -21.625 -22.253  -5.964  0.00-20.00           H  
ATOM    229  CA  THR    16     -21.497 -24.142  -4.857  0.00-20.00           C  
ATOM    230  HA  THR    16     -20.557 -24.796  -4.890  0.00-20.00           H  
ATOM    231  CB  THR    16     -21.465 -23.301  -3.597  0.00-20.00           C  
ATOM    232  HB  THR    16     -22.319 -22.666  -3.624  0.00-20.00           H  
ATOM    233  CG2 THR    16     -21.386 -24.126  -2.324  0.00-20.00           C  
ATOM    234 HG21 THR    16     -20.641 -24.958  -2.394  0.00-20.00           H  
ATOM    235 HG22 THR    16     -22.356 -24.600  -2.218  0.00-20.00           H  
ATOM    236 HG23 THR    16     -21.329 -23.518  -1.425  0.00-20.00           H  
ATOM    237  OG1 THR    16     -20.291 -22.493  -3.543  0.00-20.00           O  
ATOM    238  HG1 THR    16     -20.045 -22.218  -4.409  0.00-20.00           H  
ATOM    239  C   THR    16     -22.819 -24.947  -4.943  0.00-20.00           C  
ATOM    240  O   THR    16     -22.928 -26.108  -4.586  0.00-20.00           O  
ATOM    241  N   THR    17     -23.844 -24.461  -5.647  0.00-20.00           N  
ATOM    242  H   THR    17     -23.777 -23.568  -6.129  0.00-20.00           H  
ATOM    243  CA  THR    17     -25.027 -25.232  -5.975  0.00-20.00           C  
ATOM    244  HA  THR    17     -25.431 -25.800  -5.161  0.00-20.00           H  
ATOM    245  CB  THR    17     -26.202 -24.451  -6.639  0.00-20.00           C  
ATOM    246  HB  THR    17     -25.855 -24.070  -7.651  0.00-20.00           H  
ATOM    247  CG2 THR    17     -27.382 -25.454  -6.923  0.00-20.00           C  
ATOM    248 HG21 THR    17     -27.959 -25.654  -6.029  0.00-20.00           H  
ATOM    249 HG22 THR    17     -26.993 -26.454  -7.218  0.00-20.00           H  
ATOM    250 HG23 THR    17     -28.090 -25.098  -7.677  0.00-20.00           H  
ATOM    251  OG1 THR    17     -26.682 -23.413  -5.790  0.00-20.00           O  
ATOM    252  HG1 THR    17     -26.005 -22.802  -5.742  0.00-20.00           H  
ATOM    253  C   THR    17     -24.671 -26.380  -6.943  0.00-20.00           C  
ATOM    254  O   THR    17     -25.130 -27.516  -6.878  0.00-20.00           O  
ATOM    255  N   LEU    18     -23.694 -26.133  -7.890  0.00-20.00           N  
ATOM    256  H   LEU    18     -23.116 -25.334  -7.750  0.00-20.00           H  
ATOM    257  CA  LEU    18     -23.269 -27.110  -8.881  0.00-20.00           C  
ATOM    258  HA  LEU    18     -24.191 -27.605  -9.135  0.00-20.00           H  
ATOM    259  CB  LEU    18     -22.704 -26.269 -10.054  0.00-20.00           C  
ATOM    260  HB2 LEU    18     -21.844 -25.747  -9.683  0.00-20.00           H  
ATOM    261  HB3 LEU    18     -23.394 -25.476 -10.429  0.00-20.00           H  
ATOM    262  CG  LEU    18     -22.285 -27.039 -11.305  0.00-20.00           C  
ATOM    263  HG  LEU    18     -21.518 -27.781 -11.023  0.00-20.00           H  
ATOM    264  CD1 LEU    18     -23.452 -27.786 -11.955  0.00-20.00           C  
ATOM    265 HD11 LEU    18     -24.353 -27.317 -11.591  0.00-20.00           H  
ATOM    266 HD12 LEU    18     -23.569 -27.601 -13.002  0.00-20.00           H  
ATOM    267 HD13 LEU    18     -23.428 -28.861 -11.758  0.00-20.00           H  
ATOM    268  CD2 LEU    18     -21.711 -26.192 -12.409  0.00-20.00           C  
ATOM    269 HD21 LEU    18     -21.354 -26.802 -13.266  0.00-20.00           H  
ATOM    270 HD22 LEU    18     -20.743 -25.595 -12.151  0.00-20.00           H  
ATOM    271 HD23 LEU    18     -22.255 -25.464 -12.872  0.00-20.00           H  
ATOM    272  C   LEU    18     -22.294 -28.074  -8.174  0.00-20.00           C  
ATOM    273  O   LEU    18     -22.310 -29.262  -8.428  0.00-20.00           O  
ATOM    274  N   ARG    19     -21.443 -27.650  -7.230  0.00-20.00           N  
ATOM    275  H   ARG    19     -21.363 -26.646  -7.059  0.00-20.00           H  
ATOM    276  CA  ARG    19     -20.520 -28.384  -6.469  0.00-20.00           C  
ATOM    277  HA  ARG    19     -19.909 -28.899  -7.147  0.00-20.00           H  
ATOM    278  CB  ARG    19     -19.513 -27.470  -5.656  0.00-20.00           C  
ATOM    279  HB2 ARG    19     -18.982 -26.766  -6.304  0.00-20.00           H  
ATOM    280  HB3 ARG    19     -20.091 -26.855  -4.936  0.00-20.00           H  
ATOM    281  CG  ARG    19     -18.475 -28.226  -4.790  0.00-20.00           C  
ATOM    282  HG2 ARG    19     -17.969 -28.947  -5.420  0.00-20.00           H  
ATOM    283  HG3 ARG    19     -18.917 -28.719  -3.934  0.00-20.00           H  
ATOM    284  CD  ARG    19     -17.306 -27.369  -4.283  0.00-20.00           C  
ATOM    285  HD2 ARG    19     -16.893 -27.910  -3.429  0.00-20.00           H  
ATOM    286  HD3 ARG    19     -17.631 -26.462  -3.830  0.00-20.00           H  
ATOM    287  NE  ARG    19     -16.342 -27.106  -5.382  0.00-20.00           N  
ATOM    288  HE  ARG    19     -16.521 -27.603  -6.270  0.00-20.00           H  
ATOM    289  CZ  ARG    19     -15.389 -26.178  -5.332  0.00-20.00           C  
ATOM    290  NH1 ARG    19     -15.136 -25.486  -4.208  0.00-20.00           N  
ATOM    291 HH11 ARG    19     -14.484 -24.773  -4.036  0.00-20.00           H  
ATOM    292 HH12 ARG    19     -15.689 -25.644  -3.368  0.00-20.00           H  
ATOM    293  NH2 ARG    19     -14.587 -26.175  -6.351  0.00-20.00           N  
ATOM    294 HH21 ARG    19     -13.698 -25.605  -6.258  0.00-20.00           H  
ATOM    295 HH22 ARG    19     -14.519 -26.795  -7.172  0.00-20.00           H  
ATOM    296  C   ARG    19     -21.290 -29.365  -5.468  0.00-20.00           C  
ATOM    297  O   ARG    19     -20.796 -30.449  -5.209  0.00-20.00           O  
ATOM    298  N   ASN    20     -22.451 -28.979  -4.959  0.00-20.00           N  
ATOM    299  H   ASN    20     -22.835 -28.082  -5.253  0.00-20.00           H  
ATOM    300  CA  ASN    20     -23.253 -29.826  -4.075  0.00-20.00           C  
ATOM    301  HA  ASN    20     -22.517 -30.251  -3.381  0.00-20.00           H  
ATOM    302  CB  ASN    20     -24.214 -29.009  -3.164  0.00-20.00           C  
ATOM    303  HB2 ASN    20     -24.733 -28.254  -3.844  0.00-20.00           H  
ATOM    304  HB3 ASN    20     -24.994 -29.516  -2.716  0.00-20.00           H  
ATOM    305  CG  ASN    20     -23.398 -28.272  -2.123  0.00-20.00           C  
ATOM    306  OD1 ASN    20     -22.341 -28.618  -1.648  0.00-20.00           O  
ATOM    307  ND2 ASN    20     -24.013 -27.174  -1.606  0.00-20.00           N  
ATOM    308 HD21 ASN    20     -24.970 -26.822  -1.852  0.00-20.00           H  
ATOM    309 HD22 ASN    20     -23.512 -26.667  -0.879  0.00-20.00           H  
ATOM    310  C   ASN    20     -23.987 -30.932  -4.852  0.00-20.00           C  
ATOM    311  O   ASN    20     -24.083 -32.051  -4.389  0.00-20.00           O  
ATOM    312  N   THR    21     -24.608 -30.604  -5.998  0.00-20.00           N  
ATOM    313  H   THR    21     -24.636 -29.596  -6.163  0.00-20.00           H  
ATOM    314  CA  THR    21     -25.248 -31.407  -6.942  0.00-20.00           C  
ATOM    315  HA  THR    21     -25.977 -31.912  -6.321  0.00-20.00           H  
ATOM    316  CB  THR    21     -25.897 -30.395  -7.942  0.00-20.00           C  
ATOM    317  HB  THR    21     -25.280 -29.588  -8.180  0.00-20.00           H  
ATOM    318  CG2 THR    21     -26.314 -31.145  -9.248  0.00-20.00           C  
ATOM    319 HG21 THR    21     -26.772 -30.360  -9.885  0.00-20.00           H  
ATOM    320 HG22 THR    21     -25.557 -31.577  -9.806  0.00-20.00           H  
ATOM    321 HG23 THR    21     -27.092 -31.924  -9.027  0.00-20.00           H  
ATOM    322  OG1 THR    21     -27.079 -29.977  -7.347  0.00-20.00           O  
ATOM    323  HG1 THR    21     -26.908 -29.520  -6.551  0.00-20.00           H  
ATOM    324  C   THR    21     -24.335 -32.397  -7.619  0.00-20.00           C  
ATOM    325  O   THR    21     -24.736 -33.569  -7.762  0.00-20.00           O  
ATOM    326  N   LEU    22     -23.151 -32.074  -8.157  0.00-20.00           N  
ATOM    327  H   LEU    22     -23.002 -31.045  -8.085  0.00-20.00           H  
ATOM    328  CA  LEU    22     -22.049 -32.874  -8.644  0.00-20.00           C  
ATOM    329  HA  LEU    22     -22.455 -33.875  -9.006  0.00-20.00           H  
ATOM    330  CB  LEU    22     -21.378 -32.067  -9.763  0.00-20.00           C  
ATOM    331  HB2 LEU    22     -20.394 -32.586 -10.056  0.00-20.00           H  
ATOM    332  HB3 LEU    22     -20.910 -31.167  -9.413  0.00-20.00           H  
ATOM    333  CG  LEU    22     -22.322 -31.915 -11.001  0.00-20.00           C  
ATOM    334  HG  LEU    22     -23.220 -31.359 -10.656  0.00-20.00           H  
ATOM    335  CD1 LEU    22     -21.716 -30.976 -11.969  0.00-20.00           C  
ATOM    336 HD11 LEU    22     -20.791 -31.503 -12.309  0.00-20.00           H  
ATOM    337 HD12 LEU    22     -22.270 -30.739 -12.909  0.00-20.00           H  
ATOM    338 HD13 LEU    22     -21.460 -30.048 -11.442  0.00-20.00           H  
ATOM    339  CD2 LEU    22     -22.720 -33.202 -11.796  0.00-20.00           C  
ATOM    340 HD21 LEU    22     -22.840 -33.080 -12.898  0.00-20.00           H  
ATOM    341 HD22 LEU    22     -23.722 -33.508 -11.531  0.00-20.00           H  
ATOM    342 HD23 LEU    22     -21.994 -34.031 -11.769  0.00-20.00           H  
ATOM    343  C   LEU    22     -21.045 -33.127  -7.509  0.00-20.00           C  
ATOM    344  O   LEU    22     -19.843 -32.821  -7.620  0.00-20.00           O  
ATOM    345  N   ALA    23     -21.481 -33.782  -6.475  0.00-20.00           N  
ATOM    346  H   ALA    23     -22.468 -34.015  -6.453  0.00-20.00           H  
ATOM    347  CA  ALA    23     -20.681 -34.534  -5.538  0.00-20.00           C  
ATOM    348  HA  ALA    23     -19.639 -34.345  -5.641  0.00-20.00           H  
ATOM    349  CB  ALA    23     -21.108 -34.114  -4.144  0.00-20.00           C  
ATOM    350  HB1 ALA    23     -22.145 -34.354  -3.883  0.00-20.00           H  
ATOM    351  HB2 ALA    23     -20.356 -34.436  -3.371  0.00-20.00           H  
ATOM    352  HB3 ALA    23     -21.109 -33.004  -3.993  0.00-20.00           H  
ATOM    353  C   ALA    23     -20.981 -35.982  -5.656  0.00-20.00           C  
ATOM    354  O   ALA    23     -22.226 -36.230  -5.851  0.00-20.00           O  
ATOM    355  N   PRO    24     -20.068 -36.969  -5.689  0.00-20.00           N  
ATOM    356  CD  PRO    24     -18.750 -36.775  -5.292  0.00-20.00           C  
ATOM    357  HD2 PRO    24     -18.653 -36.113  -4.453  0.00-20.00           H  
ATOM    358  HD3 PRO    24     -18.264 -36.433  -6.150  0.00-20.00           H  
ATOM    359  CG  PRO    24     -18.296 -38.246  -4.970  0.00-20.00           C  
ATOM    360  HG2 PRO    24     -17.201 -38.434  -5.163  0.00-20.00           H  
ATOM    361  HG3 PRO    24     -18.685 -38.473  -3.989  0.00-20.00           H  
ATOM    362  CB  PRO    24     -19.069 -39.126  -5.959  0.00-20.00           C  
ATOM    363  HB2 PRO    24     -18.504 -39.072  -6.902  0.00-20.00           H  
ATOM    364  HB3 PRO    24     -19.039 -40.137  -5.671  0.00-20.00           H  
ATOM    365  CA  PRO    24     -20.436 -38.412  -5.943  0.00-20.00           C  
ATOM    366  HA  PRO    24     -20.853 -38.432  -6.899  0.00-20.00           H  
ATOM    367  C   PRO    24     -21.425 -39.099  -4.967  0.00-20.00           C  
ATOM    368  O   PRO    24     -21.251 -38.962  -3.755  0.00-20.00           O  
ATOM    369  N   ALA    25     -22.362 -39.821  -5.541  0.00-20.00           N  
ATOM    370  H   ALA    25     -22.441 -39.877  -6.524  0.00-20.00           H  
ATOM    371  CA  ALA    25     -23.189 -40.775  -4.697  0.00-20.00           C  
ATOM    372  HA  ALA    25     -23.373 -40.318  -3.711  0.00-20.00           H  
ATOM    373  CB  ALA    25     -24.502 -40.924  -5.426  0.00-20.00           C  
ATOM    374  HB1 ALA    25     -24.661 -40.131  -6.124  0.00-20.00           H  
ATOM    375  HB2 ALA    25     -25.342 -40.911  -4.667  0.00-20.00           H  
ATOM    376  HB3 ALA    25     -24.611 -41.842  -5.986  0.00-20.00           H  
ATOM    377  C   ALA    25     -22.446 -42.063  -4.543  0.00-20.00           C  
ATOM    378  O   ALA    25     -21.532 -42.189  -5.408  0.00-20.00           O  
ATOM    379  N   THR    26     -22.822 -42.971  -3.665  0.00-20.00           N  
ATOM    380  H   THR    26     -23.638 -42.627  -3.152  0.00-20.00           H  
ATOM    381  CA  THR    26     -22.310 -44.338  -3.817  0.00-20.00           C  
ATOM    382  HA  THR    26     -21.235 -44.473  -3.862  0.00-20.00           H  
ATOM    383  CB  THR    26     -22.845 -45.150  -2.651  0.00-20.00           C  
ATOM    384  HB  THR    26     -23.961 -45.117  -2.764  0.00-20.00           H  
ATOM    385  CG2 THR    26     -22.361 -46.586  -2.666  0.00-20.00           C  
ATOM    386 HG21 THR    26     -21.982 -46.824  -1.671  0.00-20.00           H  
ATOM    387 HG22 THR    26     -21.565 -46.651  -3.414  0.00-20.00           H  
ATOM    388 HG23 THR    26     -23.247 -47.193  -2.966  0.00-20.00           H  
ATOM    389  OG1 THR    26     -22.568 -44.470  -1.443  0.00-20.00           O  
ATOM    390  HG1 THR    26     -22.112 -43.649  -1.654  0.00-20.00           H  
ATOM    391  C   THR    26     -22.706 -44.888  -5.162  0.00-20.00           C  
ATOM    392  O   THR    26     -23.826 -44.757  -5.563  0.00-20.00           O  
ATOM    393  N   ASN    27     -21.787 -45.540  -5.862  0.00-20.00           N  
ATOM    394  H   ASN    27     -20.857 -45.568  -5.510  0.00-20.00           H  
ATOM    395  CA  ASN    27     -22.004 -46.163  -7.145  0.00-20.00           C  
ATOM    396  HA  ASN    27     -21.069 -46.514  -7.671  0.00-20.00           H  
ATOM    397  CB  ASN    27     -22.885 -47.374  -6.968  0.00-20.00           C  
ATOM    398  HB2 ASN    27     -23.195 -47.562  -5.913  0.00-20.00           H  
ATOM    399  HB3 ASN    27     -23.737 -47.180  -7.638  0.00-20.00           H  
ATOM    400  CG  ASN    27     -22.198 -48.566  -7.529  0.00-20.00           C  
ATOM    401  OD1 ASN    27     -22.045 -49.556  -6.814  0.00-20.00           O  
ATOM    402  ND2 ASN    27     -21.782 -48.455  -8.814  0.00-20.00           N  
ATOM    403 HD21 ASN    27     -21.771 -47.578  -9.325  0.00-20.00           H  
ATOM    404 HD22 ASN    27     -21.616 -49.289  -9.336  0.00-20.00           H  
ATOM    405  C   ASN    27     -22.737 -45.202  -8.180  0.00-20.00           C  
ATOM    406  O   ASN    27     -23.465 -45.676  -9.033  0.00-20.00           O  
ATOM    407  N   ASH    28     -22.389 -43.912  -8.115  0.00-20.00           N  
ATOM    408  H   ASH    28     -21.631 -43.528  -7.559  0.00-20.00           H  
ATOM    409  CA  ASH    28     -23.038 -42.967  -8.952  0.00-20.00           C  
ATOM    410  HA  ASH    28     -24.092 -42.974  -8.800  0.00-20.00           H  
ATOM    411  CB  ASH    28     -22.484 -41.548  -8.681  0.00-20.00           C  
ATOM    412  HB2 ASH    28     -22.439 -41.396  -7.539  0.00-20.00           H  
ATOM    413  HB3 ASH    28     -21.470 -41.421  -9.028  0.00-20.00           H  
ATOM    414  CG  ASH    28     -23.431 -40.497  -9.216  0.00-20.00           C  
ATOM    415  OD1 ASH    28     -23.976 -40.721 -10.397  0.00-20.00           O  
ATOM    416  OD2 ASH    28     -23.505 -39.457  -8.615  0.00-20.00           O  
ATOM    417  HD1 ASH    28     -24.464 -39.999 -10.697  0.00-20.00           H  
ATOM    418  C   ASH    28     -22.746 -43.381 -10.398  0.00-20.00           C  
ATOM    419  O   ASH    28     -21.616 -43.634 -10.819  0.00-20.00           O  
ATOM    420  N   PRO    29     -23.796 -43.338 -11.227  0.00-20.00           N  
ATOM    421  CD  PRO    29     -25.158 -43.090 -10.862  0.00-20.00           C  
ATOM    422  HD2 PRO    29     -25.430 -42.245 -10.297  0.00-20.00           H  
ATOM    423  HD3 PRO    29     -25.645 -43.962 -10.316  0.00-20.00           H  
ATOM    424  CG  PRO    29     -25.944 -43.028 -12.220  0.00-20.00           C  
ATOM    425  HG2 PRO    29     -25.834 -42.016 -12.671  0.00-20.00           H  
ATOM    426  HG3 PRO    29     -27.045 -43.255 -12.112  0.00-20.00           H  
ATOM    427  CB  PRO    29     -25.112 -44.024 -13.044  0.00-20.00           C  
ATOM    428  HB2 PRO    29     -25.231 -45.084 -12.800  0.00-20.00           H  
ATOM    429  HB3 PRO    29     -25.219 -43.883 -14.102  0.00-20.00           H  
ATOM    430  CA  PRO    29     -23.685 -43.705 -12.618  0.00-20.00           C  
ATOM    431  HA  PRO    29     -23.106 -44.577 -12.655  0.00-20.00           H  
ATOM    432  C   PRO    29     -23.003 -42.610 -13.450  0.00-20.00           C  
ATOM    433  O   PRO    29     -22.594 -42.885 -14.583  0.00-20.00           O  
ATOM    434  N   ARN    30     -22.853 -41.365 -12.900  0.00-20.00           N  
ATOM    435  H   ARN    30     -23.109 -41.268 -11.902  0.00-20.00           H  
ATOM    436  CA  ARN    30     -22.164 -40.272 -13.605  0.00-20.00           C  
ATOM    437  HA  ARN    30     -22.565 -40.130 -14.633  0.00-20.00           H  
ATOM    438  CB  ARN    30     -22.562 -38.955 -12.927  0.00-20.00           C  
ATOM    439  HB2 ARN    30     -21.846 -38.227 -13.372  0.00-20.00           H  
ATOM    440  HB3 ARN    30     -22.424 -39.042 -11.897  0.00-20.00           H  
ATOM    441  CG  ARN    30     -23.998 -38.524 -13.180  0.00-20.00           C  
ATOM    442  HG2 ARN    30     -24.009 -38.284 -14.294  0.00-20.00           H  
ATOM    443  HG3 ARN    30     -24.797 -39.321 -13.028  0.00-20.00           H  
ATOM    444  CD  ARN    30     -24.356 -37.327 -12.314  0.00-20.00           C  
ATOM    445  HD2 ARN    30     -23.626 -36.521 -12.535  0.00-20.00           H  
ATOM    446  HD3 ARN    30     -25.223 -36.898 -12.782  0.00-20.00           H  
ATOM    447  NE  ARN    30     -24.383 -37.507 -10.872  0.00-20.00           N  
ATOM    448  HE  ARN    30     -25.124 -38.118 -10.643  0.00-20.00           H  
ATOM    449  CZ  ARN    30     -24.331 -36.470  -9.920  0.00-20.00           C  
ATOM    450  NH1 ARN    30     -24.775 -35.435 -10.210  0.00-20.00           N  
ATOM    451 HH11 ARN    30     -24.708 -35.207 -11.203  0.00-20.00           H  
ATOM    452  NH2 ARN    30     -23.784 -36.724  -8.602  0.00-20.00           N  
ATOM    453 HH21 ARN    30     -24.064 -37.702  -8.365  0.00-20.00           H  
ATOM    454 HH22 ARN    30     -22.729 -36.639  -8.582  0.00-20.00           H  
ATOM    455  C   ARN    30     -20.668 -40.544 -13.727  0.00-20.00           C  
ATOM    456  O   ARN    30     -19.957 -39.836 -14.410  0.00-20.00           O  
ATOM    457  N   TYR    31     -20.158 -41.291 -12.699  0.00-20.00           N  
ATOM    458  H   TYR    31     -20.738 -42.047 -12.301  0.00-20.00           H  
ATOM    459  CA  TYR    31     -18.661 -41.296 -12.420  0.00-20.00           C  
ATOM    460  HA  TYR    31     -18.262 -40.630 -13.109  0.00-20.00           H  
ATOM    461  CB  TYR    31     -18.491 -40.765 -10.995  0.00-20.00           C  
ATOM    462  HB2 TYR    31     -17.436 -40.839 -10.797  0.00-20.00           H  
ATOM    463  HB3 TYR    31     -18.978 -41.286 -10.182  0.00-20.00           H  
ATOM    464  CG  TYR    31     -18.881 -39.280 -10.907  0.00-20.00           C  
ATOM    465  CD1 TYR    31     -17.966 -38.239 -11.288  0.00-20.00           C  
ATOM    466  HD1 TYR    31     -16.997 -38.498 -11.543  0.00-20.00           H  
ATOM    467  CE1 TYR    31     -18.314 -36.899 -11.215  0.00-20.00           C  
ATOM    468  HE1 TYR    31     -17.621 -36.193 -11.520  0.00-20.00           H  
ATOM    469  CZ  TYR    31     -19.575 -36.559 -10.720  0.00-20.00           C  
ATOM    470  OH  TYR    31     -19.914 -35.251 -10.617  0.00-20.00           O  
ATOM    471  HH  TYR    31     -19.572 -34.792 -11.390  0.00-20.00           H  
ATOM    472  CE2 TYR    31     -20.568 -37.523 -10.504  0.00-20.00           C  
ATOM    473  HE2 TYR    31     -21.581 -37.240 -10.355  0.00-20.00           H  
ATOM    474  CD2 TYR    31     -20.142 -38.912 -10.498  0.00-20.00           C  
ATOM    475  HD2 TYR    31     -20.926 -39.647 -10.311  0.00-20.00           H  
ATOM    476  C   TYR    31     -18.111 -42.704 -12.550  0.00-20.00           C  
ATOM    477  O   TYR    31     -18.817 -43.656 -12.244  0.00-20.00           O  
ATOM    478  N   LEU    32     -16.917 -42.811 -12.930  0.00-20.00           N  
ATOM    479  H   LEU    32     -16.426 -41.900 -13.198  0.00-20.00           H  
ATOM    480  CA  LEU    32     -16.184 -43.970 -13.204  0.00-20.00           C  
ATOM    481  HA  LEU    32     -16.881 -44.553 -13.820  0.00-20.00           H  
ATOM    482  CB  LEU    32     -14.874 -43.567 -13.930  0.00-20.00           C  
ATOM    483  HB2 LEU    32     -14.955 -42.786 -14.680  0.00-20.00           H  
ATOM    484  HB3 LEU    32     -14.172 -43.243 -13.104  0.00-20.00           H  
ATOM    485  CG  LEU    32     -14.173 -44.712 -14.696  0.00-20.00           C  
ATOM    486  HG  LEU    32     -13.851 -45.545 -14.001  0.00-20.00           H  
ATOM    487  CD1 LEU    32     -15.072 -45.392 -15.703  0.00-20.00           C  
ATOM    488 HD11 LEU    32     -15.473 -44.654 -16.393  0.00-20.00           H  
ATOM    489 HD12 LEU    32     -14.512 -46.078 -16.318  0.00-20.00           H  
ATOM    490 HD13 LEU    32     -15.922 -45.867 -15.214  0.00-20.00           H  
ATOM    491  CD2 LEU    32     -12.863 -44.299 -15.360  0.00-20.00           C  
ATOM    492 HD21 LEU    32     -12.044 -44.511 -14.653  0.00-20.00           H  
ATOM    493 HD22 LEU    32     -12.840 -43.225 -15.712  0.00-20.00           H  
ATOM    494 HD23 LEU    32     -12.623 -44.984 -16.207  0.00-20.00           H  
ATOM    495  C   LEU    32     -15.887 -44.847 -11.941  0.00-20.00           C  
ATOM    496  O   LEU    32     -15.457 -44.384 -10.895  0.00-20.00           O  
ATOM    497  N   GLN    33     -16.207 -46.170 -11.963  0.00-20.00           N  
ATOM    498  H   GLN    33     -16.265 -46.625 -12.921  0.00-20.00           H  
ATOM    499  CA  GLN    33     -16.016 -47.024 -10.800  0.00-20.00           C  
ATOM    500  HA  GLN    33     -15.988 -46.361 -10.005  0.00-20.00           H  
ATOM    501  CB  GLN    33     -17.292 -47.889 -10.618  0.00-20.00           C  
ATOM    502  HB2 GLN    33     -17.063 -48.439  -9.746  0.00-20.00           H  
ATOM    503  HB3 GLN    33     -17.276 -48.590 -11.503  0.00-20.00           H  
ATOM    504  CG  GLN    33     -18.643 -47.105 -10.674  0.00-20.00           C  
ATOM    505  HG2 GLN    33     -18.819 -46.442 -11.572  0.00-20.00           H  
ATOM    506  HG3 GLN    33     -19.381 -47.841 -10.786  0.00-20.00           H  
ATOM    507  CD  GLN    33     -18.903 -46.298  -9.350  0.00-20.00           C  
ATOM    508  OE1 GLN    33     -18.614 -46.754  -8.287  0.00-20.00           O  
ATOM    509  NE2 GLN    33     -19.493 -45.085  -9.514  0.00-20.00           N  
ATOM    510 HE21 GLN    33     -20.003 -44.652  -8.770  0.00-20.00           H  
ATOM    511 HE22 GLN    33     -19.694 -44.701 -10.383  0.00-20.00           H  
ATOM    512  C   GLN    33     -14.715 -47.803 -11.043  0.00-20.00           C  
ATOM    513  O   GLN    33     -14.667 -48.282 -12.172  0.00-20.00           O  
ATOM    514  N   ALA    34     -13.890 -47.968 -10.018  0.00-20.00           N  
ATOM    515  H   ALA    34     -14.197 -47.568  -9.101  0.00-20.00           H  
ATOM    516  CA  ALA    34     -12.835 -48.903 -10.093  0.00-20.00           C  
ATOM    517  HA  ALA    34     -12.190 -48.750 -11.019  0.00-20.00           H  
ATOM    518  CB  ALA    34     -11.960 -48.828  -8.841  0.00-20.00           C  
ATOM    519  HB1 ALA    34     -11.213 -49.642  -8.903  0.00-20.00           H  
ATOM    520  HB2 ALA    34     -11.474 -47.827  -8.794  0.00-20.00           H  
ATOM    521  HB3 ALA    34     -12.448 -48.845  -7.873  0.00-20.00           H  
ATOM    522  C   ALA    34     -13.430 -50.358 -10.058  0.00-20.00           C  
ATOM    523  O   ALA    34     -14.557 -50.529  -9.535  0.00-20.00           O  
ATOM    524  N   CYS    35     -12.764 -51.337 -10.671  0.00-20.00           N  
ATOM    525  H   CYS    35     -11.946 -51.047 -11.182  0.00-20.00           H  
ATOM    526  CA  CYS    35     -13.142 -52.716 -10.708  0.00-20.00           C  
ATOM    527  HA  CYS    35     -13.860 -52.866  -9.896  0.00-20.00           H  
ATOM    528  CB  CYS    35     -13.890 -52.961 -11.969  0.00-20.00           C  
ATOM    529  HB2 CYS    35     -14.393 -53.926 -11.997  0.00-20.00           H  
ATOM    530  HB3 CYS    35     -14.640 -52.179 -12.039  0.00-20.00           H  
ATOM    531  SG  CYS    35     -13.010 -52.848 -13.557  0.00-20.00           S  
ATOM    532  HG  CYS    35     -11.762 -52.730 -12.996  0.00-20.00           H  
ATOM    533  C   CYS    35     -12.093 -53.744 -10.415  0.00-20.00           C  
ATOM    534  O   CYS    35     -10.883 -53.505 -10.399  0.00-20.00           O  
ATOM    535  N   GLY    36     -12.527 -54.859  -9.831  0.00-20.00           N  
ATOM    536  H   GLY    36     -13.528 -54.955  -9.940  0.00-20.00           H  
ATOM    537  CA  GLY    36     -11.759 -56.039  -9.601  0.00-20.00           C  
ATOM    538  HA2 GLY    36     -11.131 -56.276 -10.494  0.00-20.00           H  
ATOM    539  HA3 GLY    36     -12.405 -56.917  -9.537  0.00-20.00           H  
ATOM    540  C   GLY    36     -10.826 -55.883  -8.412  0.00-20.00           C  
ATOM    541  O   GLY    36     -10.039 -56.774  -8.175  0.00-20.00           O  
ATOM    542  N   GLY    37     -10.969 -54.801  -7.673  0.00-20.00           N  
ATOM    543  H   GLY    37     -11.483 -54.032  -8.061  0.00-20.00           H  
ATOM    544  CA  GLY    37     -10.185 -54.698  -6.463  0.00-20.00           C  
ATOM    545  HA2 GLY    37      -9.671 -55.616  -6.319  0.00-20.00           H  
ATOM    546  HA3 GLY    37     -10.829 -54.523  -5.613  0.00-20.00           H  
ATOM    547  C   GLY    37      -9.195 -53.595  -6.594  0.00-20.00           C  
ATOM    548  O   GLY    37      -8.898 -52.870  -5.699  0.00-20.00           O  
ATOM    549  N   GLH    38      -8.508 -53.573  -7.756  0.00-20.00           N  
ATOM    550  H   GLH    38      -8.807 -54.166  -8.517  0.00-20.00           H  
ATOM    551  CA  GLH    38      -7.609 -52.461  -8.064  0.00-20.00           C  
ATOM    552  HA  GLH    38      -6.756 -52.568  -7.393  0.00-20.00           H  
ATOM    553  CB  GLH    38      -7.093 -52.449  -9.561  0.00-20.00           C  
ATOM    554  HB2 GLH    38      -7.925 -52.757 -10.144  0.00-20.00           H  
ATOM    555  HB3 GLH    38      -6.957 -51.460  -9.994  0.00-20.00           H  
ATOM    556  CG  GLH    38      -5.826 -53.257  -9.774  0.00-20.00           C  
ATOM    557  HG2 GLH    38      -4.954 -52.643  -9.603  0.00-20.00           H  
ATOM    558  HG3 GLH    38      -5.803 -53.968  -8.965  0.00-20.00           H  
ATOM    559  CD  GLH    38      -5.766 -53.940 -11.104  0.00-20.00           C  
ATOM    560  OE1 GLH    38      -6.963 -54.250 -11.595  0.00-20.00           O  
ATOM    561  OE2 GLH    38      -4.658 -54.070 -11.662  0.00-20.00           O  
ATOM    562  HE1 GLH    38      -6.957 -54.078 -12.524  0.00-20.00           H  
ATOM    563  C   GLH    38      -8.275 -51.166  -7.600  0.00-20.00           C  
ATOM    564  O   GLH    38      -9.453 -51.041  -7.757  0.00-20.00           O  
ATOM    565  N   LYS    39      -7.500 -50.133  -7.191  0.00-20.00           N  
ATOM    566  H   LYS    39      -6.503 -50.269  -7.383  0.00-20.00           H  
ATOM    567  CA  LYS    39      -7.928 -48.846  -6.679  0.00-20.00           C  
ATOM    568  HA  LYS    39      -8.934 -49.008  -6.320  0.00-20.00           H  
ATOM    569  CB  LYS    39      -7.040 -48.567  -5.454  0.00-20.00           C  
ATOM    570  HB2 LYS    39      -7.156 -49.367  -4.724  0.00-20.00           H  
ATOM    571  HB3 LYS    39      -5.972 -48.636  -5.729  0.00-20.00           H  
ATOM    572  CG  LYS    39      -7.349 -47.251  -4.686  0.00-20.00           C  
ATOM    573  HG2 LYS    39      -7.251 -46.384  -5.365  0.00-20.00           H  
ATOM    574  HG3 LYS    39      -8.459 -47.416  -4.457  0.00-20.00           H  
ATOM    575  CD  LYS    39      -6.461 -47.059  -3.375  0.00-20.00           C  
ATOM    576  HD2 LYS    39      -5.408 -47.240  -3.616  0.00-20.00           H  
ATOM    577  HD3 LYS    39      -6.648 -47.932  -2.764  0.00-20.00           H  
ATOM    578  CE  LYS    39      -6.734 -45.829  -2.583  0.00-20.00           C  
ATOM    579  HE2 LYS    39      -6.282 -44.980  -3.155  0.00-20.00           H  
ATOM    580  HE3 LYS    39      -7.783 -45.749  -2.369  0.00-20.00           H  
ATOM    581  NZ  LYS    39      -5.960 -46.009  -1.364  0.00-20.00           N  
ATOM    582  HZ1 LYS    39      -6.431 -45.732  -0.521  0.00-20.00           H  
ATOM    583  HZ2 LYS    39      -5.037 -45.630  -1.453  0.00-20.00           H  
ATOM    584  HZ3 LYS    39      -5.832 -47.004  -1.318  0.00-20.00           H  
ATOM    585  C   LYS    39      -7.674 -47.883  -7.830  0.00-20.00           C  
ATOM    586  O   LYS    39      -6.545 -47.847  -8.381  0.00-20.00           O  
ATOM    587  N   LEU    40      -8.621 -47.018  -8.226  0.00-20.00           N  
ATOM    588  H   LEU    40      -9.578 -47.117  -7.845  0.00-20.00           H  
ATOM    589  CA  LEU    40      -8.509 -46.101  -9.382  0.00-20.00           C  
ATOM    590  HA  LEU    40      -7.633 -46.391  -9.932  0.00-20.00           H  
ATOM    591  CB  LEU    40      -9.766 -46.247 -10.272  0.00-20.00           C  
ATOM    592  HB2 LEU    40     -10.566 -46.117  -9.599  0.00-20.00           H  
ATOM    593  HB3 LEU    40      -9.959 -47.249 -10.542  0.00-20.00           H  
ATOM    594  CG  LEU    40      -9.885 -45.326 -11.603  0.00-20.00           C  
ATOM    595  HG  LEU    40      -8.946 -45.036 -12.043  0.00-20.00           H  
ATOM    596  CD1 LEU    40     -10.508 -46.205 -12.726  0.00-20.00           C  
ATOM    597 HD11 LEU    40     -11.540 -46.522 -12.460  0.00-20.00           H  
ATOM    598 HD12 LEU    40      -9.959 -47.163 -12.890  0.00-20.00           H  
ATOM    599 HD13 LEU    40     -10.675 -45.650 -13.705  0.00-20.00           H  
ATOM    600  CD2 LEU    40     -10.922 -44.147 -11.331  0.00-20.00           C  
ATOM    601 HD21 LEU    40     -11.824 -44.669 -10.954  0.00-20.00           H  
ATOM    602 HD22 LEU    40     -10.535 -43.415 -10.567  0.00-20.00           H  
ATOM    603 HD23 LEU    40     -11.131 -43.475 -12.194  0.00-20.00           H  
ATOM    604  C   LEU    40      -8.408 -44.691  -8.784  0.00-20.00           C  
ATOM    605  O   LEU    40      -7.571 -43.947  -9.231  0.00-20.00           O  
ATOM    606  N   ASN    41      -9.271 -44.376  -7.767  0.00-20.00           N  
ATOM    607  H   ASN    41      -9.766 -45.107  -7.188  0.00-20.00           H  
ATOM    608  CA  ASN    41      -9.262 -43.070  -7.173  0.00-20.00           C  
ATOM    609  HA  ASN    41      -8.847 -42.308  -7.861  0.00-20.00           H  
ATOM    610  CB  ASN    41     -10.653 -42.767  -6.514  0.00-20.00           C  
ATOM    611  HB2 ASN    41     -10.659 -41.928  -5.943  0.00-20.00           H  
ATOM    612  HB3 ASN    41     -10.983 -43.677  -5.935  0.00-20.00           H  
ATOM    613  CG  ASN    41     -11.764 -42.722  -7.555  0.00-20.00           C  
ATOM    614  OD1 ASN    41     -11.467 -42.273  -8.706  0.00-20.00           O  
ATOM    615  ND2 ASN    41     -12.951 -43.253  -7.225  0.00-20.00           N  
ATOM    616 HD21 ASN    41     -13.617 -43.478  -7.879  0.00-20.00           H  
ATOM    617 HD22 ASN    41     -13.036 -43.559  -6.284  0.00-20.00           H  
ATOM    618  C   ASN    41      -8.293 -43.232  -5.948  0.00-20.00           C  
ATOM    619  O   ASN    41      -8.367 -44.160  -5.167  0.00-20.00           O  
ATOM    620  N   ARG    42      -7.374 -42.264  -5.821  0.00-20.00           N  
ATOM    621  H   ARG    42      -7.525 -41.444  -6.429  0.00-20.00           H  
ATOM    622  CA  ARG    42      -6.433 -42.062  -4.786  0.00-20.00           C  
ATOM    623  HA  ARG    42      -5.906 -43.067  -4.651  0.00-20.00           H  
ATOM    624  CB  ARG    42      -5.286 -41.161  -5.282  0.00-20.00           C  
ATOM    625  HB2 ARG    42      -4.521 -41.281  -4.532  0.00-20.00           H  
ATOM    626  HB3 ARG    42      -4.940 -41.672  -6.135  0.00-20.00           H  
ATOM    627  CG  ARG    42      -5.554 -39.682  -5.446  0.00-20.00           C  
ATOM    628  HG2 ARG    42      -6.083 -39.539  -6.410  0.00-20.00           H  
ATOM    629  HG3 ARG    42      -6.136 -39.315  -4.581  0.00-20.00           H  
ATOM    630  CD  ARG    42      -4.358 -38.785  -5.700  0.00-20.00           C  
ATOM    631  HD2 ARG    42      -4.186 -38.849  -6.757  0.00-20.00           H  
ATOM    632  HD3 ARG    42      -4.648 -37.709  -5.369  0.00-20.00           H  
ATOM    633  NE  ARG    42      -3.228 -39.103  -4.736  0.00-20.00           N  
ATOM    634  HE  ARG    42      -3.486 -38.940  -3.709  0.00-20.00           H  
ATOM    635  CZ  ARG    42      -2.003 -39.573  -4.997  0.00-20.00           C  
ATOM    636  NH1 ARG    42      -1.673 -39.879  -6.224  0.00-20.00           N  
ATOM    637 HH11 ARG    42      -0.704 -40.233  -6.371  0.00-20.00           H  
ATOM    638 HH12 ARG    42      -2.340 -39.988  -7.031  0.00-20.00           H  
ATOM    639  NH2 ARG    42      -1.117 -39.687  -3.997  0.00-20.00           N  
ATOM    640 HH21 ARG    42      -1.367 -39.331  -3.017  0.00-20.00           H  
ATOM    641 HH22 ARG    42      -0.275 -40.266  -4.006  0.00-20.00           H  
ATOM    642  C   ARG    42      -6.943 -41.788  -3.336  0.00-20.00           C  
ATOM    643  O   ARG    42      -6.336 -42.218  -2.331  0.00-20.00           O  
ATOM    644  N   PHE    43      -8.107 -41.161  -3.254  0.00-20.00           N  
ATOM    645  H   PHE    43      -8.516 -40.903  -4.157  0.00-20.00           H  
ATOM    646  CA  PHE    43      -8.944 -41.053  -2.120  0.00-20.00           C  
ATOM    647  HA  PHE    43      -8.728 -41.885  -1.543  0.00-20.00           H  
ATOM    648  CB  PHE    43      -8.719 -39.777  -1.233  0.00-20.00           C  
ATOM    649  HB2 PHE    43      -8.764 -38.902  -1.859  0.00-20.00           H  
ATOM    650  HB3 PHE    43      -7.710 -39.808  -0.847  0.00-20.00           H  
ATOM    651  CG  PHE    43      -9.721 -39.560  -0.016  0.00-20.00           C  
ATOM    652  CD1 PHE    43      -9.983 -40.553   0.945  0.00-20.00           C  
ATOM    653  HD1 PHE    43      -9.413 -41.443   0.882  0.00-20.00           H  
ATOM    654  CE1 PHE    43     -10.953 -40.335   1.962  0.00-20.00           C  
ATOM    655  HE1 PHE    43     -11.281 -41.103   2.673  0.00-20.00           H  
ATOM    656  CZ  PHE    43     -11.575 -39.061   2.152  0.00-20.00           C  
ATOM    657  HZ  PHE    43     -12.326 -38.855   2.898  0.00-20.00           H  
ATOM    658  CE2 PHE    43     -11.226 -38.041   1.220  0.00-20.00           C  
ATOM    659  HE2 PHE    43     -11.672 -37.072   1.202  0.00-20.00           H  
ATOM    660  CD2 PHE    43     -10.310 -38.236   0.127  0.00-20.00           C  
ATOM    661  HD2 PHE    43     -10.029 -37.526  -0.590  0.00-20.00           H  
ATOM    662  C   PHE    43     -10.384 -41.055  -2.604  0.00-20.00           C  
ATOM    663  O   PHE    43     -10.721 -40.358  -3.570  0.00-20.00           O  
ATOM    664  N   ARG    44     -11.216 -41.947  -2.049  0.00-20.00           N  
ATOM    665  H   ARG    44     -10.708 -42.483  -1.300  0.00-20.00           H  
ATOM    666  CA  ARG    44     -12.645 -42.303  -2.402  0.00-20.00           C  
ATOM    667  HA  ARG    44     -12.694 -42.913  -3.244  0.00-20.00           H  
ATOM    668  CB  ARG    44     -13.237 -43.080  -1.182  0.00-20.00           C  
ATOM    669  HB2 ARG    44     -14.268 -43.226  -1.398  0.00-20.00           H  
ATOM    670  HB3 ARG    44     -12.728 -44.044  -1.103  0.00-20.00           H  
ATOM    671  CG  ARG    44     -13.078 -42.296   0.141  0.00-20.00           C  
ATOM    672  HG2 ARG    44     -13.299 -41.207  -0.026  0.00-20.00           H  
ATOM    673  HG3 ARG    44     -12.072 -42.363   0.600  0.00-20.00           H  
ATOM    674  CD  ARG    44     -13.946 -42.769   1.257  0.00-20.00           C  
ATOM    675  HD2 ARG    44     -15.045 -42.808   0.939  0.00-20.00           H  
ATOM    676  HD3 ARG    44     -13.598 -43.828   1.463  0.00-20.00           H  
ATOM    677  NE  ARG    44     -13.893 -42.041   2.539  0.00-20.00           N  
ATOM    678  HE  ARG    44     -13.547 -42.543   3.409  0.00-20.00           H  
ATOM    679  CZ  ARG    44     -14.342 -40.795   2.725  0.00-20.00           C  
ATOM    680  NH1 ARG    44     -14.311 -40.127   3.866  0.00-20.00           N  
ATOM    681 HH11 ARG    44     -13.933 -40.544   4.730  0.00-20.00           H  
ATOM    682 HH12 ARG    44     -14.723 -39.240   4.021  0.00-20.00           H  
ATOM    683  NH2 ARG    44     -14.837 -40.071   1.760  0.00-20.00           N  
ATOM    684 HH21 ARG    44     -15.084 -40.396   0.781  0.00-20.00           H  
ATOM    685 HH22 ARG    44     -15.359 -39.213   1.924  0.00-20.00           H  
ATOM    686  C   ARG    44     -13.529 -41.092  -2.861  0.00-20.00           C  
ATOM    687  O   ARG    44     -14.475 -41.201  -3.636  0.00-20.00           O  
ATOM    688  N   ASP    45     -13.241 -39.928  -2.315  0.00-20.00           N  
ATOM    689  H   ASP    45     -12.544 -39.933  -1.581  0.00-20.00           H  
ATOM    690  CA  ASP    45     -13.988 -38.711  -2.423  0.00-20.00           C  
ATOM    691  HA  ASP    45     -15.082 -39.071  -2.374  0.00-20.00           H  
ATOM    692  CB  ASP    45     -13.681 -37.723  -1.273  0.00-20.00           C  
ATOM    693  HB2 ASP    45     -13.415 -38.163  -0.345  0.00-20.00           H  
ATOM    694  HB3 ASP    45     -12.731 -37.259  -1.434  0.00-20.00           H  
ATOM    695  CG  ASP    45     -14.765 -36.706  -1.117  0.00-20.00           C  
ATOM    696  OD1 ASP    45     -15.863 -37.097  -0.643  0.00-20.00           O  
ATOM    697  OD2 ASP    45     -14.516 -35.495  -1.282  0.00-20.00           O  
ATOM    698  C   ASP    45     -13.838 -38.014  -3.760  0.00-20.00           C  
ATOM    699  O   ASP    45     -14.757 -37.294  -4.223  0.00-20.00           O  
ATOM    700  N   ILE    46     -12.631 -38.163  -4.310  0.00-20.00           N  
ATOM    701  H   ILE    46     -11.989 -38.838  -3.946  0.00-20.00           H  
ATOM    702  CA  ILE    46     -12.242 -37.496  -5.565  0.00-20.00           C  
ATOM    703  HA  ILE    46     -13.004 -36.742  -5.834  0.00-20.00           H  
ATOM    704  CB  ILE    46     -10.865 -36.718  -5.504  0.00-20.00           C  
ATOM    705  HB  ILE    46     -10.170 -37.529  -5.761  0.00-20.00           H  
ATOM    706  CG2 ILE    46     -10.756 -35.696  -6.685  0.00-20.00           C  
ATOM    707 HG21 ILE    46     -11.090 -36.109  -7.621  0.00-20.00           H  
ATOM    708 HG22 ILE    46     -11.462 -34.843  -6.583  0.00-20.00           H  
ATOM    709 HG23 ILE    46      -9.818 -35.253  -6.875  0.00-20.00           H  
ATOM    710  CG1 ILE    46     -10.535 -36.181  -4.155  0.00-20.00           C  
ATOM    711 HG12 ILE    46     -10.656 -36.941  -3.355  0.00-20.00           H  
ATOM    712 HG13 ILE    46     -11.149 -35.301  -3.962  0.00-20.00           H  
ATOM    713  CD1 ILE    46      -9.135 -35.639  -3.941  0.00-20.00           C  
ATOM    714 HD11 ILE    46      -8.469 -36.479  -3.986  0.00-20.00           H  
ATOM    715 HD12 ILE    46      -8.824 -34.878  -4.650  0.00-20.00           H  
ATOM    716 HD13 ILE    46      -9.013 -35.129  -2.937  0.00-20.00           H  
ATOM    717  C   ILE    46     -12.416 -38.510  -6.618  0.00-20.00           C  
ATOM    718  O   ILE    46     -11.619 -39.415  -6.733  0.00-20.00           O  
ATOM    719  N   GLN    47     -13.541 -38.433  -7.473  0.00-20.00           N  
ATOM    720  H   GLN    47     -14.275 -37.750  -7.337  0.00-20.00           H  
ATOM    721  CA  GLN    47     -13.775 -39.439  -8.509  0.00-20.00           C  
ATOM    722  HA  GLN    47     -13.080 -40.244  -8.432  0.00-20.00           H  
ATOM    723  CB  GLN    47     -15.221 -39.991  -8.306  0.00-20.00           C  
ATOM    724  HB2 GLN    47     -15.910 -39.200  -8.479  0.00-20.00           H  
ATOM    725  HB3 GLN    47     -15.514 -40.760  -9.086  0.00-20.00           H  
ATOM    726  CG  GLN    47     -15.293 -40.430  -6.831  0.00-20.00           C  
ATOM    727  HG2 GLN    47     -14.407 -40.980  -6.631  0.00-20.00           H  
ATOM    728  HG3 GLN    47     -15.405 -39.475  -6.291  0.00-20.00           H  
ATOM    729  CD  GLN    47     -16.513 -41.268  -6.448  0.00-20.00           C  
ATOM    730  OE1 GLN    47     -17.375 -41.529  -7.269  0.00-20.00           O  
ATOM    731  NE2 GLN    47     -16.657 -41.534  -5.166  0.00-20.00           N  
ATOM    732 HE21 GLN    47     -17.404 -42.104  -4.769  0.00-20.00           H  
ATOM    733 HE22 GLN    47     -15.849 -41.362  -4.603  0.00-20.00           H  
ATOM    734  C   GLN    47     -13.573 -38.827  -9.906  0.00-20.00           C  
ATOM    735  O   GLN    47     -13.278 -37.671 -10.023  0.00-20.00           O  
ATOM    736  N   CYS    48     -13.609 -39.572 -10.977  0.00-20.00           N  
ATOM    737  H   CYS    48     -13.768 -40.532 -10.767  0.00-20.00           H  
ATOM    738  CA  CYS    48     -13.496 -39.277 -12.365  0.00-20.00           C  
ATOM    739  HA  CYS    48     -13.025 -38.292 -12.529  0.00-20.00           H  
ATOM    740  CB  CYS    48     -12.693 -40.469 -12.915  0.00-20.00           C  
ATOM    741  HB2 CYS    48     -11.770 -40.654 -12.348  0.00-20.00           H  
ATOM    742  HB3 CYS    48     -13.243 -41.402 -12.905  0.00-20.00           H  
ATOM    743  SG  CYS    48     -12.139 -40.181 -14.608  0.00-20.00           S  
ATOM    744  HG  CYS    48     -11.706 -41.342 -15.102  0.00-20.00           H  
ATOM    745  C   CYS    48     -14.962 -39.374 -12.977  0.00-20.00           C  
ATOM    746  O   CYS    48     -15.662 -40.317 -12.644  0.00-20.00           O  
ATOM    747  N   ARN    49     -15.280 -38.520 -13.898  0.00-20.00           N  
ATOM    748  H   ARN    49     -14.627 -37.832 -14.234  0.00-20.00           H  
ATOM    749  CA  ARN    49     -16.516 -38.531 -14.627  0.00-20.00           C  
ATOM    750  HA  ARN    49     -17.313 -38.769 -13.902  0.00-20.00           H  
ATOM    751  CB  ARN    49     -16.694 -37.124 -15.190  0.00-20.00           C  
ATOM    752  HB2 ARN    49     -16.608 -36.468 -14.347  0.00-20.00           H  
ATOM    753  HB3 ARN    49     -15.904 -36.731 -15.884  0.00-20.00           H  
ATOM    754  CG  ARN    49     -18.023 -36.738 -15.897  0.00-20.00           C  
ATOM    755  HG2 ARN    49     -18.251 -37.548 -16.595  0.00-20.00           H  
ATOM    756  HG3 ARN    49     -17.979 -35.864 -16.463  0.00-20.00           H  
ATOM    757  CD  ARN    49     -19.165 -36.517 -14.856  0.00-20.00           C  
ATOM    758  HD2 ARN    49     -19.183 -35.599 -14.354  0.00-20.00           H  
ATOM    759  HD3 ARN    49     -18.905 -37.238 -14.049  0.00-20.00           H  
ATOM    760  NE  ARN    49     -20.443 -36.904 -15.317  0.00-20.00           N  
ATOM    761  HE  ARN    49     -20.584 -37.793 -14.961  0.00-20.00           H  
ATOM    762  CZ  ARN    49     -21.690 -36.141 -15.222  0.00-20.00           C  
ATOM    763  NH1 ARN    49     -21.833 -35.018 -14.761  0.00-20.00           N  
ATOM    764 HH11 ARN    49     -20.950 -34.710 -14.350  0.00-20.00           H  
ATOM    765  NH2 ARN    49     -22.763 -36.896 -15.723  0.00-20.00           N  
ATOM    766 HH21 ARN    49     -23.699 -36.776 -15.220  0.00-20.00           H  
ATOM    767 HH22 ARN    49     -22.724 -36.651 -16.681  0.00-20.00           H  
ATOM    768  C   ARN    49     -16.437 -39.593 -15.714  0.00-20.00           C  
ATOM    769  O   ARN    49     -15.365 -39.697 -16.301  0.00-20.00           O  
ATOM    770  N   ARN    50     -17.548 -40.345 -15.942  0.00-20.00           N  
ATOM    771  H   ARN    50     -18.373 -40.237 -15.401  0.00-20.00           H  
ATOM    772  CA  ARN    50     -17.527 -41.495 -16.862  0.00-20.00           C  
ATOM    773  HA  ARN    50     -16.598 -42.046 -16.739  0.00-20.00           H  
ATOM    774  CB  ARN    50     -18.667 -42.443 -16.435  0.00-20.00           C  
ATOM    775  HB2 ARN    50     -19.714 -42.306 -16.767  0.00-20.00           H  
ATOM    776  HB3 ARN    50     -18.735 -42.371 -15.340  0.00-20.00           H  
ATOM    777  CG  ARN    50     -18.299 -43.866 -16.836  0.00-20.00           C  
ATOM    778  HG2 ARN    50     -17.895 -44.395 -15.942  0.00-20.00           H  
ATOM    779  HG3 ARN    50     -17.588 -43.847 -17.665  0.00-20.00           H  
ATOM    780  CD  ARN    50     -19.544 -44.514 -17.558  0.00-20.00           C  
ATOM    781  HD2 ARN    50     -19.619 -45.514 -17.155  0.00-20.00           H  
ATOM    782  HD3 ARN    50     -20.468 -43.954 -17.272  0.00-20.00           H  
ATOM    783  NE  ARN    50     -19.359 -44.594 -18.967  0.00-20.00           N  
ATOM    784  HE  ARN    50     -18.563 -44.027 -19.238  0.00-20.00           H  
ATOM    785  CZ  ARN    50     -20.475 -44.302 -19.864  0.00-20.00           C  
ATOM    786  NH1 ARN    50     -21.622 -44.101 -19.452  0.00-20.00           N  
ATOM    787 HH11 ARN    50     -21.906 -43.209 -19.770  0.00-20.00           H  
ATOM    788  NH2 ARN    50     -20.130 -44.382 -21.254  0.00-20.00           N  
ATOM    789 HH21 ARN    50     -20.387 -45.295 -21.661  0.00-20.00           H  
ATOM    790 HH22 ARN    50     -20.623 -43.656 -21.809  0.00-20.00           H  
ATOM    791  C   ARN    50     -17.775 -41.125 -18.397  0.00-20.00           C  
ATOM    792  O   ARN    50     -17.291 -41.840 -19.275  0.00-20.00           O  
ATOM    793  N   GLN    51     -18.596 -40.049 -18.662  0.00-20.00           N  
ATOM    794  H   GLN    51     -19.028 -39.528 -17.945  0.00-20.00           H  
ATOM    795  CA  GLN    51     -18.880 -39.620 -20.090  0.00-20.00           C  
ATOM    796  HA  GLN    51     -19.386 -40.501 -20.550  0.00-20.00           H  
ATOM    797  CB  GLN    51     -19.961 -38.475 -20.035  0.00-20.00           C  
ATOM    798  HB2 GLN    51     -19.522 -37.564 -19.661  0.00-20.00           H  
ATOM    799  HB3 GLN    51     -20.090 -38.256 -21.099  0.00-20.00           H  
ATOM    800  CG  GLN    51     -21.346 -38.808 -19.443  0.00-20.00           C  
ATOM    801  HG2 GLN    51     -21.890 -39.547 -20.061  0.00-20.00           H  
ATOM    802  HG3 GLN    51     -21.344 -39.283 -18.496  0.00-20.00           H  
ATOM    803  CD  GLN    51     -22.179 -37.645 -19.293  0.00-20.00           C  
ATOM    804  OE1 GLN    51     -21.911 -36.817 -18.412  0.00-20.00           O  
ATOM    805  NE2 GLN    51     -23.093 -37.525 -20.239  0.00-20.00           N  
ATOM    806 HE21 GLN    51     -23.862 -36.861 -20.103  0.00-20.00           H  
ATOM    807 HE22 GLN    51     -22.941 -37.917 -21.172  0.00-20.00           H  
ATOM    808  C   GLN    51     -17.627 -39.253 -20.838  0.00-20.00           C  
ATOM    809  O   GLN    51     -17.582 -39.450 -22.016  0.00-20.00           O  
ATOM    810  N   THR    52     -16.732 -38.519 -20.186  0.00-20.00           N  
ATOM    811  H   THR    52     -16.891 -38.431 -19.187  0.00-20.00           H  
ATOM    812  CA  THR    52     -15.607 -37.809 -20.718  0.00-20.00           C  
ATOM    813  HA  THR    52     -15.647 -37.808 -21.791  0.00-20.00           H  
ATOM    814  CB  THR    52     -15.577 -36.494 -19.948  0.00-20.00           C  
ATOM    815  HB  THR    52     -14.626 -35.914 -19.991  0.00-20.00           H  
ATOM    816  CG2 THR    52     -16.741 -35.582 -20.378  0.00-20.00           C  
ATOM    817 HG21 THR    52     -16.736 -35.592 -21.430  0.00-20.00           H  
ATOM    818 HG22 THR    52     -17.682 -35.923 -20.047  0.00-20.00           H  
ATOM    819 HG23 THR    52     -16.593 -34.487 -20.071  0.00-20.00           H  
ATOM    820  OG1 THR    52     -15.729 -36.815 -18.528  0.00-20.00           O  
ATOM    821  HG1 THR    52     -15.683 -36.074 -17.952  0.00-20.00           H  
ATOM    822  C   THR    52     -14.271 -38.571 -20.420  0.00-20.00           C  
ATOM    823  O   THR    52     -13.235 -37.904 -20.357  0.00-20.00           O  
ATOM    824  N   ALA    53     -14.323 -39.866 -20.085  0.00-20.00           N  
ATOM    825  H   ALA    53     -15.227 -40.242 -19.965  0.00-20.00           H  
ATOM    826  CA  ALA    53     -13.178 -40.703 -19.588  0.00-20.00           C  
ATOM    827  HA  ALA    53     -12.692 -40.194 -18.701  0.00-20.00           H  
ATOM    828  CB  ALA    53     -13.758 -42.008 -18.921  0.00-20.00           C  
ATOM    829  HB1 ALA    53     -14.230 -41.900 -17.960  0.00-20.00           H  
ATOM    830  HB2 ALA    53     -14.666 -42.256 -19.433  0.00-20.00           H  
ATOM    831  HB3 ALA    53     -13.086 -42.806 -18.952  0.00-20.00           H  
ATOM    832  C   ALA    53     -12.297 -40.972 -20.803  0.00-20.00           C  
ATOM    833  O   ALA    53     -12.774 -41.170 -21.902  0.00-20.00           O  
ATOM    834  N   VAL    54     -11.040 -41.039 -20.532  0.00-20.00           N  
ATOM    835  H   VAL    54     -10.772 -41.119 -19.570  0.00-20.00           H  
ATOM    836  CA  VAL    54      -9.981 -41.213 -21.533  0.00-20.00           C  
ATOM    837  HA  VAL    54     -10.381 -40.859 -22.510  0.00-20.00           H  
ATOM    838  CB  VAL    54      -8.775 -40.228 -21.061  0.00-20.00           C  
ATOM    839  HB  VAL    54      -8.388 -40.688 -20.124  0.00-20.00           H  
ATOM    840  CG1 VAL    54      -7.568 -40.291 -22.067  0.00-20.00           C  
ATOM    841 HG11 VAL    54      -6.909 -39.436 -21.908  0.00-20.00           H  
ATOM    842 HG12 VAL    54      -7.931 -40.380 -23.128  0.00-20.00           H  
ATOM    843 HG13 VAL    54      -6.884 -41.109 -21.926  0.00-20.00           H  
ATOM    844  CG2 VAL    54      -9.102 -38.753 -20.839  0.00-20.00           C  
ATOM    845 HG21 VAL    54      -9.774 -38.553 -21.632  0.00-20.00           H  
ATOM    846 HG22 VAL    54      -8.370 -38.027 -20.860  0.00-20.00           H  
ATOM    847 HG23 VAL    54      -9.677 -38.688 -19.945  0.00-20.00           H  
ATOM    848  C   VAL    54      -9.773 -42.710 -21.574  0.00-20.00           C  
ATOM    849  O   VAL    54      -9.970 -43.312 -22.640  0.00-20.00           O  
ATOM    850  N   ARN    55      -9.520 -43.332 -20.447  0.00-20.00           N  
ATOM    851  H   ARN    55      -9.308 -42.855 -19.578  0.00-20.00           H  
ATOM    852  CA  ARN    55      -9.395 -44.753 -20.254  0.00-20.00           C  
ATOM    853  HA  ARN    55      -9.614 -45.414 -21.160  0.00-20.00           H  
ATOM    854  CB  ARN    55      -7.961 -45.025 -19.757  0.00-20.00           C  
ATOM    855  HB2 ARN    55      -7.705 -44.402 -18.911  0.00-20.00           H  
ATOM    856  HB3 ARN    55      -7.867 -46.074 -19.419  0.00-20.00           H  
ATOM    857  CG  ARN    55      -6.918 -44.776 -20.865  0.00-20.00           C  
ATOM    858  HG2 ARN    55      -7.196 -45.022 -21.938  0.00-20.00           H  
ATOM    859  HG3 ARN    55      -6.788 -43.677 -21.011  0.00-20.00           H  
ATOM    860  CD  ARN    55      -5.541 -45.356 -20.390  0.00-20.00           C  
ATOM    861  HD2 ARN    55      -5.493 -45.456 -19.337  0.00-20.00           H  
ATOM    862  HD3 ARN    55      -4.778 -44.694 -20.710  0.00-20.00           H  
ATOM    863  NE  ARN    55      -5.217 -46.681 -20.926  0.00-20.00           N  
ATOM    864  HE  ARN    55      -5.794 -47.315 -20.402  0.00-20.00           H  
ATOM    865  CZ  ARN    55      -4.831 -46.987 -22.272  0.00-20.00           C  
ATOM    866  NH1 ARN    55      -4.924 -46.206 -23.253  0.00-20.00           N  
ATOM    867 HH11 ARN    55      -5.475 -45.396 -22.869  0.00-20.00           H  
ATOM    868  NH2 ARN    55      -4.482 -48.348 -22.334  0.00-20.00           N  
ATOM    869 HH21 ARN    55      -3.499 -48.567 -22.130  0.00-20.00           H  
ATOM    870 HH22 ARN    55      -4.617 -48.591 -23.311  0.00-20.00           H  
ATOM    871  C   ARN    55     -10.320 -45.206 -19.059  0.00-20.00           C  
ATOM    872  O   ARN    55     -10.599 -44.515 -18.105  0.00-20.00           O  
ATOM    873  N   ALA    56     -10.863 -46.400 -19.137  0.00-20.00           N  
ATOM    874  H   ALA    56     -10.979 -46.773 -20.041  0.00-20.00           H  
ATOM    875  CA  ALA    56     -11.626 -47.136 -18.089  0.00-20.00           C  
ATOM    876  HA  ALA    56     -12.528 -46.607 -17.837  0.00-20.00           H  
ATOM    877  CB  ALA    56     -12.011 -48.505 -18.643  0.00-20.00           C  
ATOM    878  HB1 ALA    56     -11.127 -49.006 -18.814  0.00-20.00           H  
ATOM    879  HB2 ALA    56     -12.566 -49.053 -17.851  0.00-20.00           H  
ATOM    880  HB3 ALA    56     -12.550 -48.450 -19.603  0.00-20.00           H  
ATOM    881  C   ALA    56     -10.870 -47.342 -16.713  0.00-20.00           C  
ATOM    882  O   ALA    56     -11.539 -47.586 -15.728  0.00-20.00           O  
ATOM    883  N   ASH    57      -9.510 -47.221 -16.758  0.00-20.00           N  
ATOM    884  H   ASH    57      -9.080 -47.221 -17.693  0.00-20.00           H  
ATOM    885  CA  ASH    57      -8.628 -47.565 -15.638  0.00-20.00           C  
ATOM    886  HA  ASH    57      -9.241 -47.959 -14.746  0.00-20.00           H  
ATOM    887  CB  ASH    57      -7.713 -48.804 -15.949  0.00-20.00           C  
ATOM    888  HB2 ASH    57      -7.232 -49.130 -15.053  0.00-20.00           H  
ATOM    889  HB3 ASH    57      -8.328 -49.700 -16.200  0.00-20.00           H  
ATOM    890  CG  ASH    57      -6.609 -48.558 -17.011  0.00-20.00           C  
ATOM    891  OD1 ASH    57      -5.515 -49.397 -16.779  0.00-20.00           O  
ATOM    892  OD2 ASH    57      -6.678 -47.674 -17.827  0.00-20.00           O  
ATOM    893  HD1 ASH    57      -4.755 -49.161 -17.285  0.00-20.00           H  
ATOM    894  C   ASH    57      -7.905 -46.324 -15.099  0.00-20.00           C  
ATOM    895  O   ASH    57      -7.190 -46.433 -14.081  0.00-20.00           O  
ATOM    896  N   LEU    58      -8.067 -45.132 -15.677  0.00-20.00           N  
ATOM    897  H   LEU    58      -8.974 -45.087 -16.165  0.00-20.00           H  
ATOM    898  CA  LEU    58      -7.507 -43.919 -15.104  0.00-20.00           C  
ATOM    899  HA  LEU    58      -6.830 -44.243 -14.317  0.00-20.00           H  
ATOM    900  CB  LEU    58      -6.543 -43.220 -16.152  0.00-20.00           C  
ATOM    901  HB2 LEU    58      -6.013 -42.420 -15.603  0.00-20.00           H  
ATOM    902  HB3 LEU    58      -7.049 -42.697 -16.993  0.00-20.00           H  
ATOM    903  CG  LEU    58      -5.438 -44.013 -16.853  0.00-20.00           C  
ATOM    904  HG  LEU    58      -5.861 -44.842 -17.322  0.00-20.00           H  
ATOM    905  CD1 LEU    58      -4.657 -43.187 -17.894  0.00-20.00           C  
ATOM    906 HD11 LEU    58      -5.237 -42.558 -18.486  0.00-20.00           H  
ATOM    907 HD12 LEU    58      -3.898 -42.490 -17.483  0.00-20.00           H  
ATOM    908 HD13 LEU    58      -4.076 -43.816 -18.586  0.00-20.00           H  
ATOM    909  CD2 LEU    58      -4.439 -44.622 -15.865  0.00-20.00           C  
ATOM    910 HD21 LEU    58      -4.640 -45.639 -15.468  0.00-20.00           H  
ATOM    911 HD22 LEU    58      -3.490 -44.880 -16.315  0.00-20.00           H  
ATOM    912 HD23 LEU    58      -4.120 -43.999 -15.116  0.00-20.00           H  
ATOM    913  C   LEU    58      -8.506 -42.805 -14.743  0.00-20.00           C  
ATOM    914  O   LEU    58      -9.627 -42.685 -15.279  0.00-20.00           O  
ATOM    915  N   ASN    59      -8.094 -41.999 -13.786  0.00-20.00           N  
ATOM    916  H   ASN    59      -7.106 -42.048 -13.492  0.00-20.00           H  
ATOM    917  CA  ASN    59      -8.732 -40.801 -13.403  0.00-20.00           C  
ATOM    918  HA  ASN    59      -9.739 -40.969 -13.654  0.00-20.00           H  
ATOM    919  CB  ASN    59      -8.550 -40.554 -11.900  0.00-20.00           C  
ATOM    920  HB2 ASN    59      -8.598 -41.451 -11.297  0.00-20.00           H  
ATOM    921  HB3 ASN    59      -7.587 -40.035 -11.673  0.00-20.00           H  
ATOM    922  CG  ASN    59      -9.539 -39.508 -11.374  0.00-20.00           C  
ATOM    923  OD1 ASN    59      -9.850 -38.590 -12.158  0.00-20.00           O  
ATOM    924  ND2 ASN    59      -9.882 -39.515 -10.088  0.00-20.00           N  
ATOM    925 HD21 ASN    59     -10.488 -38.907  -9.651  0.00-20.00           H  
ATOM    926 HD22 ASN    59      -9.538 -40.271  -9.518  0.00-20.00           H  
ATOM    927  C   ASN    59      -8.154 -39.723 -14.318  0.00-20.00           C  
ATOM    928  O   ASN    59      -7.208 -38.942 -13.974  0.00-20.00           O  
ATOM    929  N   ALA    60      -8.716 -39.753 -15.558  0.00-20.00           N  
ATOM    930  H   ALA    60      -9.438 -40.376 -15.769  0.00-20.00           H  
ATOM    931  CA  ALA    60      -8.440 -38.753 -16.505  0.00-20.00           C  
ATOM    932  HA  ALA    60      -8.145 -37.922 -16.002  0.00-20.00           H  
ATOM    933  CB  ALA    60      -7.293 -39.318 -17.413  0.00-20.00           C  
ATOM    934  HB1 ALA    60      -7.637 -40.124 -18.029  0.00-20.00           H  
ATOM    935  HB2 ALA    60      -6.392 -39.631 -16.810  0.00-20.00           H  
ATOM    936  HB3 ALA    60      -7.005 -38.516 -18.120  0.00-20.00           H  
ATOM    937  C   ALA    60      -9.743 -38.399 -17.255  0.00-20.00           C  
ATOM    938  O   ALA    60     -10.514 -39.330 -17.580  0.00-20.00           O  
ATOM    939  N   ASN    61      -9.891 -37.154 -17.639  0.00-20.00           N  
ATOM    940  H   ASN    61      -9.073 -36.571 -17.559  0.00-20.00           H  
ATOM    941  CA  ASN    61     -11.066 -36.636 -18.277  0.00-20.00           C  
ATOM    942  HA  ASN    61     -11.736 -37.421 -18.671  0.00-20.00           H  
ATOM    943  CB  ASN    61     -11.941 -35.784 -17.336  0.00-20.00           C  
ATOM    944  HB2 ASN    61     -11.225 -35.063 -16.885  0.00-20.00           H  
ATOM    945  HB3 ASN    61     -12.774 -35.249 -17.763  0.00-20.00           H  
ATOM    946  CG  ASN    61     -12.510 -36.674 -16.306  0.00-20.00           C  
ATOM    947  OD1 ASN    61     -12.240 -36.575 -15.080  0.00-20.00           O  
ATOM    948  ND2 ASN    61     -13.369 -37.541 -16.788  0.00-20.00           N  
ATOM    949 HD21 ASN    61     -13.552 -37.551 -17.807  0.00-20.00           H  
ATOM    950 HD22 ASN    61     -13.846 -38.336 -16.252  0.00-20.00           H  
ATOM    951  C   ASN    61     -10.616 -35.855 -19.480  0.00-20.00           C  
ATOM    952  O   ASN    61      -9.659 -35.039 -19.389  0.00-20.00           O  
ATOM    953  N   TYR    62     -11.314 -35.961 -20.616  0.00-20.00           N  
ATOM    954  H   TYR    62     -12.040 -36.580 -20.603  0.00-20.00           H  
ATOM    955  CA  TYR    62     -11.262 -35.109 -21.811  0.00-20.00           C  
ATOM    956  HA  TYR    62     -10.234 -34.852 -21.932  0.00-20.00           H  
ATOM    957  CB  TYR    62     -11.856 -35.713 -23.058  0.00-20.00           C  
ATOM    958  HB2 TYR    62     -11.771 -34.891 -23.761  0.00-20.00           H  
ATOM    959  HB3 TYR    62     -12.853 -35.976 -22.776  0.00-20.00           H  
ATOM    960  CG  TYR    62     -11.057 -36.875 -23.622  0.00-20.00           C  
ATOM    961  CD1 TYR    62     -11.646 -38.129 -23.767  0.00-20.00           C  
ATOM    962  HD1 TYR    62     -12.569 -38.372 -23.298  0.00-20.00           H  
ATOM    963  CE1 TYR    62     -10.965 -39.124 -24.493  0.00-20.00           C  
ATOM    964  HE1 TYR    62     -11.463 -40.090 -24.733  0.00-20.00           H  
ATOM    965  CZ  TYR    62      -9.710 -38.850 -25.080  0.00-20.00           C  
ATOM    966  OH  TYR    62      -9.078 -39.763 -25.916  0.00-20.00           O  
ATOM    967  HH  TYR    62      -9.335 -40.592 -25.458  0.00-20.00           H  
ATOM    968  CE2 TYR    62      -9.134 -37.615 -24.938  0.00-20.00           C  
ATOM    969  HE2 TYR    62      -8.143 -37.446 -25.345  0.00-20.00           H  
ATOM    970  CD2 TYR    62      -9.851 -36.605 -24.284  0.00-20.00           C  
ATOM    971  HD2 TYR    62      -9.337 -35.680 -24.284  0.00-20.00           H  
ATOM    972  C   TYR    62     -12.041 -33.787 -21.566  0.00-20.00           C  
ATOM    973  O   TYR    62     -13.291 -33.804 -21.474  0.00-20.00           O  
ATOM    974  N   ILE    63     -11.337 -32.714 -21.326  0.00-20.00           N  
ATOM    975  H   ILE    63     -10.379 -32.760 -21.470  0.00-20.00           H  
ATOM    976  CA  ILE    63     -11.858 -31.408 -20.932  0.00-20.00           C  
ATOM    977  HA  ILE    63     -12.859 -31.406 -20.530  0.00-20.00           H  
ATOM    978  CB  ILE    63     -11.057 -30.719 -19.772  0.00-20.00           C  
ATOM    979  HB  ILE    63     -10.032 -30.376 -20.062  0.00-20.00           H  
ATOM    980  CG2 ILE    63     -11.703 -29.414 -19.353  0.00-20.00           C  
ATOM    981 HG21 ILE    63     -11.620 -28.531 -20.082  0.00-20.00           H  
ATOM    982 HG22 ILE    63     -11.244 -29.017 -18.450  0.00-20.00           H  
ATOM    983 HG23 ILE    63     -12.699 -29.434 -19.038  0.00-20.00           H  
ATOM    984  CG1 ILE    63     -10.933 -31.642 -18.497  0.00-20.00           C  
ATOM    985 HG12 ILE    63     -10.449 -32.609 -18.696  0.00-20.00           H  
ATOM    986 HG13 ILE    63     -10.182 -31.132 -17.848  0.00-20.00           H  
ATOM    987  CD1 ILE    63     -12.237 -32.052 -17.738  0.00-20.00           C  
ATOM    988 HD11 ILE    63     -12.906 -32.489 -18.506  0.00-20.00           H  
ATOM    989 HD12 ILE    63     -12.640 -31.228 -17.267  0.00-20.00           H  
ATOM    990 HD13 ILE    63     -12.108 -32.833 -16.954  0.00-20.00           H  
ATOM    991  C   ILE    63     -11.872 -30.509 -22.209  0.00-20.00           C  
ATOM    992  O   ILE    63     -10.895 -30.451 -22.968  0.00-20.00           O  
ATOM    993  N   GLN    64     -13.014 -29.762 -22.376  0.00-20.00           N  
ATOM    994  H   GLN    64     -13.735 -29.725 -21.632  0.00-20.00           H  
ATOM    995  CA  GLN    64     -13.103 -28.716 -23.363  0.00-20.00           C  
ATOM    996  HA  GLN    64     -12.195 -28.332 -23.798  0.00-20.00           H  
ATOM    997  CB  GLN    64     -13.834 -29.146 -24.684  0.00-20.00           C  
ATOM    998  HB2 GLN    64     -13.353 -29.992 -25.205  0.00-20.00           H  
ATOM    999  HB3 GLN    64     -14.796 -29.588 -24.463  0.00-20.00           H  
ATOM   1000  CG  GLN    64     -14.053 -28.026 -25.718  0.00-20.00           C  
ATOM   1001  HG2 GLN    64     -14.903 -27.425 -25.449  0.00-20.00           H  
ATOM   1002  HG3 GLN    64     -13.254 -27.380 -25.757  0.00-20.00           H  
ATOM   1003  CD  GLN    64     -14.368 -28.522 -27.151  0.00-20.00           C  
ATOM   1004  OE1 GLN    64     -14.071 -29.701 -27.426  0.00-20.00           O  
ATOM   1005  NE2 GLN    64     -14.751 -27.631 -28.079  0.00-20.00           N  
ATOM   1006 HE21 GLN    64     -15.596 -27.101 -27.849  0.00-20.00           H  
ATOM   1007 HE22 GLN    64     -14.264 -27.501 -28.934  0.00-20.00           H  
ATOM   1008  C   GLN    64     -13.960 -27.634 -22.703  0.00-20.00           C  
ATOM   1009  O   GLN    64     -15.176 -27.767 -22.414  0.00-20.00           O  
ATOM   1010  N   VAL    65     -13.285 -26.484 -22.644  0.00-20.00           N  
ATOM   1011  H   VAL    65     -12.398 -26.520 -23.074  0.00-20.00           H  
ATOM   1012  CA  VAL    65     -13.821 -25.209 -22.244  0.00-20.00           C  
ATOM   1013  HA  VAL    65     -14.785 -25.304 -21.897  0.00-20.00           H  
ATOM   1014  CB  VAL    65     -13.099 -24.691 -20.882  0.00-20.00           C  
ATOM   1015  HB  VAL    65     -13.430 -23.758 -20.630  0.00-20.00           H  
ATOM   1016  CG1 VAL    65     -13.771 -25.497 -19.758  0.00-20.00           C  
ATOM   1017 HG11 VAL    65     -14.819 -25.342 -19.562  0.00-20.00           H  
ATOM   1018 HG12 VAL    65     -13.312 -25.317 -18.800  0.00-20.00           H  
ATOM   1019 HG13 VAL    65     -13.573 -26.552 -19.875  0.00-20.00           H  
ATOM   1020  CG2 VAL    65     -11.600 -24.975 -20.747  0.00-20.00           C  
ATOM   1021 HG21 VAL    65     -11.468 -25.992 -20.427  0.00-20.00           H  
ATOM   1022 HG22 VAL    65     -11.186 -24.271 -20.011  0.00-20.00           H  
ATOM   1023 HG23 VAL    65     -11.046 -24.941 -21.719  0.00-20.00           H  
ATOM   1024  C   VAL    65     -13.694 -24.302 -23.475  0.00-20.00           C  
ATOM   1025  O   VAL    65     -12.593 -23.940 -23.891  0.00-20.00           O  
ATOM   1026  N   GLY    66     -14.863 -23.947 -24.052  0.00-20.00           N  
ATOM   1027  H   GLY    66     -15.784 -24.313 -23.704  0.00-20.00           H  
ATOM   1028  CA  GLY    66     -15.055 -23.209 -25.320  0.00-20.00           C  
ATOM   1029  HA2 GLY    66     -16.072 -23.026 -25.483  0.00-20.00           H  
ATOM   1030  HA3 GLY    66     -14.662 -22.214 -25.330  0.00-20.00           H  
ATOM   1031  C   GLY    66     -14.457 -23.975 -26.538  0.00-20.00           C  
ATOM   1032  O   GLY    66     -14.989 -25.001 -27.020  0.00-20.00           O  
ATOM   1033  N   ASN    67     -13.244 -23.579 -26.991  0.00-20.00           N  
ATOM   1034  H   ASN    67     -12.878 -22.770 -26.599  0.00-20.00           H  
ATOM   1035  CA  ASN    67     -12.515 -24.377 -28.005  0.00-20.00           C  
ATOM   1036  HA  ASN    67     -13.234 -25.133 -28.378  0.00-20.00           H  
ATOM   1037  CB  ASN    67     -12.178 -23.350 -29.142  0.00-20.00           C  
ATOM   1038  HB2 ASN    67     -11.506 -23.828 -29.890  0.00-20.00           H  
ATOM   1039  HB3 ASN    67     -11.675 -22.494 -28.710  0.00-20.00           H  
ATOM   1040  CG  ASN    67     -13.396 -22.859 -29.864  0.00-20.00           C  
ATOM   1041  OD1 ASN    67     -13.937 -23.502 -30.717  0.00-20.00           O  
ATOM   1042  ND2 ASN    67     -13.829 -21.716 -29.431  0.00-20.00           N  
ATOM   1043 HD21 ASN    67     -13.224 -21.108 -28.955  0.00-20.00           H  
ATOM   1044 HD22 ASN    67     -14.698 -21.364 -29.800  0.00-20.00           H  
ATOM   1045  C   ASN    67     -11.214 -25.069 -27.582  0.00-20.00           C  
ATOM   1046  O   ASN    67     -10.534 -25.678 -28.380  0.00-20.00           O  
ATOM   1047  N   THR    68     -10.750 -24.777 -26.286  0.00-20.00           N  
ATOM   1048  H   THR    68     -11.289 -24.171 -25.689  0.00-20.00           H  
ATOM   1049  CA  THR    68      -9.562 -25.296 -25.754  0.00-20.00           C  
ATOM   1050  HA  THR    68      -8.928 -25.305 -26.618  0.00-20.00           H  
ATOM   1051  CB  THR    68      -8.935 -24.292 -24.701  0.00-20.00           C  
ATOM   1052  HB  THR    68      -9.477 -24.152 -23.754  0.00-20.00           H  
ATOM   1053  CG2 THR    68      -7.580 -24.819 -24.157  0.00-20.00           C  
ATOM   1054 HG21 THR    68      -6.897 -25.139 -24.977  0.00-20.00           H  
ATOM   1055 HG22 THR    68      -7.113 -24.225 -23.385  0.00-20.00           H  
ATOM   1056 HG23 THR    68      -7.790 -25.720 -23.541  0.00-20.00           H  
ATOM   1057  OG1 THR    68      -8.621 -23.049 -25.347  0.00-20.00           O  
ATOM   1058  HG1 THR    68      -7.937 -23.273 -25.981  0.00-20.00           H  
ATOM   1059  C   THR    68      -9.725 -26.726 -25.251  0.00-20.00           C  
ATOM   1060  O   THR    68     -10.421 -26.922 -24.248  0.00-20.00           O  
ATOM   1061  N   ARN    69      -9.123 -27.628 -25.936  0.00-20.00           N  
ATOM   1062  H   ARN    69      -8.491 -27.312 -26.708  0.00-20.00           H  
ATOM   1063  CA  ARN    69      -9.083 -29.068 -25.580  0.00-20.00           C  
ATOM   1064  HA  ARN    69      -9.951 -29.274 -24.915  0.00-20.00           H  
ATOM   1065  CB  ARN    69      -9.247 -29.918 -26.905  0.00-20.00           C  
ATOM   1066  HB2 ARN    69      -9.235 -31.009 -26.782  0.00-20.00           H  
ATOM   1067  HB3 ARN    69      -8.472 -29.750 -27.593  0.00-20.00           H  
ATOM   1068  CG  ARN    69     -10.598 -29.568 -27.538  0.00-20.00           C  
ATOM   1069  HG2 ARN    69     -11.418 -30.000 -26.890  0.00-20.00           H  
ATOM   1070  HG3 ARN    69     -10.762 -28.578 -27.577  0.00-20.00           H  
ATOM   1071  CD  ARN    69     -10.646 -30.084 -29.043  0.00-20.00           C  
ATOM   1072  HD2 ARN    69     -10.589 -31.207 -28.995  0.00-20.00           H  
ATOM   1073  HD3 ARN    69      -9.797 -29.726 -29.648  0.00-20.00           H  
ATOM   1074  NE  ARN    69     -11.910 -29.720 -29.630  0.00-20.00           N  
ATOM   1075  HE  ARN    69     -12.198 -30.520 -30.207  0.00-20.00           H  
ATOM   1076  CZ  ARN    69     -12.021 -28.458 -30.311  0.00-20.00           C  
ATOM   1077  NH1 ARN    69     -11.148 -27.643 -30.409  0.00-20.00           N  
ATOM   1078 HH11 ARN    69     -11.081 -27.307 -31.393  0.00-20.00           H  
ATOM   1079  NH2 ARN    69     -13.310 -28.296 -30.842  0.00-20.00           N  
ATOM   1080 HH21 ARN    69     -13.379 -27.475 -31.489  0.00-20.00           H  
ATOM   1081 HH22 ARN    69     -13.812 -29.122 -31.176  0.00-20.00           H  
ATOM   1082  C   ARN    69      -7.820 -29.505 -24.846  0.00-20.00           C  
ATOM   1083  O   ARN    69      -6.716 -29.669 -25.403  0.00-20.00           O  
ATOM   1084  N   THR    70      -7.949 -29.813 -23.535  0.00-20.00           N  
ATOM   1085  H   THR    70      -8.796 -29.721 -23.107  0.00-20.00           H  
ATOM   1086  CA  THR    70      -6.848 -30.315 -22.660  0.00-20.00           C  
ATOM   1087  HA  THR    70      -5.886 -30.447 -23.195  0.00-20.00           H  
ATOM   1088  CB  THR    70      -6.426 -29.241 -21.540  0.00-20.00           C  
ATOM   1089  HB  THR    70      -5.534 -29.659 -20.979  0.00-20.00           H  
ATOM   1090  CG2 THR    70      -6.006 -27.915 -22.092  0.00-20.00           C  
ATOM   1091 HG21 THR    70      -5.593 -27.259 -21.429  0.00-20.00           H  
ATOM   1092 HG22 THR    70      -5.182 -28.151 -22.816  0.00-20.00           H  
ATOM   1093 HG23 THR    70      -6.839 -27.492 -22.677  0.00-20.00           H  
ATOM   1094  OG1 THR    70      -7.420 -28.833 -20.577  0.00-20.00           O  
ATOM   1095  HG1 THR    70      -8.210 -28.440 -20.962  0.00-20.00           H  
ATOM   1096  C   THR    70      -7.346 -31.651 -22.202  0.00-20.00           C  
ATOM   1097  O   THR    70      -8.470 -32.120 -22.450  0.00-20.00           O  
ATOM   1098  N   ILE    71      -6.546 -32.286 -21.387  0.00-20.00           N  
ATOM   1099  H   ILE    71      -5.623 -31.992 -21.270  0.00-20.00           H  
ATOM   1100  CA  ILE    71      -6.937 -33.370 -20.491  0.00-20.00           C  
ATOM   1101  HA  ILE    71      -8.045 -33.577 -20.549  0.00-20.00           H  
ATOM   1102  CB  ILE    71      -6.022 -34.607 -20.946  0.00-20.00           C  
ATOM   1103  HB  ILE    71      -5.021 -34.339 -20.970  0.00-20.00           H  
ATOM   1104  CG2 ILE    71      -6.076 -35.783 -19.914  0.00-20.00           C  
ATOM   1105 HG21 ILE    71      -5.529 -36.684 -20.258  0.00-20.00           H  
ATOM   1106 HG22 ILE    71      -7.083 -36.040 -19.711  0.00-20.00           H  
ATOM   1107 HG23 ILE    71      -5.622 -35.422 -19.009  0.00-20.00           H  
ATOM   1108  CG1 ILE    71      -6.710 -35.206 -22.212  0.00-20.00           C  
ATOM   1109 HG12 ILE    71      -7.034 -34.421 -22.847  0.00-20.00           H  
ATOM   1110 HG13 ILE    71      -7.684 -35.762 -22.053  0.00-20.00           H  
ATOM   1111  CD1 ILE    71      -5.870 -36.259 -22.967  0.00-20.00           C  
ATOM   1112 HD11 ILE    71      -5.473 -37.076 -22.396  0.00-20.00           H  
ATOM   1113 HD12 ILE    71      -6.373 -36.593 -23.886  0.00-20.00           H  
ATOM   1114 HD13 ILE    71      -4.946 -35.809 -23.356  0.00-20.00           H  
ATOM   1115  C   ILE    71      -6.609 -32.935 -19.019  0.00-20.00           C  
ATOM   1116  O   ILE    71      -5.381 -32.753 -18.800  0.00-20.00           O  
ATOM   1117  N   ALA    72      -7.546 -33.041 -18.074  0.00-20.00           N  
ATOM   1118  H   ALA    72      -8.447 -33.392 -18.351  0.00-20.00           H  
ATOM   1119  CA  ALA    72      -7.183 -32.962 -16.683  0.00-20.00           C  
ATOM   1120  HA  ALA    72      -6.243 -32.502 -16.441  0.00-20.00           H  
ATOM   1121  CB  ALA    72      -8.198 -32.176 -15.845  0.00-20.00           C  
ATOM   1122  HB1 ALA    72      -7.979 -32.267 -14.799  0.00-20.00           H  
ATOM   1123  HB2 ALA    72      -8.258 -31.098 -16.018  0.00-20.00           H  
ATOM   1124  HB3 ALA    72      -9.181 -32.606 -16.060  0.00-20.00           H  
ATOM   1125  C   ALA    72      -7.076 -34.430 -16.190  0.00-20.00           C  
ATOM   1126  O   ALA    72      -8.034 -35.186 -16.263  0.00-20.00           O  
ATOM   1127  N   CYS    73      -5.909 -34.844 -15.583  0.00-20.00           N  
ATOM   1128  H   CYS    73      -5.091 -34.197 -15.393  0.00-20.00           H  
ATOM   1129  CA  CYS    73      -5.681 -36.167 -14.962  0.00-20.00           C  
ATOM   1130  HA  CYS    73      -6.647 -36.655 -14.913  0.00-20.00           H  
ATOM   1131  CB  CYS    73      -4.710 -37.044 -15.783  0.00-20.00           C  
ATOM   1132  HB2 CYS    73      -5.214 -37.345 -16.700  0.00-20.00           H  
ATOM   1133  HB3 CYS    73      -4.594 -37.943 -15.238  0.00-20.00           H  
ATOM   1134  SG  CYS    73      -3.077 -36.339 -16.359  0.00-20.00           S  
ATOM   1135  HG  CYS    73      -3.594 -35.232 -16.868  0.00-20.00           H  
ATOM   1136  C   CYS    73      -5.246 -36.027 -13.466  0.00-20.00           C  
ATOM   1137  O   CYS    73      -4.932 -34.830 -13.075  0.00-20.00           O  
ATOM   1138  N   GLN    74      -5.332 -37.118 -12.667  0.00-20.00           N  
ATOM   1139  H   GLN    74      -5.781 -37.958 -13.080  0.00-20.00           H  
ATOM   1140  CA  GLN    74      -4.665 -37.202 -11.353  0.00-20.00           C  
ATOM   1141  HA  GLN    74      -4.667 -36.211 -10.881  0.00-20.00           H  
ATOM   1142  CB  GLN    74      -5.444 -38.196 -10.386  0.00-20.00           C  
ATOM   1143  HB2 GLN    74      -5.271 -37.895  -9.389  0.00-20.00           H  
ATOM   1144  HB3 GLN    74      -6.495 -38.069 -10.592  0.00-20.00           H  
ATOM   1145  CG  GLN    74      -5.152 -39.708 -10.608  0.00-20.00           C  
ATOM   1146  HG2 GLN    74      -5.389 -40.066 -11.623  0.00-20.00           H  
ATOM   1147  HG3 GLN    74      -4.052 -39.830 -10.575  0.00-20.00           H  
ATOM   1148  CD  GLN    74      -5.903 -40.665  -9.609  0.00-20.00           C  
ATOM   1149  OE1 GLN    74      -6.772 -40.249  -8.846  0.00-20.00           O  
ATOM   1150  NE2 GLN    74      -5.695 -41.964  -9.666  0.00-20.00           N  
ATOM   1151 HE21 GLN    74      -4.971 -42.430 -10.235  0.00-20.00           H  
ATOM   1152 HE22 GLN    74      -6.466 -42.493  -9.232  0.00-20.00           H  
ATOM   1153  C   GLN    74      -3.209 -37.550 -11.530  0.00-20.00           C  
ATOM   1154  O   GLN    74      -2.878 -38.160 -12.569  0.00-20.00           O  
ATOM   1155  N   TYR    75      -2.415 -37.331 -10.519  0.00-20.00           N  
ATOM   1156  H   TYR    75      -2.605 -36.763  -9.730  0.00-20.00           H  
ATOM   1157  CA  TYR    75      -1.142 -38.057 -10.345  0.00-20.00           C  
ATOM   1158  HA  TYR    75      -0.633 -37.725 -11.271  0.00-20.00           H  
ATOM   1159  CB  TYR    75      -0.332 -37.467  -9.193  0.00-20.00           C  
ATOM   1160  HB2 TYR    75      -0.505 -36.393  -9.140  0.00-20.00           H  
ATOM   1161  HB3 TYR    75      -0.846 -37.655  -8.277  0.00-20.00           H  
ATOM   1162  CG  TYR    75       1.169 -37.608  -9.215  0.00-20.00           C  
ATOM   1163  CD1 TYR    75       1.918 -36.433  -9.316  0.00-20.00           C  
ATOM   1164  HD1 TYR    75       1.464 -35.455  -9.466  0.00-20.00           H  
ATOM   1165  CE1 TYR    75       3.282 -36.484  -9.221  0.00-20.00           C  
ATOM   1166  HE1 TYR    75       3.810 -35.570  -9.234  0.00-20.00           H  
ATOM   1167  CZ  TYR    75       3.884 -37.731  -8.921  0.00-20.00           C  
ATOM   1168  OH  TYR    75       5.222 -37.705  -8.937  0.00-20.00           O  
ATOM   1169  HH  TYR    75       5.624 -38.559  -8.995  0.00-20.00           H  
ATOM   1170  CE2 TYR    75       3.158 -38.951  -8.844  0.00-20.00           C  
ATOM   1171  HE2 TYR    75       3.593 -39.894  -8.668  0.00-20.00           H  
ATOM   1172  CD2 TYR    75       1.787 -38.914  -8.972  0.00-20.00           C  
ATOM   1173  HD2 TYR    75       1.310 -39.872  -8.796  0.00-20.00           H  
ATOM   1174  C   TYR    75      -1.385 -39.575 -10.209  0.00-20.00           C  
ATOM   1175  O   TYR    75      -1.979 -39.977  -9.178  0.00-20.00           O  
ATOM   1176  N   PRO    76      -1.014 -40.435 -11.149  0.00-20.00           N  
ATOM   1177  CD  PRO    76      -0.104 -40.010 -12.248  0.00-20.00           C  
ATOM   1178  HD2 PRO    76       0.796 -39.354 -11.993  0.00-20.00           H  
ATOM   1179  HD3 PRO    76      -0.724 -39.517 -12.922  0.00-20.00           H  
ATOM   1180  CG  PRO    76       0.345 -41.320 -12.741  0.00-20.00           C  
ATOM   1181  HG2 PRO    76       1.353 -41.476 -12.254  0.00-20.00           H  
ATOM   1182  HG3 PRO    76       0.449 -41.363 -13.824  0.00-20.00           H  
ATOM   1183  CB  PRO    76      -0.708 -42.375 -12.340  0.00-20.00           C  
ATOM   1184  HB2 PRO    76      -0.277 -43.366 -12.209  0.00-20.00           H  
ATOM   1185  HB3 PRO    76      -1.430 -42.441 -13.181  0.00-20.00           H  
ATOM   1186  CA  PRO    76      -1.377 -41.851 -11.084  0.00-20.00           C  
ATOM   1187  HA  PRO    76      -2.397 -41.810 -11.114  0.00-20.00           H  
ATOM   1188  C   PRO    76      -0.960 -42.604  -9.858  0.00-20.00           C  
ATOM   1189  O   PRO    76       0.107 -42.225  -9.305  0.00-20.00           O  
ATOM   1190  N   LEU    77      -1.660 -43.635  -9.455  0.00-20.00           N  
ATOM   1191  H   LEU    77      -2.457 -43.916 -10.028  0.00-20.00           H  
ATOM   1192  CA  LEU    77      -1.138 -44.514  -8.392  0.00-20.00           C  
ATOM   1193  HA  LEU    77      -0.657 -43.986  -7.556  0.00-20.00           H  
ATOM   1194  CB  LEU    77      -2.311 -45.320  -7.829  0.00-20.00           C  
ATOM   1195  HB2 LEU    77      -1.972 -46.095  -7.046  0.00-20.00           H  
ATOM   1196  HB3 LEU    77      -2.780 -45.658  -8.763  0.00-20.00           H  
ATOM   1197  CG  LEU    77      -3.364 -44.560  -7.068  0.00-20.00           C  
ATOM   1198  HG  LEU    77      -3.910 -43.818  -7.666  0.00-20.00           H  
ATOM   1199  CD1 LEU    77      -4.374 -45.560  -6.457  0.00-20.00           C  
ATOM   1200 HD11 LEU    77      -4.006 -46.327  -5.758  0.00-20.00           H  
ATOM   1201 HD12 LEU    77      -5.218 -45.109  -5.998  0.00-20.00           H  
ATOM   1202 HD13 LEU    77      -4.824 -46.232  -7.276  0.00-20.00           H  
ATOM   1203  CD2 LEU    77      -2.857 -43.645  -5.955  0.00-20.00           C  
ATOM   1204 HD21 LEU    77      -1.914 -43.935  -5.620  0.00-20.00           H  
ATOM   1205 HD22 LEU    77      -3.552 -43.501  -5.061  0.00-20.00           H  
ATOM   1206 HD23 LEU    77      -2.573 -42.663  -6.269  0.00-20.00           H  
ATOM   1207  C   LEU    77      -0.216 -45.557  -9.079  0.00-20.00           C  
ATOM   1208  O   LEU    77      -0.306 -45.875 -10.313  0.00-20.00           O  
ATOM   1209  N   GLN    78       0.794 -45.982  -8.348  0.00-20.00           N  
ATOM   1210  H   GLN    78       0.622 -45.678  -7.383  0.00-20.00           H  
ATOM   1211  CA  GLN    78       1.854 -46.940  -8.644  0.00-20.00           C  
ATOM   1212  HA  GLN    78       2.657 -46.433  -9.173  0.00-20.00           H  
ATOM   1213  CB  GLN    78       2.475 -47.530  -7.351  0.00-20.00           C  
ATOM   1214  HB2 GLN    78       2.343 -48.593  -7.283  0.00-20.00           H  
ATOM   1215  HB3 GLN    78       1.902 -47.294  -6.475  0.00-20.00           H  
ATOM   1216  CG  GLN    78       3.847 -47.085  -7.030  0.00-20.00           C  
ATOM   1217  HG2 GLN    78       3.928 -46.015  -7.257  0.00-20.00           H  
ATOM   1218  HG3 GLN    78       4.061 -47.179  -5.951  0.00-20.00           H  
ATOM   1219  CD  GLN    78       4.828 -47.976  -7.713  0.00-20.00           C  
ATOM   1220  OE1 GLN    78       5.332 -47.697  -8.782  0.00-20.00           O  
ATOM   1221  NE2 GLN    78       5.044 -49.208  -7.180  0.00-20.00           N  
ATOM   1222 HE21 GLN    78       5.688 -49.769  -7.551  0.00-20.00           H  
ATOM   1223 HE22 GLN    78       4.569 -49.372  -6.294  0.00-20.00           H  
ATOM   1224  C   GLN    78       1.458 -48.115  -9.614  0.00-20.00           C  
ATOM   1225  O   GLN    78       2.218 -48.584 -10.411  0.00-20.00           O  
ATOM   1226  N   SER    79       0.243 -48.557  -9.456  0.00-20.00           N  
ATOM   1227  H   SER    79      -0.314 -47.963  -8.857  0.00-20.00           H  
ATOM   1228  CA  SER    79      -0.412 -49.533 -10.290  0.00-20.00           C  
ATOM   1229  HA  SER    79       0.292 -50.329 -10.456  0.00-20.00           H  
ATOM   1230  CB  SER    79      -1.625 -50.103  -9.501  0.00-20.00           C  
ATOM   1231  HB2 SER    79      -2.330 -50.570 -10.194  0.00-20.00           H  
ATOM   1232  HB3 SER    79      -1.331 -50.884  -8.824  0.00-20.00           H  
ATOM   1233  OG  SER    79      -2.334 -49.013  -8.953  0.00-20.00           O  
ATOM   1234  HG  SER    79      -2.104 -49.067  -8.029  0.00-20.00           H  
ATOM   1235  C   SER    79      -0.822 -49.105 -11.755  0.00-20.00           C  
ATOM   1236  O   SER    79      -0.802 -49.936 -12.687  0.00-20.00           O  
ATOM   1237  N   GLN    80      -1.202 -47.827 -11.988  0.00-20.00           N  
ATOM   1238  H   GLN    80      -1.172 -47.171 -11.163  0.00-20.00           H  
ATOM   1239  CA  GLN    80      -1.766 -47.227 -13.170  0.00-20.00           C  
ATOM   1240  HA  GLN    80      -2.328 -47.892 -13.810  0.00-20.00           H  
ATOM   1241  CB  GLN    80      -2.694 -46.109 -12.684  0.00-20.00           C  
ATOM   1242  HB2 GLN    80      -3.118 -45.618 -13.555  0.00-20.00           H  
ATOM   1243  HB3 GLN    80      -2.078 -45.436 -12.063  0.00-20.00           H  
ATOM   1244  CG  GLN    80      -3.828 -46.496 -11.779  0.00-20.00           C  
ATOM   1245  HG2 GLN    80      -4.368 -47.278 -12.309  0.00-20.00           H  
ATOM   1246  HG3 GLN    80      -3.654 -46.942 -10.816  0.00-20.00           H  
ATOM   1247  CD  GLN    80      -4.698 -45.241 -11.499  0.00-20.00           C  
ATOM   1248  OE1 GLN    80      -4.245 -44.220 -10.936  0.00-20.00           O  
ATOM   1249  NE2 GLN    80      -5.985 -45.243 -11.811  0.00-20.00           N  
ATOM   1250 HE21 GLN    80      -6.294 -46.004 -12.386  0.00-20.00           H  
ATOM   1251 HE22 GLN    80      -6.577 -44.455 -11.652  0.00-20.00           H  
ATOM   1252  C   GLN    80      -0.708 -46.617 -14.094  0.00-20.00           C  
ATOM   1253  O   GLN    80      -1.061 -46.205 -15.191  0.00-20.00           O  
ATOM   1254  N   LEU    81       0.606 -46.512 -13.648  0.00-20.00           N  
ATOM   1255  H   LEU    81       0.930 -47.144 -12.952  0.00-20.00           H  
ATOM   1256  CA  LEU    81       1.713 -46.010 -14.415  0.00-20.00           C  
ATOM   1257  HA  LEU    81       1.416 -44.965 -14.430  0.00-20.00           H  
ATOM   1258  CB  LEU    81       3.050 -46.228 -13.705  0.00-20.00           C  
ATOM   1259  HB2 LEU    81       3.802 -45.731 -14.262  0.00-20.00           H  
ATOM   1260  HB3 LEU    81       3.190 -47.211 -13.813  0.00-20.00           H  
ATOM   1261  CG  LEU    81       3.246 -45.724 -12.235  0.00-20.00           C  
ATOM   1262  HG  LEU    81       2.436 -46.217 -11.686  0.00-20.00           H  
ATOM   1263  CD1 LEU    81       4.577 -46.255 -11.722  0.00-20.00           C  
ATOM   1264 HD11 LEU    81       5.401 -45.705 -12.068  0.00-20.00           H  
ATOM   1265 HD12 LEU    81       4.830 -47.293 -11.809  0.00-20.00           H  
ATOM   1266 HD13 LEU    81       4.667 -46.108 -10.665  0.00-20.00           H  
ATOM   1267  CD2 LEU    81       2.900 -44.264 -12.011  0.00-20.00           C  
ATOM   1268 HD21 LEU    81       3.697 -43.736 -12.411  0.00-20.00           H  
ATOM   1269 HD22 LEU    81       3.031 -44.158 -10.929  0.00-20.00           H  
ATOM   1270 HD23 LEU    81       1.892 -43.965 -12.250  0.00-20.00           H  
ATOM   1271  C   LEU    81       1.733 -46.512 -15.892  0.00-20.00           C  
ATOM   1272  O   LEU    81       1.899 -45.662 -16.776  0.00-20.00           O  
ATOM   1273  N   GLH    82       1.659 -47.798 -16.148  0.00-20.00           N  
ATOM   1274  H   GLH    82       1.399 -48.387 -15.411  0.00-20.00           H  
ATOM   1275  CA  GLH    82       1.753 -48.454 -17.492  0.00-20.00           C  
ATOM   1276  HA  GLH    82       2.778 -48.234 -17.886  0.00-20.00           H  
ATOM   1277  CB  GLH    82       1.594 -50.001 -17.527  0.00-20.00           C  
ATOM   1278  HB2 GLH    82       2.320 -50.405 -16.827  0.00-20.00           H  
ATOM   1279  HB3 GLH    82       0.633 -50.401 -17.257  0.00-20.00           H  
ATOM   1280  CG  GLH    82       2.051 -50.504 -18.864  0.00-20.00           C  
ATOM   1281  HG2 GLH    82       1.553 -49.975 -19.691  0.00-20.00           H  
ATOM   1282  HG3 GLH    82       3.051 -50.314 -19.059  0.00-20.00           H  
ATOM   1283  CD  GLH    82       1.814 -51.973 -19.057  0.00-20.00           C  
ATOM   1284  OE1 GLH    82       0.553 -52.386 -19.017  0.00-20.00           O  
ATOM   1285  OE2 GLH    82       2.780 -52.698 -19.232  0.00-20.00           O  
ATOM   1286  HE1 GLH    82      -0.009 -52.010 -19.632  0.00-20.00           H  
ATOM   1287  C   GLH    82       0.645 -47.866 -18.485  0.00-20.00           C  
ATOM   1288  O   GLH    82       0.957 -47.335 -19.495  0.00-20.00           O  
ATOM   1289  N   SER    83      -0.618 -47.849 -18.075  0.00-20.00           N  
ATOM   1290  H   SER    83      -0.796 -48.368 -17.213  0.00-20.00           H  
ATOM   1291  CA  SER    83      -1.729 -47.208 -18.718  0.00-20.00           C  
ATOM   1292  HA  SER    83      -1.795 -47.646 -19.710  0.00-20.00           H  
ATOM   1293  CB  SER    83      -3.060 -47.415 -17.985  0.00-20.00           C  
ATOM   1294  HB2 SER    83      -3.923 -47.108 -18.591  0.00-20.00           H  
ATOM   1295  HB3 SER    83      -3.110 -46.891 -17.042  0.00-20.00           H  
ATOM   1296  OG  SER    83      -3.381 -48.838 -17.943  0.00-20.00           O  
ATOM   1297  HG  SER    83      -2.563 -49.263 -18.040  0.00-20.00           H  
ATOM   1298  C   SER    83      -1.543 -45.676 -18.871  0.00-20.00           C  
ATOM   1299  O   SER    83      -1.803 -45.108 -19.894  0.00-20.00           O  
ATOM   1300  N   HIE    84      -1.153 -44.961 -17.851  0.00-20.00           N  
ATOM   1301  H   HIE    84      -0.862 -45.481 -17.062  0.00-20.00           H  
ATOM   1302  CA  HIE    84      -0.759 -43.541 -17.921  0.00-20.00           C  
ATOM   1303  HA  HIE    84      -1.680 -43.034 -18.244  0.00-20.00           H  
ATOM   1304  CB  HIE    84      -0.455 -42.939 -16.539  0.00-20.00           C  
ATOM   1305  HB2 HIE    84       0.420 -43.389 -16.033  0.00-20.00           H  
ATOM   1306  HB3 HIE    84      -1.317 -43.376 -16.059  0.00-20.00           H  
ATOM   1307  CG  HIE    84      -0.436 -41.453 -16.433  0.00-20.00           C  
ATOM   1308  ND1 HIE    84      -1.492 -40.721 -15.999  0.00-20.00           N  
ATOM   1309  CE1 HIE    84      -1.052 -39.415 -15.977  0.00-20.00           C  
ATOM   1310  HE1 HIE    84      -1.660 -38.639 -15.497  0.00-20.00           H  
ATOM   1311  NE2 HIE    84       0.156 -39.324 -16.577  0.00-20.00           N  
ATOM   1312  HE2 HIE    84       0.675 -38.461 -16.611  0.00-20.00           H  
ATOM   1313  CD2 HIE    84       0.592 -40.594 -16.753  0.00-20.00           C  
ATOM   1314  HD2 HIE    84       1.622 -40.788 -17.135  0.00-20.00           H  
ATOM   1315  C   HIE    84       0.249 -43.178 -18.993  0.00-20.00           C  
ATOM   1316  O   HIE    84       0.019 -42.174 -19.645  0.00-20.00           O  
ATOM   1317  N   PHE    85       1.241 -44.051 -19.227  0.00-20.00           N  
ATOM   1318  H   PHE    85       1.556 -44.620 -18.464  0.00-20.00           H  
ATOM   1319  CA  PHE    85       2.275 -43.819 -20.225  0.00-20.00           C  
ATOM   1320  HA  PHE    85       2.480 -42.728 -20.238  0.00-20.00           H  
ATOM   1321  CB  PHE    85       3.518 -44.703 -20.003  0.00-20.00           C  
ATOM   1322  HB2 PHE    85       4.028 -44.798 -20.911  0.00-20.00           H  
ATOM   1323  HB3 PHE    85       3.204 -45.724 -19.729  0.00-20.00           H  
ATOM   1324  CG  PHE    85       4.556 -44.008 -19.119  0.00-20.00           C  
ATOM   1325  CD1 PHE    85       5.102 -44.667 -17.931  0.00-20.00           C  
ATOM   1326  HD1 PHE    85       4.792 -45.711 -17.776  0.00-20.00           H  
ATOM   1327  CE1 PHE    85       6.102 -44.052 -17.190  0.00-20.00           C  
ATOM   1328  HE1 PHE    85       6.478 -44.483 -16.293  0.00-20.00           H  
ATOM   1329  CZ  PHE    85       6.553 -42.750 -17.554  0.00-20.00           C  
ATOM   1330  HZ  PHE    85       7.254 -42.121 -16.996  0.00-20.00           H  
ATOM   1331  CE2 PHE    85       6.013 -42.100 -18.702  0.00-20.00           C  
ATOM   1332  HE2 PHE    85       6.461 -41.149 -18.987  0.00-20.00           H  
ATOM   1333  CD2 PHE    85       5.047 -42.735 -19.484  0.00-20.00           C  
ATOM   1334  HD2 PHE    85       4.580 -42.223 -20.325  0.00-20.00           H  
ATOM   1335  C   PHE    85       1.629 -44.081 -21.636  0.00-20.00           C  
ATOM   1336  O   PHE    85       1.994 -43.325 -22.565  0.00-20.00           O  
ATOM   1337  N   ARN    86       0.755 -45.131 -21.752  0.00-20.00           N  
ATOM   1338  H   ARN    86       0.754 -45.734 -20.974  0.00-20.00           H  
ATOM   1339  CA  ARN    86      -0.034 -45.391 -22.929  0.00-20.00           C  
ATOM   1340  HA  ARN    86       0.734 -45.569 -23.754  0.00-20.00           H  
ATOM   1341  CB  ARN    86      -0.931 -46.672 -22.829  0.00-20.00           C  
ATOM   1342  HB2 ARN    86      -1.601 -46.596 -22.064  0.00-20.00           H  
ATOM   1343  HB3 ARN    86      -1.578 -46.734 -23.737  0.00-20.00           H  
ATOM   1344  CG  ARN    86      -0.081 -47.941 -22.757  0.00-20.00           C  
ATOM   1345  HG2 ARN    86       0.964 -47.830 -22.743  0.00-20.00           H  
ATOM   1346  HG3 ARN    86      -0.389 -48.485 -21.886  0.00-20.00           H  
ATOM   1347  CD  ARN    86      -0.435 -48.844 -23.990  0.00-20.00           C  
ATOM   1348  HD2 ARN    86      -0.250 -48.362 -24.904  0.00-20.00           H  
ATOM   1349  HD3 ARN    86      -1.474 -49.192 -23.887  0.00-20.00           H  
ATOM   1350  NE  ARN    86       0.455 -49.984 -23.905  0.00-20.00           N  
ATOM   1351  HE  ARN    86       1.408 -49.757 -24.119  0.00-20.00           H  
ATOM   1352  CZ  ARN    86       0.297 -50.817 -22.719  0.00-20.00           C  
ATOM   1353  NH1 ARN    86      -0.575 -50.623 -21.866  0.00-20.00           N  
ATOM   1354 HH11 ARN    86      -0.362 -50.943 -20.941  0.00-20.00           H  
ATOM   1355  NH2 ARN    86       1.369 -51.792 -22.601  0.00-20.00           N  
ATOM   1356 HH21 ARN    86       1.077 -52.618 -23.139  0.00-20.00           H  
ATOM   1357 HH22 ARN    86       2.253 -51.520 -22.982  0.00-20.00           H  
ATOM   1358  C   ARN    86      -0.904 -44.167 -23.321  0.00-20.00           C  
ATOM   1359  O   ARN    86      -0.927 -43.831 -24.460  0.00-20.00           O  
ATOM   1360  N   MET    87      -1.594 -43.590 -22.353  0.00-20.00           N  
ATOM   1361  H   MET    87      -1.499 -43.911 -21.427  0.00-20.00           H  
ATOM   1362  CA  MET    87      -2.362 -42.375 -22.469  0.00-20.00           C  
ATOM   1363  HA  MET    87      -3.024 -42.742 -23.230  0.00-20.00           H  
ATOM   1364  CB  MET    87      -3.098 -42.014 -21.170  0.00-20.00           C  
ATOM   1365  HB2 MET    87      -3.698 -42.778 -20.898  0.00-20.00           H  
ATOM   1366  HB3 MET    87      -2.315 -41.961 -20.374  0.00-20.00           H  
ATOM   1367  CG  MET    87      -3.992 -40.690 -21.282  0.00-20.00           C  
ATOM   1368  HG2 MET    87      -4.676 -40.810 -22.106  0.00-20.00           H  
ATOM   1369  HG3 MET    87      -3.340 -39.951 -21.669  0.00-20.00           H  
ATOM   1370  SD  MET    87      -4.794 -40.268 -19.693  0.00-20.00           S  
ATOM   1371  CE  MET    87      -3.706 -38.981 -19.097  0.00-20.00           C  
ATOM   1372  HE1 MET    87      -3.449 -38.279 -19.868  0.00-20.00           H  
ATOM   1373  HE2 MET    87      -2.771 -39.375 -18.809  0.00-20.00           H  
ATOM   1374  HE3 MET    87      -4.027 -38.472 -18.209  0.00-20.00           H  
ATOM   1375  C   MET    87      -1.456 -41.247 -23.072  0.00-20.00           C  
ATOM   1376  O   MET    87      -1.999 -40.468 -23.867  0.00-20.00           O  
ATOM   1377  N   LEU    88      -0.211 -41.215 -22.671  0.00-20.00           N  
ATOM   1378  H   LEU    88       0.098 -41.931 -22.029  0.00-20.00           H  
ATOM   1379  CA  LEU    88       0.670 -40.058 -23.052  0.00-20.00           C  
ATOM   1380  HA  LEU    88       0.027 -39.200 -22.947  0.00-20.00           H  
ATOM   1381  CB  LEU    88       1.857 -39.965 -22.047  0.00-20.00           C  
ATOM   1382  HB2 LEU    88       2.169 -41.003 -21.971  0.00-20.00           H  
ATOM   1383  HB3 LEU    88       2.708 -39.417 -22.484  0.00-20.00           H  
ATOM   1384  CG  LEU    88       1.555 -39.279 -20.678  0.00-20.00           C  
ATOM   1385  HG  LEU    88       0.786 -39.843 -20.170  0.00-20.00           H  
ATOM   1386  CD1 LEU    88       2.686 -39.303 -19.742  0.00-20.00           C  
ATOM   1387 HD11 LEU    88       2.520 -38.998 -18.741  0.00-20.00           H  
ATOM   1388 HD12 LEU    88       3.585 -38.720 -20.105  0.00-20.00           H  
ATOM   1389 HD13 LEU    88       3.121 -40.274 -19.617  0.00-20.00           H  
ATOM   1390  CD2 LEU    88       0.957 -37.822 -20.834  0.00-20.00           C  
ATOM   1391 HD21 LEU    88       0.022 -37.848 -21.393  0.00-20.00           H  
ATOM   1392 HD22 LEU    88       1.667 -37.037 -21.220  0.00-20.00           H  
ATOM   1393 HD23 LEU    88       0.623 -37.441 -19.872  0.00-20.00           H  
ATOM   1394  C   LEU    88       1.206 -40.230 -24.520  0.00-20.00           C  
ATOM   1395  O   LEU    88       1.216 -39.217 -25.221  0.00-20.00           O  
ATOM   1396  N   ALA    89       1.591 -41.465 -24.875  0.00-20.00           N  
ATOM   1397  H   ALA    89       1.531 -42.117 -24.127  0.00-20.00           H  
ATOM   1398  CA  ALA    89       2.072 -41.779 -26.226  0.00-20.00           C  
ATOM   1399  HA  ALA    89       2.764 -40.959 -26.530  0.00-20.00           H  
ATOM   1400  CB  ALA    89       2.799 -43.080 -26.163  0.00-20.00           C  
ATOM   1401  HB1 ALA    89       2.116 -43.822 -25.667  0.00-20.00           H  
ATOM   1402  HB2 ALA    89       3.744 -42.974 -25.618  0.00-20.00           H  
ATOM   1403  HB3 ALA    89       2.951 -43.334 -27.235  0.00-20.00           H  
ATOM   1404  C   ALA    89       0.932 -41.774 -27.264  0.00-20.00           C  
ATOM   1405  O   ALA    89       1.061 -41.110 -28.274  0.00-20.00           O  
ATOM   1406  N   GLH    90      -0.258 -42.433 -27.059  0.00-20.00           N  
ATOM   1407  H   GLH    90      -0.496 -42.626 -26.129  0.00-20.00           H  
ATOM   1408  CA  GLH    90      -1.240 -42.453 -28.136  0.00-20.00           C  
ATOM   1409  HA  GLH    90      -0.648 -42.541 -29.082  0.00-20.00           H  
ATOM   1410  CB  GLH    90      -2.121 -43.674 -28.042  0.00-20.00           C  
ATOM   1411  HB2 GLH    90      -1.557 -44.595 -28.366  0.00-20.00           H  
ATOM   1412  HB3 GLH    90      -2.892 -43.503 -28.792  0.00-20.00           H  
ATOM   1413  CG  GLH    90      -2.873 -43.892 -26.784  0.00-20.00           C  
ATOM   1414  HG2 GLH    90      -2.108 -43.837 -25.979  0.00-20.00           H  
ATOM   1415  HG3 GLH    90      -3.599 -43.154 -26.586  0.00-20.00           H  
ATOM   1416  CD  GLH    90      -3.552 -45.246 -26.766  0.00-20.00           C  
ATOM   1417  OE1 GLH    90      -2.787 -46.331 -26.974  0.00-20.00           O  
ATOM   1418  OE2 GLH    90      -4.786 -45.278 -26.613  0.00-20.00           O  
ATOM   1419  HE1 GLH    90      -1.890 -46.178 -26.844  0.00-20.00           H  
ATOM   1420  C   GLH    90      -1.938 -41.162 -28.315  0.00-20.00           C  
ATOM   1421  O   GLH    90      -2.558 -40.985 -29.322  0.00-20.00           O  
ATOM   1422  N   ASN    91      -1.842 -40.286 -27.342  0.00-20.00           N  
ATOM   1423  H   ASN    91      -1.165 -40.444 -26.627  0.00-20.00           H  
ATOM   1424  CA  ASN    91      -2.417 -38.940 -27.434  0.00-20.00           C  
ATOM   1425  HA  ASN    91      -3.312 -38.896 -28.007  0.00-20.00           H  
ATOM   1426  CB  ASN    91      -2.638 -38.387 -26.002  0.00-20.00           C  
ATOM   1427  HB2 ASN    91      -1.672 -38.574 -25.451  0.00-20.00           H  
ATOM   1428  HB3 ASN    91      -3.440 -38.971 -25.456  0.00-20.00           H  
ATOM   1429  CG  ASN    91      -3.020 -36.894 -26.059  0.00-20.00           C  
ATOM   1430  OD1 ASN    91      -4.032 -36.532 -26.605  0.00-20.00           O  
ATOM   1431  ND2 ASN    91      -2.228 -35.970 -25.409  0.00-20.00           N  
ATOM   1432 HD21 ASN    91      -2.465 -34.996 -25.274  0.00-20.00           H  
ATOM   1433 HD22 ASN    91      -1.378 -36.334 -24.916  0.00-20.00           H  
ATOM   1434  C   ASN    91      -1.357 -38.127 -28.213  0.00-20.00           C  
ATOM   1435  O   ASN    91      -1.763 -37.075 -28.715  0.00-20.00           O  
ATOM   1436  N   ARN    92      -0.089 -38.641 -28.338  0.00-20.00           N  
ATOM   1437  H   ARN    92      -0.070 -39.604 -28.227  0.00-20.00           H  
ATOM   1438  CA  ARN    92       1.042 -37.867 -28.908  0.00-20.00           C  
ATOM   1439  HA  ARN    92       1.896 -38.463 -28.857  0.00-20.00           H  
ATOM   1440  CB  ARN    92       0.614 -37.565 -30.374  0.00-20.00           C  
ATOM   1441  HB2 ARN    92       0.911 -36.561 -30.604  0.00-20.00           H  
ATOM   1442  HB3 ARN    92      -0.437 -37.644 -30.416  0.00-20.00           H  
ATOM   1443  CG  ARN    92       1.205 -38.542 -31.312  0.00-20.00           C  
ATOM   1444  HG2 ARN    92       1.358 -38.137 -32.289  0.00-20.00           H  
ATOM   1445  HG3 ARN    92       2.157 -38.831 -30.914  0.00-20.00           H  
ATOM   1446  CD  ARN    92       0.355 -39.768 -31.466  0.00-20.00           C  
ATOM   1447  HD2 ARN    92       0.206 -40.315 -30.501  0.00-20.00           H  
ATOM   1448  HD3 ARN    92      -0.598 -39.476 -31.813  0.00-20.00           H  
ATOM   1449  NE  ARN    92       0.900 -40.799 -32.336  0.00-20.00           N  
ATOM   1450  HE  ARN    92       0.477 -40.739 -33.243  0.00-20.00           H  
ATOM   1451  CZ  ARN    92       1.226 -42.134 -31.815  0.00-20.00           C  
ATOM   1452  NH1 ARN    92       1.023 -42.466 -30.628  0.00-20.00           N  
ATOM   1453 HH11 ARN    92       1.604 -41.900 -30.042  0.00-20.00           H  
ATOM   1454  NH2 ARN    92       1.756 -42.941 -32.880  0.00-20.00           N  
ATOM   1455 HH21 ARN    92       1.365 -42.799 -33.767  0.00-20.00           H  
ATOM   1456 HH22 ARN    92       1.399 -43.935 -32.693  0.00-20.00           H  
ATOM   1457  C   ARN    92       1.178 -36.555 -28.160  0.00-20.00           C  
ATOM   1458  O   ARN    92       0.939 -35.529 -28.798  0.00-20.00           O  
ATOM   1459  N   THR    93       1.305 -36.634 -26.827  0.00-20.00           N  
ATOM   1460  H   THR    93       1.544 -37.487 -26.363  0.00-20.00           H  
ATOM   1461  CA  THR    93       1.278 -35.554 -25.910  0.00-20.00           C  
ATOM   1462  HA  THR    93       0.271 -35.150 -25.992  0.00-20.00           H  
ATOM   1463  CB  THR    93       1.515 -36.125 -24.506  0.00-20.00           C  
ATOM   1464  HB  THR    93       2.425 -36.784 -24.562  0.00-20.00           H  
ATOM   1465  CG2 THR    93       1.600 -35.048 -23.447  0.00-20.00           C  
ATOM   1466 HG21 THR    93       2.420 -34.366 -23.746  0.00-20.00           H  
ATOM   1467 HG22 THR    93       1.757 -35.464 -22.499  0.00-20.00           H  
ATOM   1468 HG23 THR    93       0.725 -34.363 -23.416  0.00-20.00           H  
ATOM   1469  OG1 THR    93       0.334 -36.909 -24.113  0.00-20.00           O  
ATOM   1470  HG1 THR    93       0.371 -37.644 -24.724  0.00-20.00           H  
ATOM   1471  C   THR    93       2.179 -34.311 -26.350  0.00-20.00           C  
ATOM   1472  O   THR    93       3.410 -34.407 -26.304  0.00-20.00           O  
ATOM   1473  N   PRO    94       1.609 -33.101 -26.639  0.00-20.00           N  
ATOM   1474  CD  PRO    94       0.186 -32.822 -26.596  0.00-20.00           C  
ATOM   1475  HD2 PRO    94      -0.454 -33.615 -27.002  0.00-20.00           H  
ATOM   1476  HD3 PRO    94      -0.011 -32.593 -25.560  0.00-20.00           H  
ATOM   1477  CG  PRO    94      -0.152 -31.522 -27.279  0.00-20.00           C  
ATOM   1478  HG2 PRO    94      -0.877 -30.888 -26.820  0.00-20.00           H  
ATOM   1479  HG3 PRO    94      -0.531 -31.916 -28.250  0.00-20.00           H  
ATOM   1480  CB  PRO    94       1.235 -30.909 -27.660  0.00-20.00           C  
ATOM   1481  HB2 PRO    94       1.299 -30.817 -28.758  0.00-20.00           H  
ATOM   1482  HB3 PRO    94       1.315 -29.937 -27.187  0.00-20.00           H  
ATOM   1483  CA  PRO    94       2.310 -31.900 -27.078  0.00-20.00           C  
ATOM   1484  HA  PRO    94       3.126 -31.997 -27.897  0.00-20.00           H  
ATOM   1485  C   PRO    94       3.054 -31.352 -25.854  0.00-20.00           C  
ATOM   1486  O   PRO    94       4.170 -30.902 -25.960  0.00-20.00           O  
ATOM   1487  N   VAL    95       2.339 -31.258 -24.709  0.00-20.00           N  
ATOM   1488  H   VAL    95       1.390 -31.099 -24.835  0.00-20.00           H  
ATOM   1489  CA  VAL    95       3.007 -30.943 -23.403  0.00-20.00           C  
ATOM   1490  HA  VAL    95       4.068 -31.271 -23.492  0.00-20.00           H  
ATOM   1491  CB  VAL    95       2.840 -29.391 -23.255  0.00-20.00           C  
ATOM   1492  HB  VAL    95       3.180 -28.928 -24.165  0.00-20.00           H  
ATOM   1493  CG1 VAL    95       1.429 -28.933 -23.133  0.00-20.00           C  
ATOM   1494 HG11 VAL    95       1.347 -27.850 -23.316  0.00-20.00           H  
ATOM   1495 HG12 VAL    95       0.991 -29.130 -22.187  0.00-20.00           H  
ATOM   1496 HG13 VAL    95       0.840 -29.556 -23.749  0.00-20.00           H  
ATOM   1497  CG2 VAL    95       3.679 -28.786 -22.123  0.00-20.00           C  
ATOM   1498 HG21 VAL    95       3.177 -29.101 -21.248  0.00-20.00           H  
ATOM   1499 HG22 VAL    95       3.775 -27.725 -22.039  0.00-20.00           H  
ATOM   1500 HG23 VAL    95       4.687 -29.227 -22.063  0.00-20.00           H  
ATOM   1501  C   VAL    95       2.267 -31.642 -22.234  0.00-20.00           C  
ATOM   1502  O   VAL    95       1.038 -31.712 -22.229  0.00-20.00           O  
ATOM   1503  N   LEU    96       3.103 -32.200 -21.361  0.00-20.00           N  
ATOM   1504  H   LEU    96       4.105 -32.083 -21.555  0.00-20.00           H  
ATOM   1505  CA  LEU    96       2.730 -32.683 -20.104  0.00-20.00           C  
ATOM   1506  HA  LEU    96       1.651 -32.928 -20.155  0.00-20.00           H  
ATOM   1507  CB  LEU    96       3.500 -34.041 -19.763  0.00-20.00           C  
ATOM   1508  HB2 LEU    96       3.234 -34.713 -20.520  0.00-20.00           H  
ATOM   1509  HB3 LEU    96       4.538 -33.846 -20.007  0.00-20.00           H  
ATOM   1510  CG  LEU    96       3.300 -34.711 -18.391  0.00-20.00           C  
ATOM   1511  HG  LEU    96       3.877 -34.077 -17.678  0.00-20.00           H  
ATOM   1512  CD1 LEU    96       1.847 -34.670 -17.808  0.00-20.00           C  
ATOM   1513 HD11 LEU    96       1.320 -33.797 -18.016  0.00-20.00           H  
ATOM   1514 HD12 LEU    96       1.337 -35.461 -18.250  0.00-20.00           H  
ATOM   1515 HD13 LEU    96       1.686 -34.872 -16.708  0.00-20.00           H  
ATOM   1516  CD2 LEU    96       3.943 -36.078 -18.344  0.00-20.00           C  
ATOM   1517 HD21 LEU    96       3.328 -36.747 -18.942  0.00-20.00           H  
ATOM   1518 HD22 LEU    96       4.090 -36.494 -17.314  0.00-20.00           H  
ATOM   1519 HD23 LEU    96       4.970 -35.930 -18.779  0.00-20.00           H  
ATOM   1520  C   LEU    96       3.097 -31.627 -19.025  0.00-20.00           C  
ATOM   1521  O   LEU    96       4.297 -31.431 -18.695  0.00-20.00           O  
ATOM   1522  N   ALA    97       2.084 -31.113 -18.364  0.00-20.00           N  
ATOM   1523  H   ALA    97       1.195 -31.449 -18.581  0.00-20.00           H  
ATOM   1524  CA  ALA    97       2.246 -30.143 -17.293  0.00-20.00           C  
ATOM   1525  HA  ALA    97       3.193 -29.589 -17.265  0.00-20.00           H  
ATOM   1526  CB  ALA    97       1.113 -29.101 -17.560  0.00-20.00           C  
ATOM   1527  HB1 ALA    97       1.100 -28.430 -16.733  0.00-20.00           H  
ATOM   1528  HB2 ALA    97       0.116 -29.424 -17.690  0.00-20.00           H  
ATOM   1529  HB3 ALA    97       1.235 -28.432 -18.408  0.00-20.00           H  
ATOM   1530  C   ALA    97       1.933 -30.810 -15.923  0.00-20.00           C  
ATOM   1531  O   ALA    97       0.784 -31.229 -15.636  0.00-20.00           O  
ATOM   1532  N   VAL    98       3.016 -30.844 -15.088  0.00-20.00           N  
ATOM   1533  H   VAL    98       3.877 -30.388 -15.470  0.00-20.00           H  
ATOM   1534  CA  VAL    98       2.951 -31.470 -13.761  0.00-20.00           C  
ATOM   1535  HA  VAL    98       2.032 -32.026 -13.520  0.00-20.00           H  
ATOM   1536  CB  VAL    98       4.203 -32.457 -13.626  0.00-20.00           C  
ATOM   1537  HB  VAL    98       5.035 -31.818 -13.552  0.00-20.00           H  
ATOM   1538  CG1 VAL    98       4.250 -33.125 -12.284  0.00-20.00           C  
ATOM   1539 HG11 VAL    98       5.192 -33.759 -12.157  0.00-20.00           H  
ATOM   1540 HG12 VAL    98       3.426 -33.854 -12.259  0.00-20.00           H  
ATOM   1541 HG13 VAL    98       4.184 -32.479 -11.326  0.00-20.00           H  
ATOM   1542  CG2 VAL    98       4.415 -33.387 -14.849  0.00-20.00           C  
ATOM   1543 HG21 VAL    98       4.493 -32.719 -15.730  0.00-20.00           H  
ATOM   1544 HG22 VAL    98       3.681 -34.149 -14.941  0.00-20.00           H  
ATOM   1545 HG23 VAL    98       5.383 -34.041 -14.857  0.00-20.00           H  
ATOM   1546  C   VAL    98       3.036 -30.271 -12.817  0.00-20.00           C  
ATOM   1547  O   VAL    98       3.873 -29.383 -12.976  0.00-20.00           O  
ATOM   1548  N   LEU    99       2.120 -30.238 -11.865  0.00-20.00           N  
ATOM   1549  H   LEU    99       1.394 -31.025 -11.866  0.00-20.00           H  
ATOM   1550  CA  LEU    99       1.908 -29.105 -10.932  0.00-20.00           C  
ATOM   1551  HA  LEU    99       2.634 -28.331 -11.205  0.00-20.00           H  
ATOM   1552  CB  LEU    99       0.427 -28.601 -11.064  0.00-20.00           C  
ATOM   1553  HB2 LEU    99      -0.327 -29.357 -11.102  0.00-20.00           H  
ATOM   1554  HB3 LEU    99       0.202 -28.088 -10.120  0.00-20.00           H  
ATOM   1555  CG  LEU    99       0.044 -27.791 -12.327  0.00-20.00           C  
ATOM   1556  HG  LEU    99       0.269 -28.400 -13.203  0.00-20.00           H  
ATOM   1557  CD1 LEU    99      -1.501 -27.557 -12.365  0.00-20.00           C  
ATOM   1558 HD11 LEU    99      -2.084 -28.413 -11.999  0.00-20.00           H  
ATOM   1559 HD12 LEU    99      -1.782 -26.725 -11.778  0.00-20.00           H  
ATOM   1560 HD13 LEU    99      -1.675 -27.367 -13.466  0.00-20.00           H  
ATOM   1561  CD2 LEU    99       0.816 -26.444 -12.380  0.00-20.00           C  
ATOM   1562 HD21 LEU    99       0.535 -25.944 -11.474  0.00-20.00           H  
ATOM   1563 HD22 LEU    99       1.912 -26.635 -12.497  0.00-20.00           H  
ATOM   1564 HD23 LEU    99       0.529 -25.873 -13.237  0.00-20.00           H  
ATOM   1565  C   LEU    99       2.169 -29.590  -9.415  0.00-20.00           C  
ATOM   1566  O   LEU    99       2.087 -28.750  -8.556  0.00-20.00           O  
ATOM   1567  N   ALA   100       2.444 -30.844  -9.149  0.00-20.00           N  
ATOM   1568  H   ALA   100       2.604 -31.429  -9.955  0.00-20.00           H  
ATOM   1569  CA  ALA   100       2.592 -31.322  -7.806  0.00-20.00           C  
ATOM   1570  HA  ALA   100       1.713 -30.929  -7.209  0.00-20.00           H  
ATOM   1571  CB  ALA   100       2.356 -32.838  -7.752  0.00-20.00           C  
ATOM   1572  HB1 ALA   100       2.685 -33.173  -6.731  0.00-20.00           H  
ATOM   1573  HB2 ALA   100       2.990 -33.376  -8.458  0.00-20.00           H  
ATOM   1574  HB3 ALA   100       1.324 -33.151  -7.854  0.00-20.00           H  
ATOM   1575  C   ALA   100       3.956 -30.957  -7.222  0.00-20.00           C  
ATOM   1576  O   ALA   100       4.928 -31.183  -7.961  0.00-20.00           O  
ATOM   1577  N   SER   101       3.912 -30.318  -6.018  0.00-20.00           N  
ATOM   1578  H   SER   101       3.192 -30.437  -5.356  0.00-20.00           H  
ATOM   1579  CA  SER   101       5.082 -29.822  -5.358  0.00-20.00           C  
ATOM   1580  HA  SER   101       5.513 -29.155  -6.045  0.00-20.00           H  
ATOM   1581  CB  SER   101       4.687 -28.848  -4.238  0.00-20.00           C  
ATOM   1582  HB2 SER   101       3.805 -28.294  -4.563  0.00-20.00           H  
ATOM   1583  HB3 SER   101       5.432 -28.062  -4.025  0.00-20.00           H  
ATOM   1584  OG  SER   101       4.295 -29.502  -3.065  0.00-20.00           O  
ATOM   1585  HG  SER   101       3.414 -29.966  -3.191  0.00-20.00           H  
ATOM   1586  C   SER   101       6.122 -30.882  -4.945  0.00-20.00           C  
ATOM   1587  O   SER   101       5.842 -32.092  -4.774  0.00-20.00           O  
ATOM   1588  N   SER   102       7.393 -30.487  -4.696  0.00-20.00           N  
ATOM   1589  H   SER   102       7.465 -29.491  -4.808  0.00-20.00           H  
ATOM   1590  CA  SER   102       8.555 -31.323  -4.266  0.00-20.00           C  
ATOM   1591  HA  SER   102       8.605 -32.182  -4.986  0.00-20.00           H  
ATOM   1592  CB  SER   102       9.821 -30.403  -4.261  0.00-20.00           C  
ATOM   1593  HB2 SER   102      10.112 -29.912  -5.191  0.00-20.00           H  
ATOM   1594  HB3 SER   102       9.619 -29.608  -3.575  0.00-20.00           H  
ATOM   1595  OG  SER   102      10.952 -31.119  -3.734  0.00-20.00           O  
ATOM   1596  HG  SER   102      11.726 -30.503  -3.676  0.00-20.00           H  
ATOM   1597  C   SER   102       8.240 -31.977  -2.911  0.00-20.00           C  
ATOM   1598  O   SER   102       8.551 -33.174  -2.817  0.00-20.00           O  
ATOM   1599  N   SER   103       7.725 -31.184  -2.009  0.00-20.00           N  
ATOM   1600  H   SER   103       7.501 -30.237  -2.254  0.00-20.00           H  
ATOM   1601  CA  SER   103       7.278 -31.558  -0.690  0.00-20.00           C  
ATOM   1602  HA  SER   103       8.126 -31.995  -0.156  0.00-20.00           H  
ATOM   1603  CB  SER   103       6.736 -30.355   0.119  0.00-20.00           C  
ATOM   1604  HB2 SER   103       6.444 -30.614   1.139  0.00-20.00           H  
ATOM   1605  HB3 SER   103       7.473 -29.563   0.171  0.00-20.00           H  
ATOM   1606  OG  SER   103       5.513 -29.888  -0.383  0.00-20.00           O  
ATOM   1607  HG  SER   103       5.599 -29.536  -1.279  0.00-20.00           H  
ATOM   1608  C   SER   103       6.214 -32.734  -0.649  0.00-20.00           C  
ATOM   1609  O   SER   103       6.241 -33.592   0.155  0.00-20.00           O  
ATOM   1610  N   GLU   104       5.365 -32.771  -1.677  0.00-20.00           N  
ATOM   1611  H   GLU   104       5.462 -32.127  -2.471  0.00-20.00           H  
ATOM   1612  CA  GLU   104       4.498 -33.871  -1.952  0.00-20.00           C  
ATOM   1613  HA  GLU   104       4.090 -34.044  -0.970  0.00-20.00           H  
ATOM   1614  CB  GLU   104       3.418 -33.456  -2.925  0.00-20.00           C  
ATOM   1615  HB2 GLU   104       3.951 -33.175  -3.835  0.00-20.00           H  
ATOM   1616  HB3 GLU   104       2.900 -34.311  -3.283  0.00-20.00           H  
ATOM   1617  CG  GLU   104       2.415 -32.333  -2.433  0.00-20.00           C  
ATOM   1618  HG2 GLU   104       2.882 -31.469  -1.909  0.00-20.00           H  
ATOM   1619  HG3 GLU   104       1.680 -32.767  -1.785  0.00-20.00           H  
ATOM   1620  CD  GLU   104       1.602 -31.625  -3.548  0.00-20.00           C  
ATOM   1621  OE1 GLU   104       0.510 -32.117  -3.850  0.00-20.00           O  
ATOM   1622  OE2 GLU   104       2.075 -30.555  -4.002  0.00-20.00           O  
ATOM   1623  C   GLU   104       5.212 -35.134  -2.387  0.00-20.00           C  
ATOM   1624  O   GLU   104       4.984 -36.219  -1.924  0.00-20.00           O  
ATOM   1625  N   ILE   105       6.154 -34.914  -3.354  0.00-20.00           N  
ATOM   1626  H   ILE   105       6.401 -34.011  -3.672  0.00-20.00           H  
ATOM   1627  CA  ILE   105       6.868 -36.064  -3.896  0.00-20.00           C  
ATOM   1628  HA  ILE   105       6.025 -36.753  -4.082  0.00-20.00           H  
ATOM   1629  CB  ILE   105       7.426 -35.744  -5.243  0.00-20.00           C  
ATOM   1630  HB  ILE   105       8.294 -35.050  -5.045  0.00-20.00           H  
ATOM   1631  CG2 ILE   105       7.996 -36.991  -5.977  0.00-20.00           C  
ATOM   1632 HG21 ILE   105       9.017 -37.059  -5.597  0.00-20.00           H  
ATOM   1633 HG22 ILE   105       7.477 -37.909  -5.618  0.00-20.00           H  
ATOM   1634 HG23 ILE   105       7.862 -37.049  -7.100  0.00-20.00           H  
ATOM   1635  CG1 ILE   105       6.534 -34.966  -6.270  0.00-20.00           C  
ATOM   1636 HG12 ILE   105       5.874 -34.345  -5.814  0.00-20.00           H  
ATOM   1637 HG13 ILE   105       5.928 -35.704  -6.779  0.00-20.00           H  
ATOM   1638  CD1 ILE   105       7.378 -34.239  -7.337  0.00-20.00           C  
ATOM   1639 HD11 ILE   105       6.655 -33.830  -8.034  0.00-20.00           H  
ATOM   1640 HD12 ILE   105       8.129 -34.850  -7.908  0.00-20.00           H  
ATOM   1641 HD13 ILE   105       7.967 -33.527  -6.879  0.00-20.00           H  
ATOM   1642  C   ILE   105       7.892 -36.738  -2.912  0.00-20.00           C  
ATOM   1643  O   ILE   105       8.017 -37.928  -2.880  0.00-20.00           O  
ATOM   1644  N   ALA   106       8.449 -35.909  -2.009  0.00-20.00           N  
ATOM   1645  H   ALA   106       8.343 -34.885  -2.080  0.00-20.00           H  
ATOM   1646  CA  ALA   106       9.256 -36.282  -0.853  0.00-20.00           C  
ATOM   1647  HA  ALA   106       9.967 -37.040  -1.289  0.00-20.00           H  
ATOM   1648  CB  ALA   106      10.046 -35.102  -0.302  0.00-20.00           C  
ATOM   1649  HB1 ALA   106       9.416 -34.397   0.247  0.00-20.00           H  
ATOM   1650  HB2 ALA   106      10.827 -35.453   0.384  0.00-20.00           H  
ATOM   1651  HB3 ALA   106      10.491 -34.482  -1.064  0.00-20.00           H  
ATOM   1652  C   ALA   106       8.518 -37.028   0.318  0.00-20.00           C  
ATOM   1653  O   ALA   106       9.055 -37.649   1.252  0.00-20.00           O  
ATOM   1654  N   ASN   107       7.212 -36.879   0.272  0.00-20.00           N  
ATOM   1655  H   ASN   107       6.838 -36.568  -0.607  0.00-20.00           H  
ATOM   1656  CA  ASN   107       6.278 -37.450   1.205  0.00-20.00           C  
ATOM   1657  HA  ASN   107       6.763 -37.514   2.175  0.00-20.00           H  
ATOM   1658  CB  ASN   107       4.975 -36.549   1.303  0.00-20.00           C  
ATOM   1659  HB2 ASN   107       4.359 -36.510   0.343  0.00-20.00           H  
ATOM   1660  HB3 ASN   107       5.336 -35.533   1.538  0.00-20.00           H  
ATOM   1661  CG  ASN   107       4.070 -36.972   2.498  0.00-20.00           C  
ATOM   1662  OD1 ASN   107       4.609 -37.052   3.642  0.00-20.00           O  
ATOM   1663  ND2 ASN   107       2.785 -37.210   2.247  0.00-20.00           N  
ATOM   1664 HD21 ASN   107       2.408 -36.927   1.309  0.00-20.00           H  
ATOM   1665 HD22 ASN   107       2.158 -37.485   3.026  0.00-20.00           H  
ATOM   1666  C   ASN   107       5.920 -38.865   0.786  0.00-20.00           C  
ATOM   1667  O   ASN   107       4.938 -39.039   0.021  0.00-20.00           O  
ATOM   1668  N   GLN   108       6.741 -39.831   1.109  0.00-20.00           N  
ATOM   1669  H   GLN   108       7.421 -39.474   1.764  0.00-20.00           H  
ATOM   1670  CA  GLN   108       6.687 -41.276   0.799  0.00-20.00           C  
ATOM   1671  HA  GLN   108       6.848 -41.566  -0.236  0.00-20.00           H  
ATOM   1672  CB  GLN   108       7.819 -42.022   1.583  0.00-20.00           C  
ATOM   1673  HB2 GLN   108       7.651 -42.028   2.707  0.00-20.00           H  
ATOM   1674  HB3 GLN   108       7.888 -43.032   1.230  0.00-20.00           H  
ATOM   1675  CG  GLN   108       9.254 -41.507   1.434  0.00-20.00           C  
ATOM   1676  HG2 GLN   108       9.333 -40.487   1.719  0.00-20.00           H  
ATOM   1677  HG3 GLN   108      10.022 -41.910   2.135  0.00-20.00           H  
ATOM   1678  CD  GLN   108       9.789 -41.430   0.019  0.00-20.00           C  
ATOM   1679  OE1 GLN   108       9.153 -41.831  -0.917  0.00-20.00           O  
ATOM   1680  NE2 GLN   108      10.986 -40.806  -0.200  0.00-20.00           N  
ATOM   1681 HE21 GLN   108      11.445 -40.571  -1.108  0.00-20.00           H  
ATOM   1682 HE22 GLN   108      11.500 -40.440   0.619  0.00-20.00           H  
ATOM   1683  C   GLN   108       5.336 -41.985   1.011  0.00-20.00           C  
ATOM   1684  O   GLN   108       5.052 -42.970   0.338  0.00-20.00           O  
ATOM   1685  N   ARG   109       4.431 -41.345   1.811  0.00-20.00           N  
ATOM   1686  H   ARG   109       4.875 -40.511   2.246  0.00-20.00           H  
ATOM   1687  CA  ARG   109       3.122 -41.671   2.239  0.00-20.00           C  
ATOM   1688  HA  ARG   109       3.229 -42.747   2.440  0.00-20.00           H  
ATOM   1689  CB  ARG   109       2.723 -40.886   3.559  0.00-20.00           C  
ATOM   1690  HB2 ARG   109       1.705 -41.255   3.956  0.00-20.00           H  
ATOM   1691  HB3 ARG   109       2.580 -39.878   3.315  0.00-20.00           H  
ATOM   1692  CG  ARG   109       3.788 -41.035   4.645  0.00-20.00           C  
ATOM   1693  HG2 ARG   109       4.750 -40.973   4.170  0.00-20.00           H  
ATOM   1694  HG3 ARG   109       3.756 -42.068   5.106  0.00-20.00           H  
ATOM   1695  CD  ARG   109       3.595 -39.995   5.795  0.00-20.00           C  
ATOM   1696  HD2 ARG   109       2.580 -40.015   6.105  0.00-20.00           H  
ATOM   1697  HD3 ARG   109       3.799 -38.969   5.382  0.00-20.00           H  
ATOM   1698  NE  ARG   109       4.462 -40.237   6.964  0.00-20.00           N  
ATOM   1699  HE  ARG   109       5.320 -40.730   6.838  0.00-20.00           H  
ATOM   1700  CZ  ARG   109       4.341 -39.621   8.147  0.00-20.00           C  
ATOM   1701  NH1 ARG   109       3.276 -38.886   8.419  0.00-20.00           N  
ATOM   1702 HH11 ARG   109       3.355 -38.142   9.073  0.00-20.00           H  
ATOM   1703 HH12 ARG   109       2.408 -39.122   8.023  0.00-20.00           H  
ATOM   1704  NH2 ARG   109       5.377 -39.741   9.017  0.00-20.00           N  
ATOM   1705 HH21 ARG   109       5.430 -39.336   9.963  0.00-20.00           H  
ATOM   1706 HH22 ARG   109       6.319 -40.170   8.750  0.00-20.00           H  
ATOM   1707  C   ARG   109       2.105 -41.458   1.014  0.00-20.00           C  
ATOM   1708  O   ARG   109       1.251 -42.260   0.776  0.00-20.00           O  
ATOM   1709  N   PHE   110       2.201 -40.341   0.281  0.00-20.00           N  
ATOM   1710  H   PHE   110       3.039 -39.777   0.507  0.00-20.00           H  
ATOM   1711  CA  PHE   110       1.297 -40.023  -0.844  0.00-20.00           C  
ATOM   1712  HA  PHE   110       0.262 -40.169  -0.538  0.00-20.00           H  
ATOM   1713  CB  PHE   110       1.481 -38.569  -1.338  0.00-20.00           C  
ATOM   1714  HB2 PHE   110       0.827 -38.488  -2.169  0.00-20.00           H  
ATOM   1715  HB3 PHE   110       2.499 -38.467  -1.615  0.00-20.00           H  
ATOM   1716  CG  PHE   110       1.142 -37.362  -0.443  0.00-20.00           C  
ATOM   1717  CD1 PHE   110       0.184 -37.472   0.594  0.00-20.00           C  
ATOM   1718  HD1 PHE   110      -0.277 -38.440   0.788  0.00-20.00           H  
ATOM   1719  CE1 PHE   110      -0.284 -36.310   1.320  0.00-20.00           C  
ATOM   1720  HE1 PHE   110      -0.984 -36.535   2.130  0.00-20.00           H  
ATOM   1721  CZ  PHE   110       0.347 -35.030   1.127  0.00-20.00           C  
ATOM   1722  HZ  PHE   110       0.238 -34.118   1.744  0.00-20.00           H  
ATOM   1723  CE2 PHE   110       1.488 -35.034   0.269  0.00-20.00           C  
ATOM   1724  HE2 PHE   110       2.097 -34.140   0.300  0.00-20.00           H  
ATOM   1725  CD2 PHE   110       1.809 -36.162  -0.560  0.00-20.00           C  
ATOM   1726  HD2 PHE   110       2.491 -36.109  -1.322  0.00-20.00           H  
ATOM   1727  C   PHE   110       1.496 -41.073  -1.967  0.00-20.00           C  
ATOM   1728  O   PHE   110       0.631 -41.147  -2.894  0.00-20.00           O  
ATOM   1729  N   GLY   111       2.637 -41.790  -2.001  0.00-20.00           N  
ATOM   1730  H   GLY   111       3.361 -41.507  -1.361  0.00-20.00           H  
ATOM   1731  CA  GLY   111       2.882 -42.884  -2.974  0.00-20.00           C  
ATOM   1732  HA2 GLY   111       3.740 -43.460  -2.548  0.00-20.00           H  
ATOM   1733  HA3 GLY   111       1.983 -43.518  -3.116  0.00-20.00           H  
ATOM   1734  C   GLY   111       3.288 -42.348  -4.323  0.00-20.00           C  
ATOM   1735  O   GLY   111       2.609 -42.664  -5.310  0.00-20.00           O  
ATOM   1736  N   MET   112       4.183 -41.346  -4.344  0.00-20.00           N  
ATOM   1737  H   MET   112       4.613 -40.990  -3.491  0.00-20.00           H  
ATOM   1738  CA  MET   112       4.516 -40.551  -5.526  0.00-20.00           C  
ATOM   1739  HA  MET   112       3.835 -40.802  -6.298  0.00-20.00           H  
ATOM   1740  CB  MET   112       4.196 -39.082  -5.310  0.00-20.00           C  
ATOM   1741  HB2 MET   112       4.758 -38.551  -4.497  0.00-20.00           H  
ATOM   1742  HB3 MET   112       4.561 -38.423  -6.121  0.00-20.00           H  
ATOM   1743  CG  MET   112       2.784 -38.803  -4.929  0.00-20.00           C  
ATOM   1744  HG2 MET   112       2.149 -38.968  -5.816  0.00-20.00           H  
ATOM   1745  HG3 MET   112       2.389 -39.492  -4.162  0.00-20.00           H  
ATOM   1746  SD  MET   112       2.443 -37.157  -4.176  0.00-20.00           S  
ATOM   1747  CE  MET   112       2.810 -36.057  -5.613  0.00-20.00           C  
ATOM   1748  HE1 MET   112       2.948 -35.004  -5.405  0.00-20.00           H  
ATOM   1749  HE2 MET   112       2.200 -36.103  -6.503  0.00-20.00           H  
ATOM   1750  HE3 MET   112       3.718 -36.316  -6.032  0.00-20.00           H  
ATOM   1751  C   MET   112       5.910 -40.846  -6.097  0.00-20.00           C  
ATOM   1752  O   MET   112       6.880 -40.263  -5.700  0.00-20.00           O  
ATOM   1753  N   PRO   113       5.987 -41.843  -7.034  0.00-20.00           N  
ATOM   1754  CD  PRO   113       4.916 -42.713  -7.683  0.00-20.00           C  
ATOM   1755  HD2 PRO   113       4.659 -43.540  -6.988  0.00-20.00           H  
ATOM   1756  HD3 PRO   113       4.099 -42.093  -7.987  0.00-20.00           H  
ATOM   1757  CG  PRO   113       5.582 -43.335  -8.985  0.00-20.00           C  
ATOM   1758  HG2 PRO   113       5.329 -44.400  -9.201  0.00-20.00           H  
ATOM   1759  HG3 PRO   113       5.349 -42.767  -9.874  0.00-20.00           H  
ATOM   1760  CB  PRO   113       7.036 -43.219  -8.737  0.00-20.00           C  
ATOM   1761  HB2 PRO   113       7.349 -44.052  -8.155  0.00-20.00           H  
ATOM   1762  HB3 PRO   113       7.690 -43.202  -9.622  0.00-20.00           H  
ATOM   1763  CA  PRO   113       7.247 -42.014  -7.744  0.00-20.00           C  
ATOM   1764  HA  PRO   113       7.936 -42.352  -6.974  0.00-20.00           H  
ATOM   1765  C   PRO   113       7.791 -40.802  -8.478  0.00-20.00           C  
ATOM   1766  O   PRO   113       7.028 -39.926  -8.903  0.00-20.00           O  
ATOM   1767  N   ASP   114       9.057 -40.850  -8.830  0.00-20.00           N  
ATOM   1768  H   ASP   114       9.641 -41.638  -8.514  0.00-20.00           H  
ATOM   1769  CA  ASP   114       9.794 -39.926  -9.589  0.00-20.00           C  
ATOM   1770  HA  ASP   114       9.310 -38.950  -9.524  0.00-20.00           H  
ATOM   1771  CB  ASP   114      11.193 -39.809  -8.928  0.00-20.00           C  
ATOM   1772  HB2 ASP   114      11.893 -40.551  -9.364  0.00-20.00           H  
ATOM   1773  HB3 ASP   114      11.052 -40.014  -7.884  0.00-20.00           H  
ATOM   1774  CG  ASP   114      12.025 -38.595  -9.093  0.00-20.00           C  
ATOM   1775  OD1 ASP   114      13.146 -38.665  -9.662  0.00-20.00           O  
ATOM   1776  OD2 ASP   114      11.672 -37.518  -8.573  0.00-20.00           O  
ATOM   1777  C   ASP   114       9.862 -40.326 -11.102  0.00-20.00           C  
ATOM   1778  O   ASP   114      10.673 -39.775 -11.813  0.00-20.00           O  
ATOM   1779  N   TYR   115       8.975 -41.248 -11.546  0.00-20.00           N  
ATOM   1780  H   TYR   115       8.389 -41.551 -10.834  0.00-20.00           H  
ATOM   1781  CA  TYR   115       8.792 -41.887 -12.878  0.00-20.00           C  
ATOM   1782  HA  TYR   115       9.568 -42.706 -12.907  0.00-20.00           H  
ATOM   1783  CB  TYR   115       7.382 -42.552 -12.948  0.00-20.00           C  
ATOM   1784  HB2 TYR   115       7.282 -43.240 -13.799  0.00-20.00           H  
ATOM   1785  HB3 TYR   115       7.177 -43.129 -12.002  0.00-20.00           H  
ATOM   1786  CG  TYR   115       6.074 -41.692 -13.132  0.00-20.00           C  
ATOM   1787  CD1 TYR   115       5.281 -41.733 -14.284  0.00-20.00           C  
ATOM   1788  HD1 TYR   115       5.527 -42.371 -15.140  0.00-20.00           H  
ATOM   1789  CE1 TYR   115       4.188 -40.800 -14.504  0.00-20.00           C  
ATOM   1790  HE1 TYR   115       3.735 -40.741 -15.465  0.00-20.00           H  
ATOM   1791  CZ  TYR   115       3.802 -39.982 -13.434  0.00-20.00           C  
ATOM   1792  OH  TYR   115       2.879 -38.967 -13.541  0.00-20.00           O  
ATOM   1793  HH  TYR   115       2.568 -38.694 -14.401  0.00-20.00           H  
ATOM   1794  CE2 TYR   115       4.612 -39.955 -12.342  0.00-20.00           C  
ATOM   1795  HE2 TYR   115       4.416 -39.172 -11.598  0.00-20.00           H  
ATOM   1796  CD2 TYR   115       5.728 -40.766 -12.136  0.00-20.00           C  
ATOM   1797  HD2 TYR   115       6.284 -40.789 -11.289  0.00-20.00           H  
ATOM   1798  C   TYR   115       9.086 -40.939 -14.068  0.00-20.00           C  
ATOM   1799  O   TYR   115       9.744 -41.279 -15.053  0.00-20.00           O  
ATOM   1800  N   PHE   116       8.508 -39.731 -13.958  0.00-20.00           N  
ATOM   1801  H   PHE   116       7.882 -39.594 -13.145  0.00-20.00           H  
ATOM   1802  CA  PHE   116       8.624 -38.669 -15.015  0.00-20.00           C  
ATOM   1803  HA  PHE   116       8.557 -39.088 -15.998  0.00-20.00           H  
ATOM   1804  CB  PHE   116       7.352 -37.706 -14.756  0.00-20.00           C  
ATOM   1805  HB2 PHE   116       7.275 -37.119 -15.722  0.00-20.00           H  
ATOM   1806  HB3 PHE   116       6.428 -38.272 -14.842  0.00-20.00           H  
ATOM   1807  CG  PHE   116       7.317 -36.807 -13.533  0.00-20.00           C  
ATOM   1808  CD1 PHE   116       7.512 -35.385 -13.674  0.00-20.00           C  
ATOM   1809  HD1 PHE   116       7.505 -35.072 -14.682  0.00-20.00           H  
ATOM   1810  CE1 PHE   116       7.609 -34.471 -12.590  0.00-20.00           C  
ATOM   1811  HE1 PHE   116       7.789 -33.398 -12.771  0.00-20.00           H  
ATOM   1812  CZ  PHE   116       7.609 -35.021 -11.304  0.00-20.00           C  
ATOM   1813  HZ  PHE   116       7.618 -34.459 -10.377  0.00-20.00           H  
ATOM   1814  CE2 PHE   116       7.394 -36.380 -11.058  0.00-20.00           C  
ATOM   1815  HE2 PHE   116       7.387 -36.699 -10.028  0.00-20.00           H  
ATOM   1816  CD2 PHE   116       7.281 -37.299 -12.158  0.00-20.00           C  
ATOM   1817  HD2 PHE   116       7.145 -38.331 -11.972  0.00-20.00           H  
ATOM   1818  C   PHE   116       9.971 -37.917 -15.002  0.00-20.00           C  
ATOM   1819  O   PHE   116      10.311 -37.135 -15.867  0.00-20.00           O  
ATOM   1820  N   ARG   117      10.779 -38.182 -14.009  0.00-20.00           N  
ATOM   1821  H   ARG   117      10.482 -38.842 -13.327  0.00-20.00           H  
ATOM   1822  CA  ARG   117      12.112 -37.554 -13.845  0.00-20.00           C  
ATOM   1823  HA  ARG   117      12.453 -36.794 -14.632  0.00-20.00           H  
ATOM   1824  CB  ARG   117      12.122 -36.801 -12.504  0.00-20.00           C  
ATOM   1825  HB2 ARG   117      11.983 -37.490 -11.677  0.00-20.00           H  
ATOM   1826  HB3 ARG   117      13.023 -36.256 -12.290  0.00-20.00           H  
ATOM   1827  CG  ARG   117      11.019 -35.820 -12.380  0.00-20.00           C  
ATOM   1828  HG2 ARG   117      10.059 -36.228 -12.635  0.00-20.00           H  
ATOM   1829  HG3 ARG   117      11.124 -35.036 -13.162  0.00-20.00           H  
ATOM   1830  CD  ARG   117      11.055 -35.080 -11.039  0.00-20.00           C  
ATOM   1831  HD2 ARG   117      10.672 -35.790 -10.284  0.00-20.00           H  
ATOM   1832  HD3 ARG   117      10.242 -34.388 -11.091  0.00-20.00           H  
ATOM   1833  NE  ARG   117      12.265 -34.279 -10.781  0.00-20.00           N  
ATOM   1834  HE  ARG   117      12.419 -33.570 -11.519  0.00-20.00           H  
ATOM   1835  CZ  ARG   117      13.206 -34.446  -9.840  0.00-20.00           C  
ATOM   1836  NH1 ARG   117      13.150 -35.475  -8.918  0.00-20.00           N  
ATOM   1837 HH11 ARG   117      12.539 -36.333  -8.938  0.00-20.00           H  
ATOM   1838 HH12 ARG   117      13.919 -35.711  -8.380  0.00-20.00           H  
ATOM   1839  NH2 ARG   117      14.262 -33.623  -9.922  0.00-20.00           N  
ATOM   1840 HH21 ARG   117      15.061 -33.735  -9.267  0.00-20.00           H  
ATOM   1841 HH22 ARG   117      14.233 -32.740 -10.375  0.00-20.00           H  
ATOM   1842  C   ARG   117      13.311 -38.489 -13.793  0.00-20.00           C  
ATOM   1843  O   ARG   117      14.465 -38.008 -13.639  0.00-20.00           O  
ATOM   1844  N   GLN   118      13.046 -39.782 -13.722  0.00-20.00           N  
ATOM   1845  H   GLN   118      12.118 -39.992 -13.976  0.00-20.00           H  
ATOM   1846  CA  GLN   118      13.991 -40.909 -13.592  0.00-20.00           C  
ATOM   1847  HA  GLN   118      14.989 -40.538 -13.714  0.00-20.00           H  
ATOM   1848  CB  GLN   118      13.710 -41.431 -12.146  0.00-20.00           C  
ATOM   1849  HB2 GLN   118      14.270 -40.767 -11.491  0.00-20.00           H  
ATOM   1850  HB3 GLN   118      12.714 -41.233 -11.848  0.00-20.00           H  
ATOM   1851  CG  GLN   118      13.901 -42.969 -11.893  0.00-20.00           C  
ATOM   1852  HG2 GLN   118      13.089 -43.609 -12.201  0.00-20.00           H  
ATOM   1853  HG3 GLN   118      14.782 -43.343 -12.448  0.00-20.00           H  
ATOM   1854  CD  GLN   118      14.111 -43.377 -10.444  0.00-20.00           C  
ATOM   1855  OE1 GLN   118      13.110 -43.272  -9.683  0.00-20.00           O  
ATOM   1856  NE2 GLN   118      15.252 -43.917 -10.066  0.00-20.00           N  
ATOM   1857 HE21 GLN   118      15.252 -44.470  -9.253  0.00-20.00           H  
ATOM   1858 HE22 GLN   118      16.078 -43.896 -10.676  0.00-20.00           H  
ATOM   1859  C   GLN   118      13.641 -41.884 -14.789  0.00-20.00           C  
ATOM   1860  O   GLN   118      12.549 -41.911 -15.305  0.00-20.00           O  
ATOM   1861  N   SER   119      14.583 -42.713 -15.232  0.00-20.00           N  
ATOM   1862  H   SER   119      15.458 -42.784 -14.743  0.00-20.00           H  
ATOM   1863  CA  SER   119      14.177 -43.724 -16.234  0.00-20.00           C  
ATOM   1864  HA  SER   119      13.495 -43.293 -17.018  0.00-20.00           H  
ATOM   1865  CB  SER   119      15.480 -44.180 -16.923  0.00-20.00           C  
ATOM   1866  HB2 SER   119      16.224 -44.533 -16.204  0.00-20.00           H  
ATOM   1867  HB3 SER   119      15.282 -45.092 -17.544  0.00-20.00           H  
ATOM   1868  OG  SER   119      15.993 -43.143 -17.713  0.00-20.00           O  
ATOM   1869  HG  SER   119      15.713 -42.346 -17.331  0.00-20.00           H  
ATOM   1870  C   SER   119      13.491 -44.879 -15.516  0.00-20.00           C  
ATOM   1871  O   SER   119      13.606 -44.982 -14.286  0.00-20.00           O  
ATOM   1872  N   GLY   120      12.814 -45.700 -16.278  0.00-20.00           N  
ATOM   1873  H   GLY   120      12.705 -45.620 -17.257  0.00-20.00           H  
ATOM   1874  CA  GLY   120      12.154 -46.880 -15.757  0.00-20.00           C  
ATOM   1875  HA2 GLY   120      12.785 -47.391 -15.099  0.00-20.00           H  
ATOM   1876  HA3 GLY   120      11.244 -46.534 -15.201  0.00-20.00           H  
ATOM   1877  C   GLY   120      11.637 -47.822 -16.828  0.00-20.00           C  
ATOM   1878  O   GLY   120      11.810 -47.618 -17.987  0.00-20.00           O  
ATOM   1879  N   THR   121      11.022 -48.922 -16.348  0.00-20.00           N  
ATOM   1880  H   THR   121      11.124 -49.168 -15.402  0.00-20.00           H  
ATOM   1881  CA  THR   121      10.318 -49.880 -17.160  0.00-20.00           C  
ATOM   1882  HA  THR   121      10.166 -49.505 -18.234  0.00-20.00           H  
ATOM   1883  CB  THR   121      11.170 -51.196 -17.173  0.00-20.00           C  
ATOM   1884  HB  THR   121      11.243 -51.619 -16.185  0.00-20.00           H  
ATOM   1885  CG2 THR   121      10.410 -52.225 -18.032  0.00-20.00           C  
ATOM   1886 HG21 THR   121       9.411 -51.957 -18.281  0.00-20.00           H  
ATOM   1887 HG22 THR   121      10.419 -53.193 -17.544  0.00-20.00           H  
ATOM   1888 HG23 THR   121      10.897 -52.433 -18.993  0.00-20.00           H  
ATOM   1889  OG1 THR   121      12.420 -50.993 -17.752  0.00-20.00           O  
ATOM   1890  HG1 THR   121      13.069 -51.235 -17.125  0.00-20.00           H  
ATOM   1891  C   THR   121       9.029 -50.142 -16.416  0.00-20.00           C  
ATOM   1892  O   THR   121       9.063 -50.456 -15.260  0.00-20.00           O  
ATOM   1893  N   TYR   122       7.932 -50.112 -17.185  0.00-20.00           N  
ATOM   1894  H   TYR   122       7.992 -49.941 -18.166  0.00-20.00           H  
ATOM   1895  CA  TYR   122       6.653 -50.347 -16.530  0.00-20.00           C  
ATOM   1896  HA  TYR   122       6.758 -50.766 -15.529  0.00-20.00           H  
ATOM   1897  CB  TYR   122       5.836 -49.019 -16.535  0.00-20.00           C  
ATOM   1898  HB2 TYR   122       4.973 -49.144 -15.891  0.00-20.00           H  
ATOM   1899  HB3 TYR   122       5.485 -48.737 -17.541  0.00-20.00           H  
ATOM   1900  CG  TYR   122       6.625 -47.883 -15.917  0.00-20.00           C  
ATOM   1901  CD1 TYR   122       7.442 -47.096 -16.740  0.00-20.00           C  
ATOM   1902  HD1 TYR   122       7.484 -47.213 -17.787  0.00-20.00           H  
ATOM   1903  CE1 TYR   122       8.413 -46.277 -16.116  0.00-20.00           C  
ATOM   1904  HE1 TYR   122       9.040 -45.562 -16.659  0.00-20.00           H  
ATOM   1905  CZ  TYR   122       8.386 -46.095 -14.728  0.00-20.00           C  
ATOM   1906  OH  TYR   122       9.272 -45.278 -14.109  0.00-20.00           O  
ATOM   1907  HH  TYR   122       9.804 -44.724 -14.719  0.00-20.00           H  
ATOM   1908  CE2 TYR   122       7.476 -46.844 -13.939  0.00-20.00           C  
ATOM   1909  HE2 TYR   122       7.582 -46.619 -12.901  0.00-20.00           H  
ATOM   1910  CD2 TYR   122       6.627 -47.763 -14.511  0.00-20.00           C  
ATOM   1911  HD2 TYR   122       5.932 -48.348 -13.954  0.00-20.00           H  
ATOM   1912  C   TYR   122       5.871 -51.358 -17.404  0.00-20.00           C  
ATOM   1913  O   TYR   122       5.116 -50.984 -18.363  0.00-20.00           O  
ATOM   1914  N   GLY   123       6.027 -52.618 -17.057  0.00-20.00           N  
ATOM   1915  H   GLY   123       6.217 -52.857 -16.126  0.00-20.00           H  
ATOM   1916  CA  GLY   123       5.372 -53.636 -17.884  0.00-20.00           C  
ATOM   1917  HA2 GLY   123       5.371 -54.607 -17.390  0.00-20.00           H  
ATOM   1918  HA3 GLY   123       4.302 -53.377 -18.043  0.00-20.00           H  
ATOM   1919  C   GLY   123       6.210 -53.660 -19.214  0.00-20.00           C  
ATOM   1920  O   GLY   123       7.423 -53.717 -19.142  0.00-20.00           O  
ATOM   1921  N   SER   124       5.483 -53.486 -20.325  0.00-20.00           N  
ATOM   1922  H   SER   124       4.482 -53.339 -20.172  0.00-20.00           H  
ATOM   1923  CA  SER   124       6.046 -53.588 -21.641  0.00-20.00           C  
ATOM   1924  HA  SER   124       6.730 -54.402 -21.767  0.00-20.00           H  
ATOM   1925  CB  SER   124       4.960 -53.839 -22.604  0.00-20.00           C  
ATOM   1926  HB2 SER   124       5.286 -53.788 -23.648  0.00-20.00           H  
ATOM   1927  HB3 SER   124       4.585 -54.853 -22.411  0.00-20.00           H  
ATOM   1928  OG  SER   124       3.846 -52.907 -22.402  0.00-20.00           O  
ATOM   1929  HG  SER   124       3.015 -53.289 -22.660  0.00-20.00           H  
ATOM   1930  C   SER   124       6.821 -52.305 -21.998  0.00-20.00           C  
ATOM   1931  O   SER   124       7.760 -52.316 -22.828  0.00-20.00           O  
ATOM   1932  N   ILE   125       6.416 -51.174 -21.426  0.00-20.00           N  
ATOM   1933  H   ILE   125       5.575 -51.223 -20.943  0.00-20.00           H  
ATOM   1934  CA  ILE   125       6.921 -49.874 -21.790  0.00-20.00           C  
ATOM   1935  HA  ILE   125       7.027 -49.811 -22.879  0.00-20.00           H  
ATOM   1936  CB  ILE   125       5.894 -48.874 -21.323  0.00-20.00           C  
ATOM   1937  HB  ILE   125       5.683 -48.994 -20.229  0.00-20.00           H  
ATOM   1938  CG2 ILE   125       6.437 -47.430 -21.467  0.00-20.00           C  
ATOM   1939 HG21 ILE   125       7.063 -47.319 -22.366  0.00-20.00           H  
ATOM   1940 HG22 ILE   125       5.646 -46.702 -21.522  0.00-20.00           H  
ATOM   1941 HG23 ILE   125       7.026 -47.183 -20.577  0.00-20.00           H  
ATOM   1942  CG1 ILE   125       4.630 -49.136 -22.133  0.00-20.00           C  
ATOM   1943 HG12 ILE   125       4.271 -50.169 -21.937  0.00-20.00           H  
ATOM   1944 HG13 ILE   125       4.856 -49.021 -23.164  0.00-20.00           H  
ATOM   1945  CD1 ILE   125       3.550 -48.166 -21.753  0.00-20.00           C  
ATOM   1946 HD11 ILE   125       3.033 -48.661 -20.935  0.00-20.00           H  
ATOM   1947 HD12 ILE   125       3.938 -47.139 -21.518  0.00-20.00           H  
ATOM   1948 HD13 ILE   125       2.916 -48.064 -22.617  0.00-20.00           H  
ATOM   1949  C   ILE   125       8.216 -49.567 -21.072  0.00-20.00           C  
ATOM   1950  O   ILE   125       8.492 -50.053 -19.947  0.00-20.00           O  
ATOM   1951  N   THR   126       9.064 -48.719 -21.708  0.00-20.00           N  
ATOM   1952  H   THR   126       8.664 -48.224 -22.510  0.00-20.00           H  
ATOM   1953  CA  THR   126      10.357 -48.277 -21.196  0.00-20.00           C  
ATOM   1954  HA  THR   126      10.470 -48.549 -20.128  0.00-20.00           H  
ATOM   1955  CB  THR   126      11.439 -48.967 -21.993  0.00-20.00           C  
ATOM   1956  HB  THR   126      11.234 -48.629 -23.018  0.00-20.00           H  
ATOM   1957  CG2 THR   126      12.770 -48.395 -21.477  0.00-20.00           C  
ATOM   1958 HG21 THR   126      13.219 -48.987 -20.793  0.00-20.00           H  
ATOM   1959 HG22 THR   126      13.462 -48.265 -22.339  0.00-20.00           H  
ATOM   1960 HG23 THR   126      12.549 -47.381 -21.072  0.00-20.00           H  
ATOM   1961  OG1 THR   126      11.337 -50.363 -21.809  0.00-20.00           O  
ATOM   1962  HG1 THR   126      11.991 -50.726 -22.377  0.00-20.00           H  
ATOM   1963  C   THR   126      10.402 -46.772 -21.335  0.00-20.00           C  
ATOM   1964  O   THR   126      10.145 -46.181 -22.323  0.00-20.00           O  
ATOM   1965  N   VAL   127      10.733 -46.138 -20.205  0.00-20.00           N  
ATOM   1966  H   VAL   127      10.979 -46.596 -19.357  0.00-20.00           H  
ATOM   1967  CA  VAL   127      10.707 -44.689 -20.227  0.00-20.00           C  
ATOM   1968  HA  VAL   127      10.445 -44.311 -21.227  0.00-20.00           H  
ATOM   1969  CB  VAL   127       9.652 -44.113 -19.215  0.00-20.00           C  
ATOM   1970  HB  VAL   127       9.923 -44.443 -18.247  0.00-20.00           H  
ATOM   1971  CG1 VAL   127       9.742 -42.566 -19.246  0.00-20.00           C  
ATOM   1972 HG11 VAL   127       9.192 -42.234 -18.380  0.00-20.00           H  
ATOM   1973 HG12 VAL   127      10.729 -42.166 -19.019  0.00-20.00           H  
ATOM   1974 HG13 VAL   127       9.355 -42.280 -20.213  0.00-20.00           H  
ATOM   1975  CG2 VAL   127       8.291 -44.677 -19.618  0.00-20.00           C  
ATOM   1976 HG21 VAL   127       7.740 -45.002 -18.758  0.00-20.00           H  
ATOM   1977 HG22 VAL   127       7.687 -44.016 -20.232  0.00-20.00           H  
ATOM   1978 HG23 VAL   127       8.485 -45.465 -20.303  0.00-20.00           H  
ATOM   1979  C   VAL   127      12.108 -44.207 -19.946  0.00-20.00           C  
ATOM   1980  O   VAL   127      12.831 -44.895 -19.282  0.00-20.00           O  
ATOM   1981  N   GLH   128      12.422 -43.007 -20.433  0.00-20.00           N  
ATOM   1982  H   GLH   128      11.760 -42.388 -20.806  0.00-20.00           H  
ATOM   1983  CA  GLH   128      13.746 -42.469 -20.339  0.00-20.00           C  
ATOM   1984  HA  GLH   128      14.280 -42.865 -19.464  0.00-20.00           H  
ATOM   1985  CB  GLH   128      14.455 -42.691 -21.655  0.00-20.00           C  
ATOM   1986  HB2 GLH   128      14.666 -43.776 -21.854  0.00-20.00           H  
ATOM   1987  HB3 GLH   128      13.790 -42.328 -22.473  0.00-20.00           H  
ATOM   1988  CG  GLH   128      15.807 -41.988 -21.776  0.00-20.00           C  
ATOM   1989  HG2 GLH   128      15.654 -40.870 -21.738  0.00-20.00           H  
ATOM   1990  HG3 GLH   128      16.542 -42.239 -20.970  0.00-20.00           H  
ATOM   1991  CD  GLH   128      16.459 -42.284 -23.153  0.00-20.00           C  
ATOM   1992  OE1 GLH   128      15.717 -43.003 -23.995  0.00-20.00           O  
ATOM   1993  OE2 GLH   128      17.573 -41.800 -23.336  0.00-20.00           O  
ATOM   1994  HE1 GLH   128      15.160 -42.471 -24.490  0.00-20.00           H  
ATOM   1995  C   GLH   128      13.499 -40.971 -20.137  0.00-20.00           C  
ATOM   1996  O   GLH   128      12.725 -40.350 -20.906  0.00-20.00           O  
ATOM   1997  N   SER   129      14.171 -40.417 -19.129  0.00-20.00           N  
ATOM   1998  H   SER   129      14.548 -40.953 -18.357  0.00-20.00           H  
ATOM   1999  CA  SER   129      14.007 -38.988 -18.860  0.00-20.00           C  
ATOM   2000  HA  SER   129      13.266 -38.632 -19.536  0.00-20.00           H  
ATOM   2001  CB  SER   129      13.513 -38.815 -17.411  0.00-20.00           C  
ATOM   2002  HB2 SER   129      12.640 -39.373 -17.098  0.00-20.00           H  
ATOM   2003  HB3 SER   129      14.403 -39.160 -16.847  0.00-20.00           H  
ATOM   2004  OG  SER   129      13.289 -37.460 -17.054  0.00-20.00           O  
ATOM   2005  HG  SER   129      12.609 -37.115 -17.615  0.00-20.00           H  
ATOM   2006  C   SER   129      15.301 -38.257 -19.075  0.00-20.00           C  
ATOM   2007  O   SER   129      16.349 -38.793 -18.936  0.00-20.00           O  
ATOM   2008  N   LYN   130      15.068 -37.024 -19.503  0.00-20.00           N  
ATOM   2009  H   LYN   130      14.158 -36.685 -19.786  0.00-20.00           H  
ATOM   2010  CA  LYN   130      16.231 -36.180 -19.798  0.00-20.00           C  
ATOM   2011  HA  LYN   130      17.194 -36.556 -19.286  0.00-20.00           H  
ATOM   2012  CB  LYN   130      16.463 -36.312 -21.325  0.00-20.00           C  
ATOM   2013  HB2 LYN   130      16.606 -37.341 -21.558  0.00-20.00           H  
ATOM   2014  HB3 LYN   130      15.513 -36.024 -21.710  0.00-20.00           H  
ATOM   2015  CG  LYN   130      17.541 -35.436 -22.014  0.00-20.00           C  
ATOM   2016  HG2 LYN   130      18.483 -35.492 -21.438  0.00-20.00           H  
ATOM   2017  HG3 LYN   130      17.163 -34.373 -21.968  0.00-20.00           H  
ATOM   2018  CD  LYN   130      17.772 -35.892 -23.401  0.00-20.00           C  
ATOM   2019  HD2 LYN   130      18.246 -35.124 -23.978  0.00-20.00           H  
ATOM   2020  HD3 LYN   130      16.774 -35.943 -23.885  0.00-20.00           H  
ATOM   2021  CE  LYN   130      18.418 -37.265 -23.559  0.00-20.00           C  
ATOM   2022  HE2 LYN   130      19.487 -37.186 -23.240  0.00-20.00           H  
ATOM   2023  HE3 LYN   130      17.943 -37.852 -22.755  0.00-20.00           H  
ATOM   2024  NZ  LYN   130      18.398 -38.007 -24.796  0.00-20.00           N  
ATOM   2025  HZ1 LYN   130      17.527 -38.486 -24.920  0.00-20.00           H  
ATOM   2026  HZ2 LYN   130      18.439 -37.381 -25.586  0.00-20.00           H  
ATOM   2027  C   LYN   130      15.806 -34.753 -19.389  0.00-20.00           C  
ATOM   2028  O   LYN   130      14.805 -34.208 -19.823  0.00-20.00           O  
ATOM   2029  N   MET   131      16.615 -34.134 -18.456  0.00-20.00           N  
ATOM   2030  H   MET   131      17.501 -34.477 -18.303  0.00-20.00           H  
ATOM   2031  CA  MET   131      16.231 -32.767 -18.096  0.00-20.00           C  
ATOM   2032  HA  MET   131      15.134 -32.656 -18.198  0.00-20.00           H  
ATOM   2033  CB  MET   131      16.653 -32.393 -16.652  0.00-20.00           C  
ATOM   2034  HB2 MET   131      16.025 -33.003 -15.972  0.00-20.00           H  
ATOM   2035  HB3 MET   131      17.694 -32.609 -16.571  0.00-20.00           H  
ATOM   2036  CG  MET   131      16.584 -30.910 -16.383  0.00-20.00           C  
ATOM   2037  HG2 MET   131      17.411 -30.393 -16.846  0.00-20.00           H  
ATOM   2038  HG3 MET   131      15.672 -30.600 -16.933  0.00-20.00           H  
ATOM   2039  SD  MET   131      16.344 -30.266 -14.683  0.00-20.00           S  
ATOM   2040  CE  MET   131      17.327 -28.758 -14.705  0.00-20.00           C  
ATOM   2041  HE1 MET   131      17.453 -28.398 -15.755  0.00-20.00           H  
ATOM   2042  HE2 MET   131      16.830 -27.945 -14.165  0.00-20.00           H  
ATOM   2043  HE3 MET   131      18.316 -28.895 -14.285  0.00-20.00           H  
ATOM   2044  C   MET   131      16.917 -31.821 -19.030  0.00-20.00           C  
ATOM   2045  O   MET   131      18.007 -32.126 -19.580  0.00-20.00           O  
ATOM   2046  N   THR   132      16.156 -30.749 -19.438  0.00-20.00           N  
ATOM   2047  H   THR   132      15.254 -30.595 -18.992  0.00-20.00           H  
ATOM   2048  CA  THR   132      16.582 -29.860 -20.462  0.00-20.00           C  
ATOM   2049  HA  THR   132      17.583 -30.105 -20.716  0.00-20.00           H  
ATOM   2050  CB  THR   132      15.720 -29.855 -21.690  0.00-20.00           C  
ATOM   2051  HB  THR   132      16.005 -29.068 -22.416  0.00-20.00           H  
ATOM   2052  CG2 THR   132      15.724 -31.201 -22.435  0.00-20.00           C  
ATOM   2053 HG21 THR   132      15.873 -30.993 -23.496  0.00-20.00           H  
ATOM   2054 HG22 THR   132      14.763 -31.742 -22.283  0.00-20.00           H  
ATOM   2055 HG23 THR   132      16.531 -31.798 -22.035  0.00-20.00           H  
ATOM   2056  OG1 THR   132      14.353 -29.521 -21.347  0.00-20.00           O  
ATOM   2057  HG1 THR   132      13.969 -30.124 -20.695  0.00-20.00           H  
ATOM   2058  C   THR   132      16.670 -28.456 -19.881  0.00-20.00           C  
ATOM   2059  O   THR   132      17.808 -27.968 -19.789  0.00-20.00           O  
ATOM   2060  N   GLN   133      15.622 -27.797 -19.508  0.00-20.00           N  
ATOM   2061  H   GLN   133      14.710 -28.083 -19.734  0.00-20.00           H  
ATOM   2062  CA  GLN   133      15.754 -26.430 -19.002  0.00-20.00           C  
ATOM   2063  HA  GLN   133      16.825 -26.316 -18.785  0.00-20.00           H  
ATOM   2064  CB  GLN   133      15.442 -25.509 -20.092  0.00-20.00           C  
ATOM   2065  HB2 GLN   133      16.056 -24.559 -19.931  0.00-20.00           H  
ATOM   2066  HB3 GLN   133      14.386 -25.163 -19.934  0.00-20.00           H  
ATOM   2067  CG  GLN   133      15.632 -26.001 -21.498  0.00-20.00           C  
ATOM   2068  HG2 GLN   133      16.574 -25.623 -21.978  0.00-20.00           H  
ATOM   2069  HG3 GLN   133      15.785 -27.047 -21.468  0.00-20.00           H  
ATOM   2070  CD  GLN   133      14.355 -25.665 -22.314  0.00-20.00           C  
ATOM   2071  OE1 GLN   133      13.722 -24.647 -22.196  0.00-20.00           O  
ATOM   2072  NE2 GLN   133      14.009 -26.549 -23.189  0.00-20.00           N  
ATOM   2073 HE21 GLN   133      14.174 -27.583 -22.994  0.00-20.00           H  
ATOM   2074 HE22 GLN   133      13.482 -26.213 -23.961  0.00-20.00           H  
ATOM   2075  C   GLN   133      15.096 -26.075 -17.672  0.00-20.00           C  
ATOM   2076  O   GLN   133      14.185 -26.778 -17.248  0.00-20.00           O  
ATOM   2077  N   GLN   134      15.363 -24.872 -17.245  0.00-20.00           N  
ATOM   2078  H   GLN   134      15.873 -24.325 -17.888  0.00-20.00           H  
ATOM   2079  CA  GLN   134      14.734 -24.340 -16.026  0.00-20.00           C  
ATOM   2080  HA  GLN   134      13.822 -24.874 -15.771  0.00-20.00           H  
ATOM   2081  CB  GLN   134      15.679 -24.365 -14.887  0.00-20.00           C  
ATOM   2082  HB2 GLN   134      16.654 -23.902 -15.071  0.00-20.00           H  
ATOM   2083  HB3 GLN   134      15.272 -23.765 -14.035  0.00-20.00           H  
ATOM   2084  CG  GLN   134      16.072 -25.780 -14.348  0.00-20.00           C  
ATOM   2085  HG2 GLN   134      15.206 -26.305 -14.069  0.00-20.00           H  
ATOM   2086  HG3 GLN   134      16.442 -26.309 -15.204  0.00-20.00           H  
ATOM   2087  CD  GLN   134      16.896 -25.839 -13.067  0.00-20.00           C  
ATOM   2088  OE1 GLN   134      17.678 -26.834 -12.982  0.00-20.00           O  
ATOM   2089  NE2 GLN   134      16.604 -24.954 -12.117  0.00-20.00           N  
ATOM   2090 HE21 GLN   134      17.069 -25.028 -11.212  0.00-20.00           H  
ATOM   2091 HE22 GLN   134      15.842 -24.345 -12.274  0.00-20.00           H  
ATOM   2092  C   GLN   134      14.321 -22.935 -16.329  0.00-20.00           C  
ATOM   2093  O   GLN   134      15.165 -22.111 -16.594  0.00-20.00           O  
ATOM   2094  N   VAL   135      13.047 -22.683 -16.285  0.00-20.00           N  
ATOM   2095  H   VAL   135      12.510 -23.374 -15.780  0.00-20.00           H  
ATOM   2096  CA  VAL   135      12.466 -21.352 -16.527  0.00-20.00           C  
ATOM   2097  HA  VAL   135      13.192 -20.701 -16.928  0.00-20.00           H  
ATOM   2098  CB  VAL   135      11.295 -21.439 -17.572  0.00-20.00           C  
ATOM   2099  HB  VAL   135      10.417 -21.902 -17.031  0.00-20.00           H  
ATOM   2100  CG1 VAL   135      10.968 -20.081 -18.161  0.00-20.00           C  
ATOM   2101 HG11 VAL   135      10.101 -19.557 -17.669  0.00-20.00           H  
ATOM   2102 HG12 VAL   135      10.731 -20.132 -19.223  0.00-20.00           H  
ATOM   2103 HG13 VAL   135      11.777 -19.404 -17.969  0.00-20.00           H  
ATOM   2104  CG2 VAL   135      11.620 -22.443 -18.653  0.00-20.00           C  
ATOM   2105 HG21 VAL   135      11.780 -23.460 -18.304  0.00-20.00           H  
ATOM   2106 HG22 VAL   135      12.512 -22.246 -19.201  0.00-20.00           H  
ATOM   2107 HG23 VAL   135      10.889 -22.436 -19.348  0.00-20.00           H  
ATOM   2108  C   VAL   135      12.054 -20.731 -15.132  0.00-20.00           C  
ATOM   2109  O   VAL   135      11.533 -21.470 -14.263  0.00-20.00           O  
ATOM   2110  N   GLY   136      12.289 -19.473 -14.877  0.00-20.00           N  
ATOM   2111  H   GLY   136      12.753 -18.959 -15.655  0.00-20.00           H  
ATOM   2112  CA  GLY   136      11.814 -18.757 -13.636  0.00-20.00           C  
ATOM   2113  HA2 GLY   136      11.710 -19.456 -12.802  0.00-20.00           H  
ATOM   2114  HA3 GLY   136      12.571 -18.027 -13.358  0.00-20.00           H  
ATOM   2115  C   GLY   136      10.458 -18.135 -14.136  0.00-20.00           C  
ATOM   2116  O   GLY   136      10.570 -17.349 -15.041  0.00-20.00           O  
ATOM   2117  N   LEU   137       9.318 -18.612 -13.576  0.00-20.00           N  
ATOM   2118  H   LEU   137       9.324 -19.072 -12.749  0.00-20.00           H  
ATOM   2119  CA  LEU   137       7.989 -18.066 -13.995  0.00-20.00           C  
ATOM   2120  HA  LEU   137       7.846 -17.854 -15.027  0.00-20.00           H  
ATOM   2121  CB  LEU   137       6.980 -19.145 -13.592  0.00-20.00           C  
ATOM   2122  HB2 LEU   137       6.018 -18.750 -13.890  0.00-20.00           H  
ATOM   2123  HB3 LEU   137       7.043 -19.212 -12.510  0.00-20.00           H  
ATOM   2124  CG  LEU   137       7.205 -20.627 -14.095  0.00-20.00           C  
ATOM   2125  HG  LEU   137       8.188 -20.932 -13.840  0.00-20.00           H  
ATOM   2126  CD1 LEU   137       6.219 -21.452 -13.383  0.00-20.00           C  
ATOM   2127 HD11 LEU   137       6.109 -22.466 -13.737  0.00-20.00           H  
ATOM   2128 HD12 LEU   137       6.430 -21.544 -12.334  0.00-20.00           H  
ATOM   2129 HD13 LEU   137       5.307 -20.876 -13.541  0.00-20.00           H  
ATOM   2130  CD2 LEU   137       7.142 -20.812 -15.606  0.00-20.00           C  
ATOM   2131 HD21 LEU   137       8.082 -20.648 -16.161  0.00-20.00           H  
ATOM   2132 HD22 LEU   137       6.440 -20.138 -16.093  0.00-20.00           H  
ATOM   2133 HD23 LEU   137       6.793 -21.802 -15.847  0.00-20.00           H  
ATOM   2134  C   LEU   137       7.712 -16.725 -13.305  0.00-20.00           C  
ATOM   2135  O   LEU   137       6.834 -16.032 -13.832  0.00-20.00           O  
ATOM   2136  N   GLY   138       8.415 -16.428 -12.191  0.00-20.00           N  
ATOM   2137  H   GLY   138       9.009 -17.115 -11.734  0.00-20.00           H  
ATOM   2138  CA  GLY   138       8.163 -15.183 -11.366  0.00-20.00           C  
ATOM   2139  HA2 GLY   138       9.054 -14.573 -11.283  0.00-20.00           H  
ATOM   2140  HA3 GLY   138       7.367 -14.547 -11.820  0.00-20.00           H  
ATOM   2141  C   GLY   138       7.772 -15.534  -9.893  0.00-20.00           C  
ATOM   2142  O   GLY   138       7.435 -16.698  -9.566  0.00-20.00           O  
ATOM   2143  N   ASH   139       7.789 -14.566  -8.935  0.00-20.00           N  
ATOM   2144  H   ASH   139       8.040 -13.658  -9.256  0.00-20.00           H  
ATOM   2145  CA  ASH   139       7.425 -14.653  -7.485  0.00-20.00           C  
ATOM   2146  HA  ASH   139       7.761 -13.776  -6.941  0.00-20.00           H  
ATOM   2147  CB  ASH   139       5.852 -14.832  -7.340  0.00-20.00           C  
ATOM   2148  HB2 ASH   139       5.577 -15.793  -7.716  0.00-20.00           H  
ATOM   2149  HB3 ASH   139       5.372 -14.160  -8.072  0.00-20.00           H  
ATOM   2150  CG  ASH   139       5.345 -14.597  -5.843  0.00-20.00           C  
ATOM   2151  OD1 ASH   139       4.898 -15.654  -5.156  0.00-20.00           O  
ATOM   2152  OD2 ASH   139       5.563 -13.500  -5.342  0.00-20.00           O  
ATOM   2153  HD1 ASH   139       4.713 -15.517  -4.210  0.00-20.00           H  
ATOM   2154  C   ASH   139       8.148 -15.856  -6.803  0.00-20.00           C  
ATOM   2155  O   ASH   139       7.607 -16.424  -5.826  0.00-20.00           O  
ATOM   2156  N   GLY   140       9.336 -16.109  -7.317  0.00-20.00           N  
ATOM   2157  H   GLY   140       9.696 -15.454  -8.018  0.00-20.00           H  
ATOM   2158  CA  GLY   140      10.211 -17.175  -6.872  0.00-20.00           C  
ATOM   2159  HA2 GLY   140      11.142 -17.127  -7.471  0.00-20.00           H  
ATOM   2160  HA3 GLY   140      10.472 -17.059  -5.823  0.00-20.00           H  
ATOM   2161  C   GLY   140       9.772 -18.546  -7.267  0.00-20.00           C  
ATOM   2162  O   GLY   140      10.184 -19.453  -6.553  0.00-20.00           O  
ATOM   2163  N   ILE   141       8.882 -18.750  -8.260  0.00-20.00           N  
ATOM   2164  H   ILE   141       8.581 -17.934  -8.796  0.00-20.00           H  
ATOM   2165  CA  ILE   141       8.396 -19.986  -8.751  0.00-20.00           C  
ATOM   2166  HA  ILE   141       8.415 -20.783  -8.042  0.00-20.00           H  
ATOM   2167  CB  ILE   141       6.862 -19.824  -8.974  0.00-20.00           C  
ATOM   2168  HB  ILE   141       6.710 -19.133  -9.829  0.00-20.00           H  
ATOM   2169  CG2 ILE   141       6.197 -21.168  -9.302  0.00-20.00           C  
ATOM   2170 HG21 ILE   141       5.170 -21.085  -9.710  0.00-20.00           H  
ATOM   2171 HG22 ILE   141       6.226 -21.774  -8.387  0.00-20.00           H  
ATOM   2172 HG23 ILE   141       6.783 -21.782 -10.038  0.00-20.00           H  
ATOM   2173  CG1 ILE   141       6.123 -19.114  -7.732  0.00-20.00           C  
ATOM   2174 HG12 ILE   141       6.529 -18.088  -7.508  0.00-20.00           H  
ATOM   2175 HG13 ILE   141       5.158 -18.824  -8.031  0.00-20.00           H  
ATOM   2176  CD1 ILE   141       6.023 -19.915  -6.397  0.00-20.00           C  
ATOM   2177 HD11 ILE   141       7.005 -20.364  -6.069  0.00-20.00           H  
ATOM   2178 HD12 ILE   141       5.258 -20.622  -6.547  0.00-20.00           H  
ATOM   2179 HD13 ILE   141       5.691 -19.261  -5.581  0.00-20.00           H  
ATOM   2180  C   ILE   141       9.128 -20.301 -10.094  0.00-20.00           C  
ATOM   2181  O   ILE   141       9.245 -19.446 -10.960  0.00-20.00           O  
ATOM   2182  N   MET   142       9.530 -21.572 -10.187  0.00-20.00           N  
ATOM   2183  H   MET   142       9.252 -22.293  -9.532  0.00-20.00           H  
ATOM   2184  CA  MET   142      10.377 -22.068 -11.173  0.00-20.00           C  
ATOM   2185  HA  MET   142      10.536 -21.396 -11.921  0.00-20.00           H  
ATOM   2186  CB  MET   142      11.749 -22.444 -10.561  0.00-20.00           C  
ATOM   2187  HB2 MET   142      12.228 -21.735  -9.815  0.00-20.00           H  
ATOM   2188  HB3 MET   142      11.477 -23.398 -10.108  0.00-20.00           H  
ATOM   2189  CG  MET   142      12.849 -22.740 -11.623  0.00-20.00           C  
ATOM   2190  HG2 MET   142      13.440 -21.861 -11.876  0.00-20.00           H  
ATOM   2191  HG3 MET   142      12.450 -23.137 -12.556  0.00-20.00           H  
ATOM   2192  SD  MET   142      14.091 -23.870 -11.021  0.00-20.00           S  
ATOM   2193  CE  MET   142      13.033 -25.349 -10.717  0.00-20.00           C  
ATOM   2194  HE1 MET   142      13.713 -26.193 -10.663  0.00-20.00           H  
ATOM   2195  HE2 MET   142      12.236 -25.552 -11.404  0.00-20.00           H  
ATOM   2196  HE3 MET   142      12.619 -25.390  -9.700  0.00-20.00           H  
ATOM   2197  C   MET   142       9.755 -23.291 -11.811  0.00-20.00           C  
ATOM   2198  O   MET   142       9.140 -24.069 -11.159  0.00-20.00           O  
ATOM   2199  N   ALA   143       9.885 -23.343 -13.144  0.00-20.00           N  
ATOM   2200  H   ALA   143      10.424 -22.599 -13.509  0.00-20.00           H  
ATOM   2201  CA  ALA   143       9.547 -24.467 -13.998  0.00-20.00           C  
ATOM   2202  HA  ALA   143       8.878 -25.090 -13.444  0.00-20.00           H  
ATOM   2203  CB  ALA   143       8.562 -24.137 -15.168  0.00-20.00           C  
ATOM   2204  HB1 ALA   143       8.945 -23.383 -15.935  0.00-20.00           H  
ATOM   2205  HB2 ALA   143       8.448 -25.089 -15.727  0.00-20.00           H  
ATOM   2206  HB3 ALA   143       7.563 -23.865 -14.860  0.00-20.00           H  
ATOM   2207  C   ALA   143      10.749 -25.264 -14.423  0.00-20.00           C  
ATOM   2208  O   ALA   143      11.783 -24.664 -14.728  0.00-20.00           O  
ATOM   2209  N   ASP   144      10.731 -26.556 -14.496  0.00-20.00           N  
ATOM   2210  H   ASP   144       9.819 -26.985 -14.332  0.00-20.00           H  
ATOM   2211  CA  ASP   144      11.793 -27.458 -14.717  0.00-20.00           C  
ATOM   2212  HA  ASP   144      12.813 -27.052 -15.042  0.00-20.00           H  
ATOM   2213  CB  ASP   144      11.941 -28.324 -13.421  0.00-20.00           C  
ATOM   2214  HB2 ASP   144      11.118 -28.988 -13.203  0.00-20.00           H  
ATOM   2215  HB3 ASP   144      12.000 -27.635 -12.563  0.00-20.00           H  
ATOM   2216  CG  ASP   144      13.126 -29.269 -13.167  0.00-20.00           C  
ATOM   2217  OD1 ASP   144      14.083 -29.245 -14.021  0.00-20.00           O  
ATOM   2218  OD2 ASP   144      13.193 -29.918 -12.098  0.00-20.00           O  
ATOM   2219  C   ASP   144      11.292 -28.364 -15.805  0.00-20.00           C  
ATOM   2220  O   ASP   144      10.165 -28.819 -15.678  0.00-20.00           O  
ATOM   2221  N   MET   145      12.146 -28.515 -16.820  0.00-20.00           N  
ATOM   2222  H   MET   145      12.964 -27.950 -16.892  0.00-20.00           H  
ATOM   2223  CA  MET   145      11.767 -29.117 -18.122  0.00-20.00           C  
ATOM   2224  HA  MET   145      10.803 -29.493 -17.931  0.00-20.00           H  
ATOM   2225  CB  MET   145      11.861 -28.059 -19.275  0.00-20.00           C  
ATOM   2226  HB2 MET   145      12.303 -27.108 -18.945  0.00-20.00           H  
ATOM   2227  HB3 MET   145      12.729 -28.299 -19.997  0.00-20.00           H  
ATOM   2228  CG  MET   145      10.548 -27.745 -19.998  0.00-20.00           C  
ATOM   2229  HG2 MET   145      10.475 -28.315 -20.951  0.00-20.00           H  
ATOM   2230  HG3 MET   145       9.683 -28.069 -19.418  0.00-20.00           H  
ATOM   2231  SD  MET   145      10.440 -25.981 -20.343  0.00-20.00           S  
ATOM   2232  CE  MET   145       9.931 -25.466 -18.654  0.00-20.00           C  
ATOM   2233  HE1 MET   145       9.063 -26.079 -18.345  0.00-20.00           H  
ATOM   2234  HE2 MET   145      10.735 -25.532 -17.887  0.00-20.00           H  
ATOM   2235  HE3 MET   145       9.664 -24.481 -18.796  0.00-20.00           H  
ATOM   2236  C   MET   145      12.590 -30.384 -18.426  0.00-20.00           C  
ATOM   2237  O   MET   145      13.777 -30.435 -18.215  0.00-20.00           O  
ATOM   2238  N   TYR   146      11.862 -31.426 -18.815  0.00-20.00           N  
ATOM   2239  H   TYR   146      10.873 -31.339 -18.953  0.00-20.00           H  
ATOM   2240  CA  TYR   146      12.396 -32.755 -19.201  0.00-20.00           C  
ATOM   2241  HA  TYR   146      13.418 -32.701 -19.431  0.00-20.00           H  
ATOM   2242  CB  TYR   146      11.950 -33.811 -18.157  0.00-20.00           C  
ATOM   2243  HB2 TYR   146      12.455 -34.734 -18.452  0.00-20.00           H  
ATOM   2244  HB3 TYR   146      10.906 -34.049 -18.297  0.00-20.00           H  
ATOM   2245  CG  TYR   146      12.290 -33.437 -16.742  0.00-20.00           C  
ATOM   2246  CD1 TYR   146      11.574 -32.453 -16.048  0.00-20.00           C  
ATOM   2247  HD1 TYR   146      10.732 -31.911 -16.448  0.00-20.00           H  
ATOM   2248  CE1 TYR   146      11.833 -32.120 -14.699  0.00-20.00           C  
ATOM   2249  HE1 TYR   146      11.242 -31.344 -14.172  0.00-20.00           H  
ATOM   2250  CZ  TYR   146      12.871 -32.857 -14.058  0.00-20.00           C  
ATOM   2251  OH  TYR   146      13.146 -32.436 -12.789  0.00-20.00           O  
ATOM   2252  HH  TYR   146      12.963 -31.544 -12.570  0.00-20.00           H  
ATOM   2253  CE2 TYR   146      13.646 -33.859 -14.758  0.00-20.00           C  
ATOM   2254  HE2 TYR   146      14.367 -34.445 -14.191  0.00-20.00           H  
ATOM   2255  CD2 TYR   146      13.255 -34.239 -16.065  0.00-20.00           C  
ATOM   2256  HD2 TYR   146      13.700 -35.120 -16.483  0.00-20.00           H  
ATOM   2257  C   TYR   146      11.791 -33.021 -20.584  0.00-20.00           C  
ATOM   2258  O   TYR   146      10.762 -32.448 -20.919  0.00-20.00           O  
ATOM   2259  N   THR   147      12.344 -34.087 -21.169  0.00-20.00           N  
ATOM   2260  H   THR   147      13.126 -34.491 -20.657  0.00-20.00           H  
ATOM   2261  CA  THR   147      11.734 -34.832 -22.289  0.00-20.00           C  
ATOM   2262  HA  THR   147      10.758 -34.505 -22.625  0.00-20.00           H  
ATOM   2263  CB  THR   147      12.677 -34.726 -23.436  0.00-20.00           C  
ATOM   2264  HB  THR   147      13.688 -35.102 -23.279  0.00-20.00           H  
ATOM   2265  CG2 THR   147      12.188 -35.535 -24.665  0.00-20.00           C  
ATOM   2266 HG21 THR   147      12.530 -36.553 -24.607  0.00-20.00           H  
ATOM   2267 HG22 THR   147      11.098 -35.617 -24.669  0.00-20.00           H  
ATOM   2268 HG23 THR   147      12.573 -35.152 -25.594  0.00-20.00           H  
ATOM   2269  OG1 THR   147      12.824 -33.389 -23.877  0.00-20.00           O  
ATOM   2270  HG1 THR   147      13.131 -33.367 -24.753  0.00-20.00           H  
ATOM   2271  C   THR   147      11.591 -36.265 -21.724  0.00-20.00           C  
ATOM   2272  O   THR   147      12.555 -36.801 -21.165  0.00-20.00           O  
ATOM   2273  N   LEU   148      10.475 -36.896 -21.957  0.00-20.00           N  
ATOM   2274  H   LEU   148       9.742 -36.347 -22.452  0.00-20.00           H  
ATOM   2275  CA  LEU   148      10.242 -38.342 -21.689  0.00-20.00           C  
ATOM   2276  HA  LEU   148      11.090 -38.829 -21.258  0.00-20.00           H  
ATOM   2277  CB  LEU   148       8.890 -38.637 -21.057  0.00-20.00           C  
ATOM   2278  HB2 LEU   148       8.089 -38.268 -21.597  0.00-20.00           H  
ATOM   2279  HB3 LEU   148       8.748 -39.702 -21.072  0.00-20.00           H  
ATOM   2280  CG  LEU   148       8.729 -38.267 -19.575  0.00-20.00           C  
ATOM   2281  HG  LEU   148       9.232 -37.298 -19.512  0.00-20.00           H  
ATOM   2282  CD1 LEU   148       7.280 -38.086 -19.100  0.00-20.00           C  
ATOM   2283 HD11 LEU   148       6.778 -37.397 -19.845  0.00-20.00           H  
ATOM   2284 HD12 LEU   148       6.742 -39.011 -19.058  0.00-20.00           H  
ATOM   2285 HD13 LEU   148       7.105 -37.607 -18.111  0.00-20.00           H  
ATOM   2286  CD2 LEU   148       9.471 -39.246 -18.738  0.00-20.00           C  
ATOM   2287 HD21 LEU   148       8.747 -40.035 -18.326  0.00-20.00           H  
ATOM   2288 HD22 LEU   148       9.936 -38.861 -17.852  0.00-20.00           H  
ATOM   2289 HD23 LEU   148      10.245 -39.793 -19.251  0.00-20.00           H  
ATOM   2290  C   LEU   148      10.162 -39.025 -23.032  0.00-20.00           C  
ATOM   2291  O   LEU   148       9.324 -38.711 -23.855  0.00-20.00           O  
ATOM   2292  N   THR   149      11.016 -40.075 -23.237  0.00-20.00           N  
ATOM   2293  H   THR   149      11.668 -40.296 -22.485  0.00-20.00           H  
ATOM   2294  CA  THR   149      11.028 -40.903 -24.429  0.00-20.00           C  
ATOM   2295  HA  THR   149      10.476 -40.403 -25.199  0.00-20.00           H  
ATOM   2296  CB  THR   149      12.452 -41.125 -24.892  0.00-20.00           C  
ATOM   2297  HB  THR   149      12.988 -41.623 -24.097  0.00-20.00           H  
ATOM   2298  CG2 THR   149      12.567 -42.026 -26.125  0.00-20.00           C  
ATOM   2299 HG21 THR   149      11.896 -41.661 -26.921  0.00-20.00           H  
ATOM   2300 HG22 THR   149      12.223 -43.082 -25.839  0.00-20.00           H  
ATOM   2301 HG23 THR   149      13.537 -42.117 -26.452  0.00-20.00           H  
ATOM   2302  OG1 THR   149      13.086 -39.890 -25.270  0.00-20.00           O  
ATOM   2303  HG1 THR   149      12.601 -39.473 -25.982  0.00-20.00           H  
ATOM   2304  C   THR   149      10.284 -42.189 -24.067  0.00-20.00           C  
ATOM   2305  O   THR   149      10.698 -42.816 -23.110  0.00-20.00           O  
ATOM   2306  N   ILE   150       9.122 -42.458 -24.686  0.00-20.00           N  
ATOM   2307  H   ILE   150       8.655 -41.708 -25.175  0.00-20.00           H  
ATOM   2308  CA  ILE   150       8.359 -43.630 -24.267  0.00-20.00           C  
ATOM   2309  HA  ILE   150       8.747 -44.059 -23.316  0.00-20.00           H  
ATOM   2310  CB  ILE   150       6.919 -43.281 -24.122  0.00-20.00           C  
ATOM   2311  HB  ILE   150       6.562 -42.900 -25.056  0.00-20.00           H  
ATOM   2312  CG2 ILE   150       6.055 -44.485 -23.690  0.00-20.00           C  
ATOM   2313 HG21 ILE   150       5.356 -44.793 -24.471  0.00-20.00           H  
ATOM   2314 HG22 ILE   150       6.752 -45.308 -23.536  0.00-20.00           H  
ATOM   2315 HG23 ILE   150       5.524 -44.234 -22.790  0.00-20.00           H  
ATOM   2316  CG1 ILE   150       6.772 -42.126 -23.085  0.00-20.00           C  
ATOM   2317 HG12 ILE   150       6.862 -42.481 -22.064  0.00-20.00           H  
ATOM   2318 HG13 ILE   150       7.523 -41.375 -23.272  0.00-20.00           H  
ATOM   2319  CD1 ILE   150       5.481 -41.225 -23.098  0.00-20.00           C  
ATOM   2320 HD11 ILE   150       5.533 -40.571 -23.986  0.00-20.00           H  
ATOM   2321 HD12 ILE   150       4.570 -41.821 -23.208  0.00-20.00           H  
ATOM   2322 HD13 ILE   150       5.407 -40.748 -22.193  0.00-20.00           H  
ATOM   2323  C   ILE   150       8.512 -44.717 -25.353  0.00-20.00           C  
ATOM   2324  O   ILE   150       8.251 -44.508 -26.534  0.00-20.00           O  
ATOM   2325  N   ARN   151       8.979 -45.929 -24.946  0.00-20.00           N  
ATOM   2326  H   ARN   151       9.488 -46.016 -24.062  0.00-20.00           H  
ATOM   2327  CA  ARN   151       9.142 -46.938 -25.909  0.00-20.00           C  
ATOM   2328  HA  ARN   151       8.649 -46.674 -26.861  0.00-20.00           H  
ATOM   2329  CB  ARN   151      10.601 -47.259 -26.097  0.00-20.00           C  
ATOM   2330  HB2 ARN   151      10.742 -48.045 -26.754  0.00-20.00           H  
ATOM   2331  HB3 ARN   151      10.942 -47.548 -25.110  0.00-20.00           H  
ATOM   2332  CG  ARN   151      11.388 -46.009 -26.541  0.00-20.00           C  
ATOM   2333  HG2 ARN   151      11.399 -45.151 -25.797  0.00-20.00           H  
ATOM   2334  HG3 ARN   151      10.830 -45.680 -27.457  0.00-20.00           H  
ATOM   2335  CD  ARN   151      12.777 -46.449 -26.967  0.00-20.00           C  
ATOM   2336  HD2 ARN   151      12.943 -47.474 -26.723  0.00-20.00           H  
ATOM   2337  HD3 ARN   151      12.837 -46.271 -28.068  0.00-20.00           H  
ATOM   2338  NE  ARN   151      13.799 -45.675 -26.287  0.00-20.00           N  
ATOM   2339  HE  ARN   151      13.375 -45.016 -25.597  0.00-20.00           H  
ATOM   2340  CZ  ARN   151      14.806 -45.009 -26.960  0.00-20.00           C  
ATOM   2341  NH1 ARN   151      14.988 -45.166 -28.203  0.00-20.00           N  
ATOM   2342 HH11 ARN   151      15.923 -44.864 -28.515  0.00-20.00           H  
ATOM   2343  NH2 ARN   151      15.657 -44.272 -26.130  0.00-20.00           N  
ATOM   2344 HH21 ARN   151      15.503 -44.492 -25.168  0.00-20.00           H  
ATOM   2345 HH22 ARN   151      16.622 -44.560 -26.315  0.00-20.00           H  
ATOM   2346  C   ARN   151       8.513 -48.222 -25.417  0.00-20.00           C  
ATOM   2347  O   ARN   151       8.687 -48.576 -24.237  0.00-20.00           O  
ATOM   2348  N   GLH   152       7.933 -48.960 -26.323  0.00-20.00           N  
ATOM   2349  H   GLH   152       7.993 -48.613 -27.294  0.00-20.00           H  
ATOM   2350  CA  GLH   152       7.293 -50.245 -26.140  0.00-20.00           C  
ATOM   2351  HA  GLH   152       7.795 -50.830 -25.373  0.00-20.00           H  
ATOM   2352  CB  GLH   152       5.816 -50.017 -25.853  0.00-20.00           C  
ATOM   2353  HB2 GLH   152       5.416 -49.368 -26.696  0.00-20.00           H  
ATOM   2354  HB3 GLH   152       5.709 -49.350 -24.978  0.00-20.00           H  
ATOM   2355  CG  GLH   152       5.157 -51.332 -25.690  0.00-20.00           C  
ATOM   2356  HG2 GLH   152       5.268 -51.878 -26.583  0.00-20.00           H  
ATOM   2357  HG3 GLH   152       5.527 -51.961 -24.878  0.00-20.00           H  
ATOM   2358  CD  GLH   152       3.689 -51.163 -25.424  0.00-20.00           C  
ATOM   2359  OE1 GLH   152       3.118 -49.921 -25.644  0.00-20.00           O  
ATOM   2360  OE2 GLH   152       2.983 -52.111 -25.093  0.00-20.00           O  
ATOM   2361  HE1 GLH   152       2.197 -49.946 -25.874  0.00-20.00           H  
ATOM   2362  C   GLH   152       7.498 -51.052 -27.444  0.00-20.00           C  
ATOM   2363  O   GLH   152       7.284 -50.558 -28.527  0.00-20.00           O  
ATOM   2364  N   ALA   153       7.965 -52.269 -27.289  0.00-20.00           N  
ATOM   2365  H   ALA   153       7.879 -52.664 -26.364  0.00-20.00           H  
ATOM   2366  CA  ALA   153       8.302 -53.075 -28.462  0.00-20.00           C  
ATOM   2367  HA  ALA   153       9.212 -52.665 -28.914  0.00-20.00           H  
ATOM   2368  CB  ALA   153       8.656 -54.522 -28.045  0.00-20.00           C  
ATOM   2369  HB1 ALA   153       9.458 -54.863 -28.655  0.00-20.00           H  
ATOM   2370  HB2 ALA   153       7.807 -55.173 -28.173  0.00-20.00           H  
ATOM   2371  HB3 ALA   153       9.020 -54.544 -27.011  0.00-20.00           H  
ATOM   2372  C   ALA   153       7.133 -53.093 -29.412  0.00-20.00           C  
ATOM   2373  O   ALA   153       5.942 -53.270 -29.088  0.00-20.00           O  
ATOM   2374  N   GLY   154       7.399 -52.792 -30.693  0.00-20.00           N  
ATOM   2375  H   GLY   154       8.386 -52.502 -30.935  0.00-20.00           H  
ATOM   2376  CA  GLY   154       6.465 -52.886 -31.778  0.00-20.00           C  
ATOM   2377  HA2 GLY   154       6.954 -53.126 -32.745  0.00-20.00           H  
ATOM   2378  HA3 GLY   154       5.845 -53.723 -31.558  0.00-20.00           H  
ATOM   2379  C   GLY   154       5.640 -51.647 -31.988  0.00-20.00           C  
ATOM   2380  O   GLY   154       4.792 -51.580 -32.885  0.00-20.00           O  
ATOM   2381  N   GLN   155       5.793 -50.669 -31.108  0.00-20.00           N  
ATOM   2382  H   GLN   155       6.453 -50.778 -30.367  0.00-20.00           H  
ATOM   2383  CA  GLN   155       5.003 -49.411 -31.279  0.00-20.00           C  
ATOM   2384  HA  GLN   155       4.231 -49.511 -32.001  0.00-20.00           H  
ATOM   2385  CB  GLN   155       4.564 -48.990 -29.882  0.00-20.00           C  
ATOM   2386  HB2 GLN   155       5.375 -48.713 -29.260  0.00-20.00           H  
ATOM   2387  HB3 GLN   155       3.909 -48.107 -29.970  0.00-20.00           H  
ATOM   2388  CG  GLN   155       3.748 -50.105 -29.201  0.00-20.00           C  
ATOM   2389  HG2 GLN   155       4.363 -51.006 -29.209  0.00-20.00           H  
ATOM   2390  HG3 GLN   155       3.495 -49.804 -28.164  0.00-20.00           H  
ATOM   2391  CD  GLN   155       2.416 -50.331 -29.974  0.00-20.00           C  
ATOM   2392  OE1 GLN   155       1.594 -49.388 -30.112  0.00-20.00           O  
ATOM   2393  NE2 GLN   155       2.323 -51.586 -30.477  0.00-20.00           N  
ATOM   2394 HE21 GLN   155       1.574 -51.719 -31.126  0.00-20.00           H  
ATOM   2395 HE22 GLN   155       2.952 -52.305 -30.159  0.00-20.00           H  
ATOM   2396  C   GLN   155       6.052 -48.360 -31.701  0.00-20.00           C  
ATOM   2397  O   GLN   155       7.254 -48.488 -31.411  0.00-20.00           O  
ATOM   2398  N   LYN   156       5.602 -47.215 -32.285  0.00-20.00           N  
ATOM   2399  H   LYN   156       4.678 -47.271 -32.681  0.00-20.00           H  
ATOM   2400  CA  LYN   156       6.534 -46.232 -32.641  0.00-20.00           C  
ATOM   2401  HA  LYN   156       7.491 -46.694 -32.948  0.00-20.00           H  
ATOM   2402  CB  LYN   156       6.019 -45.386 -33.838  0.00-20.00           C  
ATOM   2403  HB2 LYN   156       5.609 -46.025 -34.646  0.00-20.00           H  
ATOM   2404  HB3 LYN   156       6.872 -44.828 -34.284  0.00-20.00           H  
ATOM   2405  CG  LYN   156       4.996 -44.328 -33.466  0.00-20.00           C  
ATOM   2406  HG2 LYN   156       5.328 -43.893 -32.542  0.00-20.00           H  
ATOM   2407  HG3 LYN   156       4.038 -44.797 -33.230  0.00-20.00           H  
ATOM   2408  CD  LYN   156       4.854 -43.299 -34.665  0.00-20.00           C  
ATOM   2409  HD2 LYN   156       4.254 -43.681 -35.405  0.00-20.00           H  
ATOM   2410  HD3 LYN   156       4.254 -42.477 -34.287  0.00-20.00           H  
ATOM   2411  CE  LYN   156       6.175 -42.702 -35.099  0.00-20.00           C  
ATOM   2412  HE2 LYN   156       6.769 -42.400 -34.265  0.00-20.00           H  
ATOM   2413  HE3 LYN   156       5.937 -41.746 -35.593  0.00-20.00           H  
ATOM   2414  NZ  LYN   156       6.926 -43.544 -35.987  0.00-20.00           N  
ATOM   2415  HZ1 LYN   156       6.645 -43.411 -37.004  0.00-20.00           H  
ATOM   2416  HZ2 LYN   156       7.922 -43.325 -35.954  0.00-20.00           H  
ATOM   2417  C   LYN   156       6.810 -45.394 -31.440  0.00-20.00           C  
ATOM   2418  O   LYN   156       5.911 -45.083 -30.684  0.00-20.00           O  
ATOM   2419  N   THR   157       8.104 -45.104 -31.233  0.00-20.00           N  
ATOM   2420  H   THR   157       8.751 -45.802 -31.600  0.00-20.00           H  
ATOM   2421  CA  THR   157       8.630 -44.340 -30.136  0.00-20.00           C  
ATOM   2422  HA  THR   157       8.310 -44.753 -29.173  0.00-20.00           H  
ATOM   2423  CB  THR   157      10.145 -44.320 -30.279  0.00-20.00           C  
ATOM   2424  HB  THR   157      10.380 -43.914 -31.240  0.00-20.00           H  
ATOM   2425  CG2 THR   157      10.780 -43.495 -29.160  0.00-20.00           C  
ATOM   2426 HG21 THR   157      11.276 -42.662 -29.555  0.00-20.00           H  
ATOM   2427 HG22 THR   157      10.018 -43.184 -28.481  0.00-20.00           H  
ATOM   2428 HG23 THR   157      11.540 -44.060 -28.607  0.00-20.00           H  
ATOM   2429  OG1 THR   157      10.623 -45.678 -30.275  0.00-20.00           O  
ATOM   2430  HG1 THR   157      10.984 -45.889 -31.156  0.00-20.00           H  
ATOM   2431  C   THR   157       8.172 -42.901 -30.105  0.00-20.00           C  
ATOM   2432  O   THR   157       8.206 -42.151 -31.095  0.00-20.00           O  
ATOM   2433  N   ILE   158       7.736 -42.460 -28.934  0.00-20.00           N  
ATOM   2434  H   ILE   158       8.156 -42.868 -28.125  0.00-20.00           H  
ATOM   2435  CA  ILE   158       7.121 -41.139 -28.803  0.00-20.00           C  
ATOM   2436  HA  ILE   158       7.139 -40.557 -29.760  0.00-20.00           H  
ATOM   2437  CB  ILE   158       5.703 -41.369 -28.326  0.00-20.00           C  
ATOM   2438  HB  ILE   158       5.696 -42.043 -27.469  0.00-20.00           H  
ATOM   2439  CG2 ILE   158       5.085 -40.052 -27.841  0.00-20.00           C  
ATOM   2440 HG21 ILE   158       5.089 -40.033 -26.700  0.00-20.00           H  
ATOM   2441 HG22 ILE   158       4.105 -39.869 -28.177  0.00-20.00           H  
ATOM   2442 HG23 ILE   158       5.715 -39.257 -28.071  0.00-20.00           H  
ATOM   2443  CG1 ILE   158       4.880 -42.005 -29.431  0.00-20.00           C  
ATOM   2444 HG12 ILE   158       5.263 -43.012 -29.559  0.00-20.00           H  
ATOM   2445 HG13 ILE   158       3.889 -41.993 -29.073  0.00-20.00           H  
ATOM   2446  CD1 ILE   158       4.954 -41.244 -30.785  0.00-20.00           C  
ATOM   2447 HD11 ILE   158       4.178 -41.574 -31.407  0.00-20.00           H  
ATOM   2448 HD12 ILE   158       5.900 -41.497 -31.287  0.00-20.00           H  
ATOM   2449 HD13 ILE   158       4.975 -40.141 -30.638  0.00-20.00           H  
ATOM   2450  C   ILE   158       7.905 -40.344 -27.698  0.00-20.00           C  
ATOM   2451  O   ILE   158       8.243 -40.956 -26.656  0.00-20.00           O  
ATOM   2452  N   SER   159       8.140 -39.033 -27.946  0.00-20.00           N  
ATOM   2453  H   SER   159       7.553 -38.612 -28.703  0.00-20.00           H  
ATOM   2454  CA  SER   159       8.877 -38.171 -27.002  0.00-20.00           C  
ATOM   2455  HA  SER   159       9.286 -38.782 -26.185  0.00-20.00           H  
ATOM   2456  CB  SER   159       9.880 -37.308 -27.734  0.00-20.00           C  
ATOM   2457  HB2 SER   159      10.141 -36.519 -27.039  0.00-20.00           H  
ATOM   2458  HB3 SER   159       9.354 -36.811 -28.550  0.00-20.00           H  
ATOM   2459  OG  SER   159      11.000 -38.096 -28.141  0.00-20.00           O  
ATOM   2460  HG  SER   159      11.717 -37.513 -27.987  0.00-20.00           H  
ATOM   2461  C   SER   159       7.819 -37.220 -26.470  0.00-20.00           C  
ATOM   2462  O   SER   159       6.963 -36.745 -27.220  0.00-20.00           O  
ATOM   2463  N   VAL   160       7.889 -36.890 -25.202  0.00-20.00           N  
ATOM   2464  H   VAL   160       8.753 -37.025 -24.749  0.00-20.00           H  
ATOM   2465  CA  VAL   160       6.892 -35.998 -24.619  0.00-20.00           C  
ATOM   2466  HA  VAL   160       6.397 -35.561 -25.495  0.00-20.00           H  
ATOM   2467  CB  VAL   160       5.971 -36.862 -23.801  0.00-20.00           C  
ATOM   2468  HB  VAL   160       6.516 -37.363 -22.958  0.00-20.00           H  
ATOM   2469  CG1 VAL   160       4.945 -35.907 -23.121  0.00-20.00           C  
ATOM   2470 HG11 VAL   160       4.633 -35.139 -23.845  0.00-20.00           H  
ATOM   2471 HG12 VAL   160       4.073 -36.362 -22.678  0.00-20.00           H  
ATOM   2472 HG13 VAL   160       5.448 -35.371 -22.318  0.00-20.00           H  
ATOM   2473  CG2 VAL   160       5.190 -37.940 -24.584  0.00-20.00           C  
ATOM   2474 HG21 VAL   160       5.871 -38.731 -24.925  0.00-20.00           H  
ATOM   2475 HG22 VAL   160       4.732 -37.496 -25.400  0.00-20.00           H  
ATOM   2476 HG23 VAL   160       4.473 -38.224 -23.894  0.00-20.00           H  
ATOM   2477  C   VAL   160       7.670 -34.978 -23.808  0.00-20.00           C  
ATOM   2478  O   VAL   160       8.412 -35.421 -22.924  0.00-20.00           O  
ATOM   2479  N   PRO   161       7.444 -33.646 -24.029  0.00-20.00           N  
ATOM   2480  CD  PRO   161       6.930 -33.067 -25.226  0.00-20.00           C  
ATOM   2481  HD2 PRO   161       7.328 -33.433 -26.200  0.00-20.00           H  
ATOM   2482  HD3 PRO   161       5.852 -33.289 -25.298  0.00-20.00           H  
ATOM   2483  CG  PRO   161       7.090 -31.578 -25.166  0.00-20.00           C  
ATOM   2484  HG2 PRO   161       6.227 -31.177 -24.640  0.00-20.00           H  
ATOM   2485  HG3 PRO   161       7.169 -31.032 -26.136  0.00-20.00           H  
ATOM   2486  CB  PRO   161       8.167 -31.436 -24.148  0.00-20.00           C  
ATOM   2487  HB2 PRO   161       8.358 -30.547 -23.560  0.00-20.00           H  
ATOM   2488  HB3 PRO   161       9.109 -31.468 -24.679  0.00-20.00           H  
ATOM   2489  CA  PRO   161       8.061 -32.633 -23.253  0.00-20.00           C  
ATOM   2490  HA  PRO   161       9.040 -32.909 -23.020  0.00-20.00           H  
ATOM   2491  C   PRO   161       7.231 -32.293 -22.003  0.00-20.00           C  
ATOM   2492  O   PRO   161       6.030 -32.194 -22.120  0.00-20.00           O  
ATOM   2493  N   VAL   162       7.865 -32.279 -20.848  0.00-20.00           N  
ATOM   2494  H   VAL   162       8.871 -32.366 -20.760  0.00-20.00           H  
ATOM   2495  CA  VAL   162       7.208 -32.170 -19.593  0.00-20.00           C  
ATOM   2496  HA  VAL   162       6.120 -32.270 -19.601  0.00-20.00           H  
ATOM   2497  CB  VAL   162       7.688 -33.280 -18.587  0.00-20.00           C  
ATOM   2498  HB  VAL   162       8.662 -33.075 -18.187  0.00-20.00           H  
ATOM   2499  CG1 VAL   162       6.869 -33.235 -17.330  0.00-20.00           C  
ATOM   2500 HG11 VAL   162       5.878 -33.096 -17.717  0.00-20.00           H  
ATOM   2501 HG12 VAL   162       6.886 -34.189 -16.817  0.00-20.00           H  
ATOM   2502 HG13 VAL   162       7.101 -32.364 -16.685  0.00-20.00           H  
ATOM   2503  CG2 VAL   162       7.635 -34.695 -19.194  0.00-20.00           C  
ATOM   2504 HG21 VAL   162       8.220 -34.765 -20.115  0.00-20.00           H  
ATOM   2505 HG22 VAL   162       6.642 -35.056 -19.275  0.00-20.00           H  
ATOM   2506 HG23 VAL   162       8.163 -35.387 -18.536  0.00-20.00           H  
ATOM   2507  C   VAL   162       7.690 -30.809 -18.975  0.00-20.00           C  
ATOM   2508  O   VAL   162       8.898 -30.586 -18.835  0.00-20.00           O  
ATOM   2509  N   VAL   163       6.727 -29.990 -18.584  0.00-20.00           N  
ATOM   2510  H   VAL   163       5.830 -30.435 -18.737  0.00-20.00           H  
ATOM   2511  CA  VAL   163       6.890 -28.792 -17.750  0.00-20.00           C  
ATOM   2512  HA  VAL   163       8.003 -28.557 -17.678  0.00-20.00           H  
ATOM   2513  CB  VAL   163       6.043 -27.632 -18.371  0.00-20.00           C  
ATOM   2514  HB  VAL   163       5.089 -28.052 -18.345  0.00-20.00           H  
ATOM   2515  CG1 VAL   163       5.937 -26.343 -17.486  0.00-20.00           C  
ATOM   2516 HG11 VAL   163       5.694 -26.418 -16.473  0.00-20.00           H  
ATOM   2517 HG12 VAL   163       5.258 -25.576 -17.784  0.00-20.00           H  
ATOM   2518 HG13 VAL   163       6.902 -25.897 -17.335  0.00-20.00           H  
ATOM   2519  CG2 VAL   163       6.339 -27.325 -19.833  0.00-20.00           C  
ATOM   2520 HG21 VAL   163       6.185 -28.143 -20.587  0.00-20.00           H  
ATOM   2521 HG22 VAL   163       5.760 -26.416 -20.216  0.00-20.00           H  
ATOM   2522 HG23 VAL   163       7.367 -27.097 -19.940  0.00-20.00           H  
ATOM   2523  C   VAL   163       6.436 -29.146 -16.262  0.00-20.00           C  
ATOM   2524  O   VAL   163       5.281 -29.463 -16.057  0.00-20.00           O  
ATOM   2525  N   HIE   164       7.398 -29.132 -15.307  0.00-20.00           N  
ATOM   2526  H   HIE   164       8.330 -28.978 -15.556  0.00-20.00           H  
ATOM   2527  CA  HIE   164       7.103 -29.446 -13.912  0.00-20.00           C  
ATOM   2528  HA  HIE   164       6.106 -29.761 -13.814  0.00-20.00           H  
ATOM   2529  CB  HIE   164       8.183 -30.476 -13.355  0.00-20.00           C  
ATOM   2530  HB2 HIE   164       9.173 -30.116 -13.467  0.00-20.00           H  
ATOM   2531  HB3 HIE   164       8.190 -31.414 -13.898  0.00-20.00           H  
ATOM   2532  CG  HIE   164       7.883 -30.912 -11.883  0.00-20.00           C  
ATOM   2533  ND1 HIE   164       8.834 -31.512 -11.124  0.00-20.00           N  
ATOM   2534  CE1 HIE   164       8.368 -31.704  -9.885  0.00-20.00           C  
ATOM   2535  HE1 HIE   164       9.002 -32.195  -9.130  0.00-20.00           H  
ATOM   2536  NE2 HIE   164       7.056 -31.432  -9.840  0.00-20.00           N  
ATOM   2537  HE2 HIE   164       6.466 -31.531  -8.973  0.00-20.00           H  
ATOM   2538  CD2 HIE   164       6.752 -30.860 -11.080  0.00-20.00           C  
ATOM   2539  HD2 HIE   164       5.771 -30.478 -11.269  0.00-20.00           H  
ATOM   2540  C   HIE   164       7.211 -28.155 -13.111  0.00-20.00           C  
ATOM   2541  O   HIE   164       8.348 -27.689 -13.091  0.00-20.00           O  
ATOM   2542  N   VAL   165       6.199 -27.680 -12.429  0.00-20.00           N  
ATOM   2543  H   VAL   165       5.352 -28.202 -12.614  0.00-20.00           H  
ATOM   2544  CA  VAL   165       6.319 -26.662 -11.456  0.00-20.00           C  
ATOM   2545  HA  VAL   165       7.238 -26.203 -11.528  0.00-20.00           H  
ATOM   2546  CB  VAL   165       5.213 -25.632 -11.612  0.00-20.00           C  
ATOM   2547  HB  VAL   165       4.311 -26.166 -11.411  0.00-20.00           H  
ATOM   2548  CG1 VAL   165       5.245 -24.556 -10.496  0.00-20.00           C  
ATOM   2549 HG11 VAL   165       4.900 -24.917  -9.497  0.00-20.00           H  
ATOM   2550 HG12 VAL   165       6.333 -24.360 -10.225  0.00-20.00           H  
ATOM   2551 HG13 VAL   165       4.735 -23.636 -10.665  0.00-20.00           H  
ATOM   2552  CG2 VAL   165       5.337 -24.909 -12.943  0.00-20.00           C  
ATOM   2553 HG21 VAL   165       5.193 -25.645 -13.764  0.00-20.00           H  
ATOM   2554 HG22 VAL   165       6.331 -24.566 -12.911  0.00-20.00           H  
ATOM   2555 HG23 VAL   165       4.625 -24.126 -13.062  0.00-20.00           H  
ATOM   2556  C   VAL   165       6.334 -27.410 -10.098  0.00-20.00           C  
ATOM   2557  O   VAL   165       5.332 -27.947  -9.605  0.00-20.00           O  
ATOM   2558  N   GLY   166       7.461 -27.395  -9.371  0.00-20.00           N  
ATOM   2559  H   GLY   166       8.363 -27.007  -9.790  0.00-20.00           H  
ATOM   2560  CA  GLY   166       7.565 -28.209  -8.215  0.00-20.00           C  
ATOM   2561  HA2 GLY   166       8.345 -28.897  -8.255  0.00-20.00           H  
ATOM   2562  HA3 GLY   166       6.625 -28.846  -8.024  0.00-20.00           H  
ATOM   2563  C   GLY   166       7.643 -27.416  -6.910  0.00-20.00           C  
ATOM   2564  O   GLY   166       7.911 -27.985  -5.848  0.00-20.00           O  
ATOM   2565  N   ASN   167       7.220 -26.128  -6.912  0.00-20.00           N  
ATOM   2566  H   ASN   167       6.825 -25.815  -7.748  0.00-20.00           H  
ATOM   2567  CA  ASN   167       7.186 -25.355  -5.675  0.00-20.00           C  
ATOM   2568  HA  ASN   167       7.177 -26.013  -4.728  0.00-20.00           H  
ATOM   2569  CB  ASN   167       8.609 -24.573  -5.622  0.00-20.00           C  
ATOM   2570  HB2 ASN   167       9.376 -25.346  -5.776  0.00-20.00           H  
ATOM   2571  HB3 ASN   167       8.811 -24.196  -4.600  0.00-20.00           H  
ATOM   2572  CG  ASN   167       8.891 -23.390  -6.553  0.00-20.00           C  
ATOM   2573  OD1 ASN   167       8.512 -23.415  -7.700  0.00-20.00           O  
ATOM   2574  ND2 ASN   167       9.681 -22.422  -6.117  0.00-20.00           N  
ATOM   2575 HD21 ASN   167       9.800 -21.467  -6.520  0.00-20.00           H  
ATOM   2576 HD22 ASN   167      10.110 -22.542  -5.209  0.00-20.00           H  
ATOM   2577  C   ASN   167       5.986 -24.430  -5.414  0.00-20.00           C  
ATOM   2578  O   ASN   167       6.141 -23.370  -4.738  0.00-20.00           O  
ATOM   2579  N   TRP   168       4.843 -24.939  -5.724  0.00-20.00           N  
ATOM   2580  H   TRP   168       4.843 -25.862  -6.203  0.00-20.00           H  
ATOM   2581  CA  TRP   168       3.476 -24.329  -5.467  0.00-20.00           C  
ATOM   2582  HA  TRP   168       3.696 -23.499  -4.728  0.00-20.00           H  
ATOM   2583  CB  TRP   168       2.782 -23.883  -6.769  0.00-20.00           C  
ATOM   2584  HB2 TRP   168       3.379 -23.005  -7.122  0.00-20.00           H  
ATOM   2585  HB3 TRP   168       2.998 -24.746  -7.444  0.00-20.00           H  
ATOM   2586  CG  TRP   168       1.335 -23.599  -6.790  0.00-20.00           C  
ATOM   2587  CD1 TRP   168       0.502 -23.245  -5.774  0.00-20.00           C  
ATOM   2588  HD1 TRP   168       0.814 -23.168  -4.757  0.00-20.00           H  
ATOM   2589  NE1 TRP   168      -0.750 -23.131  -6.262  0.00-20.00           N  
ATOM   2590  HE1 TRP   168      -1.508 -23.172  -5.578  0.00-20.00           H  
ATOM   2591  CE2 TRP   168      -0.854 -23.231  -7.594  0.00-20.00           C  
ATOM   2592  CZ2 TRP   168      -1.934 -23.185  -8.522  0.00-20.00           C  
ATOM   2593  HZ2 TRP   168      -2.938 -23.143  -8.133  0.00-20.00           H  
ATOM   2594  CH2 TRP   168      -1.658 -23.391  -9.889  0.00-20.00           C  
ATOM   2595  HH2 TRP   168      -2.408 -23.258 -10.602  0.00-20.00           H  
ATOM   2596  CZ3 TRP   168      -0.382 -23.700 -10.316  0.00-20.00           C  
ATOM   2597  HZ3 TRP   168      -0.188 -23.969 -11.331  0.00-20.00           H  
ATOM   2598  CE3 TRP   168       0.661 -23.740  -9.351  0.00-20.00           C  
ATOM   2599  HE3 TRP   168       1.634 -24.052  -9.791  0.00-20.00           H  
ATOM   2600  CD2 TRP   168       0.485 -23.515  -7.979  0.00-20.00           C  
ATOM   2601  C   TRP   168       2.754 -25.385  -4.629  0.00-20.00           C  
ATOM   2602  O   TRP   168       2.197 -26.309  -5.233  0.00-20.00           O  
ATOM   2603  N   PRO   169       2.834 -25.401  -3.270  0.00-20.00           N  
ATOM   2604  CD  PRO   169       3.390 -24.407  -2.315  0.00-20.00           C  
ATOM   2605  HD2 PRO   169       3.226 -23.268  -2.528  0.00-20.00           H  
ATOM   2606  HD3 PRO   169       4.516 -24.490  -2.382  0.00-20.00           H  
ATOM   2607  CG  PRO   169       2.938 -24.732  -0.894  0.00-20.00           C  
ATOM   2608  HG2 PRO   169       1.936 -24.235  -0.724  0.00-20.00           H  
ATOM   2609  HG3 PRO   169       3.590 -24.438  -0.072  0.00-20.00           H  
ATOM   2610  CB  PRO   169       2.563 -26.202  -1.024  0.00-20.00           C  
ATOM   2611  HB2 PRO   169       1.920 -26.479  -0.250  0.00-20.00           H  
ATOM   2612  HB3 PRO   169       3.470 -26.678  -0.854  0.00-20.00           H  
ATOM   2613  CA  PRO   169       2.149 -26.453  -2.456  0.00-20.00           C  
ATOM   2614  HA  PRO   169       2.457 -27.496  -2.770  0.00-20.00           H  
ATOM   2615  C   PRO   169       0.649 -26.445  -2.465  0.00-20.00           C  
ATOM   2616  O   PRO   169       0.034 -25.445  -2.754  0.00-20.00           O  
ATOM   2617  N   ASP   170       0.096 -27.638  -2.215  0.00-20.00           N  
ATOM   2618  H   ASP   170       0.604 -28.409  -1.797  0.00-20.00           H  
ATOM   2619  CA  ASP   170      -1.352 -27.890  -2.445  0.00-20.00           C  
ATOM   2620  HA  ASP   170      -1.535 -27.753  -3.520  0.00-20.00           H  
ATOM   2621  CB  ASP   170      -1.597 -29.296  -1.971  0.00-20.00           C  
ATOM   2622  HB2 ASP   170      -0.882 -30.011  -2.385  0.00-20.00           H  
ATOM   2623  HB3 ASP   170      -1.631 -29.395  -0.931  0.00-20.00           H  
ATOM   2624  CG  ASP   170      -2.933 -29.887  -2.476  0.00-20.00           C  
ATOM   2625  OD1 ASP   170      -3.613 -29.200  -3.354  0.00-20.00           O  
ATOM   2626  OD2 ASP   170      -3.376 -30.877  -1.911  0.00-20.00           O  
ATOM   2627  C   ASP   170      -2.261 -26.916  -1.720  0.00-20.00           C  
ATOM   2628  O   ASP   170      -1.884 -26.358  -0.679  0.00-20.00           O  
ATOM   2629  N   GLN   171      -3.523 -26.743  -2.176  0.00-20.00           N  
ATOM   2630  H   GLN   171      -3.643 -27.273  -3.080  0.00-20.00           H  
ATOM   2631  CA  GLN   171      -4.700 -25.972  -1.711  0.00-20.00           C  
ATOM   2632  HA  GLN   171      -5.505 -26.206  -2.423  0.00-20.00           H  
ATOM   2633  CB  GLN   171      -5.166 -26.416  -0.312  0.00-20.00           C  
ATOM   2634  HB2 GLN   171      -6.057 -25.892  -0.133  0.00-20.00           H  
ATOM   2635  HB3 GLN   171      -4.398 -26.178   0.330  0.00-20.00           H  
ATOM   2636  CG  GLN   171      -5.431 -27.918  -0.164  0.00-20.00           C  
ATOM   2637  HG2 GLN   171      -4.547 -28.548  -0.288  0.00-20.00           H  
ATOM   2638  HG3 GLN   171      -5.790 -27.987   0.854  0.00-20.00           H  
ATOM   2639  CD  GLN   171      -6.602 -28.319  -1.102  0.00-20.00           C  
ATOM   2640  OE1 GLN   171      -7.714 -27.748  -1.017  0.00-20.00           O  
ATOM   2641  NE2 GLN   171      -6.387 -29.239  -2.030  0.00-20.00           N  
ATOM   2642 HE21 GLN   171      -7.085 -29.680  -2.627  0.00-20.00           H  
ATOM   2643 HE22 GLN   171      -5.501 -29.704  -1.956  0.00-20.00           H  
ATOM   2644  C   GLN   171      -4.502 -24.429  -1.711  0.00-20.00           C  
ATOM   2645  O   GLN   171      -5.375 -23.618  -1.464  0.00-20.00           O  
ATOM   2646  N   THR   172      -3.271 -23.985  -2.016  0.00-20.00           N  
ATOM   2647  H   THR   172      -2.572 -24.724  -1.987  0.00-20.00           H  
ATOM   2648  CA  THR   172      -2.749 -22.625  -2.280  0.00-20.00           C  
ATOM   2649  HA  THR   172      -3.366 -21.848  -1.850  0.00-20.00           H  
ATOM   2650  CB  THR   172      -1.339 -22.382  -1.622  0.00-20.00           C  
ATOM   2651  HB  THR   172      -1.198 -21.264  -1.640  0.00-20.00           H  
ATOM   2652  CG2 THR   172      -1.074 -22.856  -0.131  0.00-20.00           C  
ATOM   2653 HG21 THR   172      -1.931 -22.888   0.565  0.00-20.00           H  
ATOM   2654 HG22 THR   172      -0.627 -23.871  -0.044  0.00-20.00           H  
ATOM   2655 HG23 THR   172      -0.273 -22.226   0.311  0.00-20.00           H  
ATOM   2656  OG1 THR   172      -0.252 -22.933  -2.309  0.00-20.00           O  
ATOM   2657  HG1 THR   172      -0.357 -23.906  -2.427  0.00-20.00           H  
ATOM   2658  C   THR   172      -2.763 -22.306  -3.771  0.00-20.00           C  
ATOM   2659  O   THR   172      -2.843 -23.235  -4.528  0.00-20.00           O  
ATOM   2660  N   ALA   173      -2.752 -21.002  -4.115  0.00-20.00           N  
ATOM   2661  H   ALA   173      -2.537 -20.286  -3.379  0.00-20.00           H  
ATOM   2662  CA  ALA   173      -2.811 -20.361  -5.448  0.00-20.00           C  
ATOM   2663  HA  ALA   173      -2.962 -21.021  -6.344  0.00-20.00           H  
ATOM   2664  CB  ALA   173      -4.119 -19.497  -5.478  0.00-20.00           C  
ATOM   2665  HB1 ALA   173      -4.323 -19.013  -6.423  0.00-20.00           H  
ATOM   2666  HB2 ALA   173      -5.039 -20.027  -5.225  0.00-20.00           H  
ATOM   2667  HB3 ALA   173      -4.025 -18.585  -4.868  0.00-20.00           H  
ATOM   2668  C   ALA   173      -1.491 -19.563  -5.555  0.00-20.00           C  
ATOM   2669  O   ALA   173      -1.243 -18.673  -4.760  0.00-20.00           O  
ATOM   2670  N   VAL   174      -0.850 -19.665  -6.726  0.00-20.00           N  
ATOM   2671  H   VAL   174      -1.265 -20.243  -7.453  0.00-20.00           H  
ATOM   2672  CA  VAL   174       0.120 -18.626  -7.135  0.00-20.00           C  
ATOM   2673  HA  VAL   174       0.397 -18.129  -6.261  0.00-20.00           H  
ATOM   2674  CB  VAL   174       1.270 -19.324  -7.886  0.00-20.00           C  
ATOM   2675  HB  VAL   174       1.837 -18.512  -8.316  0.00-20.00           H  
ATOM   2676  CG1 VAL   174       2.252 -20.027  -6.851  0.00-20.00           C  
ATOM   2677 HG11 VAL   174       2.477 -19.394  -6.047  0.00-20.00           H  
ATOM   2678 HG12 VAL   174       1.726 -20.755  -6.316  0.00-20.00           H  
ATOM   2679 HG13 VAL   174       3.143 -20.488  -7.335  0.00-20.00           H  
ATOM   2680  CG2 VAL   174       0.910 -20.251  -9.043  0.00-20.00           C  
ATOM   2681 HG21 VAL   174       0.131 -21.020  -8.839  0.00-20.00           H  
ATOM   2682 HG22 VAL   174       0.602 -19.708  -9.942  0.00-20.00           H  
ATOM   2683 HG23 VAL   174       1.887 -20.714  -9.474  0.00-20.00           H  
ATOM   2684  C   VAL   174      -0.622 -17.610  -8.013  0.00-20.00           C  
ATOM   2685  O   VAL   174      -1.535 -18.033  -8.717  0.00-20.00           O  
ATOM   2686  N   SER   175      -0.175 -16.368  -8.033  0.00-20.00           N  
ATOM   2687  H   SER   175       0.543 -16.198  -7.373  0.00-20.00           H  
ATOM   2688  CA  SER   175      -0.707 -15.207  -8.710  0.00-20.00           C  
ATOM   2689  HA  SER   175      -1.625 -15.045  -8.078  0.00-20.00           H  
ATOM   2690  CB  SER   175       0.229 -14.006  -8.507  0.00-20.00           C  
ATOM   2691  HB2 SER   175       0.399 -13.801  -7.443  0.00-20.00           H  
ATOM   2692  HB3 SER   175      -0.330 -13.160  -8.873  0.00-20.00           H  
ATOM   2693  OG  SER   175       1.380 -14.270  -9.346  0.00-20.00           O  
ATOM   2694  HG  SER   175       2.054 -13.577  -9.184  0.00-20.00           H  
ATOM   2695  C   SER   175      -1.160 -15.341 -10.149  0.00-20.00           C  
ATOM   2696  O   SER   175      -0.596 -16.186 -10.875  0.00-20.00           O  
ATOM   2697  N   SER   176      -1.985 -14.397 -10.636  0.00-20.00           N  
ATOM   2698  H   SER   176      -2.229 -13.671  -9.957  0.00-20.00           H  
ATOM   2699  CA  SER   176      -2.284 -13.980 -11.985  0.00-20.00           C  
ATOM   2700  HA  SER   176      -3.034 -14.696 -12.467  0.00-20.00           H  
ATOM   2701  CB  SER   176      -3.258 -12.804 -11.988  0.00-20.00           C  
ATOM   2702  HB2 SER   176      -4.292 -13.089 -12.199  0.00-20.00           H  
ATOM   2703  HB3 SER   176      -3.049 -12.224 -12.879  0.00-20.00           H  
ATOM   2704  OG  SER   176      -3.147 -11.969 -10.895  0.00-20.00           O  
ATOM   2705  HG  SER   176      -3.374 -11.080 -11.184  0.00-20.00           H  
ATOM   2706  C   SER   176      -1.062 -13.822 -12.952  0.00-20.00           C  
ATOM   2707  O   SER   176      -0.994 -14.532 -13.939  0.00-20.00           O  
ATOM   2708  N   GLH   177       0.036 -13.194 -12.465  0.00-20.00           N  
ATOM   2709  H   GLH   177       0.045 -12.893 -11.498  0.00-20.00           H  
ATOM   2710  CA  GLH   177       1.322 -13.031 -13.217  0.00-20.00           C  
ATOM   2711  HA  GLH   177       1.102 -12.743 -14.251  0.00-20.00           H  
ATOM   2712  CB  GLH   177       2.240 -11.979 -12.515  0.00-20.00           C  
ATOM   2713  HB2 GLH   177       3.217 -12.005 -13.037  0.00-20.00           H  
ATOM   2714  HB3 GLH   177       2.463 -12.261 -11.429  0.00-20.00           H  
ATOM   2715  CG  GLH   177       1.637 -10.574 -12.601  0.00-20.00           C  
ATOM   2716  HG2 GLH   177       2.418  -9.878 -12.721  0.00-20.00           H  
ATOM   2717  HG3 GLH   177       1.077 -10.511 -13.482  0.00-20.00           H  
ATOM   2718  CD  GLH   177       0.660 -10.225 -11.498  0.00-20.00           C  
ATOM   2719  OE1 GLH   177      -0.091  -9.120 -11.792  0.00-20.00           O  
ATOM   2720  OE2 GLH   177       0.648 -10.811 -10.414  0.00-20.00           O  
ATOM   2721  HE1 GLH   177      -0.053  -8.943 -12.755  0.00-20.00           H  
ATOM   2722  C   GLH   177       2.025 -14.396 -13.535  0.00-20.00           C  
ATOM   2723  O   GLH   177       2.407 -14.552 -14.706  0.00-20.00           O  
ATOM   2724  N   VAL   178       2.244 -15.132 -12.478  0.00-20.00           N  
ATOM   2725  H   VAL   178       1.952 -14.761 -11.599  0.00-20.00           H  
ATOM   2726  CA  VAL   178       2.727 -16.537 -12.554  0.00-20.00           C  
ATOM   2727  HA  VAL   178       3.555 -16.653 -13.177  0.00-20.00           H  
ATOM   2728  CB  VAL   178       3.168 -16.959 -11.144  0.00-20.00           C  
ATOM   2729  HB  VAL   178       2.343 -16.854 -10.407  0.00-20.00           H  
ATOM   2730  CG1 VAL   178       3.601 -18.405 -10.996  0.00-20.00           C  
ATOM   2731 HG11 VAL   178       2.794 -19.101 -11.190  0.00-20.00           H  
ATOM   2732 HG12 VAL   178       4.529 -18.626 -11.550  0.00-20.00           H  
ATOM   2733 HG13 VAL   178       3.674 -18.613  -9.899  0.00-20.00           H  
ATOM   2734  CG2 VAL   178       4.285 -15.997 -10.664  0.00-20.00           C  
ATOM   2735 HG21 VAL   178       3.988 -14.953 -10.503  0.00-20.00           H  
ATOM   2736 HG22 VAL   178       4.678 -16.309  -9.745  0.00-20.00           H  
ATOM   2737 HG23 VAL   178       5.206 -16.056 -11.299  0.00-20.00           H  
ATOM   2738  C   VAL   178       1.810 -17.496 -13.324  0.00-20.00           C  
ATOM   2739  O   VAL   178       2.317 -18.228 -14.185  0.00-20.00           O  
ATOM   2740  N   THR   179       0.487 -17.419 -13.119  0.00-20.00           N  
ATOM   2741  H   THR   179       0.132 -16.865 -12.369  0.00-20.00           H  
ATOM   2742  CA  THR   179      -0.474 -18.158 -13.879  0.00-20.00           C  
ATOM   2743  HA  THR   179      -0.269 -19.228 -13.686  0.00-20.00           H  
ATOM   2744  CB  THR   179      -1.928 -17.975 -13.222  0.00-20.00           C  
ATOM   2745  HB  THR   179      -2.228 -16.925 -13.221  0.00-20.00           H  
ATOM   2746  CG2 THR   179      -3.053 -18.754 -13.927  0.00-20.00           C  
ATOM   2747 HG21 THR   179      -4.048 -18.798 -13.480  0.00-20.00           H  
ATOM   2748 HG22 THR   179      -3.264 -18.205 -14.798  0.00-20.00           H  
ATOM   2749 HG23 THR   179      -2.846 -19.769 -14.232  0.00-20.00           H  
ATOM   2750  OG1 THR   179      -1.864 -18.381 -11.889  0.00-20.00           O  
ATOM   2751  HG1 THR   179      -1.412 -17.648 -11.463  0.00-20.00           H  
ATOM   2752  C   THR   179      -0.390 -17.965 -15.403  0.00-20.00           C  
ATOM   2753  O   THR   179      -0.437 -18.887 -16.153  0.00-20.00           O  
ATOM   2754  N   LYN   180      -0.141 -16.709 -15.882  0.00-20.00           N  
ATOM   2755  H   LYN   180      -0.120 -15.966 -15.222  0.00-20.00           H  
ATOM   2756  CA  LYN   180      -0.246 -16.312 -17.333  0.00-20.00           C  
ATOM   2757  HA  LYN   180      -0.810 -17.049 -17.863  0.00-20.00           H  
ATOM   2758  CB  LYN   180      -0.980 -14.948 -17.501  0.00-20.00           C  
ATOM   2759  HB2 LYN   180      -1.776 -15.003 -16.719  0.00-20.00           H  
ATOM   2760  HB3 LYN   180      -1.477 -14.962 -18.509  0.00-20.00           H  
ATOM   2761  CG  LYN   180      -0.245 -13.683 -17.075  0.00-20.00           C  
ATOM   2762  HG2 LYN   180       0.607 -13.563 -17.723  0.00-20.00           H  
ATOM   2763  HG3 LYN   180       0.292 -13.971 -16.149  0.00-20.00           H  
ATOM   2764  CD  LYN   180      -1.089 -12.373 -17.023  0.00-20.00           C  
ATOM   2765  HD2 LYN   180      -1.748 -12.428 -17.892  0.00-20.00           H  
ATOM   2766  HD3 LYN   180      -1.681 -12.512 -16.168  0.00-20.00           H  
ATOM   2767  CE  LYN   180      -0.296 -11.059 -16.910  0.00-20.00           C  
ATOM   2768  HE2 LYN   180       0.301 -10.853 -17.827  0.00-20.00           H  
ATOM   2769  HE3 LYN   180       0.185 -11.056 -15.941  0.00-20.00           H  
ATOM   2770  NZ  LYN   180      -1.250 -10.019 -16.840  0.00-20.00           N  
ATOM   2771  HZ1 LYN   180      -2.068 -10.384 -16.255  0.00-20.00           H  
ATOM   2772  HZ2 LYN   180      -1.828 -10.062 -17.720  0.00-20.00           H  
ATOM   2773  C   LYN   180       1.067 -16.402 -18.011  0.00-20.00           C  
ATOM   2774  O   LYN   180       1.115 -16.798 -19.178  0.00-20.00           O  
ATOM   2775  N   ALA   181       2.204 -16.261 -17.239  0.00-20.00           N  
ATOM   2776  H   ALA   181       2.052 -15.906 -16.254  0.00-20.00           H  
ATOM   2777  CA  ALA   181       3.515 -16.748 -17.651  0.00-20.00           C  
ATOM   2778  HA  ALA   181       3.733 -16.111 -18.558  0.00-20.00           H  
ATOM   2779  CB  ALA   181       4.604 -16.596 -16.581  0.00-20.00           C  
ATOM   2780  HB1 ALA   181       5.687 -16.726 -16.848  0.00-20.00           H  
ATOM   2781  HB2 ALA   181       4.582 -15.594 -16.160  0.00-20.00           H  
ATOM   2782  HB3 ALA   181       4.340 -17.207 -15.672  0.00-20.00           H  
ATOM   2783  C   ALA   181       3.487 -18.196 -18.081  0.00-20.00           C  
ATOM   2784  O   ALA   181       4.009 -18.583 -19.164  0.00-20.00           O  
ATOM   2785  N   LEU   182       3.116 -19.040 -17.089  0.00-20.00           N  
ATOM   2786  H   LEU   182       2.844 -18.615 -16.214  0.00-20.00           H  
ATOM   2787  CA  LEU   182       3.039 -20.446 -17.158  0.00-20.00           C  
ATOM   2788  HA  LEU   182       4.023 -20.822 -17.471  0.00-20.00           H  
ATOM   2789  CB  LEU   182       2.696 -20.978 -15.774  0.00-20.00           C  
ATOM   2790  HB2 LEU   182       1.808 -20.520 -15.390  0.00-20.00           H  
ATOM   2791  HB3 LEU   182       3.383 -20.528 -15.094  0.00-20.00           H  
ATOM   2792  CG  LEU   182       2.456 -22.528 -15.618  0.00-20.00           C  
ATOM   2793  HG  LEU   182       1.697 -22.900 -16.306  0.00-20.00           H  
ATOM   2794  CD1 LEU   182       3.704 -23.284 -16.108  0.00-20.00           C  
ATOM   2795 HD11 LEU   182       3.636 -24.368 -15.790  0.00-20.00           H  
ATOM   2796 HD12 LEU   182       4.662 -22.858 -15.824  0.00-20.00           H  
ATOM   2797 HD13 LEU   182       3.776 -23.115 -17.145  0.00-20.00           H  
ATOM   2798  CD2 LEU   182       2.029 -22.818 -14.130  0.00-20.00           C  
ATOM   2799 HD21 LEU   182       2.557 -22.214 -13.351  0.00-20.00           H  
ATOM   2800 HD22 LEU   182       0.980 -22.573 -13.934  0.00-20.00           H  
ATOM   2801 HD23 LEU   182       2.066 -23.888 -13.913  0.00-20.00           H  
ATOM   2802  C   LEU   182       1.999 -20.901 -18.219  0.00-20.00           C  
ATOM   2803  O   LEU   182       2.312 -21.798 -18.949  0.00-20.00           O  
ATOM   2804  N   ALA   183       0.796 -20.329 -18.346  0.00-20.00           N  
ATOM   2805  H   ALA   183       0.476 -19.637 -17.641  0.00-20.00           H  
ATOM   2806  CA  ALA   183      -0.127 -20.669 -19.424  0.00-20.00           C  
ATOM   2807  HA  ALA   183      -0.465 -21.649 -19.260  0.00-20.00           H  
ATOM   2808  CB  ALA   183      -1.319 -19.687 -19.378  0.00-20.00           C  
ATOM   2809  HB1 ALA   183      -2.051 -19.881 -20.190  0.00-20.00           H  
ATOM   2810  HB2 ALA   183      -1.853 -19.731 -18.462  0.00-20.00           H  
ATOM   2811  HB3 ALA   183      -0.999 -18.662 -19.338  0.00-20.00           H  
ATOM   2812  C   ALA   183       0.573 -20.508 -20.851  0.00-20.00           C  
ATOM   2813  O   ALA   183       0.433 -21.422 -21.683  0.00-20.00           O  
ATOM   2814  N   SER   184       1.341 -19.425 -20.968  0.00-20.00           N  
ATOM   2815  H   SER   184       1.323 -18.689 -20.288  0.00-20.00           H  
ATOM   2816  CA  SER   184       2.124 -19.116 -22.184  0.00-20.00           C  
ATOM   2817  HA  SER   184       1.449 -19.280 -23.009  0.00-20.00           H  
ATOM   2818  CB  SER   184       2.676 -17.664 -22.096  0.00-20.00           C  
ATOM   2819  HB2 SER   184       3.109 -17.196 -22.988  0.00-20.00           H  
ATOM   2820  HB3 SER   184       3.396 -17.650 -21.331  0.00-20.00           H  
ATOM   2821  OG  SER   184       1.613 -16.776 -21.903  0.00-20.00           O  
ATOM   2822  HG  SER   184       1.379 -16.952 -21.011  0.00-20.00           H  
ATOM   2823  C   SER   184       3.212 -20.193 -22.494  0.00-20.00           C  
ATOM   2824  O   SER   184       3.363 -20.527 -23.637  0.00-20.00           O  
ATOM   2825  N   LEU   185       3.981 -20.569 -21.473  0.00-20.00           N  
ATOM   2826  H   LEU   185       3.850 -20.080 -20.623  0.00-20.00           H  
ATOM   2827  CA  LEU   185       5.006 -21.577 -21.473  0.00-20.00           C  
ATOM   2828  HA  LEU   185       5.874 -21.198 -22.107  0.00-20.00           H  
ATOM   2829  CB  LEU   185       5.630 -21.804 -20.072  0.00-20.00           C  
ATOM   2830  HB2 LEU   185       4.901 -22.148 -19.460  0.00-20.00           H  
ATOM   2831  HB3 LEU   185       5.967 -20.949 -19.631  0.00-20.00           H  
ATOM   2832  CG  LEU   185       6.732 -22.846 -19.959  0.00-20.00           C  
ATOM   2833  HG  LEU   185       6.289 -23.821 -20.120  0.00-20.00           H  
ATOM   2834  CD1 LEU   185       7.919 -22.711 -20.943  0.00-20.00           C  
ATOM   2835 HD11 LEU   185       7.629 -23.011 -21.952  0.00-20.00           H  
ATOM   2836 HD12 LEU   185       8.747 -23.358 -20.797  0.00-20.00           H  
ATOM   2837 HD13 LEU   185       8.235 -21.734 -21.137  0.00-20.00           H  
ATOM   2838  CD2 LEU   185       7.148 -22.957 -18.538  0.00-20.00           C  
ATOM   2839 HD21 LEU   185       6.244 -23.096 -17.904  0.00-20.00           H  
ATOM   2840 HD22 LEU   185       7.902 -22.232 -18.092  0.00-20.00           H  
ATOM   2841 HD23 LEU   185       7.682 -23.896 -18.460  0.00-20.00           H  
ATOM   2842  C   LEU   185       4.475 -22.931 -22.025  0.00-20.00           C  
ATOM   2843  O   LEU   185       5.083 -23.578 -22.870  0.00-20.00           O  
ATOM   2844  N   VAL   186       3.292 -23.305 -21.420  0.00-20.00           N  
ATOM   2845  H   VAL   186       3.081 -22.879 -20.538  0.00-20.00           H  
ATOM   2846  CA  VAL   186       2.659 -24.552 -21.758  0.00-20.00           C  
ATOM   2847  HA  VAL   186       3.483 -25.232 -21.804  0.00-20.00           H  
ATOM   2848  CB  VAL   186       1.632 -24.946 -20.677  0.00-20.00           C  
ATOM   2849  HB  VAL   186       0.810 -24.167 -20.576  0.00-20.00           H  
ATOM   2850  CG1 VAL   186       0.892 -26.213 -21.041  0.00-20.00           C  
ATOM   2851 HG11 VAL   186       0.381 -26.194 -22.006  0.00-20.00           H  
ATOM   2852 HG12 VAL   186       1.571 -26.949 -21.378  0.00-20.00           H  
ATOM   2853 HG13 VAL   186       0.336 -26.577 -20.218  0.00-20.00           H  
ATOM   2854  CG2 VAL   186       2.287 -25.193 -19.266  0.00-20.00           C  
ATOM   2855 HG21 VAL   186       2.618 -24.219 -18.766  0.00-20.00           H  
ATOM   2856 HG22 VAL   186       3.177 -25.736 -19.460  0.00-20.00           H  
ATOM   2857 HG23 VAL   186       1.648 -25.688 -18.550  0.00-20.00           H  
ATOM   2858  C   VAL   186       2.202 -24.546 -23.241  0.00-20.00           C  
ATOM   2859  O   VAL   186       2.528 -25.514 -23.856  0.00-20.00           O  
ATOM   2860  N   ASH   187       1.518 -23.487 -23.606  0.00-20.00           N  
ATOM   2861  H   ASH   187       1.362 -22.866 -22.862  0.00-20.00           H  
ATOM   2862  CA  ASH   187       1.101 -23.158 -24.938  0.00-20.00           C  
ATOM   2863  HA  ASH   187       0.411 -23.910 -25.353  0.00-20.00           H  
ATOM   2864  CB  ASH   187       0.359 -21.815 -25.097  0.00-20.00           C  
ATOM   2865  HB2 ASH   187       0.772 -20.982 -24.509  0.00-20.00           H  
ATOM   2866  HB3 ASH   187       0.368 -21.535 -26.133  0.00-20.00           H  
ATOM   2867  CG  ASH   187      -1.103 -21.864 -24.627  0.00-20.00           C  
ATOM   2868  OD1 ASH   187      -1.715 -23.071 -24.492  0.00-20.00           O  
ATOM   2869  OD2 ASH   187      -1.664 -20.823 -24.352  0.00-20.00           O  
ATOM   2870  HD1 ASH   187      -2.526 -22.863 -24.105  0.00-20.00           H  
ATOM   2871  C   ASH   187       2.238 -23.169 -25.935  0.00-20.00           C  
ATOM   2872  O   ASH   187       2.184 -24.013 -26.779  0.00-20.00           O  
ATOM   2873  N   GLN   188       3.280 -22.409 -25.731  0.00-20.00           N  
ATOM   2874  H   GLN   188       3.296 -21.823 -24.950  0.00-20.00           H  
ATOM   2875  CA  GLN   188       4.427 -22.376 -26.639  0.00-20.00           C  
ATOM   2876  HA  GLN   188       4.195 -21.969 -27.595  0.00-20.00           H  
ATOM   2877  CB  GLN   188       5.538 -21.457 -26.029  0.00-20.00           C  
ATOM   2878  HB2 GLN   188       5.541 -21.675 -24.960  0.00-20.00           H  
ATOM   2879  HB3 GLN   188       6.518 -21.674 -26.547  0.00-20.00           H  
ATOM   2880  CG  GLN   188       5.171 -20.015 -26.282  0.00-20.00           C  
ATOM   2881  HG2 GLN   188       4.060 -19.892 -26.074  0.00-20.00           H  
ATOM   2882  HG3 GLN   188       5.323 -19.809 -27.350  0.00-20.00           H  
ATOM   2883  CD  GLN   188       5.986 -19.046 -25.458  0.00-20.00           C  
ATOM   2884  OE1 GLN   188       7.135 -19.383 -25.109  0.00-20.00           O  
ATOM   2885  NE2 GLN   188       5.399 -17.878 -25.200  0.00-20.00           N  
ATOM   2886 HE21 GLN   188       4.870 -17.838 -24.316  0.00-20.00           H  
ATOM   2887 HE22 GLN   188       5.120 -17.338 -26.030  0.00-20.00           H  
ATOM   2888  C   GLN   188       5.094 -23.770 -26.776  0.00-20.00           C  
ATOM   2889  O   GLN   188       5.418 -24.144 -27.921  0.00-20.00           O  
ATOM   2890  N   THR   189       5.169 -24.494 -25.645  0.00-20.00           N  
ATOM   2891  H   THR   189       4.761 -24.012 -24.815  0.00-20.00           H  
ATOM   2892  CA  THR   189       5.812 -25.800 -25.591  0.00-20.00           C  
ATOM   2893  HA  THR   189       6.711 -25.845 -26.157  0.00-20.00           H  
ATOM   2894  CB  THR   189       5.903 -26.341 -24.123  0.00-20.00           C  
ATOM   2895  HB  THR   189       4.911 -26.303 -23.648  0.00-20.00           H  
ATOM   2896  CG2 THR   189       6.579 -27.755 -24.086  0.00-20.00           C  
ATOM   2897 HG21 THR   189       6.467 -28.243 -23.078  0.00-20.00           H  
ATOM   2898 HG22 THR   189       7.579 -27.697 -24.450  0.00-20.00           H  
ATOM   2899 HG23 THR   189       5.986 -28.361 -24.794  0.00-20.00           H  
ATOM   2900  OG1 THR   189       6.815 -25.504 -23.475  0.00-20.00           O  
ATOM   2901  HG1 THR   189       6.404 -24.642 -23.445  0.00-20.00           H  
ATOM   2902  C   THR   189       4.902 -26.803 -26.422  0.00-20.00           C  
ATOM   2903  O   THR   189       5.334 -27.700 -27.137  0.00-20.00           O  
ATOM   2904  N   ALA   190       3.557 -26.722 -26.316  0.00-20.00           N  
ATOM   2905  H   ALA   190       3.182 -25.987 -25.751  0.00-20.00           H  
ATOM   2906  CA  ALA   190       2.646 -27.477 -27.013  0.00-20.00           C  
ATOM   2907  HA  ALA   190       2.829 -28.578 -26.996  0.00-20.00           H  
ATOM   2908  CB  ALA   190       1.244 -27.158 -26.507  0.00-20.00           C  
ATOM   2909  HB1 ALA   190       1.226 -26.306 -25.812  0.00-20.00           H  
ATOM   2910  HB2 ALA   190       0.525 -26.877 -27.293  0.00-20.00           H  
ATOM   2911  HB3 ALA   190       0.895 -28.015 -25.959  0.00-20.00           H  
ATOM   2912  C   ALA   190       2.686 -27.132 -28.516  0.00-20.00           C  
ATOM   2913  O   ALA   190       2.902 -28.040 -29.333  0.00-20.00           O  
ATOM   2914  N   GLH   191       2.594 -25.862 -28.869  0.00-20.00           N  
ATOM   2915  H   GLH   191       2.091 -25.229 -28.258  0.00-20.00           H  
ATOM   2916  CA  GLH   191       2.721 -25.355 -30.255  0.00-20.00           C  
ATOM   2917  HA  GLH   191       1.862 -25.816 -30.805  0.00-20.00           H  
ATOM   2918  CB  GLH   191       2.580 -23.891 -30.309  0.00-20.00           C  
ATOM   2919  HB2 GLH   191       2.609 -23.414 -29.315  0.00-20.00           H  
ATOM   2920  HB3 GLH   191       3.405 -23.512 -30.836  0.00-20.00           H  
ATOM   2921  CG  GLH   191       1.200 -23.550 -30.997  0.00-20.00           C  
ATOM   2922  HG2 GLH   191       1.112 -24.132 -31.948  0.00-20.00           H  
ATOM   2923  HG3 GLH   191       0.324 -23.860 -30.394  0.00-20.00           H  
ATOM   2924  CD  GLH   191       1.039 -22.083 -31.369  0.00-20.00           C  
ATOM   2925  OE1 GLH   191       0.661 -21.312 -30.369  0.00-20.00           O  
ATOM   2926  OE2 GLH   191       1.311 -21.735 -32.514  0.00-20.00           O  
ATOM   2927  HE1 GLH   191       0.250 -21.740 -29.655  0.00-20.00           H  
ATOM   2928  C   GLH   191       3.918 -25.777 -30.971  0.00-20.00           C  
ATOM   2929  O   GLH   191       3.912 -26.049 -32.167  0.00-20.00           O  
ATOM   2930  N   THR   192       5.011 -25.922 -30.258  0.00-20.00           N  
ATOM   2931  H   THR   192       4.927 -26.084 -29.275  0.00-20.00           H  
ATOM   2932  CA  THR   192       6.264 -26.290 -30.847  0.00-20.00           C  
ATOM   2933  HA  THR   192       6.314 -25.744 -31.783  0.00-20.00           H  
ATOM   2934  CB  THR   192       7.416 -25.990 -29.928  0.00-20.00           C  
ATOM   2935  HB  THR   192       7.176 -26.353 -28.920  0.00-20.00           H  
ATOM   2936  CG2 THR   192       8.695 -26.604 -30.398  0.00-20.00           C  
ATOM   2937 HG21 THR   192       9.337 -25.872 -30.896  0.00-20.00           H  
ATOM   2938 HG22 THR   192       8.567 -27.399 -31.126  0.00-20.00           H  
ATOM   2939 HG23 THR   192       9.276 -27.068 -29.579  0.00-20.00           H  
ATOM   2940  OG1 THR   192       7.542 -24.601 -29.863  0.00-20.00           O  
ATOM   2941  HG1 THR   192       7.283 -24.299 -30.702  0.00-20.00           H  
ATOM   2942  C   THR   192       6.260 -27.785 -31.183  0.00-20.00           C  
ATOM   2943  O   THR   192       6.857 -28.209 -32.165  0.00-20.00           O  
ATOM   2944  N   LYN   193       5.694 -28.587 -30.327  0.00-20.00           N  
ATOM   2945  H   LYN   193       5.098 -28.228 -29.558  0.00-20.00           H  
ATOM   2946  CA  LYN   193       5.674 -30.061 -30.527  0.00-20.00           C  
ATOM   2947  HA  LYN   193       6.646 -30.337 -30.982  0.00-20.00           H  
ATOM   2948  CB  LYN   193       5.445 -30.856 -29.161  0.00-20.00           C  
ATOM   2949  HB2 LYN   193       6.238 -30.532 -28.472  0.00-20.00           H  
ATOM   2950  HB3 LYN   193       4.503 -30.584 -28.737  0.00-20.00           H  
ATOM   2951  CG  LYN   193       5.508 -32.307 -29.360  0.00-20.00           C  
ATOM   2952  HG2 LYN   193       4.904 -32.656 -30.177  0.00-20.00           H  
ATOM   2953  HG3 LYN   193       5.071 -32.754 -28.461  0.00-20.00           H  
ATOM   2954  CD  LYN   193       6.968 -32.831 -29.519  0.00-20.00           C  
ATOM   2955  HD2 LYN   193       7.552 -32.647 -28.584  0.00-20.00           H  
ATOM   2956  HD3 LYN   193       7.472 -32.289 -30.327  0.00-20.00           H  
ATOM   2957  CE  LYN   193       6.873 -34.368 -29.832  0.00-20.00           C  
ATOM   2958  HE2 LYN   193       6.536 -34.464 -30.830  0.00-20.00           H  
ATOM   2959  HE3 LYN   193       6.158 -34.839 -29.154  0.00-20.00           H  
ATOM   2960  NZ  LYN   193       8.222 -34.945 -29.692  0.00-20.00           N  
ATOM   2961  HZ1 LYN   193       8.820 -34.533 -30.397  0.00-20.00           H  
ATOM   2962  HZ2 LYN   193       8.153 -35.893 -29.949  0.00-20.00           H  
ATOM   2963  C   LYN   193       4.640 -30.395 -31.590  0.00-20.00           C  
ATOM   2964  O   LYN   193       4.869 -31.258 -32.499  0.00-20.00           O  
ATOM   2965  N   ARN   194       3.423 -29.875 -31.455  0.00-20.00           N  
ATOM   2966  H   ARN   194       3.226 -29.293 -30.619  0.00-20.00           H  
ATOM   2967  CA  ARN   194       2.403 -30.011 -32.478  0.00-20.00           C  
ATOM   2968  HA  ARN   194       1.951 -31.001 -32.421  0.00-20.00           H  
ATOM   2969  CB  ARN   194       1.335 -28.964 -32.233  0.00-20.00           C  
ATOM   2970  HB2 ARN   194       1.111 -28.388 -33.113  0.00-20.00           H  
ATOM   2971  HB3 ARN   194       1.658 -28.192 -31.541  0.00-20.00           H  
ATOM   2972  CG  ARN   194       0.039 -29.547 -31.795  0.00-20.00           C  
ATOM   2973  HG2 ARN   194      -0.559 -30.065 -32.566  0.00-20.00           H  
ATOM   2974  HG3 ARN   194       0.366 -30.284 -30.969  0.00-20.00           H  
ATOM   2975  CD  ARN   194      -0.812 -28.526 -31.058  0.00-20.00           C  
ATOM   2976  HD2 ARN   194      -0.226 -28.085 -30.261  0.00-20.00           H  
ATOM   2977  HD3 ARN   194      -1.006 -27.723 -31.784  0.00-20.00           H  
ATOM   2978  NE  ARN   194      -2.055 -29.074 -30.601  0.00-20.00           N  
ATOM   2979  HE  ARN   194      -2.047 -30.100 -30.517  0.00-20.00           H  
ATOM   2980  CZ  ARN   194      -2.696 -28.436 -29.504  0.00-20.00           C  
ATOM   2981  NH1 ARN   194      -2.194 -27.521 -28.795  0.00-20.00           N  
ATOM   2982 HH11 ARN   194      -2.413 -27.547 -27.799  0.00-20.00           H  
ATOM   2983  NH2 ARN   194      -3.947 -29.062 -29.216  0.00-20.00           N  
ATOM   2984 HH21 ARN   194      -4.692 -28.662 -29.731  0.00-20.00           H  
ATOM   2985 HH22 ARN   194      -4.163 -28.972 -28.237  0.00-20.00           H  
ATOM   2986  C   ARN   194       2.946 -29.790 -33.902  0.00-20.00           C  
ATOM   2987  O   ARN   194       2.857 -30.643 -34.751  0.00-20.00           O  
ATOM   2988  N   ASN   195       3.658 -28.655 -34.013  0.00-20.00           N  
ATOM   2989  H   ASN   195       3.797 -27.996 -33.252  0.00-20.00           H  
ATOM   2990  CA  ASN   195       4.322 -28.214 -35.305  0.00-20.00           C  
ATOM   2991  HA  ASN   195       3.601 -28.244 -36.090  0.00-20.00           H  
ATOM   2992  CB  ASN   195       5.046 -26.796 -35.214  0.00-20.00           C  
ATOM   2993  HB2 ASN   195       5.783 -26.870 -34.429  0.00-20.00           H  
ATOM   2994  HB3 ASN   195       4.290 -26.032 -35.064  0.00-20.00           H  
ATOM   2995  CG  ASN   195       5.744 -26.550 -36.547  0.00-20.00           C  
ATOM   2996  OD1 ASN   195       5.159 -25.992 -37.484  0.00-20.00           O  
ATOM   2997  ND2 ASN   195       6.984 -27.030 -36.665  0.00-20.00           N  
ATOM   2998 HD21 ASN   195       7.542 -27.293 -35.887  0.00-20.00           H  
ATOM   2999 HD22 ASN   195       7.233 -27.363 -37.621  0.00-20.00           H  
ATOM   3000  C   ASN   195       5.315 -29.256 -35.780  0.00-20.00           C  
ATOM   3001  O   ASN   195       5.498 -29.469 -36.975  0.00-20.00           O  
ATOM   3002  N   MET   196       5.993 -29.960 -34.822  0.00-20.00           N  
ATOM   3003  H   MET   196       5.628 -29.960 -33.914  0.00-20.00           H  
ATOM   3004  CA  MET   196       6.922 -30.985 -35.243  0.00-20.00           C  
ATOM   3005  HA  MET   196       7.619 -30.518 -35.974  0.00-20.00           H  
ATOM   3006  CB  MET   196       7.739 -31.486 -34.063  0.00-20.00           C  
ATOM   3007  HB2 MET   196       8.276 -30.681 -33.583  0.00-20.00           H  
ATOM   3008  HB3 MET   196       7.011 -31.910 -33.412  0.00-20.00           H  
ATOM   3009  CG  MET   196       8.704 -32.666 -34.403  0.00-20.00           C  
ATOM   3010  HG2 MET   196       8.925 -32.530 -35.477  0.00-20.00           H  
ATOM   3011  HG3 MET   196       9.623 -32.537 -33.756  0.00-20.00           H  
ATOM   3012  SD  MET   196       7.933 -34.230 -34.069  0.00-20.00           S  
ATOM   3013  CE  MET   196       8.822 -35.180 -35.268  0.00-20.00           C  
ATOM   3014  HE1 MET   196       8.335 -36.154 -35.395  0.00-20.00           H  
ATOM   3015  HE2 MET   196       9.825 -35.371 -34.900  0.00-20.00           H  
ATOM   3016  HE3 MET   196       8.851 -34.649 -36.227  0.00-20.00           H  
ATOM   3017  C   MET   196       6.105 -32.115 -35.893  0.00-20.00           C  
ATOM   3018  O   MET   196       6.494 -32.681 -36.884  0.00-20.00           O  
ATOM   3019  N   TYR   197       4.987 -32.490 -35.284  0.00-20.00           N  
ATOM   3020  H   TYR   197       4.880 -32.197 -34.329  0.00-20.00           H  
ATOM   3021  CA  TYR   197       4.099 -33.490 -35.814  0.00-20.00           C  
ATOM   3022  HA  TYR   197       4.639 -34.413 -35.950  0.00-20.00           H  
ATOM   3023  CB  TYR   197       2.951 -33.755 -34.848  0.00-20.00           C  
ATOM   3024  HB2 TYR   197       2.035 -34.064 -35.349  0.00-20.00           H  
ATOM   3025  HB3 TYR   197       2.614 -32.829 -34.372  0.00-20.00           H  
ATOM   3026  CG  TYR   197       3.253 -34.738 -33.755  0.00-20.00           C  
ATOM   3027  CD1 TYR   197       3.036 -34.422 -32.384  0.00-20.00           C  
ATOM   3028  HD1 TYR   197       2.748 -33.462 -32.104  0.00-20.00           H  
ATOM   3029  CE1 TYR   197       3.380 -35.373 -31.355  0.00-20.00           C  
ATOM   3030  HE1 TYR   197       3.214 -35.092 -30.340  0.00-20.00           H  
ATOM   3031  CZ  TYR   197       4.011 -36.561 -31.703  0.00-20.00           C  
ATOM   3032  OH  TYR   197       4.421 -37.483 -30.780  0.00-20.00           O  
ATOM   3033  HH  TYR   197       4.738 -38.297 -31.165  0.00-20.00           H  
ATOM   3034  CE2 TYR   197       4.295 -36.786 -33.032  0.00-20.00           C  
ATOM   3035  HE2 TYR   197       4.865 -37.660 -33.316  0.00-20.00           H  
ATOM   3036  CD2 TYR   197       3.927 -35.930 -34.079  0.00-20.00           C  
ATOM   3037  HD2 TYR   197       4.379 -36.089 -35.005  0.00-20.00           H  
ATOM   3038  C   TYR   197       3.539 -33.063 -37.157  0.00-20.00           C  
ATOM   3039  O   TYR   197       3.476 -33.880 -38.057  0.00-20.00           O  
ATOM   3040  N   GLH   198       3.111 -31.789 -37.271  0.00-20.00           N  
ATOM   3041  H   GLH   198       3.256 -31.137 -36.509  0.00-20.00           H  
ATOM   3042  CA  GLH   198       2.525 -31.299 -38.512  0.00-20.00           C  
ATOM   3043  HA  GLH   198       1.651 -31.907 -38.752  0.00-20.00           H  
ATOM   3044  CB  GLH   198       2.089 -29.828 -38.268  0.00-20.00           C  
ATOM   3045  HB2 GLH   198       2.910 -29.167 -38.203  0.00-20.00           H  
ATOM   3046  HB3 GLH   198       1.515 -29.809 -37.358  0.00-20.00           H  
ATOM   3047  CG  GLH   198       1.083 -29.458 -39.357  0.00-20.00           C  
ATOM   3048  HG2 GLH   198       0.254 -30.172 -39.353  0.00-20.00           H  
ATOM   3049  HG3 GLH   198       1.572 -29.624 -40.338  0.00-20.00           H  
ATOM   3050  CD  GLH   198       0.566 -28.060 -39.289  0.00-20.00           C  
ATOM   3051  OE1 GLH   198      -0.230 -27.694 -40.318  0.00-20.00           O  
ATOM   3052  OE2 GLH   198       0.772 -27.390 -38.287  0.00-20.00           O  
ATOM   3053  HE1 GLH   198      -1.125 -27.918 -40.216  0.00-20.00           H  
ATOM   3054  C   GLH   198       3.542 -31.365 -39.647  0.00-20.00           C  
ATOM   3055  O   GLH   198       3.237 -31.878 -40.674  0.00-20.00           O  
ATOM   3056  N   SER   199       4.730 -30.830 -39.363  0.00-20.00           N  
ATOM   3057  H   SER   199       4.948 -30.612 -38.395  0.00-20.00           H  
ATOM   3058  CA  SER   199       5.760 -30.839 -40.391  0.00-20.00           C  
ATOM   3059  HA  SER   199       5.455 -30.298 -41.296  0.00-20.00           H  
ATOM   3060  CB  SER   199       7.050 -30.212 -39.905  0.00-20.00           C  
ATOM   3061  HB2 SER   199       6.839 -29.224 -39.382  0.00-20.00           H  
ATOM   3062  HB3 SER   199       7.752 -30.051 -40.699  0.00-20.00           H  
ATOM   3063  OG  SER   199       7.717 -31.097 -39.011  0.00-20.00           O  
ATOM   3064  HG  SER   199       7.331 -31.967 -39.005  0.00-20.00           H  
ATOM   3065  C   SER   199       6.016 -32.269 -40.812  0.00-20.00           C  
ATOM   3066  O   SER   199       6.797 -32.485 -41.723  0.00-20.00           O  
ATOM   3067  N   LYN   200       5.443 -33.250 -40.154  0.00-20.00           N  
ATOM   3068  H   LYN   200       4.677 -33.095 -39.487  0.00-20.00           H  
ATOM   3069  CA  LYN   200       5.739 -34.647 -40.400  0.00-20.00           C  
ATOM   3070  HA  LYN   200       6.537 -34.605 -41.103  0.00-20.00           H  
ATOM   3071  CB  LYN   200       6.246 -35.402 -39.145  0.00-20.00           C  
ATOM   3072  HB2 LYN   200       6.085 -36.503 -39.233  0.00-20.00           H  
ATOM   3073  HB3 LYN   200       5.611 -35.105 -38.327  0.00-20.00           H  
ATOM   3074  CG  LYN   200       7.708 -35.113 -38.729  0.00-20.00           C  
ATOM   3075  HG2 LYN   200       7.782 -34.783 -37.701  0.00-20.00           H  
ATOM   3076  HG3 LYN   200       8.021 -34.253 -39.288  0.00-20.00           H  
ATOM   3077  CD  LYN   200       8.660 -36.313 -38.883  0.00-20.00           C  
ATOM   3078  HD2 LYN   200       8.218 -37.227 -38.545  0.00-20.00           H  
ATOM   3079  HD3 LYN   200       8.882 -36.437 -39.965  0.00-20.00           H  
ATOM   3080  CE  LYN   200      10.073 -36.013 -38.290  0.00-20.00           C  
ATOM   3081  HE2 LYN   200      10.264 -36.596 -37.422  0.00-20.00           H  
ATOM   3082  HE3 LYN   200      10.068 -34.951 -37.956  0.00-20.00           H  
ATOM   3083  NZ  LYN   200      11.098 -36.214 -39.298  0.00-20.00           N  
ATOM   3084  HZ1 LYN   200      11.902 -35.683 -39.049  0.00-20.00           H  
ATOM   3085  HZ2 LYN   200      11.372 -37.199 -39.321  0.00-20.00           H  
ATOM   3086  C   LYN   200       4.599 -35.373 -41.068  0.00-20.00           C  
ATOM   3087  O   LYN   200       4.758 -36.459 -41.637  0.00-20.00           O  
ATOM   3088  N   GLY   201       3.429 -34.727 -41.086  0.00-20.00           N  
ATOM   3089  H   GLY   201       3.349 -33.771 -40.858  0.00-20.00           H  
ATOM   3090  CA  GLY   201       2.275 -35.338 -41.708  0.00-20.00           C  
ATOM   3091  HA2 GLY   201       2.538 -35.795 -42.691  0.00-20.00           H  
ATOM   3092  HA3 GLY   201       1.555 -34.574 -41.849  0.00-20.00           H  
ATOM   3093  C   GLY   201       1.559 -36.447 -40.836  0.00-20.00           C  
ATOM   3094  O   GLY   201       0.936 -37.343 -41.388  0.00-20.00           O  
ATOM   3095  N   SER   202       1.579 -36.343 -39.520  0.00-20.00           N  
ATOM   3096  H   SER   202       2.343 -35.833 -39.114  0.00-20.00           H  
ATOM   3097  CA  SER   202       0.848 -37.293 -38.667  0.00-20.00           C  
ATOM   3098  HA  SER   202       1.046 -38.262 -39.075  0.00-20.00           H  
ATOM   3099  CB  SER   202       1.381 -37.213 -37.191  0.00-20.00           C  
ATOM   3100  HB2 SER   202       2.159 -36.510 -37.149  0.00-20.00           H  
ATOM   3101  HB3 SER   202       1.824 -38.223 -36.954  0.00-20.00           H  
ATOM   3102  OG  SER   202       0.315 -36.984 -36.275  0.00-20.00           O  
ATOM   3103  HG  SER   202       0.277 -37.730 -35.653  0.00-20.00           H  
ATOM   3104  C   SER   202      -0.587 -37.054 -38.724  0.00-20.00           C  
ATOM   3105  O   SER   202      -0.966 -35.896 -38.804  0.00-20.00           O  
ATOM   3106  N   SER   203      -1.383 -38.095 -38.802  0.00-20.00           N  
ATOM   3107  H   SER   203      -0.969 -38.983 -39.076  0.00-20.00           H  
ATOM   3108  CA  SER   203      -2.821 -38.072 -38.695  0.00-20.00           C  
ATOM   3109  HA  SER   203      -3.132 -37.457 -39.525  0.00-20.00           H  
ATOM   3110  CB  SER   203      -3.371 -39.454 -38.938  0.00-20.00           C  
ATOM   3111  HB2 SER   203      -3.971 -39.790 -38.018  0.00-20.00           H  
ATOM   3112  HB3 SER   203      -4.089 -39.355 -39.810  0.00-20.00           H  
ATOM   3113  OG  SER   203      -2.344 -40.400 -39.199  0.00-20.00           O  
ATOM   3114  HG  SER   203      -1.515 -40.018 -38.921  0.00-20.00           H  
ATOM   3115  C   SER   203      -3.316 -37.537 -37.378  0.00-20.00           C  
ATOM   3116  O   SER   203      -4.387 -36.943 -37.280  0.00-20.00           O  
ATOM   3117  N   ALA   204      -2.459 -37.693 -36.317  0.00-20.00           N  
ATOM   3118  H   ALA   204      -1.500 -37.952 -36.453  0.00-20.00           H  
ATOM   3119  CA  ALA   204      -2.923 -37.308 -35.000  0.00-20.00           C  
ATOM   3120  HA  ALA   204      -3.797 -37.863 -34.778  0.00-20.00           H  
ATOM   3121  CB  ALA   204      -1.849 -37.581 -33.974  0.00-20.00           C  
ATOM   3122  HB1 ALA   204      -1.125 -36.751 -33.951  0.00-20.00           H  
ATOM   3123  HB2 ALA   204      -2.358 -37.604 -32.985  0.00-20.00           H  
ATOM   3124  HB3 ALA   204      -1.302 -38.496 -34.148  0.00-20.00           H  
ATOM   3125  C   ALA   204      -3.343 -35.855 -35.027  0.00-20.00           C  
ATOM   3126  O   ALA   204      -4.084 -35.434 -34.196  0.00-20.00           O  
ATOM   3127  N   VAL   205      -2.808 -35.083 -35.989  0.00-20.00           N  
ATOM   3128  H   VAL   205      -2.382 -35.484 -36.802  0.00-20.00           H  
ATOM   3129  CA  VAL   205      -2.987 -33.610 -35.984  0.00-20.00           C  
ATOM   3130  HA  VAL   205      -2.867 -33.248 -34.949  0.00-20.00           H  
ATOM   3131  CB  VAL   205      -1.929 -32.841 -36.783  0.00-20.00           C  
ATOM   3132  HB  VAL   205      -2.008 -31.732 -36.500  0.00-20.00           H  
ATOM   3133  CG1 VAL   205      -0.504 -33.337 -36.469  0.00-20.00           C  
ATOM   3134 HG11 VAL   205      -0.138 -32.875 -35.525  0.00-20.00           H  
ATOM   3135 HG12 VAL   205      -0.410 -34.412 -36.389  0.00-20.00           H  
ATOM   3136 HG13 VAL   205       0.189 -33.051 -37.284  0.00-20.00           H  
ATOM   3137  CG2 VAL   205      -2.226 -32.897 -38.270  0.00-20.00           C  
ATOM   3138 HG21 VAL   205      -2.944 -32.174 -38.537  0.00-20.00           H  
ATOM   3139 HG22 VAL   205      -1.370 -32.761 -38.892  0.00-20.00           H  
ATOM   3140 HG23 VAL   205      -2.615 -33.884 -38.459  0.00-20.00           H  
ATOM   3141  C   VAL   205      -4.344 -33.236 -36.513  0.00-20.00           C  
ATOM   3142  O   VAL   205      -4.785 -32.139 -36.242  0.00-20.00           O  
ATOM   3143  N   ALA   206      -5.030 -34.196 -37.129  0.00-20.00           N  
ATOM   3144  H   ALA   206      -4.619 -35.018 -37.434  0.00-20.00           H  
ATOM   3145  CA  ALA   206      -6.378 -34.058 -37.594  0.00-20.00           C  
ATOM   3146  HA  ALA   206      -6.514 -32.990 -37.864  0.00-20.00           H  
ATOM   3147  CB  ALA   206      -6.573 -34.868 -38.810  0.00-20.00           C  
ATOM   3148  HB1 ALA   206      -6.707 -34.178 -39.699  0.00-20.00           H  
ATOM   3149  HB2 ALA   206      -7.437 -35.477 -38.744  0.00-20.00           H  
ATOM   3150  HB3 ALA   206      -5.681 -35.447 -39.027  0.00-20.00           H  
ATOM   3151  C   ALA   206      -7.410 -34.479 -36.517  0.00-20.00           C  
ATOM   3152  O   ALA   206      -8.536 -33.924 -36.502  0.00-20.00           O  
ATOM   3153  N   ASH   207      -7.062 -35.402 -35.599  0.00-20.00           N  
ATOM   3154  H   ASH   207      -6.105 -35.555 -35.520  0.00-20.00           H  
ATOM   3155  CA  ASH   207      -7.900 -35.968 -34.623  0.00-20.00           C  
ATOM   3156  HA  ASH   207      -8.920 -36.081 -35.024  0.00-20.00           H  
ATOM   3157  CB  ASH   207      -7.377 -37.392 -34.327  0.00-20.00           C  
ATOM   3158  HB2 ASH   207      -7.348 -37.983 -35.242  0.00-20.00           H  
ATOM   3159  HB3 ASH   207      -6.352 -37.332 -33.967  0.00-20.00           H  
ATOM   3160  CG  ASH   207      -8.301 -38.073 -33.329  0.00-20.00           C  
ATOM   3161  OD1 ASH   207      -7.812 -39.292 -33.004  0.00-20.00           O  
ATOM   3162  OD2 ASH   207      -9.403 -37.621 -33.037  0.00-20.00           O  
ATOM   3163  HD1 ASH   207      -8.466 -39.947 -33.175  0.00-20.00           H  
ATOM   3164  C   ASH   207      -7.949 -35.125 -33.381  0.00-20.00           C  
ATOM   3165  O   ASH   207      -6.919 -34.803 -32.832  0.00-20.00           O  
ATOM   3166  N   ASH   208      -9.206 -34.813 -32.969  0.00-20.00           N  
ATOM   3167  H   ASH   208      -9.946 -35.385 -33.343  0.00-20.00           H  
ATOM   3168  CA  ASH   208      -9.456 -33.901 -31.879  0.00-20.00           C  
ATOM   3169  HA  ASH   208      -8.636 -33.205 -31.808  0.00-20.00           H  
ATOM   3170  CB  ASH   208     -10.719 -33.073 -32.110  0.00-20.00           C  
ATOM   3171  HB2 ASH   208     -11.236 -32.971 -31.157  0.00-20.00           H  
ATOM   3172  HB3 ASH   208     -11.278 -33.585 -32.871  0.00-20.00           H  
ATOM   3173  CG  ASH   208     -10.364 -31.642 -32.592  0.00-20.00           C  
ATOM   3174  OD1 ASH   208      -9.062 -31.299 -32.694  0.00-20.00           O  
ATOM   3175  OD2 ASH   208     -11.225 -30.785 -32.823  0.00-20.00           O  
ATOM   3176  HD1 ASH   208      -8.470 -31.871 -32.203  0.00-20.00           H  
ATOM   3177  C   ASH   208      -9.604 -34.638 -30.529  0.00-20.00           C  
ATOM   3178  O   ASH   208     -10.122 -34.054 -29.563  0.00-20.00           O  
ATOM   3179  N   SER   209      -9.129 -35.871 -30.473  0.00-20.00           N  
ATOM   3180  H   SER   209      -8.939 -36.438 -31.266  0.00-20.00           H  
ATOM   3181  CA  SER   209      -9.041 -36.597 -29.176  0.00-20.00           C  
ATOM   3182  HA  SER   209      -9.428 -35.901 -28.394  0.00-20.00           H  
ATOM   3183  CB  SER   209      -9.761 -37.941 -29.275  0.00-20.00           C  
ATOM   3184  HB2 SER   209     -10.028 -38.310 -28.269  0.00-20.00           H  
ATOM   3185  HB3 SER   209     -10.711 -37.791 -29.844  0.00-20.00           H  
ATOM   3186  OG  SER   209      -8.906 -38.912 -29.861  0.00-20.00           O  
ATOM   3187  HG  SER   209      -8.330 -38.468 -30.520  0.00-20.00           H  
ATOM   3188  C   SER   209      -7.564 -36.826 -28.999  0.00-20.00           C  
ATOM   3189  O   SER   209      -7.141 -37.426 -28.000  0.00-20.00           O  
ATOM   3190  N   LYN   210      -6.733 -36.308 -29.847  0.00-20.00           N  
ATOM   3191  H   LYN   210      -7.042 -36.162 -30.748  0.00-20.00           H  
ATOM   3192  CA  LYN   210      -5.258 -36.366 -29.738  0.00-20.00           C  
ATOM   3193  HA  LYN   210      -4.998 -36.813 -28.784  0.00-20.00           H  
ATOM   3194  CB  LYN   210      -4.667 -37.281 -30.817  0.00-20.00           C  
ATOM   3195  HB2 LYN   210      -4.980 -36.987 -31.834  0.00-20.00           H  
ATOM   3196  HB3 LYN   210      -3.599 -37.312 -30.778  0.00-20.00           H  
ATOM   3197  CG  LYN   210      -5.190 -38.697 -30.617  0.00-20.00           C  
ATOM   3198  HG2 LYN   210      -4.964 -39.034 -29.564  0.00-20.00           H  
ATOM   3199  HG3 LYN   210      -6.290 -38.771 -30.776  0.00-20.00           H  
ATOM   3200  CD  LYN   210      -4.472 -39.613 -31.621  0.00-20.00           C  
ATOM   3201  HD2 LYN   210      -4.638 -39.319 -32.641  0.00-20.00           H  
ATOM   3202  HD3 LYN   210      -3.407 -39.616 -31.310  0.00-20.00           H  
ATOM   3203  CE  LYN   210      -5.010 -41.023 -31.417  0.00-20.00           C  
ATOM   3204  HE2 LYN   210      -5.273 -41.186 -30.357  0.00-20.00           H  
ATOM   3205  HE3 LYN   210      -5.904 -41.208 -32.073  0.00-20.00           H  
ATOM   3206  NZ  LYN   210      -3.884 -41.917 -31.845  0.00-20.00           N  
ATOM   3207  HZ1 LYN   210      -2.981 -41.455 -31.795  0.00-20.00           H  
ATOM   3208  HZ2 LYN   210      -3.775 -42.653 -31.145  0.00-20.00           H  
ATOM   3209  C   LYN   210      -4.557 -35.014 -29.694  0.00-20.00           C  
ATOM   3210  O   LYN   210      -5.197 -33.974 -29.973  0.00-20.00           O  
ATOM   3211  N   LEU   211      -3.292 -35.021 -29.416  0.00-20.00           N  
ATOM   3212  H   LEU   211      -2.806 -35.847 -29.478  0.00-20.00           H  
ATOM   3213  CA  LEU   211      -2.541 -33.758 -29.348  0.00-20.00           C  
ATOM   3214  HA  LEU   211      -1.528 -33.998 -29.069  0.00-20.00           H  
ATOM   3215  CB  LEU   211      -2.500 -33.042 -30.718  0.00-20.00           C  
ATOM   3216  HB2 LEU   211      -3.487 -33.194 -31.183  0.00-20.00           H  
ATOM   3217  HB3 LEU   211      -2.501 -32.018 -30.554  0.00-20.00           H  
ATOM   3218  CG  LEU   211      -1.331 -33.538 -31.528  0.00-20.00           C  
ATOM   3219  HG  LEU   211      -0.380 -33.539 -30.921  0.00-20.00           H  
ATOM   3220  CD1 LEU   211      -1.563 -34.920 -31.974  0.00-20.00           C  
ATOM   3221 HD11 LEU   211      -0.773 -35.593 -31.635  0.00-20.00           H  
ATOM   3222 HD12 LEU   211      -2.553 -35.284 -31.701  0.00-20.00           H  
ATOM   3223 HD13 LEU   211      -1.462 -34.885 -33.113  0.00-20.00           H  
ATOM   3224  CD2 LEU   211      -1.195 -32.640 -32.748  0.00-20.00           C  
ATOM   3225 HD21 LEU   211      -0.233 -32.142 -32.780  0.00-20.00           H  
ATOM   3226 HD22 LEU   211      -1.900 -31.860 -32.668  0.00-20.00           H  
ATOM   3227 HD23 LEU   211      -1.405 -33.128 -33.716  0.00-20.00           H  
ATOM   3228  C   LEU   211      -3.142 -32.766 -28.335  0.00-20.00           C  
ATOM   3229  O   LEU   211      -3.207 -31.632 -28.710  0.00-20.00           O  
ATOM   3230  N   ARG   212      -3.577 -33.214 -27.141  0.00-20.00           N  
ATOM   3231  H   ARG   212      -3.472 -34.171 -26.893  0.00-20.00           H  
ATOM   3232  CA  ARG   212      -4.072 -32.349 -26.153  0.00-20.00           C  
ATOM   3233  HA  ARG   212      -4.402 -31.333 -26.449  0.00-20.00           H  
ATOM   3234  CB  ARG   212      -5.352 -32.894 -25.521  0.00-20.00           C  
ATOM   3235  HB2 ARG   212      -5.204 -33.947 -25.129  0.00-20.00           H  
ATOM   3236  HB3 ARG   212      -5.673 -32.303 -24.668  0.00-20.00           H  
ATOM   3237  CG  ARG   212      -6.466 -33.103 -26.489  0.00-20.00           C  
ATOM   3238  HG2 ARG   212      -6.687 -32.169 -26.990  0.00-20.00           H  
ATOM   3239  HG3 ARG   212      -6.274 -33.826 -27.322  0.00-20.00           H  
ATOM   3240  CD  ARG   212      -7.686 -33.555 -25.734  0.00-20.00           C  
ATOM   3241  HD2 ARG   212      -7.552 -34.420 -25.028  0.00-20.00           H  
ATOM   3242  HD3 ARG   212      -7.850 -32.714 -25.068  0.00-20.00           H  
ATOM   3243  NE  ARG   212      -8.930 -33.721 -26.530  0.00-20.00           N  
ATOM   3244  HE  ARG   212      -8.870 -34.244 -27.375  0.00-20.00           H  
ATOM   3245  CZ  ARG   212     -10.177 -33.475 -26.095  0.00-20.00           C  
ATOM   3246  NH1 ARG   212     -10.470 -32.879 -24.939  0.00-20.00           N  
ATOM   3247 HH11 ARG   212     -11.455 -32.640 -24.781  0.00-20.00           H  
ATOM   3248 HH12 ARG   212      -9.760 -32.696 -24.210  0.00-20.00           H  
ATOM   3249  NH2 ARG   212     -11.118 -33.827 -26.924  0.00-20.00           N  
ATOM   3250 HH21 ARG   212     -12.096 -33.908 -26.737  0.00-20.00           H  
ATOM   3251 HH22 ARG   212     -10.884 -34.509 -27.689  0.00-20.00           H  
ATOM   3252  C   ARG   212      -3.051 -32.218 -25.035  0.00-20.00           C  
ATOM   3253  O   ARG   212      -2.515 -33.244 -24.666  0.00-20.00           O  
ATOM   3254  N   PRO   213      -2.833 -31.018 -24.443  0.00-20.00           N  
ATOM   3255  CD  PRO   213      -3.069 -29.721 -25.011  0.00-20.00           C  
ATOM   3256  HD2 PRO   213      -4.099 -29.535 -25.109  0.00-20.00           H  
ATOM   3257  HD3 PRO   213      -2.645 -29.710 -26.017  0.00-20.00           H  
ATOM   3258  CG  PRO   213      -2.319 -28.699 -24.198  0.00-20.00           C  
ATOM   3259  HG2 PRO   213      -1.369 -28.409 -24.573  0.00-20.00           H  
ATOM   3260  HG3 PRO   213      -2.970 -27.812 -24.214  0.00-20.00           H  
ATOM   3261  CB  PRO   213      -2.076 -29.430 -22.904  0.00-20.00           C  
ATOM   3262  HB2 PRO   213      -2.932 -29.164 -22.267  0.00-20.00           H  
ATOM   3263  HB3 PRO   213      -1.227 -28.986 -22.378  0.00-20.00           H  
ATOM   3264  CA  PRO   213      -2.013 -30.881 -23.215  0.00-20.00           C  
ATOM   3265  HA  PRO   213      -1.068 -31.259 -23.496  0.00-20.00           H  
ATOM   3266  C   PRO   213      -2.544 -31.792 -22.065  0.00-20.00           C  
ATOM   3267  O   PRO   213      -3.705 -31.712 -21.810  0.00-20.00           O  
ATOM   3268  N   VAL   214      -1.666 -32.468 -21.374  0.00-20.00           N  
ATOM   3269  H   VAL   214      -0.680 -32.434 -21.704  0.00-20.00           H  
ATOM   3270  CA  VAL   214      -2.053 -33.371 -20.242  0.00-20.00           C  
ATOM   3271  HA  VAL   214      -3.087 -33.311 -20.161  0.00-20.00           H  
ATOM   3272  CB  VAL   214      -1.562 -34.929 -20.451  0.00-20.00           C  
ATOM   3273  HB  VAL   214      -0.491 -34.898 -20.654  0.00-20.00           H  
ATOM   3274  CG1 VAL   214      -1.784 -35.895 -19.312  0.00-20.00           C  
ATOM   3275 HG11 VAL   214      -1.203 -35.571 -18.430  0.00-20.00           H  
ATOM   3276 HG12 VAL   214      -1.461 -36.879 -19.680  0.00-20.00           H  
ATOM   3277 HG13 VAL   214      -2.881 -35.971 -19.177  0.00-20.00           H  
ATOM   3278  CG2 VAL   214      -2.223 -35.458 -21.720  0.00-20.00           C  
ATOM   3279 HG21 VAL   214      -3.260 -35.578 -21.530  0.00-20.00           H  
ATOM   3280 HG22 VAL   214      -1.847 -36.447 -21.978  0.00-20.00           H  
ATOM   3281 HG23 VAL   214      -2.056 -34.756 -22.556  0.00-20.00           H  
ATOM   3282  C   VAL   214      -1.594 -32.642 -18.980  0.00-20.00           C  
ATOM   3283  O   VAL   214      -0.455 -32.211 -18.947  0.00-20.00           O  
ATOM   3284  N   ILE   215      -2.454 -32.272 -18.089  0.00-20.00           N  
ATOM   3285  H   ILE   215      -3.417 -32.600 -18.218  0.00-20.00           H  
ATOM   3286  CA  ILE   215      -2.289 -31.406 -16.974  0.00-20.00           C  
ATOM   3287  HA  ILE   215      -1.255 -31.110 -17.000  0.00-20.00           H  
ATOM   3288  CB  ILE   215      -3.247 -30.190 -17.208  0.00-20.00           C  
ATOM   3289  HB  ILE   215      -4.320 -30.492 -17.267  0.00-20.00           H  
ATOM   3290  CG2 ILE   215      -3.059 -29.144 -16.030  0.00-20.00           C  
ATOM   3291 HG21 ILE   215      -3.245 -29.469 -15.020  0.00-20.00           H  
ATOM   3292 HG22 ILE   215      -2.053 -28.752 -16.134  0.00-20.00           H  
ATOM   3293 HG23 ILE   215      -3.718 -28.282 -16.058  0.00-20.00           H  
ATOM   3294  CG1 ILE   215      -3.065 -29.383 -18.542  0.00-20.00           C  
ATOM   3295 HG12 ILE   215      -2.062 -28.923 -18.504  0.00-20.00           H  
ATOM   3296 HG13 ILE   215      -3.086 -30.107 -19.340  0.00-20.00           H  
ATOM   3297  CD1 ILE   215      -4.144 -28.320 -18.682  0.00-20.00           C  
ATOM   3298 HD11 ILE   215      -5.181 -28.741 -18.742  0.00-20.00           H  
ATOM   3299 HD12 ILE   215      -3.911 -27.753 -19.608  0.00-20.00           H  
ATOM   3300 HD13 ILE   215      -4.067 -27.620 -17.856  0.00-20.00           H  
ATOM   3301  C   ILE   215      -2.779 -32.224 -15.744  0.00-20.00           C  
ATOM   3302  O   ILE   215      -3.902 -32.755 -15.765  0.00-20.00           O  
ATOM   3303  N   HID   216      -2.003 -32.284 -14.684  0.00-20.00           N  
ATOM   3304  H   HID   216      -1.058 -31.997 -14.911  0.00-20.00           H  
ATOM   3305  CA  HID   216      -2.341 -32.821 -13.337  0.00-20.00           C  
ATOM   3306  HA  HID   216      -3.340 -32.599 -13.217  0.00-20.00           H  
ATOM   3307  CB  HID   216      -2.201 -34.347 -13.222  0.00-20.00           C  
ATOM   3308  HB2 HID   216      -2.575 -34.765 -12.307  0.00-20.00           H  
ATOM   3309  HB3 HID   216      -2.752 -34.829 -13.926  0.00-20.00           H  
ATOM   3310  CG  HID   216      -0.771 -34.810 -13.355  0.00-20.00           C  
ATOM   3311  ND1 HID   216       0.073 -34.922 -12.293  0.00-20.00           N  
ATOM   3312  HD1 HID   216      -0.075 -34.599 -11.341  0.00-20.00           H  
ATOM   3313  CE1 HID   216       1.189 -35.431 -12.765  0.00-20.00           C  
ATOM   3314  HE1 HID   216       2.059 -35.637 -12.179  0.00-20.00           H  
ATOM   3315  NE2 HID   216       1.146 -35.815 -14.040  0.00-20.00           N  
ATOM   3316  CD2 HID   216      -0.130 -35.392 -14.446  0.00-20.00           C  
ATOM   3317  HD2 HID   216      -0.483 -35.729 -15.433  0.00-20.00           H  
ATOM   3318  C   HID   216      -1.430 -32.090 -12.260  0.00-20.00           C  
ATOM   3319  O   HID   216      -0.256 -31.781 -12.491  0.00-20.00           O  
ATOM   3320  N   CSP   217      -1.922 -32.048 -11.019  0.00-20.00           N  
ATOM   3321  H   CSP   217      -2.924 -32.153 -10.862  0.00-20.00           H  
ATOM   3322  CA  CSP   217      -1.256 -31.656  -9.762  0.00-20.00           C  
ATOM   3323  HA  CSP   217      -0.264 -31.346 -10.044  0.00-20.00           H  
ATOM   3324  CB  CSP   217      -2.029 -30.525  -8.988  0.00-20.00           C  
ATOM   3325  HB2 CSP   217      -1.692 -29.513  -9.325  0.00-20.00           H  
ATOM   3326  HB3 CSP   217      -1.645 -30.595  -8.030  0.00-20.00           H  
ATOM   3327  S   CSP   217      -3.844 -30.553  -9.086  0.00-20.00           S  
ATOM   3328  P   CSP   217      -4.446 -30.587  -6.809  0.00-20.00           P  
ATOM   3329  O1  CSP   217      -3.401 -31.547  -6.302  0.00-20.00           O  
ATOM   3330  O2  CSP   217      -4.240 -29.077  -6.583  0.00-20.00           O  
ATOM   3331  O3  CSP   217      -5.887 -31.074  -7.029  0.00-20.00           O  
ATOM   3332  C   CSP   217      -1.065 -32.982  -8.995  0.00-20.00           C  
ATOM   3333  O   CSP   217      -0.441 -33.880  -9.542  0.00-20.00           O  
ATOM   3334  N   ARG   218      -1.566 -33.142  -7.740  0.00-20.00           N  
ATOM   3335  H   ARG   218      -2.060 -32.234  -7.383  0.00-20.00           H  
ATOM   3336  CA  ARG   218      -1.501 -34.441  -6.972  0.00-20.00           C  
ATOM   3337  HA  ARG   218      -0.866 -35.034  -7.488  0.00-20.00           H  
ATOM   3338  CB  ARG   218      -1.139 -34.244  -5.458  0.00-20.00           C  
ATOM   3339  HB2 ARG   218      -0.154 -33.711  -5.417  0.00-20.00           H  
ATOM   3340  HB3 ARG   218      -1.867 -33.648  -5.017  0.00-20.00           H  
ATOM   3341  CG  ARG   218      -1.163 -35.552  -4.647  0.00-20.00           C  
ATOM   3342  HG2 ARG   218      -2.130 -36.082  -4.618  0.00-20.00           H  
ATOM   3343  HG3 ARG   218      -0.565 -36.347  -5.124  0.00-20.00           H  
ATOM   3344  CD  ARG   218      -0.504 -35.353  -3.244  0.00-20.00           C  
ATOM   3345  HD2 ARG   218       0.105 -36.235  -3.085  0.00-20.00           H  
ATOM   3346  HD3 ARG   218       0.240 -34.551  -3.189  0.00-20.00           H  
ATOM   3347  NE  ARG   218      -1.420 -35.251  -2.095  0.00-20.00           N  
ATOM   3348  HE  ARG   218      -1.847 -36.151  -1.849  0.00-20.00           H  
ATOM   3349  CZ  ARG   218      -1.765 -34.103  -1.439  0.00-20.00           C  
ATOM   3350  NH1 ARG   218      -1.210 -32.883  -1.695  0.00-20.00           N  
ATOM   3351 HH11 ARG   218      -1.819 -32.129  -1.520  0.00-20.00           H  
ATOM   3352 HH12 ARG   218      -0.425 -32.750  -2.327  0.00-20.00           H  
ATOM   3353  NH2 ARG   218      -2.668 -34.066  -0.530  0.00-20.00           N  
ATOM   3354 HH21 ARG   218      -3.194 -34.854  -0.234  0.00-20.00           H  
ATOM   3355 HH22 ARG   218      -2.585 -33.234   0.104  0.00-20.00           H  
ATOM   3356  C   ARG   218      -2.892 -35.096  -7.198  0.00-20.00           C  
ATOM   3357  O   ARG   218      -2.890 -36.081  -7.887  0.00-20.00           O  
ATOM   3358  N   ALA   219      -3.997 -34.450  -6.743  0.00-20.00           N  
ATOM   3359  H   ALA   219      -3.742 -33.522  -6.284  0.00-20.00           H  
ATOM   3360  CA  ALA   219      -5.357 -34.910  -6.940  0.00-20.00           C  
ATOM   3361  HA  ALA   219      -5.314 -36.024  -6.684  0.00-20.00           H  
ATOM   3362  CB  ALA   219      -6.358 -34.387  -5.936  0.00-20.00           C  
ATOM   3363  HB1 ALA   219      -6.123 -34.896  -5.000  0.00-20.00           H  
ATOM   3364  HB2 ALA   219      -7.438 -34.676  -6.179  0.00-20.00           H  
ATOM   3365  HB3 ALA   219      -6.169 -33.305  -5.883  0.00-20.00           H  
ATOM   3366  C   ALA   219      -5.921 -34.714  -8.380  0.00-20.00           C  
ATOM   3367  O   ALA   219      -6.693 -35.525  -8.839  0.00-20.00           O  
ATOM   3368  N   GLY   220      -5.515 -33.647  -9.011  0.00-20.00           N  
ATOM   3369  H   GLY   220      -4.908 -32.966  -8.520  0.00-20.00           H  
ATOM   3370  CA  GLY   220      -5.905 -33.292 -10.289  0.00-20.00           C  
ATOM   3371  HA2 GLY   220      -6.039 -34.167 -10.921  0.00-20.00           H  
ATOM   3372  HA3 GLY   220      -5.088 -32.738 -10.683  0.00-20.00           H  
ATOM   3373  C   GLY   220      -7.177 -32.548 -10.353  0.00-20.00           C  
ATOM   3374  O   GLY   220      -7.963 -32.697 -11.280  0.00-20.00           O  
ATOM   3375  N   VAL   221      -7.444 -31.656  -9.356  0.00-20.00           N  
ATOM   3376  H   VAL   221      -6.766 -31.444  -8.545  0.00-20.00           H  
ATOM   3377  CA  VAL   221      -8.693 -30.955  -9.338  0.00-20.00           C  
ATOM   3378  HA  VAL   221      -9.145 -30.820 -10.314  0.00-20.00           H  
ATOM   3379  CB  VAL   221      -9.597 -31.684  -8.378  0.00-20.00           C  
ATOM   3380  HB  VAL   221     -10.413 -31.035  -8.259  0.00-20.00           H  
ATOM   3381  CG1 VAL   221     -10.235 -32.865  -9.093  0.00-20.00           C  
ATOM   3382 HG11 VAL   221     -11.140 -33.115  -8.477  0.00-20.00           H  
ATOM   3383 HG12 VAL   221      -9.636 -33.776  -9.156  0.00-20.00           H  
ATOM   3384 HG13 VAL   221     -10.386 -32.529 -10.132  0.00-20.00           H  
ATOM   3385  CG2 VAL   221      -9.008 -32.118  -7.020  0.00-20.00           C  
ATOM   3386 HG21 VAL   221      -9.700 -32.763  -6.566  0.00-20.00           H  
ATOM   3387 HG22 VAL   221      -8.024 -32.711  -7.047  0.00-20.00           H  
ATOM   3388 HG23 VAL   221      -8.827 -31.298  -6.393  0.00-20.00           H  
ATOM   3389  C   VAL   221      -8.409 -29.462  -8.906  0.00-20.00           C  
ATOM   3390  O   VAL   221      -9.015 -28.539  -9.479  0.00-20.00           O  
ATOM   3391  N   GLY   222      -7.600 -29.200  -7.910  0.00-20.00           N  
ATOM   3392  H   GLY   222      -7.045 -30.040  -7.523  0.00-20.00           H  
ATOM   3393  CA  GLY   222      -7.317 -27.876  -7.329  0.00-20.00           C  
ATOM   3394  HA2 GLY   222      -6.870 -28.081  -6.370  0.00-20.00           H  
ATOM   3395  HA3 GLY   222      -8.234 -27.402  -7.029  0.00-20.00           H  
ATOM   3396  C   GLY   222      -6.578 -26.966  -8.298  0.00-20.00           C  
ATOM   3397  O   GLY   222      -7.214 -26.194  -9.027  0.00-20.00           O  
ATOM   3398  N   ARG   223      -5.248 -27.119  -8.251  0.00-20.00           N  
ATOM   3399  H   ARG   223      -4.888 -27.904  -7.763  0.00-20.00           H  
ATOM   3400  CA  ARG   223      -4.262 -26.281  -9.008  0.00-20.00           C  
ATOM   3401  HA  ARG   223      -4.441 -25.200  -8.809  0.00-20.00           H  
ATOM   3402  CB  ARG   223      -2.868 -26.726  -8.422  0.00-20.00           C  
ATOM   3403  HB2 ARG   223      -2.694 -27.728  -8.516  0.00-20.00           H  
ATOM   3404  HB3 ARG   223      -2.117 -26.234  -8.997  0.00-20.00           H  
ATOM   3405  CG  ARG   223      -2.522 -26.262  -6.990  0.00-20.00           C  
ATOM   3406  HG2 ARG   223      -2.462 -25.206  -6.924  0.00-20.00           H  
ATOM   3407  HG3 ARG   223      -3.299 -26.565  -6.274  0.00-20.00           H  
ATOM   3408  CD  ARG   223      -1.269 -27.136  -6.566  0.00-20.00           C  
ATOM   3409  HD2 ARG   223      -0.963 -26.720  -5.641  0.00-20.00           H  
ATOM   3410  HD3 ARG   223      -0.412 -26.955  -7.179  0.00-20.00           H  
ATOM   3411  NE  ARG   223      -1.554 -28.570  -6.320  0.00-20.00           N  
ATOM   3412  HE  ARG   223      -2.588 -28.798  -6.505  0.00-20.00           H  
ATOM   3413  CZ  ARG   223      -0.684 -29.403  -5.701  0.00-20.00           C  
ATOM   3414  NH1 ARG   223       0.548 -29.075  -5.245  0.00-20.00           N  
ATOM   3415 HH11 ARG   223       1.035 -29.753  -4.571  0.00-20.00           H  
ATOM   3416 HH12 ARG   223       0.987 -28.231  -5.456  0.00-20.00           H  
ATOM   3417  NH2 ARG   223      -1.136 -30.619  -5.525  0.00-20.00           N  
ATOM   3418 HH21 ARG   223      -2.145 -30.974  -5.783  0.00-20.00           H  
ATOM   3419 HH22 ARG   223      -0.453 -31.246  -5.046  0.00-20.00           H  
ATOM   3420  C   ARG   223      -4.358 -26.543 -10.572  0.00-20.00           C  
ATOM   3421  O   ARG   223      -4.245 -25.621 -11.346  0.00-20.00           O  
ATOM   3422  N   THR   224      -4.659 -27.766 -11.078  0.00-20.00           N  
ATOM   3423  H   THR   224      -4.683 -28.549 -10.423  0.00-20.00           H  
ATOM   3424  CA  THR   224      -5.020 -28.160 -12.437  0.00-20.00           C  
ATOM   3425  HA  THR   224      -4.067 -28.220 -12.953  0.00-20.00           H  
ATOM   3426  CB  THR   224      -5.548 -29.644 -12.357  0.00-20.00           C  
ATOM   3427  HB  THR   224      -6.251 -29.805 -11.539  0.00-20.00           H  
ATOM   3428  CG2 THR   224      -6.169 -30.273 -13.632  0.00-20.00           C  
ATOM   3429 HG21 THR   224      -7.170 -29.975 -14.026  0.00-20.00           H  
ATOM   3430 HG22 THR   224      -6.302 -31.328 -13.467  0.00-20.00           H  
ATOM   3431 HG23 THR   224      -5.605 -30.318 -14.599  0.00-20.00           H  
ATOM   3432  OG1 THR   224      -4.523 -30.478 -12.004  0.00-20.00           O  
ATOM   3433  HG1 THR   224      -4.268 -30.307 -11.102  0.00-20.00           H  
ATOM   3434  C   THR   224      -6.063 -27.187 -13.094  0.00-20.00           C  
ATOM   3435  O   THR   224      -5.886 -26.644 -14.150  0.00-20.00           O  
ATOM   3436  N   ALA   225      -7.217 -26.921 -12.447  0.00-20.00           N  
ATOM   3437  H   ALA   225      -7.331 -27.320 -11.521  0.00-20.00           H  
ATOM   3438  CA  ALA   225      -8.319 -26.076 -12.931  0.00-20.00           C  
ATOM   3439  HA  ALA   225      -8.742 -26.410 -13.904  0.00-20.00           H  
ATOM   3440  CB  ALA   225      -9.442 -26.221 -11.899  0.00-20.00           C  
ATOM   3441  HB1 ALA   225     -10.369 -25.730 -12.113  0.00-20.00           H  
ATOM   3442  HB2 ALA   225      -9.639 -27.291 -11.785  0.00-20.00           H  
ATOM   3443  HB3 ALA   225      -9.093 -25.791 -10.977  0.00-20.00           H  
ATOM   3444  C   ALA   225      -7.885 -24.660 -13.067  0.00-20.00           C  
ATOM   3445  O   ALA   225      -8.568 -23.810 -13.677  0.00-20.00           O  
ATOM   3446  N   GLN   226      -6.806 -24.266 -12.360  0.00-20.00           N  
ATOM   3447  H   GLN   226      -6.260 -24.938 -11.905  0.00-20.00           H  
ATOM   3448  CA  GLN   226      -6.219 -22.951 -12.486  0.00-20.00           C  
ATOM   3449  HA  GLN   226      -7.062 -22.289 -12.515  0.00-20.00           H  
ATOM   3450  CB  GLN   226      -5.508 -22.620 -11.226  0.00-20.00           C  
ATOM   3451  HB2 GLN   226      -5.933 -23.032 -10.347  0.00-20.00           H  
ATOM   3452  HB3 GLN   226      -4.509 -23.075 -11.176  0.00-20.00           H  
ATOM   3453  CG  GLN   226      -5.349 -21.069 -10.989  0.00-20.00           C  
ATOM   3454  HG2 GLN   226      -4.986 -20.492 -11.884  0.00-20.00           H  
ATOM   3455  HG3 GLN   226      -6.310 -20.609 -10.885  0.00-20.00           H  
ATOM   3456  CD  GLN   226      -4.415 -20.771  -9.865  0.00-20.00           C  
ATOM   3457  OE1 GLN   226      -4.445 -21.390  -8.820  0.00-20.00           O  
ATOM   3458  NE2 GLN   226      -3.458 -19.881 -10.095  0.00-20.00           N  
ATOM   3459 HE21 GLN   226      -3.294 -19.419 -10.981  0.00-20.00           H  
ATOM   3460 HE22 GLN   226      -2.869 -19.618  -9.348  0.00-20.00           H  
ATOM   3461  C   GLN   226      -5.383 -22.841 -13.754  0.00-20.00           C  
ATOM   3462  O   GLN   226      -5.684 -21.886 -14.492  0.00-20.00           O  
ATOM   3463  N   LEU   227      -4.626 -23.865 -14.076  0.00-20.00           N  
ATOM   3464  H   LEU   227      -4.653 -24.675 -13.477  0.00-20.00           H  
ATOM   3465  CA  LEU   227      -4.071 -23.925 -15.463  0.00-20.00           C  
ATOM   3466  HA  LEU   227      -3.476 -23.013 -15.566  0.00-20.00           H  
ATOM   3467  CB  LEU   227      -3.064 -25.078 -15.626  0.00-20.00           C  
ATOM   3468  HB2 LEU   227      -2.490 -25.026 -14.718  0.00-20.00           H  
ATOM   3469  HB3 LEU   227      -3.590 -26.063 -15.649  0.00-20.00           H  
ATOM   3470  CG  LEU   227      -2.182 -24.943 -16.877  0.00-20.00           C  
ATOM   3471  HG  LEU   227      -2.811 -25.142 -17.747  0.00-20.00           H  
ATOM   3472  CD1 LEU   227      -1.508 -23.575 -17.001  0.00-20.00           C  
ATOM   3473 HD11 LEU   227      -1.011 -23.206 -16.068  0.00-20.00           H  
ATOM   3474 HD12 LEU   227      -0.787 -23.608 -17.921  0.00-20.00           H  
ATOM   3475 HD13 LEU   227      -2.209 -22.690 -17.202  0.00-20.00           H  
ATOM   3476  CD2 LEU   227      -1.165 -26.021 -17.036  0.00-20.00           C  
ATOM   3477 HD21 LEU   227      -0.504 -25.820 -17.908  0.00-20.00           H  
ATOM   3478 HD22 LEU   227      -1.555 -27.044 -17.226  0.00-20.00           H  
ATOM   3479 HD23 LEU   227      -0.616 -26.062 -16.062  0.00-20.00           H  
ATOM   3480  C   LEU   227      -5.150 -23.955 -16.556  0.00-20.00           C  
ATOM   3481  O   LEU   227      -5.011 -23.314 -17.568  0.00-20.00           O  
ATOM   3482  N   ILE   228      -6.253 -24.734 -16.374  0.00-20.00           N  
ATOM   3483  H   ILE   228      -6.071 -25.374 -15.608  0.00-20.00           H  
ATOM   3484  CA  ILE   228      -7.324 -24.871 -17.271  0.00-20.00           C  
ATOM   3485  HA  ILE   228      -6.846 -25.174 -18.186  0.00-20.00           H  
ATOM   3486  CB  ILE   228      -8.337 -26.043 -16.937  0.00-20.00           C  
ATOM   3487  HB  ILE   228      -8.792 -25.717 -15.993  0.00-20.00           H  
ATOM   3488  CG2 ILE   228      -9.481 -26.269 -17.995  0.00-20.00           C  
ATOM   3489 HG21 ILE   228     -10.081 -25.357 -18.177  0.00-20.00           H  
ATOM   3490 HG22 ILE   228     -10.111 -26.997 -17.592  0.00-20.00           H  
ATOM   3491 HG23 ILE   228      -9.134 -26.641 -18.924  0.00-20.00           H  
ATOM   3492  CG1 ILE   228      -7.524 -27.353 -16.876  0.00-20.00           C  
ATOM   3493 HG12 ILE   228      -7.213 -27.683 -17.845  0.00-20.00           H  
ATOM   3494 HG13 ILE   228      -6.587 -27.330 -16.384  0.00-20.00           H  
ATOM   3495  CD1 ILE   228      -8.301 -28.583 -16.245  0.00-20.00           C  
ATOM   3496 HD11 ILE   228      -8.606 -28.400 -15.211  0.00-20.00           H  
ATOM   3497 HD12 ILE   228      -9.137 -28.810 -16.835  0.00-20.00           H  
ATOM   3498 HD13 ILE   228      -7.475 -29.370 -16.267  0.00-20.00           H  
ATOM   3499  C   ILE   228      -8.082 -23.591 -17.515  0.00-20.00           C  
ATOM   3500  O   ILE   228      -8.383 -23.314 -18.686  0.00-20.00           O  
ATOM   3501  N   GLY   229      -8.313 -22.769 -16.476  0.00-20.00           N  
ATOM   3502  H   GLY   229      -8.000 -23.089 -15.580  0.00-20.00           H  
ATOM   3503  CA  GLY   229      -8.901 -21.461 -16.681  0.00-20.00           C  
ATOM   3504  HA2 GLY   229      -9.841 -21.582 -17.181  0.00-20.00           H  
ATOM   3505  HA3 GLY   229      -9.032 -21.066 -15.648  0.00-20.00           H  
ATOM   3506  C   GLY   229      -7.968 -20.518 -17.429  0.00-20.00           C  
ATOM   3507  O   GLY   229      -8.470 -19.722 -18.248  0.00-20.00           O  
ATOM   3508  N   ALA   230      -6.656 -20.542 -17.115  0.00-20.00           N  
ATOM   3509  H   ALA   230      -6.288 -21.246 -16.564  0.00-20.00           H  
ATOM   3510  CA  ALA   230      -5.696 -19.578 -17.767  0.00-20.00           C  
ATOM   3511  HA  ALA   230      -6.056 -18.556 -17.723  0.00-20.00           H  
ATOM   3512  CB  ALA   230      -4.411 -19.521 -16.850  0.00-20.00           C  
ATOM   3513  HB1 ALA   230      -3.805 -18.667 -17.077  0.00-20.00           H  
ATOM   3514  HB2 ALA   230      -3.823 -20.429 -17.095  0.00-20.00           H  
ATOM   3515  HB3 ALA   230      -4.596 -19.467 -15.813  0.00-20.00           H  
ATOM   3516  C   ALA   230      -5.279 -19.927 -19.242  0.00-20.00           C  
ATOM   3517  O   ALA   230      -5.234 -18.915 -20.044  0.00-20.00           O  
ATOM   3518  N   MET   231      -5.066 -21.197 -19.601  0.00-20.00           N  
ATOM   3519  H   MET   231      -5.152 -21.875 -18.813  0.00-20.00           H  
ATOM   3520  CA  MET   231      -4.897 -21.762 -20.930  0.00-20.00           C  
ATOM   3521  HA  MET   231      -4.171 -21.116 -21.454  0.00-20.00           H  
ATOM   3522  CB  MET   231      -4.531 -23.259 -20.775  0.00-20.00           C  
ATOM   3523  HB2 MET   231      -4.877 -23.784 -21.691  0.00-20.00           H  
ATOM   3524  HB3 MET   231      -5.155 -23.697 -19.989  0.00-20.00           H  
ATOM   3525  CG  MET   231      -3.036 -23.575 -20.544  0.00-20.00           C  
ATOM   3526  HG2 MET   231      -2.285 -23.122 -21.226  0.00-20.00           H  
ATOM   3527  HG3 MET   231      -2.819 -23.307 -19.490  0.00-20.00           H  
ATOM   3528  SD  MET   231      -2.661 -25.240 -20.549  0.00-20.00           S  
ATOM   3529  CE  MET   231      -2.853 -25.583 -22.317  0.00-20.00           C  
ATOM   3530  HE1 MET   231      -2.713 -26.622 -22.424  0.00-20.00           H  
ATOM   3531  HE2 MET   231      -3.800 -25.356 -22.783  0.00-20.00           H  
ATOM   3532  HE3 MET   231      -2.007 -25.111 -22.818  0.00-20.00           H  
ATOM   3533  C   MET   231      -6.024 -21.551 -21.908  0.00-20.00           C  
ATOM   3534  O   MET   231      -5.786 -21.487 -23.112  0.00-20.00           O  
ATOM   3535  N   CYS   232      -7.246 -21.566 -21.383  0.00-20.00           N  
ATOM   3536  H   CYS   232      -7.211 -21.914 -20.482  0.00-20.00           H  
ATOM   3537  CA  CYS   232      -8.478 -21.267 -22.096  0.00-20.00           C  
ATOM   3538  HA  CYS   232      -8.470 -21.831 -23.060  0.00-20.00           H  
ATOM   3539  CB  CYS   232      -9.614 -21.824 -21.170  0.00-20.00           C  
ATOM   3540  HB2 CYS   232      -9.463 -22.896 -20.924  0.00-20.00           H  
ATOM   3541  HB3 CYS   232      -9.580 -21.393 -20.156  0.00-20.00           H  
ATOM   3542  SG  CYS   232     -11.317 -21.630 -21.987  0.00-20.00           S  
ATOM   3543  HG  CYS   232     -11.171 -22.443 -23.008  0.00-20.00           H  
ATOM   3544  C   CYS   232      -8.628 -19.749 -22.379  0.00-20.00           C  
ATOM   3545  O   CYS   232      -9.058 -19.277 -23.461  0.00-20.00           O  
ATOM   3546  N   MET   233      -8.239 -18.923 -21.401  0.00-20.00           N  
ATOM   3547  H   MET   233      -7.813 -19.359 -20.638  0.00-20.00           H  
ATOM   3548  CA  MET   233      -8.326 -17.488 -21.368  0.00-20.00           C  
ATOM   3549  HA  MET   233      -9.270 -17.282 -21.710  0.00-20.00           H  
ATOM   3550  CB  MET   233      -8.107 -16.923 -20.002  0.00-20.00           C  
ATOM   3551  HB2 MET   233      -8.371 -17.731 -19.288  0.00-20.00           H  
ATOM   3552  HB3 MET   233      -7.056 -16.760 -19.688  0.00-20.00           H  
ATOM   3553  CG  MET   233      -9.076 -15.831 -19.567  0.00-20.00           C  
ATOM   3554  HG2 MET   233     -10.080 -16.141 -19.735  0.00-20.00           H  
ATOM   3555  HG3 MET   233      -8.924 -14.981 -20.220  0.00-20.00           H  
ATOM   3556  SD  MET   233      -8.854 -15.402 -17.801  0.00-20.00           S  
ATOM   3557  CE  MET   233      -9.688 -16.772 -16.933  0.00-20.00           C  
ATOM   3558  HE1 MET   233      -9.156 -17.681 -16.617  0.00-20.00           H  
ATOM   3559  HE2 MET   233      -9.969 -16.276 -15.993  0.00-20.00           H  
ATOM   3560  HE3 MET   233     -10.602 -17.015 -17.420  0.00-20.00           H  
ATOM   3561  C   MET   233      -7.320 -16.768 -22.278  0.00-20.00           C  
ATOM   3562  O   MET   233      -7.519 -15.563 -22.443  0.00-20.00           O  
ATOM   3563  N   ASN   234      -6.403 -17.526 -22.909  0.00-20.00           N  
ATOM   3564  H   ASN   234      -6.565 -18.526 -22.866  0.00-20.00           H  
ATOM   3565  CA  ASN   234      -5.477 -16.873 -23.846  0.00-20.00           C  
ATOM   3566  HA  ASN   234      -5.678 -15.883 -24.057  0.00-20.00           H  
ATOM   3567  CB  ASN   234      -4.005 -16.855 -23.309  0.00-20.00           C  
ATOM   3568  HB2 ASN   234      -3.961 -16.274 -22.373  0.00-20.00           H  
ATOM   3569  HB3 ASN   234      -3.261 -16.318 -23.921  0.00-20.00           H  
ATOM   3570  CG  ASN   234      -3.315 -18.224 -23.076  0.00-20.00           C  
ATOM   3571  OD1 ASN   234      -3.886 -19.276 -23.385  0.00-20.00           O  
ATOM   3572  ND2 ASN   234      -2.086 -18.218 -22.546  0.00-20.00           N  
ATOM   3573 HD21 ASN   234      -1.560 -18.997 -22.217  0.00-20.00           H  
ATOM   3574 HD22 ASN   234      -1.542 -17.365 -22.515  0.00-20.00           H  
ATOM   3575  C   ASN   234      -5.589 -17.585 -25.189  0.00-20.00           C  
ATOM   3576  O   ASN   234      -4.780 -17.414 -26.113  0.00-20.00           O  
ATOM   3577  N   ASH   235      -6.735 -18.364 -25.406  0.00-20.00           N  
ATOM   3578  H   ASH   235      -7.333 -18.586 -24.649  0.00-20.00           H  
ATOM   3579  CA  ASH   235      -7.120 -18.772 -26.688  0.00-20.00           C  
ATOM   3580  HA  ASH   235      -6.348 -18.950 -27.382  0.00-20.00           H  
ATOM   3581  CB  ASH   235      -7.925 -20.057 -26.503  0.00-20.00           C  
ATOM   3582  HB2 ASH   235      -7.372 -20.715 -25.862  0.00-20.00           H  
ATOM   3583  HB3 ASH   235      -8.919 -19.871 -26.177  0.00-20.00           H  
ATOM   3584  CG  ASH   235      -7.952 -20.820 -27.811  0.00-20.00           C  
ATOM   3585  OD1 ASH   235      -7.896 -20.130 -28.977  0.00-20.00           O  
ATOM   3586  OD2 ASH   235      -8.003 -22.042 -27.682  0.00-20.00           O  
ATOM   3587  HD1 ASH   235      -7.624 -19.294 -28.792  0.00-20.00           H  
ATOM   3588  C   ASH   235      -8.029 -17.665 -27.144  0.00-20.00           C  
ATOM   3589  O   ASH   235      -9.036 -17.449 -26.552  0.00-20.00           O  
ATOM   3590  N   SER   236      -7.659 -16.901 -28.168  0.00-20.00           N  
ATOM   3591  H   SER   236      -6.726 -17.026 -28.501  0.00-20.00           H  
ATOM   3592  CA  SER   236      -8.439 -15.868 -28.796  0.00-20.00           C  
ATOM   3593  HA  SER   236      -8.576 -15.142 -28.009  0.00-20.00           H  
ATOM   3594  CB  SER   236      -7.713 -15.204 -29.951  0.00-20.00           C  
ATOM   3595  HB2 SER   236      -6.944 -14.579 -29.676  0.00-20.00           H  
ATOM   3596  HB3 SER   236      -8.349 -14.663 -30.633  0.00-20.00           H  
ATOM   3597  OG  SER   236      -7.234 -16.286 -30.715  0.00-20.00           O  
ATOM   3598  HG  SER   236      -6.491 -16.703 -30.302  0.00-20.00           H  
ATOM   3599  C   SER   236      -9.863 -16.225 -29.174  0.00-20.00           C  
ATOM   3600  O   SER   236     -10.766 -15.454 -28.926  0.00-20.00           O  
ATOM   3601  N   ARN   237     -10.031 -17.512 -29.611  0.00-20.00           N  
ATOM   3602  H   ARN   237      -9.207 -17.993 -29.896  0.00-20.00           H  
ATOM   3603  CA  ARN   237     -11.303 -18.122 -30.021  0.00-20.00           C  
ATOM   3604  HA  ARN   237     -11.732 -17.505 -30.795  0.00-20.00           H  
ATOM   3605  CB  ARN   237     -11.021 -19.545 -30.528  0.00-20.00           C  
ATOM   3606  HB2 ARN   237     -10.629 -20.177 -29.752  0.00-20.00           H  
ATOM   3607  HB3 ARN   237     -11.958 -19.981 -30.848  0.00-20.00           H  
ATOM   3608  CG  ARN   237     -10.205 -19.580 -31.741  0.00-20.00           C  
ATOM   3609  HG2 ARN   237      -9.329 -19.006 -31.559  0.00-20.00           H  
ATOM   3610  HG3 ARN   237     -10.689 -19.142 -32.586  0.00-20.00           H  
ATOM   3611  CD  ARN   237      -9.906 -21.027 -32.157  0.00-20.00           C  
ATOM   3612  HD2 ARN   237     -10.799 -21.589 -32.403  0.00-20.00           H  
ATOM   3613  HD3 ARN   237      -9.423 -21.096 -33.070  0.00-20.00           H  
ATOM   3614  NE  ARN   237      -9.121 -21.598 -31.088  0.00-20.00           N  
ATOM   3615  HE  ARN   237      -9.381 -21.262 -30.179  0.00-20.00           H  
ATOM   3616  CZ  ARN   237      -8.944 -23.069 -31.085  0.00-20.00           C  
ATOM   3617  NH1 ARN   237      -9.353 -23.810 -31.990  0.00-20.00           N  
ATOM   3618 HH11 ARN   237      -9.793 -23.349 -32.742  0.00-20.00           H  
ATOM   3619  NH2 ARN   237      -8.125 -23.502 -30.029  0.00-20.00           N  
ATOM   3620 HH21 ARN   237      -8.583 -24.160 -29.431  0.00-20.00           H  
ATOM   3621 HH22 ARN   237      -7.378 -24.023 -30.393  0.00-20.00           H  
ATOM   3622  C   ARN   237     -12.373 -18.252 -28.882  0.00-20.00           C  
ATOM   3623  O   ARN   237     -13.494 -18.516 -29.220  0.00-20.00           O  
ATOM   3624  N   ASN   238     -11.880 -18.191 -27.635  0.00-20.00           N  
ATOM   3625  H   ASN   238     -10.877 -18.082 -27.470  0.00-20.00           H  
ATOM   3626  CA  ASN   238     -12.790 -18.319 -26.484  0.00-20.00           C  
ATOM   3627  HA  ASN   238     -13.601 -18.930 -26.807  0.00-20.00           H  
ATOM   3628  CB  ASN   238     -12.002 -18.960 -25.339  0.00-20.00           C  
ATOM   3629  HB2 ASN   238     -11.101 -18.432 -25.087  0.00-20.00           H  
ATOM   3630  HB3 ASN   238     -12.706 -18.910 -24.524  0.00-20.00           H  
ATOM   3631  CG  ASN   238     -11.827 -20.378 -25.643  0.00-20.00           C  
ATOM   3632  OD1 ASN   238     -12.640 -20.984 -26.359  0.00-20.00           O  
ATOM   3633  ND2 ASN   238     -10.781 -21.014 -25.075  0.00-20.00           N  
ATOM   3634 HD21 ASN   238     -10.452 -21.913 -25.411  0.00-20.00           H  
ATOM   3635 HD22 ASN   238     -10.209 -20.525 -24.408  0.00-20.00           H  
ATOM   3636  C   ASN   238     -13.367 -16.993 -26.075  0.00-20.00           C  
ATOM   3637  O   ASN   238     -13.611 -16.787 -24.898  0.00-20.00           O  
ATOM   3638  N   SER   239     -13.501 -16.109 -27.006  0.00-20.00           N  
ATOM   3639  H   SER   239     -13.501 -16.292 -28.018  0.00-20.00           H  
ATOM   3640  CA  SER   239     -14.031 -14.776 -26.584  0.00-20.00           C  
ATOM   3641  HA  SER   239     -13.384 -14.280 -25.870  0.00-20.00           H  
ATOM   3642  CB  SER   239     -13.988 -13.895 -27.833  0.00-20.00           C  
ATOM   3643  HB2 SER   239     -14.502 -12.952 -27.602  0.00-20.00           H  
ATOM   3644  HB3 SER   239     -14.514 -14.309 -28.698  0.00-20.00           H  
ATOM   3645  OG  SER   239     -12.651 -13.548 -28.229  0.00-20.00           O  
ATOM   3646  HG  SER   239     -12.157 -14.328 -28.155  0.00-20.00           H  
ATOM   3647  C   SER   239     -15.503 -14.888 -26.030  0.00-20.00           C  
ATOM   3648  O   SER   239     -16.286 -15.703 -26.404  0.00-20.00           O  
ATOM   3649  N   GLN   240     -15.779 -14.052 -25.042  0.00-20.00           N  
ATOM   3650  H   GLN   240     -15.061 -13.399 -24.746  0.00-20.00           H  
ATOM   3651  CA  GLN   240     -17.097 -13.896 -24.402  0.00-20.00           C  
ATOM   3652  HA  GLN   240     -16.930 -13.054 -23.705  0.00-20.00           H  
ATOM   3653  CB  GLN   240     -18.128 -13.575 -25.403  0.00-20.00           C  
ATOM   3654  HB2 GLN   240     -19.101 -13.579 -24.872  0.00-20.00           H  
ATOM   3655  HB3 GLN   240     -18.202 -14.372 -26.154  0.00-20.00           H  
ATOM   3656  CG  GLN   240     -17.836 -12.272 -26.087  0.00-20.00           C  
ATOM   3657  HG2 GLN   240     -16.937 -12.314 -26.715  0.00-20.00           H  
ATOM   3658  HG3 GLN   240     -18.712 -12.012 -26.691  0.00-20.00           H  
ATOM   3659  CD  GLN   240     -17.746 -11.134 -25.013  0.00-20.00           C  
ATOM   3660  OE1 GLN   240     -18.707 -10.899 -24.240  0.00-20.00           O  
ATOM   3661  NE2 GLN   240     -16.596 -10.449 -25.041  0.00-20.00           N  
ATOM   3662 HE21 GLN   240     -15.800 -10.745 -25.579  0.00-20.00           H  
ATOM   3663 HE22 GLN   240     -16.651  -9.492 -24.742  0.00-20.00           H  
ATOM   3664  C   GLN   240     -17.478 -15.137 -23.618  0.00-20.00           C  
ATOM   3665  O   GLN   240     -18.648 -15.271 -23.265  0.00-20.00           O  
ATOM   3666  N   LEU   241     -16.560 -16.063 -23.266  0.00-20.00           N  
ATOM   3667  H   LEU   241     -15.644 -15.893 -23.675  0.00-20.00           H  
ATOM   3668  CA  LEU   241     -16.833 -17.180 -22.396  0.00-20.00           C  
ATOM   3669  HA  LEU   241     -17.787 -17.665 -22.651  0.00-20.00           H  
ATOM   3670  CB  LEU   241     -15.782 -18.258 -22.659  0.00-20.00           C  
ATOM   3671  HB2 LEU   241     -14.807 -17.825 -22.335  0.00-20.00           H  
ATOM   3672  HB3 LEU   241     -15.627 -18.284 -23.734  0.00-20.00           H  
ATOM   3673  CG  LEU   241     -15.937 -19.708 -22.144  0.00-20.00           C  
ATOM   3674  HG  LEU   241     -16.141 -19.553 -21.049  0.00-20.00           H  
ATOM   3675  CD1 LEU   241     -17.213 -20.312 -22.736  0.00-20.00           C  
ATOM   3676 HD11 LEU   241     -18.063 -19.769 -22.376  0.00-20.00           H  
ATOM   3677 HD12 LEU   241     -17.336 -21.408 -22.558  0.00-20.00           H  
ATOM   3678 HD13 LEU   241     -17.106 -20.093 -23.802  0.00-20.00           H  
ATOM   3679  CD2 LEU   241     -14.727 -20.617 -22.292  0.00-20.00           C  
ATOM   3680 HD21 LEU   241     -14.226 -20.593 -23.269  0.00-20.00           H  
ATOM   3681 HD22 LEU   241     -15.012 -21.642 -22.094  0.00-20.00           H  
ATOM   3682 HD23 LEU   241     -14.052 -20.317 -21.528  0.00-20.00           H  
ATOM   3683  C   LEU   241     -16.727 -16.587 -20.976  0.00-20.00           C  
ATOM   3684  O   LEU   241     -15.678 -16.010 -20.628  0.00-20.00           O  
ATOM   3685  N   SER   242     -17.829 -16.701 -20.197  0.00-20.00           N  
ATOM   3686  H   SER   242     -18.706 -16.765 -20.723  0.00-20.00           H  
ATOM   3687  CA  SER   242     -17.852 -16.101 -18.904  0.00-20.00           C  
ATOM   3688  HA  SER   242     -17.173 -15.224 -18.957  0.00-20.00           H  
ATOM   3689  CB  SER   242     -19.261 -15.946 -18.404  0.00-20.00           C  
ATOM   3690  HB2 SER   242     -19.727 -15.142 -18.923  0.00-20.00           H  
ATOM   3691  HB3 SER   242     -19.264 -15.730 -17.322  0.00-20.00           H  
ATOM   3692  OG  SER   242     -19.945 -17.195 -18.557  0.00-20.00           O  
ATOM   3693  HG  SER   242     -20.631 -16.988 -19.165  0.00-20.00           H  
ATOM   3694  C   SER   242     -17.171 -16.980 -17.905  0.00-20.00           C  
ATOM   3695  O   SER   242     -16.969 -18.164 -18.270  0.00-20.00           O  
ATOM   3696  N   VAL   243     -16.684 -16.485 -16.748  0.00-20.00           N  
ATOM   3697  H   VAL   243     -16.581 -15.534 -16.541  0.00-20.00           H  
ATOM   3698  CA  VAL   243     -16.013 -17.424 -15.780  0.00-20.00           C  
ATOM   3699  HA  VAL   243     -15.119 -17.906 -16.336  0.00-20.00           H  
ATOM   3700  CB  VAL   243     -15.342 -16.571 -14.633  0.00-20.00           C  
ATOM   3701  HB  VAL   243     -16.083 -15.909 -14.138  0.00-20.00           H  
ATOM   3702  CG1 VAL   243     -14.745 -17.545 -13.581  0.00-20.00           C  
ATOM   3703 HG11 VAL   243     -14.073 -18.203 -14.112  0.00-20.00           H  
ATOM   3704 HG12 VAL   243     -13.985 -16.984 -13.007  0.00-20.00           H  
ATOM   3705 HG13 VAL   243     -15.325 -18.204 -12.999  0.00-20.00           H  
ATOM   3706  CG2 VAL   243     -14.287 -15.554 -15.204  0.00-20.00           C  
ATOM   3707 HG21 VAL   243     -13.876 -14.889 -14.398  0.00-20.00           H  
ATOM   3708 HG22 VAL   243     -14.659 -15.087 -16.101  0.00-20.00           H  
ATOM   3709 HG23 VAL   243     -13.476 -16.262 -15.371  0.00-20.00           H  
ATOM   3710  C   VAL   243     -16.997 -18.515 -15.362  0.00-20.00           C  
ATOM   3711  O   VAL   243     -16.622 -19.617 -15.137  0.00-20.00           O  
ATOM   3712  N   GLH   244     -18.336 -18.160 -15.236  0.00-20.00           N  
ATOM   3713  H   GLH   244     -18.602 -17.279 -15.668  0.00-20.00           H  
ATOM   3714  CA  GLH   244     -19.387 -19.150 -14.943  0.00-20.00           C  
ATOM   3715  HA  GLH   244     -19.145 -19.439 -13.906  0.00-20.00           H  
ATOM   3716  CB  GLH   244     -20.764 -18.458 -14.966  0.00-20.00           C  
ATOM   3717  HB2 GLH   244     -21.019 -18.451 -16.032  0.00-20.00           H  
ATOM   3718  HB3 GLH   244     -20.780 -17.449 -14.708  0.00-20.00           H  
ATOM   3719  CG  GLH   244     -21.823 -19.293 -14.224  0.00-20.00           C  
ATOM   3720  HG2 GLH   244     -21.568 -19.318 -13.213  0.00-20.00           H  
ATOM   3721  HG3 GLH   244     -21.816 -20.254 -14.615  0.00-20.00           H  
ATOM   3722  CD  GLH   244     -23.221 -18.869 -14.535  0.00-20.00           C  
ATOM   3723  OE1 GLH   244     -23.497 -17.567 -14.508  0.00-20.00           O  
ATOM   3724  OE2 GLH   244     -24.113 -19.703 -14.717  0.00-20.00           O  
ATOM   3725  HE1 GLH   244     -23.931 -17.331 -13.676  0.00-20.00           H  
ATOM   3726  C   GLH   244     -19.315 -20.392 -15.831  0.00-20.00           C  
ATOM   3727  O   GLH   244     -19.260 -21.486 -15.301  0.00-20.00           O  
ATOM   3728  N   ASH   245     -19.301 -20.204 -17.152  0.00-20.00           N  
ATOM   3729  H   ASH   245     -19.146 -19.302 -17.556  0.00-20.00           H  
ATOM   3730  CA  ASH   245     -19.352 -21.232 -18.209  0.00-20.00           C  
ATOM   3731  HA  ASH   245     -20.213 -21.911 -17.989  0.00-20.00           H  
ATOM   3732  CB  ASH   245     -19.515 -20.591 -19.609  0.00-20.00           C  
ATOM   3733  HB2 ASH   245     -19.054 -19.640 -19.788  0.00-20.00           H  
ATOM   3734  HB3 ASH   245     -19.056 -21.282 -20.301  0.00-20.00           H  
ATOM   3735  CG  ASH   245     -20.924 -20.391 -20.087  0.00-20.00           C  
ATOM   3736  OD1 ASH   245     -21.920 -21.270 -19.816  0.00-20.00           O  
ATOM   3737  OD2 ASH   245     -21.117 -19.325 -20.644  0.00-20.00           O  
ATOM   3738  HD1 ASH   245     -21.849 -21.624 -18.975  0.00-20.00           H  
ATOM   3739  C   ASH   245     -18.058 -22.136 -18.122  0.00-20.00           C  
ATOM   3740  O   ASH   245     -18.088 -23.307 -18.263  0.00-20.00           O  
ATOM   3741  N   MET   246     -16.896 -21.509 -18.035  0.00-20.00           N  
ATOM   3742  H   MET   246     -16.944 -20.512 -18.038  0.00-20.00           H  
ATOM   3743  CA  MET   246     -15.584 -22.037 -18.051  0.00-20.00           C  
ATOM   3744  HA  MET   246     -15.400 -22.574 -19.028  0.00-20.00           H  
ATOM   3745  CB  MET   246     -14.586 -20.908 -18.106  0.00-20.00           C  
ATOM   3746  HB2 MET   246     -14.937 -20.031 -17.521  0.00-20.00           H  
ATOM   3747  HB3 MET   246     -14.514 -20.579 -19.158  0.00-20.00           H  
ATOM   3748  CG  MET   246     -13.155 -21.179 -17.803  0.00-20.00           C  
ATOM   3749  HG2 MET   246     -13.016 -21.781 -16.915  0.00-20.00           H  
ATOM   3750  HG3 MET   246     -12.708 -21.656 -18.643  0.00-20.00           H  
ATOM   3751  SD  MET   246     -12.228 -19.632 -17.529  0.00-20.00           S  
ATOM   3752  CE  MET   246     -12.437 -18.840 -19.115  0.00-20.00           C  
ATOM   3753  HE1 MET   246     -13.495 -18.677 -19.209  0.00-20.00           H  
ATOM   3754  HE2 MET   246     -11.920 -17.923 -19.200  0.00-20.00           H  
ATOM   3755  HE3 MET   246     -11.972 -19.479 -19.948  0.00-20.00           H  
ATOM   3756  C   MET   246     -15.382 -22.952 -16.834  0.00-20.00           C  
ATOM   3757  O   MET   246     -15.016 -24.107 -16.990  0.00-20.00           O  
ATOM   3758  N   VAL   247     -15.654 -22.364 -15.670  0.00-20.00           N  
ATOM   3759  H   VAL   247     -16.016 -21.431 -15.649  0.00-20.00           H  
ATOM   3760  CA  VAL   247     -15.721 -23.099 -14.406  0.00-20.00           C  
ATOM   3761  HA  VAL   247     -14.739 -23.675 -14.225  0.00-20.00           H  
ATOM   3762  CB  VAL   247     -15.824 -22.094 -13.225  0.00-20.00           C  
ATOM   3763  HB  VAL   247     -16.742 -21.584 -13.379  0.00-20.00           H  
ATOM   3764  CG1 VAL   247     -15.851 -22.877 -11.919  0.00-20.00           C  
ATOM   3765 HG11 VAL   247     -15.950 -22.231 -11.042  0.00-20.00           H  
ATOM   3766 HG12 VAL   247     -14.945 -23.456 -11.803  0.00-20.00           H  
ATOM   3767 HG13 VAL   247     -16.652 -23.557 -11.859  0.00-20.00           H  
ATOM   3768  CG2 VAL   247     -14.617 -21.116 -13.269  0.00-20.00           C  
ATOM   3769 HG21 VAL   247     -13.705 -21.511 -12.981  0.00-20.00           H  
ATOM   3770 HG22 VAL   247     -14.480 -20.650 -14.205  0.00-20.00           H  
ATOM   3771 HG23 VAL   247     -14.910 -20.467 -12.451  0.00-20.00           H  
ATOM   3772  C   VAL   247     -16.883 -24.073 -14.431  0.00-20.00           C  
ATOM   3773  O   VAL   247     -16.651 -25.124 -13.917  0.00-20.00           O  
ATOM   3774  N   SER   248     -18.145 -23.776 -14.897  0.00-20.00           N  
ATOM   3775  H   SER   248     -18.409 -22.875 -15.319  0.00-20.00           H  
ATOM   3776  CA  SER   248     -19.230 -24.768 -14.939  0.00-20.00           C  
ATOM   3777  HA  SER   248     -19.427 -25.021 -13.920  0.00-20.00           H  
ATOM   3778  CB  SER   248     -20.530 -24.158 -15.402  0.00-20.00           C  
ATOM   3779  HB2 SER   248     -20.409 -23.745 -16.345  0.00-20.00           H  
ATOM   3780  HB3 SER   248     -21.353 -24.877 -15.431  0.00-20.00           H  
ATOM   3781  OG  SER   248     -20.977 -23.225 -14.421  0.00-20.00           O  
ATOM   3782  HG  SER   248     -20.607 -22.414 -14.593  0.00-20.00           H  
ATOM   3783  C   SER   248     -18.907 -25.982 -15.730  0.00-20.00           C  
ATOM   3784  O   SER   248     -19.042 -27.052 -15.164  0.00-20.00           O  
ATOM   3785  N   GLN   249     -18.535 -25.832 -17.043  0.00-20.00           N  
ATOM   3786  H   GLN   249     -18.387 -24.880 -17.428  0.00-20.00           H  
ATOM   3787  CA  GLN   249     -18.155 -26.880 -17.985  0.00-20.00           C  
ATOM   3788  HA  GLN   249     -18.964 -27.502 -18.228  0.00-20.00           H  
ATOM   3789  CB  GLN   249     -17.505 -26.251 -19.258  0.00-20.00           C  
ATOM   3790  HB2 GLN   249     -16.918 -25.360 -18.901  0.00-20.00           H  
ATOM   3791  HB3 GLN   249     -16.902 -27.026 -19.762  0.00-20.00           H  
ATOM   3792  CG  GLN   249     -18.558 -25.782 -20.282  0.00-20.00           C  
ATOM   3793  HG2 GLN   249     -19.443 -25.458 -19.731  0.00-20.00           H  
ATOM   3794  HG3 GLN   249     -18.856 -26.715 -20.795  0.00-20.00           H  
ATOM   3795  CD  GLN   249     -18.038 -24.646 -21.204  0.00-20.00           C  
ATOM   3796  OE1 GLN   249     -16.889 -24.344 -21.443  0.00-20.00           O  
ATOM   3797  NE2 GLN   249     -19.049 -23.857 -21.584  0.00-20.00           N  
ATOM   3798 HE21 GLN   249     -18.791 -22.937 -21.937  0.00-20.00           H  
ATOM   3799 HE22 GLN   249     -19.975 -24.021 -21.615  0.00-20.00           H  
ATOM   3800  C   GLN   249     -17.144 -27.902 -17.367  0.00-20.00           C  
ATOM   3801  O   GLN   249     -17.458 -29.086 -17.305  0.00-20.00           O  
ATOM   3802  N   MET   250     -16.008 -27.413 -16.862  0.00-20.00           N  
ATOM   3803  H   MET   250     -15.824 -26.440 -16.972  0.00-20.00           H  
ATOM   3804  CA  MET   250     -14.993 -28.139 -16.095  0.00-20.00           C  
ATOM   3805  HA  MET   250     -14.491 -28.703 -16.885  0.00-20.00           H  
ATOM   3806  CB  MET   250     -13.981 -27.125 -15.467  0.00-20.00           C  
ATOM   3807  HB2 MET   250     -14.491 -26.177 -15.349  0.00-20.00           H  
ATOM   3808  HB3 MET   250     -13.773 -27.448 -14.473  0.00-20.00           H  
ATOM   3809  CG  MET   250     -12.669 -27.059 -16.182  0.00-20.00           C  
ATOM   3810  HG2 MET   250     -12.687 -26.753 -17.259  0.00-20.00           H  
ATOM   3811  HG3 MET   250     -12.420 -28.099 -16.220  0.00-20.00           H  
ATOM   3812  SD  MET   250     -11.397 -26.171 -15.191  0.00-20.00           S  
ATOM   3813  CE  MET   250     -11.841 -24.462 -15.690  0.00-20.00           C  
ATOM   3814  HE1 MET   250     -11.600 -24.314 -16.768  0.00-20.00           H  
ATOM   3815  HE2 MET   250     -12.778 -24.130 -15.374  0.00-20.00           H  
ATOM   3816  HE3 MET   250     -11.060 -23.851 -15.294  0.00-20.00           H  
ATOM   3817  C   MET   250     -15.541 -29.010 -14.913  0.00-20.00           C  
ATOM   3818  O   MET   250     -14.954 -30.029 -14.692  0.00-20.00           O  
ATOM   3819  N   ARG   251     -16.570 -28.504 -14.218  0.00-20.00           N  
ATOM   3820  H   ARG   251     -17.076 -27.741 -14.630  0.00-20.00           H  
ATOM   3821  CA  ARG   251     -17.257 -29.072 -13.059  0.00-20.00           C  
ATOM   3822  HA  ARG   251     -16.372 -29.510 -12.497  0.00-20.00           H  
ATOM   3823  CB  ARG   251     -17.990 -27.996 -12.307  0.00-20.00           C  
ATOM   3824  HB2 ARG   251     -18.972 -27.869 -12.768  0.00-20.00           H  
ATOM   3825  HB3 ARG   251     -17.598 -26.984 -12.521  0.00-20.00           H  
ATOM   3826  CG  ARG   251     -18.142 -28.317 -10.821  0.00-20.00           C  
ATOM   3827  HG2 ARG   251     -17.360 -28.909 -10.455  0.00-20.00           H  
ATOM   3828  HG3 ARG   251     -19.006 -28.935 -10.668  0.00-20.00           H  
ATOM   3829  CD  ARG   251     -18.333 -27.027 -10.040  0.00-20.00           C  
ATOM   3830  HD2 ARG   251     -18.715 -27.347  -9.014  0.00-20.00           H  
ATOM   3831  HD3 ARG   251     -19.143 -26.506 -10.550  0.00-20.00           H  
ATOM   3832  NE  ARG   251     -17.162 -26.138  -9.977  0.00-20.00           N  
ATOM   3833  HE  ARG   251     -16.458 -26.305 -10.692  0.00-20.00           H  
ATOM   3834  CZ  ARG   251     -16.978 -25.234  -9.064  0.00-20.00           C  
ATOM   3835  NH1 ARG   251     -17.872 -25.069  -8.068  0.00-20.00           N  
ATOM   3836 HH11 ARG   251     -17.639 -24.361  -7.366  0.00-20.00           H  
ATOM   3837 HH12 ARG   251     -18.829 -25.384  -7.986  0.00-20.00           H  
ATOM   3838  NH2 ARG   251     -15.899 -24.493  -9.105  0.00-20.00           N  
ATOM   3839 HH21 ARG   251     -15.657 -23.770  -8.372  0.00-20.00           H  
ATOM   3840 HH22 ARG   251     -15.230 -24.755  -9.817  0.00-20.00           H  
ATOM   3841  C   ARG   251     -18.018 -30.333 -13.513  0.00-20.00           C  
ATOM   3842  O   ARG   251     -17.823 -31.418 -12.963  0.00-20.00           O  
ATOM   3843  N   VAL   252     -18.884 -30.134 -14.585  0.00-20.00           N  
ATOM   3844  H   VAL   252     -19.041 -29.198 -14.948  0.00-20.00           H  
ATOM   3845  CA  VAL   252     -19.746 -31.099 -15.281  0.00-20.00           C  
ATOM   3846  HA  VAL   252     -20.415 -31.609 -14.593  0.00-20.00           H  
ATOM   3847  CB  VAL   252     -20.655 -30.335 -16.308  0.00-20.00           C  
ATOM   3848  HB  VAL   252     -20.088 -29.729 -16.977  0.00-20.00           H  
ATOM   3849  CG1 VAL   252     -21.439 -31.304 -17.282  0.00-20.00           C  
ATOM   3850 HG11 VAL   252     -21.200 -31.180 -18.374  0.00-20.00           H  
ATOM   3851 HG12 VAL   252     -22.492 -30.935 -17.233  0.00-20.00           H  
ATOM   3852 HG13 VAL   252     -21.433 -32.337 -17.011  0.00-20.00           H  
ATOM   3853  CG2 VAL   252     -21.675 -29.326 -15.617  0.00-20.00           C  
ATOM   3854 HG21 VAL   252     -22.280 -28.893 -16.479  0.00-20.00           H  
ATOM   3855 HG22 VAL   252     -22.495 -29.802 -14.974  0.00-20.00           H  
ATOM   3856 HG23 VAL   252     -21.240 -28.596 -15.004  0.00-20.00           H  
ATOM   3857  C   VAL   252     -18.855 -32.198 -15.921  0.00-20.00           C  
ATOM   3858  O   VAL   252     -18.998 -33.347 -15.628  0.00-20.00           O  
ATOM   3859  N   GLN   253     -17.768 -31.805 -16.675  0.00-20.00           N  
ATOM   3860  H   GLN   253     -17.644 -30.765 -16.672  0.00-20.00           H  
ATOM   3861  CA  GLN   253     -16.773 -32.695 -17.300  0.00-20.00           C  
ATOM   3862  HA  GLN   253     -17.338 -33.473 -17.869  0.00-20.00           H  
ATOM   3863  CB  GLN   253     -16.013 -31.790 -18.234  0.00-20.00           C  
ATOM   3864  HB2 GLN   253     -15.448 -31.003 -17.689  0.00-20.00           H  
ATOM   3865  HB3 GLN   253     -15.307 -32.411 -18.764  0.00-20.00           H  
ATOM   3866  CG  GLN   253     -16.896 -31.199 -19.334  0.00-20.00           C  
ATOM   3867  HG2 GLN   253     -17.146 -31.986 -20.028  0.00-20.00           H  
ATOM   3868  HG3 GLN   253     -17.815 -30.808 -18.892  0.00-20.00           H  
ATOM   3869  CD  GLN   253     -16.204 -30.119 -20.162  0.00-20.00           C  
ATOM   3870  OE1 GLN   253     -14.978 -30.032 -20.294  0.00-20.00           O  
ATOM   3871  NE2 GLN   253     -17.037 -29.395 -20.833  0.00-20.00           N  
ATOM   3872 HE21 GLN   253     -16.538 -28.642 -21.246  0.00-20.00           H  
ATOM   3873 HE22 GLN   253     -18.000 -29.591 -20.896  0.00-20.00           H  
ATOM   3874  C   GLN   253     -15.752 -33.480 -16.385  0.00-20.00           C  
ATOM   3875  O   GLN   253     -15.183 -34.412 -16.905  0.00-20.00           O  
ATOM   3876  N   ARG   254     -15.662 -33.194 -15.073  0.00-20.00           N  
ATOM   3877  H   ARG   254     -16.175 -32.433 -14.716  0.00-20.00           H  
ATOM   3878  CA  ARG   254     -14.772 -33.877 -14.162  0.00-20.00           C  
ATOM   3879  HA  ARG   254     -14.503 -34.841 -14.592  0.00-20.00           H  
ATOM   3880  CB  ARG   254     -13.452 -33.102 -14.011  0.00-20.00           C  
ATOM   3881  HB2 ARG   254     -13.735 -32.213 -13.515  0.00-20.00           H  
ATOM   3882  HB3 ARG   254     -13.092 -32.833 -14.982  0.00-20.00           H  
ATOM   3883  CG  ARG   254     -12.269 -33.827 -13.279  0.00-20.00           C  
ATOM   3884  HG2 ARG   254     -12.359 -33.527 -12.206  0.00-20.00           H  
ATOM   3885  HG3 ARG   254     -12.505 -34.884 -13.285  0.00-20.00           H  
ATOM   3886  CD  ARG   254     -10.940 -33.597 -13.950  0.00-20.00           C  
ATOM   3887  HD2 ARG   254     -10.783 -34.125 -14.860  0.00-20.00           H  
ATOM   3888  HD3 ARG   254     -10.933 -32.489 -14.137  0.00-20.00           H  
ATOM   3889  NE  ARG   254      -9.832 -34.055 -13.065  0.00-20.00           N  
ATOM   3890  HE  ARG   254      -9.275 -33.395 -12.537  0.00-20.00           H  
ATOM   3891  CZ  ARG   254      -9.519 -35.325 -12.748  0.00-20.00           C  
ATOM   3892  NH1 ARG   254      -9.998 -36.343 -13.442  0.00-20.00           N  
ATOM   3893 HH11 ARG   254     -10.678 -36.147 -14.144  0.00-20.00           H  
ATOM   3894 HH12 ARG   254      -9.825 -37.362 -13.195  0.00-20.00           H  
ATOM   3895  NH2 ARG   254      -8.681 -35.582 -11.738  0.00-20.00           N  
ATOM   3896 HH21 ARG   254      -8.505 -36.489 -11.366  0.00-20.00           H  
ATOM   3897 HH22 ARG   254      -8.235 -34.841 -11.237  0.00-20.00           H  
ATOM   3898  C   ARG   254     -15.361 -34.155 -12.813  0.00-20.00           C  
ATOM   3899  O   ARG   254     -15.845 -35.245 -12.623  0.00-20.00           O  
ATOM   3900  N   ASN   255     -15.409 -33.322 -11.816  0.00-20.00           N  
ATOM   3901  H   ASN   255     -15.012 -32.405 -12.013  0.00-20.00           H  
ATOM   3902  CA  ASN   255     -16.087 -33.402 -10.569  0.00-20.00           C  
ATOM   3903  HA  ASN   255     -17.004 -33.972 -10.688  0.00-20.00           H  
ATOM   3904  CB  ASN   255     -15.251 -34.249  -9.603  0.00-20.00           C  
ATOM   3905  HB2 ASN   255     -15.161 -35.288  -9.983  0.00-20.00           H  
ATOM   3906  HB3 ASN   255     -15.595 -34.285  -8.589  0.00-20.00           H  
ATOM   3907  CG  ASN   255     -13.812 -33.697  -9.414  0.00-20.00           C  
ATOM   3908  OD1 ASN   255     -13.566 -32.541  -9.043  0.00-20.00           O  
ATOM   3909  ND2 ASN   255     -12.856 -34.580  -9.613  0.00-20.00           N  
ATOM   3910 HD21 ASN   255     -13.078 -35.579  -9.775  0.00-20.00           H  
ATOM   3911 HD22 ASN   255     -11.915 -34.307  -9.533  0.00-20.00           H  
ATOM   3912  C   ASN   255     -16.275 -31.990 -10.040  0.00-20.00           C  
ATOM   3913  O   ASN   255     -15.797 -31.046 -10.669  0.00-20.00           O  
ATOM   3914  N   GLY   256     -16.998 -31.901  -8.926  0.00-20.00           N  
ATOM   3915  H   GLY   256     -17.198 -32.824  -8.458  0.00-20.00           H  
ATOM   3916  CA  GLY   256     -17.479 -30.741  -8.210  0.00-20.00           C  
ATOM   3917  HA2 GLY   256     -18.021 -31.027  -7.338  0.00-20.00           H  
ATOM   3918  HA3 GLY   256     -18.151 -30.107  -8.806  0.00-20.00           H  
ATOM   3919  C   GLY   256     -16.342 -29.858  -7.577  0.00-20.00           C  
ATOM   3920  O   GLY   256     -16.445 -28.672  -7.710  0.00-20.00           O  
ATOM   3921  N   ILE   257     -15.394 -30.490  -6.888  0.00-20.00           N  
ATOM   3922  H   ILE   257     -15.495 -31.498  -6.759  0.00-20.00           H  
ATOM   3923  CA  ILE   257     -14.296 -29.804  -6.222  0.00-20.00           C  
ATOM   3924  HA  ILE   257     -14.731 -29.078  -5.652  0.00-20.00           H  
ATOM   3925  CB  ILE   257     -13.703 -30.698  -5.111  0.00-20.00           C  
ATOM   3926  HB  ILE   257     -13.026 -30.017  -4.550  0.00-20.00           H  
ATOM   3927  CG2 ILE   257     -14.737 -31.005  -4.054  0.00-20.00           C  
ATOM   3928 HG21 ILE   257     -15.365 -31.881  -4.139  0.00-20.00           H  
ATOM   3929 HG22 ILE   257     -15.373 -30.132  -3.868  0.00-20.00           H  
ATOM   3930 HG23 ILE   257     -14.182 -31.217  -3.133  0.00-20.00           H  
ATOM   3931  CG1 ILE   257     -12.798 -31.935  -5.473  0.00-20.00           C  
ATOM   3932 HG12 ILE   257     -12.067 -31.503  -6.170  0.00-20.00           H  
ATOM   3933 HG13 ILE   257     -13.182 -32.758  -5.959  0.00-20.00           H  
ATOM   3934  CD1 ILE   257     -12.089 -32.604  -4.287  0.00-20.00           C  
ATOM   3935 HD11 ILE   257     -12.745 -33.052  -3.510  0.00-20.00           H  
ATOM   3936 HD12 ILE   257     -11.358 -33.394  -4.572  0.00-20.00           H  
ATOM   3937 HD13 ILE   257     -11.546 -31.872  -3.729  0.00-20.00           H  
ATOM   3938  C   ILE   257     -13.159 -29.222  -7.167  0.00-20.00           C  
ATOM   3939  O   ILE   257     -12.201 -28.650  -6.577  0.00-20.00           O  
ATOM   3940  N   MET   258     -13.344 -29.350  -8.482  0.00-20.00           N  
ATOM   3941  H   MET   258     -14.082 -30.016  -8.769  0.00-20.00           H  
ATOM   3942  CA  MET   258     -12.561 -28.635  -9.530  0.00-20.00           C  
ATOM   3943  HA  MET   258     -11.588 -29.000  -9.512  0.00-20.00           H  
ATOM   3944  CB  MET   258     -13.186 -28.818 -10.856  0.00-20.00           C  
ATOM   3945  HB2 MET   258     -14.276 -28.721 -10.776  0.00-20.00           H  
ATOM   3946  HB3 MET   258     -12.802 -28.117 -11.567  0.00-20.00           H  
ATOM   3947  CG  MET   258     -12.906 -30.162 -11.421  0.00-20.00           C  
ATOM   3948  HG2 MET   258     -13.100 -30.949 -10.709  0.00-20.00           H  
ATOM   3949  HG3 MET   258     -13.598 -30.365 -12.180  0.00-20.00           H  
ATOM   3950  SD  MET   258     -11.255 -30.482 -12.040  0.00-20.00           S  
ATOM   3951  CE  MET   258     -11.361 -29.317 -13.481  0.00-20.00           C  
ATOM   3952  HE1 MET   258     -12.392 -29.224 -13.900  0.00-20.00           H  
ATOM   3953  HE2 MET   258     -10.986 -28.352 -13.161  0.00-20.00           H  
ATOM   3954  HE3 MET   258     -10.669 -29.590 -14.268  0.00-20.00           H  
ATOM   3955  C   MET   258     -12.322 -27.097  -9.203  0.00-20.00           C  
ATOM   3956  O   MET   258     -13.347 -26.503  -8.880  0.00-20.00           O  
ATOM   3957  N   VAL   259     -11.086 -26.578  -9.137  0.00-20.00           N  
ATOM   3958  H   VAL   259     -10.322 -27.283  -9.302  0.00-20.00           H  
ATOM   3959  CA  VAL   259     -10.705 -25.311  -8.410  0.00-20.00           C  
ATOM   3960  HA  VAL   259      -9.569 -25.462  -8.589  0.00-20.00           H  
ATOM   3961  CB  VAL   259     -11.121 -24.032  -9.310  0.00-20.00           C  
ATOM   3962  HB  VAL   259     -11.339 -24.358 -10.326  0.00-20.00           H  
ATOM   3963  CG1 VAL   259     -12.342 -23.169  -8.886  0.00-20.00           C  
ATOM   3964 HG11 VAL   259     -13.181 -23.850  -8.680  0.00-20.00           H  
ATOM   3965 HG12 VAL   259     -12.283 -22.676  -7.940  0.00-20.00           H  
ATOM   3966 HG13 VAL   259     -12.633 -22.467  -9.750  0.00-20.00           H  
ATOM   3967  CG2 VAL   259     -10.015 -22.987  -9.424  0.00-20.00           C  
ATOM   3968 HG21 VAL   259      -9.667 -22.683  -8.506  0.00-20.00           H  
ATOM   3969 HG22 VAL   259     -10.216 -22.179 -10.071  0.00-20.00           H  
ATOM   3970 HG23 VAL   259      -9.088 -23.467  -9.828  0.00-20.00           H  
ATOM   3971  C   VAL   259     -11.005 -25.251  -6.896  0.00-20.00           C  
ATOM   3972  O   VAL   259     -12.120 -24.899  -6.460  0.00-20.00           O  
ATOM   3973  N   GLN   260     -10.073 -25.830  -6.164  0.00-20.00           N  
ATOM   3974  H   GLN   260      -9.173 -25.660  -6.594  0.00-20.00           H  
ATOM   3975  CA  GLN   260     -10.246 -26.448  -4.787  0.00-20.00           C  
ATOM   3976  HA  GLN   260     -11.007 -27.274  -4.936  0.00-20.00           H  
ATOM   3977  CB  GLN   260      -8.941 -27.112  -4.295  0.00-20.00           C  
ATOM   3978  HB2 GLN   260      -8.099 -26.727  -4.904  0.00-20.00           H  
ATOM   3979  HB3 GLN   260      -8.668 -26.889  -3.265  0.00-20.00           H  
ATOM   3980  CG  GLN   260      -8.953 -28.592  -4.500  0.00-20.00           C  
ATOM   3981  HG2 GLN   260      -9.459 -29.041  -5.401  0.00-20.00           H  
ATOM   3982  HG3 GLN   260      -7.927 -28.866  -4.607  0.00-20.00           H  
ATOM   3983  CD  GLN   260      -9.663 -29.305  -3.339  0.00-20.00           C  
ATOM   3984  OE1 GLN   260     -10.523 -28.703  -2.691  0.00-20.00           O  
ATOM   3985  NE2 GLN   260      -9.293 -30.541  -3.086  0.00-20.00           N  
ATOM   3986 HE21 GLN   260      -9.737 -31.172  -2.385  0.00-20.00           H  
ATOM   3987 HE22 GLN   260      -8.503 -30.931  -3.629  0.00-20.00           H  
ATOM   3988  C   GLN   260     -10.693 -25.329  -3.818  0.00-20.00           C  
ATOM   3989  O   GLN   260     -11.744 -25.483  -3.170  0.00-20.00           O  
ATOM   3990  N   LYS   261      -9.986 -24.201  -3.827  0.00-20.00           N  
ATOM   3991  H   LYS   261      -9.245 -24.003  -4.552  0.00-20.00           H  
ATOM   3992  CA  LYS   261     -10.213 -23.083  -2.947  0.00-20.00           C  
ATOM   3993  HA  LYS   261     -11.151 -23.217  -2.428  0.00-20.00           H  
ATOM   3994  CB  LYS   261      -9.111 -22.967  -1.801  0.00-20.00           C  
ATOM   3995  HB2 LYS   261      -9.485 -22.219  -1.186  0.00-20.00           H  
ATOM   3996  HB3 LYS   261      -8.099 -22.766  -2.279  0.00-20.00           H  
ATOM   3997  CG  LYS   261      -8.812 -24.245  -0.988  0.00-20.00           C  
ATOM   3998  HG2 LYS   261      -7.837 -24.015  -0.477  0.00-20.00           H  
ATOM   3999  HG3 LYS   261      -8.674 -25.100  -1.665  0.00-20.00           H  
ATOM   4000  CD  LYS   261      -9.926 -24.628   0.036  0.00-20.00           C  
ATOM   4001  HD2 LYS   261     -10.915 -24.504  -0.405  0.00-20.00           H  
ATOM   4002  HD3 LYS   261      -9.889 -25.642   0.273  0.00-20.00           H  
ATOM   4003  CE  LYS   261      -9.832 -23.785   1.267  0.00-20.00           C  
ATOM   4004  HE2 LYS   261      -9.704 -22.789   0.905  0.00-20.00           H  
ATOM   4005  HE3 LYS   261      -8.881 -23.912   1.766  0.00-20.00           H  
ATOM   4006  NZ  LYS   261     -10.914 -23.980   2.201  0.00-20.00           N  
ATOM   4007  HZ1 LYS   261     -11.029 -24.946   2.495  0.00-20.00           H  
ATOM   4008  HZ2 LYS   261     -11.787 -23.698   1.704  0.00-20.00           H  
ATOM   4009  HZ3 LYS   261     -10.918 -23.439   3.062  0.00-20.00           H  
ATOM   4010  C   LYS   261     -10.277 -21.765  -3.659  0.00-20.00           C  
ATOM   4011  O   LYS   261      -9.988 -21.562  -4.844  0.00-20.00           O  
ATOM   4012  N   ASP   262     -10.909 -20.849  -2.948  0.00-20.00           N  
ATOM   4013  H   ASP   262     -11.147 -21.186  -2.040  0.00-20.00           H  
ATOM   4014  CA  ASP   262     -11.416 -19.547  -3.299  0.00-20.00           C  
ATOM   4015  HA  ASP   262     -12.181 -19.589  -4.137  0.00-20.00           H  
ATOM   4016  CB  ASP   262     -12.168 -18.934  -2.103  0.00-20.00           C  
ATOM   4017  HB2 ASP   262     -13.039 -19.606  -1.854  0.00-20.00           H  
ATOM   4018  HB3 ASP   262     -11.545 -18.898  -1.229  0.00-20.00           H  
ATOM   4019  CG  ASP   262     -12.669 -17.553  -2.447  0.00-20.00           C  
ATOM   4020  OD1 ASP   262     -13.605 -17.535  -3.259  0.00-20.00           O  
ATOM   4021  OD2 ASP   262     -12.129 -16.515  -1.900  0.00-20.00           O  
ATOM   4022  C   ASP   262     -10.297 -18.674  -3.995  0.00-20.00           C  
ATOM   4023  O   ASP   262     -10.516 -18.026  -5.044  0.00-20.00           O  
ATOM   4024  N   GLU   263      -9.033 -18.784  -3.482  0.00-20.00           N  
ATOM   4025  H   GLU   263      -8.924 -19.278  -2.578  0.00-20.00           H  
ATOM   4026  CA  GLU   263      -7.861 -18.172  -4.016  0.00-20.00           C  
ATOM   4027  HA  GLU   263      -8.022 -17.085  -4.128  0.00-20.00           H  
ATOM   4028  CB  GLU   263      -6.684 -18.279  -3.031  0.00-20.00           C  
ATOM   4029  HB2 GLU   263      -5.791 -18.002  -3.573  0.00-20.00           H  
ATOM   4030  HB3 GLU   263      -6.803 -17.491  -2.250  0.00-20.00           H  
ATOM   4031  CG  GLU   263      -6.456 -19.658  -2.327  0.00-20.00           C  
ATOM   4032  HG2 GLU   263      -5.391 -19.905  -2.150  0.00-20.00           H  
ATOM   4033  HG3 GLU   263      -6.883 -20.414  -2.933  0.00-20.00           H  
ATOM   4034  CD  GLU   263      -7.093 -19.795  -0.947  0.00-20.00           C  
ATOM   4035  OE1 GLU   263      -6.317 -19.914   0.049  0.00-20.00           O  
ATOM   4036  OE2 GLU   263      -8.339 -19.810  -0.824  0.00-20.00           O  
ATOM   4037  C   GLU   263      -7.396 -18.651  -5.488  0.00-20.00           C  
ATOM   4038  O   GLU   263      -6.828 -17.978  -6.294  0.00-20.00           O  
ATOM   4039  N   GLN   264      -7.846 -19.812  -5.881  0.00-20.00           N  
ATOM   4040  H   GLN   264      -8.332 -20.475  -5.233  0.00-20.00           H  
ATOM   4041  CA  GLN   264      -7.446 -20.429  -7.167  0.00-20.00           C  
ATOM   4042  HA  GLN   264      -6.414 -20.119  -7.415  0.00-20.00           H  
ATOM   4043  CB  GLN   264      -7.435 -21.987  -7.080  0.00-20.00           C  
ATOM   4044  HB2 GLN   264      -7.058 -22.355  -8.042  0.00-20.00           H  
ATOM   4045  HB3 GLN   264      -8.423 -22.205  -6.844  0.00-20.00           H  
ATOM   4046  CG  GLN   264      -6.473 -22.464  -5.987  0.00-20.00           C  
ATOM   4047  HG2 GLN   264      -5.398 -22.189  -6.177  0.00-20.00           H  
ATOM   4048  HG3 GLN   264      -6.613 -22.052  -5.062  0.00-20.00           H  
ATOM   4049  CD  GLN   264      -6.474 -23.925  -5.707  0.00-20.00           C  
ATOM   4050  OE1 GLN   264      -7.378 -24.599  -6.138  0.00-20.00           O  
ATOM   4051  NE2 GLN   264      -5.430 -24.356  -5.041  0.00-20.00           N  
ATOM   4052 HE21 GLN   264      -4.739 -23.675  -4.769  0.00-20.00           H  
ATOM   4053 HE22 GLN   264      -5.302 -25.332  -4.819  0.00-20.00           H  
ATOM   4054  C   GLN   264      -8.383 -19.919  -8.261  0.00-20.00           C  
ATOM   4055  O   GLN   264      -8.109 -19.805  -9.450  0.00-20.00           O  
ATOM   4056  N   LEU   265      -9.531 -19.410  -7.777  0.00-20.00           N  
ATOM   4057  H   LEU   265      -9.553 -19.436  -6.736  0.00-20.00           H  
ATOM   4058  CA  LEU   265     -10.501 -18.673  -8.552  0.00-20.00           C  
ATOM   4059  HA  LEU   265     -10.372 -19.022  -9.545  0.00-20.00           H  
ATOM   4060  CB  LEU   265     -11.877 -19.163  -8.033  0.00-20.00           C  
ATOM   4061  HB2 LEU   265     -11.813 -20.225  -7.978  0.00-20.00           H  
ATOM   4062  HB3 LEU   265     -12.042 -18.776  -6.997  0.00-20.00           H  
ATOM   4063  CG  LEU   265     -13.143 -18.757  -8.785  0.00-20.00           C  
ATOM   4064  HG  LEU   265     -13.341 -17.716  -8.518  0.00-20.00           H  
ATOM   4065  CD1 LEU   265     -13.001 -18.832 -10.316  0.00-20.00           C  
ATOM   4066 HD11 LEU   265     -13.951 -18.625 -10.830  0.00-20.00           H  
ATOM   4067 HD12 LEU   265     -12.574 -19.808 -10.629  0.00-20.00           H  
ATOM   4068 HD13 LEU   265     -12.343 -18.175 -10.800  0.00-20.00           H  
ATOM   4069  CD2 LEU   265     -14.366 -19.553  -8.331  0.00-20.00           C  
ATOM   4070 HD21 LEU   265     -14.435 -19.631  -7.267  0.00-20.00           H  
ATOM   4071 HD22 LEU   265     -15.322 -19.151  -8.644  0.00-20.00           H  
ATOM   4072 HD23 LEU   265     -14.448 -20.668  -8.511  0.00-20.00           H  
ATOM   4073  C   LEU   265     -10.316 -17.173  -8.504  0.00-20.00           C  
ATOM   4074  O   LEU   265     -10.648 -16.445  -9.445  0.00-20.00           O  
ATOM   4075  N   ASP   266      -9.732 -16.538  -7.427  0.00-20.00           N  
ATOM   4076  H   ASP   266      -9.749 -17.094  -6.548  0.00-20.00           H  
ATOM   4077  CA  ASP   266      -9.495 -15.074  -7.233  0.00-20.00           C  
ATOM   4078  HA  ASP   266     -10.484 -14.628  -7.231  0.00-20.00           H  
ATOM   4079  CB  ASP   266      -8.811 -14.798  -5.813  0.00-20.00           C  
ATOM   4080  HB2 ASP   266      -9.383 -15.312  -5.057  0.00-20.00           H  
ATOM   4081  HB3 ASP   266      -7.733 -15.129  -5.845  0.00-20.00           H  
ATOM   4082  CG  ASP   266      -8.669 -13.313  -5.479  0.00-20.00           C  
ATOM   4083  OD1 ASP   266      -9.446 -12.426  -5.937  0.00-20.00           O  
ATOM   4084  OD2 ASP   266      -7.645 -12.973  -4.791  0.00-20.00           O  
ATOM   4085  C   ASP   266      -8.605 -14.557  -8.333  0.00-20.00           C  
ATOM   4086  O   ASP   266      -8.981 -13.591  -8.986  0.00-20.00           O  
ATOM   4087  N   VAL   267      -7.470 -15.190  -8.540  0.00-20.00           N  
ATOM   4088  H   VAL   267      -7.209 -15.929  -7.854  0.00-20.00           H  
ATOM   4089  CA  VAL   267      -6.463 -15.024  -9.618  0.00-20.00           C  
ATOM   4090  HA  VAL   267      -6.259 -13.984  -9.655  0.00-20.00           H  
ATOM   4091  CB  VAL   267      -5.113 -15.624  -9.335  0.00-20.00           C  
ATOM   4092  HB  VAL   267      -4.517 -15.365 -10.124  0.00-20.00           H  
ATOM   4093  CG1 VAL   267      -4.392 -14.952  -8.114  0.00-20.00           C  
ATOM   4094 HG11 VAL   267      -3.517 -15.497  -7.901  0.00-20.00           H  
ATOM   4095 HG12 VAL   267      -4.020 -13.933  -8.175  0.00-20.00           H  
ATOM   4096 HG13 VAL   267      -4.990 -14.924  -7.186  0.00-20.00           H  
ATOM   4097  CG2 VAL   267      -5.004 -17.145  -9.333  0.00-20.00           C  
ATOM   4098 HG21 VAL   267      -5.363 -17.751  -8.448  0.00-20.00           H  
ATOM   4099 HG22 VAL   267      -3.930 -17.374  -9.354  0.00-20.00           H  
ATOM   4100 HG23 VAL   267      -5.512 -17.498 -10.230  0.00-20.00           H  
ATOM   4101  C   VAL   267      -7.063 -15.212 -10.998  0.00-20.00           C  
ATOM   4102  O   VAL   267      -6.856 -14.488 -11.945  0.00-20.00           O  
ATOM   4103  N   LEU   268      -8.027 -16.191 -11.121  0.00-20.00           N  
ATOM   4104  H   LEU   268      -8.224 -16.682 -10.314  0.00-20.00           H  
ATOM   4105  CA  LEU   268      -8.789 -16.390 -12.363  0.00-20.00           C  
ATOM   4106  HA  LEU   268      -8.119 -16.419 -13.253  0.00-20.00           H  
ATOM   4107  CB  LEU   268      -9.510 -17.762 -12.416  0.00-20.00           C  
ATOM   4108  HB2 LEU   268     -10.130 -17.790 -13.330  0.00-20.00           H  
ATOM   4109  HB3 LEU   268     -10.129 -17.885 -11.576  0.00-20.00           H  
ATOM   4110  CG  LEU   268      -8.500 -18.856 -12.540  0.00-20.00           C  
ATOM   4111  HG  LEU   268      -7.885 -18.852 -11.683  0.00-20.00           H  
ATOM   4112  CD1 LEU   268      -9.304 -20.190 -12.551  0.00-20.00           C  
ATOM   4113 HD11 LEU   268      -9.430 -20.703 -13.502  0.00-20.00           H  
ATOM   4114 HD12 LEU   268     -10.350 -20.042 -12.238  0.00-20.00           H  
ATOM   4115 HD13 LEU   268      -8.754 -20.854 -11.912  0.00-20.00           H  
ATOM   4116  CD2 LEU   268      -7.423 -18.768 -13.692  0.00-20.00           C  
ATOM   4117 HD21 LEU   268      -7.754 -18.409 -14.612  0.00-20.00           H  
ATOM   4118 HD22 LEU   268      -7.193 -19.863 -13.865  0.00-20.00           H  
ATOM   4119 HD23 LEU   268      -6.441 -18.360 -13.461  0.00-20.00           H  
ATOM   4120  C   LEU   268      -9.738 -15.193 -12.686  0.00-20.00           C  
ATOM   4121  O   LEU   268      -9.557 -14.574 -13.733  0.00-20.00           O  
ATOM   4122  N   ILE   269     -10.610 -14.806 -11.736  0.00-20.00           N  
ATOM   4123  H   ILE   269     -10.716 -15.409 -10.887  0.00-20.00           H  
ATOM   4124  CA  ILE   269     -11.497 -13.625 -11.918  0.00-20.00           C  
ATOM   4125  HA  ILE   269     -12.204 -13.896 -12.764  0.00-20.00           H  
ATOM   4126  CB  ILE   269     -12.310 -13.446 -10.592  0.00-20.00           C  
ATOM   4127  HB  ILE   269     -11.644 -13.379  -9.711  0.00-20.00           H  
ATOM   4128  CG2 ILE   269     -13.135 -12.090 -10.533  0.00-20.00           C  
ATOM   4129 HG21 ILE   269     -12.916 -11.328 -11.253  0.00-20.00           H  
ATOM   4130 HG22 ILE   269     -12.852 -11.639  -9.545  0.00-20.00           H  
ATOM   4131 HG23 ILE   269     -14.248 -12.261 -10.458  0.00-20.00           H  
ATOM   4132  CG1 ILE   269     -13.239 -14.636 -10.411  0.00-20.00           C  
ATOM   4133 HG12 ILE   269     -14.047 -14.494 -11.183  0.00-20.00           H  
ATOM   4134 HG13 ILE   269     -12.748 -15.621 -10.720  0.00-20.00           H  
ATOM   4135  CD1 ILE   269     -13.788 -14.704  -8.946  0.00-20.00           C  
ATOM   4136 HD11 ILE   269     -14.505 -15.522  -9.093  0.00-20.00           H  
ATOM   4137 HD12 ILE   269     -14.183 -13.774  -8.484  0.00-20.00           H  
ATOM   4138 HD13 ILE   269     -12.919 -15.017  -8.362  0.00-20.00           H  
ATOM   4139  C   ILE   269     -10.685 -12.346 -12.290  0.00-20.00           C  
ATOM   4140  O   ILE   269     -11.094 -11.466 -13.034  0.00-20.00           O  
ATOM   4141  N   LYN   270      -9.482 -12.266 -11.711  0.00-20.00           N  
ATOM   4142  H   LYN   270      -9.292 -13.069 -11.094  0.00-20.00           H  
ATOM   4143  CA  LYN   270      -8.516 -11.204 -11.992  0.00-20.00           C  
ATOM   4144  HA  LYN   270      -8.971 -10.224 -11.931  0.00-20.00           H  
ATOM   4145  CB  LYN   270      -7.313 -11.305 -11.057  0.00-20.00           C  
ATOM   4146  HB2 LYN   270      -6.358 -11.679 -11.516  0.00-20.00           H  
ATOM   4147  HB3 LYN   270      -7.495 -12.231 -10.443  0.00-20.00           H  
ATOM   4148  CG  LYN   270      -6.995 -10.091 -10.142  0.00-20.00           C  
ATOM   4149  HG2 LYN   270      -7.563 -10.285  -9.216  0.00-20.00           H  
ATOM   4150  HG3 LYN   270      -7.360  -9.217 -10.684  0.00-20.00           H  
ATOM   4151  CD  LYN   270      -5.519  -9.919  -9.827  0.00-20.00           C  
ATOM   4152  HD2 LYN   270      -5.262  -9.216  -9.013  0.00-20.00           H  
ATOM   4153  HD3 LYN   270      -5.177 -10.899  -9.498  0.00-20.00           H  
ATOM   4154  CE  LYN   270      -4.776  -9.292 -11.040  0.00-20.00           C  
ATOM   4155  HE2 LYN   270      -5.122  -8.247 -11.234  0.00-20.00           H  
ATOM   4156  HE3 LYN   270      -5.080  -9.866 -11.918  0.00-20.00           H  
ATOM   4157  NZ  LYN   270      -3.352  -9.312 -10.994  0.00-20.00           N  
ATOM   4158  HZ1 LYN   270      -2.746  -9.178 -11.854  0.00-20.00           H  
ATOM   4159  HZ2 LYN   270      -2.974  -8.762 -10.237  0.00-20.00           H  
ATOM   4160  C   LYN   270      -7.950 -11.213 -13.418  0.00-20.00           C  
ATOM   4161  O   LYN   270      -7.778 -10.166 -14.002  0.00-20.00           O  
ATOM   4162  N   LEU   271      -7.741 -12.394 -13.974  0.00-20.00           N  
ATOM   4163  H   LEU   271      -8.165 -13.195 -13.579  0.00-20.00           H  
ATOM   4164  CA  LEU   271      -7.286 -12.546 -15.358  0.00-20.00           C  
ATOM   4165  HA  LEU   271      -6.387 -11.864 -15.562  0.00-20.00           H  
ATOM   4166  CB  LEU   271      -6.826 -13.954 -15.688  0.00-20.00           C  
ATOM   4167  HB2 LEU   271      -6.697 -14.036 -16.783  0.00-20.00           H  
ATOM   4168  HB3 LEU   271      -7.548 -14.593 -15.121  0.00-20.00           H  
ATOM   4169  CG  LEU   271      -5.405 -14.363 -15.109  0.00-20.00           C  
ATOM   4170  HG  LEU   271      -5.411 -14.121 -14.075  0.00-20.00           H  
ATOM   4171  CD1 LEU   271      -5.223 -15.911 -15.295  0.00-20.00           C  
ATOM   4172 HD11 LEU   271      -5.956 -16.482 -14.666  0.00-20.00           H  
ATOM   4173 HD12 LEU   271      -5.239 -16.155 -16.370  0.00-20.00           H  
ATOM   4174 HD13 LEU   271      -4.237 -16.214 -14.907  0.00-20.00           H  
ATOM   4175  CD2 LEU   271      -4.225 -13.635 -15.784  0.00-20.00           C  
ATOM   4176 HD21 LEU   271      -4.339 -13.595 -16.888  0.00-20.00           H  
ATOM   4177 HD22 LEU   271      -3.326 -14.071 -15.455  0.00-20.00           H  
ATOM   4178 HD23 LEU   271      -4.192 -12.649 -15.406  0.00-20.00           H  
ATOM   4179  C   LEU   271      -8.431 -12.139 -16.240  0.00-20.00           C  
ATOM   4180  O   LEU   271      -8.272 -11.526 -17.332  0.00-20.00           O  
ATOM   4181  N   ALA   272      -9.677 -12.555 -15.924  0.00-20.00           N  
ATOM   4182  H   ALA   272      -9.821 -13.196 -15.108  0.00-20.00           H  
ATOM   4183  CA  ALA   272     -10.871 -12.153 -16.703  0.00-20.00           C  
ATOM   4184  HA  ALA   272     -10.706 -12.362 -17.726  0.00-20.00           H  
ATOM   4185  CB  ALA   272     -12.081 -12.930 -16.113  0.00-20.00           C  
ATOM   4186  HB1 ALA   272     -12.246 -13.800 -16.727  0.00-20.00           H  
ATOM   4187  HB2 ALA   272     -12.008 -13.213 -15.053  0.00-20.00           H  
ATOM   4188  HB3 ALA   272     -12.931 -12.295 -16.228  0.00-20.00           H  
ATOM   4189  C   ALA   272     -11.098 -10.666 -16.629  0.00-20.00           C  
ATOM   4190  O   ALA   272     -11.231 -10.039 -17.638  0.00-20.00           O  
ATOM   4191  N   GLH   273     -11.250 -10.102 -15.421  0.00-20.00           N  
ATOM   4192  H   GLH   273     -11.263 -10.718 -14.559  0.00-20.00           H  
ATOM   4193  CA  GLH   273     -11.360  -8.657 -15.187  0.00-20.00           C  
ATOM   4194  HA  GLH   273     -12.351  -8.334 -15.467  0.00-20.00           H  
ATOM   4195  CB  GLH   273     -11.174  -8.428 -13.736  0.00-20.00           C  
ATOM   4196  HB2 GLH   273     -12.041  -8.703 -13.221  0.00-20.00           H  
ATOM   4197  HB3 GLH   273     -10.284  -8.930 -13.385  0.00-20.00           H  
ATOM   4198  CG  GLH   273     -10.969  -6.938 -13.481  0.00-20.00           C  
ATOM   4199  HG2 GLH   273     -11.765  -6.379 -13.998  0.00-20.00           H  
ATOM   4200  HG3 GLH   273     -10.005  -6.606 -13.877  0.00-20.00           H  
ATOM   4201  CD  GLH   273     -11.076  -6.606 -12.004  0.00-20.00           C  
ATOM   4202  OE1 GLH   273     -10.099  -7.060 -11.173  0.00-20.00           O  
ATOM   4203  OE2 GLH   273     -11.957  -5.894 -11.617  0.00-20.00           O  
ATOM   4204  HE1 GLH   273      -9.254  -7.070 -11.529  0.00-20.00           H  
ATOM   4205  C   GLH   273     -10.386  -7.870 -16.062  0.00-20.00           C  
ATOM   4206  O   GLH   273     -10.753  -6.824 -16.574  0.00-20.00           O  
ATOM   4207  N   GLY   274      -9.232  -8.455 -16.163  0.00-20.00           N  
ATOM   4208  H   GLY   274      -9.054  -9.338 -15.787  0.00-20.00           H  
ATOM   4209  CA  GLY   274      -8.116  -7.895 -16.958  0.00-20.00           C  
ATOM   4210  HA2 GLY   274      -7.156  -8.336 -16.679  0.00-20.00           H  
ATOM   4211  HA3 GLY   274      -8.127  -6.821 -16.659  0.00-20.00           H  
ATOM   4212  C   GLY   274      -8.367  -8.051 -18.402  0.00-20.00           C  
ATOM   4213  O   GLY   274      -7.644  -7.435 -19.193  0.00-20.00           O  
ATOM   4214  N   GLN   275      -9.315  -8.855 -18.803  0.00-20.00           N  
ATOM   4215  H   GLN   275      -9.997  -9.191 -18.082  0.00-20.00           H  
ATOM   4216  CA  GLN   275      -9.571  -9.021 -20.180  0.00-20.00           C  
ATOM   4217  HA  GLN   275      -8.755  -8.577 -20.704  0.00-20.00           H  
ATOM   4218  CB  GLN   275      -9.612 -10.519 -20.553  0.00-20.00           C  
ATOM   4219  HB2 GLN   275     -10.028 -10.604 -21.540  0.00-20.00           H  
ATOM   4220  HB3 GLN   275     -10.236 -10.982 -19.819  0.00-20.00           H  
ATOM   4221  CG  GLN   275      -8.227 -11.099 -20.596  0.00-20.00           C  
ATOM   4222  HG2 GLN   275      -7.540 -10.675 -21.230  0.00-20.00           H  
ATOM   4223  HG3 GLN   275      -7.807 -11.049 -19.601  0.00-20.00           H  
ATOM   4224  CD  GLN   275      -8.284 -12.580 -21.006  0.00-20.00           C  
ATOM   4225  OE1 GLN   275      -9.373 -13.200 -20.975  0.00-20.00           O  
ATOM   4226  NE2 GLN   275      -7.170 -13.156 -21.290  0.00-20.00           N  
ATOM   4227 HE21 GLN   275      -7.260 -14.063 -21.762  0.00-20.00           H  
ATOM   4228 HE22 GLN   275      -6.293 -12.654 -21.493  0.00-20.00           H  
ATOM   4229  C   GLN   275     -10.882  -8.431 -20.602  0.00-20.00           C  
ATOM   4230  O   GLN   275     -11.195  -8.342 -21.762  0.00-20.00           O  
ATOM   4231  N   GLY   276     -11.515  -7.861 -19.553  0.00-20.00           N  
ATOM   4232  H   GLY   276     -11.199  -7.812 -18.582  0.00-20.00           H  
ATOM   4233  CA  GLY   276     -12.843  -7.295 -19.720  0.00-20.00           C  
ATOM   4234  HA2 GLY   276     -12.817  -6.644 -20.608  0.00-20.00           H  
ATOM   4235  HA3 GLY   276     -13.189  -6.712 -18.807  0.00-20.00           H  
ATOM   4236  C   GLY   276     -13.888  -8.387 -19.972  0.00-20.00           C  
ATOM   4237  O   GLY   276     -14.995  -8.111 -20.453  0.00-20.00           O  
ATOM   4238  N   ARN   277     -13.458  -9.635 -19.655  0.00-20.00           N  
ATOM   4239  H   ARN   277     -12.627  -9.751 -19.051  0.00-20.00           H  
ATOM   4240  CA  ARN   277     -14.304 -10.856 -19.832  0.00-20.00           C  
ATOM   4241  HA  ARN   277     -14.753 -10.871 -20.797  0.00-20.00           H  
ATOM   4242  CB  ARN   277     -13.369 -12.051 -19.617  0.00-20.00           C  
ATOM   4243  HB2 ARN   277     -12.517 -12.040 -20.256  0.00-20.00           H  
ATOM   4244  HB3 ARN   277     -13.066 -12.016 -18.586  0.00-20.00           H  
ATOM   4245  CG  ARN   277     -14.066 -13.412 -19.922  0.00-20.00           C  
ATOM   4246  HG2 ARN   277     -14.520 -13.473 -20.905  0.00-20.00           H  
ATOM   4247  HG3 ARN   277     -14.879 -13.635 -19.220  0.00-20.00           H  
ATOM   4248  CD  ARN   277     -13.053 -14.528 -19.878  0.00-20.00           C  
ATOM   4249  HD2 ARN   277     -12.676 -14.500 -18.861  0.00-20.00           H  
ATOM   4250  HD3 ARN   277     -13.604 -15.435 -19.962  0.00-20.00           H  
ATOM   4251  NE  ARN   277     -12.038 -14.366 -20.949  0.00-20.00           N  
ATOM   4252  HE  ARN   277     -11.686 -13.419 -21.105  0.00-20.00           H  
ATOM   4253  CZ  ARN   277     -12.013 -15.447 -21.942  0.00-20.00           C  
ATOM   4254  NH1 ARN   277     -12.673 -16.485 -21.895  0.00-20.00           N  
ATOM   4255 HH11 ARN   277     -12.665 -17.381 -22.423  0.00-20.00           H  
ATOM   4256  NH2 ARN   277     -11.088 -15.047 -22.932  0.00-20.00           N  
ATOM   4257 HH21 ARN   277     -10.494 -15.780 -23.191  0.00-20.00           H  
ATOM   4258 HH22 ARN   277     -11.480 -14.598 -23.714  0.00-20.00           H  
ATOM   4259  C   ARN   277     -15.370 -10.957 -18.753  0.00-20.00           C  
ATOM   4260  O   ARN   277     -15.137 -10.471 -17.652  0.00-20.00           O  
ATOM   4261  N   PRO   278     -16.551 -11.510 -19.138  0.00-20.00           N  
ATOM   4262  CD  PRO   278     -16.936 -11.931 -20.508  0.00-20.00           C  
ATOM   4263  HD2 PRO   278     -16.273 -12.649 -20.956  0.00-20.00           H  
ATOM   4264  HD3 PRO   278     -17.110 -11.043 -21.131  0.00-20.00           H  
ATOM   4265  CG  PRO   278     -18.289 -12.589 -20.349  0.00-20.00           C  
ATOM   4266  HG2 PRO   278     -18.883 -12.364 -21.222  0.00-20.00           H  
ATOM   4267  HG3 PRO   278     -18.199 -13.650 -20.193  0.00-20.00           H  
ATOM   4268  CB  PRO   278     -18.880 -11.803 -19.123  0.00-20.00           C  
ATOM   4269  HB2 PRO   278     -19.204 -10.792 -19.521  0.00-20.00           H  
ATOM   4270  HB3 PRO   278     -19.676 -12.421 -18.663  0.00-20.00           H  
ATOM   4271  CA  PRO   278     -17.694 -11.660 -18.207  0.00-20.00           C  
ATOM   4272  HA  PRO   278     -17.749 -10.637 -17.698  0.00-20.00           H  
ATOM   4273  C   PRO   278     -17.684 -12.738 -17.086  0.00-20.00           C  
ATOM   4274  O   PRO   278     -17.198 -13.897 -17.307  0.00-20.00           O  
ATOM   4275  N   LEU   279     -18.147 -12.378 -15.856  0.00-20.00           N  
ATOM   4276  H   LEU   279     -18.060 -11.393 -15.585  0.00-20.00           H  
ATOM   4277  CA  LEU   279     -18.158 -13.350 -14.743  0.00-20.00           C  
ATOM   4278  HA  LEU   279     -17.299 -13.974 -14.835  0.00-20.00           H  
ATOM   4279  CB  LEU   279     -18.263 -12.632 -13.397  0.00-20.00           C  
ATOM   4280  HB2 LEU   279     -18.602 -13.367 -12.660  0.00-20.00           H  
ATOM   4281  HB3 LEU   279     -19.050 -11.872 -13.400  0.00-20.00           H  
ATOM   4282  CG  LEU   279     -17.027 -11.888 -12.806  0.00-20.00           C  
ATOM   4283  HG  LEU   279     -16.875 -10.960 -13.340  0.00-20.00           H  
ATOM   4284  CD1 LEU   279     -17.347 -11.524 -11.290  0.00-20.00           C  
ATOM   4285 HD11 LEU   279     -17.398 -10.423 -11.246  0.00-20.00           H  
ATOM   4286 HD12 LEU   279     -16.477 -11.795 -10.716  0.00-20.00           H  
ATOM   4287 HD13 LEU   279     -18.265 -12.054 -11.073  0.00-20.00           H  
ATOM   4288  CD2 LEU   279     -15.719 -12.708 -12.943  0.00-20.00           C  
ATOM   4289 HD21 LEU   279     -15.502 -12.932 -13.971  0.00-20.00           H  
ATOM   4290 HD22 LEU   279     -14.894 -12.063 -12.566  0.00-20.00           H  
ATOM   4291 HD23 LEU   279     -15.772 -13.598 -12.328  0.00-20.00           H  
ATOM   4292  C   LEU   279     -19.373 -14.263 -14.927  0.00-20.00           C  
ATOM   4293  O   LEU   279     -19.274 -15.465 -14.880  0.00-20.00           O  
ATOM   4294  N   LEU   280     -20.583 -13.670 -15.141  0.00-20.00           N  
ATOM   4295  H   LEU   280     -20.501 -12.676 -15.420  0.00-20.00           H  
ATOM   4296  CA  LEU   280     -21.883 -14.361 -15.044  0.00-20.00           C  
ATOM   4297  HA  LEU   280     -21.722 -15.381 -14.674  0.00-20.00           H  
ATOM   4298  CB  LEU   280     -22.802 -13.570 -14.132  0.00-20.00           C  
ATOM   4299  HB2 LEU   280     -23.761 -14.001 -14.238  0.00-20.00           H  
ATOM   4300  HB3 LEU   280     -22.857 -12.554 -14.564  0.00-20.00           H  
ATOM   4301  CG  LEU   280     -22.440 -13.517 -12.670  0.00-20.00           C  
ATOM   4302  HG  LEU   280     -21.342 -13.211 -12.601  0.00-20.00           H  
ATOM   4303  CD1 LEU   280     -23.217 -12.448 -11.896  0.00-20.00           C  
ATOM   4304 HD11 LEU   280     -23.498 -12.833 -10.959  0.00-20.00           H  
ATOM   4305 HD12 LEU   280     -22.611 -11.551 -11.791  0.00-20.00           H  
ATOM   4306 HD13 LEU   280     -24.100 -12.265 -12.507  0.00-20.00           H  
ATOM   4307  CD2 LEU   280     -22.522 -14.915 -12.059  0.00-20.00           C  
ATOM   4308 HD21 LEU   280     -23.065 -14.949 -11.110  0.00-20.00           H  
ATOM   4309 HD22 LEU   280     -21.601 -15.391 -11.859  0.00-20.00           H  
ATOM   4310 HD23 LEU   280     -23.074 -15.541 -12.741  0.00-20.00           H  
ATOM   4311  C   LEU   280     -22.601 -14.427 -16.377  0.00-20.00           C  
ATOM   4312  O   LEU   280     -22.557 -13.525 -17.201  0.00-20.00           O  
ATOM   4313  N   ASN   281     -23.264 -15.583 -16.558  0.00-20.00           N  
ATOM   4314  H   ASN   281     -23.376 -16.150 -15.732  0.00-20.00           H  
ATOM   4315  CA  ASN   281     -24.059 -15.771 -17.694  0.00-20.00           C  
ATOM   4316  HA  ASN   281     -23.494 -15.564 -18.596  0.00-20.00           H  
ATOM   4317  CB  ASN   281     -24.521 -17.199 -17.716  0.00-20.00           C  
ATOM   4318  HB2 ASN   281     -24.846 -17.577 -16.769  0.00-20.00           H  
ATOM   4319  HB3 ASN   281     -25.440 -17.217 -18.370  0.00-20.00           H  
ATOM   4320  CG  ASN   281     -23.473 -18.140 -18.346  0.00-20.00           C  
ATOM   4321  OD1 ASN   281     -22.543 -17.693 -18.963  0.00-20.00           O  
ATOM   4322  ND2 ASN   281     -23.697 -19.447 -18.165  0.00-20.00           N  
ATOM   4323 HD21 ASN   281     -23.820 -19.819 -17.263  0.00-20.00           H  
ATOM   4324 HD22 ASN   281     -24.006 -19.984 -18.985  0.00-20.00           H  
ATOM   4325  C   ASN   281     -25.260 -14.826 -17.599  0.00-20.00           C  
ATOM   4326  O   ASN   281     -25.618 -14.475 -16.515  0.00-20.00           O  
ATOM   4327  N   SER   282     -25.792 -14.448 -18.737  0.00-20.00           N  
ATOM   4328  H   SER   282     -25.552 -15.035 -19.517  0.00-20.00           H  
ATOM   4329  CA  SER   282     -26.875 -13.482 -18.969  0.00-20.00           C  
ATOM   4330  HA  SER   282     -27.245 -13.655 -19.959  0.00-20.00           H  
ATOM   4331  CB  SER   282     -28.045 -13.684 -18.071  0.00-20.00           C  
ATOM   4332  HB2 SER   282     -27.772 -13.805 -16.986  0.00-20.00           H  
ATOM   4333  HB3 SER   282     -28.668 -12.808 -18.184  0.00-20.00           H  
ATOM   4334  OG  SER   282     -28.774 -14.721 -18.553  0.00-20.00           O  
ATOM   4335  HG  SER   282     -28.753 -14.712 -19.450  0.00-20.00           H  
ATOM   4336  C   SER   282     -26.466 -12.015 -19.072  0.00-20.00           C  
ATOM   4337  O   SER   282     -26.654 -11.291 -18.052  0.00-20.00           O  
TER    4338      SER   282 
ATOM   4338  O1  HOW   283      -5.017 -30.495  -4.710  0.00-20.00           O  
ATOM   4339  H1  HOW   283      -5.678 -29.857  -4.953  0.00-20.00           H  
ATOM   4340  H2  HOW   283      -4.298 -29.987  -4.115  0.00-20.00           H  
END   
