# Supplementary material for: Correction to “Loop Dynamics and Enzyme Catalysis in Protein Tyrosine Phosphatases”
Source: J Am Chem Soc. 2022 May 24;144(22):10091–3. doi: 10.1021/jacs.2c04624 (PMC11027752; doi:10.1021/jacs.2c04624)
Supplement: Supplementary file 2 — ja2c04624_si_002.zip [file ja2c04624_si_002.zip › Data_Package/Clustered_Snapshots/WT_PTP1B_Step1_RS.pdb]

ATOM      1  N   GLH     1     -15.641  -6.754 -20.051  0.00-15.00           N  
ATOM      2  H   GLH     1     -15.837  -6.400 -21.024  0.00-15.00           H  
ATOM      3  CA  GLH     1     -16.652  -6.871 -18.975  0.00-15.00           C  
ATOM      4  HA  GLH     1     -16.905  -5.806 -18.656  0.00-15.00           H  
ATOM      5  CB  GLH     1     -17.819  -7.547 -19.521  0.00-15.00           C  
ATOM      6  HB2 GLH     1     -18.394  -6.921 -20.189  0.00-15.00           H  
ATOM      7  HB3 GLH     1     -17.487  -8.433 -20.113  0.00-15.00           H  
ATOM      8  CG  GLH     1     -18.728  -7.978 -18.306  0.00-15.00           C  
ATOM      9  HG2 GLH     1     -19.517  -7.269 -18.105  0.00-15.00           H  
ATOM     10  HG3 GLH     1     -18.112  -8.059 -17.413  0.00-15.00           H  
ATOM     11  CD  GLH     1     -19.399  -9.366 -18.517  0.00-15.00           C  
ATOM     12  OE1 GLH     1     -20.608  -9.307 -19.139  0.00-15.00           O  
ATOM     13  OE2 GLH     1     -18.835 -10.358 -18.100  0.00-15.00           O  
ATOM     14  HE1 GLH     1     -20.561  -9.103 -20.078  0.00-15.00           H  
ATOM     15  C   GLH     1     -16.062  -7.621 -17.852  0.00-15.00           C  
ATOM     16  O   GLH     1     -16.493  -7.314 -16.705  0.00-15.00           O  
ATOM     17  N   MET     2     -15.161  -8.551 -18.122  0.00-15.00           N  
ATOM     18  H   MET     2     -14.743  -8.413 -18.971  0.00-15.00           H  
ATOM     19  CA  MET     2     -14.683  -9.449 -17.058  0.00-15.00           C  
ATOM     20  HA  MET     2     -15.550  -9.764 -16.467  0.00-15.00           H  
ATOM     21  CB  MET     2     -14.033 -10.685 -17.638  0.00-15.00           C  
ATOM     22  HB2 MET     2     -14.553 -11.049 -18.517  0.00-15.00           H  
ATOM     23  HB3 MET     2     -14.133 -11.504 -16.904  0.00-15.00           H  
ATOM     24  CG  MET     2     -12.524 -10.535 -17.927  0.00-15.00           C  
ATOM     25  HG2 MET     2     -11.948 -10.068 -17.138  0.00-15.00           H  
ATOM     26  HG3 MET     2     -12.390  -9.940 -18.861  0.00-15.00           H  
ATOM     27  SD  MET     2     -11.692 -12.150 -18.201  0.00-15.00           S  
ATOM     28  CE  MET     2     -12.674 -12.813 -19.606  0.00-15.00           C  
ATOM     29  HE1 MET     2     -13.737 -12.593 -19.401  0.00-15.00           H  
ATOM     30  HE2 MET     2     -12.567 -13.885 -19.681  0.00-15.00           H  
ATOM     31  HE3 MET     2     -12.303 -12.308 -20.500  0.00-15.00           H  
ATOM     32  C   MET     2     -13.730  -8.718 -16.150  0.00-15.00           C  
ATOM     33  O   MET     2     -13.590  -9.095 -14.977  0.00-15.00           O  
ATOM     34  N   GLH     3     -13.157  -7.670 -16.687  0.00-15.00           N  
ATOM     35  H   GLH     3     -13.465  -7.239 -17.602  0.00-15.00           H  
ATOM     36  CA  GLH     3     -12.257  -6.891 -15.810  0.00-15.00           C  
ATOM     37  HA  GLH     3     -11.745  -7.548 -15.154  0.00-15.00           H  
ATOM     38  CB  GLH     3     -11.229  -6.070 -16.625  0.00-15.00           C  
ATOM     39  HB2 GLH     3     -11.713  -5.366 -17.254  0.00-15.00           H  
ATOM     40  HB3 GLH     3     -10.706  -6.781 -17.297  0.00-15.00           H  
ATOM     41  CG  GLH     3     -10.108  -5.537 -15.808  0.00-15.00           C  
ATOM     42  HG2 GLH     3     -10.517  -4.954 -14.980  0.00-15.00           H  
ATOM     43  HG3 GLH     3      -9.535  -6.337 -15.367  0.00-15.00           H  
ATOM     44  CD  GLH     3      -9.059  -4.744 -16.576  0.00-15.00           C  
ATOM     45  OE1 GLH     3      -9.362  -4.480 -17.814  0.00-15.00           O  
ATOM     46  OE2 GLH     3      -8.045  -4.289 -15.947  0.00-15.00           O  
ATOM     47  HE1 GLH     3      -8.728  -3.883 -18.183  0.00-15.00           H  
ATOM     48  C   GLH     3     -13.068  -5.920 -14.991  0.00-15.00           C  
ATOM     49  O   GLH     3     -12.764  -5.578 -13.861  0.00-15.00           O  
ATOM     50  N   LYN     4     -14.224  -5.487 -15.503  0.00-15.00           N  
ATOM     51  H   LYN     4     -14.344  -5.710 -16.515  0.00-15.00           H  
ATOM     52  CA  LYN     4     -15.180  -4.715 -14.792  0.00-15.00           C  
ATOM     53  HA  LYN     4     -14.681  -3.861 -14.302  0.00-15.00           H  
ATOM     54  CB  LYN     4     -16.292  -4.210 -15.754  0.00-15.00           C  
ATOM     55  HB2 LYN     4     -15.978  -3.345 -16.364  0.00-15.00           H  
ATOM     56  HB3 LYN     4     -16.521  -5.025 -16.508  0.00-15.00           H  
ATOM     57  CG  LYN     4     -17.661  -3.930 -15.042  0.00-15.00           C  
ATOM     58  HG2 LYN     4     -17.558  -2.959 -14.474  0.00-15.00           H  
ATOM     59  HG3 LYN     4     -17.900  -4.759 -14.333  0.00-15.00           H  
ATOM     60  CD  LYN     4     -18.782  -3.909 -16.100  0.00-15.00           C  
ATOM     61  HD2 LYN     4     -18.538  -3.343 -16.995  0.00-15.00           H  
ATOM     62  HD3 LYN     4     -19.071  -4.880 -16.497  0.00-15.00           H  
ATOM     63  CE  LYN     4     -20.099  -3.269 -15.517  0.00-15.00           C  
ATOM     64  HE2 LYN     4     -20.818  -3.041 -16.331  0.00-15.00           H  
ATOM     65  HE3 LYN     4     -19.847  -2.292 -15.001  0.00-15.00           H  
ATOM     66  NZ  LYN     4     -20.684  -4.162 -14.487  0.00-15.00           N  
ATOM     67  HZ1 LYN     4     -20.923  -5.060 -14.888  0.00-15.00           H  
ATOM     68  HZ2 LYN     4     -21.512  -3.743 -14.136  0.00-15.00           H  
ATOM     69  C   LYN     4     -15.749  -5.569 -13.686  0.00-15.00           C  
ATOM     70  O   LYN     4     -16.002  -5.151 -12.587  0.00-15.00           O  
ATOM     71  N   GLH     5     -16.166  -6.810 -14.057  0.00-15.00           N  
ATOM     72  H   GLH     5     -16.317  -6.962 -15.041  0.00-15.00           H  
ATOM     73  CA  GLH     5     -16.669  -7.743 -13.065  0.00-15.00           C  
ATOM     74  HA  GLH     5     -17.542  -7.283 -12.620  0.00-15.00           H  
ATOM     75  CB  GLH     5     -17.044  -8.998 -13.899  0.00-15.00           C  
ATOM     76  HB2 GLH     5     -17.620  -8.873 -14.835  0.00-15.00           H  
ATOM     77  HB3 GLH     5     -16.128  -9.513 -14.211  0.00-15.00           H  
ATOM     78  CG  GLH     5     -17.754  -9.993 -13.074  0.00-15.00           C  
ATOM     79  HG2 GLH     5     -18.819  -9.730 -12.964  0.00-15.00           H  
ATOM     80  HG3 GLH     5     -17.436 -10.019 -12.021  0.00-15.00           H  
ATOM     81  CD  GLH     5     -17.692 -11.428 -13.632  0.00-15.00           C  
ATOM     82  OE1 GLH     5     -18.312 -12.407 -12.874  0.00-15.00           O  
ATOM     83  OE2 GLH     5     -17.159 -11.607 -14.707  0.00-15.00           O  
ATOM     84  HE1 GLH     5     -18.190 -13.170 -13.325  0.00-15.00           H  
ATOM     85  C   GLH     5     -15.640  -8.021 -11.974  0.00-15.00           C  
ATOM     86  O   GLH     5     -15.990  -8.086 -10.799  0.00-15.00           O  
ATOM     87  N   PHE     6     -14.442  -8.375 -12.406  0.00-15.00           N  
ATOM     88  H   PHE     6     -14.294  -8.335 -13.462  0.00-15.00           H  
ATOM     89  CA  PHE     6     -13.360  -8.625 -11.469  0.00-15.00           C  
ATOM     90  HA  PHE     6     -13.532  -9.557 -11.021  0.00-15.00           H  
ATOM     91  CB  PHE     6     -12.086  -8.728 -12.232  0.00-15.00           C  
ATOM     92  HB2 PHE     6     -12.164  -9.627 -12.921  0.00-15.00           H  
ATOM     93  HB3 PHE     6     -11.954  -7.869 -12.839  0.00-15.00           H  
ATOM     94  CG  PHE     6     -10.937  -8.880 -11.326  0.00-15.00           C  
ATOM     95  CD1 PHE     6     -10.412 -10.117 -10.942  0.00-15.00           C  
ATOM     96  HD1 PHE     6     -10.808 -11.010 -11.397  0.00-15.00           H  
ATOM     97  CE1 PHE     6      -9.268 -10.231 -10.162  0.00-15.00           C  
ATOM     98  HE1 PHE     6      -8.795 -11.246 -10.102  0.00-15.00           H  
ATOM     99  CZ  PHE     6      -8.592  -9.133  -9.711  0.00-15.00           C  
ATOM    100  HZ  PHE     6      -7.710  -9.353  -9.092  0.00-15.00           H  
ATOM    101  CE2 PHE     6      -9.203  -7.901  -9.960  0.00-15.00           C  
ATOM    102  HE2 PHE     6      -8.571  -7.000  -9.771  0.00-15.00           H  
ATOM    103  CD2 PHE     6     -10.384  -7.706 -10.726  0.00-15.00           C  
ATOM    104  HD2 PHE     6     -10.896  -6.793 -10.810  0.00-15.00           H  
ATOM    105  C   PHE     6     -13.254  -7.564 -10.423  0.00-15.00           C  
ATOM    106  O   PHE     6     -12.979  -7.831  -9.284  0.00-15.00           O  
ATOM    107  N   GLH     7     -13.513  -6.333 -10.872  0.00-15.00           N  
ATOM    108  H   GLH     7     -13.394  -6.182 -11.872  0.00-15.00           H  
ATOM    109  CA  GLH     7     -13.368  -5.171 -10.023  0.00-15.00           C  
ATOM    110  HA  GLH     7     -12.364  -5.323  -9.597  0.00-15.00           H  
ATOM    111  CB  GLH     7     -13.297  -3.837 -10.787  0.00-15.00           C  
ATOM    112  HB2 GLH     7     -12.751  -3.917 -11.742  0.00-15.00           H  
ATOM    113  HB3 GLH     7     -14.340  -3.563 -11.030  0.00-15.00           H  
ATOM    114  CG  GLH     7     -12.818  -2.681  -9.959  0.00-15.00           C  
ATOM    115  HG2 GLH     7     -12.410  -1.982 -10.674  0.00-15.00           H  
ATOM    116  HG3 GLH     7     -13.610  -2.278  -9.460  0.00-15.00           H  
ATOM    117  CD  GLH     7     -11.728  -3.117  -8.955  0.00-15.00           C  
ATOM    118  OE1 GLH     7     -10.903  -4.176  -9.338  0.00-15.00           O  
ATOM    119  OE2 GLH     7     -11.658  -2.502  -7.897  0.00-15.00           O  
ATOM    120  HE1 GLH     7     -10.002  -3.912  -9.283  0.00-15.00           H  
ATOM    121  C   GLH     7     -14.414  -5.124  -8.911  0.00-15.00           C  
ATOM    122  O   GLH     7     -14.048  -4.867  -7.774  0.00-15.00           O  
ATOM    123  N   GLN     8     -15.696  -5.333  -9.245  0.00-15.00           N  
ATOM    124  H   GLN     8     -15.961  -5.270 -10.219  0.00-15.00           H  
ATOM    125  CA  GLN     8     -16.753  -5.443  -8.243  0.00-15.00           C  
ATOM    126  HA  GLN     8     -16.838  -4.449  -7.759  0.00-15.00           H  
ATOM    127  CB  GLN     8     -18.079  -5.816  -8.867  0.00-15.00           C  
ATOM    128  HB2 GLN     8     -18.894  -5.406  -8.235  0.00-15.00           H  
ATOM    129  HB3 GLN     8     -18.259  -6.872  -8.823  0.00-15.00           H  
ATOM    130  CG  GLN     8     -18.334  -5.289 -10.269  0.00-15.00           C  
ATOM    131  HG2 GLN     8     -17.450  -5.500 -10.844  0.00-15.00           H  
ATOM    132  HG3 GLN     8     -18.494  -4.197 -10.246  0.00-15.00           H  
ATOM    133  CD  GLN     8     -19.580  -5.889 -10.948  0.00-15.00           C  
ATOM    134  OE1 GLN     8     -19.812  -5.659 -12.160  0.00-15.00           O  
ATOM    135  NE2 GLN     8     -20.339  -6.774 -10.229  0.00-15.00           N  
ATOM    136 HE21 GLN     8     -21.292  -6.980 -10.478  0.00-15.00           H  
ATOM    137 HE22 GLN     8     -19.877  -7.485  -9.621  0.00-15.00           H  
ATOM    138  C   GLN     8     -16.468  -6.498  -7.186  0.00-15.00           C  
ATOM    139  O   GLN     8     -16.703  -6.224  -5.983  0.00-15.00           O  
ATOM    140  N   ILE     9     -16.013  -7.657  -7.614  0.00-15.00           N  
ATOM    141  H   ILE     9     -15.628  -7.715  -8.544  0.00-15.00           H  
ATOM    142  CA  ILE     9     -15.824  -8.815  -6.739  0.00-15.00           C  
ATOM    143  HA  ILE     9     -16.719  -8.957  -6.189  0.00-15.00           H  
ATOM    144  CB  ILE     9     -15.590 -10.077  -7.582  0.00-15.00           C  
ATOM    145  HB  ILE     9     -14.710  -9.844  -8.174  0.00-15.00           H  
ATOM    146  CG2 ILE     9     -15.333 -11.184  -6.521  0.00-15.00           C  
ATOM    147 HG21 ILE     9     -14.912 -10.647  -5.646  0.00-15.00           H  
ATOM    148 HG22 ILE     9     -14.528 -11.844  -6.770  0.00-15.00           H  
ATOM    149 HG23 ILE     9     -16.182 -11.731  -6.146  0.00-15.00           H  
ATOM    150  CG1 ILE     9     -16.791 -10.431  -8.489  0.00-15.00           C  
ATOM    151 HG12 ILE     9     -17.687 -10.681  -7.961  0.00-15.00           H  
ATOM    152 HG13 ILE     9     -17.031  -9.570  -9.081  0.00-15.00           H  
ATOM    153  CD1 ILE     9     -16.392 -11.624  -9.401  0.00-15.00           C  
ATOM    154 HD11 ILE     9     -15.552 -12.223  -9.006  0.00-15.00           H  
ATOM    155 HD12 ILE     9     -16.094 -11.264 -10.366  0.00-15.00           H  
ATOM    156 HD13 ILE     9     -17.145 -12.403  -9.375  0.00-15.00           H  
ATOM    157  C   ILE     9     -14.702  -8.575  -5.754  0.00-15.00           C  
ATOM    158  O   ILE     9     -14.801  -8.974  -4.604  0.00-15.00           O  
ATOM    159  N   ASH    10     -13.652  -7.900  -6.188  0.00-15.00           N  
ATOM    160  H   ASH    10     -13.657  -7.606  -7.108  0.00-15.00           H  
ATOM    161  CA  ASH    10     -12.598  -7.588  -5.295  0.00-15.00           C  
ATOM    162  HA  ASH    10     -12.310  -8.404  -4.652  0.00-15.00           H  
ATOM    163  CB  ASH    10     -11.382  -7.140  -6.077  0.00-15.00           C  
ATOM    164  HB2 ASH    10     -11.089  -6.172  -5.741  0.00-15.00           H  
ATOM    165  HB3 ASH    10     -11.695  -6.988  -7.089  0.00-15.00           H  
ATOM    166  CG  ASH    10     -10.130  -8.034  -6.075  0.00-15.00           C  
ATOM    167  OD1 ASH    10     -10.197  -9.119  -5.292  0.00-15.00           O  
ATOM    168  OD2 ASH    10      -9.212  -7.684  -6.817  0.00-15.00           O  
ATOM    169  HD1 ASH    10     -11.022  -9.189  -4.822  0.00-15.00           H  
ATOM    170  C   ASH    10     -12.957  -6.451  -4.373  0.00-15.00           C  
ATOM    171  O   ASH    10     -12.897  -6.584  -3.174  0.00-15.00           O  
ATOM    172  N   LYN    11     -13.444  -5.323  -4.961  0.00-15.00           N  
ATOM    173  H   LYN    11     -13.728  -5.461  -5.931  0.00-15.00           H  
ATOM    174  CA  LYN    11     -13.973  -4.152  -4.237  0.00-15.00           C  
ATOM    175  HA  LYN    11     -13.097  -3.633  -3.899  0.00-15.00           H  
ATOM    176  CB  LYN    11     -14.709  -3.275  -5.203  0.00-15.00           C  
ATOM    177  HB2 LYN    11     -15.594  -3.708  -5.619  0.00-15.00           H  
ATOM    178  HB3 LYN    11     -14.012  -3.081  -6.018  0.00-15.00           H  
ATOM    179  CG  LYN    11     -15.051  -1.888  -4.608  0.00-15.00           C  
ATOM    180  HG2 LYN    11     -15.597  -1.961  -3.667  0.00-15.00           H  
ATOM    181  HG3 LYN    11     -14.116  -1.326  -4.474  0.00-15.00           H  
ATOM    182  CD  LYN    11     -15.977  -1.067  -5.505  0.00-15.00           C  
ATOM    183  HD2 LYN    11     -16.808  -1.654  -5.708  0.00-15.00           H  
ATOM    184  HD3 LYN    11     -15.457  -0.793  -6.416  0.00-15.00           H  
ATOM    185  CE  LYN    11     -16.224   0.300  -4.912  0.00-15.00           C  
ATOM    186  HE2 LYN    11     -15.390   1.027  -5.119  0.00-15.00           H  
ATOM    187  HE3 LYN    11     -16.384   0.270  -3.894  0.00-15.00           H  
ATOM    188  NZ  LYN    11     -17.480   0.888  -5.440  0.00-15.00           N  
ATOM    189  HZ1 LYN    11     -17.489   1.887  -5.475  0.00-15.00           H  
ATOM    190  HZ2 LYN    11     -17.548   0.662  -6.414  0.00-15.00           H  
ATOM    191  C   LYN    11     -14.835  -4.592  -3.065  0.00-15.00           C  
ATOM    192  O   LYN    11     -14.642  -4.141  -1.987  0.00-15.00           O  
ATOM    193  N   SER    12     -15.787  -5.538  -3.310  0.00-15.00           N  
ATOM    194  H   SER    12     -16.034  -5.695  -4.257  0.00-15.00           H  
ATOM    195  CA  SER    12     -16.692  -5.942  -2.192  0.00-15.00           C  
ATOM    196  HA  SER    12     -16.728  -5.136  -1.491  0.00-15.00           H  
ATOM    197  CB  SER    12     -18.101  -6.151  -2.817  0.00-15.00           C  
ATOM    198  HB2 SER    12     -18.895  -6.254  -2.076  0.00-15.00           H  
ATOM    199  HB3 SER    12     -18.279  -5.362  -3.450  0.00-15.00           H  
ATOM    200  OG  SER    12     -18.050  -7.300  -3.631  0.00-15.00           O  
ATOM    201  HG  SER    12     -18.659  -7.170  -4.384  0.00-15.00           H  
ATOM    202  C   SER    12     -16.233  -7.262  -1.602  0.00-15.00           C  
ATOM    203  O   SER    12     -16.949  -7.797  -0.738  0.00-15.00           O  
ATOM    204  N   GLY    13     -15.115  -7.861  -2.017  0.00-15.00           N  
ATOM    205  H   GLY    13     -14.509  -7.255  -2.534  0.00-15.00           H  
ATOM    206  CA  GLY    13     -14.567  -9.090  -1.466  0.00-15.00           C  
ATOM    207  HA2 GLY    13     -13.676  -9.275  -2.030  0.00-15.00           H  
ATOM    208  HA3 GLY    13     -14.254  -8.934  -0.432  0.00-15.00           H  
ATOM    209  C   GLY    13     -15.531 -10.277  -1.522  0.00-15.00           C  
ATOM    210  O   GLY    13     -15.855 -10.843  -0.475  0.00-15.00           O  
ATOM    211  N   SER    14     -15.986 -10.661  -2.719  0.00-15.00           N  
ATOM    212  H   SER    14     -15.729 -10.115  -3.517  0.00-15.00           H  
ATOM    213  CA  SER    14     -17.016 -11.711  -2.759  0.00-15.00           C  
ATOM    214  HA  SER    14     -17.317 -11.970  -1.778  0.00-15.00           H  
ATOM    215  CB  SER    14     -18.258 -11.211  -3.497  0.00-15.00           C  
ATOM    216  HB2 SER    14     -18.959 -12.040  -3.692  0.00-15.00           H  
ATOM    217  HB3 SER    14     -17.920 -10.910  -4.459  0.00-15.00           H  
ATOM    218  OG  SER    14     -18.957 -10.153  -2.817  0.00-15.00           O  
ATOM    219  HG  SER    14     -19.173  -9.535  -3.518  0.00-15.00           H  
ATOM    220  C   SER    14     -16.528 -13.074  -3.353  0.00-15.00           C  
ATOM    221  O   SER    14     -17.391 -13.894  -3.570  0.00-15.00           O  
ATOM    222  N   TRP    15     -15.265 -13.328  -3.472  0.00-15.00           N  
ATOM    223  H   TRP    15     -14.748 -12.771  -2.826  0.00-15.00           H  
ATOM    224  CA  TRP    15     -14.626 -14.534  -4.086  0.00-15.00           C  
ATOM    225  HA  TRP    15     -15.137 -14.617  -5.072  0.00-15.00           H  
ATOM    226  CB  TRP    15     -13.077 -14.484  -4.271  0.00-15.00           C  
ATOM    227  HB2 TRP    15     -12.750 -15.433  -4.759  0.00-15.00           H  
ATOM    228  HB3 TRP    15     -12.498 -14.515  -3.359  0.00-15.00           H  
ATOM    229  CG  TRP    15     -12.514 -13.380  -5.134  0.00-15.00           C  
ATOM    230  CD1 TRP    15     -11.910 -12.234  -4.742  0.00-15.00           C  
ATOM    231  HD1 TRP    15     -11.839 -11.982  -3.658  0.00-15.00           H  
ATOM    232  NE1 TRP    15     -11.557 -11.427  -5.834  0.00-15.00           N  
ATOM    233  HE1 TRP    15     -11.038 -10.513  -5.758  0.00-15.00           H  
ATOM    234  CE2 TRP    15     -11.991 -12.001  -7.000  0.00-15.00           C  
ATOM    235  CZ2 TRP    15     -12.045 -11.513  -8.339  0.00-15.00           C  
ATOM    236  HZ2 TRP    15     -11.660 -10.501  -8.581  0.00-15.00           H  
ATOM    237  CH2 TRP    15     -12.612 -12.372  -9.308  0.00-15.00           C  
ATOM    238  HH2 TRP    15     -12.627 -11.989 -10.311  0.00-15.00           H  
ATOM    239  CZ3 TRP    15     -13.212 -13.622  -8.998  0.00-15.00           C  
ATOM    240  HZ3 TRP    15     -13.683 -14.169  -9.866  0.00-15.00           H  
ATOM    241  CE3 TRP    15     -13.099 -14.054  -7.673  0.00-15.00           C  
ATOM    242  HE3 TRP    15     -13.615 -14.966  -7.417  0.00-15.00           H  
ATOM    243  CD2 TRP    15     -12.517 -13.276  -6.637  0.00-15.00           C  
ATOM    244  C   TRP    15     -15.024 -15.837  -3.355  0.00-15.00           C  
ATOM    245  O   TRP    15     -15.174 -16.849  -3.959  0.00-15.00           O  
ATOM    246  N   ALA    16     -15.327 -15.798  -2.057  0.00-15.00           N  
ATOM    247  H   ALA    16     -15.128 -14.905  -1.651  0.00-15.00           H  
ATOM    248  CA  ALA    16     -15.869 -16.893  -1.311  0.00-15.00           C  
ATOM    249  HA  ALA    16     -15.348 -17.858  -1.549  0.00-15.00           H  
ATOM    250  CB  ALA    16     -15.862 -16.614   0.213  0.00-15.00           C  
ATOM    251  HB1 ALA    16     -14.823 -16.663   0.590  0.00-15.00           H  
ATOM    252  HB2 ALA    16     -16.423 -17.292   0.743  0.00-15.00           H  
ATOM    253  HB3 ALA    16     -16.276 -15.666   0.468  0.00-15.00           H  
ATOM    254  C   ALA    16     -17.234 -17.232  -1.726  0.00-15.00           C  
ATOM    255  O   ALA    16     -17.595 -18.410  -1.874  0.00-15.00           O  
ATOM    256  N   ALA    17     -18.043 -16.176  -1.846  0.00-15.00           N  
ATOM    257  H   ALA    17     -17.738 -15.248  -1.621  0.00-15.00           H  
ATOM    258  CA  ALA    17     -19.501 -16.121  -2.291  0.00-15.00           C  
ATOM    259  HA  ALA    17     -19.941 -16.857  -1.668  0.00-15.00           H  
ATOM    260  CB  ALA    17     -20.190 -14.782  -1.894  0.00-15.00           C  
ATOM    261  HB1 ALA    17     -21.277 -14.809  -2.203  0.00-15.00           H  
ATOM    262  HB2 ALA    17     -19.574 -14.055  -2.345  0.00-15.00           H  
ATOM    263  HB3 ALA    17     -20.129 -14.611  -0.766  0.00-15.00           H  
ATOM    264  C   ALA    17     -19.676 -16.594  -3.738  0.00-15.00           C  
ATOM    265  O   ALA    17     -20.380 -17.587  -3.891  0.00-15.00           O  
ATOM    266  N   ILE    18     -18.901 -16.016  -4.702  0.00-15.00           N  
ATOM    267  H   ILE    18     -18.361 -15.241  -4.362  0.00-15.00           H  
ATOM    268  CA  ILE    18     -18.831 -16.479  -6.087  0.00-15.00           C  
ATOM    269  HA  ILE    18     -19.844 -16.468  -6.504  0.00-15.00           H  
ATOM    270  CB  ILE    18     -17.916 -15.427  -6.819  0.00-15.00           C  
ATOM    271  HB  ILE    18     -16.944 -15.519  -6.386  0.00-15.00           H  
ATOM    272  CG2 ILE    18     -17.727 -15.765  -8.279  0.00-15.00           C  
ATOM    273 HG21 ILE    18     -18.223 -15.097  -8.932  0.00-15.00           H  
ATOM    274 HG22 ILE    18     -16.786 -15.644  -8.719  0.00-15.00           H  
ATOM    275 HG23 ILE    18     -18.011 -16.787  -8.462  0.00-15.00           H  
ATOM    276  CG1 ILE    18     -18.448 -13.978  -6.754  0.00-15.00           C  
ATOM    277 HG12 ILE    18     -17.755 -13.360  -7.320  0.00-15.00           H  
ATOM    278 HG13 ILE    18     -18.420 -13.546  -5.716  0.00-15.00           H  
ATOM    279  CD1 ILE    18     -19.888 -13.677  -7.191  0.00-15.00           C  
ATOM    280 HD11 ILE    18     -20.223 -12.693  -6.937  0.00-15.00           H  
ATOM    281 HD12 ILE    18     -19.902 -13.707  -8.262  0.00-15.00           H  
ATOM    282 HD13 ILE    18     -20.739 -14.326  -6.897  0.00-15.00           H  
ATOM    283  C   ILE    18     -18.327 -18.017  -6.132  0.00-15.00           C  
ATOM    284  O   ILE    18     -18.986 -18.844  -6.772  0.00-15.00           O  
ATOM    285  N   TYR    19     -17.280 -18.369  -5.417  0.00-15.00           N  
ATOM    286  H   TYR    19     -16.916 -17.728  -4.716  0.00-15.00           H  
ATOM    287  CA  TYR    19     -16.843 -19.765  -5.259  0.00-15.00           C  
ATOM    288  HA  TYR    19     -16.515 -20.050  -6.252  0.00-15.00           H  
ATOM    289  CB  TYR    19     -15.648 -19.955  -4.260  0.00-15.00           C  
ATOM    290  HB2 TYR    19     -14.863 -19.389  -4.601  0.00-15.00           H  
ATOM    291  HB3 TYR    19     -15.968 -19.567  -3.249  0.00-15.00           H  
ATOM    292  CG  TYR    19     -15.301 -21.416  -4.016  0.00-15.00           C  
ATOM    293  CD1 TYR    19     -14.806 -22.186  -5.098  0.00-15.00           C  
ATOM    294  HD1 TYR    19     -14.751 -21.751  -6.086  0.00-15.00           H  
ATOM    295  CE1 TYR    19     -14.332 -23.544  -4.901  0.00-15.00           C  
ATOM    296  HE1 TYR    19     -14.041 -24.169  -5.746  0.00-15.00           H  
ATOM    297  CZ  TYR    19     -14.390 -24.146  -3.632  0.00-15.00           C  
ATOM    298  OH  TYR    19     -13.883 -25.445  -3.555  0.00-15.00           O  
ATOM    299  HH  TYR    19     -13.819 -25.811  -2.643  0.00-15.00           H  
ATOM    300  CE2 TYR    19     -15.011 -23.401  -2.600  0.00-15.00           C  
ATOM    301  HE2 TYR    19     -15.060 -23.855  -1.613  0.00-15.00           H  
ATOM    302  CD2 TYR    19     -15.493 -22.069  -2.771  0.00-15.00           C  
ATOM    303  HD2 TYR    19     -15.813 -21.483  -1.938  0.00-15.00           H  
ATOM    304  C   TYR    19     -18.009 -20.736  -4.909  0.00-15.00           C  
ATOM    305  O   TYR    19     -18.237 -21.769  -5.525  0.00-15.00           O  
ATOM    306  N   GLN    20     -18.739 -20.341  -3.839  0.00-15.00           N  
ATOM    307  H   GLN    20     -18.386 -19.529  -3.399  0.00-15.00           H  
ATOM    308  CA  GLN    20     -19.836 -21.104  -3.270  0.00-15.00           C  
ATOM    309  HA  GLN    20     -19.447 -22.132  -2.973  0.00-15.00           H  
ATOM    310  CB  GLN    20     -20.382 -20.342  -2.103  0.00-15.00           C  
ATOM    311  HB2 GLN    20     -20.579 -19.295  -2.309  0.00-15.00           H  
ATOM    312  HB3 GLN    20     -19.613 -20.227  -1.374  0.00-15.00           H  
ATOM    313  CG  GLN    20     -21.635 -20.920  -1.418  0.00-15.00           C  
ATOM    314  HG2 GLN    20     -21.999 -20.244  -0.566  0.00-15.00           H  
ATOM    315  HG3 GLN    20     -22.338 -21.063  -2.159  0.00-15.00           H  
ATOM    316  CD  GLN    20     -21.346 -22.363  -0.937  0.00-15.00           C  
ATOM    317  OE1 GLN    20     -20.324 -22.706  -0.349  0.00-15.00           O  
ATOM    318  NE2 GLN    20     -22.354 -23.257  -1.044  0.00-15.00           N  
ATOM    319 HE21 GLN    20     -22.217 -24.242  -0.787  0.00-15.00           H  
ATOM    320 HE22 GLN    20     -23.298 -23.137  -1.394  0.00-15.00           H  
ATOM    321  C   GLN    20     -21.055 -21.300  -4.294  0.00-15.00           C  
ATOM    322  O   GLN    20     -21.482 -22.421  -4.566  0.00-15.00           O  
ATOM    323  N   ASH    21     -21.517 -20.259  -4.913  0.00-15.00           N  
ATOM    324  H   ASH    21     -21.009 -19.430  -4.765  0.00-15.00           H  
ATOM    325  CA  ASH    21     -22.249 -20.345  -6.177  0.00-15.00           C  
ATOM    326  HA  ASH    21     -23.212 -20.733  -5.854  0.00-15.00           H  
ATOM    327  CB  ASH    21     -22.498 -18.894  -6.691  0.00-15.00           C  
ATOM    328  HB2 ASH    21     -23.160 -19.081  -7.601  0.00-15.00           H  
ATOM    329  HB3 ASH    21     -21.626 -18.408  -7.021  0.00-15.00           H  
ATOM    330  CG  ASH    21     -23.367 -18.017  -5.769  0.00-15.00           C  
ATOM    331  OD1 ASH    21     -24.043 -18.702  -4.827  0.00-15.00           O  
ATOM    332  OD2 ASH    21     -23.478 -16.750  -5.899  0.00-15.00           O  
ATOM    333  HD1 ASH    21     -24.291 -18.015  -4.198  0.00-15.00           H  
ATOM    334  C   ASH    21     -21.802 -21.315  -7.215  0.00-15.00           C  
ATOM    335  O   ASH    21     -22.663 -22.056  -7.717  0.00-15.00           O  
ATOM    336  N   ILE    22     -20.506 -21.348  -7.569  0.00-15.00           N  
ATOM    337  H   ILE    22     -19.889 -20.732  -7.135  0.00-15.00           H  
ATOM    338  CA  ILE    22     -19.913 -22.279  -8.569  0.00-15.00           C  
ATOM    339  HA  ILE    22     -20.604 -22.233  -9.368  0.00-15.00           H  
ATOM    340  CB  ILE    22     -18.608 -21.680  -9.024  0.00-15.00           C  
ATOM    341  HB  ILE    22     -18.032 -21.160  -8.220  0.00-15.00           H  
ATOM    342  CG2 ILE    22     -17.802 -22.674  -9.881  0.00-15.00           C  
ATOM    343 HG21 ILE    22     -18.481 -23.363 -10.449  0.00-15.00           H  
ATOM    344 HG22 ILE    22     -17.277 -23.291  -9.208  0.00-15.00           H  
ATOM    345 HG23 ILE    22     -17.038 -22.274 -10.542  0.00-15.00           H  
ATOM    346  CG1 ILE    22     -18.903 -20.476  -9.934  0.00-15.00           C  
ATOM    347 HG12 ILE    22     -18.954 -20.846 -10.989  0.00-15.00           H  
ATOM    348 HG13 ILE    22     -19.853 -20.023  -9.706  0.00-15.00           H  
ATOM    349  CD1 ILE    22     -17.770 -19.443  -9.969  0.00-15.00           C  
ATOM    350 HD11 ILE    22     -18.321 -18.541 -10.197  0.00-15.00           H  
ATOM    351 HD12 ILE    22     -17.190 -19.192  -9.087  0.00-15.00           H  
ATOM    352 HD13 ILE    22     -17.053 -19.510 -10.795  0.00-15.00           H  
ATOM    353  C   ILE    22     -19.888 -23.715  -7.992  0.00-15.00           C  
ATOM    354  O   ILE    22     -20.153 -24.688  -8.704  0.00-15.00           O  
ATOM    355  N   ARG    23     -19.636 -23.875  -6.647  0.00-15.00           N  
ATOM    356  H   ARG    23     -19.283 -23.132  -6.096  0.00-15.00           H  
ATOM    357  CA  ARG    23     -19.712 -25.168  -5.899  0.00-15.00           C  
ATOM    358  HA  ARG    23     -18.937 -25.837  -6.350  0.00-15.00           H  
ATOM    359  CB  ARG    23     -19.404 -24.826  -4.393  0.00-15.00           C  
ATOM    360  HB2 ARG    23     -18.464 -24.314  -4.275  0.00-15.00           H  
ATOM    361  HB3 ARG    23     -20.081 -24.250  -3.960  0.00-15.00           H  
ATOM    362  CG  ARG    23     -19.397 -26.021  -3.381  0.00-15.00           C  
ATOM    363  HG2 ARG    23     -20.395 -26.415  -3.468  0.00-15.00           H  
ATOM    364  HG3 ARG    23     -18.731 -26.771  -3.815  0.00-15.00           H  
ATOM    365  CD  ARG    23     -18.980 -25.641  -1.940  0.00-15.00           C  
ATOM    366  HD2 ARG    23     -19.649 -24.841  -1.590  0.00-15.00           H  
ATOM    367  HD3 ARG    23     -17.953 -25.231  -1.974  0.00-15.00           H  
ATOM    368  NE  ARG    23     -18.918 -26.919  -1.187  0.00-15.00           N  
ATOM    369  HE  ARG    23     -19.813 -27.520  -1.266  0.00-15.00           H  
ATOM    370  CZ  ARG    23     -18.189 -27.296  -0.187  0.00-15.00           C  
ATOM    371  NH1 ARG    23     -17.242 -26.453   0.265  0.00-15.00           N  
ATOM    372 HH11 ARG    23     -17.248 -25.415   0.250  0.00-15.00           H  
ATOM    373 HH12 ARG    23     -16.482 -26.768   0.857  0.00-15.00           H  
ATOM    374  NH2 ARG    23     -18.130 -28.548   0.227  0.00-15.00           N  
ATOM    375 HH21 ARG    23     -18.998 -29.099   0.131  0.00-15.00           H  
ATOM    376 HH22 ARG    23     -17.401 -29.049   0.698  0.00-15.00           H  
ATOM    377  C   ARG    23     -21.169 -25.752  -5.995  0.00-15.00           C  
ATOM    378  O   ARG    23     -21.326 -26.972  -6.110  0.00-15.00           O  
ATOM    379  N   HIE    24     -22.136 -24.882  -5.962  0.00-15.00           N  
ATOM    380  H   HIE    24     -21.750 -23.968  -5.797  0.00-15.00           H  
ATOM    381  CA  HIE    24     -23.618 -25.162  -5.896  0.00-15.00           C  
ATOM    382  HA  HIE    24     -23.755 -26.038  -5.211  0.00-15.00           H  
ATOM    383  CB  HIE    24     -24.338 -23.917  -5.308  0.00-15.00           C  
ATOM    384  HB2 HIE    24     -24.190 -23.047  -6.015  0.00-15.00           H  
ATOM    385  HB3 HIE    24     -23.836 -23.574  -4.363  0.00-15.00           H  
ATOM    386  CG  HIE    24     -25.739 -24.175  -4.746  0.00-15.00           C  
ATOM    387  ND1 HIE    24     -26.741 -23.583  -5.526  0.00-15.00           N  
ATOM    388  CE1 HIE    24     -27.885 -23.792  -4.912  0.00-15.00           C  
ATOM    389  HE1 HIE    24     -28.849 -23.418  -5.182  0.00-15.00           H  
ATOM    390  NE2 HIE    24     -27.676 -24.631  -3.903  0.00-15.00           N  
ATOM    391  HE2 HIE    24     -28.370 -24.798  -3.239  0.00-15.00           H  
ATOM    392  CD2 HIE    24     -26.330 -24.906  -3.712  0.00-15.00           C  
ATOM    393  HD2 HIE    24     -26.067 -25.572  -2.937  0.00-15.00           H  
ATOM    394  C   HIE    24     -24.319 -25.623  -7.208  0.00-15.00           C  
ATOM    395  O   HIE    24     -25.153 -26.515  -7.190  0.00-15.00           O  
ATOM    396  N   GLH    25     -23.963 -24.969  -8.276  0.00-15.00           N  
ATOM    397  H   GLH    25     -23.307 -24.192  -8.128  0.00-15.00           H  
ATOM    398  CA  GLH    25     -24.536 -25.175  -9.601  0.00-15.00           C  
ATOM    399  HA  GLH    25     -25.522 -25.454  -9.510  0.00-15.00           H  
ATOM    400  CB  GLH    25     -24.455 -23.812 -10.340  0.00-15.00           C  
ATOM    401  HB2 GLH    25     -23.461 -23.413 -10.406  0.00-15.00           H  
ATOM    402  HB3 GLH    25     -24.881 -23.885 -11.317  0.00-15.00           H  
ATOM    403  CG  GLH    25     -25.392 -22.813  -9.598  0.00-15.00           C  
ATOM    404  HG2 GLH    25     -26.396 -23.068  -9.830  0.00-15.00           H  
ATOM    405  HG3 GLH    25     -25.245 -22.759  -8.554  0.00-15.00           H  
ATOM    406  CD  GLH    25     -25.244 -21.380 -10.258  0.00-15.00           C  
ATOM    407  OE1 GLH    25     -25.068 -21.361 -11.607  0.00-15.00           O  
ATOM    408  OE2 GLH    25     -25.235 -20.370  -9.599  0.00-15.00           O  
ATOM    409  HE1 GLH    25     -24.757 -20.475 -11.959  0.00-15.00           H  
ATOM    410  C   GLH    25     -23.821 -26.266 -10.483  0.00-15.00           C  
ATOM    411  O   GLH    25     -24.342 -26.595 -11.544  0.00-15.00           O  
ATOM    412  N   ALA    26     -22.589 -26.688 -10.132  0.00-15.00           N  
ATOM    413  H   ALA    26     -22.386 -26.392  -9.205  0.00-15.00           H  
ATOM    414  CA  ALA    26     -21.770 -27.698 -10.844  0.00-15.00           C  
ATOM    415  HA  ALA    26     -21.636 -27.327 -11.863  0.00-15.00           H  
ATOM    416  CB  ALA    26     -20.444 -27.815  -9.989  0.00-15.00           C  
ATOM    417  HB1 ALA    26     -20.690 -28.056  -8.946  0.00-15.00           H  
ATOM    418  HB2 ALA    26     -19.743 -28.498 -10.364  0.00-15.00           H  
ATOM    419  HB3 ALA    26     -19.987 -26.776  -9.956  0.00-15.00           H  
ATOM    420  C   ALA    26     -22.510 -29.039 -11.024  0.00-15.00           C  
ATOM    421  O   ALA    26     -23.117 -29.510 -10.096  0.00-15.00           O  
ATOM    422  N   SER    27     -22.588 -29.497 -12.294  0.00-15.00           N  
ATOM    423  H   SER    27     -22.155 -28.955 -12.992  0.00-15.00           H  
ATOM    424  CA  SER    27     -23.351 -30.685 -12.807  0.00-15.00           C  
ATOM    425  HA  SER    27     -24.375 -30.596 -12.564  0.00-15.00           H  
ATOM    426  CB  SER    27     -23.083 -30.762 -14.400  0.00-15.00           C  
ATOM    427  HB2 SER    27     -22.047 -30.783 -14.706  0.00-15.00           H  
ATOM    428  HB3 SER    27     -23.547 -31.627 -14.835  0.00-15.00           H  
ATOM    429  OG  SER    27     -23.616 -29.567 -15.017  0.00-15.00           O  
ATOM    430  HG  SER    27     -23.025 -28.861 -14.993  0.00-15.00           H  
ATOM    431  C   SER    27     -22.841 -31.953 -12.061  0.00-15.00           C  
ATOM    432  O   SER    27     -21.661 -32.184 -11.885  0.00-15.00           O  
ATOM    433  N   ASH    28     -23.775 -32.748 -11.527  0.00-15.00           N  
ATOM    434  H   ASH    28     -24.774 -32.450 -11.610  0.00-15.00           H  
ATOM    435  CA  ASH    28     -23.514 -33.996 -10.806  0.00-15.00           C  
ATOM    436  HA  ASH    28     -22.447 -34.002 -10.573  0.00-15.00           H  
ATOM    437  CB  ASH    28     -24.345 -33.890  -9.522  0.00-15.00           C  
ATOM    438  HB2 ASH    28     -25.485 -33.736  -9.632  0.00-15.00           H  
ATOM    439  HB3 ASH    28     -24.031 -33.017  -8.926  0.00-15.00           H  
ATOM    440  CG  ASH    28     -24.001 -34.982  -8.583  0.00-15.00           C  
ATOM    441  OD1 ASH    28     -23.092 -35.921  -8.976  0.00-15.00           O  
ATOM    442  OD2 ASH    28     -24.611 -35.038  -7.483  0.00-15.00           O  
ATOM    443  HD1 ASH    28     -23.052 -36.701  -8.422  0.00-15.00           H  
ATOM    444  C   ASH    28     -23.814 -35.206 -11.682  0.00-15.00           C  
ATOM    445  O   ASH    28     -24.985 -35.430 -12.084  0.00-15.00           O  
ATOM    446  N   PHE    29     -22.783 -36.017 -11.982  0.00-15.00           N  
ATOM    447  H   PHE    29     -21.931 -35.686 -11.560  0.00-15.00           H  
ATOM    448  CA  PHE    29     -22.832 -37.246 -12.864  0.00-15.00           C  
ATOM    449  HA  PHE    29     -23.839 -37.483 -13.155  0.00-15.00           H  
ATOM    450  CB  PHE    29     -22.074 -37.042 -14.197  0.00-15.00           C  
ATOM    451  HB2 PHE    29     -21.068 -36.649 -13.959  0.00-15.00           H  
ATOM    452  HB3 PHE    29     -21.954 -37.968 -14.754  0.00-15.00           H  
ATOM    453  CG  PHE    29     -22.739 -36.094 -15.126  0.00-15.00           C  
ATOM    454  CD1 PHE    29     -24.053 -36.328 -15.563  0.00-15.00           C  
ATOM    455  HD1 PHE    29     -24.617 -37.222 -15.260  0.00-15.00           H  
ATOM    456  CE1 PHE    29     -24.800 -35.309 -16.212  0.00-15.00           C  
ATOM    457  HE1 PHE    29     -25.837 -35.456 -16.495  0.00-15.00           H  
ATOM    458  CZ  PHE    29     -24.156 -34.046 -16.503  0.00-15.00           C  
ATOM    459  HZ  PHE    29     -24.580 -33.194 -16.918  0.00-15.00           H  
ATOM    460  CE2 PHE    29     -22.796 -33.880 -16.185  0.00-15.00           C  
ATOM    461  HE2 PHE    29     -22.403 -32.881 -16.422  0.00-15.00           H  
ATOM    462  CD2 PHE    29     -22.101 -34.850 -15.374  0.00-15.00           C  
ATOM    463  HD2 PHE    29     -21.086 -34.591 -15.117  0.00-15.00           H  
ATOM    464  C   PHE    29     -22.364 -38.502 -12.083  0.00-15.00           C  
ATOM    465  O   PHE    29     -21.610 -38.346 -11.115  0.00-15.00           O  
ATOM    466  N   PRO    30     -22.751 -39.753 -12.454  0.00-15.00           N  
ATOM    467  CD  PRO    30     -23.623 -40.038 -13.631  0.00-15.00           C  
ATOM    468  HD2 PRO    30     -23.131 -39.806 -14.637  0.00-15.00           H  
ATOM    469  HD3 PRO    30     -24.584 -39.507 -13.554  0.00-15.00           H  
ATOM    470  CG  PRO    30     -24.022 -41.539 -13.456  0.00-15.00           C  
ATOM    471  HG2 PRO    30     -25.062 -41.630 -13.354  0.00-15.00           H  
ATOM    472  HG3 PRO    30     -23.690 -42.166 -14.312  0.00-15.00           H  
ATOM    473  CB  PRO    30     -23.463 -42.026 -12.086  0.00-15.00           C  
ATOM    474  HB2 PRO    30     -24.221 -42.288 -11.295  0.00-15.00           H  
ATOM    475  HB3 PRO    30     -22.927 -42.919 -12.278  0.00-15.00           H  
ATOM    476  CA  PRO    30     -22.499 -40.951 -11.711  0.00-15.00           C  
ATOM    477  HA  PRO    30     -22.673 -40.751 -10.690  0.00-15.00           H  
ATOM    478  C   PRO    30     -20.951 -41.176 -11.929  0.00-15.00           C  
ATOM    479  O   PRO    30     -20.371 -40.856 -12.987  0.00-15.00           O  
ATOM    480  N   CYS    31     -20.342 -41.713 -10.922  0.00-15.00           N  
ATOM    481  H   CYS    31     -20.862 -42.129 -10.153  0.00-15.00           H  
ATOM    482  CA  CYS    31     -18.952 -42.178 -10.942  0.00-15.00           C  
ATOM    483  HA  CYS    31     -18.607 -41.948 -11.941  0.00-15.00           H  
ATOM    484  CB  CYS    31     -18.175 -41.424  -9.844  0.00-15.00           C  
ATOM    485  HB2 CYS    31     -17.164 -41.719 -10.000  0.00-15.00           H  
ATOM    486  HB3 CYS    31     -18.363 -41.754  -8.799  0.00-15.00           H  
ATOM    487  SG  CYS    31     -18.236 -39.657 -10.134  0.00-15.00           S  
ATOM    488  HG  CYS    31     -19.539 -39.679 -10.267  0.00-15.00           H  
ATOM    489  C   CYS    31     -18.887 -43.706 -10.645  0.00-15.00           C  
ATOM    490  O   CYS    31     -18.311 -44.102  -9.659  0.00-15.00           O  
ATOM    491  N   ARN    32     -19.660 -44.517 -11.393  0.00-15.00           N  
ATOM    492  H   ARN    32     -20.205 -44.170 -12.208  0.00-15.00           H  
ATOM    493  CA  ARN    32     -19.968 -45.942 -11.051  0.00-15.00           C  
ATOM    494  HA  ARN    32     -20.287 -46.023 -10.037  0.00-15.00           H  
ATOM    495  CB  ARN    32     -21.123 -46.511 -11.874  0.00-15.00           C  
ATOM    496  HB2 ARN    32     -20.856 -46.447 -12.928  0.00-15.00           H  
ATOM    497  HB3 ARN    32     -21.980 -45.849 -11.767  0.00-15.00           H  
ATOM    498  CG  ARN    32     -21.606 -47.898 -11.486  0.00-15.00           C  
ATOM    499  HG2 ARN    32     -20.704 -48.512 -11.228  0.00-15.00           H  
ATOM    500  HG3 ARN    32     -22.228 -47.848 -10.619  0.00-15.00           H  
ATOM    501  CD  ARN    32     -22.326 -48.543 -12.614  0.00-15.00           C  
ATOM    502  HD2 ARN    32     -23.040 -47.923 -13.070  0.00-15.00           H  
ATOM    503  HD3 ARN    32     -22.861 -49.399 -12.200  0.00-15.00           H  
ATOM    504  NE  ARN    32     -21.415 -49.007 -13.678  0.00-15.00           N  
ATOM    505  HE  ARN    32     -21.334 -49.997 -13.626  0.00-15.00           H  
ATOM    506  CZ  ARN    32     -21.615 -48.489 -14.994  0.00-15.00           C  
ATOM    507  NH1 ARN    32     -22.571 -47.736 -15.241  0.00-15.00           N  
ATOM    508 HH11 ARN    32     -23.069 -47.969 -16.105  0.00-15.00           H  
ATOM    509  NH2 ARN    32     -20.676 -48.980 -15.952  0.00-15.00           N  
ATOM    510 HH21 ARN    32     -21.118 -49.685 -16.500  0.00-15.00           H  
ATOM    511 HH22 ARN    32     -19.940 -49.501 -15.513  0.00-15.00           H  
ATOM    512  C   ARN    32     -18.685 -46.800 -11.083  0.00-15.00           C  
ATOM    513  O   ARN    32     -18.279 -47.371 -10.067  0.00-15.00           O  
ATOM    514  N   VAL    33     -17.950 -46.654 -12.177  0.00-15.00           N  
ATOM    515  H   VAL    33     -18.217 -45.962 -12.878  0.00-15.00           H  
ATOM    516  CA  VAL    33     -16.811 -47.575 -12.471  0.00-15.00           C  
ATOM    517  HA  VAL    33     -16.961 -48.638 -12.234  0.00-15.00           H  
ATOM    518  CB  VAL    33     -16.453 -47.563 -13.965  0.00-15.00           C  
ATOM    519  HB  VAL    33     -16.324 -46.472 -14.222  0.00-15.00           H  
ATOM    520  CG1 VAL    33     -15.178 -48.306 -14.363  0.00-15.00           C  
ATOM    521 HG11 VAL    33     -14.969 -49.067 -13.601  0.00-15.00           H  
ATOM    522 HG12 VAL    33     -15.442 -48.808 -15.292  0.00-15.00           H  
ATOM    523 HG13 VAL    33     -14.343 -47.630 -14.465  0.00-15.00           H  
ATOM    524  CG2 VAL    33     -17.676 -48.011 -14.730  0.00-15.00           C  
ATOM    525 HG21 VAL    33     -17.750 -47.442 -15.699  0.00-15.00           H  
ATOM    526 HG22 VAL    33     -17.658 -49.115 -14.836  0.00-15.00           H  
ATOM    527 HG23 VAL    33     -18.633 -47.711 -14.255  0.00-15.00           H  
ATOM    528  C   VAL    33     -15.597 -47.121 -11.663  0.00-15.00           C  
ATOM    529  O   VAL    33     -14.769 -47.947 -11.256  0.00-15.00           O  
ATOM    530  N   ALA    34     -15.459 -45.775 -11.331  0.00-15.00           N  
ATOM    531  H   ALA    34     -15.899 -45.126 -11.987  0.00-15.00           H  
ATOM    532  CA  ALA    34     -14.542 -45.300 -10.308  0.00-15.00           C  
ATOM    533  HA  ALA    34     -13.626 -45.606 -10.709  0.00-15.00           H  
ATOM    534  CB  ALA    34     -14.717 -43.746 -10.259  0.00-15.00           C  
ATOM    535  HB1 ALA    34     -15.707 -43.287 -10.070  0.00-15.00           H  
ATOM    536  HB2 ALA    34     -14.461 -43.420 -11.216  0.00-15.00           H  
ATOM    537  HB3 ALA    34     -13.927 -43.352  -9.621  0.00-15.00           H  
ATOM    538  C   ALA    34     -14.705 -45.893  -8.937  0.00-15.00           C  
ATOM    539  O   ALA    34     -13.769 -46.116  -8.227  0.00-15.00           O  
ATOM    540  N   LYS    35     -15.942 -46.228  -8.594  0.00-15.00           N  
ATOM    541  H   LYS    35     -16.680 -45.995  -9.283  0.00-15.00           H  
ATOM    542  CA  LYS    35     -16.316 -46.667  -7.257  0.00-15.00           C  
ATOM    543  HA  LYS    35     -15.508 -46.228  -6.655  0.00-15.00           H  
ATOM    544  CB  LYS    35     -17.593 -46.017  -6.926  0.00-15.00           C  
ATOM    545  HB2 LYS    35     -18.175 -46.376  -6.139  0.00-15.00           H  
ATOM    546  HB3 LYS    35     -18.084 -46.143  -7.896  0.00-15.00           H  
ATOM    547  CG  LYS    35     -17.488 -44.520  -6.542  0.00-15.00           C  
ATOM    548  HG2 LYS    35     -16.898 -44.026  -7.329  0.00-15.00           H  
ATOM    549  HG3 LYS    35     -16.919 -44.464  -5.697  0.00-15.00           H  
ATOM    550  CD  LYS    35     -18.844 -43.795  -6.387  0.00-15.00           C  
ATOM    551  HD2 LYS    35     -19.370 -44.310  -5.606  0.00-15.00           H  
ATOM    552  HD3 LYS    35     -19.585 -43.888  -7.159  0.00-15.00           H  
ATOM    553  CE  LYS    35     -18.590 -42.263  -6.196  0.00-15.00           C  
ATOM    554  HE2 LYS    35     -19.305 -41.730  -6.701  0.00-15.00           H  
ATOM    555  HE3 LYS    35     -17.619 -41.880  -6.472  0.00-15.00           H  
ATOM    556  NZ  LYS    35     -18.649 -41.956  -4.798  0.00-15.00           N  
ATOM    557  HZ1 LYS    35     -19.603 -41.905  -4.478  0.00-15.00           H  
ATOM    558  HZ2 LYS    35     -18.124 -41.083  -4.715  0.00-15.00           H  
ATOM    559  HZ3 LYS    35     -18.179 -42.593  -4.118  0.00-15.00           H  
ATOM    560  C   LYS    35     -16.362 -48.236  -7.123  0.00-15.00           C  
ATOM    561  O   LYS    35     -16.351 -48.649  -5.962  0.00-15.00           O  
ATOM    562  N   LEU    36     -16.328 -48.977  -8.197  0.00-15.00           N  
ATOM    563  H   LEU    36     -16.378 -48.443  -9.051  0.00-15.00           H  
ATOM    564  CA  LEU    36     -16.137 -50.483  -8.195  0.00-15.00           C  
ATOM    565  HA  LEU    36     -16.901 -50.984  -7.655  0.00-15.00           H  
ATOM    566  CB  LEU    36     -15.955 -51.155  -9.529  0.00-15.00           C  
ATOM    567  HB2 LEU    36     -14.934 -50.903  -9.943  0.00-15.00           H  
ATOM    568  HB3 LEU    36     -15.953 -52.276  -9.428  0.00-15.00           H  
ATOM    569  CG  LEU    36     -16.972 -50.809 -10.604  0.00-15.00           C  
ATOM    570  HG  LEU    36     -17.096 -49.774 -10.707  0.00-15.00           H  
ATOM    571  CD1 LEU    36     -16.543 -51.349 -11.974  0.00-15.00           C  
ATOM    572 HD11 LEU    36     -15.919 -50.677 -12.434  0.00-15.00           H  
ATOM    573 HD12 LEU    36     -17.434 -51.507 -12.605  0.00-15.00           H  
ATOM    574 HD13 LEU    36     -15.966 -52.315 -11.820  0.00-15.00           H  
ATOM    575  CD2 LEU    36     -18.315 -51.387 -10.183  0.00-15.00           C  
ATOM    576 HD21 LEU    36     -18.556 -51.217  -9.168  0.00-15.00           H  
ATOM    577 HD22 LEU    36     -19.218 -50.981 -10.627  0.00-15.00           H  
ATOM    578 HD23 LEU    36     -18.300 -52.475 -10.353  0.00-15.00           H  
ATOM    579  C   LEU    36     -15.003 -50.989  -7.311  0.00-15.00           C  
ATOM    580  O   LEU    36     -13.913 -50.452  -7.237  0.00-15.00           O  
ATOM    581  N   PRO    37     -15.262 -51.978  -6.425  0.00-15.00           N  
ATOM    582  CD  PRO    37     -16.547 -52.585  -6.206  0.00-15.00           C  
ATOM    583  HD2 PRO    37     -16.783 -53.230  -7.120  0.00-15.00           H  
ATOM    584  HD3 PRO    37     -17.392 -51.810  -6.198  0.00-15.00           H  
ATOM    585  CG  PRO    37     -16.379 -53.386  -5.016  0.00-15.00           C  
ATOM    586  HG2 PRO    37     -16.992 -54.249  -4.987  0.00-15.00           H  
ATOM    587  HG3 PRO    37     -16.566 -52.696  -4.173  0.00-15.00           H  
ATOM    588  CB  PRO    37     -14.924 -53.753  -4.931  0.00-15.00           C  
ATOM    589  HB2 PRO    37     -14.638 -53.966  -3.980  0.00-15.00           H  
ATOM    590  HB3 PRO    37     -14.793 -54.589  -5.544  0.00-15.00           H  
ATOM    591  CA  PRO    37     -14.258 -52.538  -5.494  0.00-15.00           C  
ATOM    592  HA  PRO    37     -14.143 -51.757  -4.740  0.00-15.00           H  
ATOM    593  C   PRO    37     -12.900 -52.841  -6.182  0.00-15.00           C  
ATOM    594  O   PRO    37     -11.905 -52.485  -5.578  0.00-15.00           O  
ATOM    595  N   LYN    38     -12.871 -53.495  -7.329  0.00-15.00           N  
ATOM    596  H   LYN    38     -13.757 -53.851  -7.662  0.00-15.00           H  
ATOM    597  CA  LYN    38     -11.688 -53.941  -8.049  0.00-15.00           C  
ATOM    598  HA  LYN    38     -11.090 -54.489  -7.359  0.00-15.00           H  
ATOM    599  CB  LYN    38     -12.050 -54.716  -9.292  0.00-15.00           C  
ATOM    600  HB2 LYN    38     -12.520 -55.671  -9.038  0.00-15.00           H  
ATOM    601  HB3 LYN    38     -11.077 -54.996  -9.786  0.00-15.00           H  
ATOM    602  CG  LYN    38     -12.842 -53.941 -10.323  0.00-15.00           C  
ATOM    603  HG2 LYN    38     -12.426 -52.952 -10.500  0.00-15.00           H  
ATOM    604  HG3 LYN    38     -13.839 -53.874  -9.909  0.00-15.00           H  
ATOM    605  CD  LYN    38     -12.957 -54.719 -11.608  0.00-15.00           C  
ATOM    606  HD2 LYN    38     -11.983 -55.197 -11.871  0.00-15.00           H  
ATOM    607  HD3 LYN    38     -13.616 -55.615 -11.405  0.00-15.00           H  
ATOM    608  CE  LYN    38     -13.414 -53.806 -12.732  0.00-15.00           C  
ATOM    609  HE2 LYN    38     -14.481 -53.560 -12.552  0.00-15.00           H  
ATOM    610  HE3 LYN    38     -12.814 -52.913 -12.704  0.00-15.00           H  
ATOM    611  NZ  LYN    38     -13.161 -54.396 -14.081  0.00-15.00           N  
ATOM    612  HZ1 LYN    38     -12.388 -55.029 -14.008  0.00-15.00           H  
ATOM    613  HZ2 LYN    38     -12.793 -53.604 -14.672  0.00-15.00           H  
ATOM    614  C   LYN    38     -10.778 -52.759  -8.371  0.00-15.00           C  
ATOM    615  O   LYN    38      -9.634 -52.938  -8.772  0.00-15.00           O  
ATOM    616  N   ASN    39     -11.318 -51.538  -8.321  0.00-15.00           N  
ATOM    617  H   ASN    39     -12.301 -51.482  -8.024  0.00-15.00           H  
ATOM    618  CA  ASN    39     -10.740 -50.323  -8.904  0.00-15.00           C  
ATOM    619  HA  ASN    39      -9.840 -50.624  -9.402  0.00-15.00           H  
ATOM    620  CB  ASN    39     -11.655 -49.459  -9.858  0.00-15.00           C  
ATOM    621  HB2 ASN    39     -11.240 -48.507 -10.026  0.00-15.00           H  
ATOM    622  HB3 ASN    39     -12.583 -49.327  -9.316  0.00-15.00           H  
ATOM    623  CG  ASN    39     -11.767 -50.045 -11.231  0.00-15.00           C  
ATOM    624  OD1 ASN    39     -10.912 -50.708 -11.747  0.00-15.00           O  
ATOM    625  ND2 ASN    39     -12.867 -49.898 -11.901  0.00-15.00           N  
ATOM    626 HD21 ASN    39     -13.091 -50.424 -12.722  0.00-15.00           H  
ATOM    627 HD22 ASN    39     -13.616 -49.283 -11.598  0.00-15.00           H  
ATOM    628  C   ASN    39     -10.266 -49.440  -7.772  0.00-15.00           C  
ATOM    629  O   ASN    39      -9.547 -48.534  -8.000  0.00-15.00           O  
ATOM    630  N   LYN    40     -10.554 -49.804  -6.477  0.00-15.00           N  
ATOM    631  H   LYN    40     -11.234 -50.579  -6.370  0.00-15.00           H  
ATOM    632  CA  LYN    40     -10.145 -49.116  -5.247  0.00-15.00           C  
ATOM    633  HA  LYN    40     -10.684 -48.145  -5.166  0.00-15.00           H  
ATOM    634  CB  LYN    40     -10.500 -49.916  -4.038  0.00-15.00           C  
ATOM    635  HB2 LYN    40      -9.963 -50.857  -3.990  0.00-15.00           H  
ATOM    636  HB3 LYN    40     -11.473 -50.410  -4.008  0.00-15.00           H  
ATOM    637  CG  LYN    40     -10.233 -49.301  -2.669  0.00-15.00           C  
ATOM    638  HG2 LYN    40      -9.545 -48.434  -2.807  0.00-15.00           H  
ATOM    639  HG3 LYN    40      -9.687 -50.106  -2.151  0.00-15.00           H  
ATOM    640  CD  LYN    40     -11.519 -48.847  -1.904  0.00-15.00           C  
ATOM    641  HD2 LYN    40     -11.152 -48.247  -1.083  0.00-15.00           H  
ATOM    642  HD3 LYN    40     -12.232 -48.340  -2.586  0.00-15.00           H  
ATOM    643  CE  LYN    40     -12.140 -50.175  -1.256  0.00-15.00           C  
ATOM    644  HE2 LYN    40     -12.568 -50.737  -2.117  0.00-15.00           H  
ATOM    645  HE3 LYN    40     -11.393 -50.784  -0.791  0.00-15.00           H  
ATOM    646  NZ  LYN    40     -13.319 -49.819  -0.457  0.00-15.00           N  
ATOM    647  HZ1 LYN    40     -13.156 -49.052   0.175  0.00-15.00           H  
ATOM    648  HZ2 LYN    40     -13.326 -50.681   0.089  0.00-15.00           H  
ATOM    649  C   LYN    40      -8.648 -48.618  -5.235  0.00-15.00           C  
ATOM    650  O   LYN    40      -8.366 -47.514  -4.880  0.00-15.00           O  
ATOM    651  N   ASN    41      -7.724 -49.537  -5.576  0.00-15.00           N  
ATOM    652  H   ASN    41      -8.221 -50.492  -5.732  0.00-15.00           H  
ATOM    653  CA  ASN    41      -6.282 -49.346  -5.590  0.00-15.00           C  
ATOM    654  HA  ASN    41      -6.020 -48.882  -4.665  0.00-15.00           H  
ATOM    655  CB  ASN    41      -5.566 -50.667  -5.474  0.00-15.00           C  
ATOM    656  HB2 ASN    41      -5.778 -51.238  -4.650  0.00-15.00           H  
ATOM    657  HB3 ASN    41      -4.538 -50.444  -5.407  0.00-15.00           H  
ATOM    658  CG  ASN    41      -5.820 -51.645  -6.656  0.00-15.00           C  
ATOM    659  OD1 ASN    41      -6.116 -51.248  -7.826  0.00-15.00           O  
ATOM    660  ND2 ASN    41      -5.574 -52.932  -6.350  0.00-15.00           N  
ATOM    661 HD21 ASN    41      -5.124 -53.259  -5.479  0.00-15.00           H  
ATOM    662 HD22 ASN    41      -5.504 -53.556  -7.191  0.00-15.00           H  
ATOM    663  C   ASN    41      -5.743 -48.486  -6.716  0.00-15.00           C  
ATOM    664  O   ASN    41      -4.651 -48.001  -6.506  0.00-15.00           O  
ATOM    665  N   ARN    42      -6.517 -48.277  -7.742  0.00-15.00           N  
ATOM    666  H   ARN    42      -7.369 -48.732  -7.694  0.00-15.00           H  
ATOM    667  CA  ARN    42      -6.134 -47.454  -8.907  0.00-15.00           C  
ATOM    668  HA  ARN    42      -5.068 -47.388  -8.980  0.00-15.00           H  
ATOM    669  CB  ARN    42      -6.840 -47.881 -10.235  0.00-15.00           C  
ATOM    670  HB2 ARN    42      -6.454 -47.290 -11.044  0.00-15.00           H  
ATOM    671  HB3 ARN    42      -7.899 -47.635 -10.223  0.00-15.00           H  
ATOM    672  CG  ARN    42      -6.526 -49.330 -10.596  0.00-15.00           C  
ATOM    673  HG2 ARN    42      -6.984 -49.871  -9.851  0.00-15.00           H  
ATOM    674  HG3 ARN    42      -5.439 -49.567 -10.601  0.00-15.00           H  
ATOM    675  CD  ARN    42      -7.156 -49.826 -11.874  0.00-15.00           C  
ATOM    676  HD2 ARN    42      -8.226 -49.875 -11.730  0.00-15.00           H  
ATOM    677  HD3 ARN    42      -6.927 -49.185 -12.714  0.00-15.00           H  
ATOM    678  NE  ARN    42      -6.591 -51.131 -12.308  0.00-15.00           N  
ATOM    679  HE  ARN    42      -7.095 -51.892 -11.819  0.00-15.00           H  
ATOM    680  CZ  ARN    42      -6.546 -51.533 -13.651  0.00-15.00           C  
ATOM    681  NH1 ARN    42      -7.049 -50.879 -14.600  0.00-15.00           N  
ATOM    682 HH11 ARN    42      -6.939 -51.215 -15.550  0.00-15.00           H  
ATOM    683  NH2 ARN    42      -5.792 -52.739 -13.857  0.00-15.00           N  
ATOM    684 HH21 ARN    42      -5.207 -53.034 -13.127  0.00-15.00           H  
ATOM    685 HH22 ARN    42      -6.347 -53.438 -14.219  0.00-15.00           H  
ATOM    686  C   ARN    42      -6.435 -45.961  -8.699  0.00-15.00           C  
ATOM    687  O   ARN    42      -5.904 -45.115  -9.489  0.00-15.00           O  
ATOM    688  N   ASN    43      -7.307 -45.642  -7.704  0.00-15.00           N  
ATOM    689  H   ASN    43      -7.760 -46.448  -7.183  0.00-15.00           H  
ATOM    690  CA  ASN    43      -7.707 -44.362  -7.152  0.00-15.00           C  
ATOM    691  HA  ASN    43      -7.663 -43.546  -7.895  0.00-15.00           H  
ATOM    692  CB  ASN    43      -9.063 -44.444  -6.558  0.00-15.00           C  
ATOM    693  HB2 ASN    43      -9.235 -43.506  -5.891  0.00-15.00           H  
ATOM    694  HB3 ASN    43      -9.267 -45.362  -5.973  0.00-15.00           H  
ATOM    695  CG  ASN    43     -10.259 -44.356  -7.592  0.00-15.00           C  
ATOM    696  OD1 ASN    43     -10.123 -43.706  -8.604  0.00-15.00           O  
ATOM    697  ND2 ASN    43     -11.344 -45.029  -7.346  0.00-15.00           N  
ATOM    698 HD21 ASN    43     -11.606 -45.523  -6.487  0.00-15.00           H  
ATOM    699 HD22 ASN    43     -12.113 -45.188  -8.058  0.00-15.00           H  
ATOM    700  C   ASN    43      -6.770 -44.049  -5.897  0.00-15.00           C  
ATOM    701  O   ASN    43      -6.824 -44.748  -4.857  0.00-15.00           O  
ATOM    702  N   ARG    44      -6.090 -42.936  -6.019  0.00-15.00           N  
ATOM    703  H   ARG    44      -6.171 -42.528  -6.894  0.00-15.00           H  
ATOM    704  CA  ARG    44      -5.239 -42.187  -5.062  0.00-15.00           C  
ATOM    705  HA  ARG    44      -4.618 -42.955  -4.493  0.00-15.00           H  
ATOM    706  CB  ARG    44      -4.302 -41.176  -5.587  0.00-15.00           C  
ATOM    707  HB2 ARG    44      -4.860 -40.555  -6.162  0.00-15.00           H  
ATOM    708  HB3 ARG    44      -3.638 -41.672  -6.280  0.00-15.00           H  
ATOM    709  CG  ARG    44      -3.460 -40.336  -4.629  0.00-15.00           C  
ATOM    710  HG2 ARG    44      -2.873 -40.999  -4.004  0.00-15.00           H  
ATOM    711  HG3 ARG    44      -4.117 -39.676  -4.055  0.00-15.00           H  
ATOM    712  CD  ARG    44      -2.327 -39.480  -5.376  0.00-15.00           C  
ATOM    713  HD2 ARG    44      -1.910 -38.680  -4.710  0.00-15.00           H  
ATOM    714  HD3 ARG    44      -2.566 -38.944  -6.265  0.00-15.00           H  
ATOM    715  NE  ARG    44      -1.234 -40.347  -5.912  0.00-15.00           N  
ATOM    716  HE  ARG    44      -1.263 -40.385  -6.924  0.00-15.00           H  
ATOM    717  CZ  ARG    44      -0.201 -40.826  -5.232  0.00-15.00           C  
ATOM    718  NH1 ARG    44       0.096 -40.575  -3.928  0.00-15.00           N  
ATOM    719 HH11 ARG    44       0.862 -41.040  -3.308  0.00-15.00           H  
ATOM    720 HH12 ARG    44      -0.700 -40.252  -3.332  0.00-15.00           H  
ATOM    721  NH2 ARG    44       0.771 -41.502  -5.852  0.00-15.00           N  
ATOM    722 HH21 ARG    44       1.407 -42.132  -5.296  0.00-15.00           H  
ATOM    723 HH22 ARG    44       0.789 -41.678  -6.855  0.00-15.00           H  
ATOM    724  C   ARG    44      -6.164 -41.687  -3.935  0.00-15.00           C  
ATOM    725  O   ARG    44      -6.198 -42.245  -2.796  0.00-15.00           O  
ATOM    726  N   TYR    45      -7.064 -40.823  -4.263  0.00-15.00           N  
ATOM    727  H   TYR    45      -7.161 -40.455  -5.174  0.00-15.00           H  
ATOM    728  CA  TYR    45      -8.013 -40.124  -3.352  0.00-15.00           C  
ATOM    729  HA  TYR    45      -7.795 -40.296  -2.251  0.00-15.00           H  
ATOM    730  CB  TYR    45      -8.029 -38.681  -3.592  0.00-15.00           C  
ATOM    731  HB2 TYR    45      -8.270 -38.493  -4.648  0.00-15.00           H  
ATOM    732  HB3 TYR    45      -8.808 -38.310  -3.032  0.00-15.00           H  
ATOM    733  CG  TYR    45      -6.771 -37.972  -3.367  0.00-15.00           C  
ATOM    734  CD1 TYR    45      -6.232 -37.843  -2.068  0.00-15.00           C  
ATOM    735  HD1 TYR    45      -6.847 -38.051  -1.151  0.00-15.00           H  
ATOM    736  CE1 TYR    45      -4.991 -37.189  -1.877  0.00-15.00           C  
ATOM    737  HE1 TYR    45      -4.608 -37.009  -0.871  0.00-15.00           H  
ATOM    738  CZ  TYR    45      -4.288 -36.699  -2.969  0.00-15.00           C  
ATOM    739  OH  TYR    45      -3.254 -35.832  -2.724  0.00-15.00           O  
ATOM    740  HH  TYR    45      -2.770 -35.492  -3.489  0.00-15.00           H  
ATOM    741  CE2 TYR    45      -4.828 -36.843  -4.295  0.00-15.00           C  
ATOM    742  HE2 TYR    45      -4.354 -36.505  -5.222  0.00-15.00           H  
ATOM    743  CD2 TYR    45      -5.993 -37.597  -4.478  0.00-15.00           C  
ATOM    744  HD2 TYR    45      -6.182 -37.836  -5.518  0.00-15.00           H  
ATOM    745  C   TYR    45      -9.464 -40.745  -3.581  0.00-15.00           C  
ATOM    746  O   TYR    45      -9.919 -40.860  -4.683  0.00-15.00           O  
ATOM    747  N   ARG    46     -10.235 -40.920  -2.471  0.00-15.00           N  
ATOM    748  H   ARG    46     -10.064 -40.452  -1.545  0.00-15.00           H  
ATOM    749  CA  ARG    46     -11.551 -41.602  -2.423  0.00-15.00           C  
ATOM    750  HA  ARG    46     -11.551 -42.476  -3.037  0.00-15.00           H  
ATOM    751  CB  ARG    46     -11.994 -42.012  -0.988  0.00-15.00           C  
ATOM    752  HB2 ARG    46     -12.064 -41.079  -0.401  0.00-15.00           H  
ATOM    753  HB3 ARG    46     -13.005 -42.481  -1.020  0.00-15.00           H  
ATOM    754  CG  ARG    46     -11.124 -43.107  -0.305  0.00-15.00           C  
ATOM    755  HG2 ARG    46     -10.167 -42.668   0.052  0.00-15.00           H  
ATOM    756  HG3 ARG    46     -10.961 -43.976  -0.871  0.00-15.00           H  
ATOM    757  CD  ARG    46     -11.769 -43.715   0.965  0.00-15.00           C  
ATOM    758  HD2 ARG    46     -12.561 -44.390   0.794  0.00-15.00           H  
ATOM    759  HD3 ARG    46     -12.205 -42.878   1.463  0.00-15.00           H  
ATOM    760  NE  ARG    46     -10.679 -44.347   1.784  0.00-15.00           N  
ATOM    761  HE  ARG    46      -9.809 -44.601   1.115  0.00-15.00           H  
ATOM    762  CZ  ARG    46     -10.826 -44.869   3.001  0.00-15.00           C  
ATOM    763  NH1 ARG    46      -9.869 -45.707   3.390  0.00-15.00           N  
ATOM    764 HH11 ARG    46      -9.874 -46.141   4.305  0.00-15.00           H  
ATOM    765 HH12 ARG    46      -9.133 -46.111   2.809  0.00-15.00           H  
ATOM    766  NH2 ARG    46     -11.790 -44.504   3.824  0.00-15.00           N  
ATOM    767 HH21 ARG    46     -12.456 -43.839   3.577  0.00-15.00           H  
ATOM    768 HH22 ARG    46     -11.950 -44.952   4.754  0.00-15.00           H  
ATOM    769  C   ARG    46     -12.613 -40.728  -3.070  0.00-15.00           C  
ATOM    770  O   ARG    46     -13.359 -41.220  -3.924  0.00-15.00           O  
ATOM    771  N   ASP    47     -12.670 -39.466  -2.679  0.00-15.00           N  
ATOM    772  H   ASP    47     -12.061 -38.995  -1.951  0.00-15.00           H  
ATOM    773  CA  ASP    47     -13.582 -38.530  -3.302  0.00-15.00           C  
ATOM    774  HA  ASP    47     -14.272 -39.050  -3.921  0.00-15.00           H  
ATOM    775  CB  ASP    47     -14.312 -37.719  -2.206  0.00-15.00           C  
ATOM    776  HB2 ASP    47     -14.567 -38.493  -1.371  0.00-15.00           H  
ATOM    777  HB3 ASP    47     -13.681 -36.907  -1.803  0.00-15.00           H  
ATOM    778  CG  ASP    47     -15.541 -36.939  -2.622  0.00-15.00           C  
ATOM    779  OD1 ASP    47     -15.745 -35.804  -2.151  0.00-15.00           O  
ATOM    780  OD2 ASP    47     -16.385 -37.485  -3.357  0.00-15.00           O  
ATOM    781  C   ASP    47     -12.811 -37.648  -4.330  0.00-15.00           C  
ATOM    782  O   ASP    47     -12.869 -36.412  -4.290  0.00-15.00           O  
ATOM    783  N   VAL    48     -12.030 -38.239  -5.259  0.00-15.00           N  
ATOM    784  H   VAL    48     -11.996 -39.281  -5.211  0.00-15.00           H  
ATOM    785  CA  VAL    48     -11.698 -37.732  -6.598  0.00-15.00           C  
ATOM    786  HA  VAL    48     -12.456 -37.015  -6.916  0.00-15.00           H  
ATOM    787  CB  VAL    48     -10.171 -37.242  -6.668  0.00-15.00           C  
ATOM    788  HB  VAL    48      -9.589 -38.181  -6.596  0.00-15.00           H  
ATOM    789  CG1 VAL    48      -9.842 -36.410  -7.962  0.00-15.00           C  
ATOM    790 HG11 VAL    48      -9.831 -37.001  -8.885  0.00-15.00           H  
ATOM    791 HG12 VAL    48     -10.636 -35.618  -8.095  0.00-15.00           H  
ATOM    792 HG13 VAL    48      -8.930 -35.864  -7.936  0.00-15.00           H  
ATOM    793  CG2 VAL    48      -9.766 -36.311  -5.511  0.00-15.00           C  
ATOM    794 HG21 VAL    48      -8.687 -36.184  -5.413  0.00-15.00           H  
ATOM    795 HG22 VAL    48     -10.329 -35.382  -5.535  0.00-15.00           H  
ATOM    796 HG23 VAL    48     -10.051 -36.749  -4.546  0.00-15.00           H  
ATOM    797  C   VAL    48     -12.093 -38.900  -7.528  0.00-15.00           C  
ATOM    798  O   VAL    48     -11.300 -39.799  -7.821  0.00-15.00           O  
ATOM    799  N   SER    49     -13.338 -38.928  -7.942  0.00-15.00           N  
ATOM    800  H   SER    49     -13.938 -38.168  -7.794  0.00-15.00           H  
ATOM    801  CA  SER    49     -13.944 -39.939  -8.769  0.00-15.00           C  
ATOM    802  HA  SER    49     -13.341 -40.777  -9.055  0.00-15.00           H  
ATOM    803  CB  SER    49     -15.157 -40.459  -8.042  0.00-15.00           C  
ATOM    804  HB2 SER    49     -15.620 -41.270  -8.521  0.00-15.00           H  
ATOM    805  HB3 SER    49     -14.925 -40.935  -7.099  0.00-15.00           H  
ATOM    806  OG  SER    49     -16.083 -39.481  -7.631  0.00-15.00           O  
ATOM    807  HG  SER    49     -16.384 -39.124  -8.416  0.00-15.00           H  
ATOM    808  C   SER    49     -14.381 -39.330 -10.152  0.00-15.00           C  
ATOM    809  O   SER    49     -15.195 -38.417 -10.177  0.00-15.00           O  
ATOM    810  N   PRO    50     -13.831 -39.804 -11.315  0.00-15.00           N  
ATOM    811  CD  PRO    50     -12.857 -40.932 -11.468  0.00-15.00           C  
ATOM    812  HD2 PRO    50     -11.944 -40.540 -11.013  0.00-15.00           H  
ATOM    813  HD3 PRO    50     -13.144 -41.831 -10.911  0.00-15.00           H  
ATOM    814  CG  PRO    50     -12.788 -41.191 -13.020  0.00-15.00           C  
ATOM    815  HG2 PRO    50     -13.567 -41.997 -13.066  0.00-15.00           H  
ATOM    816  HG3 PRO    50     -11.777 -41.658 -13.302  0.00-15.00           H  
ATOM    817  CB  PRO    50     -13.345 -39.991 -13.644  0.00-15.00           C  
ATOM    818  HB2 PRO    50     -12.422 -39.412 -13.861  0.00-15.00           H  
ATOM    819  HB3 PRO    50     -13.888 -40.192 -14.534  0.00-15.00           H  
ATOM    820  CA  PRO    50     -14.279 -39.393 -12.632  0.00-15.00           C  
ATOM    821  HA  PRO    50     -14.183 -38.315 -12.772  0.00-15.00           H  
ATOM    822  C   PRO    50     -15.796 -39.780 -12.873  0.00-15.00           C  
ATOM    823  O   PRO    50     -16.191 -40.844 -12.492  0.00-15.00           O  
ATOM    824  N   PHE    51     -16.455 -38.965 -13.617  0.00-15.00           N  
ATOM    825  H   PHE    51     -15.968 -38.155 -14.020  0.00-15.00           H  
ATOM    826  CA  PHE    51     -17.783 -39.206 -14.155  0.00-15.00           C  
ATOM    827  HA  PHE    51     -18.472 -39.587 -13.375  0.00-15.00           H  
ATOM    828  CB  PHE    51     -18.197 -37.866 -14.735  0.00-15.00           C  
ATOM    829  HB2 PHE    51     -19.175 -38.026 -15.135  0.00-15.00           H  
ATOM    830  HB3 PHE    51     -17.526 -37.405 -15.496  0.00-15.00           H  
ATOM    831  CG  PHE    51     -18.435 -36.687 -13.767  0.00-15.00           C  
ATOM    832  CD1 PHE    51     -18.890 -36.926 -12.401  0.00-15.00           C  
ATOM    833  HD1 PHE    51     -19.100 -37.920 -12.136  0.00-15.00           H  
ATOM    834  CE1 PHE    51     -19.106 -35.842 -11.537  0.00-15.00           C  
ATOM    835  HE1 PHE    51     -19.319 -36.013 -10.511  0.00-15.00           H  
ATOM    836  CZ  PHE    51     -19.077 -34.516 -12.018  0.00-15.00           C  
ATOM    837  HZ  PHE    51     -19.452 -33.797 -11.337  0.00-15.00           H  
ATOM    838  CE2 PHE    51     -18.575 -34.281 -13.310  0.00-15.00           C  
ATOM    839  HE2 PHE    51     -18.471 -33.286 -13.661  0.00-15.00           H  
ATOM    840  CD2 PHE    51     -18.215 -35.372 -14.153  0.00-15.00           C  
ATOM    841  HD2 PHE    51     -17.881 -35.098 -15.139  0.00-15.00           H  
ATOM    842  C   PHE    51     -17.729 -40.186 -15.330  0.00-15.00           C  
ATOM    843  O   PHE    51     -16.775 -40.146 -16.140  0.00-15.00           O  
ATOM    844  N   ASH    52     -18.657 -41.120 -15.350  0.00-15.00           N  
ATOM    845  H   ASH    52     -19.278 -41.006 -14.610  0.00-15.00           H  
ATOM    846  CA  ASH    52     -18.585 -42.312 -16.151  0.00-15.00           C  
ATOM    847  HA  ASH    52     -17.707 -42.815 -15.843  0.00-15.00           H  
ATOM    848  CB  ASH    52     -19.797 -43.192 -15.910  0.00-15.00           C  
ATOM    849  HB2 ASH    52     -20.641 -42.554 -15.804  0.00-15.00           H  
ATOM    850  HB3 ASH    52     -19.840 -43.914 -16.785  0.00-15.00           H  
ATOM    851  CG  ASH    52     -19.708 -44.015 -14.671  0.00-15.00           C  
ATOM    852  OD1 ASH    52     -18.678 -44.881 -14.583  0.00-15.00           O  
ATOM    853  OD2 ASH    52     -20.494 -43.898 -13.747  0.00-15.00           O  
ATOM    854  HD1 ASH    52     -18.276 -45.081 -15.425  0.00-15.00           H  
ATOM    855  C   ASH    52     -18.527 -41.934 -17.614  0.00-15.00           C  
ATOM    856  O   ASH    52     -17.705 -42.439 -18.401  0.00-15.00           O  
ATOM    857  N   HIE    53     -19.390 -40.969 -18.009  0.00-15.00           N  
ATOM    858  H   HIE    53     -19.992 -40.570 -17.326  0.00-15.00           H  
ATOM    859  CA  HIE    53     -19.601 -40.562 -19.406  0.00-15.00           C  
ATOM    860  HA  HIE    53     -19.950 -41.438 -19.943  0.00-15.00           H  
ATOM    861  CB  HIE    53     -20.725 -39.486 -19.529  0.00-15.00           C  
ATOM    862  HB2 HIE    53     -21.019 -39.507 -20.594  0.00-15.00           H  
ATOM    863  HB3 HIE    53     -21.535 -39.925 -19.014  0.00-15.00           H  
ATOM    864  CG  HIE    53     -20.375 -38.029 -19.084  0.00-15.00           C  
ATOM    865  ND1 HIE    53     -19.667 -37.127 -19.914  0.00-15.00           N  
ATOM    866  CE1 HIE    53     -19.563 -36.025 -19.279  0.00-15.00           C  
ATOM    867  HE1 HIE    53     -19.362 -35.152 -19.856  0.00-15.00           H  
ATOM    868  NE2 HIE    53     -20.127 -36.130 -18.013  0.00-15.00           N  
ATOM    869  HE2 HIE    53     -20.342 -35.304 -17.490  0.00-15.00           H  
ATOM    870  CD2 HIE    53     -20.676 -37.386 -17.923  0.00-15.00           C  
ATOM    871  HD2 HIE    53     -21.291 -37.639 -17.061  0.00-15.00           H  
ATOM    872  C   HIE    53     -18.379 -40.017 -20.117  0.00-15.00           C  
ATOM    873  O   HIE    53     -18.320 -40.117 -21.334  0.00-15.00           O  
ATOM    874  N   SER    54     -17.432 -39.425 -19.421  0.00-15.00           N  
ATOM    875  H   SER    54     -17.422 -39.645 -18.486  0.00-15.00           H  
ATOM    876  CA  SER    54     -16.175 -38.861 -19.985  0.00-15.00           C  
ATOM    877  HA  SER    54     -16.066 -39.175 -20.984  0.00-15.00           H  
ATOM    878  CB  SER    54     -16.351 -37.357 -20.162  0.00-15.00           C  
ATOM    879  HB2 SER    54     -15.403 -36.953 -20.605  0.00-15.00           H  
ATOM    880  HB3 SER    54     -17.066 -37.194 -20.955  0.00-15.00           H  
ATOM    881  OG  SER    54     -16.779 -36.805 -18.949  0.00-15.00           O  
ATOM    882  HG  SER    54     -17.678 -36.917 -18.816  0.00-15.00           H  
ATOM    883  C   SER    54     -14.996 -39.190 -19.033  0.00-15.00           C  
ATOM    884  O   SER    54     -14.342 -38.406 -18.335  0.00-15.00           O  
ATOM    885  N   ARN    55     -14.840 -40.524 -18.816  0.00-15.00           N  
ATOM    886  H   ARN    55     -15.417 -41.140 -19.409  0.00-15.00           H  
ATOM    887  CA  ARN    55     -13.582 -41.077 -18.439  0.00-15.00           C  
ATOM    888  HA  ARN    55     -12.952 -40.346 -17.991  0.00-15.00           H  
ATOM    889  CB  ARN    55     -13.765 -42.213 -17.345  0.00-15.00           C  
ATOM    890  HB2 ARN    55     -12.783 -42.623 -16.967  0.00-15.00           H  
ATOM    891  HB3 ARN    55     -14.379 -41.793 -16.561  0.00-15.00           H  
ATOM    892  CG  ARN    55     -14.448 -43.454 -17.885  0.00-15.00           C  
ATOM    893  HG2 ARN    55     -13.803 -43.956 -18.580  0.00-15.00           H  
ATOM    894  HG3 ARN    55     -15.372 -43.159 -18.471  0.00-15.00           H  
ATOM    895  CD  ARN    55     -14.987 -44.501 -16.841  0.00-15.00           C  
ATOM    896  HD2 ARN    55     -15.938 -44.039 -16.519  0.00-15.00           H  
ATOM    897  HD3 ARN    55     -14.206 -44.665 -16.037  0.00-15.00           H  
ATOM    898  NE  ARN    55     -15.397 -45.750 -17.484  0.00-15.00           N  
ATOM    899  HE  ARN    55     -16.337 -46.016 -17.201  0.00-15.00           H  
ATOM    900  CZ  ARN    55     -14.464 -46.832 -17.616  0.00-15.00           C  
ATOM    901  NH1 ARN    55     -13.339 -47.016 -17.140  0.00-15.00           N  
ATOM    902 HH11 ARN    55     -12.936 -46.151 -16.925  0.00-15.00           H  
ATOM    903  NH2 ARN    55     -15.140 -47.874 -18.296  0.00-15.00           N  
ATOM    904 HH21 ARN    55     -14.774 -48.064 -19.183  0.00-15.00           H  
ATOM    905 HH22 ARN    55     -15.051 -48.783 -17.771  0.00-15.00           H  
ATOM    906  C   ARN    55     -12.804 -41.539 -19.653  0.00-15.00           C  
ATOM    907  O   ARN    55     -13.364 -41.941 -20.665  0.00-15.00           O  
ATOM    908  N   ILE    56     -11.478 -41.534 -19.580  0.00-15.00           N  
ATOM    909  H   ILE    56     -11.091 -41.235 -18.655  0.00-15.00           H  
ATOM    910  CA  ILE    56     -10.595 -42.104 -20.645  0.00-15.00           C  
ATOM    911  HA  ILE    56     -11.025 -42.115 -21.652  0.00-15.00           H  
ATOM    912  CB  ILE    56      -9.178 -41.460 -20.715  0.00-15.00           C  
ATOM    913  HB  ILE    56      -8.782 -41.664 -19.761  0.00-15.00           H  
ATOM    914  CG2 ILE    56      -8.196 -42.055 -21.705  0.00-15.00           C  
ATOM    915 HG21 ILE    56      -7.926 -43.078 -21.475  0.00-15.00           H  
ATOM    916 HG22 ILE    56      -7.357 -41.364 -21.576  0.00-15.00           H  
ATOM    917 HG23 ILE    56      -8.474 -42.016 -22.765  0.00-15.00           H  
ATOM    918  CG1 ILE    56      -9.230 -39.985 -20.933  0.00-15.00           C  
ATOM    919 HG12 ILE    56      -8.180 -39.576 -20.729  0.00-15.00           H  
ATOM    920 HG13 ILE    56      -9.788 -39.481 -20.124  0.00-15.00           H  
ATOM    921  CD1 ILE    56      -9.822 -39.492 -22.333  0.00-15.00           C  
ATOM    922 HD11 ILE    56     -10.748 -39.898 -22.547  0.00-15.00           H  
ATOM    923 HD12 ILE    56      -9.781 -38.385 -22.407  0.00-15.00           H  
ATOM    924 HD13 ILE    56      -9.182 -39.849 -23.191  0.00-15.00           H  
ATOM    925  C   ILE    56     -10.488 -43.613 -20.274  0.00-15.00           C  
ATOM    926  O   ILE    56     -10.106 -43.953 -19.152  0.00-15.00           O  
ATOM    927  N   LYN    57     -10.839 -44.527 -21.159  0.00-15.00           N  
ATOM    928  H   LYN    57     -11.218 -44.104 -21.995  0.00-15.00           H  
ATOM    929  CA  LYN    57     -10.826 -46.010 -21.014  0.00-15.00           C  
ATOM    930  HA  LYN    57     -11.061 -46.258 -19.998  0.00-15.00           H  
ATOM    931  CB  LYN    57     -11.935 -46.612 -21.916  0.00-15.00           C  
ATOM    932  HB2 LYN    57     -11.825 -46.401 -22.906  0.00-15.00           H  
ATOM    933  HB3 LYN    57     -11.792 -47.763 -21.924  0.00-15.00           H  
ATOM    934  CG  LYN    57     -13.319 -46.219 -21.348  0.00-15.00           C  
ATOM    935  HG2 LYN    57     -13.368 -46.647 -20.350  0.00-15.00           H  
ATOM    936  HG3 LYN    57     -13.339 -45.086 -21.259  0.00-15.00           H  
ATOM    937  CD  LYN    57     -14.483 -46.744 -22.244  0.00-15.00           C  
ATOM    938  HD2 LYN    57     -14.356 -47.853 -22.528  0.00-15.00           H  
ATOM    939  HD3 LYN    57     -14.346 -46.139 -23.156  0.00-15.00           H  
ATOM    940  CE  LYN    57     -15.854 -46.452 -21.718  0.00-15.00           C  
ATOM    941  HE2 LYN    57     -15.980 -46.922 -20.694  0.00-15.00           H  
ATOM    942  HE3 LYN    57     -15.875 -45.368 -21.529  0.00-15.00           H  
ATOM    943  NZ  LYN    57     -16.915 -46.933 -22.628  0.00-15.00           N  
ATOM    944  HZ1 LYN    57     -17.082 -47.919 -22.456  0.00-15.00           H  
ATOM    945  HZ2 LYN    57     -16.575 -46.793 -23.567  0.00-15.00           H  
ATOM    946  C   LYN    57      -9.442 -46.493 -21.485  0.00-15.00           C  
ATOM    947  O   LYN    57      -8.986 -45.991 -22.498  0.00-15.00           O  
ATOM    948  N   LEU    58      -8.865 -47.518 -20.802  0.00-15.00           N  
ATOM    949  H   LEU    58      -9.161 -47.700 -19.821  0.00-15.00           H  
ATOM    950  CA  LEU    58      -7.598 -48.164 -21.239  0.00-15.00           C  
ATOM    951  HA  LEU    58      -7.032 -47.489 -21.858  0.00-15.00           H  
ATOM    952  CB  LEU    58      -6.753 -48.791 -20.154  0.00-15.00           C  
ATOM    953  HB2 LEU    58      -7.161 -49.700 -19.722  0.00-15.00           H  
ATOM    954  HB3 LEU    58      -5.770 -48.996 -20.680  0.00-15.00           H  
ATOM    955  CG  LEU    58      -6.470 -47.754 -18.970  0.00-15.00           C  
ATOM    956  HG  LEU    58      -7.397 -47.370 -18.548  0.00-15.00           H  
ATOM    957  CD1 LEU    58      -5.847 -48.448 -17.856  0.00-15.00           C  
ATOM    958 HD11 LEU    58      -4.806 -48.692 -17.993  0.00-15.00           H  
ATOM    959 HD12 LEU    58      -6.188 -49.385 -17.681  0.00-15.00           H  
ATOM    960 HD13 LEU    58      -5.924 -47.800 -16.950  0.00-15.00           H  
ATOM    961  CD2 LEU    58      -5.645 -46.551 -19.528  0.00-15.00           C  
ATOM    962 HD21 LEU    58      -4.994 -46.162 -18.776  0.00-15.00           H  
ATOM    963 HD22 LEU    58      -4.880 -46.935 -20.181  0.00-15.00           H  
ATOM    964 HD23 LEU    58      -6.185 -45.821 -20.091  0.00-15.00           H  
ATOM    965  C   LEU    58      -8.027 -49.124 -22.364  0.00-15.00           C  
ATOM    966  O   LEU    58      -9.137 -49.619 -22.240  0.00-15.00           O  
ATOM    967  N   HIE    59      -7.158 -49.424 -23.367  0.00-15.00           N  
ATOM    968  H   HIE    59      -6.523 -48.676 -23.646  0.00-15.00           H  
ATOM    969  CA  HIE    59      -7.617 -50.392 -24.370  0.00-15.00           C  
ATOM    970  HA  HIE    59      -8.708 -50.381 -24.386  0.00-15.00           H  
ATOM    971  CB  HIE    59      -7.159 -50.072 -25.805  0.00-15.00           C  
ATOM    972  HB2 HIE    59      -6.101 -50.033 -25.856  0.00-15.00           H  
ATOM    973  HB3 HIE    59      -7.518 -50.789 -26.518  0.00-15.00           H  
ATOM    974  CG  HIE    59      -7.593 -48.682 -26.285  0.00-15.00           C  
ATOM    975  ND1 HIE    59      -6.865 -47.960 -27.297  0.00-15.00           N  
ATOM    976  CE1 HIE    59      -7.491 -46.769 -27.420  0.00-15.00           C  
ATOM    977  HE1 HIE    59      -6.857 -45.957 -27.733  0.00-15.00           H  
ATOM    978  NE2 HIE    59      -8.498 -46.676 -26.558  0.00-15.00           N  
ATOM    979  HE2 HIE    59      -8.737 -45.785 -26.249  0.00-15.00           H  
ATOM    980  CD2 HIE    59      -8.614 -47.863 -25.832  0.00-15.00           C  
ATOM    981  HD2 HIE    59      -9.260 -47.928 -24.912  0.00-15.00           H  
ATOM    982  C   HIE    59      -7.172 -51.815 -24.010  0.00-15.00           C  
ATOM    983  O   HIE    59      -6.989 -52.598 -24.939  0.00-15.00           O  
ATOM    984  N   GLN    60      -6.897 -52.112 -22.734  0.00-15.00           N  
ATOM    985  H   GLN    60      -7.284 -51.456 -22.009  0.00-15.00           H  
ATOM    986  CA  GLN    60      -6.584 -53.483 -22.334  0.00-15.00           C  
ATOM    987  HA  GLN    60      -6.112 -53.954 -23.243  0.00-15.00           H  
ATOM    988  CB  GLN    60      -5.561 -53.415 -21.129  0.00-15.00           C  
ATOM    989  HB2 GLN    60      -4.720 -52.770 -21.434  0.00-15.00           H  
ATOM    990  HB3 GLN    60      -5.094 -54.451 -21.071  0.00-15.00           H  
ATOM    991  CG  GLN    60      -6.215 -53.111 -19.778  0.00-15.00           C  
ATOM    992  HG2 GLN    60      -6.909 -52.266 -19.912  0.00-15.00           H  
ATOM    993  HG3 GLN    60      -6.823 -53.973 -19.474  0.00-15.00           H  
ATOM    994  CD  GLN    60      -5.179 -52.791 -18.698  0.00-15.00           C  
ATOM    995  OE1 GLN    60      -4.119 -52.239 -18.968  0.00-15.00           O  
ATOM    996  NE2 GLN    60      -5.570 -53.061 -17.462  0.00-15.00           N  
ATOM    997 HE21 GLN    60      -5.689 -52.216 -16.905  0.00-15.00           H  
ATOM    998 HE22 GLN    60      -6.055 -53.867 -17.280  0.00-15.00           H  
ATOM    999  C   GLN    60      -7.871 -54.117 -21.880  0.00-15.00           C  
ATOM   1000  O   GLN    60      -8.640 -53.506 -21.209  0.00-15.00           O  
ATOM   1001  N   GLH    61      -8.141 -55.361 -22.421  0.00-15.00           N  
ATOM   1002  H   GLH    61      -7.553 -55.658 -23.180  0.00-15.00           H  
ATOM   1003  CA  GLH    61      -9.462 -55.883 -22.273  0.00-15.00           C  
ATOM   1004  HA  GLH    61     -10.202 -55.177 -22.429  0.00-15.00           H  
ATOM   1005  CB  GLH    61      -9.703 -57.014 -23.310  0.00-15.00           C  
ATOM   1006  HB2 GLH    61      -9.100 -57.856 -23.118  0.00-15.00           H  
ATOM   1007  HB3 GLH    61      -9.339 -56.497 -24.274  0.00-15.00           H  
ATOM   1008  CG  GLH    61     -11.189 -57.484 -23.515  0.00-15.00           C  
ATOM   1009  HG2 GLH    61     -11.208 -58.393 -24.145  0.00-15.00           H  
ATOM   1010  HG3 GLH    61     -11.557 -57.788 -22.520  0.00-15.00           H  
ATOM   1011  CD  GLH    61     -12.055 -56.323 -24.019  0.00-15.00           C  
ATOM   1012  OE1 GLH    61     -11.918 -55.856 -25.260  0.00-15.00           O  
ATOM   1013  OE2 GLH    61     -12.979 -55.945 -23.294  0.00-15.00           O  
ATOM   1014  HE1 GLH    61     -12.015 -56.523 -25.902  0.00-15.00           H  
ATOM   1015  C   GLH    61      -9.727 -56.473 -20.866  0.00-15.00           C  
ATOM   1016  O   GLH    61     -10.734 -57.145 -20.648  0.00-15.00           O  
ATOM   1017  N   ASH    62      -8.790 -56.290 -19.925  0.00-15.00           N  
ATOM   1018  H   ASH    62      -8.156 -55.507 -20.062  0.00-15.00           H  
ATOM   1019  CA  ASH    62      -8.885 -56.908 -18.634  0.00-15.00           C  
ATOM   1020  HA  ASH    62      -9.391 -57.876 -18.702  0.00-15.00           H  
ATOM   1021  CB  ASH    62      -7.441 -57.251 -18.125  0.00-15.00           C  
ATOM   1022  HB2 ASH    62      -6.930 -56.309 -18.015  0.00-15.00           H  
ATOM   1023  HB3 ASH    62      -6.966 -57.807 -18.932  0.00-15.00           H  
ATOM   1024  CG  ASH    62      -7.510 -57.977 -16.786  0.00-15.00           C  
ATOM   1025  OD1 ASH    62      -8.622 -58.673 -16.583  0.00-15.00           O  
ATOM   1026  OD2 ASH    62      -6.522 -57.970 -16.040  0.00-15.00           O  
ATOM   1027  HD1 ASH    62      -8.591 -58.925 -15.692  0.00-15.00           H  
ATOM   1028  C   ASH    62      -9.569 -55.956 -17.632  0.00-15.00           C  
ATOM   1029  O   ASH    62     -10.629 -56.346 -17.192  0.00-15.00           O  
ATOM   1030  N   ASN    63      -9.034 -54.719 -17.502  0.00-15.00           N  
ATOM   1031  H   ASN    63      -8.090 -54.507 -17.885  0.00-15.00           H  
ATOM   1032  CA  ASN    63      -9.600 -53.696 -16.674  0.00-15.00           C  
ATOM   1033  HA  ASN    63     -10.721 -53.795 -16.660  0.00-15.00           H  
ATOM   1034  CB  ASN    63      -9.077 -53.754 -15.309  0.00-15.00           C  
ATOM   1035  HB2 ASN    63      -8.012 -53.578 -15.225  0.00-15.00           H  
ATOM   1036  HB3 ASN    63      -9.258 -54.686 -14.804  0.00-15.00           H  
ATOM   1037  CG  ASN    63      -9.737 -52.680 -14.392  0.00-15.00           C  
ATOM   1038  OD1 ASN    63     -10.473 -51.846 -14.847  0.00-15.00           O  
ATOM   1039  ND2 ASN    63      -9.516 -52.848 -13.070  0.00-15.00           N  
ATOM   1040 HD21 ASN    63      -9.114 -53.720 -12.695  0.00-15.00           H  
ATOM   1041 HD22 ASN    63      -9.567 -52.076 -12.494  0.00-15.00           H  
ATOM   1042  C   ASN    63      -9.208 -52.365 -17.417  0.00-15.00           C  
ATOM   1043  O   ASN    63      -8.018 -52.034 -17.397  0.00-15.00           O  
ATOM   1044  N   ASH    64     -10.277 -51.664 -17.964  0.00-15.00           N  
ATOM   1045  H   ASH    64     -11.138 -52.191 -18.039  0.00-15.00           H  
ATOM   1046  CA  ASH    64     -10.026 -50.419 -18.651  0.00-15.00           C  
ATOM   1047  HA  ASH    64      -9.020 -50.418 -19.071  0.00-15.00           H  
ATOM   1048  CB  ASH    64     -10.941 -50.272 -19.753  0.00-15.00           C  
ATOM   1049  HB2 ASH    64     -10.908 -51.137 -20.418  0.00-15.00           H  
ATOM   1050  HB3 ASH    64     -10.646 -49.369 -20.332  0.00-15.00           H  
ATOM   1051  CG  ASH    64     -12.382 -50.113 -19.327  0.00-15.00           C  
ATOM   1052  OD1 ASH    64     -12.630 -50.119 -17.984  0.00-15.00           O  
ATOM   1053  OD2 ASH    64     -13.358 -50.000 -20.120  0.00-15.00           O  
ATOM   1054  HD1 ASH    64     -13.455 -50.453 -17.800  0.00-15.00           H  
ATOM   1055  C   ASH    64      -9.980 -49.218 -17.744  0.00-15.00           C  
ATOM   1056  O   ASH    64     -10.025 -48.143 -18.362  0.00-15.00           O  
ATOM   1057  N   TYR    65      -9.897 -49.256 -16.361  0.00-15.00           N  
ATOM   1058  H   TYR    65      -9.665 -50.127 -15.878  0.00-15.00           H  
ATOM   1059  CA  TYR    65      -9.977 -47.981 -15.689  0.00-15.00           C  
ATOM   1060  HA  TYR    65     -10.731 -47.240 -16.190  0.00-15.00           H  
ATOM   1061  CB  TYR    65     -10.711 -48.256 -14.345  0.00-15.00           C  
ATOM   1062  HB2 TYR    65     -10.242 -49.048 -13.771  0.00-15.00           H  
ATOM   1063  HB3 TYR    65     -11.710 -48.665 -14.420  0.00-15.00           H  
ATOM   1064  CG  TYR    65     -10.861 -47.098 -13.398  0.00-15.00           C  
ATOM   1065  CD1 TYR    65     -11.812 -46.082 -13.734  0.00-15.00           C  
ATOM   1066  HD1 TYR    65     -12.502 -46.183 -14.544  0.00-15.00           H  
ATOM   1067  CE1 TYR    65     -11.955 -44.937 -12.964  0.00-15.00           C  
ATOM   1068  HE1 TYR    65     -12.645 -44.147 -13.193  0.00-15.00           H  
ATOM   1069  CZ  TYR    65     -11.267 -44.852 -11.708  0.00-15.00           C  
ATOM   1070  OH  TYR    65     -11.355 -43.686 -10.984  0.00-15.00           O  
ATOM   1071  HH  TYR    65     -10.861 -43.757 -10.198  0.00-15.00           H  
ATOM   1072  CE2 TYR    65     -10.308 -45.829 -11.360  0.00-15.00           C  
ATOM   1073  HE2 TYR    65      -9.721 -45.732 -10.455  0.00-15.00           H  
ATOM   1074  CD2 TYR    65     -10.047 -46.876 -12.280  0.00-15.00           C  
ATOM   1075  HD2 TYR    65      -9.198 -47.557 -12.155  0.00-15.00           H  
ATOM   1076  C   TYR    65      -8.655 -47.198 -15.449  0.00-15.00           C  
ATOM   1077  O   TYR    65      -7.678 -47.716 -14.903  0.00-15.00           O  
ATOM   1078  N   ILE    66      -8.814 -45.908 -15.597  0.00-15.00           N  
ATOM   1079  H   ILE    66      -9.682 -45.584 -15.959  0.00-15.00           H  
ATOM   1080  CA  ILE    66      -7.876 -44.937 -15.059  0.00-15.00           C  
ATOM   1081  HA  ILE    66      -7.346 -45.478 -14.265  0.00-15.00           H  
ATOM   1082  CB  ILE    66      -6.801 -44.651 -16.123  0.00-15.00           C  
ATOM   1083  HB  ILE    66      -6.180 -45.571 -16.315  0.00-15.00           H  
ATOM   1084  CG2 ILE    66      -7.270 -44.442 -17.568  0.00-15.00           C  
ATOM   1085 HG21 ILE    66      -6.488 -44.278 -18.220  0.00-15.00           H  
ATOM   1086 HG22 ILE    66      -7.813 -45.271 -17.959  0.00-15.00           H  
ATOM   1087 HG23 ILE    66      -7.995 -43.647 -17.598  0.00-15.00           H  
ATOM   1088  CG1 ILE    66      -5.794 -43.542 -15.725  0.00-15.00           C  
ATOM   1089 HG12 ILE    66      -6.134 -42.566 -16.162  0.00-15.00           H  
ATOM   1090 HG13 ILE    66      -5.678 -43.346 -14.687  0.00-15.00           H  
ATOM   1091  CD1 ILE    66      -4.307 -43.896 -16.168  0.00-15.00           C  
ATOM   1092 HD11 ILE    66      -4.183 -44.156 -17.231  0.00-15.00           H  
ATOM   1093 HD12 ILE    66      -3.734 -44.616 -15.597  0.00-15.00           H  
ATOM   1094 HD13 ILE    66      -3.739 -42.993 -16.224  0.00-15.00           H  
ATOM   1095  C   ILE    66      -8.664 -43.743 -14.512  0.00-15.00           C  
ATOM   1096  O   ILE    66      -9.651 -43.409 -15.138  0.00-15.00           O  
ATOM   1097  N   ASN    67      -8.210 -43.198 -13.422  0.00-15.00           N  
ATOM   1098  H   ASN    67      -7.371 -43.607 -13.014  0.00-15.00           H  
ATOM   1099  CA  ASN    67      -8.663 -41.898 -12.825  0.00-15.00           C  
ATOM   1100  HA  ASN    67      -9.693 -41.984 -12.612  0.00-15.00           H  
ATOM   1101  CB  ASN    67      -8.039 -41.783 -11.415  0.00-15.00           C  
ATOM   1102  HB2 ASN    67      -6.939 -41.633 -11.531  0.00-15.00           H  
ATOM   1103  HB3 ASN    67      -8.035 -42.713 -10.857  0.00-15.00           H  
ATOM   1104  CG  ASN    67      -8.793 -40.663 -10.657  0.00-15.00           C  
ATOM   1105  OD1 ASN    67      -8.932 -39.479 -11.051  0.00-15.00           O  
ATOM   1106  ND2 ASN    67      -9.205 -40.979  -9.395  0.00-15.00           N  
ATOM   1107 HD21 ASN    67      -9.143 -41.968  -9.005  0.00-15.00           H  
ATOM   1108 HD22 ASN    67      -9.810 -40.248  -8.856  0.00-15.00           H  
ATOM   1109  C   ASN    67      -8.276 -40.755 -13.762  0.00-15.00           C  
ATOM   1110  O   ASN    67      -7.460 -39.868 -13.390  0.00-15.00           O  
ATOM   1111  N   ALA    68      -8.812 -40.733 -14.960  0.00-15.00           N  
ATOM   1112  H   ALA    68      -9.287 -41.575 -15.240  0.00-15.00           H  
ATOM   1113  CA  ALA    68      -8.564 -39.743 -16.000  0.00-15.00           C  
ATOM   1114  HA  ALA    68      -8.179 -38.804 -15.607  0.00-15.00           H  
ATOM   1115  CB  ALA    68      -7.745 -40.276 -17.194  0.00-15.00           C  
ATOM   1116  HB1 ALA    68      -6.977 -40.888 -16.755  0.00-15.00           H  
ATOM   1117  HB2 ALA    68      -7.319 -39.486 -17.851  0.00-15.00           H  
ATOM   1118  HB3 ALA    68      -8.275 -41.046 -17.756  0.00-15.00           H  
ATOM   1119  C   ALA    68      -9.907 -39.409 -16.675  0.00-15.00           C  
ATOM   1120  O   ALA    68     -10.762 -40.284 -16.774  0.00-15.00           O  
ATOM   1121  N   SER    69     -10.067 -38.190 -17.186  0.00-15.00           N  
ATOM   1122  H   SER    69      -9.305 -37.528 -17.268  0.00-15.00           H  
ATOM   1123  CA  SER    69     -11.316 -37.678 -17.750  0.00-15.00           C  
ATOM   1124  HA  SER    69     -11.964 -38.521 -17.789  0.00-15.00           H  
ATOM   1125  CB  SER    69     -11.756 -36.482 -16.798  0.00-15.00           C  
ATOM   1126  HB2 SER    69     -12.508 -35.813 -17.355  0.00-15.00           H  
ATOM   1127  HB3 SER    69     -10.993 -35.762 -16.613  0.00-15.00           H  
ATOM   1128  OG  SER    69     -12.191 -37.069 -15.502  0.00-15.00           O  
ATOM   1129  HG  SER    69     -13.072 -37.410 -15.614  0.00-15.00           H  
ATOM   1130  C   SER    69     -11.113 -37.133 -19.172  0.00-15.00           C  
ATOM   1131  O   SER    69      -9.979 -36.966 -19.595  0.00-15.00           O  
ATOM   1132  N   LEU    70     -12.136 -36.731 -19.905  0.00-15.00           N  
ATOM   1133  H   LEU    70     -13.055 -36.967 -19.529  0.00-15.00           H  
ATOM   1134  CA  LEU    70     -11.912 -35.923 -21.120  0.00-15.00           C  
ATOM   1135  HA  LEU    70     -10.844 -35.573 -21.214  0.00-15.00           H  
ATOM   1136  CB  LEU    70     -12.359 -36.688 -22.365  0.00-15.00           C  
ATOM   1137  HB2 LEU    70     -13.437 -36.892 -22.294  0.00-15.00           H  
ATOM   1138  HB3 LEU    70     -11.822 -37.704 -22.415  0.00-15.00           H  
ATOM   1139  CG  LEU    70     -12.065 -36.032 -23.727  0.00-15.00           C  
ATOM   1140  HG  LEU    70     -12.580 -35.029 -23.675  0.00-15.00           H  
ATOM   1141  CD1 LEU    70     -10.602 -35.753 -23.911  0.00-15.00           C  
ATOM   1142 HD11 LEU    70     -10.291 -34.829 -23.401  0.00-15.00           H  
ATOM   1143 HD12 LEU    70      -9.928 -36.501 -23.417  0.00-15.00           H  
ATOM   1144 HD13 LEU    70     -10.319 -35.734 -24.888  0.00-15.00           H  
ATOM   1145  CD2 LEU    70     -12.574 -36.943 -24.889  0.00-15.00           C  
ATOM   1146 HD21 LEU    70     -13.439 -37.440 -24.523  0.00-15.00           H  
ATOM   1147 HD22 LEU    70     -11.904 -37.680 -25.280  0.00-15.00           H  
ATOM   1148 HD23 LEU    70     -13.018 -36.345 -25.690  0.00-15.00           H  
ATOM   1149  C   LEU    70     -12.785 -34.666 -20.876  0.00-15.00           C  
ATOM   1150  O   LEU    70     -13.962 -34.826 -20.942  0.00-15.00           O  
ATOM   1151  N   ILE    71     -12.289 -33.474 -20.571  0.00-15.00           N  
ATOM   1152  H   ILE    71     -11.328 -33.315 -20.704  0.00-15.00           H  
ATOM   1153  CA  ILE    71     -12.926 -32.264 -20.861  0.00-15.00           C  
ATOM   1154  HA  ILE    71     -13.948 -32.317 -20.530  0.00-15.00           H  
ATOM   1155  CB  ILE    71     -12.360 -31.246 -19.871  0.00-15.00           C  
ATOM   1156  HB  ILE    71     -11.274 -31.216 -19.895  0.00-15.00           H  
ATOM   1157  CG2 ILE    71     -12.738 -29.809 -20.271  0.00-15.00           C  
ATOM   1158 HG21 ILE    71     -12.521 -29.061 -19.544  0.00-15.00           H  
ATOM   1159 HG22 ILE    71     -13.829 -29.684 -20.310  0.00-15.00           H  
ATOM   1160 HG23 ILE    71     -12.352 -29.551 -21.241  0.00-15.00           H  
ATOM   1161  CG1 ILE    71     -12.678 -31.393 -18.406  0.00-15.00           C  
ATOM   1162 HG12 ILE    71     -13.545 -30.790 -18.137  0.00-15.00           H  
ATOM   1163 HG13 ILE    71     -13.020 -32.367 -18.228  0.00-15.00           H  
ATOM   1164  CD1 ILE    71     -11.586 -31.102 -17.422  0.00-15.00           C  
ATOM   1165 HD11 ILE    71     -10.912 -30.330 -17.706  0.00-15.00           H  
ATOM   1166 HD12 ILE    71     -11.872 -30.732 -16.441  0.00-15.00           H  
ATOM   1167 HD13 ILE    71     -10.879 -31.941 -17.196  0.00-15.00           H  
ATOM   1168  C   ILE    71     -12.768 -31.886 -22.332  0.00-15.00           C  
ATOM   1169  O   ILE    71     -11.620 -31.751 -22.751  0.00-15.00           O  
ATOM   1170  N   LYN    72     -13.847 -31.882 -23.084  0.00-15.00           N  
ATOM   1171  H   LYN    72     -14.679 -31.660 -22.605  0.00-15.00           H  
ATOM   1172  CA  LYN    72     -13.889 -31.650 -24.504  0.00-15.00           C  
ATOM   1173  HA  LYN    72     -12.940 -31.516 -25.082  0.00-15.00           H  
ATOM   1174  CB  LYN    72     -14.723 -32.797 -25.187  0.00-15.00           C  
ATOM   1175  HB2 LYN    72     -14.525 -33.780 -24.809  0.00-15.00           H  
ATOM   1176  HB3 LYN    72     -15.784 -32.567 -25.033  0.00-15.00           H  
ATOM   1177  CG  LYN    72     -14.439 -32.802 -26.673  0.00-15.00           C  
ATOM   1178  HG2 LYN    72     -14.794 -31.859 -27.101  0.00-15.00           H  
ATOM   1179  HG3 LYN    72     -13.380 -32.968 -26.935  0.00-15.00           H  
ATOM   1180  CD  LYN    72     -15.176 -33.974 -27.329  0.00-15.00           C  
ATOM   1181  HD2 LYN    72     -14.963 -34.794 -26.666  0.00-15.00           H  
ATOM   1182  HD3 LYN    72     -16.239 -33.855 -27.387  0.00-15.00           H  
ATOM   1183  CE  LYN    72     -14.683 -34.404 -28.774  0.00-15.00           C  
ATOM   1184  HE2 LYN    72     -13.669 -33.970 -28.965  0.00-15.00           H  
ATOM   1185  HE3 LYN    72     -15.316 -34.001 -29.536  0.00-15.00           H  
ATOM   1186  NZ  LYN    72     -14.574 -35.873 -28.826  0.00-15.00           N  
ATOM   1187  HZ1 LYN    72     -14.966 -36.107 -29.712  0.00-15.00           H  
ATOM   1188  HZ2 LYN    72     -15.190 -36.359 -28.219  0.00-15.00           H  
ATOM   1189  C   LYN    72     -14.570 -30.278 -24.624  0.00-15.00           C  
ATOM   1190  O   LYN    72     -15.783 -30.174 -24.318  0.00-15.00           O  
ATOM   1191  N   MET    73     -13.808 -29.254 -24.905  0.00-15.00           N  
ATOM   1192  H   MET    73     -12.830 -29.388 -25.072  0.00-15.00           H  
ATOM   1193  CA  MET    73     -14.347 -27.844 -24.958  0.00-15.00           C  
ATOM   1194  HA  MET    73     -15.290 -27.810 -24.360  0.00-15.00           H  
ATOM   1195  CB  MET    73     -13.346 -26.877 -24.366  0.00-15.00           C  
ATOM   1196  HB2 MET    73     -13.694 -25.869 -24.495  0.00-15.00           H  
ATOM   1197  HB3 MET    73     -12.368 -26.868 -24.890  0.00-15.00           H  
ATOM   1198  CG  MET    73     -13.174 -27.129 -22.888  0.00-15.00           C  
ATOM   1199  HG2 MET    73     -12.462 -26.373 -22.504  0.00-15.00           H  
ATOM   1200  HG3 MET    73     -12.733 -28.089 -22.714  0.00-15.00           H  
ATOM   1201  SD  MET    73     -14.667 -26.984 -21.876  0.00-15.00           S  
ATOM   1202  CE  MET    73     -15.024 -25.208 -22.180  0.00-15.00           C  
ATOM   1203  HE1 MET    73     -15.702 -24.764 -21.474  0.00-15.00           H  
ATOM   1204  HE2 MET    73     -15.404 -24.886 -23.159  0.00-15.00           H  
ATOM   1205  HE3 MET    73     -14.072 -24.754 -22.068  0.00-15.00           H  
ATOM   1206  C   MET    73     -14.751 -27.454 -26.350  0.00-15.00           C  
ATOM   1207  O   MET    73     -13.857 -27.122 -27.171  0.00-15.00           O  
ATOM   1208  N   GLH    74     -16.031 -27.536 -26.655  0.00-15.00           N  
ATOM   1209  H   GLH    74     -16.648 -27.748 -25.944  0.00-15.00           H  
ATOM   1210  CA  GLH    74     -16.493 -27.529 -28.046  0.00-15.00           C  
ATOM   1211  HA  GLH    74     -15.952 -28.315 -28.649  0.00-15.00           H  
ATOM   1212  CB  GLH    74     -17.950 -27.908 -28.083  0.00-15.00           C  
ATOM   1213  HB2 GLH    74     -18.553 -26.984 -28.116  0.00-15.00           H  
ATOM   1214  HB3 GLH    74     -18.149 -28.380 -27.129  0.00-15.00           H  
ATOM   1215  CG  GLH    74     -18.343 -28.777 -29.250  0.00-15.00           C  
ATOM   1216  HG2 GLH    74     -17.933 -28.403 -30.197  0.00-15.00           H  
ATOM   1217  HG3 GLH    74     -17.902 -29.748 -29.031  0.00-15.00           H  
ATOM   1218  CD  GLH    74     -19.882 -28.988 -29.452  0.00-15.00           C  
ATOM   1219  OE1 GLH    74     -20.612 -28.092 -28.849  0.00-15.00           O  
ATOM   1220  OE2 GLH    74     -20.309 -29.986 -30.010  0.00-15.00           O  
ATOM   1221  HE1 GLH    74     -21.385 -28.514 -28.433  0.00-15.00           H  
ATOM   1222  C   GLH    74     -16.249 -26.178 -28.753  0.00-15.00           C  
ATOM   1223  O   GLH    74     -15.646 -26.054 -29.773  0.00-15.00           O  
ATOM   1224  N   GLH    75     -16.818 -25.117 -28.170  0.00-15.00           N  
ATOM   1225  H   GLH    75     -17.498 -25.153 -27.417  0.00-15.00           H  
ATOM   1226  CA  GLH    75     -16.651 -23.828 -28.783  0.00-15.00           C  
ATOM   1227  HA  GLH    75     -17.088 -23.839 -29.760  0.00-15.00           H  
ATOM   1228  CB  GLH    75     -17.310 -22.768 -27.996  0.00-15.00           C  
ATOM   1229  HB2 GLH    75     -16.890 -22.714 -26.975  0.00-15.00           H  
ATOM   1230  HB3 GLH    75     -18.340 -23.049 -27.836  0.00-15.00           H  
ATOM   1231  CG  GLH    75     -17.338 -21.425 -28.703  0.00-15.00           C  
ATOM   1232  HG2 GLH    75     -16.385 -21.145 -29.068  0.00-15.00           H  
ATOM   1233  HG3 GLH    75     -17.980 -21.393 -29.552  0.00-15.00           H  
ATOM   1234  CD  GLH    75     -17.754 -20.304 -27.759  0.00-15.00           C  
ATOM   1235  OE1 GLH    75     -18.234 -20.610 -26.509  0.00-15.00           O  
ATOM   1236  OE2 GLH    75     -17.647 -19.142 -28.187  0.00-15.00           O  
ATOM   1237  HE1 GLH    75     -18.319 -19.800 -26.060  0.00-15.00           H  
ATOM   1238  C   GLH    75     -15.193 -23.480 -28.962  0.00-15.00           C  
ATOM   1239  O   GLH    75     -14.817 -22.945 -29.995  0.00-15.00           O  
ATOM   1240  N   ALA    76     -14.375 -23.836 -27.991  0.00-15.00           N  
ATOM   1241  H   ALA    76     -14.682 -24.463 -27.301  0.00-15.00           H  
ATOM   1242  CA  ALA    76     -12.950 -23.403 -28.016  0.00-15.00           C  
ATOM   1243  HA  ALA    76     -12.813 -22.415 -28.431  0.00-15.00           H  
ATOM   1244  CB  ALA    76     -12.467 -23.248 -26.532  0.00-15.00           C  
ATOM   1245  HB1 ALA    76     -11.600 -23.926 -26.339  0.00-15.00           H  
ATOM   1246  HB2 ALA    76     -13.190 -23.420 -25.729  0.00-15.00           H  
ATOM   1247  HB3 ALA    76     -12.060 -22.247 -26.407  0.00-15.00           H  
ATOM   1248  C   ALA    76     -12.131 -24.371 -28.856  0.00-15.00           C  
ATOM   1249  O   ALA    76     -11.004 -24.122 -29.252  0.00-15.00           O  
ATOM   1250  N   GLN    77     -12.694 -25.597 -29.092  0.00-15.00           N  
ATOM   1251  H   GLN    77     -13.683 -25.634 -28.953  0.00-15.00           H  
ATOM   1252  CA  GLN    77     -12.043 -26.622 -29.877  0.00-15.00           C  
ATOM   1253  HA  GLN    77     -12.683 -27.505 -29.911  0.00-15.00           H  
ATOM   1254  CB  GLN    77     -11.827 -26.134 -31.318  0.00-15.00           C  
ATOM   1255  HB2 GLN    77     -10.866 -25.626 -31.374  0.00-15.00           H  
ATOM   1256  HB3 GLN    77     -11.813 -27.006 -31.940  0.00-15.00           H  
ATOM   1257  CG  GLN    77     -12.960 -25.202 -31.768  0.00-15.00           C  
ATOM   1258  HG2 GLN    77     -13.932 -25.618 -31.444  0.00-15.00           H  
ATOM   1259  HG3 GLN    77     -12.822 -24.222 -31.341  0.00-15.00           H  
ATOM   1260  CD  GLN    77     -12.981 -25.077 -33.274  0.00-15.00           C  
ATOM   1261  OE1 GLN    77     -12.640 -24.008 -33.801  0.00-15.00           O  
ATOM   1262  NE2 GLN    77     -13.195 -26.147 -34.009  0.00-15.00           N  
ATOM   1263 HE21 GLN    77     -13.402 -26.035 -35.002  0.00-15.00           H  
ATOM   1264 HE22 GLN    77     -13.185 -27.049 -33.583  0.00-15.00           H  
ATOM   1265  C   GLN    77     -10.661 -27.097 -29.315  0.00-15.00           C  
ATOM   1266  O   GLN    77      -9.736 -27.355 -30.049  0.00-15.00           O  
ATOM   1267  N   ARN    78     -10.665 -27.272 -28.006  0.00-15.00           N  
ATOM   1268  H   ARN    78     -11.494 -27.023 -27.528  0.00-15.00           H  
ATOM   1269  CA  ARN    78      -9.621 -28.004 -27.387  0.00-15.00           C  
ATOM   1270  HA  ARN    78      -8.992 -28.434 -28.138  0.00-15.00           H  
ATOM   1271  CB  ARN    78      -8.721 -27.000 -26.637  0.00-15.00           C  
ATOM   1272  HB2 ARN    78      -9.247 -26.637 -25.727  0.00-15.00           H  
ATOM   1273  HB3 ARN    78      -8.645 -26.188 -27.369  0.00-15.00           H  
ATOM   1274  CG  ARN    78      -7.308 -27.553 -26.228  0.00-15.00           C  
ATOM   1275  HG2 ARN    78      -6.902 -28.234 -26.939  0.00-15.00           H  
ATOM   1276  HG3 ARN    78      -7.361 -28.017 -25.266  0.00-15.00           H  
ATOM   1277  CD  ARN    78      -6.199 -26.578 -26.189  0.00-15.00           C  
ATOM   1278  HD2 ARN    78      -6.607 -25.807 -25.592  0.00-15.00           H  
ATOM   1279  HD3 ARN    78      -5.325 -27.014 -25.730  0.00-15.00           H  
ATOM   1280  NE  ARN    78      -5.858 -25.965 -27.426  0.00-15.00           N  
ATOM   1281  HE  ARN    78      -5.756 -26.635 -28.194  0.00-15.00           H  
ATOM   1282  CZ  ARN    78      -4.957 -24.816 -27.431  0.00-15.00           C  
ATOM   1283  NH1 ARN    78      -4.546 -24.316 -26.434  0.00-15.00           N  
ATOM   1284 HH11 ARN    78      -4.982 -24.459 -25.493  0.00-15.00           H  
ATOM   1285  NH2 ARN    78      -4.684 -24.459 -28.789  0.00-15.00           N  
ATOM   1286 HH21 ARN    78      -3.873 -24.910 -29.161  0.00-15.00           H  
ATOM   1287 HH22 ARN    78      -4.432 -23.450 -28.761  0.00-15.00           H  
ATOM   1288  C   ARN    78     -10.139 -29.111 -26.458  0.00-15.00           C  
ATOM   1289  O   ARN    78     -11.182 -28.934 -25.790  0.00-15.00           O  
ATOM   1290  N   SER    79      -9.384 -30.192 -26.300  0.00-15.00           N  
ATOM   1291  H   SER    79      -8.596 -30.249 -26.899  0.00-15.00           H  
ATOM   1292  CA  SER    79      -9.608 -31.246 -25.345  0.00-15.00           C  
ATOM   1293  HA  SER    79     -10.580 -31.159 -24.918  0.00-15.00           H  
ATOM   1294  CB  SER    79      -9.640 -32.591 -26.141  0.00-15.00           C  
ATOM   1295  HB2 SER    79      -9.678 -33.344 -25.380  0.00-15.00           H  
ATOM   1296  HB3 SER    79      -8.807 -32.642 -26.823  0.00-15.00           H  
ATOM   1297  OG  SER    79     -10.885 -32.678 -26.783  0.00-15.00           O  
ATOM   1298  HG  SER    79     -10.843 -33.149 -27.594  0.00-15.00           H  
ATOM   1299  C   SER    79      -8.527 -31.193 -24.321  0.00-15.00           C  
ATOM   1300  O   SER    79      -7.403 -31.068 -24.697  0.00-15.00           O  
ATOM   1301  N   TYR    80      -8.884 -31.457 -23.053  0.00-15.00           N  
ATOM   1302  H   TYR    80      -9.886 -31.595 -22.807  0.00-15.00           H  
ATOM   1303  CA  TYR    80      -7.926 -31.660 -21.937  0.00-15.00           C  
ATOM   1304  HA  TYR    80      -6.953 -31.747 -22.430  0.00-15.00           H  
ATOM   1305  CB  TYR    80      -8.036 -30.436 -20.987  0.00-15.00           C  
ATOM   1306  HB2 TYR    80      -7.335 -30.462 -20.186  0.00-15.00           H  
ATOM   1307  HB3 TYR    80      -8.949 -30.593 -20.514  0.00-15.00           H  
ATOM   1308  CG  TYR    80      -7.939 -29.028 -21.556  0.00-15.00           C  
ATOM   1309  CD1 TYR    80      -9.011 -28.504 -22.264  0.00-15.00           C  
ATOM   1310  HD1 TYR    80      -9.894 -29.126 -22.352  0.00-15.00           H  
ATOM   1311  CE1 TYR    80      -9.011 -27.210 -22.736  0.00-15.00           C  
ATOM   1312  HE1 TYR    80      -9.820 -26.826 -23.369  0.00-15.00           H  
ATOM   1313  CZ  TYR    80      -7.860 -26.431 -22.534  0.00-15.00           C  
ATOM   1314  OH  TYR    80      -7.689 -25.298 -23.193  0.00-15.00           O  
ATOM   1315  HH  TYR    80      -6.766 -25.018 -23.396  0.00-15.00           H  
ATOM   1316  CE2 TYR    80      -6.772 -26.934 -21.791  0.00-15.00           C  
ATOM   1317  HE2 TYR    80      -5.862 -26.423 -21.616  0.00-15.00           H  
ATOM   1318  CD2 TYR    80      -6.805 -28.271 -21.297  0.00-15.00           C  
ATOM   1319  HD2 TYR    80      -6.015 -28.630 -20.616  0.00-15.00           H  
ATOM   1320  C   TYR    80      -8.233 -32.974 -21.171  0.00-15.00           C  
ATOM   1321  O   TYR    80      -9.439 -33.248 -20.930  0.00-15.00           O  
ATOM   1322  N   ILE    81      -7.234 -33.787 -20.819  0.00-15.00           N  
ATOM   1323  H   ILE    81      -6.290 -33.679 -21.160  0.00-15.00           H  
ATOM   1324  CA  ILE    81      -7.356 -34.960 -19.929  0.00-15.00           C  
ATOM   1325  HA  ILE    81      -8.392 -35.257 -19.732  0.00-15.00           H  
ATOM   1326  CB  ILE    81      -6.427 -36.052 -20.591  0.00-15.00           C  
ATOM   1327  HB  ILE    81      -5.460 -35.543 -20.874  0.00-15.00           H  
ATOM   1328  CG2 ILE    81      -6.027 -37.183 -19.573  0.00-15.00           C  
ATOM   1329 HG21 ILE    81      -5.388 -37.989 -20.046  0.00-15.00           H  
ATOM   1330 HG22 ILE    81      -5.406 -36.912 -18.751  0.00-15.00           H  
ATOM   1331 HG23 ILE    81      -6.925 -37.553 -19.136  0.00-15.00           H  
ATOM   1332  CG1 ILE    81      -7.160 -36.609 -21.845  0.00-15.00           C  
ATOM   1333 HG12 ILE    81      -7.978 -37.083 -21.321  0.00-15.00           H  
ATOM   1334 HG13 ILE    81      -7.580 -35.832 -22.545  0.00-15.00           H  
ATOM   1335  CD1 ILE    81      -6.398 -37.671 -22.712  0.00-15.00           C  
ATOM   1336 HD11 ILE    81      -5.432 -37.274 -23.126  0.00-15.00           H  
ATOM   1337 HD12 ILE    81      -7.074 -37.912 -23.568  0.00-15.00           H  
ATOM   1338 HD13 ILE    81      -6.154 -38.491 -22.040  0.00-15.00           H  
ATOM   1339  C   ILE    81      -6.773 -34.435 -18.601  0.00-15.00           C  
ATOM   1340  O   ILE    81      -5.604 -34.215 -18.404  0.00-15.00           O  
ATOM   1341  N   LEU    82      -7.631 -34.163 -17.596  0.00-15.00           N  
ATOM   1342  H   LEU    82      -8.571 -34.401 -17.846  0.00-15.00           H  
ATOM   1343  CA  LEU    82      -7.274 -34.045 -16.226  0.00-15.00           C  
ATOM   1344  HA  LEU    82      -6.257 -33.539 -16.254  0.00-15.00           H  
ATOM   1345  CB  LEU    82      -8.248 -33.029 -15.573  0.00-15.00           C  
ATOM   1346  HB2 LEU    82      -8.291 -33.316 -14.566  0.00-15.00           H  
ATOM   1347  HB3 LEU    82      -9.229 -33.176 -15.967  0.00-15.00           H  
ATOM   1348  CG  LEU    82      -7.826 -31.513 -15.608  0.00-15.00           C  
ATOM   1349  HG  LEU    82      -6.860 -31.420 -15.188  0.00-15.00           H  
ATOM   1350  CD1 LEU    82      -7.841 -30.932 -17.021  0.00-15.00           C  
ATOM   1351 HD11 LEU    82      -8.725 -30.917 -17.592  0.00-15.00           H  
ATOM   1352 HD12 LEU    82      -7.014 -31.402 -17.621  0.00-15.00           H  
ATOM   1353 HD13 LEU    82      -7.530 -29.909 -16.841  0.00-15.00           H  
ATOM   1354  CD2 LEU    82      -8.692 -30.676 -14.745  0.00-15.00           C  
ATOM   1355 HD21 LEU    82      -8.699 -29.592 -14.954  0.00-15.00           H  
ATOM   1356 HD22 LEU    82      -9.689 -30.903 -15.031  0.00-15.00           H  
ATOM   1357 HD23 LEU    82      -8.527 -30.857 -13.624  0.00-15.00           H  
ATOM   1358  C   LEU    82      -7.290 -35.421 -15.546  0.00-15.00           C  
ATOM   1359  O   LEU    82      -8.240 -36.199 -15.619  0.00-15.00           O  
ATOM   1360  N   THR    83      -6.237 -35.771 -14.824  0.00-15.00           N  
ATOM   1361  H   THR    83      -5.487 -35.143 -14.730  0.00-15.00           H  
ATOM   1362  CA  THR    83      -6.038 -37.067 -14.264  0.00-15.00           C  
ATOM   1363  HA  THR    83      -7.004 -37.449 -14.010  0.00-15.00           H  
ATOM   1364  CB  THR    83      -5.344 -37.998 -15.374  0.00-15.00           C  
ATOM   1365  HB  THR    83      -5.989 -37.897 -16.277  0.00-15.00           H  
ATOM   1366  CG2 THR    83      -3.952 -37.536 -15.812  0.00-15.00           C  
ATOM   1367 HG21 THR    83      -4.057 -36.478 -16.071  0.00-15.00           H  
ATOM   1368 HG22 THR    83      -3.321 -37.595 -15.006  0.00-15.00           H  
ATOM   1369 HG23 THR    83      -3.578 -38.032 -16.701  0.00-15.00           H  
ATOM   1370  OG1 THR    83      -5.339 -39.353 -15.002  0.00-15.00           O  
ATOM   1371  HG1 THR    83      -6.153 -39.551 -14.515  0.00-15.00           H  
ATOM   1372  C   THR    83      -5.425 -36.853 -12.894  0.00-15.00           C  
ATOM   1373  O   THR    83      -4.953 -35.788 -12.571  0.00-15.00           O  
ATOM   1374  N   GLN    84      -5.414 -37.897 -12.023  0.00-15.00           N  
ATOM   1375  H   GLN    84      -5.920 -38.772 -12.269  0.00-15.00           H  
ATOM   1376  CA  GLN    84      -4.599 -37.850 -10.770  0.00-15.00           C  
ATOM   1377  HA  GLN    84      -4.811 -36.875 -10.341  0.00-15.00           H  
ATOM   1378  CB  GLN    84      -5.017 -38.988  -9.839  0.00-15.00           C  
ATOM   1379  HB2 GLN    84      -6.074 -38.942  -9.595  0.00-15.00           H  
ATOM   1380  HB3 GLN    84      -4.585 -38.877  -8.917  0.00-15.00           H  
ATOM   1381  CG  GLN    84      -4.611 -40.413 -10.412  0.00-15.00           C  
ATOM   1382  HG2 GLN    84      -3.480 -40.547 -10.535  0.00-15.00           H  
ATOM   1383  HG3 GLN    84      -4.993 -40.436 -11.454  0.00-15.00           H  
ATOM   1384  CD  GLN    84      -5.055 -41.600  -9.641  0.00-15.00           C  
ATOM   1385  OE1 GLN    84      -5.908 -41.485  -8.788  0.00-15.00           O  
ATOM   1386  NE2 GLN    84      -4.597 -42.810  -9.947  0.00-15.00           N  
ATOM   1387 HE21 GLN    84      -5.046 -43.665  -9.631  0.00-15.00           H  
ATOM   1388 HE22 GLN    84      -3.859 -42.978 -10.598  0.00-15.00           H  
ATOM   1389  C   GLN    84      -3.095 -37.956 -11.080  0.00-15.00           C  
ATOM   1390  O   GLN    84      -2.613 -38.325 -12.133  0.00-15.00           O  
ATOM   1391  N   GLY    85      -2.257 -37.636 -10.092  0.00-15.00           N  
ATOM   1392  H   GLY    85      -2.612 -37.054  -9.330  0.00-15.00           H  
ATOM   1393  CA  GLY    85      -0.859 -37.931  -9.887  0.00-15.00           C  
ATOM   1394  HA2 GLY    85      -0.113 -37.568 -10.626  0.00-15.00           H  
ATOM   1395  HA3 GLY    85      -0.636 -37.508  -8.957  0.00-15.00           H  
ATOM   1396  C   GLY    85      -0.842 -39.414  -9.688  0.00-15.00           C  
ATOM   1397  O   GLY    85      -1.441 -39.811  -8.689  0.00-15.00           O  
ATOM   1398  N   PRO    86      -0.369 -40.267 -10.665  0.00-15.00           N  
ATOM   1399  CD  PRO    86       0.336 -39.832 -11.862  0.00-15.00           C  
ATOM   1400  HD2 PRO    86       1.069 -39.101 -11.543  0.00-15.00           H  
ATOM   1401  HD3 PRO    86      -0.398 -39.356 -12.537  0.00-15.00           H  
ATOM   1402  CG  PRO    86       1.047 -40.999 -12.440  0.00-15.00           C  
ATOM   1403  HG2 PRO    86       1.155 -40.699 -13.461  0.00-15.00           H  
ATOM   1404  HG3 PRO    86       2.035 -41.197 -11.982  0.00-15.00           H  
ATOM   1405  CB  PRO    86       0.162 -42.183 -12.092  0.00-15.00           C  
ATOM   1406  HB2 PRO    86       0.725 -43.028 -12.114  0.00-15.00           H  
ATOM   1407  HB3 PRO    86      -0.756 -42.237 -12.694  0.00-15.00           H  
ATOM   1408  CA  PRO    86      -0.370 -41.727 -10.670  0.00-15.00           C  
ATOM   1409  HA  PRO    86      -1.421 -42.110 -10.537  0.00-15.00           H  
ATOM   1410  C   PRO    86       0.329 -42.425  -9.458  0.00-15.00           C  
ATOM   1411  O   PRO    86       1.035 -41.742  -8.711  0.00-15.00           O  
ATOM   1412  N   LEU    87       0.008 -43.693  -9.266  0.00-15.00           N  
ATOM   1413  H   LEU    87      -0.507 -44.169  -9.964  0.00-15.00           H  
ATOM   1414  CA  LEU    87       0.418 -44.598  -8.146  0.00-15.00           C  
ATOM   1415  HA  LEU    87       0.829 -43.978  -7.254  0.00-15.00           H  
ATOM   1416  CB  LEU    87      -0.797 -45.401  -7.658  0.00-15.00           C  
ATOM   1417  HB2 LEU    87      -0.660 -46.213  -6.925  0.00-15.00           H  
ATOM   1418  HB3 LEU    87      -1.286 -45.770  -8.597  0.00-15.00           H  
ATOM   1419  CG  LEU    87      -1.920 -44.425  -7.051  0.00-15.00           C  
ATOM   1420  HG  LEU    87      -2.079 -43.514  -7.572  0.00-15.00           H  
ATOM   1421  CD1 LEU    87      -3.282 -45.253  -7.233  0.00-15.00           C  
ATOM   1422 HD11 LEU    87      -4.137 -44.634  -7.039  0.00-15.00           H  
ATOM   1423 HD12 LEU    87      -3.420 -45.680  -8.257  0.00-15.00           H  
ATOM   1424 HD13 LEU    87      -3.336 -46.050  -6.503  0.00-15.00           H  
ATOM   1425  CD2 LEU    87      -1.660 -44.123  -5.609  0.00-15.00           C  
ATOM   1426 HD21 LEU    87      -2.549 -43.681  -5.101  0.00-15.00           H  
ATOM   1427 HD22 LEU    87      -0.798 -43.419  -5.525  0.00-15.00           H  
ATOM   1428 HD23 LEU    87      -1.416 -45.063  -4.972  0.00-15.00           H  
ATOM   1429  C   LEU    87       1.486 -45.566  -8.661  0.00-15.00           C  
ATOM   1430  O   LEU    87       1.503 -45.767  -9.881  0.00-15.00           O  
ATOM   1431  N   PRO    88       2.410 -46.070  -7.845  0.00-15.00           N  
ATOM   1432  CD  PRO    88       2.545 -45.795  -6.459  0.00-15.00           C  
ATOM   1433  HD2 PRO    88       2.761 -44.682  -6.357  0.00-15.00           H  
ATOM   1434  HD3 PRO    88       1.594 -45.993  -6.015  0.00-15.00           H  
ATOM   1435  CG  PRO    88       3.704 -46.681  -5.942  0.00-15.00           C  
ATOM   1436  HG2 PRO    88       4.554 -46.041  -6.014  0.00-15.00           H  
ATOM   1437  HG3 PRO    88       3.552 -46.947  -4.911  0.00-15.00           H  
ATOM   1438  CB  PRO    88       3.895 -47.784  -6.961  0.00-15.00           C  
ATOM   1439  HB2 PRO    88       4.963 -47.990  -7.058  0.00-15.00           H  
ATOM   1440  HB3 PRO    88       3.431 -48.730  -6.655  0.00-15.00           H  
ATOM   1441  CA  PRO    88       3.302 -47.161  -8.255  0.00-15.00           C  
ATOM   1442  HA  PRO    88       4.088 -46.761  -8.873  0.00-15.00           H  
ATOM   1443  C   PRO    88       2.630 -48.266  -9.131  0.00-15.00           C  
ATOM   1444  O   PRO    88       3.356 -48.875  -9.882  0.00-15.00           O  
ATOM   1445  N   ASN    89       1.329 -48.561  -8.928  0.00-15.00           N  
ATOM   1446  H   ASN    89       0.939 -48.072  -8.155  0.00-15.00           H  
ATOM   1447  CA  ASN    89       0.632 -49.612  -9.606  0.00-15.00           C  
ATOM   1448  HA  ASN    89       1.333 -50.293 -10.071  0.00-15.00           H  
ATOM   1449  CB  ASN    89      -0.171 -50.540  -8.665  0.00-15.00           C  
ATOM   1450  HB2 ASN    89       0.575 -51.004  -8.008  0.00-15.00           H  
ATOM   1451  HB3 ASN    89      -0.531 -51.401  -9.266  0.00-15.00           H  
ATOM   1452  CG  ASN    89      -1.262 -49.815  -7.911  0.00-15.00           C  
ATOM   1453  OD1 ASN    89      -1.001 -48.963  -7.073  0.00-15.00           O  
ATOM   1454  ND2 ASN    89      -2.529 -50.183  -8.100  0.00-15.00           N  
ATOM   1455 HD21 ASN    89      -2.914 -50.870  -8.806  0.00-15.00           H  
ATOM   1456 HD22 ASN    89      -3.242 -49.917  -7.483  0.00-15.00           H  
ATOM   1457  C   ASN    89      -0.272 -48.999 -10.753  0.00-15.00           C  
ATOM   1458  O   ASN    89      -0.942 -49.724 -11.468  0.00-15.00           O  
ATOM   1459  N   THR    90      -0.241 -47.637 -10.987  0.00-15.00           N  
ATOM   1460  H   THR    90       0.140 -46.941 -10.404  0.00-15.00           H  
ATOM   1461  CA  THR    90      -0.998 -46.991 -12.064  0.00-15.00           C  
ATOM   1462  HA  THR    90      -1.292 -47.756 -12.717  0.00-15.00           H  
ATOM   1463  CB  THR    90      -2.252 -46.227 -11.502  0.00-15.00           C  
ATOM   1464  HB  THR    90      -2.768 -46.007 -12.406  0.00-15.00           H  
ATOM   1465  CG2 THR    90      -3.332 -47.173 -10.858  0.00-15.00           C  
ATOM   1466 HG21 THR    90      -4.338 -46.778 -10.796  0.00-15.00           H  
ATOM   1467 HG22 THR    90      -2.983 -47.397  -9.824  0.00-15.00           H  
ATOM   1468 HG23 THR    90      -3.382 -48.117 -11.321  0.00-15.00           H  
ATOM   1469  OG1 THR    90      -2.044 -45.001 -10.886  0.00-15.00           O  
ATOM   1470  HG1 THR    90      -2.307 -44.333 -11.579  0.00-15.00           H  
ATOM   1471  C   THR    90      -0.078 -46.166 -12.989  0.00-15.00           C  
ATOM   1472  O   THR    90      -0.627 -45.387 -13.751  0.00-15.00           O  
ATOM   1473  N   CYS    91       1.261 -46.280 -12.904  0.00-15.00           N  
ATOM   1474  H   CYS    91       1.714 -47.056 -12.311  0.00-15.00           H  
ATOM   1475  CA  CYS    91       2.149 -45.561 -13.840  0.00-15.00           C  
ATOM   1476  HA  CYS    91       1.866 -44.525 -13.937  0.00-15.00           H  
ATOM   1477  CB  CYS    91       3.510 -45.535 -13.159  0.00-15.00           C  
ATOM   1478  HB2 CYS    91       4.282 -45.141 -13.816  0.00-15.00           H  
ATOM   1479  HB3 CYS    91       3.836 -46.503 -12.792  0.00-15.00           H  
ATOM   1480  SG  CYS    91       3.534 -44.374 -11.759  0.00-15.00           S  
ATOM   1481  HG  CYS    91       2.359 -44.865 -11.392  0.00-15.00           H  
ATOM   1482  C   CYS    91       2.210 -46.184 -15.287  0.00-15.00           C  
ATOM   1483  O   CYS    91       2.168 -45.465 -16.276  0.00-15.00           O  
ATOM   1484  N   GLY    92       2.223 -47.500 -15.322  0.00-15.00           N  
ATOM   1485  H   GLY    92       2.312 -48.141 -14.478  0.00-15.00           H  
ATOM   1486  CA  GLY    92       1.970 -48.303 -16.568  0.00-15.00           C  
ATOM   1487  HA2 GLY    92       2.773 -48.309 -17.272  0.00-15.00           H  
ATOM   1488  HA3 GLY    92       1.788 -49.351 -16.363  0.00-15.00           H  
ATOM   1489  C   GLY    92       0.755 -47.871 -17.288  0.00-15.00           C  
ATOM   1490  O   GLY    92       0.790 -47.512 -18.430  0.00-15.00           O  
ATOM   1491  N   HIE    93      -0.399 -47.787 -16.590  0.00-15.00           N  
ATOM   1492  H   HIE    93      -0.351 -48.198 -15.680  0.00-15.00           H  
ATOM   1493  CA  HIE    93      -1.754 -47.257 -16.953  0.00-15.00           C  
ATOM   1494  HA  HIE    93      -2.209 -47.970 -17.730  0.00-15.00           H  
ATOM   1495  CB  HIE    93      -2.658 -47.337 -15.760  0.00-15.00           C  
ATOM   1496  HB2 HIE    93      -2.307 -46.646 -15.062  0.00-15.00           H  
ATOM   1497  HB3 HIE    93      -3.593 -46.878 -15.978  0.00-15.00           H  
ATOM   1498  CG  HIE    93      -2.881 -48.571 -15.090  0.00-15.00           C  
ATOM   1499  ND1 HIE    93      -3.289 -48.752 -13.764  0.00-15.00           N  
ATOM   1500  CE1 HIE    93      -3.594 -50.023 -13.674  0.00-15.00           C  
ATOM   1501  HE1 HIE    93      -3.844 -50.612 -12.757  0.00-15.00           H  
ATOM   1502  NE2 HIE    93      -3.291 -50.752 -14.706  0.00-15.00           N  
ATOM   1503  HE2 HIE    93      -3.414 -51.782 -14.832  0.00-15.00           H  
ATOM   1504  CD2 HIE    93      -2.927 -49.838 -15.719  0.00-15.00           C  
ATOM   1505  HD2 HIE    93      -2.830 -50.174 -16.761  0.00-15.00           H  
ATOM   1506  C   HIE    93      -1.683 -45.788 -17.549  0.00-15.00           C  
ATOM   1507  O   HIE    93      -2.138 -45.488 -18.696  0.00-15.00           O  
ATOM   1508  N   PHE    94      -0.916 -44.901 -16.926  0.00-15.00           N  
ATOM   1509  H   PHE    94      -0.546 -45.093 -16.002  0.00-15.00           H  
ATOM   1510  CA  PHE    94      -0.689 -43.510 -17.397  0.00-15.00           C  
ATOM   1511  HA  PHE    94      -1.774 -43.152 -17.519  0.00-15.00           H  
ATOM   1512  CB  PHE    94       0.019 -42.739 -16.328  0.00-15.00           C  
ATOM   1513  HB2 PHE    94       1.017 -43.161 -16.176  0.00-15.00           H  
ATOM   1514  HB3 PHE    94      -0.399 -42.699 -15.235  0.00-15.00           H  
ATOM   1515  CG  PHE    94       0.383 -41.269 -16.704  0.00-15.00           C  
ATOM   1516  CD1 PHE    94       1.580 -40.889 -17.378  0.00-15.00           C  
ATOM   1517  HD1 PHE    94       2.211 -41.718 -17.668  0.00-15.00           H  
ATOM   1518  CE1 PHE    94       1.726 -39.596 -17.915  0.00-15.00           C  
ATOM   1519  HE1 PHE    94       2.637 -39.360 -18.482  0.00-15.00           H  
ATOM   1520  CZ  PHE    94       0.826 -38.626 -17.566  0.00-15.00           C  
ATOM   1521  HZ  PHE    94       0.895 -37.567 -17.752  0.00-15.00           H  
ATOM   1522  CE2 PHE    94      -0.379 -38.961 -16.902  0.00-15.00           C  
ATOM   1523  HE2 PHE    94      -0.990 -38.151 -16.603  0.00-15.00           H  
ATOM   1524  CD2 PHE    94      -0.588 -40.296 -16.502  0.00-15.00           C  
ATOM   1525  HD2 PHE    94      -1.582 -40.475 -16.019  0.00-15.00           H  
ATOM   1526  C   PHE    94      -0.017 -43.539 -18.762  0.00-15.00           C  
ATOM   1527  O   PHE    94      -0.508 -42.878 -19.669  0.00-15.00           O  
ATOM   1528  N   TRP    95       1.103 -44.302 -18.936  0.00-15.00           N  
ATOM   1529  H   TRP    95       1.522 -44.779 -18.175  0.00-15.00           H  
ATOM   1530  CA  TRP    95       1.814 -44.233 -20.207  0.00-15.00           C  
ATOM   1531  HA  TRP    95       1.798 -43.159 -20.526  0.00-15.00           H  
ATOM   1532  CB  TRP    95       3.245 -44.651 -19.969  0.00-15.00           C  
ATOM   1533  HB2 TRP    95       3.368 -45.632 -19.468  0.00-15.00           H  
ATOM   1534  HB3 TRP    95       3.646 -44.959 -20.936  0.00-15.00           H  
ATOM   1535  CG  TRP    95       3.960 -43.689 -19.173  0.00-15.00           C  
ATOM   1536  CD1 TRP    95       4.465 -43.851 -17.909  0.00-15.00           C  
ATOM   1537  HD1 TRP    95       4.500 -44.789 -17.322  0.00-15.00           H  
ATOM   1538  NE1 TRP    95       5.021 -42.612 -17.509  0.00-15.00           N  
ATOM   1539  HE1 TRP    95       5.449 -42.345 -16.636  0.00-15.00           H  
ATOM   1540  CE2 TRP    95       4.956 -41.688 -18.523  0.00-15.00           C  
ATOM   1541  CZ2 TRP    95       5.468 -40.370 -18.645  0.00-15.00           C  
ATOM   1542  HZ2 TRP    95       5.993 -39.917 -17.793  0.00-15.00           H  
ATOM   1543  CH2 TRP    95       5.414 -39.708 -19.877  0.00-15.00           C  
ATOM   1544  HH2 TRP    95       5.802 -38.753 -20.084  0.00-15.00           H  
ATOM   1545  CZ3 TRP    95       4.690 -40.281 -20.955  0.00-15.00           C  
ATOM   1546  HZ3 TRP    95       4.662 -39.858 -22.002  0.00-15.00           H  
ATOM   1547  CE3 TRP    95       4.137 -41.593 -20.805  0.00-15.00           C  
ATOM   1548  HE3 TRP    95       3.739 -42.084 -21.679  0.00-15.00           H  
ATOM   1549  CD2 TRP    95       4.352 -42.340 -19.625  0.00-15.00           C  
ATOM   1550  C   TRP    95       1.043 -45.097 -21.272  0.00-15.00           C  
ATOM   1551  O   TRP    95       1.198 -44.768 -22.497  0.00-15.00           O  
ATOM   1552  N   GLH    96       0.293 -46.184 -20.920  0.00-15.00           N  
ATOM   1553  H   GLH    96       0.334 -46.469 -19.978  0.00-15.00           H  
ATOM   1554  CA  GLH    96      -0.714 -46.750 -21.823  0.00-15.00           C  
ATOM   1555  HA  GLH    96      -0.220 -47.166 -22.740  0.00-15.00           H  
ATOM   1556  CB  GLH    96      -1.392 -47.889 -21.144  0.00-15.00           C  
ATOM   1557  HB2 GLH    96      -1.979 -47.467 -20.291  0.00-15.00           H  
ATOM   1558  HB3 GLH    96      -0.716 -48.511 -20.639  0.00-15.00           H  
ATOM   1559  CG  GLH    96      -2.408 -48.577 -22.147  0.00-15.00           C  
ATOM   1560  HG2 GLH    96      -3.040 -47.818 -22.591  0.00-15.00           H  
ATOM   1561  HG3 GLH    96      -1.699 -48.964 -22.924  0.00-15.00           H  
ATOM   1562  CD  GLH    96      -3.192 -49.705 -21.557  0.00-15.00           C  
ATOM   1563  OE1 GLH    96      -3.178 -49.890 -20.247  0.00-15.00           O  
ATOM   1564  OE2 GLH    96      -3.871 -50.402 -22.276  0.00-15.00           O  
ATOM   1565  HE1 GLH    96      -3.910 -50.380 -19.946  0.00-15.00           H  
ATOM   1566  C   GLH    96      -1.688 -45.701 -22.272  0.00-15.00           C  
ATOM   1567  O   GLH    96      -2.090 -45.722 -23.464  0.00-15.00           O  
ATOM   1568  N   MET    97      -2.253 -44.875 -21.346  0.00-15.00           N  
ATOM   1569  H   MET    97      -2.059 -44.920 -20.384  0.00-15.00           H  
ATOM   1570  CA  MET    97      -3.264 -43.898 -21.625  0.00-15.00           C  
ATOM   1571  HA  MET    97      -4.090 -44.471 -22.067  0.00-15.00           H  
ATOM   1572  CB  MET    97      -3.732 -43.318 -20.278  0.00-15.00           C  
ATOM   1573  HB2 MET    97      -2.947 -43.027 -19.597  0.00-15.00           H  
ATOM   1574  HB3 MET    97      -4.136 -44.136 -19.752  0.00-15.00           H  
ATOM   1575  CG  MET    97      -4.809 -42.228 -20.263  0.00-15.00           C  
ATOM   1576  HG2 MET    97      -4.969 -41.595 -21.118  0.00-15.00           H  
ATOM   1577  HG3 MET    97      -5.797 -42.730 -20.240  0.00-15.00           H  
ATOM   1578  SD  MET    97      -4.793 -41.215 -18.741  0.00-15.00           S  
ATOM   1579  CE  MET    97      -3.174 -40.453 -19.098  0.00-15.00           C  
ATOM   1580  HE1 MET    97      -3.108 -39.450 -18.778  0.00-15.00           H  
ATOM   1581  HE2 MET    97      -2.433 -40.953 -18.475  0.00-15.00           H  
ATOM   1582  HE3 MET    97      -2.905 -40.553 -20.146  0.00-15.00           H  
ATOM   1583  C   MET    97      -2.697 -42.793 -22.526  0.00-15.00           C  
ATOM   1584  O   MET    97      -3.388 -42.368 -23.405  0.00-15.00           O  
ATOM   1585  N   VAL    98      -1.441 -42.387 -22.353  0.00-15.00           N  
ATOM   1586  H   VAL    98      -1.002 -42.722 -21.482  0.00-15.00           H  
ATOM   1587  CA  VAL    98      -0.780 -41.415 -23.216  0.00-15.00           C  
ATOM   1588  HA  VAL    98      -1.363 -40.502 -23.136  0.00-15.00           H  
ATOM   1589  CB  VAL    98       0.620 -41.015 -22.613  0.00-15.00           C  
ATOM   1590  HB  VAL    98       1.112 -41.981 -22.451  0.00-15.00           H  
ATOM   1591  CG1 VAL    98       1.568 -40.116 -23.511  0.00-15.00           C  
ATOM   1592 HG11 VAL    98       1.114 -39.153 -23.616  0.00-15.00           H  
ATOM   1593 HG12 VAL    98       1.646 -40.470 -24.561  0.00-15.00           H  
ATOM   1594 HG13 VAL    98       2.616 -40.087 -23.108  0.00-15.00           H  
ATOM   1595  CG2 VAL    98       0.610 -40.470 -21.161  0.00-15.00           C  
ATOM   1596 HG21 VAL    98       0.749 -39.402 -21.139  0.00-15.00           H  
ATOM   1597 HG22 VAL    98      -0.242 -40.718 -20.552  0.00-15.00           H  
ATOM   1598 HG23 VAL    98       1.303 -40.983 -20.582  0.00-15.00           H  
ATOM   1599  C   VAL    98      -0.567 -41.935 -24.635  0.00-15.00           C  
ATOM   1600  O   VAL    98      -0.958 -41.292 -25.571  0.00-15.00           O  
ATOM   1601  N   TRP    99      -0.102 -43.164 -24.698  0.00-15.00           N  
ATOM   1602  H   TRP    99      -0.075 -43.691 -23.844  0.00-15.00           H  
ATOM   1603  CA  TRP    99       0.090 -43.827 -25.939  0.00-15.00           C  
ATOM   1604  HA  TRP    99       0.694 -43.019 -26.539  0.00-15.00           H  
ATOM   1605  CB  TRP    99       0.819 -45.154 -25.796  0.00-15.00           C  
ATOM   1606  HB2 TRP    99       1.789 -45.067 -25.278  0.00-15.00           H  
ATOM   1607  HB3 TRP    99       0.098 -45.841 -25.331  0.00-15.00           H  
ATOM   1608  CG  TRP    99       1.087 -45.842 -27.124  0.00-15.00           C  
ATOM   1609  CD1 TRP    99       0.335 -46.756 -27.770  0.00-15.00           C  
ATOM   1610  HD1 TRP    99      -0.521 -47.274 -27.314  0.00-15.00           H  
ATOM   1611  NE1 TRP    99       0.861 -46.928 -29.031  0.00-15.00           N  
ATOM   1612  HE1 TRP    99       0.323 -47.185 -29.865  0.00-15.00           H  
ATOM   1613  CE2 TRP    99       2.151 -46.444 -29.067  0.00-15.00           C  
ATOM   1614  CZ2 TRP    99       3.107 -46.529 -30.071  0.00-15.00           C  
ATOM   1615  HZ2 TRP    99       2.858 -46.927 -31.045  0.00-15.00           H  
ATOM   1616  CH2 TRP    99       4.321 -45.850 -29.855  0.00-15.00           C  
ATOM   1617  HH2 TRP    99       5.006 -45.778 -30.722  0.00-15.00           H  
ATOM   1618  CZ3 TRP    99       4.496 -45.062 -28.730  0.00-15.00           C  
ATOM   1619  HZ3 TRP    99       5.291 -44.269 -28.646  0.00-15.00           H  
ATOM   1620  CE3 TRP    99       3.560 -45.045 -27.679  0.00-15.00           C  
ATOM   1621  HE3 TRP    99       3.784 -44.594 -26.716  0.00-15.00           H  
ATOM   1622  CD2 TRP    99       2.329 -45.667 -27.846  0.00-15.00           C  
ATOM   1623  C   TRP    99      -1.187 -43.926 -26.696  0.00-15.00           C  
ATOM   1624  O   TRP    99      -1.303 -43.449 -27.801  0.00-15.00           O  
ATOM   1625  N   GLH   100      -2.110 -44.614 -26.107  0.00-15.00           N  
ATOM   1626  H   GLH   100      -1.984 -44.623 -25.085  0.00-15.00           H  
ATOM   1627  CA  GLH   100      -3.404 -44.835 -26.658  0.00-15.00           C  
ATOM   1628  HA  GLH   100      -3.146 -45.443 -27.509  0.00-15.00           H  
ATOM   1629  CB  GLH   100      -4.303 -45.737 -25.797  0.00-15.00           C  
ATOM   1630  HB2 GLH   100      -4.225 -45.444 -24.775  0.00-15.00           H  
ATOM   1631  HB3 GLH   100      -5.381 -45.591 -26.133  0.00-15.00           H  
ATOM   1632  CG  GLH   100      -3.895 -47.236 -25.947  0.00-15.00           C  
ATOM   1633  HG2 GLH   100      -4.416 -47.719 -26.791  0.00-15.00           H  
ATOM   1634  HG3 GLH   100      -2.828 -47.328 -26.005  0.00-15.00           H  
ATOM   1635  CD  GLH   100      -4.266 -48.124 -24.769  0.00-15.00           C  
ATOM   1636  OE1 GLH   100      -5.076 -47.569 -23.828  0.00-15.00           O  
ATOM   1637  OE2 GLH   100      -3.768 -49.236 -24.728  0.00-15.00           O  
ATOM   1638  HE1 GLH   100      -5.495 -46.777 -24.140  0.00-15.00           H  
ATOM   1639  C   GLH   100      -4.123 -43.547 -27.155  0.00-15.00           C  
ATOM   1640  O   GLH   100      -4.703 -43.569 -28.225  0.00-15.00           O  
ATOM   1641  N   GLN   101      -4.082 -42.484 -26.304  0.00-15.00           N  
ATOM   1642  H   GLN   101      -3.688 -42.561 -25.332  0.00-15.00           H  
ATOM   1643  CA  GLN   101      -4.820 -41.285 -26.734  0.00-15.00           C  
ATOM   1644  HA  GLN   101      -5.639 -41.584 -27.436  0.00-15.00           H  
ATOM   1645  CB  GLN   101      -5.356 -40.454 -25.505  0.00-15.00           C  
ATOM   1646  HB2 GLN   101      -5.939 -39.546 -25.874  0.00-15.00           H  
ATOM   1647  HB3 GLN   101      -4.476 -40.044 -25.042  0.00-15.00           H  
ATOM   1648  CG  GLN   101      -6.227 -41.248 -24.521  0.00-15.00           C  
ATOM   1649  HG2 GLN   101      -6.631 -40.652 -23.694  0.00-15.00           H  
ATOM   1650  HG3 GLN   101      -5.700 -42.008 -23.976  0.00-15.00           H  
ATOM   1651  CD  GLN   101      -7.328 -41.947 -25.307  0.00-15.00           C  
ATOM   1652  OE1 GLN   101      -8.081 -41.401 -26.067  0.00-15.00           O  
ATOM   1653  NE2 GLN   101      -7.468 -43.244 -25.119  0.00-15.00           N  
ATOM   1654 HE21 GLN   101      -7.825 -43.740 -25.948  0.00-15.00           H  
ATOM   1655 HE22 GLN   101      -7.052 -43.780 -24.347  0.00-15.00           H  
ATOM   1656  C   GLN   101      -3.940 -40.434 -27.682  0.00-15.00           C  
ATOM   1657  O   GLN   101      -4.468 -39.457 -28.161  0.00-15.00           O  
ATOM   1658  N   LYN   102      -2.664 -40.825 -27.922  0.00-15.00           N  
ATOM   1659  H   LYN   102      -2.384 -41.638 -27.462  0.00-15.00           H  
ATOM   1660  CA  LYN   102      -1.812 -40.130 -28.894  0.00-15.00           C  
ATOM   1661  HA  LYN   102      -0.871 -40.672 -28.887  0.00-15.00           H  
ATOM   1662  CB  LYN   102      -2.467 -40.018 -30.253  0.00-15.00           C  
ATOM   1663  HB2 LYN   102      -1.866 -39.331 -30.811  0.00-15.00           H  
ATOM   1664  HB3 LYN   102      -3.473 -39.613 -30.169  0.00-15.00           H  
ATOM   1665  CG  LYN   102      -2.554 -41.395 -30.906  0.00-15.00           C  
ATOM   1666  HG2 LYN   102      -3.069 -42.102 -30.290  0.00-15.00           H  
ATOM   1667  HG3 LYN   102      -1.547 -41.843 -31.090  0.00-15.00           H  
ATOM   1668  CD  LYN   102      -3.147 -41.315 -32.267  0.00-15.00           C  
ATOM   1669  HD2 LYN   102      -2.407 -41.016 -32.988  0.00-15.00           H  
ATOM   1670  HD3 LYN   102      -3.994 -40.623 -32.283  0.00-15.00           H  
ATOM   1671  CE  LYN   102      -3.714 -42.669 -32.683  0.00-15.00           C  
ATOM   1672  HE2 LYN   102      -3.677 -42.583 -33.719  0.00-15.00           H  
ATOM   1673  HE3 LYN   102      -4.744 -42.809 -32.347  0.00-15.00           H  
ATOM   1674  NZ  LYN   102      -2.845 -43.706 -32.153  0.00-15.00           N  
ATOM   1675  HZ1 LYN   102      -2.524 -44.286 -32.940  0.00-15.00           H  
ATOM   1676  HZ2 LYN   102      -3.362 -44.330 -31.497  0.00-15.00           H  
ATOM   1677  C   LYN   102      -1.427 -38.713 -28.359  0.00-15.00           C  
ATOM   1678  O   LYN   102      -1.212 -37.789 -29.146  0.00-15.00           O  
ATOM   1679  N   SER   103      -1.356 -38.541 -27.006  0.00-15.00           N  
ATOM   1680  H   SER   103      -1.459 -39.315 -26.323  0.00-15.00           H  
ATOM   1681  CA  SER   103      -1.053 -37.323 -26.363  0.00-15.00           C  
ATOM   1682  HA  SER   103      -1.625 -36.421 -26.806  0.00-15.00           H  
ATOM   1683  CB  SER   103      -1.309 -37.454 -24.803  0.00-15.00           C  
ATOM   1684  HB2 SER   103      -0.795 -38.318 -24.426  0.00-15.00           H  
ATOM   1685  HB3 SER   103      -0.883 -36.661 -24.184  0.00-15.00           H  
ATOM   1686  OG  SER   103      -2.699 -37.743 -24.612  0.00-15.00           O  
ATOM   1687  HG  SER   103      -3.163 -36.909 -24.781  0.00-15.00           H  
ATOM   1688  C   SER   103       0.406 -37.001 -26.697  0.00-15.00           C  
ATOM   1689  O   SER   103       1.195 -37.969 -26.557  0.00-15.00           O  
ATOM   1690  N   ARN   104       0.773 -35.770 -27.002  0.00-15.00           N  
ATOM   1691  H   ARN   104       0.088 -35.039 -27.000  0.00-15.00           H  
ATOM   1692  CA  ARN   104       2.123 -35.312 -27.290  0.00-15.00           C  
ATOM   1693  HA  ARN   104       2.821 -36.151 -27.562  0.00-15.00           H  
ATOM   1694  CB  ARN   104       2.154 -34.424 -28.554  0.00-15.00           C  
ATOM   1695  HB2 ARN   104       2.109 -35.063 -29.401  0.00-15.00           H  
ATOM   1696  HB3 ARN   104       1.199 -33.930 -28.551  0.00-15.00           H  
ATOM   1697  CG  ARN   104       3.235 -33.375 -28.671  0.00-15.00           C  
ATOM   1698  HG2 ARN   104       2.902 -32.609 -29.434  0.00-15.00           H  
ATOM   1699  HG3 ARN   104       3.346 -32.905 -27.726  0.00-15.00           H  
ATOM   1700  CD  ARN   104       4.485 -34.026 -29.169  0.00-15.00           C  
ATOM   1701  HD2 ARN   104       4.312 -34.710 -30.048  0.00-15.00           H  
ATOM   1702  HD3 ARN   104       4.862 -34.560 -28.394  0.00-15.00           H  
ATOM   1703  NE  ARN   104       5.457 -32.970 -29.468  0.00-15.00           N  
ATOM   1704  HE  ARN   104       5.404 -32.227 -28.827  0.00-15.00           H  
ATOM   1705  CZ  ARN   104       6.865 -33.340 -29.699  0.00-15.00           C  
ATOM   1706  NH1 ARN   104       7.276 -34.501 -29.620  0.00-15.00           N  
ATOM   1707 HH11 ARN   104       7.362 -34.699 -28.603  0.00-15.00           H  
ATOM   1708  NH2 ARN   104       7.645 -32.197 -29.970  0.00-15.00           N  
ATOM   1709 HH21 ARN   104       8.650 -32.428 -30.080  0.00-15.00           H  
ATOM   1710 HH22 ARN   104       7.298 -31.702 -30.802  0.00-15.00           H  
ATOM   1711  C   ARN   104       2.750 -34.526 -26.071  0.00-15.00           C  
ATOM   1712  O   ARN   104       3.997 -34.569 -25.927  0.00-15.00           O  
ATOM   1713  N   GLY   105       1.907 -33.891 -25.247  0.00-15.00           N  
ATOM   1714  H   GLY   105       0.868 -33.964 -25.482  0.00-15.00           H  
ATOM   1715  CA  GLY   105       2.414 -33.169 -24.073  0.00-15.00           C  
ATOM   1716  HA2 GLY   105       3.530 -33.234 -24.094  0.00-15.00           H  
ATOM   1717  HA3 GLY   105       2.134 -32.172 -24.261  0.00-15.00           H  
ATOM   1718  C   GLY   105       1.658 -33.647 -22.850  0.00-15.00           C  
ATOM   1719  O   GLY   105       0.514 -34.025 -23.020  0.00-15.00           O  
ATOM   1720  N   VAL   106       2.351 -33.627 -21.697  0.00-15.00           N  
ATOM   1721  H   VAL   106       3.345 -33.383 -21.651  0.00-15.00           H  
ATOM   1722  CA  VAL   106       1.830 -33.738 -20.381  0.00-15.00           C  
ATOM   1723  HA  VAL   106       0.751 -33.698 -20.291  0.00-15.00           H  
ATOM   1724  CB  VAL   106       2.403 -34.986 -19.645  0.00-15.00           C  
ATOM   1725  HB  VAL   106       3.408 -34.771 -19.518  0.00-15.00           H  
ATOM   1726  CG1 VAL   106       1.961 -35.154 -18.177  0.00-15.00           C  
ATOM   1727 HG11 VAL   106       2.292 -34.374 -17.535  0.00-15.00           H  
ATOM   1728 HG12 VAL   106       2.228 -36.064 -17.631  0.00-15.00           H  
ATOM   1729 HG13 VAL   106       0.815 -35.065 -18.217  0.00-15.00           H  
ATOM   1730  CG2 VAL   106       2.282 -36.294 -20.453  0.00-15.00           C  
ATOM   1731 HG21 VAL   106       2.685 -36.313 -21.435  0.00-15.00           H  
ATOM   1732 HG22 VAL   106       1.215 -36.628 -20.536  0.00-15.00           H  
ATOM   1733 HG23 VAL   106       2.723 -37.108 -19.912  0.00-15.00           H  
ATOM   1734  C   VAL   106       2.317 -32.478 -19.599  0.00-15.00           C  
ATOM   1735  O   VAL   106       3.534 -32.181 -19.650  0.00-15.00           O  
ATOM   1736  N   VAL   107       1.395 -31.784 -18.875  0.00-15.00           N  
ATOM   1737  H   VAL   107       0.444 -32.171 -18.727  0.00-15.00           H  
ATOM   1738  CA  VAL   107       1.687 -30.690 -17.911  0.00-15.00           C  
ATOM   1739  HA  VAL   107       2.693 -30.263 -18.067  0.00-15.00           H  
ATOM   1740  CB  VAL   107       0.656 -29.549 -18.210  0.00-15.00           C  
ATOM   1741  HB  VAL   107      -0.290 -29.944 -17.782  0.00-15.00           H  
ATOM   1742  CG1 VAL   107       0.969 -28.299 -17.448  0.00-15.00           C  
ATOM   1743 HG11 VAL   107       1.828 -27.741 -17.901  0.00-15.00           H  
ATOM   1744 HG12 VAL   107       1.061 -28.424 -16.399  0.00-15.00           H  
ATOM   1745 HG13 VAL   107       0.130 -27.597 -17.345  0.00-15.00           H  
ATOM   1746  CG2 VAL   107       0.376 -29.387 -19.709  0.00-15.00           C  
ATOM   1747 HG21 VAL   107       1.305 -29.022 -20.268  0.00-15.00           H  
ATOM   1748 HG22 VAL   107      -0.339 -28.621 -19.727  0.00-15.00           H  
ATOM   1749 HG23 VAL   107       0.056 -30.199 -20.232  0.00-15.00           H  
ATOM   1750  C   VAL   107       1.621 -31.230 -16.462  0.00-15.00           C  
ATOM   1751  O   VAL   107       0.604 -31.803 -16.095  0.00-15.00           O  
ATOM   1752  N   MET   108       2.628 -31.158 -15.567  0.00-15.00           N  
ATOM   1753  H   MET   108       3.355 -30.468 -15.932  0.00-15.00           H  
ATOM   1754  CA  MET   108       2.561 -31.639 -14.175  0.00-15.00           C  
ATOM   1755  HA  MET   108       1.689 -32.176 -14.047  0.00-15.00           H  
ATOM   1756  CB  MET   108       3.771 -32.584 -13.933  0.00-15.00           C  
ATOM   1757  HB2 MET   108       4.572 -32.043 -13.384  0.00-15.00           H  
ATOM   1758  HB3 MET   108       4.178 -32.796 -14.882  0.00-15.00           H  
ATOM   1759  CG  MET   108       3.422 -33.823 -13.100  0.00-15.00           C  
ATOM   1760  HG2 MET   108       2.522 -34.266 -13.540  0.00-15.00           H  
ATOM   1761  HG3 MET   108       4.118 -34.633 -13.270  0.00-15.00           H  
ATOM   1762  SD  MET   108       3.329 -33.597 -11.339  0.00-15.00           S  
ATOM   1763  CE  MET   108       2.000 -34.781 -10.985  0.00-15.00           C  
ATOM   1764  HE1 MET   108       2.305 -35.739 -11.370  0.00-15.00           H  
ATOM   1765  HE2 MET   108       1.031 -34.545 -11.469  0.00-15.00           H  
ATOM   1766  HE3 MET   108       1.959 -35.003  -9.959  0.00-15.00           H  
ATOM   1767  C   MET   108       2.666 -30.429 -13.208  0.00-15.00           C  
ATOM   1768  O   MET   108       3.484 -29.522 -13.515  0.00-15.00           O  
ATOM   1769  N   LEU   109       1.668 -30.340 -12.280  0.00-15.00           N  
ATOM   1770  H   LEU   109       0.984 -31.119 -12.296  0.00-15.00           H  
ATOM   1771  CA  LEU   109       1.280 -29.152 -11.530  0.00-15.00           C  
ATOM   1772  HA  LEU   109       2.024 -28.414 -11.742  0.00-15.00           H  
ATOM   1773  CB  LEU   109      -0.100 -28.625 -11.953  0.00-15.00           C  
ATOM   1774  HB2 LEU   109      -0.762 -29.451 -12.183  0.00-15.00           H  
ATOM   1775  HB3 LEU   109      -0.474 -28.032 -11.087  0.00-15.00           H  
ATOM   1776  CG  LEU   109      -0.030 -27.761 -13.249  0.00-15.00           C  
ATOM   1777  HG  LEU   109       0.507 -28.179 -14.065  0.00-15.00           H  
ATOM   1778  CD1 LEU   109      -1.374 -27.688 -13.786  0.00-15.00           C  
ATOM   1779 HD11 LEU   109      -1.194 -27.104 -14.684  0.00-15.00           H  
ATOM   1780 HD12 LEU   109      -1.820 -28.672 -13.987  0.00-15.00           H  
ATOM   1781 HD13 LEU   109      -1.991 -27.087 -13.117  0.00-15.00           H  
ATOM   1782  CD2 LEU   109       0.474 -26.282 -13.015  0.00-15.00           C  
ATOM   1783 HD21 LEU   109      -0.243 -25.814 -12.425  0.00-15.00           H  
ATOM   1784 HD22 LEU   109       0.575 -25.663 -13.885  0.00-15.00           H  
ATOM   1785 HD23 LEU   109       1.389 -26.250 -12.454  0.00-15.00           H  
ATOM   1786  C   LEU   109       1.358 -29.373 -10.068  0.00-15.00           C  
ATOM   1787  O   LEU   109       1.375 -28.397  -9.337  0.00-15.00           O  
ATOM   1788  N   ASN   110       1.825 -30.557  -9.695  0.00-15.00           N  
ATOM   1789  H   ASN   110       2.108 -31.191 -10.470  0.00-15.00           H  
ATOM   1790  CA  ASN   110       2.208 -30.962  -8.342  0.00-15.00           C  
ATOM   1791  HA  ASN   110       1.646 -30.294  -7.677  0.00-15.00           H  
ATOM   1792  CB  ASN   110       1.685 -32.318  -7.931  0.00-15.00           C  
ATOM   1793  HB2 ASN   110       2.029 -33.107  -8.642  0.00-15.00           H  
ATOM   1794  HB3 ASN   110       0.615 -32.136  -7.954  0.00-15.00           H  
ATOM   1795  CG  ASN   110       1.906 -32.826  -6.509  0.00-15.00           C  
ATOM   1796  OD1 ASN   110       1.225 -32.314  -5.613  0.00-15.00           O  
ATOM   1797  ND2 ASN   110       2.720 -33.796  -6.244  0.00-15.00           N  
ATOM   1798 HD21 ASN   110       3.002 -33.842  -5.300  0.00-15.00           H  
ATOM   1799 HD22 ASN   110       3.465 -34.094  -6.921  0.00-15.00           H  
ATOM   1800  C   ASN   110       3.708 -30.827  -8.178  0.00-15.00           C  
ATOM   1801  O   ASN   110       4.501 -31.269  -9.051  0.00-15.00           O  
ATOM   1802  N   ARG   111       4.103 -30.208  -7.101  0.00-15.00           N  
ATOM   1803  H   ARG   111       3.398 -29.905  -6.465  0.00-15.00           H  
ATOM   1804  CA  ARG   111       5.519 -30.047  -6.725  0.00-15.00           C  
ATOM   1805  HA  ARG   111       6.062 -29.821  -7.634  0.00-15.00           H  
ATOM   1806  CB  ARG   111       5.657 -28.920  -5.767  0.00-15.00           C  
ATOM   1807  HB2 ARG   111       5.330 -28.007  -6.243  0.00-15.00           H  
ATOM   1808  HB3 ARG   111       6.742 -28.819  -5.539  0.00-15.00           H  
ATOM   1809  CG  ARG   111       4.723 -28.976  -4.483  0.00-15.00           C  
ATOM   1810  HG2 ARG   111       4.815 -29.926  -3.928  0.00-15.00           H  
ATOM   1811  HG3 ARG   111       3.706 -28.837  -4.647  0.00-15.00           H  
ATOM   1812  CD  ARG   111       5.123 -27.836  -3.566  0.00-15.00           C  
ATOM   1813  HD2 ARG   111       4.623 -26.985  -4.024  0.00-15.00           H  
ATOM   1814  HD3 ARG   111       6.249 -27.769  -3.526  0.00-15.00           H  
ATOM   1815  NE  ARG   111       4.645 -27.930  -2.194  0.00-15.00           N  
ATOM   1816  HE  ARG   111       4.073 -28.734  -2.087  0.00-15.00           H  
ATOM   1817  CZ  ARG   111       4.821 -27.110  -1.154  0.00-15.00           C  
ATOM   1818  NH1 ARG   111       5.474 -25.964  -1.229  0.00-15.00           N  
ATOM   1819 HH11 ARG   111       5.936 -25.577  -2.112  0.00-15.00           H  
ATOM   1820 HH12 ARG   111       5.554 -25.289  -0.457  0.00-15.00           H  
ATOM   1821  NH2 ARG   111       4.198 -27.401  -0.047  0.00-15.00           N  
ATOM   1822 HH21 ARG   111       3.807 -28.325   0.055  0.00-15.00           H  
ATOM   1823 HH22 ARG   111       4.228 -26.804   0.779  0.00-15.00           H  
ATOM   1824  C   ARG   111       6.086 -31.283  -6.044  0.00-15.00           C  
ATOM   1825  O   ARG   111       5.424 -32.065  -5.356  0.00-15.00           O  
ATOM   1826  N   VAL   112       7.370 -31.611  -6.304  0.00-15.00           N  
ATOM   1827  H   VAL   112       8.025 -30.996  -6.807  0.00-15.00           H  
ATOM   1828  CA  VAL   112       8.079 -32.712  -5.605  0.00-15.00           C  
ATOM   1829  HA  VAL   112       7.367 -33.456  -5.419  0.00-15.00           H  
ATOM   1830  CB  VAL   112       9.237 -33.233  -6.455  0.00-15.00           C  
ATOM   1831  HB  VAL   112       9.947 -32.366  -6.558  0.00-15.00           H  
ATOM   1832  CG1 VAL   112      10.156 -34.337  -5.931  0.00-15.00           C  
ATOM   1833 HG11 VAL   112      11.169 -34.303  -6.455  0.00-15.00           H  
ATOM   1834 HG12 VAL   112       9.803 -35.332  -6.005  0.00-15.00           H  
ATOM   1835 HG13 VAL   112      10.337 -34.186  -4.882  0.00-15.00           H  
ATOM   1836  CG2 VAL   112       8.751 -33.553  -7.923  0.00-15.00           C  
ATOM   1837 HG21 VAL   112       8.000 -34.314  -7.942  0.00-15.00           H  
ATOM   1838 HG22 VAL   112       9.599 -33.849  -8.506  0.00-15.00           H  
ATOM   1839 HG23 VAL   112       8.346 -32.735  -8.476  0.00-15.00           H  
ATOM   1840  C   VAL   112       8.466 -32.141  -4.221  0.00-15.00           C  
ATOM   1841  O   VAL   112       8.422 -32.872  -3.256  0.00-15.00           O  
ATOM   1842  N   MET   113       8.828 -30.864  -4.145  0.00-15.00           N  
ATOM   1843  H   MET   113       8.940 -30.323  -5.029  0.00-15.00           H  
ATOM   1844  CA  MET   113       9.237 -30.252  -2.895  0.00-15.00           C  
ATOM   1845  HA  MET   113      10.022 -30.912  -2.520  0.00-15.00           H  
ATOM   1846  CB  MET   113      10.043 -28.992  -3.296  0.00-15.00           C  
ATOM   1847  HB2 MET   113      10.803 -29.274  -3.957  0.00-15.00           H  
ATOM   1848  HB3 MET   113      10.517 -28.522  -2.413  0.00-15.00           H  
ATOM   1849  CG  MET   113       9.233 -27.780  -3.927  0.00-15.00           C  
ATOM   1850  HG2 MET   113       8.392 -28.111  -4.531  0.00-15.00           H  
ATOM   1851  HG3 MET   113       8.741 -27.279  -3.115  0.00-15.00           H  
ATOM   1852  SD  MET   113      10.218 -26.427  -4.690  0.00-15.00           S  
ATOM   1853  CE  MET   113      10.831 -25.560  -3.175  0.00-15.00           C  
ATOM   1854  HE1 MET   113      10.058 -25.603  -2.397  0.00-15.00           H  
ATOM   1855  HE2 MET   113      10.969 -24.495  -3.417  0.00-15.00           H  
ATOM   1856  HE3 MET   113      11.758 -25.888  -2.803  0.00-15.00           H  
ATOM   1857  C   MET   113       8.141 -29.951  -1.814  0.00-15.00           C  
ATOM   1858  O   MET   113       7.973 -28.805  -1.339  0.00-15.00           O  
ATOM   1859  N   GLU   114       7.239 -30.935  -1.581  0.00-15.00           N  
ATOM   1860  H   GLU   114       7.439 -31.871  -1.906  0.00-15.00           H  
ATOM   1861  CA  GLU   114       6.163 -30.837  -0.535  0.00-15.00           C  
ATOM   1862  HA  GLU   114       5.636 -29.874  -0.630  0.00-15.00           H  
ATOM   1863  CB  GLU   114       5.193 -31.961  -0.979  0.00-15.00           C  
ATOM   1864  HB2 GLU   114       5.704 -32.970  -0.917  0.00-15.00           H  
ATOM   1865  HB3 GLU   114       4.894 -31.908  -1.961  0.00-15.00           H  
ATOM   1866  CG  GLU   114       3.775 -32.173  -0.343  0.00-15.00           C  
ATOM   1867  HG2 GLU   114       3.314 -32.965  -0.908  0.00-15.00           H  
ATOM   1868  HG3 GLU   114       3.832 -32.687   0.610  0.00-15.00           H  
ATOM   1869  CD  GLU   114       2.950 -30.961  -0.305  0.00-15.00           C  
ATOM   1870  OE1 GLU   114       3.475 -30.060   0.308  0.00-15.00           O  
ATOM   1871  OE2 GLU   114       1.911 -30.792  -0.939  0.00-15.00           O  
ATOM   1872  C   GLU   114       6.650 -30.990   0.929  0.00-15.00           C  
ATOM   1873  O   GLU   114       7.669 -31.624   1.221  0.00-15.00           O  
ATOM   1874  N   LYS   115       5.807 -30.402   1.809  0.00-15.00           N  
ATOM   1875  H   LYS   115       4.921 -29.970   1.479  0.00-15.00           H  
ATOM   1876  CA  LYS   115       6.104 -30.480   3.253  0.00-15.00           C  
ATOM   1877  HA  LYS   115       7.226 -30.634   3.367  0.00-15.00           H  
ATOM   1878  CB  LYS   115       5.734 -29.211   4.007  0.00-15.00           C  
ATOM   1879  HB2 LYS   115       6.022 -29.433   4.975  0.00-15.00           H  
ATOM   1880  HB3 LYS   115       4.695 -28.980   4.154  0.00-15.00           H  
ATOM   1881  CG  LYS   115       6.394 -27.959   3.446  0.00-15.00           C  
ATOM   1882  HG2 LYS   115       6.082 -27.765   2.414  0.00-15.00           H  
ATOM   1883  HG3 LYS   115       7.566 -28.096   3.430  0.00-15.00           H  
ATOM   1884  CD  LYS   115       6.201 -26.683   4.276  0.00-15.00           C  
ATOM   1885  HD2 LYS   115       6.507 -26.927   5.327  0.00-15.00           H  
ATOM   1886  HD3 LYS   115       5.142 -26.485   4.255  0.00-15.00           H  
ATOM   1887  CE  LYS   115       6.970 -25.432   3.752  0.00-15.00           C  
ATOM   1888  HE2 LYS   115       7.870 -25.608   3.151  0.00-15.00           H  
ATOM   1889  HE3 LYS   115       6.279 -24.933   3.010  0.00-15.00           H  
ATOM   1890  NZ  LYS   115       7.301 -24.620   4.913  0.00-15.00           N  
ATOM   1891  HZ1 LYS   115       6.518 -24.525   5.569  0.00-15.00           H  
ATOM   1892  HZ2 LYS   115       7.953 -25.099   5.557  0.00-15.00           H  
ATOM   1893  HZ3 LYS   115       7.733 -23.755   4.656  0.00-15.00           H  
ATOM   1894  C   LYS   115       5.315 -31.722   3.789  0.00-15.00           C  
ATOM   1895  O   LYS   115       4.377 -31.618   4.527  0.00-15.00           O  
ATOM   1896  N   GLY   116       5.859 -32.928   3.540  0.00-15.00           N  
ATOM   1897  H   GLY   116       6.703 -32.988   2.994  0.00-15.00           H  
ATOM   1898  CA  GLY   116       5.393 -34.194   4.033  0.00-15.00           C  
ATOM   1899  HA2 GLY   116       5.736 -34.365   5.028  0.00-15.00           H  
ATOM   1900  HA3 GLY   116       4.321 -34.119   3.957  0.00-15.00           H  
ATOM   1901  C   GLY   116       5.810 -35.314   3.129  0.00-15.00           C  
ATOM   1902  O   GLY   116       6.768 -35.239   2.326  0.00-15.00           O  
ATOM   1903  N   SER   117       4.973 -36.291   2.956  0.00-15.00           N  
ATOM   1904  H   SER   117       4.041 -36.080   3.368  0.00-15.00           H  
ATOM   1905  CA  SER   117       5.166 -37.400   2.099  0.00-15.00           C  
ATOM   1906  HA  SER   117       6.212 -37.675   2.138  0.00-15.00           H  
ATOM   1907  CB  SER   117       4.224 -38.559   2.628  0.00-15.00           C  
ATOM   1908  HB2 SER   117       3.200 -38.281   2.614  0.00-15.00           H  
ATOM   1909  HB3 SER   117       4.363 -38.660   3.677  0.00-15.00           H  
ATOM   1910  OG  SER   117       4.405 -39.837   2.054  0.00-15.00           O  
ATOM   1911  HG  SER   117       5.077 -40.203   2.642  0.00-15.00           H  
ATOM   1912  C   SER   117       4.796 -36.977   0.666  0.00-15.00           C  
ATOM   1913  O   SER   117       3.901 -36.099   0.503  0.00-15.00           O  
ATOM   1914  N   LEU   118       5.433 -37.523  -0.367  0.00-15.00           N  
ATOM   1915  H   LEU   118       6.010 -38.329  -0.206  0.00-15.00           H  
ATOM   1916  CA  LEU   118       5.313 -37.280  -1.785  0.00-15.00           C  
ATOM   1917  HA  LEU   118       5.652 -36.298  -1.855  0.00-15.00           H  
ATOM   1918  CB  LEU   118       6.311 -38.173  -2.643  0.00-15.00           C  
ATOM   1919  HB2 LEU   118       6.219 -39.124  -2.191  0.00-15.00           H  
ATOM   1920  HB3 LEU   118       6.164 -38.128  -3.744  0.00-15.00           H  
ATOM   1921  CG  LEU   118       7.724 -37.751  -2.469  0.00-15.00           C  
ATOM   1922  HG  LEU   118       7.851 -37.432  -1.423  0.00-15.00           H  
ATOM   1923  CD1 LEU   118       8.676 -38.954  -2.813  0.00-15.00           C  
ATOM   1924 HD11 LEU   118       8.486 -39.959  -2.374  0.00-15.00           H  
ATOM   1925 HD12 LEU   118       8.912 -39.062  -3.926  0.00-15.00           H  
ATOM   1926 HD13 LEU   118       9.648 -38.651  -2.432  0.00-15.00           H  
ATOM   1927  CD2 LEU   118       8.163 -36.489  -3.243  0.00-15.00           C  
ATOM   1928 HD21 LEU   118       8.118 -36.668  -4.325  0.00-15.00           H  
ATOM   1929 HD22 LEU   118       9.185 -36.181  -3.011  0.00-15.00           H  
ATOM   1930 HD23 LEU   118       7.438 -35.698  -2.960  0.00-15.00           H  
ATOM   1931  C   LEU   118       3.930 -37.440  -2.340  0.00-15.00           C  
ATOM   1932  O   LEU   118       3.290 -38.485  -2.181  0.00-15.00           O  
ATOM   1933  N   LYS   119       3.374 -36.424  -2.992  0.00-15.00           N  
ATOM   1934  H   LYS   119       3.973 -35.693  -3.351  0.00-15.00           H  
ATOM   1935  CA  LYS   119       1.977 -36.348  -3.397  0.00-15.00           C  
ATOM   1936  HA  LYS   119       1.370 -37.007  -2.721  0.00-15.00           H  
ATOM   1937  CB  LYS   119       1.430 -34.888  -3.103  0.00-15.00           C  
ATOM   1938  HB2 LYS   119       0.687 -34.697  -3.807  0.00-15.00           H  
ATOM   1939  HB3 LYS   119       2.156 -34.096  -3.173  0.00-15.00           H  
ATOM   1940  CG  LYS   119       0.844 -34.735  -1.668  0.00-15.00           C  
ATOM   1941  HG2 LYS   119       0.381 -35.687  -1.302  0.00-15.00           H  
ATOM   1942  HG3 LYS   119       1.667 -34.553  -0.978  0.00-15.00           H  
ATOM   1943  CD  LYS   119      -0.114 -33.531  -1.440  0.00-15.00           C  
ATOM   1944  HD2 LYS   119       0.379 -32.696  -1.854  0.00-15.00           H  
ATOM   1945  HD3 LYS   119      -1.022 -33.633  -2.082  0.00-15.00           H  
ATOM   1946  CE  LYS   119      -0.608 -33.290  -0.020  0.00-15.00           C  
ATOM   1947  HE2 LYS   119      -0.920 -34.202   0.479  0.00-15.00           H  
ATOM   1948  HE3 LYS   119      -1.413 -32.559  -0.246  0.00-15.00           H  
ATOM   1949  NZ  LYS   119       0.279 -32.472   0.750  0.00-15.00           N  
ATOM   1950  HZ1 LYS   119       0.838 -33.061   1.384  0.00-15.00           H  
ATOM   1951  HZ2 LYS   119       0.820 -31.824   0.189  0.00-15.00           H  
ATOM   1952  HZ3 LYS   119      -0.298 -32.006   1.440  0.00-15.00           H  
ATOM   1953  C   LYS   119       1.641 -36.990  -4.772  0.00-15.00           C  
ATOM   1954  O   LYS   119       0.498 -36.857  -5.260  0.00-15.00           O  
ATOM   1955  N   CYS   120       2.623 -37.491  -5.532  0.00-15.00           N  
ATOM   1956  H   CYS   120       3.520 -37.645  -5.108  0.00-15.00           H  
ATOM   1957  CA  CYS   120       2.479 -38.290  -6.690  0.00-15.00           C  
ATOM   1958  HA  CYS   120       1.488 -38.757  -6.763  0.00-15.00           H  
ATOM   1959  CB  CYS   120       2.597 -37.284  -7.806  0.00-15.00           C  
ATOM   1960  HB2 CYS   120       3.528 -36.804  -7.885  0.00-15.00           H  
ATOM   1961  HB3 CYS   120       1.757 -36.590  -7.598  0.00-15.00           H  
ATOM   1962  SG  CYS   120       2.458 -38.017  -9.458  0.00-15.00           S  
ATOM   1963  HG  CYS   120       3.178 -37.097 -10.059  0.00-15.00           H  
ATOM   1964  C   CYS   120       3.637 -39.310  -6.624  0.00-15.00           C  
ATOM   1965  O   CYS   120       4.478 -39.231  -5.751  0.00-15.00           O  
ATOM   1966  N   ALA   121       3.651 -40.206  -7.579  0.00-15.00           N  
ATOM   1967  H   ALA   121       3.005 -40.264  -8.318  0.00-15.00           H  
ATOM   1968  CA  ALA   121       4.795 -41.108  -7.848  0.00-15.00           C  
ATOM   1969  HA  ALA   121       5.255 -41.392  -6.952  0.00-15.00           H  
ATOM   1970  CB  ALA   121       4.256 -42.413  -8.422  0.00-15.00           C  
ATOM   1971  HB1 ALA   121       4.707 -43.295  -7.932  0.00-15.00           H  
ATOM   1972  HB2 ALA   121       3.260 -42.441  -8.175  0.00-15.00           H  
ATOM   1973  HB3 ALA   121       4.419 -42.473  -9.537  0.00-15.00           H  
ATOM   1974  C   ALA   121       5.842 -40.517  -8.883  0.00-15.00           C  
ATOM   1975  O   ALA   121       5.542 -39.614  -9.690  0.00-15.00           O  
ATOM   1976  N   GLN   122       7.058 -41.091  -8.913  0.00-15.00           N  
ATOM   1977  H   GLN   122       7.163 -41.547  -8.038  0.00-15.00           H  
ATOM   1978  CA  GLN   122       8.149 -40.690  -9.814  0.00-15.00           C  
ATOM   1979  HA  GLN   122       8.154 -39.528  -9.889  0.00-15.00           H  
ATOM   1980  CB  GLN   122       9.509 -41.105  -9.181  0.00-15.00           C  
ATOM   1981  HB2 GLN   122       9.631 -42.244  -9.072  0.00-15.00           H  
ATOM   1982  HB3 GLN   122       9.485 -40.676  -8.141  0.00-15.00           H  
ATOM   1983  CG  GLN   122      10.771 -40.471  -9.863  0.00-15.00           C  
ATOM   1984  HG2 GLN   122      10.897 -41.037 -10.792  0.00-15.00           H  
ATOM   1985  HG3 GLN   122      11.637 -40.640  -9.379  0.00-15.00           H  
ATOM   1986  CD  GLN   122      10.644 -38.960 -10.182  0.00-15.00           C  
ATOM   1987  OE1 GLN   122      10.488 -38.206  -9.223  0.00-15.00           O  
ATOM   1988  NE2 GLN   122      10.635 -38.536 -11.388  0.00-15.00           N  
ATOM   1989 HE21 GLN   122      10.725 -39.284 -12.106  0.00-15.00           H  
ATOM   1990 HE22 GLN   122      10.235 -37.628 -11.632  0.00-15.00           H  
ATOM   1991  C   GLN   122       7.927 -41.422 -11.154  0.00-15.00           C  
ATOM   1992  O   GLN   122       8.513 -42.468 -11.473  0.00-15.00           O  
ATOM   1993  N   TYR   123       6.954 -40.889 -11.884  0.00-15.00           N  
ATOM   1994  H   TYR   123       6.450 -40.064 -11.578  0.00-15.00           H  
ATOM   1995  CA  TYR   123       6.398 -41.669 -13.016  0.00-15.00           C  
ATOM   1996  HA  TYR   123       6.398 -42.638 -12.657  0.00-15.00           H  
ATOM   1997  CB  TYR   123       4.913 -41.417 -13.088  0.00-15.00           C  
ATOM   1998  HB2 TYR   123       4.493 -41.568 -12.118  0.00-15.00           H  
ATOM   1999  HB3 TYR   123       4.455 -42.112 -13.678  0.00-15.00           H  
ATOM   2000  CG  TYR   123       4.467 -40.086 -13.591  0.00-15.00           C  
ATOM   2001  CD1 TYR   123       4.437 -38.970 -12.701  0.00-15.00           C  
ATOM   2002  HD1 TYR   123       4.545 -38.949 -11.633  0.00-15.00           H  
ATOM   2003  CE1 TYR   123       4.246 -37.691 -13.216  0.00-15.00           C  
ATOM   2004  HE1 TYR   123       4.156 -36.759 -12.639  0.00-15.00           H  
ATOM   2005  CZ  TYR   123       4.066 -37.499 -14.611  0.00-15.00           C  
ATOM   2006  OH  TYR   123       3.840 -36.286 -15.177  0.00-15.00           O  
ATOM   2007  HH  TYR   123       2.898 -36.155 -15.427  0.00-15.00           H  
ATOM   2008  CE2 TYR   123       3.957 -38.635 -15.441  0.00-15.00           C  
ATOM   2009  HE2 TYR   123       3.839 -38.591 -16.477  0.00-15.00           H  
ATOM   2010  CD2 TYR   123       4.135 -39.928 -14.943  0.00-15.00           C  
ATOM   2011  HD2 TYR   123       3.906 -40.733 -15.698  0.00-15.00           H  
ATOM   2012  C   TYR   123       7.213 -41.630 -14.356  0.00-15.00           C  
ATOM   2013  O   TYR   123       6.854 -42.284 -15.294  0.00-15.00           O  
ATOM   2014  N   TRP   124       8.315 -40.811 -14.382  0.00-15.00           N  
ATOM   2015  H   TRP   124       8.574 -40.344 -13.522  0.00-15.00           H  
ATOM   2016  CA  TRP   124       9.166 -40.537 -15.461  0.00-15.00           C  
ATOM   2017  HA  TRP   124       8.860 -41.238 -16.177  0.00-15.00           H  
ATOM   2018  CB  TRP   124       8.960 -39.136 -16.055  0.00-15.00           C  
ATOM   2019  HB2 TRP   124       7.944 -38.869 -16.101  0.00-15.00           H  
ATOM   2020  HB3 TRP   124       9.326 -38.933 -17.052  0.00-15.00           H  
ATOM   2021  CG  TRP   124       9.511 -37.970 -15.217  0.00-15.00           C  
ATOM   2022  CD1 TRP   124      10.631 -37.285 -15.487  0.00-15.00           C  
ATOM   2023  HD1 TRP   124      11.247 -37.358 -16.392  0.00-15.00           H  
ATOM   2024  NE1 TRP   124      10.957 -36.615 -14.341  0.00-15.00           N  
ATOM   2025  HE1 TRP   124      11.884 -36.222 -14.265  0.00-15.00           H  
ATOM   2026  CE2 TRP   124       9.916 -36.500 -13.479  0.00-15.00           C  
ATOM   2027  CZ2 TRP   124       9.620 -35.706 -12.300  0.00-15.00           C  
ATOM   2028  HZ2 TRP   124      10.425 -35.087 -11.946  0.00-15.00           H  
ATOM   2029  CH2 TRP   124       8.401 -35.957 -11.600  0.00-15.00           C  
ATOM   2030  HH2 TRP   124       8.111 -35.443 -10.705  0.00-15.00           H  
ATOM   2031  CZ3 TRP   124       7.482 -36.904 -12.046  0.00-15.00           C  
ATOM   2032  HZ3 TRP   124       6.527 -37.065 -11.559  0.00-15.00           H  
ATOM   2033  CE3 TRP   124       7.791 -37.622 -13.216  0.00-15.00           C  
ATOM   2034  HE3 TRP   124       7.027 -38.314 -13.554  0.00-15.00           H  
ATOM   2035  CD2 TRP   124       9.003 -37.477 -13.953  0.00-15.00           C  
ATOM   2036  C   TRP   124      10.563 -40.679 -14.958  0.00-15.00           C  
ATOM   2037  O   TRP   124      10.765 -40.516 -13.722  0.00-15.00           O  
ATOM   2038  N   PRO   125      11.557 -40.980 -15.847  0.00-15.00           N  
ATOM   2039  CD  PRO   125      11.328 -41.347 -17.198  0.00-15.00           C  
ATOM   2040  HD2 PRO   125      11.183 -40.413 -17.693  0.00-15.00           H  
ATOM   2041  HD3 PRO   125      10.539 -42.022 -17.201  0.00-15.00           H  
ATOM   2042  CG  PRO   125      12.548 -42.151 -17.704  0.00-15.00           C  
ATOM   2043  HG2 PRO   125      12.870 -41.960 -18.733  0.00-15.00           H  
ATOM   2044  HG3 PRO   125      12.285 -43.246 -17.646  0.00-15.00           H  
ATOM   2045  CB  PRO   125      13.693 -41.942 -16.735  0.00-15.00           C  
ATOM   2046  HB2 PRO   125      14.397 -41.255 -17.169  0.00-15.00           H  
ATOM   2047  HB3 PRO   125      14.283 -42.824 -16.461  0.00-15.00           H  
ATOM   2048  CA  PRO   125      12.947 -41.320 -15.447  0.00-15.00           C  
ATOM   2049  HA  PRO   125      12.950 -42.066 -14.671  0.00-15.00           H  
ATOM   2050  C   PRO   125      13.710 -40.068 -15.091  0.00-15.00           C  
ATOM   2051  O   PRO   125      13.585 -39.134 -15.892  0.00-15.00           O  
ATOM   2052  N   GLN   126      14.434 -39.982 -13.962  0.00-15.00           N  
ATOM   2053  H   GLN   126      14.512 -40.760 -13.364  0.00-15.00           H  
ATOM   2054  CA  GLN   126      15.149 -38.763 -13.678  0.00-15.00           C  
ATOM   2055  HA  GLN   126      14.662 -37.934 -14.114  0.00-15.00           H  
ATOM   2056  CB  GLN   126      15.180 -38.571 -12.186  0.00-15.00           C  
ATOM   2057  HB2 GLN   126      15.800 -39.337 -11.672  0.00-15.00           H  
ATOM   2058  HB3 GLN   126      15.778 -37.668 -11.991  0.00-15.00           H  
ATOM   2059  CG  GLN   126      13.787 -38.432 -11.554  0.00-15.00           C  
ATOM   2060  HG2 GLN   126      13.140 -37.614 -11.951  0.00-15.00           H  
ATOM   2061  HG3 GLN   126      13.262 -39.313 -11.796  0.00-15.00           H  
ATOM   2062  CD  GLN   126      14.019 -38.331 -10.080  0.00-15.00           C  
ATOM   2063  OE1 GLN   126      14.300 -39.310  -9.421  0.00-15.00           O  
ATOM   2064  NE2 GLN   126      13.963 -37.069  -9.573  0.00-15.00           N  
ATOM   2065 HE21 GLN   126      14.028 -37.013  -8.537  0.00-15.00           H  
ATOM   2066 HE22 GLN   126      13.629 -36.327 -10.142  0.00-15.00           H  
ATOM   2067  C   GLN   126      16.592 -38.764 -14.296  0.00-15.00           C  
ATOM   2068  O   GLN   126      17.180 -37.694 -14.394  0.00-15.00           O  
ATOM   2069  N   LYN   127      17.021 -39.877 -14.768  0.00-15.00           N  
ATOM   2070  H   LYN   127      16.363 -40.577 -15.012  0.00-15.00           H  
ATOM   2071  CA  LYN   127      18.356 -39.971 -15.319  0.00-15.00           C  
ATOM   2072  HA  LYN   127      18.665 -38.976 -15.465  0.00-15.00           H  
ATOM   2073  CB  LYN   127      19.282 -40.693 -14.309  0.00-15.00           C  
ATOM   2074  HB2 LYN   127      20.124 -41.169 -14.803  0.00-15.00           H  
ATOM   2075  HB3 LYN   127      18.713 -41.588 -13.956  0.00-15.00           H  
ATOM   2076  CG  LYN   127      19.798 -39.860 -13.168  0.00-15.00           C  
ATOM   2077  HG2 LYN   127      19.079 -39.161 -12.893  0.00-15.00           H  
ATOM   2078  HG3 LYN   127      20.621 -39.337 -13.592  0.00-15.00           H  
ATOM   2079  CD  LYN   127      20.293 -40.607 -11.968  0.00-15.00           C  
ATOM   2080  HD2 LYN   127      19.545 -40.975 -11.351  0.00-15.00           H  
ATOM   2081  HD3 LYN   127      20.819 -41.478 -12.430  0.00-15.00           H  
ATOM   2082  CE  LYN   127      21.348 -39.864 -11.147  0.00-15.00           C  
ATOM   2083  HE2 LYN   127      21.072 -38.850 -11.135  0.00-15.00           H  
ATOM   2084  HE3 LYN   127      21.274 -40.384 -10.182  0.00-15.00           H  
ATOM   2085  NZ  LYN   127      22.737 -39.946 -11.685  0.00-15.00           N  
ATOM   2086  HZ1 LYN   127      23.272 -40.648 -11.156  0.00-15.00           H  
ATOM   2087  HZ2 LYN   127      23.238 -39.116 -11.471  0.00-15.00           H  
ATOM   2088  C   LYN   127      18.369 -40.628 -16.670  0.00-15.00           C  
ATOM   2089  O   LYN   127      17.951 -41.779 -16.808  0.00-15.00           O  
ATOM   2090  N   GLH   128      18.933 -40.013 -17.681  0.00-15.00           N  
ATOM   2091  H   GLH   128      19.213 -39.054 -17.529  0.00-15.00           H  
ATOM   2092  CA  GLH   128      19.115 -40.612 -18.965  0.00-15.00           C  
ATOM   2093  HA  GLH   128      18.136 -40.467 -19.432  0.00-15.00           H  
ATOM   2094  CB  GLH   128      20.115 -39.813 -19.800  0.00-15.00           C  
ATOM   2095  HB2 GLH   128      21.034 -39.771 -19.236  0.00-15.00           H  
ATOM   2096  HB3 GLH   128      20.267 -40.425 -20.680  0.00-15.00           H  
ATOM   2097  CG  GLH   128      19.698 -38.391 -20.342  0.00-15.00           C  
ATOM   2098  HG2 GLH   128      18.640 -38.386 -20.556  0.00-15.00           H  
ATOM   2099  HG3 GLH   128      20.267 -38.096 -21.221  0.00-15.00           H  
ATOM   2100  CD  GLH   128      20.048 -37.273 -19.361  0.00-15.00           C  
ATOM   2101  OE1 GLH   128      20.203 -37.669 -18.057  0.00-15.00           O  
ATOM   2102  OE2 GLH   128      19.984 -36.115 -19.729  0.00-15.00           O  
ATOM   2103  HE1 GLH   128      21.070 -37.446 -17.749  0.00-15.00           H  
ATOM   2104  C   GLH   128      19.498 -42.053 -19.027  0.00-15.00           C  
ATOM   2105  O   GLH   128      19.050 -42.834 -19.861  0.00-15.00           O  
ATOM   2106  N   GLH   129      20.398 -42.464 -18.147  0.00-15.00           N  
ATOM   2107  H   GLH   129      20.529 -41.869 -17.338  0.00-15.00           H  
ATOM   2108  CA  GLH   129      21.131 -43.716 -18.199  0.00-15.00           C  
ATOM   2109  HA  GLH   129      21.171 -44.065 -19.209  0.00-15.00           H  
ATOM   2110  CB  GLH   129      22.576 -43.594 -17.676  0.00-15.00           C  
ATOM   2111  HB2 GLH   129      23.153 -44.450 -17.970  0.00-15.00           H  
ATOM   2112  HB3 GLH   129      23.039 -42.785 -18.199  0.00-15.00           H  
ATOM   2113  CG  GLH   129      22.743 -43.286 -16.155  0.00-15.00           C  
ATOM   2114  HG2 GLH   129      21.852 -43.754 -15.669  0.00-15.00           H  
ATOM   2115  HG3 GLH   129      23.710 -43.764 -15.795  0.00-15.00           H  
ATOM   2116  CD  GLH   129      22.797 -41.799 -15.835  0.00-15.00           C  
ATOM   2117  OE1 GLH   129      22.247 -40.983 -16.800  0.00-15.00           O  
ATOM   2118  OE2 GLH   129      23.228 -41.419 -14.750  0.00-15.00           O  
ATOM   2119  HE1 GLH   129      21.505 -40.486 -16.518  0.00-15.00           H  
ATOM   2120  C   GLH   129      20.289 -44.782 -17.502  0.00-15.00           C  
ATOM   2121  O   GLH   129      20.562 -46.038 -17.515  0.00-15.00           O  
ATOM   2122  N   LYN   130      19.228 -44.321 -16.815  0.00-15.00           N  
ATOM   2123  H   LYN   130      19.194 -43.419 -16.449  0.00-15.00           H  
ATOM   2124  CA  LYN   130      18.304 -45.287 -16.190  0.00-15.00           C  
ATOM   2125  HA  LYN   130      18.611 -46.341 -16.431  0.00-15.00           H  
ATOM   2126  CB  LYN   130      18.274 -45.070 -14.704  0.00-15.00           C  
ATOM   2127  HB2 LYN   130      18.152 -44.018 -14.414  0.00-15.00           H  
ATOM   2128  HB3 LYN   130      17.400 -45.561 -14.359  0.00-15.00           H  
ATOM   2129  CG  LYN   130      19.539 -45.569 -13.924  0.00-15.00           C  
ATOM   2130  HG2 LYN   130      19.710 -46.626 -14.138  0.00-15.00           H  
ATOM   2131  HG3 LYN   130      20.382 -45.002 -14.277  0.00-15.00           H  
ATOM   2132  CD  LYN   130      19.378 -45.484 -12.454  0.00-15.00           C  
ATOM   2133  HD2 LYN   130      18.381 -45.633 -12.122  0.00-15.00           H  
ATOM   2134  HD3 LYN   130      19.682 -44.486 -12.129  0.00-15.00           H  
ATOM   2135  CE  LYN   130      20.416 -46.424 -11.769  0.00-15.00           C  
ATOM   2136  HE2 LYN   130      21.400 -46.398 -12.205  0.00-15.00           H  
ATOM   2137  HE3 LYN   130      20.495 -46.053 -10.755  0.00-15.00           H  
ATOM   2138  NZ  LYN   130      19.958 -47.793 -11.856  0.00-15.00           N  
ATOM   2139  HZ1 LYN   130      19.122 -47.835 -12.405  0.00-15.00           H  
ATOM   2140  HZ2 LYN   130      20.697 -48.318 -12.308  0.00-15.00           H  
ATOM   2141  C   LYN   130      16.892 -45.067 -16.711  0.00-15.00           C  
ATOM   2142  O   LYN   130      16.087 -44.324 -16.102  0.00-15.00           O  
ATOM   2143  N   GLH   131      16.562 -45.872 -17.743  0.00-15.00           N  
ATOM   2144  H   GLH   131      17.021 -46.756 -17.779  0.00-15.00           H  
ATOM   2145  CA  GLH   131      15.183 -45.781 -18.327  0.00-15.00           C  
ATOM   2146  HA  GLH   131      14.869 -44.761 -18.417  0.00-15.00           H  
ATOM   2147  CB  GLH   131      15.269 -46.379 -19.725  0.00-15.00           C  
ATOM   2148  HB2 GLH   131      16.091 -45.844 -20.302  0.00-15.00           H  
ATOM   2149  HB3 GLH   131      14.337 -46.186 -20.242  0.00-15.00           H  
ATOM   2150  CG  GLH   131      15.422 -47.901 -19.801  0.00-15.00           C  
ATOM   2151  HG2 GLH   131      14.974 -48.269 -18.908  0.00-15.00           H  
ATOM   2152  HG3 GLH   131      14.895 -48.304 -20.652  0.00-15.00           H  
ATOM   2153  CD  GLH   131      16.852 -48.389 -19.841  0.00-15.00           C  
ATOM   2154  OE1 GLH   131      17.831 -47.581 -19.505  0.00-15.00           O  
ATOM   2155  OE2 GLH   131      17.020 -49.609 -20.183  0.00-15.00           O  
ATOM   2156  HE1 GLH   131      18.650 -48.029 -19.632  0.00-15.00           H  
ATOM   2157  C   GLH   131      14.196 -46.634 -17.507  0.00-15.00           C  
ATOM   2158  O   GLH   131      14.606 -47.471 -16.705  0.00-15.00           O  
ATOM   2159  N   MET   132      12.937 -46.333 -17.680  0.00-15.00           N  
ATOM   2160  H   MET   132      12.641 -45.444 -17.981  0.00-15.00           H  
ATOM   2161  CA  MET   132      11.960 -47.160 -17.038  0.00-15.00           C  
ATOM   2162  HA  MET   132      12.440 -47.717 -16.206  0.00-15.00           H  
ATOM   2163  CB  MET   132      10.901 -46.255 -16.441  0.00-15.00           C  
ATOM   2164  HB2 MET   132      10.643 -45.527 -17.242  0.00-15.00           H  
ATOM   2165  HB3 MET   132       9.978 -46.782 -16.270  0.00-15.00           H  
ATOM   2166  CG  MET   132      11.322 -45.608 -15.144  0.00-15.00           C  
ATOM   2167  HG2 MET   132      12.390 -45.270 -15.262  0.00-15.00           H  
ATOM   2168  HG3 MET   132      11.360 -46.356 -14.345  0.00-15.00           H  
ATOM   2169  SD  MET   132      10.298 -44.251 -14.622  0.00-15.00           S  
ATOM   2170  CE  MET   132       9.014 -45.072 -13.711  0.00-15.00           C  
ATOM   2171  HE1 MET   132       8.022 -44.689 -13.945  0.00-15.00           H  
ATOM   2172  HE2 MET   132       9.111 -44.998 -12.629  0.00-15.00           H  
ATOM   2173  HE3 MET   132       9.026 -46.161 -14.004  0.00-15.00           H  
ATOM   2174  C   MET   132      11.212 -48.141 -18.008  0.00-15.00           C  
ATOM   2175  O   MET   132      10.969 -47.868 -19.201  0.00-15.00           O  
ATOM   2176  N   ILE   133      10.842 -49.303 -17.424  0.00-15.00           N  
ATOM   2177  H   ILE   133      11.080 -49.518 -16.480  0.00-15.00           H  
ATOM   2178  CA  ILE   133      10.082 -50.268 -18.196  0.00-15.00           C  
ATOM   2179  HA  ILE   133       9.711 -49.723 -19.087  0.00-15.00           H  
ATOM   2180  CB  ILE   133      10.903 -51.546 -18.429  0.00-15.00           C  
ATOM   2181  HB  ILE   133      11.604 -51.829 -17.601  0.00-15.00           H  
ATOM   2182  CG2 ILE   133       9.874 -52.682 -18.632  0.00-15.00           C  
ATOM   2183 HG21 ILE   133      10.064 -53.518 -17.961  0.00-15.00           H  
ATOM   2184 HG22 ILE   133      10.042 -53.138 -19.651  0.00-15.00           H  
ATOM   2185 HG23 ILE   133       8.802 -52.351 -18.487  0.00-15.00           H  
ATOM   2186  CG1 ILE   133      11.623 -51.367 -19.779  0.00-15.00           C  
ATOM   2187 HG12 ILE   133      12.164 -50.410 -19.739  0.00-15.00           H  
ATOM   2188 HG13 ILE   133      10.873 -51.343 -20.523  0.00-15.00           H  
ATOM   2189  CD1 ILE   133      12.580 -52.520 -20.159  0.00-15.00           C  
ATOM   2190 HD11 ILE   133      12.140 -53.433 -19.850  0.00-15.00           H  
ATOM   2191 HD12 ILE   133      13.574 -52.448 -19.640  0.00-15.00           H  
ATOM   2192 HD13 ILE   133      12.710 -52.570 -21.244  0.00-15.00           H  
ATOM   2193  C   ILE   133       8.802 -50.488 -17.425  0.00-15.00           C  
ATOM   2194  O   ILE   133       8.812 -50.783 -16.219  0.00-15.00           O  
ATOM   2195  N   PHE   134       7.631 -50.335 -18.043  0.00-15.00           N  
ATOM   2196  H   PHE   134       7.642 -50.080 -19.042  0.00-15.00           H  
ATOM   2197  CA  PHE   134       6.398 -50.676 -17.409  0.00-15.00           C  
ATOM   2198  HA  PHE   134       6.589 -50.865 -16.357  0.00-15.00           H  
ATOM   2199  CB  PHE   134       5.368 -49.587 -17.646  0.00-15.00           C  
ATOM   2200  HB2 PHE   134       4.405 -49.814 -17.254  0.00-15.00           H  
ATOM   2201  HB3 PHE   134       5.213 -49.581 -18.718  0.00-15.00           H  
ATOM   2202  CG  PHE   134       5.897 -48.205 -17.195  0.00-15.00           C  
ATOM   2203  CD1 PHE   134       5.687 -47.828 -15.875  0.00-15.00           C  
ATOM   2204  HD1 PHE   134       5.299 -48.584 -15.180  0.00-15.00           H  
ATOM   2205  CE1 PHE   134       6.266 -46.602 -15.460  0.00-15.00           C  
ATOM   2206  HE1 PHE   134       6.414 -46.428 -14.462  0.00-15.00           H  
ATOM   2207  CZ  PHE   134       6.979 -45.842 -16.400  0.00-15.00           C  
ATOM   2208  HZ  PHE   134       7.531 -44.945 -16.050  0.00-15.00           H  
ATOM   2209  CE2 PHE   134       7.072 -46.199 -17.738  0.00-15.00           C  
ATOM   2210  HE2 PHE   134       7.653 -45.615 -18.406  0.00-15.00           H  
ATOM   2211  CD2 PHE   134       6.583 -47.445 -18.153  0.00-15.00           C  
ATOM   2212  HD2 PHE   134       6.798 -47.870 -19.078  0.00-15.00           H  
ATOM   2213  C   PHE   134       5.912 -52.024 -17.978  0.00-15.00           C  
ATOM   2214  O   PHE   134       5.489 -52.199 -19.176  0.00-15.00           O  
ATOM   2215  N   GLH   135       6.055 -53.103 -17.161  0.00-15.00           N  
ATOM   2216  H   GLH   135       6.216 -52.918 -16.159  0.00-15.00           H  
ATOM   2217  CA  GLH   135       5.844 -54.483 -17.555  0.00-15.00           C  
ATOM   2218  HA  GLH   135       6.454 -54.541 -18.511  0.00-15.00           H  
ATOM   2219  CB  GLH   135       6.416 -55.418 -16.539  0.00-15.00           C  
ATOM   2220  HB2 GLH   135       5.739 -55.331 -15.714  0.00-15.00           H  
ATOM   2221  HB3 GLH   135       6.418 -56.434 -16.945  0.00-15.00           H  
ATOM   2222  CG  GLH   135       7.853 -55.148 -16.215  0.00-15.00           C  
ATOM   2223  HG2 GLH   135       8.434 -55.050 -17.102  0.00-15.00           H  
ATOM   2224  HG3 GLH   135       7.874 -54.123 -15.785  0.00-15.00           H  
ATOM   2225  CD  GLH   135       8.443 -56.160 -15.261  0.00-15.00           C  
ATOM   2226  OE1 GLH   135       8.152 -57.462 -15.494  0.00-15.00           O  
ATOM   2227  OE2 GLH   135       9.220 -55.784 -14.351  0.00-15.00           O  
ATOM   2228  HE1 GLH   135       8.845 -58.021 -15.159  0.00-15.00           H  
ATOM   2229  C   GLH   135       4.445 -54.835 -17.853  0.00-15.00           C  
ATOM   2230  O   GLH   135       4.146 -55.486 -18.847  0.00-15.00           O  
ATOM   2231  N   ASH   136       3.545 -54.324 -17.044  0.00-15.00           N  
ATOM   2232  H   ASH   136       3.911 -53.888 -16.186  0.00-15.00           H  
ATOM   2233  CA  ASH   136       2.135 -54.538 -17.179  0.00-15.00           C  
ATOM   2234  HA  ASH   136       2.074 -55.576 -17.155  0.00-15.00           H  
ATOM   2235  CB  ASH   136       1.345 -54.030 -15.978  0.00-15.00           C  
ATOM   2236  HB2 ASH   136       0.266 -54.387 -16.071  0.00-15.00           H  
ATOM   2237  HB3 ASH   136       1.753 -54.466 -15.031  0.00-15.00           H  
ATOM   2238  CG  ASH   136       1.409 -52.514 -15.857  0.00-15.00           C  
ATOM   2239  OD1 ASH   136       2.539 -51.895 -16.187  0.00-15.00           O  
ATOM   2240  OD2 ASH   136       0.487 -51.936 -15.286  0.00-15.00           O  
ATOM   2241  HD1 ASH   136       2.928 -51.405 -15.462  0.00-15.00           H  
ATOM   2242  C   ASH   136       1.556 -54.110 -18.504  0.00-15.00           C  
ATOM   2243  O   ASH   136       0.773 -54.788 -19.151  0.00-15.00           O  
ATOM   2244  N   THR   137       2.039 -52.906 -18.944  0.00-15.00           N  
ATOM   2245  H   THR   137       2.423 -52.290 -18.282  0.00-15.00           H  
ATOM   2246  CA  THR   137       1.506 -52.394 -20.204  0.00-15.00           C  
ATOM   2247  HA  THR   137       0.689 -53.043 -20.535  0.00-15.00           H  
ATOM   2248  CB  THR   137       1.018 -50.939 -19.984  0.00-15.00           C  
ATOM   2249  HB  THR   137       0.707 -50.571 -20.965  0.00-15.00           H  
ATOM   2250  CG2 THR   137      -0.076 -50.871 -18.956  0.00-15.00           C  
ATOM   2251 HG21 THR   137      -0.313 -51.836 -18.582  0.00-15.00           H  
ATOM   2252 HG22 THR   137       0.214 -50.197 -18.166  0.00-15.00           H  
ATOM   2253 HG23 THR   137      -1.004 -50.480 -19.385  0.00-15.00           H  
ATOM   2254  OG1 THR   137       2.063 -50.070 -19.485  0.00-15.00           O  
ATOM   2255  HG1 THR   137       2.809 -50.629 -19.449  0.00-15.00           H  
ATOM   2256  C   THR   137       2.528 -52.479 -21.330  0.00-15.00           C  
ATOM   2257  O   THR   137       2.201 -51.924 -22.410  0.00-15.00           O  
ATOM   2258  N   ASN   138       3.682 -53.145 -21.132  0.00-15.00           N  
ATOM   2259  H   ASN   138       3.921 -53.346 -20.196  0.00-15.00           H  
ATOM   2260  CA  ASN   138       4.632 -53.321 -22.160  0.00-15.00           C  
ATOM   2261  HA  ASN   138       5.568 -53.676 -21.640  0.00-15.00           H  
ATOM   2262  CB  ASN   138       4.143 -54.272 -23.191  0.00-15.00           C  
ATOM   2263  HB2 ASN   138       3.568 -53.772 -23.944  0.00-15.00           H  
ATOM   2264  HB3 ASN   138       3.421 -54.928 -22.701  0.00-15.00           H  
ATOM   2265  CG  ASN   138       5.256 -55.032 -23.824  0.00-15.00           C  
ATOM   2266  OD1 ASN   138       6.242 -55.371 -23.206  0.00-15.00           O  
ATOM   2267  ND2 ASN   138       5.134 -55.224 -25.159  0.00-15.00           N  
ATOM   2268 HD21 ASN   138       4.456 -54.730 -25.738  0.00-15.00           H  
ATOM   2269 HD22 ASN   138       5.743 -55.897 -25.571  0.00-15.00           H  
ATOM   2270  C   ASN   138       5.118 -51.976 -22.838  0.00-15.00           C  
ATOM   2271  O   ASN   138       5.034 -51.911 -24.038  0.00-15.00           O  
ATOM   2272  N   LEU   139       5.573 -50.997 -22.067  0.00-15.00           N  
ATOM   2273  H   LEU   139       5.897 -51.290 -21.119  0.00-15.00           H  
ATOM   2274  CA  LEU   139       6.031 -49.743 -22.615  0.00-15.00           C  
ATOM   2275  HA  LEU   139       6.036 -49.817 -23.672  0.00-15.00           H  
ATOM   2276  CB  LEU   139       5.062 -48.585 -22.203  0.00-15.00           C  
ATOM   2277  HB2 LEU   139       5.075 -48.557 -21.145  0.00-15.00           H  
ATOM   2278  HB3 LEU   139       5.530 -47.634 -22.561  0.00-15.00           H  
ATOM   2279  CG  LEU   139       3.678 -48.616 -22.799  0.00-15.00           C  
ATOM   2280  HG  LEU   139       3.301 -49.654 -22.858  0.00-15.00           H  
ATOM   2281  CD1 LEU   139       2.637 -47.894 -21.967  0.00-15.00           C  
ATOM   2282 HD11 LEU   139       2.822 -48.144 -20.914  0.00-15.00           H  
ATOM   2283 HD12 LEU   139       1.580 -48.162 -22.176  0.00-15.00           H  
ATOM   2284 HD13 LEU   139       2.844 -46.796 -22.110  0.00-15.00           H  
ATOM   2285  CD2 LEU   139       3.642 -47.976 -24.202  0.00-15.00           C  
ATOM   2286 HD21 LEU   139       3.974 -48.782 -24.949  0.00-15.00           H  
ATOM   2287 HD22 LEU   139       4.359 -47.165 -24.196  0.00-15.00           H  
ATOM   2288 HD23 LEU   139       2.638 -47.643 -24.482  0.00-15.00           H  
ATOM   2289  C   LEU   139       7.369 -49.348 -22.080  0.00-15.00           C  
ATOM   2290  O   LEU   139       7.707 -49.800 -20.925  0.00-15.00           O  
ATOM   2291  N   LYN   140       8.160 -48.583 -22.860  0.00-15.00           N  
ATOM   2292  H   LYN   140       7.910 -48.465 -23.870  0.00-15.00           H  
ATOM   2293  CA  LYN   140       9.443 -48.137 -22.316  0.00-15.00           C  
ATOM   2294  HA  LYN   140       9.583 -48.384 -21.275  0.00-15.00           H  
ATOM   2295  CB  LYN   140      10.640 -48.801 -23.092  0.00-15.00           C  
ATOM   2296  HB2 LYN   140      10.560 -48.623 -24.171  0.00-15.00           H  
ATOM   2297  HB3 LYN   140      10.569 -49.844 -22.935  0.00-15.00           H  
ATOM   2298  CG  LYN   140      12.007 -48.397 -22.617  0.00-15.00           C  
ATOM   2299  HG2 LYN   140      12.255 -47.464 -23.068  0.00-15.00           H  
ATOM   2300  HG3 LYN   140      12.049 -48.297 -21.524  0.00-15.00           H  
ATOM   2301  CD  LYN   140      13.100 -49.374 -23.121  0.00-15.00           C  
ATOM   2302  HD2 LYN   140      13.893 -49.470 -22.383  0.00-15.00           H  
ATOM   2303  HD3 LYN   140      12.649 -50.390 -23.252  0.00-15.00           H  
ATOM   2304  CE  LYN   140      13.755 -48.911 -24.416  0.00-15.00           C  
ATOM   2305  HE2 LYN   140      13.048 -49.074 -25.251  0.00-15.00           H  
ATOM   2306  HE3 LYN   140      14.066 -47.878 -24.284  0.00-15.00           H  
ATOM   2307  NZ  LYN   140      14.992 -49.631 -24.645  0.00-15.00           N  
ATOM   2308  HZ1 LYN   140      15.745 -49.012 -24.893  0.00-15.00           H  
ATOM   2309  HZ2 LYN   140      14.981 -50.284 -25.394  0.00-15.00           H  
ATOM   2310  C   LYN   140       9.595 -46.619 -22.317  0.00-15.00           C  
ATOM   2311  O   LYN   140       9.162 -45.977 -23.274  0.00-15.00           O  
ATOM   2312  N   LEU   141      10.147 -46.112 -21.217  0.00-15.00           N  
ATOM   2313  H   LEU   141      10.451 -46.643 -20.408  0.00-15.00           H  
ATOM   2314  CA  LEU   141      10.335 -44.634 -21.191  0.00-15.00           C  
ATOM   2315  HA  LEU   141      10.034 -44.205 -22.118  0.00-15.00           H  
ATOM   2316  CB  LEU   141       9.350 -44.184 -20.114  0.00-15.00           C  
ATOM   2317  HB2 LEU   141       8.365 -44.622 -20.219  0.00-15.00           H  
ATOM   2318  HB3 LEU   141       9.620 -44.573 -19.115  0.00-15.00           H  
ATOM   2319  CG  LEU   141       9.154 -42.690 -20.012  0.00-15.00           C  
ATOM   2320  HG  LEU   141      10.065 -42.123 -19.751  0.00-15.00           H  
ATOM   2321  CD1 LEU   141       8.742 -42.245 -21.414  0.00-15.00           C  
ATOM   2322 HD11 LEU   141       8.358 -43.007 -22.021  0.00-15.00           H  
ATOM   2323 HD12 LEU   141       7.927 -41.553 -21.488  0.00-15.00           H  
ATOM   2324 HD13 LEU   141       9.577 -41.776 -21.903  0.00-15.00           H  
ATOM   2325  CD2 LEU   141       8.164 -42.373 -18.881  0.00-15.00           C  
ATOM   2326 HD21 LEU   141       7.694 -43.260 -18.515  0.00-15.00           H  
ATOM   2327 HD22 LEU   141       8.488 -41.803 -18.026  0.00-15.00           H  
ATOM   2328 HD23 LEU   141       7.501 -41.653 -19.353  0.00-15.00           H  
ATOM   2329  C   LEU   141      11.785 -44.224 -20.838  0.00-15.00           C  
ATOM   2330  O   LEU   141      12.380 -44.732 -19.852  0.00-15.00           O  
ATOM   2331  N   THR   142      12.288 -43.250 -21.573  0.00-15.00           N  
ATOM   2332  H   THR   142      11.723 -42.954 -22.383  0.00-15.00           H  
ATOM   2333  CA  THR   142      13.674 -42.813 -21.439  0.00-15.00           C  
ATOM   2334  HA  THR   142      14.153 -43.256 -20.497  0.00-15.00           H  
ATOM   2335  CB  THR   142      14.464 -43.307 -22.599  0.00-15.00           C  
ATOM   2336  HB  THR   142      14.170 -42.871 -23.573  0.00-15.00           H  
ATOM   2337  CG2 THR   142      15.907 -42.909 -22.353  0.00-15.00           C  
ATOM   2338 HG21 THR   142      16.530 -43.802 -22.261  0.00-15.00           H  
ATOM   2339 HG22 THR   142      16.298 -42.420 -23.280  0.00-15.00           H  
ATOM   2340 HG23 THR   142      16.046 -42.168 -21.584  0.00-15.00           H  
ATOM   2341  OG1 THR   142      14.388 -44.724 -22.707  0.00-15.00           O  
ATOM   2342  HG1 THR   142      15.158 -45.009 -23.167  0.00-15.00           H  
ATOM   2343  C   THR   142      13.748 -41.288 -21.432  0.00-15.00           C  
ATOM   2344  O   THR   142      13.233 -40.652 -22.343  0.00-15.00           O  
ATOM   2345  N   LEU   143      14.414 -40.720 -20.475  0.00-15.00           N  
ATOM   2346  H   LEU   143      14.638 -41.273 -19.684  0.00-15.00           H  
ATOM   2347  CA  LEU   143      14.741 -39.331 -20.428  0.00-15.00           C  
ATOM   2348  HA  LEU   143      13.868 -38.757 -20.656  0.00-15.00           H  
ATOM   2349  CB  LEU   143      15.259 -38.914 -19.069  0.00-15.00           C  
ATOM   2350  HB2 LEU   143      14.514 -39.223 -18.286  0.00-15.00           H  
ATOM   2351  HB3 LEU   143      16.180 -39.493 -18.850  0.00-15.00           H  
ATOM   2352  CG  LEU   143      15.632 -37.442 -18.871  0.00-15.00           C  
ATOM   2353  HG  LEU   143      16.348 -37.203 -19.713  0.00-15.00           H  
ATOM   2354  CD1 LEU   143      14.450 -36.552 -19.090  0.00-15.00           C  
ATOM   2355 HD11 LEU   143      14.649 -35.543 -18.814  0.00-15.00           H  
ATOM   2356 HD12 LEU   143      13.660 -36.927 -18.483  0.00-15.00           H  
ATOM   2357 HD13 LEU   143      14.143 -36.643 -20.136  0.00-15.00           H  
ATOM   2358  CD2 LEU   143      16.321 -37.208 -17.555  0.00-15.00           C  
ATOM   2359 HD21 LEU   143      16.769 -38.063 -17.156  0.00-15.00           H  
ATOM   2360 HD22 LEU   143      17.112 -36.539 -17.666  0.00-15.00           H  
ATOM   2361 HD23 LEU   143      15.614 -36.841 -16.831  0.00-15.00           H  
ATOM   2362  C   LEU   143      15.802 -39.006 -21.488  0.00-15.00           C  
ATOM   2363  O   LEU   143      16.866 -39.571 -21.491  0.00-15.00           O  
ATOM   2364  N   ILE   144      15.449 -38.006 -22.355  0.00-15.00           N  
ATOM   2365  H   ILE   144      14.418 -37.832 -22.419  0.00-15.00           H  
ATOM   2366  CA  ILE   144      16.252 -37.615 -23.486  0.00-15.00           C  
ATOM   2367  HA  ILE   144      17.005 -38.379 -23.509  0.00-15.00           H  
ATOM   2368  CB  ILE   144      15.493 -37.580 -24.809  0.00-15.00           C  
ATOM   2369  HB  ILE   144      14.695 -36.863 -24.599  0.00-15.00           H  
ATOM   2370  CG2 ILE   144      16.337 -37.024 -25.928  0.00-15.00           C  
ATOM   2371 HG21 ILE   144      17.252 -37.595 -25.979  0.00-15.00           H  
ATOM   2372 HG22 ILE   144      15.813 -37.103 -26.852  0.00-15.00           H  
ATOM   2373 HG23 ILE   144      16.473 -35.968 -25.808  0.00-15.00           H  
ATOM   2374  CG1 ILE   144      14.892 -38.917 -25.152  0.00-15.00           C  
ATOM   2375 HG12 ILE   144      14.262 -39.274 -24.352  0.00-15.00           H  
ATOM   2376 HG13 ILE   144      14.279 -38.793 -26.051  0.00-15.00           H  
ATOM   2377  CD1 ILE   144      15.989 -40.015 -25.463  0.00-15.00           C  
ATOM   2378 HD11 ILE   144      16.270 -39.917 -26.492  0.00-15.00           H  
ATOM   2379 HD12 ILE   144      15.519 -40.991 -25.318  0.00-15.00           H  
ATOM   2380 HD13 ILE   144      16.817 -39.904 -24.738  0.00-15.00           H  
ATOM   2381  C   ILE   144      17.058 -36.297 -23.269  0.00-15.00           C  
ATOM   2382  O   ILE   144      18.215 -36.219 -23.590  0.00-15.00           O  
ATOM   2383  N   SER   145      16.415 -35.367 -22.617  0.00-15.00           N  
ATOM   2384  H   SER   145      15.378 -35.362 -22.625  0.00-15.00           H  
ATOM   2385  CA  SER   145      17.036 -34.070 -22.330  0.00-15.00           C  
ATOM   2386  HA  SER   145      17.918 -34.177 -21.796  0.00-15.00           H  
ATOM   2387  CB  SER   145      17.101 -33.179 -23.558  0.00-15.00           C  
ATOM   2388  HB2 SER   145      17.817 -32.356 -23.481  0.00-15.00           H  
ATOM   2389  HB3 SER   145      17.315 -33.723 -24.489  0.00-15.00           H  
ATOM   2390  OG  SER   145      15.833 -32.541 -23.672  0.00-15.00           O  
ATOM   2391  HG  SER   145      15.160 -33.251 -23.769  0.00-15.00           H  
ATOM   2392  C   SER   145      16.114 -33.421 -21.276  0.00-15.00           C  
ATOM   2393  O   SER   145      14.956 -33.739 -21.167  0.00-15.00           O  
ATOM   2394  N   GLH   146      16.646 -32.376 -20.590  0.00-15.00           N  
ATOM   2395  H   GLH   146      17.552 -31.968 -20.882  0.00-15.00           H  
ATOM   2396  CA  GLH   146      15.793 -31.515 -19.743  0.00-15.00           C  
ATOM   2397  HA  GLH   146      14.838 -31.467 -20.256  0.00-15.00           H  
ATOM   2398  CB  GLH   146      15.505 -32.259 -18.387  0.00-15.00           C  
ATOM   2399  HB2 GLH   146      14.666 -31.752 -17.910  0.00-15.00           H  
ATOM   2400  HB3 GLH   146      15.093 -33.223 -18.640  0.00-15.00           H  
ATOM   2401  CG  GLH   146      16.622 -32.506 -17.459  0.00-15.00           C  
ATOM   2402  HG2 GLH   146      17.286 -33.253 -17.892  0.00-15.00           H  
ATOM   2403  HG3 GLH   146      17.154 -31.620 -17.180  0.00-15.00           H  
ATOM   2404  CD  GLH   146      16.002 -32.896 -16.134  0.00-15.00           C  
ATOM   2405  OE1 GLH   146      14.655 -32.934 -16.081  0.00-15.00           O  
ATOM   2406  OE2 GLH   146      16.710 -33.321 -15.213  0.00-15.00           O  
ATOM   2407  HE1 GLH   146      14.465 -32.908 -15.149  0.00-15.00           H  
ATOM   2408  C   GLH   146      16.323 -30.133 -19.521  0.00-15.00           C  
ATOM   2409  O   GLH   146      17.306 -29.962 -18.923  0.00-15.00           O  
ATOM   2410  N   ASH   147      15.681 -29.165 -20.129  0.00-15.00           N  
ATOM   2411  H   ASH   147      14.938 -29.425 -20.769  0.00-15.00           H  
ATOM   2412  CA  ASH   147      15.919 -27.754 -19.865  0.00-15.00           C  
ATOM   2413  HA  ASH   147      16.932 -27.699 -19.734  0.00-15.00           H  
ATOM   2414  CB  ASH   147      15.341 -26.912 -21.069  0.00-15.00           C  
ATOM   2415  HB2 ASH   147      15.728 -27.318 -22.008  0.00-15.00           H  
ATOM   2416  HB3 ASH   147      14.252 -26.989 -21.096  0.00-15.00           H  
ATOM   2417  CG  ASH   147      15.616 -25.398 -20.924  0.00-15.00           C  
ATOM   2418  OD1 ASH   147      16.538 -25.041 -20.011  0.00-15.00           O  
ATOM   2419  OD2 ASH   147      14.930 -24.602 -21.602  0.00-15.00           O  
ATOM   2420  HD1 ASH   147      16.314 -24.150 -19.710  0.00-15.00           H  
ATOM   2421  C   ASH   147      15.268 -27.295 -18.566  0.00-15.00           C  
ATOM   2422  O   ASH   147      14.051 -27.034 -18.445  0.00-15.00           O  
ATOM   2423  N   ILE   148      16.142 -27.049 -17.512  0.00-15.00           N  
ATOM   2424  H   ILE   148      17.152 -26.973 -17.754  0.00-15.00           H  
ATOM   2425  CA  ILE   148      15.750 -26.647 -16.155  0.00-15.00           C  
ATOM   2426  HA  ILE   148      14.736 -27.028 -15.937  0.00-15.00           H  
ATOM   2427  CB  ILE   148      16.653 -27.326 -15.112  0.00-15.00           C  
ATOM   2428  HB  ILE   148      17.721 -27.026 -15.156  0.00-15.00           H  
ATOM   2429  CG2 ILE   148      16.225 -26.868 -13.686  0.00-15.00           C  
ATOM   2430 HG21 ILE   148      16.702 -27.335 -12.853  0.00-15.00           H  
ATOM   2431 HG22 ILE   148      16.520 -25.750 -13.463  0.00-15.00           H  
ATOM   2432 HG23 ILE   148      15.168 -27.011 -13.540  0.00-15.00           H  
ATOM   2433  CG1 ILE   148      16.553 -28.865 -15.189  0.00-15.00           C  
ATOM   2434 HG12 ILE   148      15.586 -29.147 -14.852  0.00-15.00           H  
ATOM   2435 HG13 ILE   148      16.742 -29.294 -16.178  0.00-15.00           H  
ATOM   2436  CD1 ILE   148      17.644 -29.494 -14.288  0.00-15.00           C  
ATOM   2437 HD11 ILE   148      18.517 -28.930 -14.355  0.00-15.00           H  
ATOM   2438 HD12 ILE   148      17.276 -29.598 -13.276  0.00-15.00           H  
ATOM   2439 HD13 ILE   148      17.794 -30.476 -14.693  0.00-15.00           H  
ATOM   2440  C   ILE   148      15.711 -25.128 -15.962  0.00-15.00           C  
ATOM   2441  O   ILE   148      16.718 -24.548 -16.200  0.00-15.00           O  
ATOM   2442  N   LYN   149      14.584 -24.534 -15.489  0.00-15.00           N  
ATOM   2443  H   LYN   149      14.004 -25.168 -15.015  0.00-15.00           H  
ATOM   2444  CA  LYN   149      14.484 -23.100 -15.209  0.00-15.00           C  
ATOM   2445  HA  LYN   149      15.468 -22.668 -15.506  0.00-15.00           H  
ATOM   2446  CB  LYN   149      13.434 -22.478 -16.148  0.00-15.00           C  
ATOM   2447  HB2 LYN   149      13.364 -21.463 -15.967  0.00-15.00           H  
ATOM   2448  HB3 LYN   149      12.429 -22.914 -15.934  0.00-15.00           H  
ATOM   2449  CG  LYN   149      13.711 -22.928 -17.618  0.00-15.00           C  
ATOM   2450  HG2 LYN   149      14.759 -23.143 -17.730  0.00-15.00           H  
ATOM   2451  HG3 LYN   149      13.038 -23.718 -18.006  0.00-15.00           H  
ATOM   2452  CD  LYN   149      13.553 -21.706 -18.492  0.00-15.00           C  
ATOM   2453  HD2 LYN   149      12.538 -21.650 -18.894  0.00-15.00           H  
ATOM   2454  HD3 LYN   149      13.664 -20.793 -17.953  0.00-15.00           H  
ATOM   2455  CE  LYN   149      14.573 -21.647 -19.655  0.00-15.00           C  
ATOM   2456  HE2 LYN   149      14.161 -21.175 -20.498  0.00-15.00           H  
ATOM   2457  HE3 LYN   149      14.803 -22.677 -20.048  0.00-15.00           H  
ATOM   2458  NZ  LYN   149      15.875 -21.034 -19.299  0.00-15.00           N  
ATOM   2459  HZ1 LYN   149      16.437 -20.955 -20.099  0.00-15.00           H  
ATOM   2460  HZ2 LYN   149      15.774 -20.085 -19.014  0.00-15.00           H  
ATOM   2461  C   LYN   149      14.141 -22.879 -13.796  0.00-15.00           C  
ATOM   2462  O   LYN   149      14.214 -23.862 -13.026  0.00-15.00           O  
ATOM   2463  N   SER   150      13.755 -21.698 -13.312  0.00-15.00           N  
ATOM   2464  H   SER   150      13.723 -20.852 -13.886  0.00-15.00           H  
ATOM   2465  CA  SER   150      13.778 -21.491 -11.791  0.00-15.00           C  
ATOM   2466  HA  SER   150      14.674 -21.915 -11.294  0.00-15.00           H  
ATOM   2467  CB  SER   150      13.882 -19.984 -11.551  0.00-15.00           C  
ATOM   2468  HB2 SER   150      14.897 -19.702 -11.980  0.00-15.00           H  
ATOM   2469  HB3 SER   150      13.812 -19.826 -10.482  0.00-15.00           H  
ATOM   2470  OG  SER   150      12.931 -19.371 -12.332  0.00-15.00           O  
ATOM   2471  HG  SER   150      12.908 -18.435 -12.272  0.00-15.00           H  
ATOM   2472  C   SER   150      12.584 -22.252 -11.036  0.00-15.00           C  
ATOM   2473  O   SER   150      12.723 -22.702  -9.924  0.00-15.00           O  
ATOM   2474  N   TYR   151      11.387 -22.104 -11.619  0.00-15.00           N  
ATOM   2475  H   TYR   151      11.400 -21.455 -12.411  0.00-15.00           H  
ATOM   2476  CA  TYR   151      10.153 -22.533 -11.083  0.00-15.00           C  
ATOM   2477  HA  TYR   151      10.234 -22.873 -10.054  0.00-15.00           H  
ATOM   2478  CB  TYR   151       9.291 -21.226 -11.120  0.00-15.00           C  
ATOM   2479  HB2 TYR   151       8.382 -21.365 -10.509  0.00-15.00           H  
ATOM   2480  HB3 TYR   151       9.850 -20.426 -10.705  0.00-15.00           H  
ATOM   2481  CG  TYR   151       8.762 -20.686 -12.487  0.00-15.00           C  
ATOM   2482  CD1 TYR   151       9.550 -19.880 -13.336  0.00-15.00           C  
ATOM   2483  HD1 TYR   151      10.536 -19.688 -13.047  0.00-15.00           H  
ATOM   2484  CE1 TYR   151       8.978 -19.275 -14.506  0.00-15.00           C  
ATOM   2485  HE1 TYR   151       9.506 -18.509 -15.084  0.00-15.00           H  
ATOM   2486  CZ  TYR   151       7.699 -19.714 -14.944  0.00-15.00           C  
ATOM   2487  OH  TYR   151       7.081 -19.164 -16.007  0.00-15.00           O  
ATOM   2488  HH  TYR   151       6.133 -19.284 -16.000  0.00-15.00           H  
ATOM   2489  CE2 TYR   151       6.966 -20.662 -14.193  0.00-15.00           C  
ATOM   2490  HE2 TYR   151       6.006 -21.127 -14.456  0.00-15.00           H  
ATOM   2491  CD2 TYR   151       7.504 -21.052 -12.964  0.00-15.00           C  
ATOM   2492  HD2 TYR   151       6.844 -21.624 -12.240  0.00-15.00           H  
ATOM   2493  C   TYR   151       9.491 -23.669 -11.909  0.00-15.00           C  
ATOM   2494  O   TYR   151       8.353 -24.080 -11.632  0.00-15.00           O  
ATOM   2495  N   TYR   152      10.241 -24.155 -12.965  0.00-15.00           N  
ATOM   2496  H   TYR   152      11.190 -23.851 -13.037  0.00-15.00           H  
ATOM   2497  CA  TYR   152       9.686 -25.111 -13.931  0.00-15.00           C  
ATOM   2498  HA  TYR   152       9.179 -25.844 -13.244  0.00-15.00           H  
ATOM   2499  CB  TYR   152       8.639 -24.426 -14.825  0.00-15.00           C  
ATOM   2500  HB2 TYR   152       8.106 -23.684 -14.292  0.00-15.00           H  
ATOM   2501  HB3 TYR   152       7.898 -25.127 -15.124  0.00-15.00           H  
ATOM   2502  CG  TYR   152       9.094 -23.738 -16.052  0.00-15.00           C  
ATOM   2503  CD1 TYR   152       9.472 -22.390 -16.087  0.00-15.00           C  
ATOM   2504  HD1 TYR   152       9.378 -21.839 -15.155  0.00-15.00           H  
ATOM   2505  CE1 TYR   152       9.962 -21.748 -17.254  0.00-15.00           C  
ATOM   2506  HE1 TYR   152      10.212 -20.705 -17.314  0.00-15.00           H  
ATOM   2507  CZ  TYR   152      10.069 -22.482 -18.448  0.00-15.00           C  
ATOM   2508  OH  TYR   152      10.420 -21.845 -19.596  0.00-15.00           O  
ATOM   2509  HH  TYR   152      11.335 -21.647 -19.576  0.00-15.00           H  
ATOM   2510  CE2 TYR   152       9.538 -23.815 -18.438  0.00-15.00           C  
ATOM   2511  HE2 TYR   152       9.372 -24.369 -19.331  0.00-15.00           H  
ATOM   2512  CD2 TYR   152       9.147 -24.429 -17.267  0.00-15.00           C  
ATOM   2513  HD2 TYR   152       8.721 -25.420 -17.469  0.00-15.00           H  
ATOM   2514  C   TYR   152      10.829 -25.885 -14.599  0.00-15.00           C  
ATOM   2515  O   TYR   152      11.972 -25.475 -14.501  0.00-15.00           O  
ATOM   2516  N   THR   153      10.540 -26.930 -15.380  0.00-15.00           N  
ATOM   2517  H   THR   153       9.630 -27.315 -15.490  0.00-15.00           H  
ATOM   2518  CA  THR   153      11.498 -27.622 -16.261  0.00-15.00           C  
ATOM   2519  HA  THR   153      12.152 -26.941 -16.625  0.00-15.00           H  
ATOM   2520  CB  THR   153      12.228 -28.772 -15.464  0.00-15.00           C  
ATOM   2521  HB  THR   153      11.310 -29.366 -15.150  0.00-15.00           H  
ATOM   2522  CG2 THR   153      13.153 -29.737 -16.175  0.00-15.00           C  
ATOM   2523 HG21 THR   153      13.800 -29.190 -16.863  0.00-15.00           H  
ATOM   2524 HG22 THR   153      13.679 -30.313 -15.415  0.00-15.00           H  
ATOM   2525 HG23 THR   153      12.630 -30.399 -16.780  0.00-15.00           H  
ATOM   2526  OG1 THR   153      12.913 -28.147 -14.375  0.00-15.00           O  
ATOM   2527  HG1 THR   153      12.887 -27.208 -14.449  0.00-15.00           H  
ATOM   2528  C   THR   153      10.620 -28.128 -17.395  0.00-15.00           C  
ATOM   2529  O   THR   153       9.448 -28.451 -17.224  0.00-15.00           O  
ATOM   2530  N   VAL   154      11.147 -28.185 -18.583  0.00-15.00           N  
ATOM   2531  H   VAL   154      12.032 -27.798 -18.677  0.00-15.00           H  
ATOM   2532  CA  VAL   154      10.641 -29.021 -19.748  0.00-15.00           C  
ATOM   2533  HA  VAL   154       9.646 -29.373 -19.550  0.00-15.00           H  
ATOM   2534  CB  VAL   154      10.684 -28.163 -21.063  0.00-15.00           C  
ATOM   2535  HB  VAL   154      11.741 -28.009 -21.270  0.00-15.00           H  
ATOM   2536  CG1 VAL   154      10.002 -28.918 -22.196  0.00-15.00           C  
ATOM   2537 HG11 VAL   154       9.033 -29.316 -21.952  0.00-15.00           H  
ATOM   2538 HG12 VAL   154       9.896 -28.188 -23.077  0.00-15.00           H  
ATOM   2539 HG13 VAL   154      10.550 -29.839 -22.497  0.00-15.00           H  
ATOM   2540  CG2 VAL   154      10.170 -26.728 -20.794  0.00-15.00           C  
ATOM   2541 HG21 VAL   154       9.392 -26.707 -19.961  0.00-15.00           H  
ATOM   2542 HG22 VAL   154      10.938 -26.045 -20.487  0.00-15.00           H  
ATOM   2543 HG23 VAL   154       9.685 -26.254 -21.622  0.00-15.00           H  
ATOM   2544  C   VAL   154      11.577 -30.280 -19.871  0.00-15.00           C  
ATOM   2545  O   VAL   154      12.784 -30.180 -19.678  0.00-15.00           O  
ATOM   2546  N   ARG   155      11.047 -31.456 -20.259  0.00-15.00           N  
ATOM   2547  H   ARG   155      10.069 -31.475 -20.478  0.00-15.00           H  
ATOM   2548  CA  ARG   155      11.762 -32.645 -20.471  0.00-15.00           C  
ATOM   2549  HA  ARG   155      12.858 -32.387 -20.537  0.00-15.00           H  
ATOM   2550  CB  ARG   155      11.470 -33.736 -19.463  0.00-15.00           C  
ATOM   2551  HB2 ARG   155      11.965 -34.663 -19.713  0.00-15.00           H  
ATOM   2552  HB3 ARG   155      10.428 -34.024 -19.411  0.00-15.00           H  
ATOM   2553  CG  ARG   155      12.000 -33.363 -18.090  0.00-15.00           C  
ATOM   2554  HG2 ARG   155      12.276 -32.393 -18.012  0.00-15.00           H  
ATOM   2555  HG3 ARG   155      12.921 -33.923 -17.904  0.00-15.00           H  
ATOM   2556  CD  ARG   155      10.933 -33.534 -17.016  0.00-15.00           C  
ATOM   2557  HD2 ARG   155      10.489 -34.526 -16.850  0.00-15.00           H  
ATOM   2558  HD3 ARG   155      10.056 -32.980 -17.293  0.00-15.00           H  
ATOM   2559  NE  ARG   155      11.411 -32.995 -15.713  0.00-15.00           N  
ATOM   2560  HE  ARG   155      12.380 -32.826 -15.680  0.00-15.00           H  
ATOM   2561  CZ  ARG   155      10.703 -32.761 -14.574  0.00-15.00           C  
ATOM   2562  NH1 ARG   155       9.430 -32.941 -14.574  0.00-15.00           N  
ATOM   2563 HH11 ARG   155       9.092 -33.483 -15.334  0.00-15.00           H  
ATOM   2564 HH12 ARG   155       8.802 -32.612 -13.815  0.00-15.00           H  
ATOM   2565  NH2 ARG   155      11.354 -32.409 -13.463  0.00-15.00           N  
ATOM   2566 HH21 ARG   155      10.905 -32.203 -12.549  0.00-15.00           H  
ATOM   2567 HH22 ARG   155      12.360 -32.332 -13.342  0.00-15.00           H  
ATOM   2568  C   ARG   155      11.351 -33.143 -21.900  0.00-15.00           C  
ATOM   2569  O   ARG   155      10.202 -33.008 -22.252  0.00-15.00           O  
ATOM   2570  N   GLN   156      12.298 -33.810 -22.618  0.00-15.00           N  
ATOM   2571  H   GLN   156      13.165 -34.056 -22.146  0.00-15.00           H  
ATOM   2572  CA  GLN   156      11.917 -34.575 -23.738  0.00-15.00           C  
ATOM   2573  HA  GLN   156      10.877 -34.392 -23.919  0.00-15.00           H  
ATOM   2574  CB  GLN   156      12.819 -34.276 -24.916  0.00-15.00           C  
ATOM   2575  HB2 GLN   156      12.639 -34.987 -25.745  0.00-15.00           H  
ATOM   2576  HB3 GLN   156      13.844 -34.450 -24.706  0.00-15.00           H  
ATOM   2577  CG  GLN   156      12.783 -32.825 -25.404  0.00-15.00           C  
ATOM   2578  HG2 GLN   156      12.811 -32.104 -24.566  0.00-15.00           H  
ATOM   2579  HG3 GLN   156      11.949 -32.656 -26.012  0.00-15.00           H  
ATOM   2580  CD  GLN   156      14.077 -32.599 -26.287  0.00-15.00           C  
ATOM   2581  OE1 GLN   156      14.502 -33.495 -27.034  0.00-15.00           O  
ATOM   2582  NE2 GLN   156      14.531 -31.344 -26.302  0.00-15.00           N  
ATOM   2583 HE21 GLN   156      15.390 -31.241 -25.784  0.00-15.00           H  
ATOM   2584 HE22 GLN   156      13.754 -30.848 -25.919  0.00-15.00           H  
ATOM   2585  C   GLN   156      12.044 -36.040 -23.349  0.00-15.00           C  
ATOM   2586  O   GLN   156      13.106 -36.481 -22.982  0.00-15.00           O  
ATOM   2587  N   LEU   157      10.978 -36.754 -23.425  0.00-15.00           N  
ATOM   2588  H   LEU   157      10.150 -36.398 -23.884  0.00-15.00           H  
ATOM   2589  CA  LEU   157      11.015 -38.158 -23.191  0.00-15.00           C  
ATOM   2590  HA  LEU   157      11.947 -38.495 -22.728  0.00-15.00           H  
ATOM   2591  CB  LEU   157       9.834 -38.439 -22.222  0.00-15.00           C  
ATOM   2592  HB2 LEU   157       8.816 -38.170 -22.653  0.00-15.00           H  
ATOM   2593  HB3 LEU   157       9.856 -39.549 -22.129  0.00-15.00           H  
ATOM   2594  CG  LEU   157       9.945 -37.683 -20.859  0.00-15.00           C  
ATOM   2595  HG  LEU   157      10.146 -36.602 -21.080  0.00-15.00           H  
ATOM   2596  CD1 LEU   157       8.567 -37.587 -20.190  0.00-15.00           C  
ATOM   2597 HD11 LEU   157       7.824 -37.219 -20.944  0.00-15.00           H  
ATOM   2598 HD12 LEU   157       8.551 -36.889 -19.360  0.00-15.00           H  
ATOM   2599 HD13 LEU   157       8.344 -38.642 -19.813  0.00-15.00           H  
ATOM   2600  CD2 LEU   157      11.026 -38.326 -19.982  0.00-15.00           C  
ATOM   2601 HD21 LEU   157      12.054 -38.005 -20.164  0.00-15.00           H  
ATOM   2602 HD22 LEU   157      10.744 -38.128 -18.967  0.00-15.00           H  
ATOM   2603 HD23 LEU   157      10.926 -39.402 -20.055  0.00-15.00           H  
ATOM   2604  C   LEU   157      10.733 -38.979 -24.427  0.00-15.00           C  
ATOM   2605  O   LEU   157      10.103 -38.429 -25.350  0.00-15.00           O  
ATOM   2606  N   GLH   158      11.251 -40.216 -24.456  0.00-15.00           N  
ATOM   2607  H   GLH   158      11.940 -40.407 -23.736  0.00-15.00           H  
ATOM   2608  CA  GLH   158      10.934 -41.097 -25.536  0.00-15.00           C  
ATOM   2609  HA  GLH   158      10.340 -40.613 -26.251  0.00-15.00           H  
ATOM   2610  CB  GLH   158      12.257 -41.564 -26.202  0.00-15.00           C  
ATOM   2611  HB2 GLH   158      13.004 -41.790 -25.441  0.00-15.00           H  
ATOM   2612  HB3 GLH   158      12.737 -40.792 -26.771  0.00-15.00           H  
ATOM   2613  CG  GLH   158      12.047 -42.818 -27.136  0.00-15.00           C  
ATOM   2614  HG2 GLH   158      11.102 -42.598 -27.615  0.00-15.00           H  
ATOM   2615  HG3 GLH   158      11.938 -43.642 -26.526  0.00-15.00           H  
ATOM   2616  CD  GLH   158      13.066 -43.048 -28.173  0.00-15.00           C  
ATOM   2617  OE1 GLH   158      13.585 -41.938 -28.725  0.00-15.00           O  
ATOM   2618  OE2 GLH   158      13.411 -44.192 -28.422  0.00-15.00           O  
ATOM   2619  HE1 GLH   158      13.836 -42.097 -29.625  0.00-15.00           H  
ATOM   2620  C   GLH   158      10.148 -42.212 -24.955  0.00-15.00           C  
ATOM   2621  O   GLH   158      10.620 -42.944 -24.073  0.00-15.00           O  
ATOM   2622  N   LEU   159       8.900 -42.337 -25.448  0.00-15.00           N  
ATOM   2623  H   LEU   159       8.642 -41.818 -26.308  0.00-15.00           H  
ATOM   2624  CA  LEU   159       8.030 -43.462 -25.061  0.00-15.00           C  
ATOM   2625  HA  LEU   159       8.457 -43.954 -24.189  0.00-15.00           H  
ATOM   2626  CB  LEU   159       6.636 -42.935 -24.815  0.00-15.00           C  
ATOM   2627  HB2 LEU   159       6.572 -42.040 -24.173  0.00-15.00           H  
ATOM   2628  HB3 LEU   159       6.272 -42.522 -25.738  0.00-15.00           H  
ATOM   2629  CG  LEU   159       5.577 -43.978 -24.373  0.00-15.00           C  
ATOM   2630  HG  LEU   159       5.574 -44.829 -25.104  0.00-15.00           H  
ATOM   2631  CD1 LEU   159       5.918 -44.553 -22.966  0.00-15.00           C  
ATOM   2632 HD11 LEU   159       5.649 -45.603 -22.947  0.00-15.00           H  
ATOM   2633 HD12 LEU   159       6.965 -44.396 -22.751  0.00-15.00           H  
ATOM   2634 HD13 LEU   159       5.300 -44.109 -22.206  0.00-15.00           H  
ATOM   2635  CD2 LEU   159       4.191 -43.298 -24.327  0.00-15.00           C  
ATOM   2636 HD21 LEU   159       3.613 -43.737 -23.537  0.00-15.00           H  
ATOM   2637 HD22 LEU   159       3.691 -43.471 -25.302  0.00-15.00           H  
ATOM   2638 HD23 LEU   159       4.247 -42.242 -24.188  0.00-15.00           H  
ATOM   2639  C   LEU   159       8.029 -44.430 -26.211  0.00-15.00           C  
ATOM   2640  O   LEU   159       7.840 -44.055 -27.378  0.00-15.00           O  
ATOM   2641  N   GLH   160       8.393 -45.632 -25.928  0.00-15.00           N  
ATOM   2642  H   GLH   160       8.859 -45.768 -25.021  0.00-15.00           H  
ATOM   2643  CA  GLH   160       8.302 -46.704 -26.895  0.00-15.00           C  
ATOM   2644  HA  GLH   160       8.012 -46.296 -27.878  0.00-15.00           H  
ATOM   2645  CB  GLH   160       9.710 -47.310 -26.976  0.00-15.00           C  
ATOM   2646  HB2 GLH   160      10.396 -46.612 -27.499  0.00-15.00           H  
ATOM   2647  HB3 GLH   160      10.160 -47.384 -26.009  0.00-15.00           H  
ATOM   2648  CG  GLH   160       9.739 -48.635 -27.697  0.00-15.00           C  
ATOM   2649  HG2 GLH   160       9.238 -49.363 -27.121  0.00-15.00           H  
ATOM   2650  HG3 GLH   160       9.172 -48.534 -28.629  0.00-15.00           H  
ATOM   2651  CD  GLH   160      11.173 -49.168 -28.037  0.00-15.00           C  
ATOM   2652  OE1 GLH   160      12.207 -48.585 -27.424  0.00-15.00           O  
ATOM   2653  OE2 GLH   160      11.341 -50.096 -28.821  0.00-15.00           O  
ATOM   2654  HE1 GLH   160      11.915 -47.877 -26.846  0.00-15.00           H  
ATOM   2655  C   GLH   160       7.366 -47.838 -26.544  0.00-15.00           C  
ATOM   2656  O   GLH   160       7.243 -48.227 -25.384  0.00-15.00           O  
ATOM   2657  N   ASN   161       6.528 -48.222 -27.519  0.00-15.00           N  
ATOM   2658  H   ASN   161       6.556 -47.646 -28.307  0.00-15.00           H  
ATOM   2659  CA  ASN   161       5.757 -49.434 -27.402  0.00-15.00           C  
ATOM   2660  HA  ASN   161       5.343 -49.412 -26.452  0.00-15.00           H  
ATOM   2661  CB  ASN   161       4.642 -49.293 -28.434  0.00-15.00           C  
ATOM   2662  HB2 ASN   161       4.043 -48.363 -28.378  0.00-15.00           H  
ATOM   2663  HB3 ASN   161       5.090 -49.418 -29.411  0.00-15.00           H  
ATOM   2664  CG  ASN   161       3.641 -50.440 -28.285  0.00-15.00           C  
ATOM   2665  OD1 ASN   161       3.844 -51.401 -27.536  0.00-15.00           O  
ATOM   2666  ND2 ASN   161       2.483 -50.331 -28.951  0.00-15.00           N  
ATOM   2667 HD21 ASN   161       1.844 -51.101 -29.031  0.00-15.00           H  
ATOM   2668 HD22 ASN   161       2.330 -49.456 -29.528  0.00-15.00           H  
ATOM   2669  C   ASN   161       6.638 -50.681 -27.687  0.00-15.00           C  
ATOM   2670  O   ASN   161       6.997 -50.876 -28.828  0.00-15.00           O  
ATOM   2671  N   LEU   162       6.858 -51.525 -26.705  0.00-15.00           N  
ATOM   2672  H   LEU   162       6.769 -51.123 -25.784  0.00-15.00           H  
ATOM   2673  CA  LEU   162       7.737 -52.679 -26.846  0.00-15.00           C  
ATOM   2674  HA  LEU   162       8.596 -52.211 -27.312  0.00-15.00           H  
ATOM   2675  CB  LEU   162       8.072 -53.264 -25.418  0.00-15.00           C  
ATOM   2676  HB2 LEU   162       7.154 -53.589 -24.940  0.00-15.00           H  
ATOM   2677  HB3 LEU   162       8.739 -54.106 -25.546  0.00-15.00           H  
ATOM   2678  CG  LEU   162       8.795 -52.207 -24.516  0.00-15.00           C  
ATOM   2679  HG  LEU   162       8.091 -51.373 -24.299  0.00-15.00           H  
ATOM   2680  CD1 LEU   162       9.133 -52.894 -23.215  0.00-15.00           C  
ATOM   2681 HD11 LEU   162       8.610 -52.366 -22.432  0.00-15.00           H  
ATOM   2682 HD12 LEU   162       8.872 -53.957 -23.270  0.00-15.00           H  
ATOM   2683 HD13 LEU   162      10.180 -52.801 -23.093  0.00-15.00           H  
ATOM   2684  CD2 LEU   162      10.086 -51.688 -25.145  0.00-15.00           C  
ATOM   2685 HD21 LEU   162      10.994 -52.068 -24.666  0.00-15.00           H  
ATOM   2686 HD22 LEU   162      10.206 -51.998 -26.160  0.00-15.00           H  
ATOM   2687 HD23 LEU   162      10.255 -50.573 -25.138  0.00-15.00           H  
ATOM   2688  C   LEU   162       7.057 -53.684 -27.697  0.00-15.00           C  
ATOM   2689  O   LEU   162       7.807 -54.363 -28.410  0.00-15.00           O  
ATOM   2690  N   THR   163       5.719 -53.722 -27.779  0.00-15.00           N  
ATOM   2691  H   THR   163       5.257 -53.208 -27.101  0.00-15.00           H  
ATOM   2692  CA  THR   163       5.037 -54.648 -28.594  0.00-15.00           C  
ATOM   2693  HA  THR   163       5.363 -55.679 -28.383  0.00-15.00           H  
ATOM   2694  CB  THR   163       3.439 -54.545 -28.384  0.00-15.00           C  
ATOM   2695  HB  THR   163       3.176 -53.503 -28.623  0.00-15.00           H  
ATOM   2696  CG2 THR   163       2.708 -55.339 -29.390  0.00-15.00           C  
ATOM   2697 HG21 THR   163       3.265 -56.252 -29.651  0.00-15.00           H  
ATOM   2698 HG22 THR   163       1.799 -55.655 -28.939  0.00-15.00           H  
ATOM   2699 HG23 THR   163       2.529 -54.849 -30.301  0.00-15.00           H  
ATOM   2700  OG1 THR   163       3.104 -54.909 -27.093  0.00-15.00           O  
ATOM   2701  HG1 THR   163       2.829 -54.153 -26.624  0.00-15.00           H  
ATOM   2702  C   THR   163       5.314 -54.510 -30.057  0.00-15.00           C  
ATOM   2703  O   THR   163       5.578 -55.499 -30.754  0.00-15.00           O  
ATOM   2704  N   THR   164       5.304 -53.208 -30.519  0.00-15.00           N  
ATOM   2705  H   THR   164       5.106 -52.455 -29.853  0.00-15.00           H  
ATOM   2706  CA  THR   164       5.427 -52.831 -31.914  0.00-15.00           C  
ATOM   2707  HA  THR   164       5.304 -53.707 -32.535  0.00-15.00           H  
ATOM   2708  CB  THR   164       4.334 -51.770 -32.318  0.00-15.00           C  
ATOM   2709  HB  THR   164       4.420 -51.568 -33.371  0.00-15.00           H  
ATOM   2710  CG2 THR   164       2.958 -52.306 -32.042  0.00-15.00           C  
ATOM   2711 HG21 THR   164       2.652 -53.044 -32.758  0.00-15.00           H  
ATOM   2712 HG22 THR   164       2.907 -52.813 -31.022  0.00-15.00           H  
ATOM   2713 HG23 THR   164       2.202 -51.546 -32.081  0.00-15.00           H  
ATOM   2714  OG1 THR   164       4.594 -50.607 -31.580  0.00-15.00           O  
ATOM   2715  HG1 THR   164       5.366 -50.237 -31.897  0.00-15.00           H  
ATOM   2716  C   THR   164       6.783 -52.194 -32.152  0.00-15.00           C  
ATOM   2717  O   THR   164       7.170 -51.943 -33.307  0.00-15.00           O  
ATOM   2718  N   GLN   165       7.550 -51.884 -31.113  0.00-15.00           N  
ATOM   2719  H   GLN   165       7.340 -52.186 -30.164  0.00-15.00           H  
ATOM   2720  CA  GLN   165       8.845 -51.210 -31.277  0.00-15.00           C  
ATOM   2721  HA  GLN   165       9.223 -51.089 -30.250  0.00-15.00           H  
ATOM   2722  CB  GLN   165       9.854 -52.134 -31.937  0.00-15.00           C  
ATOM   2723  HB2 GLN   165      10.701 -51.526 -32.317  0.00-15.00           H  
ATOM   2724  HB3 GLN   165       9.368 -52.506 -32.797  0.00-15.00           H  
ATOM   2725  CG  GLN   165      10.357 -53.307 -31.082  0.00-15.00           C  
ATOM   2726  HG2 GLN   165      11.126 -52.969 -30.428  0.00-15.00           H  
ATOM   2727  HG3 GLN   165       9.511 -53.659 -30.430  0.00-15.00           H  
ATOM   2728  CD  GLN   165      11.009 -54.421 -31.905  0.00-15.00           C  
ATOM   2729  OE1 GLN   165      11.894 -54.267 -32.703  0.00-15.00           O  
ATOM   2730  NE2 GLN   165      10.424 -55.663 -31.754  0.00-15.00           N  
ATOM   2731 HE21 GLN   165      10.231 -55.977 -30.825  0.00-15.00           H  
ATOM   2732 HE22 GLN   165      10.392 -56.333 -32.452  0.00-15.00           H  
ATOM   2733  C   GLN   165       8.728 -49.851 -31.958  0.00-15.00           C  
ATOM   2734  O   GLN   165       9.656 -49.461 -32.624  0.00-15.00           O  
ATOM   2735  N   GLH   166       7.629 -49.171 -31.777  0.00-15.00           N  
ATOM   2736  H   GLH   166       7.002 -49.517 -31.062  0.00-15.00           H  
ATOM   2737  CA  GLH   166       7.420 -47.817 -32.247  0.00-15.00           C  
ATOM   2738  HA  GLH   166       8.152 -47.598 -33.101  0.00-15.00           H  
ATOM   2739  CB  GLH   166       6.002 -47.573 -32.731  0.00-15.00           C  
ATOM   2740  HB2 GLH   166       5.271 -47.974 -32.077  0.00-15.00           H  
ATOM   2741  HB3 GLH   166       5.795 -48.152 -33.640  0.00-15.00           H  
ATOM   2742  CG  GLH   166       5.671 -46.137 -33.131  0.00-15.00           C  
ATOM   2743  HG2 GLH   166       5.859 -45.441 -32.337  0.00-15.00           H  
ATOM   2744  HG3 GLH   166       6.336 -45.872 -33.928  0.00-15.00           H  
ATOM   2745  CD  GLH   166       4.205 -45.827 -33.612  0.00-15.00           C  
ATOM   2746  OE1 GLH   166       3.519 -46.917 -33.918  0.00-15.00           O  
ATOM   2747  OE2 GLH   166       3.748 -44.697 -33.546  0.00-15.00           O  
ATOM   2748  HE1 GLH   166       2.614 -46.668 -34.174  0.00-15.00           H  
ATOM   2749  C   GLH   166       7.764 -46.854 -31.135  0.00-15.00           C  
ATOM   2750  O   GLH   166       7.659 -47.128 -29.996  0.00-15.00           O  
ATOM   2751  N   THR   167       8.171 -45.644 -31.466  0.00-15.00           N  
ATOM   2752  H   THR   167       8.071 -45.380 -32.456  0.00-15.00           H  
ATOM   2753  CA  THR   167       8.527 -44.678 -30.410  0.00-15.00           C  
ATOM   2754  HA  THR   167       8.129 -45.034 -29.470  0.00-15.00           H  
ATOM   2755  CB  THR   167      10.081 -44.539 -30.371  0.00-15.00           C  
ATOM   2756  HB  THR   167      10.332 -43.873 -29.502  0.00-15.00           H  
ATOM   2757  CG2 THR   167      10.815 -45.891 -30.011  0.00-15.00           C  
ATOM   2758 HG21 THR   167      10.202 -46.458 -29.230  0.00-15.00           H  
ATOM   2759 HG22 THR   167      10.887 -46.486 -30.917  0.00-15.00           H  
ATOM   2760 HG23 THR   167      11.824 -45.666 -29.636  0.00-15.00           H  
ATOM   2761  OG1 THR   167      10.599 -43.973 -31.520  0.00-15.00           O  
ATOM   2762  HG1 THR   167      10.959 -44.656 -32.122  0.00-15.00           H  
ATOM   2763  C   THR   167       7.965 -43.328 -30.742  0.00-15.00           C  
ATOM   2764  O   THR   167       7.789 -42.965 -31.889  0.00-15.00           O  
ATOM   2765  N   ARN   168       7.665 -42.547 -29.677  0.00-15.00           N  
ATOM   2766  H   ARN   168       7.805 -42.831 -28.737  0.00-15.00           H  
ATOM   2767  CA  ARN   168       7.243 -41.151 -29.919  0.00-15.00           C  
ATOM   2768  HA  ARN   168       7.482 -40.893 -30.938  0.00-15.00           H  
ATOM   2769  CB  ARN   168       5.699 -40.994 -29.675  0.00-15.00           C  
ATOM   2770  HB2 ARN   168       5.351 -40.102 -30.152  0.00-15.00           H  
ATOM   2771  HB3 ARN   168       5.463 -40.752 -28.629  0.00-15.00           H  
ATOM   2772  CG  ARN   168       4.774 -42.205 -29.977  0.00-15.00           C  
ATOM   2773  HG2 ARN   168       5.227 -42.685 -30.809  0.00-15.00           H  
ATOM   2774  HG3 ARN   168       4.757 -42.806 -29.065  0.00-15.00           H  
ATOM   2775  CD  ARN   168       3.377 -41.626 -30.266  0.00-15.00           C  
ATOM   2776  HD2 ARN   168       3.386 -40.678 -30.827  0.00-15.00           H  
ATOM   2777  HD3 ARN   168       2.923 -41.461 -29.317  0.00-15.00           H  
ATOM   2778  NE  ARN   168       2.715 -42.613 -31.031  0.00-15.00           N  
ATOM   2779  HE  ARN   168       3.291 -43.240 -31.545  0.00-15.00           H  
ATOM   2780  CZ  ARN   168       1.574 -43.360 -30.597  0.00-15.00           C  
ATOM   2781  NH1 ARN   168       0.934 -44.126 -31.383  0.00-15.00           N  
ATOM   2782 HH11 ARN   168       1.355 -44.159 -32.331  0.00-15.00           H  
ATOM   2783  NH2 ARN   168       1.074 -42.958 -29.353  0.00-15.00           N  
ATOM   2784 HH21 ARN   168       0.440 -43.689 -28.972  0.00-15.00           H  
ATOM   2785 HH22 ARN   168       0.627 -42.082 -29.347  0.00-15.00           H  
ATOM   2786  C   ARN   168       8.043 -40.272 -28.935  0.00-15.00           C  
ATOM   2787  O   ARN   168       8.507 -40.766 -27.900  0.00-15.00           O  
ATOM   2788  N   GLH   169       8.076 -38.997 -29.295  0.00-15.00           N  
ATOM   2789  H   GLH   169       7.403 -38.663 -29.976  0.00-15.00           H  
ATOM   2790  CA  GLH   169       8.611 -38.004 -28.361  0.00-15.00           C  
ATOM   2791  HA  GLH   169       9.262 -38.549 -27.736  0.00-15.00           H  
ATOM   2792  CB  GLH   169       9.270 -36.876 -29.117  0.00-15.00           C  
ATOM   2793  HB2 GLH   169       9.912 -37.244 -29.895  0.00-15.00           H  
ATOM   2794  HB3 GLH   169       8.540 -36.273 -29.697  0.00-15.00           H  
ATOM   2795  CG  GLH   169      10.076 -35.992 -28.167  0.00-15.00           C  
ATOM   2796  HG2 GLH   169      10.822 -36.577 -27.629  0.00-15.00           H  
ATOM   2797  HG3 GLH   169       9.442 -35.625 -27.444  0.00-15.00           H  
ATOM   2798  CD  GLH   169      10.638 -34.779 -28.896  0.00-15.00           C  
ATOM   2799  OE1 GLH   169      11.837 -34.932 -29.571  0.00-15.00           O  
ATOM   2800  OE2 GLH   169      10.104 -33.667 -28.838  0.00-15.00           O  
ATOM   2801  HE1 GLH   169      12.552 -35.406 -29.138  0.00-15.00           H  
ATOM   2802  C   GLH   169       7.461 -37.442 -27.563  0.00-15.00           C  
ATOM   2803  O   GLH   169       6.440 -37.068 -28.137  0.00-15.00           O  
ATOM   2804  N   ILE   170       7.568 -37.427 -26.234  0.00-15.00           N  
ATOM   2805  H   ILE   170       8.377 -37.914 -25.829  0.00-15.00           H  
ATOM   2806  CA  ILE   170       6.592 -36.828 -25.328  0.00-15.00           C  
ATOM   2807  HA  ILE   170       5.790 -36.427 -26.001  0.00-15.00           H  
ATOM   2808  CB  ILE   170       6.058 -37.812 -24.231  0.00-15.00           C  
ATOM   2809  HB  ILE   170       6.940 -38.074 -23.599  0.00-15.00           H  
ATOM   2810  CG2 ILE   170       4.968 -37.136 -23.394  0.00-15.00           C  
ATOM   2811 HG21 ILE   170       4.118 -37.017 -24.006  0.00-15.00           H  
ATOM   2812 HG22 ILE   170       4.644 -37.741 -22.498  0.00-15.00           H  
ATOM   2813 HG23 ILE   170       5.161 -36.081 -23.093  0.00-15.00           H  
ATOM   2814  CG1 ILE   170       5.371 -39.132 -24.841  0.00-15.00           C  
ATOM   2815 HG12 ILE   170       6.101 -39.777 -25.311  0.00-15.00           H  
ATOM   2816 HG13 ILE   170       4.978 -39.711 -23.999  0.00-15.00           H  
ATOM   2817  CD1 ILE   170       4.257 -38.982 -25.822  0.00-15.00           C  
ATOM   2818 HD11 ILE   170       3.742 -40.012 -25.951  0.00-15.00           H  
ATOM   2819 HD12 ILE   170       3.579 -38.140 -25.552  0.00-15.00           H  
ATOM   2820 HD13 ILE   170       4.663 -38.766 -26.818  0.00-15.00           H  
ATOM   2821  C   ILE   170       7.254 -35.623 -24.713  0.00-15.00           C  
ATOM   2822  O   ILE   170       8.254 -35.803 -24.026  0.00-15.00           O  
ATOM   2823  N   LEU   171       6.701 -34.398 -24.817  0.00-15.00           N  
ATOM   2824  H   LEU   171       5.794 -34.305 -25.294  0.00-15.00           H  
ATOM   2825  CA  LEU   171       7.182 -33.274 -23.991  0.00-15.00           C  
ATOM   2826  HA  LEU   171       8.238 -33.244 -23.916  0.00-15.00           H  
ATOM   2827  CB  LEU   171       6.889 -31.882 -24.683  0.00-15.00           C  
ATOM   2828  HB2 LEU   171       5.746 -31.686 -24.815  0.00-15.00           H  
ATOM   2829  HB3 LEU   171       7.297 -31.162 -23.999  0.00-15.00           H  
ATOM   2830  CG  LEU   171       7.604 -31.896 -26.021  0.00-15.00           C  
ATOM   2831  HG  LEU   171       7.172 -32.735 -26.619  0.00-15.00           H  
ATOM   2832  CD1 LEU   171       7.401 -30.521 -26.709  0.00-15.00           C  
ATOM   2833 HD11 LEU   171       6.538 -30.006 -26.171  0.00-15.00           H  
ATOM   2834 HD12 LEU   171       7.272 -30.626 -27.772  0.00-15.00           H  
ATOM   2835 HD13 LEU   171       8.269 -29.890 -26.531  0.00-15.00           H  
ATOM   2836  CD2 LEU   171       9.049 -32.263 -26.027  0.00-15.00           C  
ATOM   2837 HD21 LEU   171       9.521 -32.032 -25.064  0.00-15.00           H  
ATOM   2838 HD22 LEU   171       9.235 -33.332 -26.143  0.00-15.00           H  
ATOM   2839 HD23 LEU   171       9.612 -31.763 -26.820  0.00-15.00           H  
ATOM   2840  C   LEU   171       6.481 -33.247 -22.562  0.00-15.00           C  
ATOM   2841  O   LEU   171       5.266 -33.251 -22.451  0.00-15.00           O  
ATOM   2842  N   HIE   172       7.250 -33.308 -21.501  0.00-15.00           N  
ATOM   2843  H   HIE   172       8.225 -33.418 -21.676  0.00-15.00           H  
ATOM   2844  CA  HIE   172       6.825 -33.052 -20.081  0.00-15.00           C  
ATOM   2845  HA  HIE   172       5.817 -33.261 -19.894  0.00-15.00           H  
ATOM   2846  CB  HIE   172       7.699 -33.919 -19.150  0.00-15.00           C  
ATOM   2847  HB2 HIE   172       7.916 -34.859 -19.633  0.00-15.00           H  
ATOM   2848  HB3 HIE   172       8.599 -33.399 -19.024  0.00-15.00           H  
ATOM   2849  CG  HIE   172       7.193 -34.223 -17.781  0.00-15.00           C  
ATOM   2850  ND1 HIE   172       7.970 -34.732 -16.677  0.00-15.00           N  
ATOM   2851  CE1 HIE   172       7.195 -34.887 -15.653  0.00-15.00           C  
ATOM   2852  HE1 HIE   172       7.440 -35.311 -14.750  0.00-15.00           H  
ATOM   2853  NE2 HIE   172       5.954 -34.775 -16.043  0.00-15.00           N  
ATOM   2854  HE2 HIE   172       5.057 -35.096 -15.598  0.00-15.00           H  
ATOM   2855  CD2 HIE   172       5.877 -34.231 -17.299  0.00-15.00           C  
ATOM   2856  HD2 HIE   172       4.944 -34.014 -17.759  0.00-15.00           H  
ATOM   2857  C   HIE   172       7.130 -31.579 -19.795  0.00-15.00           C  
ATOM   2858  O   HIE   172       8.282 -31.161 -19.911  0.00-15.00           O  
ATOM   2859  N   PHE   173       6.102 -30.849 -19.245  0.00-15.00           N  
ATOM   2860  H   PHE   173       5.182 -31.189 -19.077  0.00-15.00           H  
ATOM   2861  CA  PHE   173       6.202 -29.466 -18.760  0.00-15.00           C  
ATOM   2862  HA  PHE   173       7.267 -29.096 -18.828  0.00-15.00           H  
ATOM   2863  CB  PHE   173       5.224 -28.487 -19.482  0.00-15.00           C  
ATOM   2864  HB2 PHE   173       4.197 -28.540 -19.274  0.00-15.00           H  
ATOM   2865  HB3 PHE   173       5.441 -27.448 -19.203  0.00-15.00           H  
ATOM   2866  CG  PHE   173       5.410 -28.589 -20.983  0.00-15.00           C  
ATOM   2867  CD1 PHE   173       6.386 -27.867 -21.672  0.00-15.00           C  
ATOM   2868  HD1 PHE   173       7.000 -27.249 -21.106  0.00-15.00           H  
ATOM   2869  CE1 PHE   173       6.489 -27.844 -23.083  0.00-15.00           C  
ATOM   2870  HE1 PHE   173       7.360 -27.359 -23.460  0.00-15.00           H  
ATOM   2871  CZ  PHE   173       5.679 -28.829 -23.763  0.00-15.00           C  
ATOM   2872  HZ  PHE   173       5.868 -29.099 -24.796  0.00-15.00           H  
ATOM   2873  CE2 PHE   173       4.744 -29.704 -23.069  0.00-15.00           C  
ATOM   2874  HE2 PHE   173       4.130 -30.532 -23.509  0.00-15.00           H  
ATOM   2875  CD2 PHE   173       4.598 -29.550 -21.704  0.00-15.00           C  
ATOM   2876  HD2 PHE   173       3.978 -30.207 -21.215  0.00-15.00           H  
ATOM   2877  C   PHE   173       5.824 -29.492 -17.233  0.00-15.00           C  
ATOM   2878  O   PHE   173       4.741 -29.915 -16.916  0.00-15.00           O  
ATOM   2879  N   HIE   174       6.735 -29.107 -16.323  0.00-15.00           N  
ATOM   2880  H   HIE   174       7.632 -28.761 -16.652  0.00-15.00           H  
ATOM   2881  CA  HIE   174       6.636 -29.371 -14.907  0.00-15.00           C  
ATOM   2882  HA  HIE   174       5.652 -29.718 -14.680  0.00-15.00           H  
ATOM   2883  CB  HIE   174       7.630 -30.523 -14.392  0.00-15.00           C  
ATOM   2884  HB2 HIE   174       7.534 -31.368 -15.170  0.00-15.00           H  
ATOM   2885  HB3 HIE   174       8.646 -30.099 -14.233  0.00-15.00           H  
ATOM   2886  CG  HIE   174       7.316 -31.025 -12.984  0.00-15.00           C  
ATOM   2887  ND1 HIE   174       7.775 -32.291 -12.500  0.00-15.00           N  
ATOM   2888  CE1 HIE   174       7.324 -32.354 -11.308  0.00-15.00           C  
ATOM   2889  HE1 HIE   174       7.481 -33.233 -10.696  0.00-15.00           H  
ATOM   2890  NE2 HIE   174       6.471 -31.427 -10.944  0.00-15.00           N  
ATOM   2891  HE2 HIE   174       5.830 -31.446 -10.121  0.00-15.00           H  
ATOM   2892  CD2 HIE   174       6.395 -30.514 -12.048  0.00-15.00           C  
ATOM   2893  HD2 HIE   174       5.598 -29.803 -12.142  0.00-15.00           H  
ATOM   2894  C   HIE   174       6.779 -28.035 -14.190  0.00-15.00           C  
ATOM   2895  O   HIE   174       7.857 -27.428 -14.205  0.00-15.00           O  
ATOM   2896  N   TYR   175       5.692 -27.522 -13.674  0.00-15.00           N  
ATOM   2897  H   TYR   175       4.863 -28.045 -13.640  0.00-15.00           H  
ATOM   2898  CA  TYR   175       5.743 -26.299 -12.845  0.00-15.00           C  
ATOM   2899  HA  TYR   175       6.538 -25.662 -13.126  0.00-15.00           H  
ATOM   2900  CB  TYR   175       4.435 -25.530 -12.949  0.00-15.00           C  
ATOM   2901  HB2 TYR   175       3.675 -26.041 -12.319  0.00-15.00           H  
ATOM   2902  HB3 TYR   175       3.958 -25.619 -14.012  0.00-15.00           H  
ATOM   2903  CG  TYR   175       4.292 -24.069 -12.405  0.00-15.00           C  
ATOM   2904  CD1 TYR   175       4.628 -23.706 -11.116  0.00-15.00           C  
ATOM   2905  HD1 TYR   175       5.003 -24.374 -10.373  0.00-15.00           H  
ATOM   2906  CE1 TYR   175       4.538 -22.358 -10.770  0.00-15.00           C  
ATOM   2907  HE1 TYR   175       5.026 -22.090  -9.837  0.00-15.00           H  
ATOM   2908  CZ  TYR   175       4.157 -21.388 -11.720  0.00-15.00           C  
ATOM   2909  OH  TYR   175       4.339 -20.063 -11.429  0.00-15.00           O  
ATOM   2910  HH  TYR   175       4.712 -19.912 -10.542  0.00-15.00           H  
ATOM   2911  CE2 TYR   175       3.648 -21.764 -12.949  0.00-15.00           C  
ATOM   2912  HE2 TYR   175       3.292 -20.918 -13.548  0.00-15.00           H  
ATOM   2913  CD2 TYR   175       3.780 -23.118 -13.319  0.00-15.00           C  
ATOM   2914  HD2 TYR   175       3.410 -23.465 -14.289  0.00-15.00           H  
ATOM   2915  C   TYR   175       6.041 -26.884 -11.463  0.00-15.00           C  
ATOM   2916  O   TYR   175       5.193 -27.603 -10.947  0.00-15.00           O  
ATOM   2917  N   THR   176       7.224 -26.561 -10.886  0.00-15.00           N  
ATOM   2918  H   THR   176       7.714 -25.856 -11.369  0.00-15.00           H  
ATOM   2919  CA  THR   176       7.770 -27.317  -9.767  0.00-15.00           C  
ATOM   2920  HA  THR   176       7.133 -28.196  -9.719  0.00-15.00           H  
ATOM   2921  CB  THR   176       9.243 -27.837 -10.017  0.00-15.00           C  
ATOM   2922  HB  THR   176       9.569 -28.335  -9.142  0.00-15.00           H  
ATOM   2923  CG2 THR   176       9.412 -28.740 -11.225  0.00-15.00           C  
ATOM   2924 HG21 THR   176       8.721 -29.521 -11.129  0.00-15.00           H  
ATOM   2925 HG22 THR   176      10.411 -29.131 -11.161  0.00-15.00           H  
ATOM   2926 HG23 THR   176       9.272 -28.194 -12.087  0.00-15.00           H  
ATOM   2927  OG1 THR   176      10.009 -26.696 -10.240  0.00-15.00           O  
ATOM   2928  HG1 THR   176      10.902 -26.963 -10.266  0.00-15.00           H  
ATOM   2929  C   THR   176       7.516 -26.571  -8.418  0.00-15.00           C  
ATOM   2930  O   THR   176       7.702 -27.103  -7.337  0.00-15.00           O  
ATOM   2931  N   THR   177       7.008 -25.346  -8.419  0.00-15.00           N  
ATOM   2932  H   THR   177       7.092 -24.700  -9.176  0.00-15.00           H  
ATOM   2933  CA  THR   177       6.903 -24.530  -7.205  0.00-15.00           C  
ATOM   2934  HA  THR   177       7.450 -24.860  -6.352  0.00-15.00           H  
ATOM   2935  CB  THR   177       7.737 -23.275  -7.397  0.00-15.00           C  
ATOM   2936  HB  THR   177       7.441 -22.527  -6.673  0.00-15.00           H  
ATOM   2937  CG2 THR   177       9.224 -23.537  -7.378  0.00-15.00           C  
ATOM   2938 HG21 THR   177       9.640 -22.549  -7.237  0.00-15.00           H  
ATOM   2939 HG22 THR   177       9.563 -23.950  -8.251  0.00-15.00           H  
ATOM   2940 HG23 THR   177       9.490 -24.176  -6.587  0.00-15.00           H  
ATOM   2941  OG1 THR   177       7.471 -22.661  -8.666  0.00-15.00           O  
ATOM   2942  HG1 THR   177       7.003 -21.867  -8.479  0.00-15.00           H  
ATOM   2943  C   THR   177       5.512 -24.225  -6.637  0.00-15.00           C  
ATOM   2944  O   THR   177       5.431 -23.412  -5.694  0.00-15.00           O  
ATOM   2945  N   TRP   178       4.477 -24.863  -7.230  0.00-15.00           N  
ATOM   2946  H   TRP   178       4.615 -25.687  -7.827  0.00-15.00           H  
ATOM   2947  CA  TRP   178       3.071 -24.590  -6.930  0.00-15.00           C  
ATOM   2948  HA  TRP   178       3.026 -23.488  -6.709  0.00-15.00           H  
ATOM   2949  CB  TRP   178       2.282 -24.761  -8.267  0.00-15.00           C  
ATOM   2950  HB2 TRP   178       2.816 -24.204  -9.023  0.00-15.00           H  
ATOM   2951  HB3 TRP   178       2.321 -25.738  -8.737  0.00-15.00           H  
ATOM   2952  CG  TRP   178       0.910 -24.232  -8.450  0.00-15.00           C  
ATOM   2953  CD1 TRP   178       0.043 -23.915  -7.493  0.00-15.00           C  
ATOM   2954  HD1 TRP   178       0.278 -24.134  -6.472  0.00-15.00           H  
ATOM   2955  NE1 TRP   178      -1.178 -23.508  -8.065  0.00-15.00           N  
ATOM   2956  HE1 TRP   178      -1.957 -23.275  -7.454  0.00-15.00           H  
ATOM   2957  CE2 TRP   178      -1.025 -23.411  -9.396  0.00-15.00           C  
ATOM   2958  CZ2 TRP   178      -2.008 -23.068 -10.337  0.00-15.00           C  
ATOM   2959  HZ2 TRP   178      -3.018 -22.774 -10.065  0.00-15.00           H  
ATOM   2960  CH2 TRP   178      -1.615 -22.958 -11.657  0.00-15.00           C  
ATOM   2961  HH2 TRP   178      -2.278 -22.496 -12.349  0.00-15.00           H  
ATOM   2962  CZ3 TRP   178      -0.266 -23.276 -11.994  0.00-15.00           C  
ATOM   2963  HZ3 TRP   178       0.012 -23.274 -13.078  0.00-15.00           H  
ATOM   2964  CE3 TRP   178       0.688 -23.746 -11.083  0.00-15.00           C  
ATOM   2965  HE3 TRP   178       1.664 -24.021 -11.333  0.00-15.00           H  
ATOM   2966  CD2 TRP   178       0.272 -23.841  -9.731  0.00-15.00           C  
ATOM   2967  C   TRP   178       2.432 -25.412  -5.822  0.00-15.00           C  
ATOM   2968  O   TRP   178       2.360 -26.651  -6.035  0.00-15.00           O  
ATOM   2969  N   PRO   179       2.099 -24.856  -4.662  0.00-15.00           N  
ATOM   2970  CD  PRO   179       2.151 -23.358  -4.394  0.00-15.00           C  
ATOM   2971  HD2 PRO   179       3.183 -23.106  -4.566  0.00-15.00           H  
ATOM   2972  HD3 PRO   179       1.414 -22.855  -5.054  0.00-15.00           H  
ATOM   2973  CG  PRO   179       1.784 -23.325  -2.876  0.00-15.00           C  
ATOM   2974  HG2 PRO   179       2.356 -22.649  -2.274  0.00-15.00           H  
ATOM   2975  HG3 PRO   179       0.689 -23.099  -2.643  0.00-15.00           H  
ATOM   2976  CB  PRO   179       2.117 -24.676  -2.414  0.00-15.00           C  
ATOM   2977  HB2 PRO   179       3.171 -24.641  -2.235  0.00-15.00           H  
ATOM   2978  HB3 PRO   179       1.583 -24.990  -1.518  0.00-15.00           H  
ATOM   2979  CA  PRO   179       1.703 -25.664  -3.515  0.00-15.00           C  
ATOM   2980  HA  PRO   179       2.260 -26.630  -3.373  0.00-15.00           H  
ATOM   2981  C   PRO   179       0.181 -25.901  -3.581  0.00-15.00           C  
ATOM   2982  O   PRO   179      -0.540 -25.244  -4.331  0.00-15.00           O  
ATOM   2983  N   ASH   180      -0.253 -27.021  -3.038  0.00-15.00           N  
ATOM   2984  H   ASH   180       0.327 -27.396  -2.285  0.00-15.00           H  
ATOM   2985  CA  ASH   180      -1.571 -27.643  -3.051  0.00-15.00           C  
ATOM   2986  HA  ASH   180      -1.937 -27.673  -4.075  0.00-15.00           H  
ATOM   2987  CB  ASH   180      -1.504 -29.132  -2.632  0.00-15.00           C  
ATOM   2988  HB2 ASH   180      -0.640 -29.708  -3.136  0.00-15.00           H  
ATOM   2989  HB3 ASH   180      -1.278 -29.114  -1.620  0.00-15.00           H  
ATOM   2990  CG  ASH   180      -2.786 -29.961  -2.803  0.00-15.00           C  
ATOM   2991  OD1 ASH   180      -3.677 -29.408  -3.682  0.00-15.00           O  
ATOM   2992  OD2 ASH   180      -2.943 -31.092  -2.223  0.00-15.00           O  
ATOM   2993  HD1 ASH   180      -4.277 -30.040  -4.196  0.00-15.00           H  
ATOM   2994  C   ASH   180      -2.468 -26.752  -2.266  0.00-15.00           C  
ATOM   2995  O   ASH   180      -2.165 -26.374  -1.163  0.00-15.00           O  
ATOM   2996  N   PHE   181      -3.720 -26.562  -2.686  0.00-15.00           N  
ATOM   2997  H   PHE   181      -3.936 -27.051  -3.582  0.00-15.00           H  
ATOM   2998  CA  PHE   181      -4.733 -25.671  -2.152  0.00-15.00           C  
ATOM   2999  HA  PHE   181      -5.583 -25.686  -2.826  0.00-15.00           H  
ATOM   3000  CB  PHE   181      -5.222 -26.180  -0.761  0.00-15.00           C  
ATOM   3001  HB2 PHE   181      -5.889 -25.475  -0.273  0.00-15.00           H  
ATOM   3002  HB3 PHE   181      -4.313 -26.301  -0.087  0.00-15.00           H  
ATOM   3003  CG  PHE   181      -5.860 -27.568  -0.860  0.00-15.00           C  
ATOM   3004  CD1 PHE   181      -5.534 -28.507   0.165  0.00-15.00           C  
ATOM   3005  HD1 PHE   181      -4.781 -28.244   0.970  0.00-15.00           H  
ATOM   3006  CE1 PHE   181      -6.153 -29.805   0.077  0.00-15.00           C  
ATOM   3007  HE1 PHE   181      -6.043 -30.614   0.810  0.00-15.00           H  
ATOM   3008  CZ  PHE   181      -7.145 -29.998  -0.922  0.00-15.00           C  
ATOM   3009  HZ  PHE   181      -7.567 -31.021  -0.863  0.00-15.00           H  
ATOM   3010  CE2 PHE   181      -7.525 -29.043  -1.902  0.00-15.00           C  
ATOM   3011  HE2 PHE   181      -8.188 -29.249  -2.694  0.00-15.00           H  
ATOM   3012  CD2 PHE   181      -6.816 -27.819  -1.815  0.00-15.00           C  
ATOM   3013  HD2 PHE   181      -7.085 -27.139  -2.671  0.00-15.00           H  
ATOM   3014  C   PHE   181      -4.107 -24.254  -2.108  0.00-15.00           C  
ATOM   3015  O   PHE   181      -4.387 -23.431  -1.210  0.00-15.00           O  
ATOM   3016  N   GLY   182      -3.340 -23.961  -3.226  0.00-15.00           N  
ATOM   3017  H   GLY   182      -3.354 -24.524  -4.025  0.00-15.00           H  
ATOM   3018  CA  GLY   182      -2.610 -22.722  -3.417  0.00-15.00           C  
ATOM   3019  HA2 GLY   182      -3.043 -21.946  -2.807  0.00-15.00           H  
ATOM   3020  HA3 GLY   182      -1.534 -22.956  -3.079  0.00-15.00           H  
ATOM   3021  C   GLY   182      -2.471 -22.210  -4.866  0.00-15.00           C  
ATOM   3022  O   GLY   182      -3.060 -22.812  -5.759  0.00-15.00           O  
ATOM   3023  N   VAL   183      -1.768 -21.108  -5.042  0.00-15.00           N  
ATOM   3024  H   VAL   183      -1.431 -20.644  -4.216  0.00-15.00           H  
ATOM   3025  CA  VAL   183      -1.694 -20.356  -6.323  0.00-15.00           C  
ATOM   3026  HA  VAL   183      -2.172 -20.917  -7.137  0.00-15.00           H  
ATOM   3027  CB  VAL   183      -2.396 -19.003  -6.066  0.00-15.00           C  
ATOM   3028  HB  VAL   183      -2.231 -18.381  -6.938  0.00-15.00           H  
ATOM   3029  CG1 VAL   183      -3.932 -19.270  -5.918  0.00-15.00           C  
ATOM   3030 HG11 VAL   183      -4.329 -18.262  -5.789  0.00-15.00           H  
ATOM   3031 HG12 VAL   183      -4.122 -19.940  -5.087  0.00-15.00           H  
ATOM   3032 HG13 VAL   183      -4.279 -19.823  -6.784  0.00-15.00           H  
ATOM   3033  CG2 VAL   183      -1.920 -18.210  -4.849  0.00-15.00           C  
ATOM   3034 HG21 VAL   183      -0.855 -18.208  -4.676  0.00-15.00           H  
ATOM   3035 HG22 VAL   183      -2.134 -17.195  -4.893  0.00-15.00           H  
ATOM   3036 HG23 VAL   183      -2.359 -18.732  -4.017  0.00-15.00           H  
ATOM   3037  C   VAL   183      -0.221 -20.172  -6.785  0.00-15.00           C  
ATOM   3038  O   VAL   183       0.696 -20.414  -5.971  0.00-15.00           O  
ATOM   3039  N   PRO   184       0.068 -19.771  -8.043  0.00-15.00           N  
ATOM   3040  CD  PRO   184      -0.859 -19.658  -9.144  0.00-15.00           C  
ATOM   3041  HD2 PRO   184      -1.437 -20.585  -9.369  0.00-15.00           H  
ATOM   3042  HD3 PRO   184      -1.527 -18.876  -8.816  0.00-15.00           H  
ATOM   3043  CG  PRO   184       0.033 -19.250 -10.382  0.00-15.00           C  
ATOM   3044  HG2 PRO   184      -0.246 -19.797 -11.273  0.00-15.00           H  
ATOM   3045  HG3 PRO   184      -0.178 -18.227 -10.607  0.00-15.00           H  
ATOM   3046  CB  PRO   184       1.515 -19.593  -9.937  0.00-15.00           C  
ATOM   3047  HB2 PRO   184       1.855 -20.551 -10.359  0.00-15.00           H  
ATOM   3048  HB3 PRO   184       2.190 -18.823 -10.263  0.00-15.00           H  
ATOM   3049  CA  PRO   184       1.470 -19.592  -8.438  0.00-15.00           C  
ATOM   3050  HA  PRO   184       2.170 -20.383  -8.057  0.00-15.00           H  
ATOM   3051  C   PRO   184       2.054 -18.247  -7.776  0.00-15.00           C  
ATOM   3052  O   PRO   184       1.364 -17.529  -7.078  0.00-15.00           O  
ATOM   3053  N   GLU   185       3.262 -17.941  -8.114  0.00-15.00           N  
ATOM   3054  H   GLU   185       3.763 -18.657  -8.589  0.00-15.00           H  
ATOM   3055  CA  GLU   185       3.996 -16.721  -7.907  0.00-15.00           C  
ATOM   3056  HA  GLU   185       4.033 -16.559  -6.844  0.00-15.00           H  
ATOM   3057  CB  GLU   185       5.481 -16.715  -8.442  0.00-15.00           C  
ATOM   3058  HB2 GLU   185       5.922 -15.757  -8.298  0.00-15.00           H  
ATOM   3059  HB3 GLU   185       5.490 -16.856  -9.532  0.00-15.00           H  
ATOM   3060  CG  GLU   185       6.345 -17.838  -7.723  0.00-15.00           C  
ATOM   3061  HG2 GLU   185       7.377 -17.729  -8.025  0.00-15.00           H  
ATOM   3062  HG3 GLU   185       6.262 -17.611  -6.642  0.00-15.00           H  
ATOM   3063  CD  GLU   185       6.104 -19.270  -8.251  0.00-15.00           C  
ATOM   3064  OE1 GLU   185       6.524 -20.241  -7.626  0.00-15.00           O  
ATOM   3065  OE2 GLU   185       5.475 -19.410  -9.307  0.00-15.00           O  
ATOM   3066  C   GLU   185       3.302 -15.473  -8.480  0.00-15.00           C  
ATOM   3067  O   GLU   185       3.052 -14.521  -7.740  0.00-15.00           O  
ATOM   3068  N   SER   186       3.118 -15.374  -9.788  0.00-15.00           N  
ATOM   3069  H   SER   186       3.447 -16.122 -10.352  0.00-15.00           H  
ATOM   3070  CA  SER   186       2.463 -14.263 -10.442  0.00-15.00           C  
ATOM   3071  HA  SER   186       1.796 -13.746  -9.701  0.00-15.00           H  
ATOM   3072  CB  SER   186       3.636 -13.288 -10.916  0.00-15.00           C  
ATOM   3073  HB2 SER   186       3.296 -12.343 -11.254  0.00-15.00           H  
ATOM   3074  HB3 SER   186       4.318 -12.937 -10.158  0.00-15.00           H  
ATOM   3075  OG  SER   186       4.312 -13.814 -11.981  0.00-15.00           O  
ATOM   3076  HG  SER   186       3.807 -13.490 -12.686  0.00-15.00           H  
ATOM   3077  C   SER   186       1.580 -14.855 -11.601  0.00-15.00           C  
ATOM   3078  O   SER   186       1.852 -15.964 -12.042  0.00-15.00           O  
ATOM   3079  N   PRO   187       0.592 -14.076 -12.121  0.00-15.00           N  
ATOM   3080  CD  PRO   187      -0.006 -12.904 -11.516  0.00-15.00           C  
ATOM   3081  HD2 PRO   187      -0.382 -13.008 -10.528  0.00-15.00           H  
ATOM   3082  HD3 PRO   187       0.859 -12.196 -11.483  0.00-15.00           H  
ATOM   3083  CG  PRO   187      -1.153 -12.460 -12.440  0.00-15.00           C  
ATOM   3084  HG2 PRO   187      -2.029 -12.975 -12.007  0.00-15.00           H  
ATOM   3085  HG3 PRO   187      -1.446 -11.393 -12.464  0.00-15.00           H  
ATOM   3086  CB  PRO   187      -0.767 -12.962 -13.794  0.00-15.00           C  
ATOM   3087  HB2 PRO   187      -1.704 -13.111 -14.414  0.00-15.00           H  
ATOM   3088  HB3 PRO   187      -0.205 -12.107 -14.116  0.00-15.00           H  
ATOM   3089  CA  PRO   187       0.057 -14.242 -13.524  0.00-15.00           C  
ATOM   3090  HA  PRO   187      -0.534 -15.119 -13.559  0.00-15.00           H  
ATOM   3091  C   PRO   187       1.217 -14.290 -14.586  0.00-15.00           C  
ATOM   3092  O   PRO   187       1.156 -15.233 -15.364  0.00-15.00           O  
ATOM   3093  N   ALA   188       2.169 -13.454 -14.461  0.00-15.00           N  
ATOM   3094  H   ALA   188       1.978 -12.575 -14.024  0.00-15.00           H  
ATOM   3095  CA  ALA   188       3.379 -13.527 -15.322  0.00-15.00           C  
ATOM   3096  HA  ALA   188       3.062 -13.213 -16.321  0.00-15.00           H  
ATOM   3097  CB  ALA   188       4.481 -12.474 -14.927  0.00-15.00           C  
ATOM   3098  HB1 ALA   188       4.712 -12.265 -13.833  0.00-15.00           H  
ATOM   3099  HB2 ALA   188       4.091 -11.573 -15.243  0.00-15.00           H  
ATOM   3100  HB3 ALA   188       5.463 -12.692 -15.292  0.00-15.00           H  
ATOM   3101  C   ALA   188       4.051 -14.930 -15.462  0.00-15.00           C  
ATOM   3102  O   ALA   188       4.141 -15.435 -16.542  0.00-15.00           O  
ATOM   3103  N   SER   189       4.374 -15.612 -14.357  0.00-15.00           N  
ATOM   3104  H   SER   189       4.163 -15.176 -13.438  0.00-15.00           H  
ATOM   3105  CA  SER   189       4.897 -16.944 -14.419  0.00-15.00           C  
ATOM   3106  HA  SER   189       5.726 -17.133 -15.165  0.00-15.00           H  
ATOM   3107  CB  SER   189       5.536 -17.238 -13.028  0.00-15.00           C  
ATOM   3108  HB2 SER   189       6.375 -16.542 -12.802  0.00-15.00           H  
ATOM   3109  HB3 SER   189       5.941 -18.266 -12.959  0.00-15.00           H  
ATOM   3110  OG  SER   189       4.655 -17.029 -11.946  0.00-15.00           O  
ATOM   3111  HG  SER   189       4.186 -17.823 -11.805  0.00-15.00           H  
ATOM   3112  C   SER   189       3.836 -18.034 -14.819  0.00-15.00           C  
ATOM   3113  O   SER   189       4.265 -18.929 -15.636  0.00-15.00           O  
ATOM   3114  N   PHE   190       2.578 -17.904 -14.313  0.00-15.00           N  
ATOM   3115  H   PHE   190       2.316 -16.992 -13.858  0.00-15.00           H  
ATOM   3116  CA  PHE   190       1.488 -18.708 -14.907  0.00-15.00           C  
ATOM   3117  HA  PHE   190       1.727 -19.823 -14.635  0.00-15.00           H  
ATOM   3118  CB  PHE   190       0.157 -18.434 -14.081  0.00-15.00           C  
ATOM   3119  HB2 PHE   190      -0.242 -17.437 -14.170  0.00-15.00           H  
ATOM   3120  HB3 PHE   190       0.597 -18.474 -13.109  0.00-15.00           H  
ATOM   3121  CG  PHE   190      -1.079 -19.231 -14.122  0.00-15.00           C  
ATOM   3122  CD1 PHE   190      -1.334 -20.259 -15.074  0.00-15.00           C  
ATOM   3123  HD1 PHE   190      -0.562 -20.539 -15.764  0.00-15.00           H  
ATOM   3124  CE1 PHE   190      -2.567 -20.971 -15.077  0.00-15.00           C  
ATOM   3125  HE1 PHE   190      -2.807 -21.792 -15.778  0.00-15.00           H  
ATOM   3126  CZ  PHE   190      -3.545 -20.551 -14.154  0.00-15.00           C  
ATOM   3127  HZ  PHE   190      -4.503 -21.019 -14.163  0.00-15.00           H  
ATOM   3128  CE2 PHE   190      -3.320 -19.530 -13.257  0.00-15.00           C  
ATOM   3129  HE2 PHE   190      -4.094 -19.208 -12.603  0.00-15.00           H  
ATOM   3130  CD2 PHE   190      -2.146 -18.821 -13.252  0.00-15.00           C  
ATOM   3131  HD2 PHE   190      -2.010 -18.030 -12.498  0.00-15.00           H  
ATOM   3132  C   PHE   190       1.466 -18.647 -16.441  0.00-15.00           C  
ATOM   3133  O   PHE   190       1.513 -19.674 -17.113  0.00-15.00           O  
ATOM   3134  N   LEU   191       1.386 -17.411 -16.942  0.00-15.00           N  
ATOM   3135  H   LEU   191       1.484 -16.523 -16.411  0.00-15.00           H  
ATOM   3136  CA  LEU   191       1.241 -17.206 -18.400  0.00-15.00           C  
ATOM   3137  HA  LEU   191       0.394 -17.939 -18.689  0.00-15.00           H  
ATOM   3138  CB  LEU   191       0.782 -15.814 -18.804  0.00-15.00           C  
ATOM   3139  HB2 LEU   191       0.878 -15.564 -19.882  0.00-15.00           H  
ATOM   3140  HB3 LEU   191       1.357 -15.053 -18.324  0.00-15.00           H  
ATOM   3141  CG  LEU   191      -0.671 -15.414 -18.401  0.00-15.00           C  
ATOM   3142  HG  LEU   191      -0.843 -15.853 -17.400  0.00-15.00           H  
ATOM   3143  CD1 LEU   191      -0.914 -13.889 -18.196  0.00-15.00           C  
ATOM   3144 HD11 LEU   191      -0.087 -13.322 -17.625  0.00-15.00           H  
ATOM   3145 HD12 LEU   191      -0.988 -13.454 -19.256  0.00-15.00           H  
ATOM   3146 HD13 LEU   191      -1.828 -13.689 -17.619  0.00-15.00           H  
ATOM   3147  CD2 LEU   191      -1.802 -16.068 -19.186  0.00-15.00           C  
ATOM   3148 HD21 LEU   191      -2.023 -15.602 -20.132  0.00-15.00           H  
ATOM   3149 HD22 LEU   191      -2.746 -16.107 -18.649  0.00-15.00           H  
ATOM   3150 HD23 LEU   191      -1.621 -17.065 -19.426  0.00-15.00           H  
ATOM   3151  C   LEU   191       2.481 -17.623 -19.158  0.00-15.00           C  
ATOM   3152  O   LEU   191       2.367 -18.378 -20.120  0.00-15.00           O  
ATOM   3153  N   ASN   192       3.685 -17.123 -18.815  0.00-15.00           N  
ATOM   3154  H   ASN   192       3.749 -16.470 -18.030  0.00-15.00           H  
ATOM   3155  CA  ASN   192       4.949 -17.584 -19.416  0.00-15.00           C  
ATOM   3156  HA  ASN   192       4.959 -17.166 -20.470  0.00-15.00           H  
ATOM   3157  CB  ASN   192       6.101 -16.940 -18.656  0.00-15.00           C  
ATOM   3158  HB2 ASN   192       6.107 -17.262 -17.583  0.00-15.00           H  
ATOM   3159  HB3 ASN   192       5.885 -15.875 -18.677  0.00-15.00           H  
ATOM   3160  CG  ASN   192       7.547 -17.174 -19.127  0.00-15.00           C  
ATOM   3161  OD1 ASN   192       7.909 -16.557 -20.138  0.00-15.00           O  
ATOM   3162  ND2 ASN   192       8.375 -17.945 -18.407  0.00-15.00           N  
ATOM   3163 HD21 ASN   192       8.011 -18.918 -18.306  0.00-15.00           H  
ATOM   3164 HD22 ASN   192       9.348 -17.741 -18.618  0.00-15.00           H  
ATOM   3165  C   ASN   192       5.151 -19.097 -19.529  0.00-15.00           C  
ATOM   3166  O   ASN   192       5.538 -19.626 -20.589  0.00-15.00           O  
ATOM   3167  N   PHE   193       4.843 -19.782 -18.404  0.00-15.00           N  
ATOM   3168  H   PHE   193       4.614 -19.193 -17.655  0.00-15.00           H  
ATOM   3169  CA  PHE   193       4.732 -21.268 -18.254  0.00-15.00           C  
ATOM   3170  HA  PHE   193       5.639 -21.723 -18.543  0.00-15.00           H  
ATOM   3171  CB  PHE   193       4.338 -21.746 -16.875  0.00-15.00           C  
ATOM   3172  HB2 PHE   193       5.047 -21.428 -16.163  0.00-15.00           H  
ATOM   3173  HB3 PHE   193       3.448 -21.341 -16.518  0.00-15.00           H  
ATOM   3174  CG  PHE   193       4.338 -23.290 -16.718  0.00-15.00           C  
ATOM   3175  CD1 PHE   193       5.569 -23.939 -16.792  0.00-15.00           C  
ATOM   3176  HD1 PHE   193       6.499 -23.412 -16.808  0.00-15.00           H  
ATOM   3177  CE1 PHE   193       5.533 -25.319 -16.757  0.00-15.00           C  
ATOM   3178  HE1 PHE   193       6.470 -25.877 -16.702  0.00-15.00           H  
ATOM   3179  CZ  PHE   193       4.282 -26.034 -16.643  0.00-15.00           C  
ATOM   3180  HZ  PHE   193       4.180 -27.076 -16.819  0.00-15.00           H  
ATOM   3181  CE2 PHE   193       3.086 -25.337 -16.661  0.00-15.00           C  
ATOM   3182  HE2 PHE   193       2.077 -25.811 -16.487  0.00-15.00           H  
ATOM   3183  CD2 PHE   193       3.075 -23.945 -16.705  0.00-15.00           C  
ATOM   3184  HD2 PHE   193       2.151 -23.372 -16.778  0.00-15.00           H  
ATOM   3185  C   PHE   193       3.681 -21.814 -19.226  0.00-15.00           C  
ATOM   3186  O   PHE   193       3.978 -22.749 -20.020  0.00-15.00           O  
ATOM   3187  N   LEU   194       2.443 -21.262 -19.198  0.00-15.00           N  
ATOM   3188  H   LEU   194       2.223 -20.645 -18.427  0.00-15.00           H  
ATOM   3189  CA  LEU   194       1.354 -21.538 -20.150  0.00-15.00           C  
ATOM   3190  HA  LEU   194       1.173 -22.609 -20.024  0.00-15.00           H  
ATOM   3191  CB  LEU   194       0.023 -20.903 -19.748  0.00-15.00           C  
ATOM   3192  HB2 LEU   194       0.094 -19.785 -19.825  0.00-15.00           H  
ATOM   3193  HB3 LEU   194      -0.227 -21.093 -18.716  0.00-15.00           H  
ATOM   3194  CG  LEU   194      -1.197 -21.316 -20.521  0.00-15.00           C  
ATOM   3195  HG  LEU   194      -1.052 -22.277 -20.792  0.00-15.00           H  
ATOM   3196  CD1 LEU   194      -2.515 -21.187 -19.698  0.00-15.00           C  
ATOM   3197 HD11 LEU   194      -2.433 -21.855 -18.762  0.00-15.00           H  
ATOM   3198 HD12 LEU   194      -2.696 -20.155 -19.411  0.00-15.00           H  
ATOM   3199 HD13 LEU   194      -3.437 -21.347 -20.294  0.00-15.00           H  
ATOM   3200  CD2 LEU   194      -1.427 -20.457 -21.801  0.00-15.00           C  
ATOM   3201 HD21 LEU   194      -0.455 -20.342 -22.471  0.00-15.00           H  
ATOM   3202 HD22 LEU   194      -1.840 -19.504 -21.584  0.00-15.00           H  
ATOM   3203 HD23 LEU   194      -2.192 -20.903 -22.412  0.00-15.00           H  
ATOM   3204  C   LEU   194       1.812 -21.421 -21.637  0.00-15.00           C  
ATOM   3205  O   LEU   194       1.396 -22.220 -22.463  0.00-15.00           O  
ATOM   3206  N   PHE   195       2.509 -20.366 -21.968  0.00-15.00           N  
ATOM   3207  H   PHE   195       2.712 -19.662 -21.284  0.00-15.00           H  
ATOM   3208  CA  PHE   195       2.744 -19.998 -23.360  0.00-15.00           C  
ATOM   3209  HA  PHE   195       1.797 -20.178 -23.865  0.00-15.00           H  
ATOM   3210  CB  PHE   195       2.999 -18.521 -23.420  0.00-15.00           C  
ATOM   3211  HB2 PHE   195       3.704 -18.250 -24.243  0.00-15.00           H  
ATOM   3212  HB3 PHE   195       3.486 -18.145 -22.534  0.00-15.00           H  
ATOM   3213  CG  PHE   195       1.739 -17.751 -23.830  0.00-15.00           C  
ATOM   3214  CD1 PHE   195       0.880 -17.274 -22.830  0.00-15.00           C  
ATOM   3215  HD1 PHE   195       1.187 -17.253 -21.791  0.00-15.00           H  
ATOM   3216  CE1 PHE   195      -0.380 -16.705 -23.114  0.00-15.00           C  
ATOM   3217  HE1 PHE   195      -1.081 -16.432 -22.283  0.00-15.00           H  
ATOM   3218  CZ  PHE   195      -0.696 -16.382 -24.441  0.00-15.00           C  
ATOM   3219  HZ  PHE   195      -1.614 -15.905 -24.582  0.00-15.00           H  
ATOM   3220  CE2 PHE   195       0.069 -16.919 -25.489  0.00-15.00           C  
ATOM   3221  HE2 PHE   195      -0.155 -16.808 -26.545  0.00-15.00           H  
ATOM   3222  CD2 PHE   195       1.268 -17.696 -25.147  0.00-15.00           C  
ATOM   3223  HD2 PHE   195       1.685 -18.292 -25.934  0.00-15.00           H  
ATOM   3224  C   PHE   195       3.843 -20.809 -23.967  0.00-15.00           C  
ATOM   3225  O   PHE   195       3.721 -21.299 -25.103  0.00-15.00           O  
ATOM   3226  N   LYN   196       4.825 -21.250 -23.178  0.00-15.00           N  
ATOM   3227  H   LYN   196       5.030 -20.871 -22.267  0.00-15.00           H  
ATOM   3228  CA  LYN   196       5.769 -22.408 -23.466  0.00-15.00           C  
ATOM   3229  HA  LYN   196       6.343 -22.202 -24.360  0.00-15.00           H  
ATOM   3230  CB  LYN   196       6.805 -22.610 -22.312  0.00-15.00           C  
ATOM   3231  HB2 LYN   196       6.355 -22.537 -21.318  0.00-15.00           H  
ATOM   3232  HB3 LYN   196       7.176 -23.664 -22.422  0.00-15.00           H  
ATOM   3233  CG  LYN   196       8.010 -21.590 -22.257  0.00-15.00           C  
ATOM   3234  HG2 LYN   196       8.226 -21.516 -21.193  0.00-15.00           H  
ATOM   3235  HG3 LYN   196       7.691 -20.621 -22.696  0.00-15.00           H  
ATOM   3236  CD  LYN   196       9.254 -22.147 -22.947  0.00-15.00           C  
ATOM   3237  HD2 LYN   196       9.168 -22.382 -24.025  0.00-15.00           H  
ATOM   3238  HD3 LYN   196       9.357 -23.132 -22.537  0.00-15.00           H  
ATOM   3239  CE  LYN   196      10.474 -21.332 -22.660  0.00-15.00           C  
ATOM   3240  HE2 LYN   196      10.321 -20.326 -22.951  0.00-15.00           H  
ATOM   3241  HE3 LYN   196      10.687 -21.328 -21.565  0.00-15.00           H  
ATOM   3242  NZ  LYN   196      11.720 -21.811 -23.317  0.00-15.00           N  
ATOM   3243  HZ1 LYN   196      12.490 -21.176 -23.095  0.00-15.00           H  
ATOM   3244  HZ2 LYN   196      11.953 -22.672 -22.957  0.00-15.00           H  
ATOM   3245  C   LYN   196       5.087 -23.699 -23.868  0.00-15.00           C  
ATOM   3246  O   LYN   196       5.522 -24.330 -24.777  0.00-15.00           O  
ATOM   3247  N   VAL   197       4.020 -24.165 -23.142  0.00-15.00           N  
ATOM   3248  H   VAL   197       3.689 -23.713 -22.235  0.00-15.00           H  
ATOM   3249  CA  VAL   197       3.330 -25.423 -23.528  0.00-15.00           C  
ATOM   3250  HA  VAL   197       4.102 -26.150 -23.527  0.00-15.00           H  
ATOM   3251  CB  VAL   197       2.376 -25.835 -22.369  0.00-15.00           C  
ATOM   3252  HB  VAL   197       1.707 -25.026 -22.288  0.00-15.00           H  
ATOM   3253  CG1 VAL   197       1.526 -27.090 -22.665  0.00-15.00           C  
ATOM   3254 HG11 VAL   197       2.233 -27.893 -22.661  0.00-15.00           H  
ATOM   3255 HG12 VAL   197       0.782 -27.269 -21.908  0.00-15.00           H  
ATOM   3256 HG13 VAL   197       1.005 -27.159 -23.653  0.00-15.00           H  
ATOM   3257  CG2 VAL   197       3.002 -25.900 -20.964  0.00-15.00           C  
ATOM   3258 HG21 VAL   197       3.489 -24.999 -20.543  0.00-15.00           H  
ATOM   3259 HG22 VAL   197       3.790 -26.574 -21.063  0.00-15.00           H  
ATOM   3260 HG23 VAL   197       2.435 -26.363 -20.121  0.00-15.00           H  
ATOM   3261  C   VAL   197       2.623 -25.312 -24.947  0.00-15.00           C  
ATOM   3262  O   VAL   197       2.788 -26.177 -25.787  0.00-15.00           O  
ATOM   3263  N   ARN   198       2.006 -24.103 -25.165  0.00-15.00           N  
ATOM   3264  H   ARN   198       1.920 -23.389 -24.447  0.00-15.00           H  
ATOM   3265  CA  ARN   198       1.410 -23.787 -26.461  0.00-15.00           C  
ATOM   3266  HA  ARN   198       0.777 -24.644 -26.735  0.00-15.00           H  
ATOM   3267  CB  ARN   198       0.684 -22.393 -26.412  0.00-15.00           C  
ATOM   3268  HB2 ARN   198       1.437 -21.659 -26.345  0.00-15.00           H  
ATOM   3269  HB3 ARN   198       0.280 -22.227 -27.411  0.00-15.00           H  
ATOM   3270  CG  ARN   198      -0.459 -22.127 -25.412  0.00-15.00           C  
ATOM   3271  HG2 ARN   198      -0.211 -22.021 -24.359  0.00-15.00           H  
ATOM   3272  HG3 ARN   198      -1.119 -23.053 -25.441  0.00-15.00           H  
ATOM   3273  CD  ARN   198      -1.262 -20.890 -25.827  0.00-15.00           C  
ATOM   3274  HD2 ARN   198      -0.711 -20.013 -25.643  0.00-15.00           H  
ATOM   3275  HD3 ARN   198      -1.357 -20.865 -26.885  0.00-15.00           H  
ATOM   3276  NE  ARN   198      -2.559 -20.935 -25.188  0.00-15.00           N  
ATOM   3277  HE  ARN   198      -2.773 -21.942 -24.849  0.00-15.00           H  
ATOM   3278  CZ  ARN   198      -3.697 -20.217 -25.744  0.00-15.00           C  
ATOM   3279  NH1 ARN   198      -3.692 -19.497 -26.757  0.00-15.00           N  
ATOM   3280 HH11 ARN   198      -4.507 -18.960 -27.034  0.00-15.00           H  
ATOM   3281  NH2 ARN   198      -4.852 -20.273 -24.870  0.00-15.00           N  
ATOM   3282 HH21 ARN   198      -4.749 -19.953 -23.928  0.00-15.00           H  
ATOM   3283 HH22 ARN   198      -5.059 -21.239 -24.714  0.00-15.00           H  
ATOM   3284  C   ARN   198       2.468 -23.777 -27.573  0.00-15.00           C  
ATOM   3285  O   ARN   198       2.326 -24.318 -28.621  0.00-15.00           O  
ATOM   3286  N   GLH   199       3.520 -23.051 -27.328  0.00-15.00           N  
ATOM   3287  H   GLH   199       3.740 -22.821 -26.356  0.00-15.00           H  
ATOM   3288  CA  GLH   199       4.543 -22.936 -28.358  0.00-15.00           C  
ATOM   3289  HA  GLH   199       4.039 -22.662 -29.305  0.00-15.00           H  
ATOM   3290  CB  GLH   199       5.638 -21.892 -27.930  0.00-15.00           C  
ATOM   3291  HB2 GLH   199       5.835 -21.934 -26.856  0.00-15.00           H  
ATOM   3292  HB3 GLH   199       6.541 -22.113 -28.490  0.00-15.00           H  
ATOM   3293  CG  GLH   199       5.274 -20.495 -28.419  0.00-15.00           C  
ATOM   3294  HG2 GLH   199       4.228 -20.222 -28.434  0.00-15.00           H  
ATOM   3295  HG3 GLH   199       5.622 -20.473 -29.504  0.00-15.00           H  
ATOM   3296  CD  GLH   199       5.992 -19.412 -27.576  0.00-15.00           C  
ATOM   3297  OE1 GLH   199       7.181 -19.712 -27.120  0.00-15.00           O  
ATOM   3298  OE2 GLH   199       5.373 -18.400 -27.329  0.00-15.00           O  
ATOM   3299  HE1 GLH   199       7.411 -19.222 -26.352  0.00-15.00           H  
ATOM   3300  C   GLH   199       5.252 -24.257 -28.734  0.00-15.00           C  
ATOM   3301  O   GLH   199       5.816 -24.304 -29.791  0.00-15.00           O  
ATOM   3302  N   SER   200       5.121 -25.316 -27.915  0.00-15.00           N  
ATOM   3303  H   SER   200       4.414 -25.347 -27.157  0.00-15.00           H  
ATOM   3304  CA  SER   200       5.791 -26.594 -28.205  0.00-15.00           C  
ATOM   3305  HA  SER   200       6.772 -26.520 -28.669  0.00-15.00           H  
ATOM   3306  CB  SER   200       5.916 -27.431 -26.928  0.00-15.00           C  
ATOM   3307  HB2 SER   200       6.032 -26.789 -26.077  0.00-15.00           H  
ATOM   3308  HB3 SER   200       6.761 -28.132 -26.882  0.00-15.00           H  
ATOM   3309  OG  SER   200       4.716 -28.228 -26.693  0.00-15.00           O  
ATOM   3310  HG  SER   200       3.981 -27.625 -26.749  0.00-15.00           H  
ATOM   3311  C   SER   200       4.933 -27.379 -29.174  0.00-15.00           C  
ATOM   3312  O   SER   200       5.350 -28.431 -29.668  0.00-15.00           O  
ATOM   3313  N   GLY   201       3.640 -26.935 -29.408  0.00-15.00           N  
ATOM   3314  H   GLY   201       3.264 -26.189 -28.925  0.00-15.00           H  
ATOM   3315  CA  GLY   201       2.750 -27.559 -30.372  0.00-15.00           C  
ATOM   3316  HA2 GLY   201       3.237 -28.107 -31.148  0.00-15.00           H  
ATOM   3317  HA3 GLY   201       2.014 -26.897 -30.774  0.00-15.00           H  
ATOM   3318  C   GLY   201       1.973 -28.660 -29.681  0.00-15.00           C  
ATOM   3319  O   GLY   201       1.000 -29.195 -30.237  0.00-15.00           O  
ATOM   3320  N   SER   202       2.298 -29.014 -28.401  0.00-15.00           N  
ATOM   3321  H   SER   202       3.055 -28.607 -27.963  0.00-15.00           H  
ATOM   3322  CA  SER   202       1.594 -30.114 -27.721  0.00-15.00           C  
ATOM   3323  HA  SER   202       1.824 -31.054 -28.220  0.00-15.00           H  
ATOM   3324  CB  SER   202       2.053 -30.199 -26.238  0.00-15.00           C  
ATOM   3325  HB2 SER   202       1.508 -31.003 -25.908  0.00-15.00           H  
ATOM   3326  HB3 SER   202       1.861 -29.350 -25.594  0.00-15.00           H  
ATOM   3327  OG  SER   202       3.396 -30.703 -26.049  0.00-15.00           O  
ATOM   3328  HG  SER   202       3.949 -29.939 -26.316  0.00-15.00           H  
ATOM   3329  C   SER   202       0.083 -29.959 -27.777  0.00-15.00           C  
ATOM   3330  O   SER   202      -0.706 -30.863 -27.613  0.00-15.00           O  
ATOM   3331  N   LEU   203      -0.393 -28.723 -27.967  0.00-15.00           N  
ATOM   3332  H   LEU   203       0.261 -27.920 -28.162  0.00-15.00           H  
ATOM   3333  CA  LEU   203      -1.810 -28.409 -27.795  0.00-15.00           C  
ATOM   3334  HA  LEU   203      -2.336 -29.148 -27.178  0.00-15.00           H  
ATOM   3335  CB  LEU   203      -1.932 -27.092 -27.093  0.00-15.00           C  
ATOM   3336  HB2 LEU   203      -1.526 -26.292 -27.719  0.00-15.00           H  
ATOM   3337  HB3 LEU   203      -2.987 -26.900 -26.984  0.00-15.00           H  
ATOM   3338  CG  LEU   203      -1.215 -27.065 -25.774  0.00-15.00           C  
ATOM   3339  HG  LEU   203      -0.122 -27.095 -25.937  0.00-15.00           H  
ATOM   3340  CD1 LEU   203      -1.338 -25.795 -24.977  0.00-15.00           C  
ATOM   3341 HD11 LEU   203      -2.246 -25.749 -24.333  0.00-15.00           H  
ATOM   3342 HD12 LEU   203      -1.496 -24.939 -25.636  0.00-15.00           H  
ATOM   3343 HD13 LEU   203      -0.455 -25.696 -24.302  0.00-15.00           H  
ATOM   3344  CD2 LEU   203      -1.477 -28.316 -24.871  0.00-15.00           C  
ATOM   3345 HD21 LEU   203      -2.556 -28.475 -24.801  0.00-15.00           H  
ATOM   3346 HD22 LEU   203      -1.086 -29.267 -25.311  0.00-15.00           H  
ATOM   3347 HD23 LEU   203      -0.964 -28.195 -23.956  0.00-15.00           H  
ATOM   3348  C   LEU   203      -2.487 -28.392 -29.165  0.00-15.00           C  
ATOM   3349  O   LEU   203      -3.627 -28.059 -29.260  0.00-15.00           O  
ATOM   3350  N   SER   204      -1.637 -28.614 -30.199  0.00-15.00           N  
ATOM   3351  H   SER   204      -0.621 -28.694 -30.063  0.00-15.00           H  
ATOM   3352  CA  SER   204      -2.112 -28.630 -31.578  0.00-15.00           C  
ATOM   3353  HA  SER   204      -2.489 -27.650 -31.857  0.00-15.00           H  
ATOM   3354  CB  SER   204      -0.967 -28.974 -32.522  0.00-15.00           C  
ATOM   3355  HB2 SER   204      -0.229 -28.192 -32.500  0.00-15.00           H  
ATOM   3356  HB3 SER   204      -0.570 -29.841 -32.208  0.00-15.00           H  
ATOM   3357  OG  SER   204      -1.564 -29.110 -33.847  0.00-15.00           O  
ATOM   3358  HG  SER   204      -0.835 -29.287 -34.440  0.00-15.00           H  
ATOM   3359  C   SER   204      -3.232 -29.683 -31.689  0.00-15.00           C  
ATOM   3360  O   SER   204      -3.163 -30.761 -31.080  0.00-15.00           O  
ATOM   3361  N   PRO   205      -4.209 -29.284 -32.486  0.00-15.00           N  
ATOM   3362  CD  PRO   205      -4.327 -27.955 -33.040  0.00-15.00           C  
ATOM   3363  HD2 PRO   205      -4.147 -27.193 -32.255  0.00-15.00           H  
ATOM   3364  HD3 PRO   205      -3.683 -27.809 -33.857  0.00-15.00           H  
ATOM   3365  CG  PRO   205      -5.772 -27.878 -33.510  0.00-15.00           C  
ATOM   3366  HG2 PRO   205      -5.908 -27.223 -34.370  0.00-15.00           H  
ATOM   3367  HG3 PRO   205      -6.372 -27.522 -32.682  0.00-15.00           H  
ATOM   3368  CB  PRO   205      -6.157 -29.287 -33.873  0.00-15.00           C  
ATOM   3369  HB2 PRO   205      -5.989 -29.503 -34.862  0.00-15.00           H  
ATOM   3370  HB3 PRO   205      -7.211 -29.316 -33.542  0.00-15.00           H  
ATOM   3371  CA  PRO   205      -5.373 -30.126 -32.832  0.00-15.00           C  
ATOM   3372  HA  PRO   205      -5.930 -30.284 -31.931  0.00-15.00           H  
ATOM   3373  C   PRO   205      -4.935 -31.441 -33.394  0.00-15.00           C  
ATOM   3374  O   PRO   205      -5.675 -32.386 -33.505  0.00-15.00           O  
ATOM   3375  N   GLH   206      -3.697 -31.468 -33.945  0.00-15.00           N  
ATOM   3376  H   GLH   206      -3.008 -30.755 -33.736  0.00-15.00           H  
ATOM   3377  CA  GLH   206      -3.220 -32.608 -34.683  0.00-15.00           C  
ATOM   3378  HA  GLH   206      -4.056 -33.081 -35.263  0.00-15.00           H  
ATOM   3379  CB  GLH   206      -2.235 -32.143 -35.772  0.00-15.00           C  
ATOM   3380  HB2 GLH   206      -2.623 -31.438 -36.525  0.00-15.00           H  
ATOM   3381  HB3 GLH   206      -2.062 -32.998 -36.412  0.00-15.00           H  
ATOM   3382  CG  GLH   206      -0.916 -31.663 -35.207  0.00-15.00           C  
ATOM   3383  HG2 GLH   206      -0.591 -32.375 -34.539  0.00-15.00           H  
ATOM   3384  HG3 GLH   206      -1.077 -30.693 -34.754  0.00-15.00           H  
ATOM   3385  CD  GLH   206       0.085 -31.391 -36.391  0.00-15.00           C  
ATOM   3386  OE1 GLH   206       1.339 -31.579 -36.021  0.00-15.00           O  
ATOM   3387  OE2 GLH   206      -0.326 -30.957 -37.472  0.00-15.00           O  
ATOM   3388  HE1 GLH   206       1.939 -31.296 -36.670  0.00-15.00           H  
ATOM   3389  C   GLH   206      -2.601 -33.655 -33.790  0.00-15.00           C  
ATOM   3390  O   GLH   206      -2.163 -34.687 -34.280  0.00-15.00           O  
ATOM   3391  N   HIE   207      -2.634 -33.406 -32.451  0.00-15.00           N  
ATOM   3392  H   HIE   207      -3.174 -32.556 -32.211  0.00-15.00           H  
ATOM   3393  CA  HIE   207      -2.180 -34.395 -31.537  0.00-15.00           C  
ATOM   3394  HA  HIE   207      -1.902 -35.262 -32.070  0.00-15.00           H  
ATOM   3395  CB  HIE   207      -1.075 -33.863 -30.637  0.00-15.00           C  
ATOM   3396  HB2 HIE   207      -0.852 -34.474 -29.705  0.00-15.00           H  
ATOM   3397  HB3 HIE   207      -1.450 -32.837 -30.317  0.00-15.00           H  
ATOM   3398  CG  HIE   207       0.201 -33.614 -31.436  0.00-15.00           C  
ATOM   3399  ND1 HIE   207       0.741 -32.331 -31.617  0.00-15.00           N  
ATOM   3400  CE1 HIE   207       1.918 -32.556 -32.184  0.00-15.00           C  
ATOM   3401  HE1 HIE   207       2.723 -31.831 -32.086  0.00-15.00           H  
ATOM   3402  NE2 HIE   207       2.113 -33.844 -32.527  0.00-15.00           N  
ATOM   3403  HE2 HIE   207       2.680 -34.167 -33.302  0.00-15.00           H  
ATOM   3404  CD2 HIE   207       1.041 -34.555 -31.984  0.00-15.00           C  
ATOM   3405  HD2 HIE   207       1.058 -35.611 -31.947  0.00-15.00           H  
ATOM   3406  C   HIE   207      -3.358 -34.805 -30.688  0.00-15.00           C  
ATOM   3407  O   HIE   207      -4.403 -34.161 -30.715  0.00-15.00           O  
ATOM   3408  N   GLY   208      -3.187 -35.891 -29.879  0.00-15.00           N  
ATOM   3409  H   GLY   208      -2.208 -36.254 -29.759  0.00-15.00           H  
ATOM   3410  CA  GLY   208      -4.193 -36.293 -28.907  0.00-15.00           C  
ATOM   3411  HA2 GLY   208      -5.134 -36.396 -29.415  0.00-15.00           H  
ATOM   3412  HA3 GLY   208      -3.896 -37.185 -28.416  0.00-15.00           H  
ATOM   3413  C   GLY   208      -4.243 -35.195 -27.852  0.00-15.00           C  
ATOM   3414  O   GLY   208      -3.468 -34.218 -27.881  0.00-15.00           O  
ATOM   3415  N   PRO   209      -5.207 -35.262 -26.839  0.00-15.00           N  
ATOM   3416  CD  PRO   209      -6.184 -36.392 -26.773  0.00-15.00           C  
ATOM   3417  HD2 PRO   209      -5.727 -37.233 -26.183  0.00-15.00           H  
ATOM   3418  HD3 PRO   209      -6.563 -36.734 -27.760  0.00-15.00           H  
ATOM   3419  CG  PRO   209      -7.353 -35.834 -25.887  0.00-15.00           C  
ATOM   3420  HG2 PRO   209      -7.770 -36.573 -25.170  0.00-15.00           H  
ATOM   3421  HG3 PRO   209      -8.094 -35.335 -26.438  0.00-15.00           H  
ATOM   3422  CB  PRO   209      -6.723 -34.726 -24.996  0.00-15.00           C  
ATOM   3423  HB2 PRO   209      -6.423 -35.169 -24.034  0.00-15.00           H  
ATOM   3424  HB3 PRO   209      -7.305 -33.903 -24.718  0.00-15.00           H  
ATOM   3425  CA  PRO   209      -5.451 -34.223 -25.807  0.00-15.00           C  
ATOM   3426  HA  PRO   209      -5.677 -33.311 -26.291  0.00-15.00           H  
ATOM   3427  C   PRO   209      -4.283 -34.024 -24.844  0.00-15.00           C  
ATOM   3428  O   PRO   209      -3.738 -35.072 -24.391  0.00-15.00           O  
ATOM   3429  N   VAL   210      -4.000 -32.806 -24.419  0.00-15.00           N  
ATOM   3430  H   VAL   210      -4.682 -32.135 -24.737  0.00-15.00           H  
ATOM   3431  CA  VAL   210      -3.027 -32.564 -23.338  0.00-15.00           C  
ATOM   3432  HA  VAL   210      -2.138 -33.073 -23.621  0.00-15.00           H  
ATOM   3433  CB  VAL   210      -2.635 -31.093 -23.273  0.00-15.00           C  
ATOM   3434  HB  VAL   210      -2.515 -30.786 -24.312  0.00-15.00           H  
ATOM   3435  CG1 VAL   210      -3.733 -30.233 -22.688  0.00-15.00           C  
ATOM   3436 HG11 VAL   210      -4.724 -30.409 -23.135  0.00-15.00           H  
ATOM   3437 HG12 VAL   210      -3.417 -29.244 -22.608  0.00-15.00           H  
ATOM   3438 HG13 VAL   210      -3.938 -30.522 -21.617  0.00-15.00           H  
ATOM   3439  CG2 VAL   210      -1.273 -30.790 -22.671  0.00-15.00           C  
ATOM   3440 HG21 VAL   210      -1.295 -29.817 -22.189  0.00-15.00           H  
ATOM   3441 HG22 VAL   210      -0.437 -30.868 -23.323  0.00-15.00           H  
ATOM   3442 HG23 VAL   210      -1.070 -31.494 -21.858  0.00-15.00           H  
ATOM   3443  C   VAL   210      -3.420 -33.254 -22.003  0.00-15.00           C  
ATOM   3444  O   VAL   210      -4.581 -33.060 -21.633  0.00-15.00           O  
ATOM   3445  N   VAL   211      -2.486 -33.956 -21.337  0.00-15.00           N  
ATOM   3446  H   VAL   211      -1.541 -33.814 -21.656  0.00-15.00           H  
ATOM   3447  CA  VAL   211      -2.667 -34.559 -20.073  0.00-15.00           C  
ATOM   3448  HA  VAL   211      -3.660 -34.820 -19.909  0.00-15.00           H  
ATOM   3449  CB  VAL   211      -1.767 -35.788 -20.157  0.00-15.00           C  
ATOM   3450  HB  VAL   211      -0.795 -35.489 -20.297  0.00-15.00           H  
ATOM   3451  CG1 VAL   211      -2.004 -36.664 -18.882  0.00-15.00           C  
ATOM   3452 HG11 VAL   211      -1.542 -36.229 -18.033  0.00-15.00           H  
ATOM   3453 HG12 VAL   211      -1.578 -37.682 -18.983  0.00-15.00           H  
ATOM   3454 HG13 VAL   211      -3.057 -36.657 -18.609  0.00-15.00           H  
ATOM   3455  CG2 VAL   211      -2.012 -36.686 -21.398  0.00-15.00           C  
ATOM   3456 HG21 VAL   211      -3.124 -36.872 -21.420  0.00-15.00           H  
ATOM   3457 HG22 VAL   211      -1.503 -37.695 -21.360  0.00-15.00           H  
ATOM   3458 HG23 VAL   211      -1.727 -36.183 -22.302  0.00-15.00           H  
ATOM   3459  C   VAL   211      -2.168 -33.451 -19.066  0.00-15.00           C  
ATOM   3460  O   VAL   211      -0.992 -33.041 -19.096  0.00-15.00           O  
ATOM   3461  N   VAL   212      -3.002 -33.079 -18.126  0.00-15.00           N  
ATOM   3462  H   VAL   212      -3.968 -33.438 -18.153  0.00-15.00           H  
ATOM   3463  CA  VAL   212      -2.670 -32.156 -17.024  0.00-15.00           C  
ATOM   3464  HA  VAL   212      -1.640 -31.697 -17.110  0.00-15.00           H  
ATOM   3465  CB  VAL   212      -3.544 -30.879 -17.191  0.00-15.00           C  
ATOM   3466  HB  VAL   212      -4.550 -31.219 -17.024  0.00-15.00           H  
ATOM   3467  CG1 VAL   212      -3.140 -29.753 -16.172  0.00-15.00           C  
ATOM   3468 HG11 VAL   212      -2.153 -29.336 -16.464  0.00-15.00           H  
ATOM   3469 HG12 VAL   212      -3.805 -28.870 -16.305  0.00-15.00           H  
ATOM   3470 HG13 VAL   212      -3.091 -29.988 -15.088  0.00-15.00           H  
ATOM   3471  CG2 VAL   212      -3.549 -30.393 -18.697  0.00-15.00           C  
ATOM   3472 HG21 VAL   212      -3.930 -31.130 -19.419  0.00-15.00           H  
ATOM   3473 HG22 VAL   212      -4.275 -29.597 -18.739  0.00-15.00           H  
ATOM   3474 HG23 VAL   212      -2.552 -30.109 -19.099  0.00-15.00           H  
ATOM   3475  C   VAL   212      -3.027 -32.905 -15.773  0.00-15.00           C  
ATOM   3476  O   VAL   212      -4.038 -33.556 -15.735  0.00-15.00           O  
ATOM   3477  N   HID   213      -2.162 -32.859 -14.759  0.00-15.00           N  
ATOM   3478  H   HID   213      -1.320 -32.351 -14.979  0.00-15.00           H  
ATOM   3479  CA  HID   213      -2.384 -33.421 -13.451  0.00-15.00           C  
ATOM   3480  HA  HID   213      -3.391 -33.210 -13.154  0.00-15.00           H  
ATOM   3481  CB  HID   213      -2.146 -34.894 -13.332  0.00-15.00           C  
ATOM   3482  HB2 HID   213      -2.170 -35.345 -12.285  0.00-15.00           H  
ATOM   3483  HB3 HID   213      -2.941 -35.341 -13.931  0.00-15.00           H  
ATOM   3484  CG  HID   213      -0.844 -35.449 -13.847  0.00-15.00           C  
ATOM   3485  ND1 HID   213      -0.435 -36.726 -13.564  0.00-15.00           N  
ATOM   3486  HD1 HID   213      -0.937 -37.354 -12.929  0.00-15.00           H  
ATOM   3487  CE1 HID   213       0.604 -37.063 -14.258  0.00-15.00           C  
ATOM   3488  HE1 HID   213       1.071 -37.972 -14.301  0.00-15.00           H  
ATOM   3489  NE2 HID   213       1.004 -36.047 -14.953  0.00-15.00           N  
ATOM   3490  CD2 HID   213       0.115 -35.015 -14.739  0.00-15.00           C  
ATOM   3491  HD2 HID   213       0.166 -34.098 -15.332  0.00-15.00           H  
ATOM   3492  C   HID   213      -1.503 -32.674 -12.490  0.00-15.00           C  
ATOM   3493  O   HID   213      -0.328 -32.372 -12.749  0.00-15.00           O  
ATOM   3494  N   CYM   214      -2.000 -32.503 -11.309  0.00-15.00           N  
ATOM   3495  H   CYM   214      -3.028 -32.568 -11.220  0.00-15.00           H  
ATOM   3496  CA  CYM   214      -1.391 -32.173 -10.065  0.00-15.00           C  
ATOM   3497  HA  CYM   214      -0.292 -31.984 -10.099  0.00-15.00           H  
ATOM   3498  CB  CYM   214      -2.038 -30.917  -9.446  0.00-15.00           C  
ATOM   3499  HB2 CYM   214      -1.724 -30.738  -8.452  0.00-15.00           H  
ATOM   3500  HB3 CYM   214      -1.644 -30.012  -9.925  0.00-15.00           H  
ATOM   3501  SG  CYM   214      -3.839 -30.852  -9.596  0.00-15.00           S  
ATOM   3502  C   CYM   214      -1.505 -33.444  -9.268  0.00-15.00           C  
ATOM   3503  O   CYM   214      -1.028 -34.428  -9.736  0.00-15.00           O  
ATOM   3504  N   SER   215      -1.945 -33.413  -8.009  0.00-15.00           N  
ATOM   3505  H   SER   215      -2.524 -32.608  -7.816  0.00-15.00           H  
ATOM   3506  CA  SER   215      -2.001 -34.628  -7.161  0.00-15.00           C  
ATOM   3507  HA  SER   215      -1.107 -35.228  -7.386  0.00-15.00           H  
ATOM   3508  CB  SER   215      -1.797 -34.235  -5.713  0.00-15.00           C  
ATOM   3509  HB2 SER   215      -2.644 -33.619  -5.408  0.00-15.00           H  
ATOM   3510  HB3 SER   215      -0.935 -33.621  -5.618  0.00-15.00           H  
ATOM   3511  OG  SER   215      -1.694 -35.314  -4.776  0.00-15.00           O  
ATOM   3512  HG  SER   215      -0.937 -35.854  -5.037  0.00-15.00           H  
ATOM   3513  C   SER   215      -3.360 -35.295  -7.417  0.00-15.00           C  
ATOM   3514  O   SER   215      -3.431 -36.457  -7.823  0.00-15.00           O  
ATOM   3515  N   ALA   216      -4.499 -34.543  -7.294  0.00-15.00           N  
ATOM   3516  H   ALA   216      -4.375 -33.556  -7.094  0.00-15.00           H  
ATOM   3517  CA  ALA   216      -5.878 -35.035  -7.501  0.00-15.00           C  
ATOM   3518  HA  ALA   216      -5.906 -36.106  -7.413  0.00-15.00           H  
ATOM   3519  CB  ALA   216      -6.785 -34.368  -6.381  0.00-15.00           C  
ATOM   3520  HB1 ALA   216      -6.663 -33.273  -6.501  0.00-15.00           H  
ATOM   3521  HB2 ALA   216      -6.570 -34.668  -5.356  0.00-15.00           H  
ATOM   3522  HB3 ALA   216      -7.861 -34.572  -6.598  0.00-15.00           H  
ATOM   3523  C   ALA   216      -6.348 -34.715  -8.963  0.00-15.00           C  
ATOM   3524  O   ALA   216      -7.185 -35.382  -9.527  0.00-15.00           O  
ATOM   3525  N   GLY   217      -5.780 -33.637  -9.494  0.00-15.00           N  
ATOM   3526  H   GLY   217      -5.386 -33.030  -8.836  0.00-15.00           H  
ATOM   3527  CA  GLY   217      -6.082 -33.133 -10.794  0.00-15.00           C  
ATOM   3528  HA2 GLY   217      -6.071 -33.950 -11.553  0.00-15.00           H  
ATOM   3529  HA3 GLY   217      -5.360 -32.393 -11.089  0.00-15.00           H  
ATOM   3530  C   GLY   217      -7.478 -32.453 -10.808  0.00-15.00           C  
ATOM   3531  O   GLY   217      -8.336 -32.716 -11.651  0.00-15.00           O  
ATOM   3532  N   ILE   218      -7.687 -31.541  -9.836  0.00-15.00           N  
ATOM   3533  H   ILE   218      -6.944 -31.320  -9.205  0.00-15.00           H  
ATOM   3534  CA  ILE   218      -8.994 -30.797  -9.660  0.00-15.00           C  
ATOM   3535  HA  ILE   218      -9.318 -30.624 -10.642  0.00-15.00           H  
ATOM   3536  CB  ILE   218     -10.125 -31.496  -8.808  0.00-15.00           C  
ATOM   3537  HB  ILE   218     -10.870 -30.633  -8.578  0.00-15.00           H  
ATOM   3538  CG2 ILE   218     -10.766 -32.594  -9.538  0.00-15.00           C  
ATOM   3539 HG21 ILE   218     -10.064 -33.392  -9.798  0.00-15.00           H  
ATOM   3540 HG22 ILE   218     -11.140 -32.197 -10.460  0.00-15.00           H  
ATOM   3541 HG23 ILE   218     -11.663 -33.106  -9.098  0.00-15.00           H  
ATOM   3542  CG1 ILE   218      -9.558 -31.841  -7.389  0.00-15.00           C  
ATOM   3543 HG12 ILE   218      -9.145 -30.916  -6.951  0.00-15.00           H  
ATOM   3544 HG13 ILE   218      -8.620 -32.504  -7.456  0.00-15.00           H  
ATOM   3545  CD1 ILE   218     -10.642 -32.489  -6.561  0.00-15.00           C  
ATOM   3546 HD11 ILE   218     -10.396 -32.587  -5.514  0.00-15.00           H  
ATOM   3547 HD12 ILE   218     -11.660 -32.037  -6.699  0.00-15.00           H  
ATOM   3548 HD13 ILE   218     -10.683 -33.566  -6.739  0.00-15.00           H  
ATOM   3549  C   ILE   218      -8.677 -29.336  -9.105  0.00-15.00           C  
ATOM   3550  O   ILE   218      -9.404 -28.383  -9.387  0.00-15.00           O  
ATOM   3551  N   GLY   219      -7.598 -29.103  -8.330  0.00-15.00           N  
ATOM   3552  H   GLY   219      -7.070 -29.901  -8.085  0.00-15.00           H  
ATOM   3553  CA  GLY   219      -7.293 -27.845  -7.774  0.00-15.00           C  
ATOM   3554  HA2 GLY   219      -6.788 -28.004  -6.787  0.00-15.00           H  
ATOM   3555  HA3 GLY   219      -8.240 -27.321  -7.505  0.00-15.00           H  
ATOM   3556  C   GLY   219      -6.353 -27.033  -8.599  0.00-15.00           C  
ATOM   3557  O   GLY   219      -6.772 -26.066  -9.228  0.00-15.00           O  
ATOM   3558  N   ARG   220      -5.077 -27.436  -8.712  0.00-15.00           N  
ATOM   3559  H   ARG   220      -4.881 -28.377  -8.291  0.00-15.00           H  
ATOM   3560  CA  ARG   220      -4.077 -26.776  -9.539  0.00-15.00           C  
ATOM   3561  HA  ARG   220      -4.107 -25.746  -9.451  0.00-15.00           H  
ATOM   3562  CB  ARG   220      -2.657 -27.318  -9.088  0.00-15.00           C  
ATOM   3563  HB2 ARG   220      -2.724 -28.385  -9.084  0.00-15.00           H  
ATOM   3564  HB3 ARG   220      -1.856 -27.093  -9.782  0.00-15.00           H  
ATOM   3565  CG  ARG   220      -2.373 -26.830  -7.630  0.00-15.00           C  
ATOM   3566  HG2 ARG   220      -2.239 -25.698  -7.641  0.00-15.00           H  
ATOM   3567  HG3 ARG   220      -3.221 -26.933  -6.990  0.00-15.00           H  
ATOM   3568  CD  ARG   220      -1.163 -27.495  -7.110  0.00-15.00           C  
ATOM   3569  HD2 ARG   220      -0.402 -27.686  -7.850  0.00-15.00           H  
ATOM   3570  HD3 ARG   220      -0.754 -26.988  -6.215  0.00-15.00           H  
ATOM   3571  NE  ARG   220      -1.576 -28.796  -6.647  0.00-15.00           N  
ATOM   3572  HE  ARG   220      -2.568 -28.970  -6.721  0.00-15.00           H  
ATOM   3573  CZ  ARG   220      -0.840 -29.648  -6.001  0.00-15.00           C  
ATOM   3574  NH1 ARG   220       0.410 -29.257  -5.499  0.00-15.00           N  
ATOM   3575 HH11 ARG   220       0.828 -29.680  -4.670  0.00-15.00           H  
ATOM   3576 HH12 ARG   220       0.691 -28.368  -5.803  0.00-15.00           H  
ATOM   3577  NH2 ARG   220      -1.283 -30.832  -5.829  0.00-15.00           N  
ATOM   3578 HH21 ARG   220      -0.602 -31.593  -5.730  0.00-15.00           H  
ATOM   3579 HH22 ARG   220      -2.258 -31.167  -6.004  0.00-15.00           H  
ATOM   3580  C   ARG   220      -4.321 -26.975 -11.016  0.00-15.00           C  
ATOM   3581  O   ARG   220      -4.408 -26.035 -11.768  0.00-15.00           O  
ATOM   3582  N   SER   221      -4.528 -28.209 -11.389  0.00-15.00           N  
ATOM   3583  H   SER   221      -4.419 -28.878 -10.615  0.00-15.00           H  
ATOM   3584  CA  SER   221      -4.905 -28.482 -12.781  0.00-15.00           C  
ATOM   3585  HA  SER   221      -4.214 -28.309 -13.586  0.00-15.00           H  
ATOM   3586  CB  SER   221      -5.110 -30.094 -12.735  0.00-15.00           C  
ATOM   3587  HB2 SER   221      -5.980 -30.364 -12.087  0.00-15.00           H  
ATOM   3588  HB3 SER   221      -5.344 -30.331 -13.749  0.00-15.00           H  
ATOM   3589  OG  SER   221      -3.879 -30.751 -12.538  0.00-15.00           O  
ATOM   3590  HG  SER   221      -3.619 -30.546 -11.606  0.00-15.00           H  
ATOM   3591  C   SER   221      -6.240 -27.883 -13.249  0.00-15.00           C  
ATOM   3592  O   SER   221      -6.344 -27.335 -14.352  0.00-15.00           O  
ATOM   3593  N   GLY   222      -7.220 -27.896 -12.366  0.00-15.00           N  
ATOM   3594  H   GLY   222      -7.018 -28.241 -11.471  0.00-15.00           H  
ATOM   3595  CA  GLY   222      -8.462 -27.228 -12.571  0.00-15.00           C  
ATOM   3596  HA2 GLY   222      -9.158 -27.412 -11.804  0.00-15.00           H  
ATOM   3597  HA3 GLY   222      -8.932 -27.552 -13.515  0.00-15.00           H  
ATOM   3598  C   GLY   222      -8.306 -25.722 -12.704  0.00-15.00           C  
ATOM   3599  O   GLY   222      -9.137 -25.096 -13.335  0.00-15.00           O  
ATOM   3600  N   THR   223      -7.369 -25.110 -11.968  0.00-15.00           N  
ATOM   3601  H   THR   223      -6.931 -25.671 -11.239  0.00-15.00           H  
ATOM   3602  CA  THR   223      -6.988 -23.679 -12.088  0.00-15.00           C  
ATOM   3603  HA  THR   223      -7.898 -23.064 -12.106  0.00-15.00           H  
ATOM   3604  CB  THR   223      -6.045 -23.178 -10.942  0.00-15.00           C  
ATOM   3605  HB  THR   223      -4.996 -23.515 -11.070  0.00-15.00           H  
ATOM   3606  CG2 THR   223      -5.977 -21.603 -10.914  0.00-15.00           C  
ATOM   3607 HG21 THR   223      -5.620 -21.180 -11.883  0.00-15.00           H  
ATOM   3608 HG22 THR   223      -6.941 -21.104 -10.750  0.00-15.00           H  
ATOM   3609 HG23 THR   223      -5.217 -21.122 -10.218  0.00-15.00           H  
ATOM   3610  OG1 THR   223      -6.464 -23.378  -9.666  0.00-15.00           O  
ATOM   3611  HG1 THR   223      -6.344 -24.308  -9.489  0.00-15.00           H  
ATOM   3612  C   THR   223      -6.391 -23.473 -13.562  0.00-15.00           C  
ATOM   3613  O   THR   223      -6.684 -22.446 -14.167  0.00-15.00           O  
ATOM   3614  N   PHE   224      -5.582 -24.450 -13.997  0.00-15.00           N  
ATOM   3615  H   PHE   224      -5.382 -25.253 -13.388  0.00-15.00           H  
ATOM   3616  CA  PHE   224      -4.610 -24.218 -15.085  0.00-15.00           C  
ATOM   3617  HA  PHE   224      -4.352 -23.209 -14.966  0.00-15.00           H  
ATOM   3618  CB  PHE   224      -3.384 -25.163 -14.884  0.00-15.00           C  
ATOM   3619  HB2 PHE   224      -3.000 -24.986 -13.867  0.00-15.00           H  
ATOM   3620  HB3 PHE   224      -3.750 -26.138 -14.880  0.00-15.00           H  
ATOM   3621  CG  PHE   224      -2.279 -25.026 -15.868  0.00-15.00           C  
ATOM   3622  CD1 PHE   224      -1.306 -23.993 -15.611  0.00-15.00           C  
ATOM   3623  HD1 PHE   224      -1.352 -23.355 -14.793  0.00-15.00           H  
ATOM   3624  CE1 PHE   224      -0.429 -23.719 -16.663  0.00-15.00           C  
ATOM   3625  HE1 PHE   224       0.227 -22.896 -16.547  0.00-15.00           H  
ATOM   3626  CZ  PHE   224      -0.438 -24.413 -17.834  0.00-15.00           C  
ATOM   3627  HZ  PHE   224       0.166 -24.114 -18.660  0.00-15.00           H  
ATOM   3628  CE2 PHE   224      -1.445 -25.403 -18.137  0.00-15.00           C  
ATOM   3629  HE2 PHE   224      -1.642 -25.892 -19.080  0.00-15.00           H  
ATOM   3630  CD2 PHE   224      -2.316 -25.758 -17.087  0.00-15.00           C  
ATOM   3631  HD2 PHE   224      -3.162 -26.390 -17.234  0.00-15.00           H  
ATOM   3632  C   PHE   224      -5.317 -24.202 -16.408  0.00-15.00           C  
ATOM   3633  O   PHE   224      -5.068 -23.343 -17.256  0.00-15.00           O  
ATOM   3634  N   CYS   225      -6.009 -25.288 -16.618  0.00-15.00           N  
ATOM   3635  H   CYS   225      -6.167 -25.946 -15.873  0.00-15.00           H  
ATOM   3636  CA  CYS   225      -6.682 -25.512 -17.907  0.00-15.00           C  
ATOM   3637  HA  CYS   225      -5.970 -25.333 -18.696  0.00-15.00           H  
ATOM   3638  CB  CYS   225      -7.141 -27.048 -17.944  0.00-15.00           C  
ATOM   3639  HB2 CYS   225      -6.386 -27.773 -17.680  0.00-15.00           H  
ATOM   3640  HB3 CYS   225      -7.455 -27.240 -18.964  0.00-15.00           H  
ATOM   3641  SG  CYS   225      -8.497 -27.391 -16.791  0.00-15.00           S  
ATOM   3642  HG  CYS   225      -9.032 -26.177 -16.958  0.00-15.00           H  
ATOM   3643  C   CYS   225      -7.868 -24.594 -18.094  0.00-15.00           C  
ATOM   3644  O   CYS   225      -8.314 -24.462 -19.232  0.00-15.00           O  
ATOM   3645  N   LEU   226      -8.322 -23.920 -17.055  0.00-15.00           N  
ATOM   3646  H   LEU   226      -8.016 -24.186 -16.139  0.00-15.00           H  
ATOM   3647  CA  LEU   226      -9.309 -22.841 -17.148  0.00-15.00           C  
ATOM   3648  HA  LEU   226      -9.963 -23.112 -17.914  0.00-15.00           H  
ATOM   3649  CB  LEU   226     -10.067 -22.656 -15.831  0.00-15.00           C  
ATOM   3650  HB2 LEU   226     -10.382 -23.561 -15.412  0.00-15.00           H  
ATOM   3651  HB3 LEU   226      -9.379 -22.280 -15.090  0.00-15.00           H  
ATOM   3652  CG  LEU   226     -11.173 -21.504 -15.816  0.00-15.00           C  
ATOM   3653  HG  LEU   226     -10.750 -20.523 -16.078  0.00-15.00           H  
ATOM   3654  CD1 LEU   226     -12.227 -21.813 -16.881  0.00-15.00           C  
ATOM   3655 HD11 LEU   226     -13.111 -21.214 -16.939  0.00-15.00           H  
ATOM   3656 HD12 LEU   226     -12.743 -22.781 -16.697  0.00-15.00           H  
ATOM   3657 HD13 LEU   226     -11.854 -21.870 -17.903  0.00-15.00           H  
ATOM   3658  CD2 LEU   226     -11.767 -21.308 -14.503  0.00-15.00           C  
ATOM   3659 HD21 LEU   226     -12.029 -20.263 -14.418  0.00-15.00           H  
ATOM   3660 HD22 LEU   226     -12.791 -21.622 -14.521  0.00-15.00           H  
ATOM   3661 HD23 LEU   226     -11.232 -21.638 -13.680  0.00-15.00           H  
ATOM   3662  C   LEU   226      -8.705 -21.547 -17.739  0.00-15.00           C  
ATOM   3663  O   LEU   226      -9.417 -20.887 -18.553  0.00-15.00           O  
ATOM   3664  N   ALA   227      -7.432 -21.232 -17.481  0.00-15.00           N  
ATOM   3665  H   ALA   227      -6.797 -21.787 -16.977  0.00-15.00           H  
ATOM   3666  CA  ALA   227      -6.915 -20.045 -18.113  0.00-15.00           C  
ATOM   3667  HA  ALA   227      -7.546 -19.226 -17.811  0.00-15.00           H  
ATOM   3668  CB  ALA   227      -5.496 -19.690 -17.538  0.00-15.00           C  
ATOM   3669  HB1 ALA   227      -5.156 -18.737 -17.876  0.00-15.00           H  
ATOM   3670  HB2 ALA   227      -4.722 -20.458 -17.771  0.00-15.00           H  
ATOM   3671  HB3 ALA   227      -5.519 -19.626 -16.475  0.00-15.00           H  
ATOM   3672  C   ALA   227      -6.835 -20.159 -19.675  0.00-15.00           C  
ATOM   3673  O   ALA   227      -7.330 -19.250 -20.411  0.00-15.00           O  
ATOM   3674  N   ASP   228      -6.269 -21.315 -20.090  0.00-15.00           N  
ATOM   3675  H   ASP   228      -5.598 -21.708 -19.431  0.00-15.00           H  
ATOM   3676  CA  ASP   228      -6.069 -21.678 -21.535  0.00-15.00           C  
ATOM   3677  HA  ASP   228      -5.333 -20.910 -21.903  0.00-15.00           H  
ATOM   3678  CB  ASP   228      -5.350 -23.019 -21.599  0.00-15.00           C  
ATOM   3679  HB2 ASP   228      -6.045 -23.734 -21.254  0.00-15.00           H  
ATOM   3680  HB3 ASP   228      -4.487 -23.006 -20.949  0.00-15.00           H  
ATOM   3681  CG  ASP   228      -4.876 -23.401 -23.036  0.00-15.00           C  
ATOM   3682  OD1 ASP   228      -3.842 -22.769 -23.452  0.00-15.00           O  
ATOM   3683  OD2 ASP   228      -5.337 -24.475 -23.559  0.00-15.00           O  
ATOM   3684  C   ASP   228      -7.411 -21.642 -22.332  0.00-15.00           C  
ATOM   3685  O   ASP   228      -7.583 -21.027 -23.376  0.00-15.00           O  
ATOM   3686  N   THR   229      -8.398 -22.349 -21.804  0.00-15.00           N  
ATOM   3687  H   THR   229      -8.199 -22.990 -21.035  0.00-15.00           H  
ATOM   3688  CA  THR   229      -9.739 -22.425 -22.408  0.00-15.00           C  
ATOM   3689  HA  THR   229      -9.529 -22.761 -23.443  0.00-15.00           H  
ATOM   3690  CB  THR   229     -10.666 -23.600 -21.833  0.00-15.00           C  
ATOM   3691  HB  THR   229     -10.142 -24.585 -21.908  0.00-15.00           H  
ATOM   3692  CG2 THR   229     -11.226 -23.354 -20.437  0.00-15.00           C  
ATOM   3693 HG21 THR   229     -10.977 -22.417 -20.035  0.00-15.00           H  
ATOM   3694 HG22 THR   229     -12.290 -23.493 -20.319  0.00-15.00           H  
ATOM   3695 HG23 THR   229     -10.711 -24.043 -19.837  0.00-15.00           H  
ATOM   3696  OG1 THR   229     -11.835 -23.774 -22.669  0.00-15.00           O  
ATOM   3697  HG1 THR   229     -12.155 -22.925 -22.924  0.00-15.00           H  
ATOM   3698  C   THR   229     -10.433 -21.071 -22.489  0.00-15.00           C  
ATOM   3699  O   THR   229     -11.471 -21.107 -23.107  0.00-15.00           O  
ATOM   3700  N   CYS   230      -9.957 -20.057 -21.715  0.00-15.00           N  
ATOM   3701  H   CYS   230      -9.159 -20.290 -21.105  0.00-15.00           H  
ATOM   3702  CA  CYS   230     -10.597 -18.715 -21.553  0.00-15.00           C  
ATOM   3703  HA  CYS   230     -11.667 -18.849 -21.847  0.00-15.00           H  
ATOM   3704  CB  CYS   230     -10.578 -18.239 -20.171  0.00-15.00           C  
ATOM   3705  HB2 CYS   230      -9.589 -18.389 -19.725  0.00-15.00           H  
ATOM   3706  HB3 CYS   230     -10.833 -17.174 -20.170  0.00-15.00           H  
ATOM   3707  SG  CYS   230     -11.670 -19.216 -19.085  0.00-15.00           S  
ATOM   3708  HG  CYS   230     -10.706 -20.039 -18.755  0.00-15.00           H  
ATOM   3709  C   CYS   230     -10.017 -17.697 -22.505  0.00-15.00           C  
ATOM   3710  O   CYS   230     -10.731 -17.171 -23.260  0.00-15.00           O  
ATOM   3711  N   LEU   231      -8.667 -17.675 -22.669  0.00-15.00           N  
ATOM   3712  H   LEU   231      -8.120 -18.175 -21.962  0.00-15.00           H  
ATOM   3713  CA  LEU   231      -7.856 -17.058 -23.676  0.00-15.00           C  
ATOM   3714  HA  LEU   231      -7.944 -16.004 -23.560  0.00-15.00           H  
ATOM   3715  CB  LEU   231      -6.342 -17.262 -23.466  0.00-15.00           C  
ATOM   3716  HB2 LEU   231      -6.252 -18.324 -23.285  0.00-15.00           H  
ATOM   3717  HB3 LEU   231      -5.794 -17.039 -24.380  0.00-15.00           H  
ATOM   3718  CG  LEU   231      -5.843 -16.569 -22.200  0.00-15.00           C  
ATOM   3719  HG  LEU   231      -6.582 -16.805 -21.366  0.00-15.00           H  
ATOM   3720  CD1 LEU   231      -4.463 -17.112 -21.903  0.00-15.00           C  
ATOM   3721 HD11 LEU   231      -4.180 -18.077 -22.406  0.00-15.00           H  
ATOM   3722 HD12 LEU   231      -3.742 -16.387 -22.265  0.00-15.00           H  
ATOM   3723 HD13 LEU   231      -4.290 -17.179 -20.790  0.00-15.00           H  
ATOM   3724  CD2 LEU   231      -5.830 -15.068 -22.274  0.00-15.00           C  
ATOM   3725 HD21 LEU   231      -5.059 -14.695 -22.986  0.00-15.00           H  
ATOM   3726 HD22 LEU   231      -5.583 -14.546 -21.340  0.00-15.00           H  
ATOM   3727 HD23 LEU   231      -6.722 -14.585 -22.553  0.00-15.00           H  
ATOM   3728  C   LEU   231      -8.155 -17.516 -25.134  0.00-15.00           C  
ATOM   3729  O   LEU   231      -8.173 -16.706 -26.028  0.00-15.00           O  
ATOM   3730  N   LEU   232      -8.146 -18.834 -25.446  0.00-15.00           N  
ATOM   3731  H   LEU   232      -7.855 -19.524 -24.742  0.00-15.00           H  
ATOM   3732  CA  LEU   232      -8.563 -19.377 -26.717  0.00-15.00           C  
ATOM   3733  HA  LEU   232      -7.882 -19.090 -27.534  0.00-15.00           H  
ATOM   3734  CB  LEU   232      -8.869 -20.862 -26.488  0.00-15.00           C  
ATOM   3735  HB2 LEU   232      -8.856 -21.094 -25.409  0.00-15.00           H  
ATOM   3736  HB3 LEU   232      -9.879 -21.084 -26.715  0.00-15.00           H  
ATOM   3737  CG  LEU   232      -8.118 -21.861 -27.405  0.00-15.00           C  
ATOM   3738  HG  LEU   232      -8.694 -22.077 -28.238  0.00-15.00           H  
ATOM   3739  CD1 LEU   232      -6.659 -21.370 -27.781  0.00-15.00           C  
ATOM   3740 HD11 LEU   232      -6.120 -20.794 -27.075  0.00-15.00           H  
ATOM   3741 HD12 LEU   232      -6.709 -20.668 -28.624  0.00-15.00           H  
ATOM   3742 HD13 LEU   232      -6.029 -22.229 -28.036  0.00-15.00           H  
ATOM   3743  CD2 LEU   232      -8.030 -23.188 -26.705  0.00-15.00           C  
ATOM   3744 HD21 LEU   232      -9.009 -23.393 -26.129  0.00-15.00           H  
ATOM   3745 HD22 LEU   232      -7.865 -23.918 -27.520  0.00-15.00           H  
ATOM   3746 HD23 LEU   232      -7.191 -23.235 -25.965  0.00-15.00           H  
ATOM   3747  C   LEU   232      -9.847 -18.749 -27.220  0.00-15.00           C  
ATOM   3748  O   LEU   232      -9.976 -18.362 -28.366  0.00-15.00           O  
ATOM   3749  N   LEU   233     -10.820 -18.595 -26.324  0.00-15.00           N  
ATOM   3750  H   LEU   233     -10.740 -18.884 -25.381  0.00-15.00           H  
ATOM   3751  CA  LEU   233     -12.187 -18.057 -26.671  0.00-15.00           C  
ATOM   3752  HA  LEU   233     -12.424 -18.603 -27.612  0.00-15.00           H  
ATOM   3753  CB  LEU   233     -13.202 -18.386 -25.586  0.00-15.00           C  
ATOM   3754  HB2 LEU   233     -12.836 -17.854 -24.692  0.00-15.00           H  
ATOM   3755  HB3 LEU   233     -14.067 -17.824 -25.890  0.00-15.00           H  
ATOM   3756  CG  LEU   233     -13.614 -19.873 -25.348  0.00-15.00           C  
ATOM   3757  HG  LEU   233     -12.759 -20.475 -25.126  0.00-15.00           H  
ATOM   3758  CD1 LEU   233     -14.542 -19.942 -24.075  0.00-15.00           C  
ATOM   3759 HD11 LEU   233     -13.980 -19.952 -23.184  0.00-15.00           H  
ATOM   3760 HD12 LEU   233     -15.114 -20.876 -23.972  0.00-15.00           H  
ATOM   3761 HD13 LEU   233     -15.229 -19.127 -24.064  0.00-15.00           H  
ATOM   3762  CD2 LEU   233     -14.323 -20.468 -26.478  0.00-15.00           C  
ATOM   3763 HD21 LEU   233     -13.907 -21.468 -26.669  0.00-15.00           H  
ATOM   3764 HD22 LEU   233     -14.204 -19.840 -27.336  0.00-15.00           H  
ATOM   3765 HD23 LEU   233     -15.383 -20.594 -26.314  0.00-15.00           H  
ATOM   3766  C   LEU   233     -12.201 -16.575 -26.969  0.00-15.00           C  
ATOM   3767  O   LEU   233     -12.917 -16.097 -27.838  0.00-15.00           O  
ATOM   3768  N   MET   234     -11.340 -15.834 -26.237  0.00-15.00           N  
ATOM   3769  H   MET   234     -10.510 -16.295 -25.801  0.00-15.00           H  
ATOM   3770  CA  MET   234     -11.238 -14.408 -26.456  0.00-15.00           C  
ATOM   3771  HA  MET   234     -12.214 -13.931 -26.401  0.00-15.00           H  
ATOM   3772  CB  MET   234     -10.331 -13.830 -25.354  0.00-15.00           C  
ATOM   3773  HB2 MET   234      -9.292 -14.249 -25.305  0.00-15.00           H  
ATOM   3774  HB3 MET   234     -10.195 -12.764 -25.587  0.00-15.00           H  
ATOM   3775  CG  MET   234     -10.994 -13.948 -23.989  0.00-15.00           C  
ATOM   3776  HG2 MET   234     -12.010 -13.545 -24.108  0.00-15.00           H  
ATOM   3777  HG3 MET   234     -11.071 -14.988 -23.653  0.00-15.00           H  
ATOM   3778  SD  MET   234     -10.050 -13.017 -22.756  0.00-15.00           S  
ATOM   3779  CE  MET   234      -9.407 -11.765 -23.907  0.00-15.00           C  
ATOM   3780  HE1 MET   234     -10.208 -11.243 -24.411  0.00-15.00           H  
ATOM   3781  HE2 MET   234      -8.854 -12.224 -24.747  0.00-15.00           H  
ATOM   3782  HE3 MET   234      -8.772 -11.010 -23.498  0.00-15.00           H  
ATOM   3783  C   MET   234     -10.564 -14.125 -27.806  0.00-15.00           C  
ATOM   3784  O   MET   234     -10.670 -13.075 -28.356  0.00-15.00           O  
ATOM   3785  N   ASH   235      -9.934 -15.154 -28.348  0.00-15.00           N  
ATOM   3786  H   ASH   235     -10.009 -16.054 -27.925  0.00-15.00           H  
ATOM   3787  CA  ASH   235      -9.317 -15.010 -29.619  0.00-15.00           C  
ATOM   3788  HA  ASH   235      -8.854 -14.053 -29.733  0.00-15.00           H  
ATOM   3789  CB  ASH   235      -8.204 -16.072 -29.705  0.00-15.00           C  
ATOM   3790  HB2 ASH   235      -8.599 -16.974 -30.150  0.00-15.00           H  
ATOM   3791  HB3 ASH   235      -7.839 -16.165 -28.669  0.00-15.00           H  
ATOM   3792  CG  ASH   235      -7.018 -15.630 -30.534  0.00-15.00           C  
ATOM   3793  OD1 ASH   235      -6.891 -14.313 -30.718  0.00-15.00           O  
ATOM   3794  OD2 ASH   235      -6.335 -16.530 -31.017  0.00-15.00           O  
ATOM   3795  HD1 ASH   235      -6.580 -14.167 -31.615  0.00-15.00           H  
ATOM   3796  C   ASH   235     -10.370 -15.220 -30.706  0.00-15.00           C  
ATOM   3797  O   ASH   235     -10.468 -14.429 -31.694  0.00-15.00           O  
ATOM   3798  N   LYN   236     -11.123 -16.309 -30.587  0.00-15.00           N  
ATOM   3799  H   LYN   236     -11.118 -16.846 -29.748  0.00-15.00           H  
ATOM   3800  CA  LYN   236     -12.043 -16.680 -31.651  0.00-15.00           C  
ATOM   3801  HA  LYN   236     -11.517 -16.741 -32.611  0.00-15.00           H  
ATOM   3802  CB  LYN   236     -12.623 -18.109 -31.344  0.00-15.00           C  
ATOM   3803  HB2 LYN   236     -12.489 -18.262 -30.263  0.00-15.00           H  
ATOM   3804  HB3 LYN   236     -13.730 -18.020 -31.430  0.00-15.00           H  
ATOM   3805  CG  LYN   236     -12.084 -19.203 -32.234  0.00-15.00           C  
ATOM   3806  HG2 LYN   236     -12.461 -19.002 -33.279  0.00-15.00           H  
ATOM   3807  HG3 LYN   236     -11.010 -19.130 -32.192  0.00-15.00           H  
ATOM   3808  CD  LYN   236     -12.500 -20.580 -31.758  0.00-15.00           C  
ATOM   3809  HD2 LYN   236     -11.937 -20.899 -30.936  0.00-15.00           H  
ATOM   3810  HD3 LYN   236     -12.260 -21.325 -32.555  0.00-15.00           H  
ATOM   3811  CE  LYN   236     -14.013 -20.627 -31.368  0.00-15.00           C  
ATOM   3812  HE2 LYN   236     -14.340 -19.645 -30.995  0.00-15.00           H  
ATOM   3813  HE3 LYN   236     -14.144 -21.330 -30.546  0.00-15.00           H  
ATOM   3814  NZ  LYN   236     -14.876 -21.090 -32.421  0.00-15.00           N  
ATOM   3815  HZ1 LYN   236     -15.838 -21.200 -32.156  0.00-15.00           H  
ATOM   3816  HZ2 LYN   236     -14.849 -20.501 -33.161  0.00-15.00           H  
ATOM   3817  C   LYN   236     -13.197 -15.661 -31.733  0.00-15.00           C  
ATOM   3818  O   LYN   236     -13.508 -15.099 -32.770  0.00-15.00           O  
ATOM   3819  N   ARN   237     -13.837 -15.317 -30.575  0.00-15.00           N  
ATOM   3820  H   ARN   237     -13.349 -15.488 -29.679  0.00-15.00           H  
ATOM   3821  CA  ARN   237     -15.015 -14.512 -30.592  0.00-15.00           C  
ATOM   3822  HA  ARN   237     -15.784 -14.996 -31.173  0.00-15.00           H  
ATOM   3823  CB  ARN   237     -15.635 -14.397 -29.191  0.00-15.00           C  
ATOM   3824  HB2 ARN   237     -14.889 -14.064 -28.522  0.00-15.00           H  
ATOM   3825  HB3 ARN   237     -16.482 -13.715 -29.232  0.00-15.00           H  
ATOM   3826  CG  ARN   237     -16.213 -15.755 -28.680  0.00-15.00           C  
ATOM   3827  HG2 ARN   237     -15.395 -16.486 -28.514  0.00-15.00           H  
ATOM   3828  HG3 ARN   237     -16.976 -16.068 -29.436  0.00-15.00           H  
ATOM   3829  CD  ARN   237     -16.968 -15.524 -27.337  0.00-15.00           C  
ATOM   3830  HD2 ARN   237     -17.889 -14.908 -27.513  0.00-15.00           H  
ATOM   3831  HD3 ARN   237     -16.382 -14.920 -26.667  0.00-15.00           H  
ATOM   3832  NE  ARN   237     -17.334 -16.804 -26.728  0.00-15.00           N  
ATOM   3833  HE  ARN   237     -17.724 -17.452 -27.407  0.00-15.00           H  
ATOM   3834  CZ  ARN   237     -17.963 -16.880 -25.457  0.00-15.00           C  
ATOM   3835  NH1 ARN   237     -18.188 -17.998 -24.910  0.00-15.00           N  
ATOM   3836 HH11 ARN   237     -17.489 -18.669 -25.107  0.00-15.00           H  
ATOM   3837  NH2 ARN   237     -18.273 -15.614 -24.826  0.00-15.00           N  
ATOM   3838 HH21 ARN   237     -18.672 -14.973 -25.426  0.00-15.00           H  
ATOM   3839 HH22 ARN   237     -18.835 -15.764 -23.991  0.00-15.00           H  
ATOM   3840  C   ARN   237     -14.767 -13.103 -31.143  0.00-15.00           C  
ATOM   3841  O   ARN   237     -13.778 -12.461 -30.767  0.00-15.00           O  
ATOM   3842  N   LYN   238     -15.684 -12.692 -32.017  0.00-15.00           N  
ATOM   3843  H   LYN   238     -16.393 -13.312 -32.314  0.00-15.00           H  
ATOM   3844  CA  LYN   238     -15.594 -11.329 -32.464  0.00-15.00           C  
ATOM   3845  HA  LYN   238     -14.644 -11.146 -32.973  0.00-15.00           H  
ATOM   3846  CB  LYN   238     -16.728 -11.045 -33.497  0.00-15.00           C  
ATOM   3847  HB2 LYN   238     -17.723 -11.173 -33.088  0.00-15.00           H  
ATOM   3848  HB3 LYN   238     -16.622 -11.818 -34.301  0.00-15.00           H  
ATOM   3849  CG  LYN   238     -16.651  -9.708 -34.211  0.00-15.00           C  
ATOM   3850  HG2 LYN   238     -17.608  -9.407 -34.456  0.00-15.00           H  
ATOM   3851  HG3 LYN   238     -16.329  -8.936 -33.508  0.00-15.00           H  
ATOM   3852  CD  LYN   238     -15.763  -9.799 -35.472  0.00-15.00           C  
ATOM   3853  HD2 LYN   238     -16.076 -10.649 -36.071  0.00-15.00           H  
ATOM   3854  HD3 LYN   238     -14.717  -9.892 -35.084  0.00-15.00           H  
ATOM   3855  CE  LYN   238     -15.934  -8.573 -36.333  0.00-15.00           C  
ATOM   3856  HE2 LYN   238     -15.432  -7.742 -35.841  0.00-15.00           H  
ATOM   3857  HE3 LYN   238     -16.979  -8.337 -36.306  0.00-15.00           H  
ATOM   3858  NZ  LYN   238     -15.470  -8.783 -37.732  0.00-15.00           N  
ATOM   3859  HZ1 LYN   238     -14.530  -9.160 -37.591  0.00-15.00           H  
ATOM   3860  HZ2 LYN   238     -15.367  -7.845 -38.149  0.00-15.00           H  
ATOM   3861  C   LYN   238     -15.720 -10.346 -31.339  0.00-15.00           C  
ATOM   3862  O   LYN   238     -15.417  -9.162 -31.459  0.00-15.00           O  
ATOM   3863  N   ASH   239     -16.158 -10.851 -30.230  0.00-15.00           N  
ATOM   3864  H   ASH   239     -16.400 -11.812 -30.167  0.00-15.00           H  
ATOM   3865  CA  ASH   239     -16.241 -10.040 -29.001  0.00-15.00           C  
ATOM   3866  HA  ASH   239     -15.730  -9.098 -29.162  0.00-15.00           H  
ATOM   3867  CB  ASH   239     -17.677  -9.821 -28.612  0.00-15.00           C  
ATOM   3868  HB2 ASH   239     -18.276  -9.371 -29.453  0.00-15.00           H  
ATOM   3869  HB3 ASH   239     -18.155 -10.747 -28.322  0.00-15.00           H  
ATOM   3870  CG  ASH   239     -17.808  -8.821 -27.465  0.00-15.00           C  
ATOM   3871  OD1 ASH   239     -16.726  -8.333 -26.963  0.00-15.00           O  
ATOM   3872  OD2 ASH   239     -18.945  -8.536 -27.021  0.00-15.00           O  
ATOM   3873  HD1 ASH   239     -16.756  -8.121 -26.025  0.00-15.00           H  
ATOM   3874  C   ASH   239     -15.536 -10.772 -27.871  0.00-15.00           C  
ATOM   3875  O   ASH   239     -16.162 -11.575 -27.192  0.00-15.00           O  
ATOM   3876  N   PRO   240     -14.274 -10.461 -27.655  0.00-15.00           N  
ATOM   3877  CD  PRO   240     -13.491  -9.618 -28.553  0.00-15.00           C  
ATOM   3878  HD2 PRO   240     -12.975 -10.253 -29.248  0.00-15.00           H  
ATOM   3879  HD3 PRO   240     -14.059  -8.796 -29.047  0.00-15.00           H  
ATOM   3880  CG  PRO   240     -12.365  -9.074 -27.601  0.00-15.00           C  
ATOM   3881  HG2 PRO   240     -11.503  -8.811 -28.152  0.00-15.00           H  
ATOM   3882  HG3 PRO   240     -12.751  -8.130 -27.160  0.00-15.00           H  
ATOM   3883  CB  PRO   240     -12.101 -10.261 -26.681  0.00-15.00           C  
ATOM   3884  HB2 PRO   240     -11.278 -10.812 -27.170  0.00-15.00           H  
ATOM   3885  HB3 PRO   240     -11.838  -9.904 -25.743  0.00-15.00           H  
ATOM   3886  CA  PRO   240     -13.420 -10.914 -26.531  0.00-15.00           C  
ATOM   3887  HA  PRO   240     -13.285 -11.992 -26.756  0.00-15.00           H  
ATOM   3888  C   PRO   240     -14.019 -10.660 -25.171  0.00-15.00           C  
ATOM   3889  O   PRO   240     -13.780 -11.465 -24.231  0.00-15.00           O  
ATOM   3890  N   SER   241     -14.724  -9.521 -24.914  0.00-15.00           N  
ATOM   3891  H   SER   241     -15.021  -9.069 -25.739  0.00-15.00           H  
ATOM   3892  CA  SER   241     -15.133  -9.139 -23.570  0.00-15.00           C  
ATOM   3893  HA  SER   241     -14.212  -9.340 -22.997  0.00-15.00           H  
ATOM   3894  CB  SER   241     -15.471  -7.670 -23.591  0.00-15.00           C  
ATOM   3895  HB2 SER   241     -15.385  -7.293 -22.530  0.00-15.00           H  
ATOM   3896  HB3 SER   241     -14.768  -7.051 -24.194  0.00-15.00           H  
ATOM   3897  OG  SER   241     -16.789  -7.423 -24.021  0.00-15.00           O  
ATOM   3898  HG  SER   241     -16.912  -7.577 -24.982  0.00-15.00           H  
ATOM   3899  C   SER   241     -16.323 -10.006 -23.114  0.00-15.00           C  
ATOM   3900  O   SER   241     -16.653 -10.082 -21.954  0.00-15.00           O  
ATOM   3901  N   SER   242     -17.007 -10.707 -24.074  0.00-15.00           N  
ATOM   3902  H   SER   242     -16.523 -10.950 -24.923  0.00-15.00           H  
ATOM   3903  CA  SER   242     -18.256 -11.363 -23.777  0.00-15.00           C  
ATOM   3904  HA  SER   242     -18.950 -10.640 -23.274  0.00-15.00           H  
ATOM   3905  CB  SER   242     -18.916 -11.842 -25.013  0.00-15.00           C  
ATOM   3906  HB2 SER   242     -20.011 -11.919 -24.878  0.00-15.00           H  
ATOM   3907  HB3 SER   242     -18.915 -11.037 -25.769  0.00-15.00           H  
ATOM   3908  OG  SER   242     -18.327 -13.035 -25.531  0.00-15.00           O  
ATOM   3909  HG  SER   242     -17.488 -13.149 -25.061  0.00-15.00           H  
ATOM   3910  C   SER   242     -17.947 -12.518 -22.811  0.00-15.00           C  
ATOM   3911  O   SER   242     -18.790 -12.881 -21.958  0.00-15.00           O  
ATOM   3912  N   VAL   243     -16.835 -13.191 -23.041  0.00-15.00           N  
ATOM   3913  H   VAL   243     -16.151 -12.682 -23.628  0.00-15.00           H  
ATOM   3914  CA  VAL   243     -16.407 -14.387 -22.382  0.00-15.00           C  
ATOM   3915  HA  VAL   243     -17.000 -15.292 -22.743  0.00-15.00           H  
ATOM   3916  CB  VAL   243     -14.939 -14.616 -22.679  0.00-15.00           C  
ATOM   3917  HB  VAL   243     -14.377 -13.740 -22.496  0.00-15.00           H  
ATOM   3918  CG1 VAL   243     -14.285 -15.739 -21.791  0.00-15.00           C  
ATOM   3919 HG11 VAL   243     -14.477 -16.732 -22.265  0.00-15.00           H  
ATOM   3920 HG12 VAL   243     -13.248 -15.589 -21.603  0.00-15.00           H  
ATOM   3921 HG13 VAL   243     -14.844 -15.737 -20.825  0.00-15.00           H  
ATOM   3922  CG2 VAL   243     -14.596 -15.000 -24.092  0.00-15.00           C  
ATOM   3923 HG21 VAL   243     -13.984 -15.928 -24.210  0.00-15.00           H  
ATOM   3924 HG22 VAL   243     -15.542 -15.271 -24.554  0.00-15.00           H  
ATOM   3925 HG23 VAL   243     -14.156 -14.160 -24.656  0.00-15.00           H  
ATOM   3926  C   VAL   243     -16.646 -14.388 -20.899  0.00-15.00           C  
ATOM   3927  O   VAL   243     -16.108 -13.545 -20.217  0.00-15.00           O  
ATOM   3928  N   ASH   244     -17.549 -15.292 -20.443  0.00-15.00           N  
ATOM   3929  H   ASH   244     -18.189 -15.662 -21.122  0.00-15.00           H  
ATOM   3930  CA  ASH   244     -17.823 -15.317 -19.041  0.00-15.00           C  
ATOM   3931  HA  ASH   244     -17.509 -14.385 -18.547  0.00-15.00           H  
ATOM   3932  CB  ASH   244     -19.348 -15.542 -18.927  0.00-15.00           C  
ATOM   3933  HB2 ASH   244     -19.980 -14.850 -19.412  0.00-15.00           H  
ATOM   3934  HB3 ASH   244     -19.471 -16.523 -19.336  0.00-15.00           H  
ATOM   3935  CG  ASH   244     -19.746 -15.699 -17.447  0.00-15.00           C  
ATOM   3936  OD1 ASH   244     -18.759 -15.803 -16.510  0.00-15.00           O  
ATOM   3937  OD2 ASH   244     -20.956 -15.722 -17.140  0.00-15.00           O  
ATOM   3938  HD1 ASH   244     -17.975 -15.276 -16.655  0.00-15.00           H  
ATOM   3939  C   ASH   244     -17.067 -16.425 -18.439  0.00-15.00           C  
ATOM   3940  O   ASH   244     -17.324 -17.597 -18.737  0.00-15.00           O  
ATOM   3941  N   ILE   245     -16.062 -16.156 -17.571  0.00-15.00           N  
ATOM   3942  H   ILE   245     -15.945 -15.220 -17.153  0.00-15.00           H  
ATOM   3943  CA  ILE   245     -15.156 -17.196 -17.065  0.00-15.00           C  
ATOM   3944  HA  ILE   245     -14.815 -17.731 -17.946  0.00-15.00           H  
ATOM   3945  CB  ILE   245     -13.848 -16.677 -16.361  0.00-15.00           C  
ATOM   3946  HB  ILE   245     -14.116 -16.217 -15.399  0.00-15.00           H  
ATOM   3947  CG2 ILE   245     -12.837 -17.761 -16.123  0.00-15.00           C  
ATOM   3948 HG21 ILE   245     -11.828 -17.330 -16.028  0.00-15.00           H  
ATOM   3949 HG22 ILE   245     -12.745 -18.479 -16.883  0.00-15.00           H  
ATOM   3950 HG23 ILE   245     -13.114 -18.279 -15.215  0.00-15.00           H  
ATOM   3951  CG1 ILE   245     -13.226 -15.575 -17.220  0.00-15.00           C  
ATOM   3952 HG12 ILE   245     -14.003 -14.863 -17.525  0.00-15.00           H  
ATOM   3953 HG13 ILE   245     -12.857 -15.981 -18.158  0.00-15.00           H  
ATOM   3954  CD1 ILE   245     -12.090 -14.795 -16.607  0.00-15.00           C  
ATOM   3955 HD11 ILE   245     -12.276 -13.685 -16.400  0.00-15.00           H  
ATOM   3956 HD12 ILE   245     -11.252 -15.024 -17.286  0.00-15.00           H  
ATOM   3957 HD13 ILE   245     -11.829 -15.144 -15.676  0.00-15.00           H  
ATOM   3958  C   ILE   245     -15.837 -18.216 -16.107  0.00-15.00           C  
ATOM   3959  O   ILE   245     -15.552 -19.444 -16.170  0.00-15.00           O  
ATOM   3960  N   LYN   246     -16.830 -17.741 -15.334  0.00-15.00           N  
ATOM   3961  H   LYN   246     -17.168 -16.808 -15.563  0.00-15.00           H  
ATOM   3962  CA  LYN   246     -17.795 -18.612 -14.641  0.00-15.00           C  
ATOM   3963  HA  LYN   246     -17.168 -19.211 -13.992  0.00-15.00           H  
ATOM   3964  CB  LYN   246     -18.764 -17.817 -13.753  0.00-15.00           C  
ATOM   3965  HB2 LYN   246     -19.484 -17.289 -14.413  0.00-15.00           H  
ATOM   3966  HB3 LYN   246     -19.379 -18.566 -13.189  0.00-15.00           H  
ATOM   3967  CG  LYN   246     -18.079 -16.896 -12.724  0.00-15.00           C  
ATOM   3968  HG2 LYN   246     -17.354 -17.469 -12.089  0.00-15.00           H  
ATOM   3969  HG3 LYN   246     -17.401 -16.185 -13.187  0.00-15.00           H  
ATOM   3970  CD  LYN   246     -19.021 -16.141 -11.794  0.00-15.00           C  
ATOM   3971  HD2 LYN   246     -19.807 -16.927 -11.521  0.00-15.00           H  
ATOM   3972  HD3 LYN   246     -18.378 -16.139 -10.840  0.00-15.00           H  
ATOM   3973  CE  LYN   246     -19.384 -14.765 -12.301  0.00-15.00           C  
ATOM   3974  HE2 LYN   246     -18.556 -14.078 -12.224  0.00-15.00           H  
ATOM   3975  HE3 LYN   246     -20.051 -14.394 -11.576  0.00-15.00           H  
ATOM   3976  NZ  LYN   246     -20.012 -14.805 -13.586  0.00-15.00           N  
ATOM   3977  HZ1 LYN   246     -20.860 -15.279 -13.674  0.00-15.00           H  
ATOM   3978  HZ2 LYN   246     -19.386 -15.149 -14.302  0.00-15.00           H  
ATOM   3979  C   LYN   246     -18.558 -19.627 -15.427  0.00-15.00           C  
ATOM   3980  O   LYN   246     -18.680 -20.716 -14.880  0.00-15.00           O  
ATOM   3981  N   LYN   247     -19.081 -19.238 -16.631  0.00-15.00           N  
ATOM   3982  H   LYN   247     -18.797 -18.384 -17.001  0.00-15.00           H  
ATOM   3983  CA  LYN   247     -19.774 -20.166 -17.509  0.00-15.00           C  
ATOM   3984  HA  LYN   247     -20.636 -20.652 -17.003  0.00-15.00           H  
ATOM   3985  CB  LYN   247     -20.376 -19.350 -18.648  0.00-15.00           C  
ATOM   3986  HB2 LYN   247     -20.452 -19.982 -19.506  0.00-15.00           H  
ATOM   3987  HB3 LYN   247     -19.832 -18.431 -18.918  0.00-15.00           H  
ATOM   3988  CG  LYN   247     -21.795 -18.842 -18.299  0.00-15.00           C  
ATOM   3989  HG2 LYN   247     -21.783 -18.349 -17.314  0.00-15.00           H  
ATOM   3990  HG3 LYN   247     -22.482 -19.705 -18.262  0.00-15.00           H  
ATOM   3991  CD  LYN   247     -22.281 -17.946 -19.448  0.00-15.00           C  
ATOM   3992  HD2 LYN   247     -21.748 -17.034 -19.475  0.00-15.00           H  
ATOM   3993  HD3 LYN   247     -22.173 -18.528 -20.371  0.00-15.00           H  
ATOM   3994  CE  LYN   247     -23.788 -17.673 -19.303  0.00-15.00           C  
ATOM   3995  HE2 LYN   247     -24.146 -16.987 -20.087  0.00-15.00           H  
ATOM   3996  HE3 LYN   247     -24.396 -18.590 -19.390  0.00-15.00           H  
ATOM   3997  NZ  LYN   247     -24.154 -17.033 -18.012  0.00-15.00           N  
ATOM   3998  HZ1 LYN   247     -24.109 -16.041 -18.127  0.00-15.00           H  
ATOM   3999  HZ2 LYN   247     -23.392 -17.308 -17.372  0.00-15.00           H  
ATOM   4000  C   LYN   247     -18.893 -21.280 -18.097  0.00-15.00           C  
ATOM   4001  O   LYN   247     -19.259 -22.425 -18.068  0.00-15.00           O  
ATOM   4002  N   VAL   248     -17.677 -20.776 -18.492  0.00-15.00           N  
ATOM   4003  H   VAL   248     -17.479 -19.873 -18.127  0.00-15.00           H  
ATOM   4004  CA  VAL   248     -16.642 -21.705 -18.921  0.00-15.00           C  
ATOM   4005  HA  VAL   248     -17.106 -22.218 -19.762  0.00-15.00           H  
ATOM   4006  CB  VAL   248     -15.402 -21.029 -19.512  0.00-15.00           C  
ATOM   4007  HB  VAL   248     -15.090 -20.397 -18.683  0.00-15.00           H  
ATOM   4008  CG1 VAL   248     -14.238 -21.877 -20.053  0.00-15.00           C  
ATOM   4009 HG11 VAL   248     -14.637 -22.623 -20.724  0.00-15.00           H  
ATOM   4010 HG12 VAL   248     -13.816 -22.412 -19.181  0.00-15.00           H  
ATOM   4011 HG13 VAL   248     -13.552 -21.270 -20.564  0.00-15.00           H  
ATOM   4012  CG2 VAL   248     -15.785 -19.980 -20.605  0.00-15.00           C  
ATOM   4013 HG21 VAL   248     -16.512 -19.204 -20.231  0.00-15.00           H  
ATOM   4014 HG22 VAL   248     -14.954 -19.474 -21.088  0.00-15.00           H  
ATOM   4015 HG23 VAL   248     -16.327 -20.555 -21.350  0.00-15.00           H  
ATOM   4016  C   VAL   248     -16.341 -22.711 -17.839  0.00-15.00           C  
ATOM   4017  O   VAL   248     -16.338 -23.879 -18.192  0.00-15.00           O  
ATOM   4018  N   LEU   249     -16.119 -22.307 -16.580  0.00-15.00           N  
ATOM   4019  H   LEU   249     -15.946 -21.319 -16.374  0.00-15.00           H  
ATOM   4020  CA  LEU   249     -15.950 -23.120 -15.381  0.00-15.00           C  
ATOM   4021  HA  LEU   249     -14.997 -23.588 -15.654  0.00-15.00           H  
ATOM   4022  CB  LEU   249     -15.687 -22.229 -14.170  0.00-15.00           C  
ATOM   4023  HB2 LEU   249     -15.080 -21.436 -14.536  0.00-15.00           H  
ATOM   4024  HB3 LEU   249     -16.616 -21.692 -13.957  0.00-15.00           H  
ATOM   4025  CG  LEU   249     -15.135 -22.944 -12.921  0.00-15.00           C  
ATOM   4026  HG  LEU   249     -15.931 -23.402 -12.253  0.00-15.00           H  
ATOM   4027  CD1 LEU   249     -14.076 -24.083 -13.172  0.00-15.00           C  
ATOM   4028 HD11 LEU   249     -14.552 -24.903 -13.638  0.00-15.00           H  
ATOM   4029 HD12 LEU   249     -13.232 -23.687 -13.802  0.00-15.00           H  
ATOM   4030 HD13 LEU   249     -13.522 -24.413 -12.234  0.00-15.00           H  
ATOM   4031  CD2 LEU   249     -14.477 -21.903 -12.033  0.00-15.00           C  
ATOM   4032 HD21 LEU   249     -15.250 -21.316 -11.588  0.00-15.00           H  
ATOM   4033 HD22 LEU   249     -13.676 -21.301 -12.500  0.00-15.00           H  
ATOM   4034 HD23 LEU   249     -14.006 -22.410 -11.193  0.00-15.00           H  
ATOM   4035  C   LEU   249     -17.045 -24.139 -15.223  0.00-15.00           C  
ATOM   4036  O   LEU   249     -16.788 -25.319 -14.978  0.00-15.00           O  
ATOM   4037  N   LEU   250     -18.263 -23.696 -15.370  0.00-15.00           N  
ATOM   4038  H   LEU   250     -18.452 -22.666 -15.294  0.00-15.00           H  
ATOM   4039  CA  LEU   250     -19.493 -24.569 -15.448  0.00-15.00           C  
ATOM   4040  HA  LEU   250     -19.310 -25.283 -14.675  0.00-15.00           H  
ATOM   4041  CB  LEU   250     -20.790 -23.803 -15.123  0.00-15.00           C  
ATOM   4042  HB2 LEU   250     -21.646 -24.455 -15.482  0.00-15.00           H  
ATOM   4043  HB3 LEU   250     -20.804 -22.944 -15.724  0.00-15.00           H  
ATOM   4044  CG  LEU   250     -20.956 -23.443 -13.585  0.00-15.00           C  
ATOM   4045  HG  LEU   250     -19.915 -23.237 -13.231  0.00-15.00           H  
ATOM   4046  CD1 LEU   250     -21.879 -22.209 -13.570  0.00-15.00           C  
ATOM   4047 HD11 LEU   250     -21.253 -21.326 -13.522  0.00-15.00           H  
ATOM   4048 HD12 LEU   250     -22.454 -22.181 -14.486  0.00-15.00           H  
ATOM   4049 HD13 LEU   250     -22.606 -22.188 -12.738  0.00-15.00           H  
ATOM   4050  CD2 LEU   250     -21.494 -24.568 -12.688  0.00-15.00           C  
ATOM   4051 HD21 LEU   250     -20.965 -25.509 -12.842  0.00-15.00           H  
ATOM   4052 HD22 LEU   250     -21.273 -24.262 -11.660  0.00-15.00           H  
ATOM   4053 HD23 LEU   250     -22.565 -24.748 -12.726  0.00-15.00           H  
ATOM   4054  C   LEU   250     -19.499 -25.526 -16.605  0.00-15.00           C  
ATOM   4055  O   LEU   250     -19.977 -26.628 -16.404  0.00-15.00           O  
ATOM   4056  N   GLH   251     -18.933 -25.172 -17.714  0.00-15.00           N  
ATOM   4057  H   GLH   251     -18.376 -24.314 -17.749  0.00-15.00           H  
ATOM   4058  CA  GLH   251     -18.853 -26.165 -18.839  0.00-15.00           C  
ATOM   4059  HA  GLH   251     -19.819 -26.633 -19.029  0.00-15.00           H  
ATOM   4060  CB  GLH   251     -18.501 -25.372 -20.113  0.00-15.00           C  
ATOM   4061  HB2 GLH   251     -17.536 -24.984 -19.978  0.00-15.00           H  
ATOM   4062  HB3 GLH   251     -19.180 -24.508 -20.210  0.00-15.00           H  
ATOM   4063  CG  GLH   251     -18.477 -26.145 -21.400  0.00-15.00           C  
ATOM   4064  HG2 GLH   251     -17.581 -26.687 -21.472  0.00-15.00           H  
ATOM   4065  HG3 GLH   251     -18.463 -25.353 -22.170  0.00-15.00           H  
ATOM   4066  CD  GLH   251     -19.761 -26.937 -21.710  0.00-15.00           C  
ATOM   4067  OE1 GLH   251     -20.917 -26.339 -21.490  0.00-15.00           O  
ATOM   4068  OE2 GLH   251     -19.702 -27.997 -22.408  0.00-15.00           O  
ATOM   4069  HE1 GLH   251     -21.602 -27.020 -21.601  0.00-15.00           H  
ATOM   4070  C   GLH   251     -17.844 -27.312 -18.511  0.00-15.00           C  
ATOM   4071  O   GLH   251     -18.156 -28.434 -18.835  0.00-15.00           O  
ATOM   4072  N   MET   252     -16.600 -27.009 -18.064  0.00-15.00           N  
ATOM   4073  H   MET   252     -16.520 -25.997 -18.035  0.00-15.00           H  
ATOM   4074  CA  MET   252     -15.565 -27.974 -17.757  0.00-15.00           C  
ATOM   4075  HA  MET   252     -15.488 -28.495 -18.643  0.00-15.00           H  
ATOM   4076  CB  MET   252     -14.191 -27.260 -17.385  0.00-15.00           C  
ATOM   4077  HB2 MET   252     -13.350 -27.898 -16.965  0.00-15.00           H  
ATOM   4078  HB3 MET   252     -14.370 -26.557 -16.618  0.00-15.00           H  
ATOM   4079  CG  MET   252     -13.632 -26.475 -18.631  0.00-15.00           C  
ATOM   4080  HG2 MET   252     -14.333 -25.789 -19.047  0.00-15.00           H  
ATOM   4081  HG3 MET   252     -13.496 -27.222 -19.396  0.00-15.00           H  
ATOM   4082  SD  MET   252     -12.047 -25.718 -18.282  0.00-15.00           S  
ATOM   4083  CE  MET   252     -11.005 -26.631 -19.523  0.00-15.00           C  
ATOM   4084  HE1 MET   252     -10.022 -26.177 -19.740  0.00-15.00           H  
ATOM   4085  HE2 MET   252     -11.570 -26.665 -20.458  0.00-15.00           H  
ATOM   4086  HE3 MET   252     -10.871 -27.604 -19.130  0.00-15.00           H  
ATOM   4087  C   MET   252     -16.003 -28.882 -16.660  0.00-15.00           C  
ATOM   4088  O   MET   252     -15.857 -30.108 -16.714  0.00-15.00           O  
ATOM   4089  N   ARG   253     -16.702 -28.358 -15.669  0.00-15.00           N  
ATOM   4090  H   ARG   253     -16.839 -27.373 -15.731  0.00-15.00           H  
ATOM   4091  CA  ARG   253     -17.344 -29.042 -14.541  0.00-15.00           C  
ATOM   4092  HA  ARG   253     -16.684 -29.706 -13.994  0.00-15.00           H  
ATOM   4093  CB  ARG   253     -17.762 -27.968 -13.537  0.00-15.00           C  
ATOM   4094  HB2 ARG   253     -18.568 -28.367 -12.926  0.00-15.00           H  
ATOM   4095  HB3 ARG   253     -18.292 -27.202 -14.118  0.00-15.00           H  
ATOM   4096  CG  ARG   253     -16.705 -27.362 -12.587  0.00-15.00           C  
ATOM   4097  HG2 ARG   253     -16.435 -28.279 -12.066  0.00-15.00           H  
ATOM   4098  HG3 ARG   253     -15.853 -27.173 -13.152  0.00-15.00           H  
ATOM   4099  CD  ARG   253     -17.234 -26.292 -11.677  0.00-15.00           C  
ATOM   4100  HD2 ARG   253     -18.236 -26.558 -11.334  0.00-15.00           H  
ATOM   4101  HD3 ARG   253     -17.414 -25.368 -12.231  0.00-15.00           H  
ATOM   4102  NE  ARG   253     -16.329 -26.019 -10.466  0.00-15.00           N  
ATOM   4103  HE  ARG   253     -15.371 -25.720 -10.666  0.00-15.00           H  
ATOM   4104  CZ  ARG   253     -16.540 -26.414  -9.222  0.00-15.00           C  
ATOM   4105  NH1 ARG   253     -15.555 -26.204  -8.396  0.00-15.00           N  
ATOM   4106 HH11 ARG   253     -15.656 -26.500  -7.446  0.00-15.00           H  
ATOM   4107 HH12 ARG   253     -14.617 -25.917  -8.713  0.00-15.00           H  
ATOM   4108  NH2 ARG   253     -17.656 -26.989  -8.800  0.00-15.00           N  
ATOM   4109 HH21 ARG   253     -18.359 -27.265  -9.325  0.00-15.00           H  
ATOM   4110 HH22 ARG   253     -17.865 -27.310  -7.736  0.00-15.00           H  
ATOM   4111  C   ARG   253     -18.603 -29.953 -14.883  0.00-15.00           C  
ATOM   4112  O   ARG   253     -19.105 -30.669 -14.028  0.00-15.00           O  
ATOM   4113  N   LYN   254     -18.977 -30.110 -16.176  0.00-15.00           N  
ATOM   4114  H   LYN   254     -18.572 -29.505 -16.830  0.00-15.00           H  
ATOM   4115  CA  LYN   254     -19.842 -31.199 -16.708  0.00-15.00           C  
ATOM   4116  HA  LYN   254     -20.564 -31.426 -16.046  0.00-15.00           H  
ATOM   4117  CB  LYN   254     -20.493 -30.880 -18.026  0.00-15.00           C  
ATOM   4118  HB2 LYN   254     -19.680 -30.501 -18.719  0.00-15.00           H  
ATOM   4119  HB3 LYN   254     -20.845 -31.773 -18.510  0.00-15.00           H  
ATOM   4120  CG  LYN   254     -21.488 -29.783 -18.011  0.00-15.00           C  
ATOM   4121  HG2 LYN   254     -22.312 -30.212 -17.499  0.00-15.00           H  
ATOM   4122  HG3 LYN   254     -21.073 -29.051 -17.312  0.00-15.00           H  
ATOM   4123  CD  LYN   254     -21.960 -29.271 -19.360  0.00-15.00           C  
ATOM   4124  HD2 LYN   254     -22.365 -30.102 -19.896  0.00-15.00           H  
ATOM   4125  HD3 LYN   254     -21.097 -28.969 -19.954  0.00-15.00           H  
ATOM   4126  CE  LYN   254     -22.932 -28.060 -19.192  0.00-15.00           C  
ATOM   4127  HE2 LYN   254     -23.851 -28.244 -18.607  0.00-15.00           H  
ATOM   4128  HE3 LYN   254     -22.381 -27.301 -18.587  0.00-15.00           H  
ATOM   4129  NZ  LYN   254     -23.384 -27.572 -20.527  0.00-15.00           N  
ATOM   4130  HZ1 LYN   254     -24.357 -27.673 -20.511  0.00-15.00           H  
ATOM   4131  HZ2 LYN   254     -23.236 -26.577 -20.511  0.00-15.00           H  
ATOM   4132  C   LYN   254     -18.974 -32.504 -16.887  0.00-15.00           C  
ATOM   4133  O   LYN   254     -19.526 -33.631 -16.968  0.00-15.00           O  
ATOM   4134  N   PHE   255     -17.666 -32.299 -17.024  0.00-15.00           N  
ATOM   4135  H   PHE   255     -17.325 -31.324 -16.954  0.00-15.00           H  
ATOM   4136  CA  PHE   255     -16.679 -33.303 -17.462  0.00-15.00           C  
ATOM   4137  HA  PHE   255     -17.288 -34.087 -17.969  0.00-15.00           H  
ATOM   4138  CB  PHE   255     -15.835 -32.910 -18.642  0.00-15.00           C  
ATOM   4139  HB2 PHE   255     -15.168 -33.738 -18.842  0.00-15.00           H  
ATOM   4140  HB3 PHE   255     -15.181 -32.166 -18.234  0.00-15.00           H  
ATOM   4141  CG  PHE   255     -16.543 -32.548 -19.942  0.00-15.00           C  
ATOM   4142  CD1 PHE   255     -16.960 -33.559 -20.874  0.00-15.00           C  
ATOM   4143  HD1 PHE   255     -16.603 -34.604 -20.750  0.00-15.00           H  
ATOM   4144  CE1 PHE   255     -17.474 -33.262 -22.121  0.00-15.00           C  
ATOM   4145  HE1 PHE   255     -17.717 -34.040 -22.856  0.00-15.00           H  
ATOM   4146  CZ  PHE   255     -17.825 -31.898 -22.339  0.00-15.00           C  
ATOM   4147  HZ  PHE   255     -18.267 -31.546 -23.285  0.00-15.00           H  
ATOM   4148  CE2 PHE   255     -17.484 -30.886 -21.388  0.00-15.00           C  
ATOM   4149  HE2 PHE   255     -17.828 -29.858 -21.523  0.00-15.00           H  
ATOM   4150  CD2 PHE   255     -16.828 -31.227 -20.202  0.00-15.00           C  
ATOM   4151  HD2 PHE   255     -16.577 -30.386 -19.521  0.00-15.00           H  
ATOM   4152  C   PHE   255     -15.805 -33.960 -16.366  0.00-15.00           C  
ATOM   4153  O   PHE   255     -15.615 -35.160 -16.380  0.00-15.00           O  
ATOM   4154  N   ARG   256     -15.204 -33.213 -15.410  0.00-15.00           N  
ATOM   4155  H   ARG   256     -15.413 -32.256 -15.362  0.00-15.00           H  
ATOM   4156  CA  ARG   256     -14.680 -33.733 -14.149  0.00-15.00           C  
ATOM   4157  HA  ARG   256     -14.910 -34.780 -13.785  0.00-15.00           H  
ATOM   4158  CB  ARG   256     -13.100 -33.605 -14.244  0.00-15.00           C  
ATOM   4159  HB2 ARG   256     -12.808 -32.601 -14.457  0.00-15.00           H  
ATOM   4160  HB3 ARG   256     -12.776 -34.053 -15.226  0.00-15.00           H  
ATOM   4161  CG  ARG   256     -12.239 -34.334 -13.220  0.00-15.00           C  
ATOM   4162  HG2 ARG   256     -12.435 -34.005 -12.213  0.00-15.00           H  
ATOM   4163  HG3 ARG   256     -12.577 -35.433 -13.390  0.00-15.00           H  
ATOM   4164  CD  ARG   256     -10.726 -34.216 -13.507  0.00-15.00           C  
ATOM   4165  HD2 ARG   256     -10.534 -34.693 -14.480  0.00-15.00           H  
ATOM   4166  HD3 ARG   256     -10.437 -33.170 -13.535  0.00-15.00           H  
ATOM   4167  NE  ARG   256      -9.846 -34.966 -12.568  0.00-15.00           N  
ATOM   4168  HE  ARG   256      -9.217 -34.274 -12.117  0.00-15.00           H  
ATOM   4169  CZ  ARG   256      -9.584 -36.288 -12.458  0.00-15.00           C  
ATOM   4170  NH1 ARG   256     -10.173 -37.171 -13.208  0.00-15.00           N  
ATOM   4171 HH11 ARG   256     -10.809 -36.946 -13.997  0.00-15.00           H  
ATOM   4172 HH12 ARG   256     -10.053 -38.176 -13.069  0.00-15.00           H  
ATOM   4173  NH2 ARG   256      -8.659 -36.737 -11.599  0.00-15.00           N  
ATOM   4174 HH21 ARG   256      -8.044 -36.207 -11.071  0.00-15.00           H  
ATOM   4175 HH22 ARG   256      -8.752 -37.713 -11.263  0.00-15.00           H  
ATOM   4176  C   ARG   256     -15.190 -32.784 -13.048  0.00-15.00           C  
ATOM   4177  O   ARG   256     -15.485 -31.632 -13.408  0.00-15.00           O  
ATOM   4178  N   MET   257     -15.388 -33.375 -11.866  0.00-15.00           N  
ATOM   4179  H   MET   257     -15.271 -34.353 -11.905  0.00-15.00           H  
ATOM   4180  CA  MET   257     -15.937 -32.725 -10.594  0.00-15.00           C  
ATOM   4181  HA  MET   257     -16.913 -32.228 -10.841  0.00-15.00           H  
ATOM   4182  CB  MET   257     -16.235 -33.830  -9.560  0.00-15.00           C  
ATOM   4183  HB2 MET   257     -16.620 -33.221  -8.768  0.00-15.00           H  
ATOM   4184  HB3 MET   257     -17.024 -34.429  -9.960  0.00-15.00           H  
ATOM   4185  CG  MET   257     -15.073 -34.633  -9.000  0.00-15.00           C  
ATOM   4186  HG2 MET   257     -14.165 -34.115  -8.780  0.00-15.00           H  
ATOM   4187  HG3 MET   257     -14.748 -35.196  -9.881  0.00-15.00           H  
ATOM   4188  SD  MET   257     -15.418 -35.814  -7.668  0.00-15.00           S  
ATOM   4189  CE  MET   257     -15.076 -34.936  -6.116  0.00-15.00           C  
ATOM   4190  HE1 MET   257     -15.520 -33.943  -6.145  0.00-15.00           H  
ATOM   4191  HE2 MET   257     -15.496 -35.442  -5.261  0.00-15.00           H  
ATOM   4192  HE3 MET   257     -14.002 -34.853  -5.971  0.00-15.00           H  
ATOM   4193  C   MET   257     -14.886 -31.732 -10.030  0.00-15.00           C  
ATOM   4194  O   MET   257     -13.662 -31.896 -10.035  0.00-15.00           O  
ATOM   4195  N   GLY   258     -15.376 -30.698  -9.309  0.00-15.00           N  
ATOM   4196  H   GLY   258     -16.360 -30.639  -9.291  0.00-15.00           H  
ATOM   4197  CA  GLY   258     -14.651 -29.833  -8.343  0.00-15.00           C  
ATOM   4198  HA2 GLY   258     -14.305 -30.445  -7.557  0.00-15.00           H  
ATOM   4199  HA3 GLY   258     -15.396 -29.102  -7.986  0.00-15.00           H  
ATOM   4200  C   GLY   258     -13.389 -29.002  -8.835  0.00-15.00           C  
ATOM   4201  O   GLY   258     -12.464 -28.744  -8.058  0.00-15.00           O  
ATOM   4202  N   LEU   259     -13.405 -28.639 -10.097  0.00-15.00           N  
ATOM   4203  H   LEU   259     -14.124 -29.066 -10.637  0.00-15.00           H  
ATOM   4204  CA  LEU   259     -12.330 -27.861 -10.759  0.00-15.00           C  
ATOM   4205  HA  LEU   259     -11.522 -28.572 -10.537  0.00-15.00           H  
ATOM   4206  CB  LEU   259     -12.633 -27.661 -12.260  0.00-15.00           C  
ATOM   4207  HB2 LEU   259     -11.644 -27.259 -12.570  0.00-15.00           H  
ATOM   4208  HB3 LEU   259     -13.451 -26.963 -12.438  0.00-15.00           H  
ATOM   4209  CG  LEU   259     -12.903 -29.048 -12.970  0.00-15.00           C  
ATOM   4210  HG  LEU   259     -13.800 -29.583 -12.681  0.00-15.00           H  
ATOM   4211  CD1 LEU   259     -12.998 -28.743 -14.459  0.00-15.00           C  
ATOM   4212 HD11 LEU   259     -13.721 -27.895 -14.659  0.00-15.00           H  
ATOM   4213 HD12 LEU   259     -12.101 -28.477 -15.083  0.00-15.00           H  
ATOM   4214 HD13 LEU   259     -13.359 -29.633 -14.954  0.00-15.00           H  
ATOM   4215  CD2 LEU   259     -11.760 -29.992 -12.634  0.00-15.00           C  
ATOM   4216 HD21 LEU   259     -11.785 -30.732 -13.418  0.00-15.00           H  
ATOM   4217 HD22 LEU   259     -11.935 -30.564 -11.717  0.00-15.00           H  
ATOM   4218 HD23 LEU   259     -10.816 -29.456 -12.557  0.00-15.00           H  
ATOM   4219  C   LEU   259     -12.214 -26.510 -10.030  0.00-15.00           C  
ATOM   4220  O   LEU   259     -13.240 -25.854  -9.930  0.00-15.00           O  
ATOM   4221  N   ILE   260     -11.096 -26.176  -9.394  0.00-15.00           N  
ATOM   4222  H   ILE   260     -10.392 -26.910  -9.460  0.00-15.00           H  
ATOM   4223  CA  ILE   260     -10.747 -25.050  -8.468  0.00-15.00           C  
ATOM   4224  HA  ILE   260      -9.664 -25.066  -8.430  0.00-15.00           H  
ATOM   4225  CB  ILE   260     -11.134 -23.676  -9.039  0.00-15.00           C  
ATOM   4226  HB  ILE   260     -12.047 -23.646  -9.603  0.00-15.00           H  
ATOM   4227  CG2 ILE   260     -11.464 -22.640  -8.010  0.00-15.00           C  
ATOM   4228 HG21 ILE   260     -12.433 -22.890  -7.556  0.00-15.00           H  
ATOM   4229 HG22 ILE   260     -11.447 -21.622  -8.389  0.00-15.00           H  
ATOM   4230 HG23 ILE   260     -10.719 -22.638  -7.308  0.00-15.00           H  
ATOM   4231  CG1 ILE   260     -10.093 -23.129 -10.098  0.00-15.00           C  
ATOM   4232 HG12 ILE   260      -9.909 -23.855 -10.945  0.00-15.00           H  
ATOM   4233 HG13 ILE   260      -9.146 -22.906  -9.606  0.00-15.00           H  
ATOM   4234  CD1 ILE   260     -10.617 -21.892 -10.873  0.00-15.00           C  
ATOM   4235 HD11 ILE   260     -11.646 -22.226 -11.155  0.00-15.00           H  
ATOM   4236 HD12 ILE   260      -9.914 -21.616 -11.733  0.00-15.00           H  
ATOM   4237 HD13 ILE   260     -10.717 -20.992 -10.232  0.00-15.00           H  
ATOM   4238  C   ILE   260     -11.248 -25.411  -7.051  0.00-15.00           C  
ATOM   4239  O   ILE   260     -12.421 -25.827  -6.920  0.00-15.00           O  
ATOM   4240  N   GLN   261     -10.284 -25.373  -6.139  0.00-15.00           N  
ATOM   4241  H   GLN   261      -9.403 -24.943  -6.333  0.00-15.00           H  
ATOM   4242  CA  GLN   261     -10.390 -26.043  -4.829  0.00-15.00           C  
ATOM   4243  HA  GLN   261     -11.435 -26.432  -4.728  0.00-15.00           H  
ATOM   4244  CB  GLN   261      -9.400 -27.137  -4.682  0.00-15.00           C  
ATOM   4245  HB2 GLN   261      -9.185 -27.459  -3.610  0.00-15.00           H  
ATOM   4246  HB3 GLN   261      -8.427 -26.819  -4.995  0.00-15.00           H  
ATOM   4247  CG  GLN   261      -9.823 -28.462  -5.427  0.00-15.00           C  
ATOM   4248  HG2 GLN   261     -10.160 -28.193  -6.361  0.00-15.00           H  
ATOM   4249  HG3 GLN   261      -8.918 -29.006  -5.573  0.00-15.00           H  
ATOM   4250  CD  GLN   261     -10.880 -29.323  -4.712  0.00-15.00           C  
ATOM   4251  OE1 GLN   261     -10.711 -29.588  -3.531  0.00-15.00           O  
ATOM   4252  NE2 GLN   261     -11.824 -29.761  -5.502  0.00-15.00           N  
ATOM   4253 HE21 GLN   261     -11.866 -29.336  -6.410  0.00-15.00           H  
ATOM   4254 HE22 GLN   261     -12.462 -30.428  -5.156  0.00-15.00           H  
ATOM   4255  C   GLN   261     -10.226 -25.094  -3.615  0.00-15.00           C  
ATOM   4256  O   GLN   261     -10.405 -25.507  -2.538  0.00-15.00           O  
ATOM   4257  N   THR   262     -10.170 -23.751  -3.877  0.00-15.00           N  
ATOM   4258  H   THR   262     -10.170 -23.363  -4.814  0.00-15.00           H  
ATOM   4259  CA  THR   262     -10.320 -22.626  -2.979  0.00-15.00           C  
ATOM   4260  HA  THR   262     -11.004 -22.934  -2.206  0.00-15.00           H  
ATOM   4261  CB  THR   262      -8.958 -22.361  -2.221  0.00-15.00           C  
ATOM   4262  HB  THR   262      -8.682 -23.187  -1.500  0.00-15.00           H  
ATOM   4263  CG2 THR   262      -7.692 -22.297  -3.086  0.00-15.00           C  
ATOM   4264 HG21 THR   262      -6.834 -22.256  -2.502  0.00-15.00           H  
ATOM   4265 HG22 THR   262      -7.698 -21.477  -3.740  0.00-15.00           H  
ATOM   4266 HG23 THR   262      -7.527 -23.209  -3.677  0.00-15.00           H  
ATOM   4267  OG1 THR   262      -8.879 -21.072  -1.586  0.00-15.00           O  
ATOM   4268  HG1 THR   262      -9.547 -21.077  -0.840  0.00-15.00           H  
ATOM   4269  C   THR   262     -10.878 -21.417  -3.797  0.00-15.00           C  
ATOM   4270  O   THR   262     -10.643 -21.276  -5.024  0.00-15.00           O  
ATOM   4271  N   ALA   263     -11.561 -20.464  -3.097  0.00-15.00           N  
ATOM   4272  H   ALA   263     -11.805 -20.623  -2.102  0.00-15.00           H  
ATOM   4273  CA  ALA   263     -11.867 -19.108  -3.574  0.00-15.00           C  
ATOM   4274  HA  ALA   263     -12.586 -19.199  -4.439  0.00-15.00           H  
ATOM   4275  CB  ALA   263     -12.462 -18.304  -2.462  0.00-15.00           C  
ATOM   4276  HB1 ALA   263     -13.357 -18.859  -2.278  0.00-15.00           H  
ATOM   4277  HB2 ALA   263     -12.726 -17.275  -2.714  0.00-15.00           H  
ATOM   4278  HB3 ALA   263     -11.815 -18.204  -1.603  0.00-15.00           H  
ATOM   4279  C   ALA   263     -10.669 -18.312  -4.057  0.00-15.00           C  
ATOM   4280  O   ALA   263     -10.754 -17.586  -5.044  0.00-15.00           O  
ATOM   4281  N   ASP   264      -9.485 -18.609  -3.449  0.00-15.00           N  
ATOM   4282  H   ASP   264      -9.462 -19.271  -2.658  0.00-15.00           H  
ATOM   4283  CA  ASP   264      -8.153 -18.095  -3.884  0.00-15.00           C  
ATOM   4284  HA  ASP   264      -8.136 -17.023  -3.879  0.00-15.00           H  
ATOM   4285  CB  ASP   264      -7.052 -18.617  -2.911  0.00-15.00           C  
ATOM   4286  HB2 ASP   264      -7.486 -18.501  -1.904  0.00-15.00           H  
ATOM   4287  HB3 ASP   264      -6.991 -19.630  -2.986  0.00-15.00           H  
ATOM   4288  CG  ASP   264      -5.673 -17.965  -2.965  0.00-15.00           C  
ATOM   4289  OD1 ASP   264      -4.781 -18.744  -2.553  0.00-15.00           O  
ATOM   4290  OD2 ASP   264      -5.497 -16.688  -2.895  0.00-15.00           O  
ATOM   4291  C   ASP   264      -7.885 -18.463  -5.348  0.00-15.00           C  
ATOM   4292  O   ASP   264      -7.618 -17.527  -6.122  0.00-15.00           O  
ATOM   4293  N   GLN   265      -7.914 -19.765  -5.660  0.00-15.00           N  
ATOM   4294  H   GLN   265      -8.125 -20.423  -4.938  0.00-15.00           H  
ATOM   4295  CA  GLN   265      -7.672 -20.265  -7.078  0.00-15.00           C  
ATOM   4296  HA  GLN   265      -6.708 -19.838  -7.372  0.00-15.00           H  
ATOM   4297  CB  GLN   265      -7.693 -21.793  -7.007  0.00-15.00           C  
ATOM   4298  HB2 GLN   265      -7.857 -22.213  -8.003  0.00-15.00           H  
ATOM   4299  HB3 GLN   265      -8.568 -22.195  -6.464  0.00-15.00           H  
ATOM   4300  CG  GLN   265      -6.383 -22.465  -6.530  0.00-15.00           C  
ATOM   4301  HG2 GLN   265      -5.569 -22.216  -7.248  0.00-15.00           H  
ATOM   4302  HG3 GLN   265      -6.050 -22.070  -5.587  0.00-15.00           H  
ATOM   4303  CD  GLN   265      -6.542 -23.930  -6.223  0.00-15.00           C  
ATOM   4304  OE1 GLN   265      -7.631 -24.532  -6.202  0.00-15.00           O  
ATOM   4305  NE2 GLN   265      -5.379 -24.577  -6.080  0.00-15.00           N  
ATOM   4306 HE21 GLN   265      -4.471 -24.159  -5.975  0.00-15.00           H  
ATOM   4307 HE22 GLN   265      -5.345 -25.606  -6.073  0.00-15.00           H  
ATOM   4308  C   GLN   265      -8.572 -19.602  -8.158  0.00-15.00           C  
ATOM   4309  O   GLN   265      -8.127 -19.308  -9.283  0.00-15.00           O  
ATOM   4310  N   LEU   266      -9.831 -19.371  -7.764  0.00-15.00           N  
ATOM   4311  H   LEU   266     -10.031 -19.579  -6.788  0.00-15.00           H  
ATOM   4312  CA  LEU   266     -10.889 -18.623  -8.465  0.00-15.00           C  
ATOM   4313  HA  LEU   266     -10.965 -19.182  -9.370  0.00-15.00           H  
ATOM   4314  CB  LEU   266     -12.181 -18.713  -7.631  0.00-15.00           C  
ATOM   4315  HB2 LEU   266     -12.193 -19.625  -7.061  0.00-15.00           H  
ATOM   4316  HB3 LEU   266     -12.027 -17.930  -6.890  0.00-15.00           H  
ATOM   4317  CG  LEU   266     -13.485 -18.407  -8.399  0.00-15.00           C  
ATOM   4318  HG  LEU   266     -13.315 -17.515  -8.979  0.00-15.00           H  
ATOM   4319  CD1 LEU   266     -14.078 -19.561  -9.203  0.00-15.00           C  
ATOM   4320 HD11 LEU   266     -13.380 -20.069  -9.859  0.00-15.00           H  
ATOM   4321 HD12 LEU   266     -14.401 -20.354  -8.554  0.00-15.00           H  
ATOM   4322 HD13 LEU   266     -15.010 -19.330  -9.707  0.00-15.00           H  
ATOM   4323  CD2 LEU   266     -14.516 -18.001  -7.327  0.00-15.00           C  
ATOM   4324 HD21 LEU   266     -14.255 -17.018  -7.027  0.00-15.00           H  
ATOM   4325 HD22 LEU   266     -15.560 -17.847  -7.728  0.00-15.00           H  
ATOM   4326 HD23 LEU   266     -14.571 -18.573  -6.470  0.00-15.00           H  
ATOM   4327  C   LEU   266     -10.487 -17.178  -8.818  0.00-15.00           C  
ATOM   4328  O   LEU   266     -10.521 -16.822  -9.991  0.00-15.00           O  
ATOM   4329  N   ARN   267     -10.088 -16.315  -7.845  0.00-15.00           N  
ATOM   4330  H   ARN   267     -10.081 -16.762  -6.949  0.00-15.00           H  
ATOM   4331  CA  ARN   267      -9.517 -15.014  -8.061  0.00-15.00           C  
ATOM   4332  HA  ARN   267     -10.291 -14.442  -8.481  0.00-15.00           H  
ATOM   4333  CB  ARN   267      -9.265 -14.398  -6.654  0.00-15.00           C  
ATOM   4334  HB2 ARN   267     -10.192 -14.273  -6.090  0.00-15.00           H  
ATOM   4335  HB3 ARN   267      -8.736 -15.210  -6.120  0.00-15.00           H  
ATOM   4336  CG  ARN   267      -8.503 -13.094  -6.631  0.00-15.00           C  
ATOM   4337  HG2 ARN   267      -7.450 -13.142  -7.008  0.00-15.00           H  
ATOM   4338  HG3 ARN   267      -9.008 -12.415  -7.325  0.00-15.00           H  
ATOM   4339  CD  ARN   267      -8.359 -12.440  -5.250  0.00-15.00           C  
ATOM   4340  HD2 ARN   267      -8.128 -11.377  -5.392  0.00-15.00           H  
ATOM   4341  HD3 ARN   267      -9.350 -12.395  -4.736  0.00-15.00           H  
ATOM   4342  NE  ARN   267      -7.331 -13.085  -4.456  0.00-15.00           N  
ATOM   4343  HE  ARN   267      -6.507 -13.242  -5.044  0.00-15.00           H  
ATOM   4344  CZ  ARN   267      -7.608 -13.954  -3.407  0.00-15.00           C  
ATOM   4345  NH1 ARN   267      -8.737 -14.491  -3.158  0.00-15.00           N  
ATOM   4346 HH11 ARN   267      -9.364 -14.047  -3.818  0.00-15.00           H  
ATOM   4347  NH2 ARN   267      -6.443 -14.167  -2.691  0.00-15.00           N  
ATOM   4348 HH21 ARN   267      -5.869 -13.368  -2.835  0.00-15.00           H  
ATOM   4349 HH22 ARN   267      -6.019 -15.091  -2.929  0.00-15.00           H  
ATOM   4350  C   ARN   267      -8.317 -14.924  -9.030  0.00-15.00           C  
ATOM   4351  O   ARN   267      -8.166 -14.014  -9.826  0.00-15.00           O  
ATOM   4352  N   PHE   268      -7.541 -15.967  -9.049  0.00-15.00           N  
ATOM   4353  H   PHE   268      -7.749 -16.732  -8.389  0.00-15.00           H  
ATOM   4354  CA  PHE   268      -6.361 -16.038  -9.923  0.00-15.00           C  
ATOM   4355  HA  PHE   268      -5.992 -15.028  -9.911  0.00-15.00           H  
ATOM   4356  CB  PHE   268      -5.293 -16.932  -9.267  0.00-15.00           C  
ATOM   4357  HB2 PHE   268      -5.423 -17.912  -9.844  0.00-15.00           H  
ATOM   4358  HB3 PHE   268      -5.626 -17.185  -8.242  0.00-15.00           H  
ATOM   4359  CG  PHE   268      -3.949 -16.332  -9.331  0.00-15.00           C  
ATOM   4360  CD1 PHE   268      -3.393 -15.776  -8.164  0.00-15.00           C  
ATOM   4361  HD1 PHE   268      -4.032 -15.530  -7.376  0.00-15.00           H  
ATOM   4362  CE1 PHE   268      -2.033 -15.571  -8.022  0.00-15.00           C  
ATOM   4363  HE1 PHE   268      -1.542 -15.280  -7.117  0.00-15.00           H  
ATOM   4364  CZ  PHE   268      -1.278 -15.787  -9.199  0.00-15.00           C  
ATOM   4365  HZ  PHE   268      -0.204 -15.586  -9.092  0.00-15.00           H  
ATOM   4366  CE2 PHE   268      -1.866 -16.101 -10.464  0.00-15.00           C  
ATOM   4367  HE2 PHE   268      -1.071 -16.253 -11.217  0.00-15.00           H  
ATOM   4368  CD2 PHE   268      -3.253 -16.511 -10.535  0.00-15.00           C  
ATOM   4369  HD2 PHE   268      -3.667 -16.969 -11.403  0.00-15.00           H  
ATOM   4370  C   PHE   268      -6.817 -16.374 -11.437  0.00-15.00           C  
ATOM   4371  O   PHE   268      -6.088 -16.001 -12.346  0.00-15.00           O  
ATOM   4372  N   SER   269      -7.935 -17.104 -11.691  0.00-15.00           N  
ATOM   4373  H   SER   269      -8.329 -17.520 -10.911  0.00-15.00           H  
ATOM   4374  CA  SER   269      -8.338 -17.535 -13.066  0.00-15.00           C  
ATOM   4375  HA  SER   269      -7.666 -18.279 -13.450  0.00-15.00           H  
ATOM   4376  CB  SER   269      -9.639 -18.428 -13.073  0.00-15.00           C  
ATOM   4377  HB2 SER   269      -9.897 -18.750 -14.094  0.00-15.00           H  
ATOM   4378  HB3 SER   269      -9.528 -19.312 -12.410  0.00-15.00           H  
ATOM   4379  OG  SER   269     -10.717 -17.736 -12.524  0.00-15.00           O  
ATOM   4380  HG  SER   269     -10.529 -17.522 -11.632  0.00-15.00           H  
ATOM   4381  C   SER   269      -8.413 -16.383 -14.036  0.00-15.00           C  
ATOM   4382  O   SER   269      -7.662 -16.285 -14.988  0.00-15.00           O  
ATOM   4383  N   TYR   270      -9.206 -15.349 -13.587  0.00-15.00           N  
ATOM   4384  H   TYR   270      -9.774 -15.555 -12.814  0.00-15.00           H  
ATOM   4385  CA  TYR   270      -9.324 -13.988 -14.019  0.00-15.00           C  
ATOM   4386  HA  TYR   270      -9.691 -13.901 -15.042  0.00-15.00           H  
ATOM   4387  CB  TYR   270     -10.158 -13.139 -13.022  0.00-15.00           C  
ATOM   4388  HB2 TYR   270      -9.791 -13.254 -12.007  0.00-15.00           H  
ATOM   4389  HB3 TYR   270     -10.036 -12.097 -13.228  0.00-15.00           H  
ATOM   4390  CG  TYR   270     -11.605 -13.504 -13.024  0.00-15.00           C  
ATOM   4391  CD1 TYR   270     -12.103 -14.569 -12.291  0.00-15.00           C  
ATOM   4392  HD1 TYR   270     -11.379 -15.183 -11.831  0.00-15.00           H  
ATOM   4393  CE1 TYR   270     -13.485 -14.934 -12.204  0.00-15.00           C  
ATOM   4394  HE1 TYR   270     -13.747 -15.778 -11.643  0.00-15.00           H  
ATOM   4395  CZ  TYR   270     -14.378 -14.185 -13.011  0.00-15.00           C  
ATOM   4396  OH  TYR   270     -15.723 -14.373 -12.979  0.00-15.00           O  
ATOM   4397  HH  TYR   270     -15.896 -15.065 -12.357  0.00-15.00           H  
ATOM   4398  CE2 TYR   270     -13.908 -13.146 -13.801  0.00-15.00           C  
ATOM   4399  HE2 TYR   270     -14.540 -12.532 -14.436  0.00-15.00           H  
ATOM   4400  CD2 TYR   270     -12.548 -12.718 -13.774  0.00-15.00           C  
ATOM   4401  HD2 TYR   270     -12.201 -11.914 -14.447  0.00-15.00           H  
ATOM   4402  C   TYR   270      -8.030 -13.219 -14.178  0.00-15.00           C  
ATOM   4403  O   TYR   270      -7.822 -12.751 -15.280  0.00-15.00           O  
ATOM   4404  N   LEU   271      -7.102 -13.292 -13.205  0.00-15.00           N  
ATOM   4405  H   LEU   271      -7.263 -13.913 -12.380  0.00-15.00           H  
ATOM   4406  CA  LEU   271      -5.820 -12.619 -13.294  0.00-15.00           C  
ATOM   4407  HA  LEU   271      -5.925 -11.620 -13.618  0.00-15.00           H  
ATOM   4408  CB  LEU   271      -5.027 -12.571 -11.995  0.00-15.00           C  
ATOM   4409  HB2 LEU   271      -4.684 -13.569 -11.688  0.00-15.00           H  
ATOM   4410  HB3 LEU   271      -4.027 -12.106 -12.265  0.00-15.00           H  
ATOM   4411  CG  LEU   271      -5.627 -11.842 -10.794  0.00-15.00           C  
ATOM   4412  HG  LEU   271      -6.588 -12.312 -10.638  0.00-15.00           H  
ATOM   4413  CD1 LEU   271      -4.740 -12.073  -9.548  0.00-15.00           C  
ATOM   4414 HD11 LEU   271      -3.732 -11.697  -9.716  0.00-15.00           H  
ATOM   4415 HD12 LEU   271      -4.807 -13.143  -9.281  0.00-15.00           H  
ATOM   4416 HD13 LEU   271      -5.143 -11.685  -8.645  0.00-15.00           H  
ATOM   4417  CD2 LEU   271      -5.628 -10.360 -11.084  0.00-15.00           C  
ATOM   4418 HD21 LEU   271      -4.805  -9.974 -11.711  0.00-15.00           H  
ATOM   4419 HD22 LEU   271      -6.511 -10.113 -11.609  0.00-15.00           H  
ATOM   4420 HD23 LEU   271      -5.745  -9.782 -10.158  0.00-15.00           H  
ATOM   4421  C   LEU   271      -4.879 -13.162 -14.406  0.00-15.00           C  
ATOM   4422  O   LEU   271      -3.949 -12.492 -14.811  0.00-15.00           O  
ATOM   4423  N   ALA   272      -5.076 -14.447 -14.690  0.00-15.00           N  
ATOM   4424  H   ALA   272      -5.680 -15.038 -14.130  0.00-15.00           H  
ATOM   4425  CA  ALA   272      -4.357 -15.034 -15.834  0.00-15.00           C  
ATOM   4426  HA  ALA   272      -3.355 -14.683 -15.840  0.00-15.00           H  
ATOM   4427  CB  ALA   272      -4.274 -16.561 -15.677  0.00-15.00           C  
ATOM   4428  HB1 ALA   272      -3.486 -16.776 -15.005  0.00-15.00           H  
ATOM   4429  HB2 ALA   272      -4.046 -17.042 -16.666  0.00-15.00           H  
ATOM   4430  HB3 ALA   272      -5.199 -17.071 -15.289  0.00-15.00           H  
ATOM   4431  C   ALA   272      -4.956 -14.602 -17.177  0.00-15.00           C  
ATOM   4432  O   ALA   272      -4.189 -14.179 -18.053  0.00-15.00           O  
ATOM   4433  N   VAL   273      -6.274 -14.619 -17.338  0.00-15.00           N  
ATOM   4434  H   VAL   273      -6.857 -14.902 -16.557  0.00-15.00           H  
ATOM   4435  CA  VAL   273      -6.933 -14.320 -18.586  0.00-15.00           C  
ATOM   4436  HA  VAL   273      -6.387 -14.836 -19.413  0.00-15.00           H  
ATOM   4437  CB  VAL   273      -8.375 -14.933 -18.519  0.00-15.00           C  
ATOM   4438  HB  VAL   273      -8.881 -14.490 -17.686  0.00-15.00           H  
ATOM   4439  CG1 VAL   273      -9.208 -14.644 -19.778  0.00-15.00           C  
ATOM   4440 HG11 VAL   273      -9.210 -13.539 -19.975  0.00-15.00           H  
ATOM   4441 HG12 VAL   273      -8.758 -15.074 -20.680  0.00-15.00           H  
ATOM   4442 HG13 VAL   273     -10.198 -14.977 -19.617  0.00-15.00           H  
ATOM   4443  CG2 VAL   273      -8.252 -16.445 -18.301  0.00-15.00           C  
ATOM   4444 HG21 VAL   273      -7.492 -16.754 -17.580  0.00-15.00           H  
ATOM   4445 HG22 VAL   273      -7.893 -17.022 -19.188  0.00-15.00           H  
ATOM   4446 HG23 VAL   273      -9.238 -16.863 -18.063  0.00-15.00           H  
ATOM   4447  C   VAL   273      -6.888 -12.804 -18.946  0.00-15.00           C  
ATOM   4448  O   VAL   273      -6.472 -12.441 -20.070  0.00-15.00           O  
ATOM   4449  N   ILE   274      -7.162 -11.971 -17.986  0.00-15.00           N  
ATOM   4450  H   ILE   274      -7.304 -12.395 -17.056  0.00-15.00           H  
ATOM   4451  CA  ILE   274      -7.090 -10.523 -18.203  0.00-15.00           C  
ATOM   4452  HA  ILE   274      -7.765 -10.274 -19.049  0.00-15.00           H  
ATOM   4453  CB  ILE   274      -7.459  -9.797 -16.889  0.00-15.00           C  
ATOM   4454  HB  ILE   274      -6.809 -10.201 -16.102  0.00-15.00           H  
ATOM   4455  CG2 ILE   274      -7.091  -8.338 -17.065  0.00-15.00           C  
ATOM   4456 HG21 ILE   274      -6.116  -8.256 -17.527  0.00-15.00           H  
ATOM   4457 HG22 ILE   274      -6.999  -7.924 -16.097  0.00-15.00           H  
ATOM   4458 HG23 ILE   274      -7.859  -7.778 -17.635  0.00-15.00           H  
ATOM   4459  CG1 ILE   274      -8.907  -9.981 -16.475  0.00-15.00           C  
ATOM   4460 HG12 ILE   274      -9.546  -9.352 -17.142  0.00-15.00           H  
ATOM   4461 HG13 ILE   274      -9.164 -11.039 -16.626  0.00-15.00           H  
ATOM   4462  CD1 ILE   274      -9.119  -9.603 -15.064  0.00-15.00           C  
ATOM   4463 HD11 ILE   274      -8.338  -8.919 -14.683  0.00-15.00           H  
ATOM   4464 HD12 ILE   274     -10.006  -9.015 -14.847  0.00-15.00           H  
ATOM   4465 HD13 ILE   274      -9.177 -10.426 -14.409  0.00-15.00           H  
ATOM   4466  C   ILE   274      -5.729 -10.140 -18.660  0.00-15.00           C  
ATOM   4467  O   ILE   274      -5.644  -9.461 -19.700  0.00-15.00           O  
ATOM   4468  N   GLH   275      -4.699 -10.447 -17.952  0.00-15.00           N  
ATOM   4469  H   GLH   275      -4.884 -11.235 -17.314  0.00-15.00           H  
ATOM   4470  CA  GLH   275      -3.332 -10.154 -18.370  0.00-15.00           C  
ATOM   4471  HA  GLH   275      -3.260  -9.014 -18.554  0.00-15.00           H  
ATOM   4472  CB  GLH   275      -2.429 -10.581 -17.244  0.00-15.00           C  
ATOM   4473  HB2 GLH   275      -2.566 -11.637 -17.192  0.00-15.00           H  
ATOM   4474  HB3 GLH   275      -2.892 -10.115 -16.352  0.00-15.00           H  
ATOM   4475  CG  GLH   275      -0.983 -10.320 -17.560  0.00-15.00           C  
ATOM   4476  HG2 GLH   275      -0.339 -10.792 -16.794  0.00-15.00           H  
ATOM   4477  HG3 GLH   275      -0.690 -10.741 -18.489  0.00-15.00           H  
ATOM   4478  CD  GLH   275      -0.728  -8.817 -17.599  0.00-15.00           C  
ATOM   4479  OE1 GLH   275      -1.558  -8.053 -16.831  0.00-15.00           O  
ATOM   4480  OE2 GLH   275       0.201  -8.392 -18.306  0.00-15.00           O  
ATOM   4481  HE1 GLH   275      -1.103  -7.291 -16.555  0.00-15.00           H  
ATOM   4482  C   GLH   275      -2.970 -10.791 -19.716  0.00-15.00           C  
ATOM   4483  O   GLH   275      -2.468 -10.085 -20.575  0.00-15.00           O  
ATOM   4484  N   GLY   276      -3.273 -12.104 -19.913  0.00-15.00           N  
ATOM   4485  H   GLY   276      -3.804 -12.563 -19.181  0.00-15.00           H  
ATOM   4486  CA  GLY   276      -3.062 -12.750 -21.174  0.00-15.00           C  
ATOM   4487  HA2 GLY   276      -1.983 -12.936 -21.390  0.00-15.00           H  
ATOM   4488  HA3 GLY   276      -3.441 -13.747 -20.989  0.00-15.00           H  
ATOM   4489  C   GLY   276      -3.853 -12.148 -22.341  0.00-15.00           C  
ATOM   4490  O   GLY   276      -3.472 -12.420 -23.482  0.00-15.00           O  
ATOM   4491  N   ALA   277      -4.924 -11.408 -22.104  0.00-15.00           N  
ATOM   4492  H   ALA   277      -5.054 -11.109 -21.163  0.00-15.00           H  
ATOM   4493  CA  ALA   277      -5.693 -10.815 -23.228  0.00-15.00           C  
ATOM   4494  HA  ALA   277      -6.082 -11.582 -23.921  0.00-15.00           H  
ATOM   4495  CB  ALA   277      -6.904 -10.128 -22.618  0.00-15.00           C  
ATOM   4496  HB1 ALA   277      -6.711  -9.741 -21.664  0.00-15.00           H  
ATOM   4497  HB2 ALA   277      -7.698 -10.829 -22.427  0.00-15.00           H  
ATOM   4498  HB3 ALA   277      -7.327  -9.298 -23.229  0.00-15.00           H  
ATOM   4499  C   ALA   277      -4.864  -9.795 -23.978  0.00-15.00           C  
ATOM   4500  O   ALA   277      -5.041  -9.689 -25.204  0.00-15.00           O  
ATOM   4501  N   LYN   278      -4.035  -9.084 -23.223  0.00-15.00           N  
ATOM   4502  H   LYN   278      -4.268  -9.021 -22.220  0.00-15.00           H  
ATOM   4503  CA  LYN   278      -3.054  -8.134 -23.774  0.00-15.00           C  
ATOM   4504  HA  LYN   278      -3.630  -7.286 -24.103  0.00-15.00           H  
ATOM   4505  CB  LYN   278      -1.978  -7.739 -22.728  0.00-15.00           C  
ATOM   4506  HB2 LYN   278      -1.415  -8.573 -22.491  0.00-15.00           H  
ATOM   4507  HB3 LYN   278      -1.290  -7.053 -23.228  0.00-15.00           H  
ATOM   4508  CG  LYN   278      -2.598  -7.082 -21.486  0.00-15.00           C  
ATOM   4509  HG2 LYN   278      -3.197  -6.238 -21.777  0.00-15.00           H  
ATOM   4510  HG3 LYN   278      -3.171  -7.750 -20.918  0.00-15.00           H  
ATOM   4511  CD  LYN   278      -1.438  -6.612 -20.663  0.00-15.00           C  
ATOM   4512  HD2 LYN   278      -0.824  -7.443 -20.272  0.00-15.00           H  
ATOM   4513  HD3 LYN   278      -0.708  -5.954 -21.150  0.00-15.00           H  
ATOM   4514  CE  LYN   278      -1.940  -5.777 -19.428  0.00-15.00           C  
ATOM   4515  HE2 LYN   278      -2.487  -4.898 -19.732  0.00-15.00           H  
ATOM   4516  HE3 LYN   278      -2.567  -6.343 -18.784  0.00-15.00           H  
ATOM   4517  NZ  LYN   278      -0.878  -5.439 -18.539  0.00-15.00           N  
ATOM   4518  HZ1 LYN   278       0.053  -5.522 -19.072  0.00-15.00           H  
ATOM   4519  HZ2 LYN   278      -0.744  -6.138 -17.768  0.00-15.00           H  
ATOM   4520  C   LYN   278      -2.343  -8.712 -25.018  0.00-15.00           C  
ATOM   4521  O   LYN   278      -2.202  -8.014 -26.008  0.00-15.00           O  
ATOM   4522  N   PHE   279      -1.961  -9.985 -24.894  0.00-15.00           N  
ATOM   4523  H   PHE   279      -2.189 -10.526 -24.076  0.00-15.00           H  
ATOM   4524  CA  PHE   279      -1.303 -10.642 -25.982  0.00-15.00           C  
ATOM   4525  HA  PHE   279      -0.549  -9.941 -26.377  0.00-15.00           H  
ATOM   4526  CB  PHE   279      -0.664 -11.887 -25.471  0.00-15.00           C  
ATOM   4527  HB2 PHE   279       0.009 -11.751 -24.655  0.00-15.00           H  
ATOM   4528  HB3 PHE   279      -1.440 -12.546 -25.120  0.00-15.00           H  
ATOM   4529  CG  PHE   279       0.271 -12.593 -26.496  0.00-15.00           C  
ATOM   4530  CD1 PHE   279      -0.281 -13.538 -27.334  0.00-15.00           C  
ATOM   4531  HD1 PHE   279      -1.383 -13.573 -27.331  0.00-15.00           H  
ATOM   4532  CE1 PHE   279       0.502 -14.239 -28.245  0.00-15.00           C  
ATOM   4533  HE1 PHE   279       0.058 -15.130 -28.682  0.00-15.00           H  
ATOM   4534  CZ  PHE   279       1.855 -13.964 -28.311  0.00-15.00           C  
ATOM   4535  HZ  PHE   279       2.533 -14.651 -28.814  0.00-15.00           H  
ATOM   4536  CE2 PHE   279       2.391 -13.036 -27.429  0.00-15.00           C  
ATOM   4537  HE2 PHE   279       3.484 -13.004 -27.333  0.00-15.00           H  
ATOM   4538  CD2 PHE   279       1.608 -12.384 -26.475  0.00-15.00           C  
ATOM   4539  HD2 PHE   279       2.060 -11.794 -25.743  0.00-15.00           H  
ATOM   4540  C   PHE   279      -2.296 -11.031 -27.071  0.00-15.00           C  
ATOM   4541  O   PHE   279      -2.006 -10.833 -28.234  0.00-15.00           O  
ATOM   4542  N   ILE   280      -3.445 -11.487 -26.685  0.00-15.00           N  
ATOM   4543  H   ILE   280      -3.459 -11.899 -25.776  0.00-15.00           H  
ATOM   4544  CA  ILE   280      -4.504 -11.875 -27.684  0.00-15.00           C  
ATOM   4545  HA  ILE   280      -4.047 -12.527 -28.352  0.00-15.00           H  
ATOM   4546  CB  ILE   280      -5.750 -12.428 -26.919  0.00-15.00           C  
ATOM   4547  HB  ILE   280      -6.124 -11.709 -26.273  0.00-15.00           H  
ATOM   4548  CG2 ILE   280      -6.862 -12.688 -28.006  0.00-15.00           C  
ATOM   4549 HG21 ILE   280      -7.241 -13.697 -27.915  0.00-15.00           H  
ATOM   4550 HG22 ILE   280      -7.701 -12.032 -27.823  0.00-15.00           H  
ATOM   4551 HG23 ILE   280      -6.518 -12.555 -29.035  0.00-15.00           H  
ATOM   4552  CG1 ILE   280      -5.419 -13.666 -26.129  0.00-15.00           C  
ATOM   4553 HG12 ILE   280      -6.192 -14.056 -25.487  0.00-15.00           H  
ATOM   4554 HG13 ILE   280      -4.590 -13.400 -25.530  0.00-15.00           H  
ATOM   4555  CD1 ILE   280      -4.881 -14.827 -27.002  0.00-15.00           C  
ATOM   4556 HD11 ILE   280      -4.757 -14.561 -28.026  0.00-15.00           H  
ATOM   4557 HD12 ILE   280      -5.606 -15.636 -26.910  0.00-15.00           H  
ATOM   4558 HD13 ILE   280      -3.960 -15.247 -26.606  0.00-15.00           H  
ATOM   4559  C   ILE   280      -4.879 -10.618 -28.509  0.00-15.00           C  
ATOM   4560  O   ILE   280      -5.165 -10.699 -29.670  0.00-15.00           O  
ATOM   4561  N   MET   281      -4.809  -9.408 -27.944  0.00-15.00           N  
ATOM   4562  H   MET   281      -4.647  -9.444 -26.968  0.00-15.00           H  
ATOM   4563  CA  MET   281      -5.290  -8.224 -28.606  0.00-15.00           C  
ATOM   4564  HA  MET   281      -5.906  -8.608 -29.422  0.00-15.00           H  
ATOM   4565  CB  MET   281      -6.144  -7.327 -27.634  0.00-15.00           C  
ATOM   4566  HB2 MET   281      -5.479  -6.843 -26.926  0.00-15.00           H  
ATOM   4567  HB3 MET   281      -6.626  -6.628 -28.247  0.00-15.00           H  
ATOM   4568  CG  MET   281      -7.260  -8.076 -26.898  0.00-15.00           C  
ATOM   4569  HG2 MET   281      -7.813  -7.397 -26.197  0.00-15.00           H  
ATOM   4570  HG3 MET   281      -6.744  -8.898 -26.298  0.00-15.00           H  
ATOM   4571  SD  MET   281      -8.511  -8.893 -27.829  0.00-15.00           S  
ATOM   4572  CE  MET   281      -9.408  -7.482 -28.486  0.00-15.00           C  
ATOM   4573  HE1 MET   281      -8.857  -6.530 -28.325  0.00-15.00           H  
ATOM   4574  HE2 MET   281      -9.675  -7.596 -29.596  0.00-15.00           H  
ATOM   4575  HE3 MET   281     -10.359  -7.359 -27.981  0.00-15.00           H  
ATOM   4576  C   MET   281      -4.125  -7.395 -29.130  0.00-15.00           C  
ATOM   4577  O   MET   281      -4.322  -6.210 -29.354  0.00-15.00           O  
ATOM   4578  N   GLY   282      -3.000  -8.109 -29.416  0.00-15.00           N  
ATOM   4579  H   GLY   282      -2.796  -9.017 -28.995  0.00-15.00           H  
ATOM   4580  CA  GLY   282      -2.013  -7.456 -30.256  0.00-15.00           C  
ATOM   4581  HA2 GLY   282      -1.786  -8.015 -31.165  0.00-15.00           H  
ATOM   4582  HA3 GLY   282      -2.486  -6.585 -30.636  0.00-15.00           H  
ATOM   4583  C   GLY   282      -0.707  -7.000 -29.638  0.00-15.00           C  
ATOM   4584  O   GLY   282       0.273  -6.773 -30.384  0.00-15.00           O  
ATOM   4585  N   ASH   283      -0.661  -6.866 -28.334  0.00-15.00           N  
ATOM   4586  H   ASH   283      -1.436  -7.252 -27.833  0.00-15.00           H  
ATOM   4587  CA  ASH   283       0.563  -6.371 -27.742  0.00-15.00           C  
ATOM   4588  HA  ASH   283       0.874  -5.484 -28.311  0.00-15.00           H  
ATOM   4589  CB  ASH   283       0.305  -6.006 -26.284  0.00-15.00           C  
ATOM   4590  HB2 ASH   283      -0.598  -5.306 -26.162  0.00-15.00           H  
ATOM   4591  HB3 ASH   283       0.168  -6.946 -25.697  0.00-15.00           H  
ATOM   4592  CG  ASH   283       1.499  -5.275 -25.581  0.00-15.00           C  
ATOM   4593  OD1 ASH   283       2.672  -5.321 -26.186  0.00-15.00           O  
ATOM   4594  OD2 ASH   283       1.290  -4.739 -24.456  0.00-15.00           O  
ATOM   4595  HD1 ASH   283       3.301  -4.875 -25.658  0.00-15.00           H  
ATOM   4596  C   ASH   283       1.601  -7.443 -27.839  0.00-15.00           C  
ATOM   4597  O   ASH   283       1.599  -8.426 -27.113  0.00-15.00           O  
ATOM   4598  N   SER   284       2.553  -7.306 -28.797  0.00-15.00           N  
ATOM   4599  H   SER   284       2.510  -6.523 -29.423  0.00-15.00           H  
ATOM   4600  CA  SER   284       3.524  -8.334 -29.065  0.00-15.00           C  
ATOM   4601  HA  SER   284       3.031  -9.304 -29.081  0.00-15.00           H  
ATOM   4602  CB  SER   284       4.165  -8.087 -30.422  0.00-15.00           C  
ATOM   4603  HB2 SER   284       4.600  -7.069 -30.487  0.00-15.00           H  
ATOM   4604  HB3 SER   284       3.441  -8.107 -31.240  0.00-15.00           H  
ATOM   4605  OG  SER   284       5.186  -9.091 -30.736  0.00-15.00           O  
ATOM   4606  HG  SER   284       5.814  -8.769 -31.366  0.00-15.00           H  
ATOM   4607  C   SER   284       4.595  -8.378 -27.942  0.00-15.00           C  
ATOM   4608  O   SER   284       5.049  -9.487 -27.557  0.00-15.00           O  
ATOM   4609  N   SER   285       4.903  -7.198 -27.457  0.00-15.00           N  
ATOM   4610  H   SER   285       4.354  -6.352 -27.632  0.00-15.00           H  
ATOM   4611  CA  SER   285       5.987  -7.028 -26.426  0.00-15.00           C  
ATOM   4612  HA  SER   285       6.811  -7.544 -26.847  0.00-15.00           H  
ATOM   4613  CB  SER   285       6.401  -5.597 -26.260  0.00-15.00           C  
ATOM   4614  HB2 SER   285       6.480  -5.059 -27.191  0.00-15.00           H  
ATOM   4615  HB3 SER   285       7.310  -5.588 -25.617  0.00-15.00           H  
ATOM   4616  OG  SER   285       5.388  -4.961 -25.464  0.00-15.00           O  
ATOM   4617  HG  SER   285       5.075  -4.119 -25.849  0.00-15.00           H  
ATOM   4618  C   SER   285       5.644  -7.737 -25.056  0.00-15.00           C  
ATOM   4619  O   SER   285       6.580  -8.091 -24.361  0.00-15.00           O  
ATOM   4620  N   VAL   286       4.353  -7.905 -24.736  0.00-15.00           N  
ATOM   4621  H   VAL   286       3.663  -8.038 -25.487  0.00-15.00           H  
ATOM   4622  CA  VAL   286       3.961  -8.316 -23.471  0.00-15.00           C  
ATOM   4623  HA  VAL   286       4.349  -7.515 -22.799  0.00-15.00           H  
ATOM   4624  CB  VAL   286       2.410  -8.275 -23.437  0.00-15.00           C  
ATOM   4625  HB  VAL   286       2.021  -7.368 -23.821  0.00-15.00           H  
ATOM   4626  CG1 VAL   286       1.754  -9.470 -24.136  0.00-15.00           C  
ATOM   4627 HG11 VAL   286       0.988  -9.064 -24.765  0.00-15.00           H  
ATOM   4628 HG12 VAL   286       2.540  -9.922 -24.787  0.00-15.00           H  
ATOM   4629 HG13 VAL   286       1.410 -10.157 -23.444  0.00-15.00           H  
ATOM   4630  CG2 VAL   286       1.945  -8.357 -21.963  0.00-15.00           C  
ATOM   4631 HG21 VAL   286       2.506  -7.683 -21.353  0.00-15.00           H  
ATOM   4632 HG22 VAL   286       2.150  -9.404 -21.522  0.00-15.00           H  
ATOM   4633 HG23 VAL   286       0.846  -8.196 -21.822  0.00-15.00           H  
ATOM   4634  C   VAL   286       4.529  -9.644 -23.048  0.00-15.00           C  
ATOM   4635  O   VAL   286       4.681  -9.925 -21.853  0.00-15.00           O  
ATOM   4636  N   GLN   287       4.684 -10.542 -24.038  0.00-15.00           N  
ATOM   4637  H   GLN   287       4.236 -10.264 -24.910  0.00-15.00           H  
ATOM   4638  CA  GLN   287       5.169 -11.869 -23.791  0.00-15.00           C  
ATOM   4639  HA  GLN   287       4.451 -12.288 -23.083  0.00-15.00           H  
ATOM   4640  CB  GLN   287       5.037 -12.761 -24.969  0.00-15.00           C  
ATOM   4641  HB2 GLN   287       4.028 -12.688 -25.310  0.00-15.00           H  
ATOM   4642  HB3 GLN   287       5.643 -12.394 -25.820  0.00-15.00           H  
ATOM   4643  CG  GLN   287       5.541 -14.166 -24.628  0.00-15.00           C  
ATOM   4644  HG2 GLN   287       6.580 -14.063 -24.348  0.00-15.00           H  
ATOM   4645  HG3 GLN   287       4.965 -14.600 -23.767  0.00-15.00           H  
ATOM   4646  CD  GLN   287       5.368 -15.163 -25.797  0.00-15.00           C  
ATOM   4647  OE1 GLN   287       4.810 -14.758 -26.836  0.00-15.00           O  
ATOM   4648  NE2 GLN   287       5.831 -16.400 -25.640  0.00-15.00           N  
ATOM   4649 HE21 GLN   287       6.323 -16.740 -26.456  0.00-15.00           H  
ATOM   4650 HE22 GLN   287       5.650 -16.942 -24.807  0.00-15.00           H  
ATOM   4651  C   GLN   287       6.590 -11.853 -23.201  0.00-15.00           C  
ATOM   4652  O   GLN   287       6.933 -12.716 -22.338  0.00-15.00           O  
ATOM   4653  N   ASH   288       7.438 -10.943 -23.690  0.00-15.00           N  
ATOM   4654  H   ASH   288       7.174 -10.344 -24.485  0.00-15.00           H  
ATOM   4655  CA  ASH   288       8.794 -10.826 -23.171  0.00-15.00           C  
ATOM   4656  HA  ASH   288       9.278 -11.794 -23.165  0.00-15.00           H  
ATOM   4657  CB  ASH   288       9.645  -9.984 -24.069  0.00-15.00           C  
ATOM   4658  HB2 ASH   288       9.226  -8.986 -24.137  0.00-15.00           H  
ATOM   4659  HB3 ASH   288      10.680  -9.918 -23.718  0.00-15.00           H  
ATOM   4660  CG  ASH   288       9.674 -10.507 -25.481  0.00-15.00           C  
ATOM   4661  OD1 ASH   288       9.758 -11.854 -25.672  0.00-15.00           O  
ATOM   4662  OD2 ASH   288       9.713  -9.766 -26.444  0.00-15.00           O  
ATOM   4663  HD1 ASH   288       8.888 -12.188 -25.801  0.00-15.00           H  
ATOM   4664  C   ASH   288       8.773 -10.249 -21.732  0.00-15.00           C  
ATOM   4665  O   ASH   288       9.745 -10.516 -20.933  0.00-15.00           O  
ATOM   4666  N   GLN   289       7.767  -9.513 -21.402  0.00-15.00           N  
ATOM   4667  H   GLN   289       7.217  -9.148 -22.179  0.00-15.00           H  
ATOM   4668  CA  GLN   289       7.605  -8.944 -20.098  0.00-15.00           C  
ATOM   4669  HA  GLN   289       8.559  -8.523 -19.793  0.00-15.00           H  
ATOM   4670  CB  GLN   289       6.601  -7.792 -20.108  0.00-15.00           C  
ATOM   4671  HB2 GLN   289       6.465  -7.411 -19.131  0.00-15.00           H  
ATOM   4672  HB3 GLN   289       5.659  -8.213 -20.480  0.00-15.00           H  
ATOM   4673  CG  GLN   289       7.055  -6.649 -21.003  0.00-15.00           C  
ATOM   4674  HG2 GLN   289       7.869  -6.108 -20.499  0.00-15.00           H  
ATOM   4675  HG3 GLN   289       7.386  -7.045 -21.958  0.00-15.00           H  
ATOM   4676  CD  GLN   289       5.911  -5.658 -21.236  0.00-15.00           C  
ATOM   4677  OE1 GLN   289       5.063  -5.483 -20.351  0.00-15.00           O  
ATOM   4678  NE2 GLN   289       5.954  -4.994 -22.384  0.00-15.00           N  
ATOM   4679 HE21 GLN   289       6.728  -5.143 -23.040  0.00-15.00           H  
ATOM   4680 HE22 GLN   289       5.245  -4.356 -22.536  0.00-15.00           H  
ATOM   4681  C   GLN   289       7.243  -9.997 -19.005  0.00-15.00           C  
ATOM   4682  O   GLN   289       7.555  -9.824 -17.812  0.00-15.00           O  
ATOM   4683  N   TRP   290       6.657 -11.069 -19.418  0.00-15.00           N  
ATOM   4684  H   TRP   290       6.207 -11.041 -20.318  0.00-15.00           H  
ATOM   4685  CA  TRP   290       6.291 -12.222 -18.522  0.00-15.00           C  
ATOM   4686  HA  TRP   290       6.033 -11.800 -17.589  0.00-15.00           H  
ATOM   4687  CB  TRP   290       5.214 -13.028 -19.131  0.00-15.00           C  
ATOM   4688  HB2 TRP   290       5.540 -13.610 -20.035  0.00-15.00           H  
ATOM   4689  HB3 TRP   290       4.957 -13.820 -18.386  0.00-15.00           H  
ATOM   4690  CG  TRP   290       3.929 -12.343 -19.373  0.00-15.00           C  
ATOM   4691  CD1 TRP   290       3.523 -11.199 -18.787  0.00-15.00           C  
ATOM   4692  HD1 TRP   290       4.131 -10.593 -18.149  0.00-15.00           H  
ATOM   4693  NE1 TRP   290       2.359 -10.741 -19.382  0.00-15.00           N  
ATOM   4694  HE1 TRP   290       1.906  -9.827 -19.244  0.00-15.00           H  
ATOM   4695  CE2 TRP   290       1.888 -11.684 -20.310  0.00-15.00           C  
ATOM   4696  CZ2 TRP   290       0.750 -11.723 -21.141  0.00-15.00           C  
ATOM   4697  HZ2 TRP   290       0.193 -10.847 -21.262  0.00-15.00           H  
ATOM   4698  CH2 TRP   290       0.647 -12.785 -22.081  0.00-15.00           C  
ATOM   4699  HH2 TRP   290      -0.184 -12.817 -22.739  0.00-15.00           H  
ATOM   4700  CZ3 TRP   290       1.610 -13.770 -22.134  0.00-15.00           C  
ATOM   4701  HZ3 TRP   290       1.489 -14.637 -22.731  0.00-15.00           H  
ATOM   4702  CE3 TRP   290       2.742 -13.666 -21.360  0.00-15.00           C  
ATOM   4703  HE3 TRP   290       3.657 -14.221 -21.561  0.00-15.00           H  
ATOM   4704  CD2 TRP   290       2.906 -12.676 -20.360  0.00-15.00           C  
ATOM   4705  C   TRP   290       7.487 -13.119 -18.336  0.00-15.00           C  
ATOM   4706  O   TRP   290       7.640 -13.830 -17.361  0.00-15.00           O  
ATOM   4707  N   LYN   291       8.510 -12.987 -19.257  0.00-15.00           N  
ATOM   4708  H   LYN   291       8.593 -12.142 -19.743  0.00-15.00           H  
ATOM   4709  CA  LYN   291       9.706 -13.857 -19.172  0.00-15.00           C  
ATOM   4710  HA  LYN   291       9.359 -14.850 -18.850  0.00-15.00           H  
ATOM   4711  CB  LYN   291      10.346 -13.967 -20.534  0.00-15.00           C  
ATOM   4712  HB2 LYN   291       9.586 -13.591 -21.285  0.00-15.00           H  
ATOM   4713  HB3 LYN   291      11.170 -13.258 -20.686  0.00-15.00           H  
ATOM   4714  CG  LYN   291      10.803 -15.371 -20.883  0.00-15.00           C  
ATOM   4715  HG2 LYN   291      11.724 -15.544 -20.371  0.00-15.00           H  
ATOM   4716  HG3 LYN   291      10.078 -16.111 -20.605  0.00-15.00           H  
ATOM   4717  CD  LYN   291      11.049 -15.545 -22.379  0.00-15.00           C  
ATOM   4718  HD2 LYN   291      12.026 -14.991 -22.648  0.00-15.00           H  
ATOM   4719  HD3 LYN   291      10.231 -15.146 -22.983  0.00-15.00           H  
ATOM   4720  CE  LYN   291      11.152 -16.999 -22.816  0.00-15.00           C  
ATOM   4721  HE2 LYN   291      12.003 -17.484 -22.342  0.00-15.00           H  
ATOM   4722  HE3 LYN   291      11.357 -17.012 -23.842  0.00-15.00           H  
ATOM   4723  NZ  LYN   291       9.931 -17.703 -22.450  0.00-15.00           N  
ATOM   4724  HZ1 LYN   291      10.115 -18.302 -21.645  0.00-15.00           H  
ATOM   4725  HZ2 LYN   291       9.606 -18.257 -23.228  0.00-15.00           H  
ATOM   4726  C   LYN   291      10.629 -13.151 -18.149  0.00-15.00           C  
ATOM   4727  O   LYN   291      11.307 -13.829 -17.401  0.00-15.00           O  
ATOM   4728  N   GLH   292      10.719 -11.808 -18.245  0.00-15.00           N  
ATOM   4729  H   GLH   292      10.077 -11.357 -18.887  0.00-15.00           H  
ATOM   4730  CA  GLH   292      11.560 -11.049 -17.301  0.00-15.00           C  
ATOM   4731  HA  GLH   292      12.537 -11.528 -17.196  0.00-15.00           H  
ATOM   4732  CB  GLH   292      11.697  -9.586 -17.838  0.00-15.00           C  
ATOM   4733  HB2 GLH   292      12.392  -9.028 -17.216  0.00-15.00           H  
ATOM   4734  HB3 GLH   292      10.812  -9.042 -17.757  0.00-15.00           H  
ATOM   4735  CG  GLH   292      12.093  -9.509 -19.323  0.00-15.00           C  
ATOM   4736  HG2 GLH   292      11.340  -9.983 -19.985  0.00-15.00           H  
ATOM   4737  HG3 GLH   292      12.144  -8.510 -19.649  0.00-15.00           H  
ATOM   4738  CD  GLH   292      13.427 -10.126 -19.543  0.00-15.00           C  
ATOM   4739  OE1 GLH   292      13.746 -10.464 -20.790  0.00-15.00           O  
ATOM   4740  OE2 GLH   292      14.190 -10.479 -18.645  0.00-15.00           O  
ATOM   4741  HE1 GLH   292      13.006 -10.446 -21.440  0.00-15.00           H  
ATOM   4742  C   GLH   292      10.937 -10.994 -15.914  0.00-15.00           C  
ATOM   4743  O   GLH   292      11.633 -10.888 -14.913  0.00-15.00           O  
ATOM   4744  N   LEU   293       9.626 -11.010 -15.866  0.00-15.00           N  
ATOM   4745  H   LEU   293       9.083 -10.837 -16.754  0.00-15.00           H  
ATOM   4746  CA  LEU   293       8.784 -11.019 -14.681  0.00-15.00           C  
ATOM   4747  HA  LEU   293       9.331 -10.353 -14.001  0.00-15.00           H  
ATOM   4748  CB  LEU   293       7.422 -10.414 -14.878  0.00-15.00           C  
ATOM   4749  HB2 LEU   293       6.922 -10.799 -15.758  0.00-15.00           H  
ATOM   4750  HB3 LEU   293       6.868 -10.733 -14.031  0.00-15.00           H  
ATOM   4751  CG  LEU   293       7.335  -8.914 -14.901  0.00-15.00           C  
ATOM   4752  HG  LEU   293       8.172  -8.371 -15.381  0.00-15.00           H  
ATOM   4753  CD1 LEU   293       6.091  -8.470 -15.610  0.00-15.00           C  
ATOM   4754 HD11 LEU   293       5.418  -8.008 -14.853  0.00-15.00           H  
ATOM   4755 HD12 LEU   293       5.550  -9.303 -16.107  0.00-15.00           H  
ATOM   4756 HD13 LEU   293       6.391  -7.708 -16.287  0.00-15.00           H  
ATOM   4757  CD2 LEU   293       7.208  -8.380 -13.441  0.00-15.00           C  
ATOM   4758 HD21 LEU   293       6.228  -7.959 -13.228  0.00-15.00           H  
ATOM   4759 HD22 LEU   293       8.002  -7.617 -13.235  0.00-15.00           H  
ATOM   4760 HD23 LEU   293       7.325  -9.267 -12.783  0.00-15.00           H  
ATOM   4761  C   LEU   293       8.702 -12.343 -13.925  0.00-15.00           C  
ATOM   4762  O   LEU   293       8.588 -12.371 -12.677  0.00-15.00           O  
ATOM   4763  N   SER   294       8.747 -13.468 -14.654  0.00-15.00           N  
ATOM   4764  H   SER   294       8.596 -13.352 -15.625  0.00-15.00           H  
ATOM   4765  CA  SER   294       8.653 -14.742 -14.116  0.00-15.00           C  
ATOM   4766  HA  SER   294       8.010 -14.714 -13.283  0.00-15.00           H  
ATOM   4767  CB  SER   294       8.311 -15.731 -15.232  0.00-15.00           C  
ATOM   4768  HB2 SER   294       7.402 -15.432 -15.685  0.00-15.00           H  
ATOM   4769  HB3 SER   294       8.040 -16.653 -14.700  0.00-15.00           H  
ATOM   4770  OG  SER   294       9.331 -15.958 -16.184  0.00-15.00           O  
ATOM   4771  HG  SER   294       9.425 -16.937 -16.278  0.00-15.00           H  
ATOM   4772  C   SER   294       9.982 -15.116 -13.468  0.00-15.00           C  
ATOM   4773  O   SER   294       9.989 -15.955 -12.579  0.00-15.00           O  
ATOM   4774  N   HIE   295      11.121 -14.548 -13.966  0.00-15.00           N  
ATOM   4775  H   HIE   295      11.010 -14.039 -14.865  0.00-15.00           H  
ATOM   4776  CA  HIE   295      12.408 -14.837 -13.433  0.00-15.00           C  
ATOM   4777  HA  HIE   295      13.112 -14.259 -14.007  0.00-15.00           H  
ATOM   4778  CB  HIE   295      12.506 -14.574 -11.988  0.00-15.00           C  
ATOM   4779  HB2 HIE   295      13.480 -14.882 -11.530  0.00-15.00           H  
ATOM   4780  HB3 HIE   295      11.811 -15.211 -11.374  0.00-15.00           H  
ATOM   4781  CG  HIE   295      12.228 -13.110 -11.668  0.00-15.00           C  
ATOM   4782  ND1 HIE   295      12.747 -12.110 -12.481  0.00-15.00           N  
ATOM   4783  CE1 HIE   295      12.199 -10.984 -11.949  0.00-15.00           C  
ATOM   4784  HE1 HIE   295      11.997 -10.036 -12.519  0.00-15.00           H  
ATOM   4785  NE2 HIE   295      11.523 -11.227 -10.877  0.00-15.00           N  
ATOM   4786  HE2 HIE   295      10.793 -10.598 -10.500  0.00-15.00           H  
ATOM   4787  CD2 HIE   295      11.636 -12.587 -10.564  0.00-15.00           C  
ATOM   4788  HD2 HIE   295      11.171 -13.020  -9.691  0.00-15.00           H  
ATOM   4789  C   HIE   295      12.870 -16.293 -13.742  0.00-15.00           C  
ATOM   4790  O   HIE   295      13.245 -17.020 -12.853  0.00-15.00           O  
ATOM   4791  N   GLH   296      12.765 -16.806 -14.955  0.00-15.00           N  
ATOM   4792  H   GLH   296      12.850 -16.136 -15.689  0.00-15.00           H  
ATOM   4793  CA  GLH   296      12.984 -18.232 -15.235  0.00-15.00           C  
ATOM   4794  HA  GLH   296      12.487 -18.753 -14.471  0.00-15.00           H  
ATOM   4795  CB  GLH   296      12.250 -18.667 -16.545  0.00-15.00           C  
ATOM   4796  HB2 GLH   296      12.442 -19.670 -16.762  0.00-15.00           H  
ATOM   4797  HB3 GLH   296      11.170 -18.523 -16.411  0.00-15.00           H  
ATOM   4798  CG  GLH   296      12.577 -17.864 -17.786  0.00-15.00           C  
ATOM   4799  HG2 GLH   296      12.179 -16.813 -17.689  0.00-15.00           H  
ATOM   4800  HG3 GLH   296      13.608 -17.718 -17.978  0.00-15.00           H  
ATOM   4801  CD  GLH   296      12.046 -18.541 -19.047  0.00-15.00           C  
ATOM   4802  OE1 GLH   296      11.246 -19.630 -18.863  0.00-15.00           O  
ATOM   4803  OE2 GLH   296      12.317 -18.129 -20.180  0.00-15.00           O  
ATOM   4804  HE1 GLH   296      11.106 -20.110 -19.648  0.00-15.00           H  
ATOM   4805  C   GLH   296      14.505 -18.641 -15.275  0.00-15.00           C  
ATOM   4806  O   GLH   296      14.835 -19.661 -15.880  0.00-15.00           O  
ATOM   4807  N   ASH   297      15.373 -17.896 -14.610  0.00-15.00           N  
ATOM   4808  H   ASH   297      15.037 -16.946 -14.290  0.00-15.00           H  
ATOM   4809  CA  ASH   297      16.736 -18.271 -14.469  0.00-15.00           C  
ATOM   4810  HA  ASH   297      16.888 -19.152 -15.008  0.00-15.00           H  
ATOM   4811  CB  ASH   297      17.612 -17.132 -15.091  0.00-15.00           C  
ATOM   4812  HB2 ASH   297      17.523 -16.244 -14.466  0.00-15.00           H  
ATOM   4813  HB3 ASH   297      18.671 -17.391 -15.134  0.00-15.00           H  
ATOM   4814  CG  ASH   297      17.190 -16.764 -16.513  0.00-15.00           C  
ATOM   4815  OD1 ASH   297      17.043 -17.862 -17.325  0.00-15.00           O  
ATOM   4816  OD2 ASH   297      17.095 -15.607 -16.886  0.00-15.00           O  
ATOM   4817  HD1 ASH   297      17.474 -18.661 -17.024  0.00-15.00           H  
ATOM   4818  C   ASH   297      17.238 -18.542 -13.031  0.00-15.00           C  
ATOM   4819  O   ASH   297      17.004 -17.712 -12.116  0.00-15.00           O  
TER    4820      ASH   297 
ATOM   4820  N   PND   298      -8.747 -33.805  -1.927  0.00-15.00           N  
ATOM   4821  ON1 PND   298      -9.963 -33.538  -2.058  0.00-15.00           O  
ATOM   4822  ON2 PND   298      -8.328 -34.665  -1.136  0.00-15.00           O  
ATOM   4823  CG  PND   298      -7.794 -33.015  -2.740  0.00-15.00           C  
ATOM   4824  CD1 PND   298      -8.266 -32.080  -3.652  0.00-15.00           C  
ATOM   4825  CD2 PND   298      -6.417 -33.208  -2.745  0.00-15.00           C  
ATOM   4826  CE1 PND   298      -7.439 -31.267  -4.489  0.00-15.00           C  
ATOM   4827  CE2 PND   298      -5.591 -32.473  -3.587  0.00-15.00           C  
ATOM   4828  CZ  PND   298      -6.071 -31.451  -4.427  0.00-15.00           C  
ATOM   4829  OH  PND   298      -5.157 -30.600  -5.056  0.00-15.00           O  
ATOM   4830  HE2 PND   298      -4.569 -32.702  -3.654  0.00-15.00           H  
ATOM   4831  HE1 PND   298      -7.854 -30.528  -5.176  0.00-15.00           H  
ATOM   4832  HD1 PND   298      -9.343 -32.180  -3.779  0.00-15.00           H  
ATOM   4833  HD2 PND   298      -5.966 -34.074  -2.253  0.00-15.00           H  
ATOM   4834  PO  PND   298      -4.714 -30.684  -6.655  0.00-15.00           P  
ATOM   4835  OP1 PND   298      -6.013 -31.029  -7.380  0.00-15.00           O  
ATOM   4836  OP2 PND   298      -4.220 -29.249  -6.863  0.00-15.00           O  
ATOM   4837  OP3 PND   298      -3.557 -31.666  -6.587  0.00-15.00           O  
TER    4838      PND   298 
END   
