# Supplementary material for: Correction to “Loop Dynamics and Enzyme Catalysis in Protein Tyrosine Phosphatases”
Source: J Am Chem Soc. 2022 May 24;144(22):10091–3. doi: 10.1021/jacs.2c04624 (PMC11027752; doi:10.1021/jacs.2c04624)
Supplement: Supplementary file 2 — ja2c04624_si_002.zip [file ja2c04624_si_002.zip › Data_Package/Clustered_Snapshots/WT_YopH_Step1_PS.pdb]

ATOM      1  N   SER     1     -20.685  -2.851 -10.376  0.00-21.00           N  
ATOM      2  H   SER     1     -21.305  -2.294 -10.928  0.00-21.00           H  
ATOM      3  CA  SER     1     -19.463  -3.307 -11.086  0.00-21.00           C  
ATOM      4  HA  SER     1     -19.350  -2.662 -11.977  0.00-21.00           H  
ATOM      5  CB  SER     1     -18.192  -3.026 -10.250  0.00-21.00           C  
ATOM      6  HB2 SER     1     -18.151  -1.936 -10.191  0.00-21.00           H  
ATOM      7  HB3 SER     1     -18.330  -3.498  -9.256  0.00-21.00           H  
ATOM      8  OG  SER     1     -17.126  -3.646 -10.848  0.00-21.00           O  
ATOM      9  HG  SER     1     -17.190  -3.501 -11.787  0.00-21.00           H  
ATOM     10  C   SER     1     -19.583  -4.772 -11.516  0.00-21.00           C  
ATOM     11  O   SER     1     -19.973  -5.544 -10.601  0.00-21.00           O  
ATOM     12  N   PRO     2     -19.234  -5.170 -12.719  0.00-21.00           N  
ATOM     13  CD  PRO     2     -18.679  -4.264 -13.738  0.00-21.00           C  
ATOM     14  HD2 PRO     2     -19.512  -3.816 -14.248  0.00-21.00           H  
ATOM     15  HD3 PRO     2     -17.994  -3.494 -13.379  0.00-21.00           H  
ATOM     16  CG  PRO     2     -17.981  -5.266 -14.642  0.00-21.00           C  
ATOM     17  HG2 PRO     2     -17.932  -4.913 -15.663  0.00-21.00           H  
ATOM     18  HG3 PRO     2     -17.015  -5.637 -14.248  0.00-21.00           H  
ATOM     19  CB  PRO     2     -18.962  -6.413 -14.595  0.00-21.00           C  
ATOM     20  HB2 PRO     2     -19.908  -6.202 -15.155  0.00-21.00           H  
ATOM     21  HB3 PRO     2     -18.561  -7.296 -15.035  0.00-21.00           H  
ATOM     22  CA  PRO     2     -19.264  -6.520 -13.122  0.00-21.00           C  
ATOM     23  HA  PRO     2     -20.262  -6.895 -13.004  0.00-21.00           H  
ATOM     24  C   PRO     2     -18.249  -7.384 -12.372  0.00-21.00           C  
ATOM     25  O   PRO     2     -18.289  -8.589 -12.446  0.00-21.00           O  
ATOM     26  N   TYR     3     -17.291  -6.717 -11.678  0.00-21.00           N  
ATOM     27  H   TYR     3     -17.129  -5.769 -11.830  0.00-21.00           H  
ATOM     28  CA  TYR     3     -16.229  -7.501 -10.947  0.00-21.00           C  
ATOM     29  HA  TYR     3     -16.513  -8.531 -11.051  0.00-21.00           H  
ATOM     30  CB  TYR     3     -14.874  -7.076 -11.469  0.00-21.00           C  
ATOM     31  HB2 TYR     3     -14.150  -7.635 -10.889  0.00-21.00           H  
ATOM     32  HB3 TYR     3     -14.744  -6.034 -11.237  0.00-21.00           H  
ATOM     33  CG  TYR     3     -14.701  -7.354 -12.942  0.00-21.00           C  
ATOM     34  CD1 TYR     3     -14.709  -8.661 -13.422  0.00-21.00           C  
ATOM     35  HD1 TYR     3     -14.886  -9.464 -12.731  0.00-21.00           H  
ATOM     36  CE1 TYR     3     -14.615  -8.927 -14.783  0.00-21.00           C  
ATOM     37  HE1 TYR     3     -14.877  -9.947 -15.099  0.00-21.00           H  
ATOM     38  CZ  TYR     3     -14.567  -7.848 -15.671  0.00-21.00           C  
ATOM     39  OH  TYR     3     -14.472  -8.007 -17.034  0.00-21.00           O  
ATOM     40  HH  TYR     3     -14.172  -7.213 -17.451  0.00-21.00           H  
ATOM     41  CE2 TYR     3     -14.707  -6.536 -15.202  0.00-21.00           C  
ATOM     42  HE2 TYR     3     -14.997  -5.771 -15.930  0.00-21.00           H  
ATOM     43  CD2 TYR     3     -14.695  -6.330 -13.814  0.00-21.00           C  
ATOM     44  HD2 TYR     3     -14.933  -5.341 -13.455  0.00-21.00           H  
ATOM     45  C   TYR     3     -16.345  -7.142  -9.482  0.00-21.00           C  
ATOM     46  O   TYR     3     -15.365  -7.350  -8.714  0.00-21.00           O  
ATOM     47  N   GLY     4     -17.501  -6.567  -9.125  0.00-21.00           N  
ATOM     48  H   GLY     4     -18.365  -6.508  -9.706  0.00-21.00           H  
ATOM     49  CA  GLY     4     -17.680  -6.130  -7.706  0.00-21.00           C  
ATOM     50  HA2 GLY     4     -18.474  -5.347  -7.603  0.00-21.00           H  
ATOM     51  HA3 GLY     4     -16.786  -5.710  -7.426  0.00-21.00           H  
ATOM     52  C   GLY     4     -18.076  -7.278  -6.715  0.00-21.00           C  
ATOM     53  O   GLY     4     -18.209  -8.431  -7.156  0.00-21.00           O  
ATOM     54  N   PRO     5     -18.365  -6.989  -5.439  0.00-21.00           N  
ATOM     55  CD  PRO     5     -18.292  -5.689  -4.846  0.00-21.00           C  
ATOM     56  HD2 PRO     5     -18.735  -4.862  -5.350  0.00-21.00           H  
ATOM     57  HD3 PRO     5     -17.261  -5.389  -4.559  0.00-21.00           H  
ATOM     58  CG  PRO     5     -19.091  -5.873  -3.552  0.00-21.00           C  
ATOM     59  HG2 PRO     5     -20.186  -5.857  -3.671  0.00-21.00           H  
ATOM     60  HG3 PRO     5     -18.705  -5.170  -2.848  0.00-21.00           H  
ATOM     61  CB  PRO     5     -18.705  -7.245  -3.126  0.00-21.00           C  
ATOM     62  HB2 PRO     5     -19.420  -7.634  -2.360  0.00-21.00           H  
ATOM     63  HB3 PRO     5     -17.700  -7.195  -2.773  0.00-21.00           H  
ATOM     64  CA  PRO     5     -18.706  -8.016  -4.462  0.00-21.00           C  
ATOM     65  HA  PRO     5     -17.840  -8.702  -4.430  0.00-21.00           H  
ATOM     66  C   PRO     5     -20.042  -8.664  -4.812  0.00-21.00           C  
ATOM     67  O   PRO     5     -20.239  -9.803  -4.399  0.00-21.00           O  
ATOM     68  N   GLH     6     -20.919  -7.929  -5.492  0.00-21.00           N  
ATOM     69  H   GLH     6     -20.618  -7.038  -5.857  0.00-21.00           H  
ATOM     70  CA  GLH     6     -22.285  -8.503  -5.734  0.00-21.00           C  
ATOM     71  HA  GLH     6     -22.686  -8.891  -4.759  0.00-21.00           H  
ATOM     72  CB  GLH     6     -23.211  -7.391  -6.264  0.00-21.00           C  
ATOM     73  HB2 GLH     6     -24.178  -7.873  -6.572  0.00-21.00           H  
ATOM     74  HB3 GLH     6     -22.771  -6.974  -7.214  0.00-21.00           H  
ATOM     75  CG  GLH     6     -23.507  -6.299  -5.255  0.00-21.00           C  
ATOM     76  HG2 GLH     6     -23.936  -6.665  -4.313  0.00-21.00           H  
ATOM     77  HG3 GLH     6     -24.278  -5.641  -5.681  0.00-21.00           H  
ATOM     78  CD  GLH     6     -22.278  -5.437  -4.971  0.00-21.00           C  
ATOM     79  OE1 GLH     6     -21.555  -5.002  -6.055  0.00-21.00           O  
ATOM     80  OE2 GLH     6     -22.025  -5.139  -3.817  0.00-21.00           O  
ATOM     81  HE1 GLH     6     -21.415  -4.065  -6.118  0.00-21.00           H  
ATOM     82  C   GLH     6     -22.084  -9.637  -6.771  0.00-21.00           C  
ATOM     83  O   GLH     6     -22.669 -10.719  -6.598  0.00-21.00           O  
ATOM     84  N   ALA     7     -21.338  -9.291  -7.845  0.00-21.00           N  
ATOM     85  H   ALA     7     -21.205  -8.306  -8.006  0.00-21.00           H  
ATOM     86  CA  ALA     7     -21.152 -10.287  -8.910  0.00-21.00           C  
ATOM     87  HA  ALA     7     -22.139 -10.591  -9.281  0.00-21.00           H  
ATOM     88  CB  ALA     7     -20.427  -9.628 -10.015  0.00-21.00           C  
ATOM     89  HB1 ALA     7     -20.573  -8.527  -9.919  0.00-21.00           H  
ATOM     90  HB2 ALA     7     -19.362  -9.808  -9.954  0.00-21.00           H  
ATOM     91  HB3 ALA     7     -20.819  -9.894 -10.970  0.00-21.00           H  
ATOM     92  C   ALA     7     -20.370 -11.446  -8.400  0.00-21.00           C  
ATOM     93  O   ALA     7     -20.690 -12.599  -8.709  0.00-21.00           O  
ATOM     94  N   ARG     8     -19.355 -11.182  -7.605  0.00-21.00           N  
ATOM     95  H   ARG     8     -19.284 -10.295  -7.124  0.00-21.00           H  
ATOM     96  CA  ARG     8     -18.528 -12.295  -7.127  0.00-21.00           C  
ATOM     97  HA  ARG     8     -18.105 -12.827  -7.975  0.00-21.00           H  
ATOM     98  CB  ARG     8     -17.387 -11.751  -6.240  0.00-21.00           C  
ATOM     99  HB2 ARG     8     -16.879 -12.514  -5.658  0.00-21.00           H  
ATOM    100  HB3 ARG     8     -17.855 -11.043  -5.592  0.00-21.00           H  
ATOM    101  CG  ARG     8     -16.362 -10.988  -7.039  0.00-21.00           C  
ATOM    102  HG2 ARG     8     -15.781 -11.653  -7.686  0.00-21.00           H  
ATOM    103  HG3 ARG     8     -16.951 -10.356  -7.689  0.00-21.00           H  
ATOM    104  CD  ARG     8     -15.433 -10.197  -6.112  0.00-21.00           C  
ATOM    105  HD2 ARG     8     -15.916  -9.329  -5.612  0.00-21.00           H  
ATOM    106  HD3 ARG     8     -15.040 -10.873  -5.335  0.00-21.00           H  
ATOM    107  NE  ARG     8     -14.293  -9.681  -6.963  0.00-21.00           N  
ATOM    108  HE  ARG     8     -14.442  -8.805  -7.483  0.00-21.00           H  
ATOM    109  CZ  ARG     8     -13.143 -10.291  -7.138  0.00-21.00           C  
ATOM    110  NH1 ARG     8     -12.974 -11.569  -6.782  0.00-21.00           N  
ATOM    111 HH11 ARG     8     -13.707 -12.142  -6.345  0.00-21.00           H  
ATOM    112 HH12 ARG     8     -11.946 -11.910  -6.783  0.00-21.00           H  
ATOM    113  NH2 ARG     8     -12.188  -9.601  -7.803  0.00-21.00           N  
ATOM    114 HH21 ARG     8     -11.414 -10.102  -8.257  0.00-21.00           H  
ATOM    115 HH22 ARG     8     -12.037  -8.660  -7.670  0.00-21.00           H  
ATOM    116  C   ARG     8     -19.418 -13.242  -6.247  0.00-21.00           C  
ATOM    117  O   ARG     8     -19.266 -14.465  -6.252  0.00-21.00           O  
ATOM    118  N   ALA     9     -20.351 -12.639  -5.490  0.00-21.00           N  
ATOM    119  H   ALA     9     -20.608 -11.691  -5.690  0.00-21.00           H  
ATOM    120  CA  ALA     9     -21.181 -13.468  -4.568  0.00-21.00           C  
ATOM    121  HA  ALA     9     -20.533 -14.112  -4.000  0.00-21.00           H  
ATOM    122  CB  ALA     9     -21.977 -12.446  -3.617  0.00-21.00           C  
ATOM    123  HB1 ALA     9     -21.298 -11.746  -3.279  0.00-21.00           H  
ATOM    124  HB2 ALA     9     -22.296 -13.033  -2.786  0.00-21.00           H  
ATOM    125  HB3 ALA     9     -22.881 -11.969  -4.106  0.00-21.00           H  
ATOM    126  C   ALA     9     -22.094 -14.356  -5.414  0.00-21.00           C  
ATOM    127  O   ALA     9     -22.453 -15.492  -5.056  0.00-21.00           O  
ATOM    128  N   GLH    10     -22.650 -13.771  -6.458  0.00-21.00           N  
ATOM    129  H   GLH    10     -22.207 -12.888  -6.773  0.00-21.00           H  
ATOM    130  CA  GLH    10     -23.555 -14.474  -7.343  0.00-21.00           C  
ATOM    131  HA  GLH    10     -24.383 -14.831  -6.742  0.00-21.00           H  
ATOM    132  CB  GLH    10     -24.117 -13.537  -8.392  0.00-21.00           C  
ATOM    133  HB2 GLH    10     -23.384 -13.071  -9.004  0.00-21.00           H  
ATOM    134  HB3 GLH    10     -24.648 -12.755  -7.913  0.00-21.00           H  
ATOM    135  CG  GLH    10     -25.166 -14.179  -9.362  0.00-21.00           C  
ATOM    136  HG2 GLH    10     -24.631 -14.908  -9.959  0.00-21.00           H  
ATOM    137  HG3 GLH    10     -25.548 -13.409 -10.005  0.00-21.00           H  
ATOM    138  CD  GLH    10     -26.342 -14.862  -8.682  0.00-21.00           C  
ATOM    139  OE1 GLH    10     -26.798 -14.362  -7.531  0.00-21.00           O  
ATOM    140  OE2 GLH    10     -26.857 -15.812  -9.218  0.00-21.00           O  
ATOM    141  HE1 GLH    10     -26.121 -14.315  -6.905  0.00-21.00           H  
ATOM    142  C   GLH    10     -22.848 -15.586  -8.027  0.00-21.00           C  
ATOM    143  O   GLH    10     -23.350 -16.696  -8.189  0.00-21.00           O  
ATOM    144  N   LEU    11     -21.589 -15.336  -8.344  0.00-21.00           N  
ATOM    145  H   LEU    11     -21.267 -14.441  -8.606  0.00-21.00           H  
ATOM    146  CA  LEU    11     -20.855 -16.343  -8.972  0.00-21.00           C  
ATOM    147  HA  LEU    11     -21.364 -16.751  -9.911  0.00-21.00           H  
ATOM    148  CB  LEU    11     -19.451 -15.776  -9.383  0.00-21.00           C  
ATOM    149  HB2 LEU    11     -18.916 -15.300  -8.535  0.00-21.00           H  
ATOM    150  HB3 LEU    11     -19.562 -15.087 -10.267  0.00-21.00           H  
ATOM    151  CG  LEU    11     -18.532 -16.842 -10.081  0.00-21.00           C  
ATOM    152  HG  LEU    11     -18.558 -17.767  -9.473  0.00-21.00           H  
ATOM    153  CD1 LEU    11     -19.139 -17.394 -11.400  0.00-21.00           C  
ATOM    154 HD11 LEU    11     -18.720 -16.745 -12.234  0.00-21.00           H  
ATOM    155 HD12 LEU    11     -18.862 -18.456 -11.526  0.00-21.00           H  
ATOM    156 HD13 LEU    11     -20.266 -17.239 -11.527  0.00-21.00           H  
ATOM    157  CD2 LEU    11     -17.040 -16.398 -10.222  0.00-21.00           C  
ATOM    158 HD21 LEU    11     -16.622 -15.997  -9.316  0.00-21.00           H  
ATOM    159 HD22 LEU    11     -16.860 -15.578 -10.995  0.00-21.00           H  
ATOM    160 HD23 LEU    11     -16.478 -17.366 -10.427  0.00-21.00           H  
ATOM    161  C   LEU    11     -20.743 -17.471  -8.010  0.00-21.00           C  
ATOM    162  O   LEU    11     -21.056 -18.663  -8.290  0.00-21.00           O  
ATOM    163  N   SER    12     -20.237 -17.323  -6.827  0.00-21.00           N  
ATOM    164  H   SER    12     -20.162 -16.390  -6.547  0.00-21.00           H  
ATOM    165  CA  SER    12     -19.948 -18.294  -5.772  0.00-21.00           C  
ATOM    166  HA  SER    12     -19.248 -19.109  -6.208  0.00-21.00           H  
ATOM    167  CB  SER    12     -19.318 -17.567  -4.656  0.00-21.00           C  
ATOM    168  HB2 SER    12     -19.858 -16.680  -4.236  0.00-21.00           H  
ATOM    169  HB3 SER    12     -18.426 -17.046  -4.975  0.00-21.00           H  
ATOM    170  OG  SER    12     -18.973 -18.333  -3.536  0.00-21.00           O  
ATOM    171  HG  SER    12     -18.452 -17.754  -2.968  0.00-21.00           H  
ATOM    172  C   SER    12     -21.287 -19.025  -5.460  0.00-21.00           C  
ATOM    173  O   SER    12     -21.322 -20.280  -5.246  0.00-21.00           O  
ATOM    174  N   SER    13     -22.462 -18.324  -5.480  0.00-21.00           N  
ATOM    175  H   SER    13     -22.449 -17.337  -5.504  0.00-21.00           H  
ATOM    176  CA  SER    13     -23.819 -18.980  -5.352  0.00-21.00           C  
ATOM    177  HA  SER    13     -23.762 -19.608  -4.435  0.00-21.00           H  
ATOM    178  CB  SER    13     -24.817 -17.883  -5.415  0.00-21.00           C  
ATOM    179  HB2 SER    13     -24.682 -17.257  -4.537  0.00-21.00           H  
ATOM    180  HB3 SER    13     -24.757 -17.287  -6.327  0.00-21.00           H  
ATOM    181  OG  SER    13     -26.043 -18.529  -5.360  0.00-21.00           O  
ATOM    182  HG  SER    13     -25.973 -19.409  -4.967  0.00-21.00           H  
ATOM    183  C   SER    13     -24.119 -20.072  -6.462  0.00-21.00           C  
ATOM    184  O   SER    13     -24.323 -21.200  -6.049  0.00-21.00           O  
ATOM    185  N   ARN    14     -23.878 -19.680  -7.704  0.00-21.00           N  
ATOM    186  H   ARN    14     -23.426 -18.780  -7.895  0.00-21.00           H  
ATOM    187  CA  ARN    14     -24.001 -20.669  -8.783  0.00-21.00           C  
ATOM    188  HA  ARN    14     -25.048 -21.039  -8.836  0.00-21.00           H  
ATOM    189  CB  ARN    14     -23.853 -19.906 -10.091  0.00-21.00           C  
ATOM    190  HB2 ARN    14     -22.875 -19.506 -10.217  0.00-21.00           H  
ATOM    191  HB3 ARN    14     -24.023 -20.564 -10.909  0.00-21.00           H  
ATOM    192  CG  ARN    14     -24.884 -18.709 -10.274  0.00-21.00           C  
ATOM    193  HG2 ARN    14     -25.880 -19.094 -10.072  0.00-21.00           H  
ATOM    194  HG3 ARN    14     -24.674 -17.963  -9.506  0.00-21.00           H  
ATOM    195  CD  ARN    14     -24.974 -18.071 -11.672  0.00-21.00           C  
ATOM    196  HD2 ARN    14     -23.907 -17.745 -11.831  0.00-21.00           H  
ATOM    197  HD3 ARN    14     -25.205 -18.711 -12.405  0.00-21.00           H  
ATOM    198  NE  ARN    14     -25.793 -16.900 -11.606  0.00-21.00           N  
ATOM    199  HE  ARN    14     -25.580 -16.354 -10.769  0.00-21.00           H  
ATOM    200  CZ  ARN    14     -26.009 -16.089 -12.769  0.00-21.00           C  
ATOM    201  NH1 ARN    14     -25.441 -16.340 -13.880  0.00-21.00           N  
ATOM    202 HH11 ARN    14     -25.782 -15.663 -14.553  0.00-21.00           H  
ATOM    203  NH2 ARN    14     -26.891 -14.960 -12.501  0.00-21.00           N  
ATOM    204 HH21 ARN    14     -26.853 -14.673 -11.514  0.00-21.00           H  
ATOM    205 HH22 ARN    14     -27.850 -15.202 -12.818  0.00-21.00           H  
ATOM    206  C   ARN    14     -22.970 -21.833  -8.728  0.00-21.00           C  
ATOM    207  O   ARN    14     -23.296 -23.049  -8.764  0.00-21.00           O  
ATOM    208  N   LEU    15     -21.700 -21.479  -8.457  0.00-21.00           N  
ATOM    209  H   LEU    15     -21.510 -20.480  -8.312  0.00-21.00           H  
ATOM    210  CA  LEU    15     -20.639 -22.446  -8.275  0.00-21.00           C  
ATOM    211  HA  LEU    15     -20.611 -23.122  -9.071  0.00-21.00           H  
ATOM    212  CB  LEU    15     -19.269 -21.676  -8.202  0.00-21.00           C  
ATOM    213  HB2 LEU    15     -18.428 -22.291  -7.869  0.00-21.00           H  
ATOM    214  HB3 LEU    15     -19.203 -20.949  -7.402  0.00-21.00           H  
ATOM    215  CG  LEU    15     -18.905 -21.005  -9.549  0.00-21.00           C  
ATOM    216  HG  LEU    15     -19.522 -20.128  -9.754  0.00-21.00           H  
ATOM    217  CD1 LEU    15     -17.557 -20.246  -9.418  0.00-21.00           C  
ATOM    218 HD11 LEU    15     -17.287 -19.718 -10.407  0.00-21.00           H  
ATOM    219 HD12 LEU    15     -16.760 -20.915  -9.102  0.00-21.00           H  
ATOM    220 HD13 LEU    15     -17.508 -19.531  -8.648  0.00-21.00           H  
ATOM    221  CD2 LEU    15     -18.912 -21.831 -10.878  0.00-21.00           C  
ATOM    222 HD21 LEU    15     -18.338 -21.341 -11.699  0.00-21.00           H  
ATOM    223 HD22 LEU    15     -18.505 -22.842 -10.691  0.00-21.00           H  
ATOM    224 HD23 LEU    15     -19.867 -22.101 -11.316  0.00-21.00           H  
ATOM    225  C   LEU    15     -20.802 -23.357  -7.073  0.00-21.00           C  
ATOM    226  O   LEU    15     -20.390 -24.564  -7.089  0.00-21.00           O  
ATOM    227  N   THR    16     -21.415 -22.967  -5.950  0.00-21.00           N  
ATOM    228  H   THR    16     -21.369 -21.944  -5.898  0.00-21.00           H  
ATOM    229  CA  THR    16     -21.676 -23.730  -4.761  0.00-21.00           C  
ATOM    230  HA  THR    16     -20.809 -24.346  -4.466  0.00-21.00           H  
ATOM    231  CB  THR    16     -21.936 -22.871  -3.459  0.00-21.00           C  
ATOM    232  HB  THR    16     -22.677 -22.078  -3.743  0.00-21.00           H  
ATOM    233  CG2 THR    16     -22.329 -23.578  -2.148  0.00-21.00           C  
ATOM    234 HG21 THR    16     -21.664 -24.318  -1.766  0.00-21.00           H  
ATOM    235 HG22 THR    16     -23.321 -24.090  -2.217  0.00-21.00           H  
ATOM    236 HG23 THR    16     -22.417 -22.815  -1.448  0.00-21.00           H  
ATOM    237  OG1 THR    16     -20.688 -22.191  -3.154  0.00-21.00           O  
ATOM    238  HG1 THR    16     -20.484 -21.538  -3.814  0.00-21.00           H  
ATOM    239  C   THR    16     -22.811 -24.793  -4.962  0.00-21.00           C  
ATOM    240  O   THR    16     -22.787 -25.941  -4.385  0.00-21.00           O  
ATOM    241  N   THR    17     -23.811 -24.480  -5.795  0.00-21.00           N  
ATOM    242  H   THR    17     -23.810 -23.565  -6.286  0.00-21.00           H  
ATOM    243  CA  THR    17     -24.853 -25.340  -6.249  0.00-21.00           C  
ATOM    244  HA  THR    17     -25.217 -25.910  -5.376  0.00-21.00           H  
ATOM    245  CB  THR    17     -26.021 -24.434  -6.764  0.00-21.00           C  
ATOM    246  HB  THR    17     -25.715 -23.858  -7.672  0.00-21.00           H  
ATOM    247  CG2 THR    17     -27.241 -25.206  -7.241  0.00-21.00           C  
ATOM    248 HG21 THR    17     -27.832 -25.774  -6.521  0.00-21.00           H  
ATOM    249 HG22 THR    17     -26.890 -25.891  -7.985  0.00-21.00           H  
ATOM    250 HG23 THR    17     -28.001 -24.528  -7.777  0.00-21.00           H  
ATOM    251  OG1 THR    17     -26.481 -23.479  -5.858  0.00-21.00           O  
ATOM    252  HG1 THR    17     -25.765 -22.814  -5.762  0.00-21.00           H  
ATOM    253  C   THR    17     -24.363 -26.447  -7.278  0.00-21.00           C  
ATOM    254  O   THR    17     -24.740 -27.636  -7.112  0.00-21.00           O  
ATOM    255  N   LEU    18     -23.535 -26.026  -8.292  0.00-21.00           N  
ATOM    256  H   LEU    18     -23.242 -25.065  -8.347  0.00-21.00           H  
ATOM    257  CA  LEU    18     -22.804 -26.969  -9.129  0.00-21.00           C  
ATOM    258  HA  LEU    18     -23.531 -27.494  -9.703  0.00-21.00           H  
ATOM    259  CB  LEU    18     -21.937 -26.067 -10.091  0.00-21.00           C  
ATOM    260  HB2 LEU    18     -21.136 -26.693 -10.465  0.00-21.00           H  
ATOM    261  HB3 LEU    18     -21.432 -25.268  -9.490  0.00-21.00           H  
ATOM    262  CG  LEU    18     -22.629 -25.316 -11.289  0.00-21.00           C  
ATOM    263  HG  LEU    18     -23.488 -24.947 -10.720  0.00-21.00           H  
ATOM    264  CD1 LEU    18     -21.790 -24.153 -11.804  0.00-21.00           C  
ATOM    265 HD11 LEU    18     -21.829 -23.356 -11.114  0.00-21.00           H  
ATOM    266 HD12 LEU    18     -20.681 -24.515 -11.932  0.00-21.00           H  
ATOM    267 HD13 LEU    18     -22.219 -23.771 -12.768  0.00-21.00           H  
ATOM    268  CD2 LEU    18     -23.132 -26.227 -12.393  0.00-21.00           C  
ATOM    269 HD21 LEU    18     -23.806 -25.648 -13.084  0.00-21.00           H  
ATOM    270 HD22 LEU    18     -23.798 -27.142 -12.071  0.00-21.00           H  
ATOM    271 HD23 LEU    18     -22.322 -26.500 -13.075  0.00-21.00           H  
ATOM    272  C   LEU    18     -21.882 -27.975  -8.328  0.00-21.00           C  
ATOM    273  O   LEU    18     -21.809 -29.154  -8.661  0.00-21.00           O  
ATOM    274  N   ARG    19     -21.267 -27.493  -7.255  0.00-21.00           N  
ATOM    275  H   ARG    19     -21.154 -26.495  -7.117  0.00-21.00           H  
ATOM    276  CA  ARG    19     -20.496 -28.312  -6.326  0.00-21.00           C  
ATOM    277  HA  ARG    19     -19.792 -28.843  -6.921  0.00-21.00           H  
ATOM    278  CB  ARG    19     -19.612 -27.507  -5.354  0.00-21.00           C  
ATOM    279  HB2 ARG    19     -20.255 -27.165  -4.543  0.00-21.00           H  
ATOM    280  HB3 ARG    19     -19.279 -26.612  -5.843  0.00-21.00           H  
ATOM    281  CG  ARG    19     -18.389 -28.161  -4.633  0.00-21.00           C  
ATOM    282  HG2 ARG    19     -18.786 -28.855  -3.850  0.00-21.00           H  
ATOM    283  HG3 ARG    19     -17.839 -28.705  -5.382  0.00-21.00           H  
ATOM    284  CD  ARG    19     -17.489 -27.137  -4.043  0.00-21.00           C  
ATOM    285  HD2 ARG    19     -17.111 -26.504  -4.851  0.00-21.00           H  
ATOM    286  HD3 ARG    19     -16.686 -27.703  -3.656  0.00-21.00           H  
ATOM    287  NE  ARG    19     -18.139 -26.349  -2.915  0.00-21.00           N  
ATOM    288  HE  ARG    19     -19.062 -26.668  -2.602  0.00-21.00           H  
ATOM    289  CZ  ARG    19     -17.583 -25.332  -2.261  0.00-21.00           C  
ATOM    290  NH1 ARG    19     -16.295 -24.969  -2.477  0.00-21.00           N  
ATOM    291 HH11 ARG    19     -15.924 -24.230  -1.901  0.00-21.00           H  
ATOM    292 HH12 ARG    19     -15.748 -25.357  -3.233  0.00-21.00           H  
ATOM    293  NH2 ARG    19     -18.299 -24.819  -1.248  0.00-21.00           N  
ATOM    294 HH21 ARG    19     -17.959 -23.985  -0.735  0.00-21.00           H  
ATOM    295 HH22 ARG    19     -19.048 -25.306  -0.745  0.00-21.00           H  
ATOM    296  C   ARG    19     -21.223 -29.415  -5.613  0.00-21.00           C  
ATOM    297  O   ARG    19     -20.700 -30.506  -5.462  0.00-21.00           O  
ATOM    298  N   ASN    20     -22.462 -29.063  -5.169  0.00-21.00           N  
ATOM    299  H   ASN    20     -22.750 -28.135  -5.366  0.00-21.00           H  
ATOM    300  CA  ASN    20     -23.368 -29.959  -4.488  0.00-21.00           C  
ATOM    301  HA  ASN    20     -22.717 -30.498  -3.814  0.00-21.00           H  
ATOM    302  CB  ASN    20     -24.441 -29.169  -3.731  0.00-21.00           C  
ATOM    303  HB2 ASN    20     -24.979 -28.434  -4.399  0.00-21.00           H  
ATOM    304  HB3 ASN    20     -25.327 -29.810  -3.330  0.00-21.00           H  
ATOM    305  CG  ASN    20     -23.937 -28.727  -2.366  0.00-21.00           C  
ATOM    306  OD1 ASN    20     -23.261 -29.382  -1.600  0.00-21.00           O  
ATOM    307  ND2 ASN    20     -24.174 -27.433  -2.158  0.00-21.00           N  
ATOM    308 HD21 ASN    20     -24.599 -26.892  -2.875  0.00-21.00           H  
ATOM    309 HD22 ASN    20     -24.046 -27.094  -1.258  0.00-21.00           H  
ATOM    310  C   ASN    20     -24.083 -30.953  -5.447  0.00-21.00           C  
ATOM    311  O   ASN    20     -24.116 -32.200  -5.095  0.00-21.00           O  
ATOM    312  N   THR    21     -24.519 -30.531  -6.623  0.00-21.00           N  
ATOM    313  H   THR    21     -24.618 -29.500  -6.747  0.00-21.00           H  
ATOM    314  CA  THR    21     -25.247 -31.371  -7.601  0.00-21.00           C  
ATOM    315  HA  THR    21     -25.933 -31.972  -6.943  0.00-21.00           H  
ATOM    316  CB  THR    21     -25.981 -30.567  -8.702  0.00-21.00           C  
ATOM    317  HB  THR    21     -25.222 -29.978  -9.273  0.00-21.00           H  
ATOM    318  CG2 THR    21     -26.782 -31.532  -9.602  0.00-21.00           C  
ATOM    319 HG21 THR    21     -27.494 -30.930 -10.083  0.00-21.00           H  
ATOM    320 HG22 THR    21     -26.205 -32.025 -10.449  0.00-21.00           H  
ATOM    321 HG23 THR    21     -27.282 -32.310  -8.986  0.00-21.00           H  
ATOM    322  OG1 THR    21     -26.944 -29.722  -7.972  0.00-21.00           O  
ATOM    323  HG1 THR    21     -26.473 -28.989  -7.520  0.00-21.00           H  
ATOM    324  C   THR    21     -24.290 -32.388  -8.218  0.00-21.00           C  
ATOM    325  O   THR    21     -24.616 -33.580  -8.343  0.00-21.00           O  
ATOM    326  N   LEU    22     -23.105 -31.923  -8.636  0.00-21.00           N  
ATOM    327  H   LEU    22     -22.963 -30.975  -8.240  0.00-21.00           H  
ATOM    328  CA  LEU    22     -22.229 -32.625  -9.485  0.00-21.00           C  
ATOM    329  HA  LEU    22     -22.800 -33.337 -10.020  0.00-21.00           H  
ATOM    330  CB  LEU    22     -21.604 -31.709 -10.586  0.00-21.00           C  
ATOM    331  HB2 LEU    22     -21.017 -32.430 -11.206  0.00-21.00           H  
ATOM    332  HB3 LEU    22     -20.946 -30.946 -10.101  0.00-21.00           H  
ATOM    333  CG  LEU    22     -22.680 -31.091 -11.653  0.00-21.00           C  
ATOM    334  HG  LEU    22     -23.436 -30.622 -11.040  0.00-21.00           H  
ATOM    335  CD1 LEU    22     -22.023 -29.828 -12.363  0.00-21.00           C  
ATOM    336 HD11 LEU    22     -21.207 -30.170 -13.006  0.00-21.00           H  
ATOM    337 HD12 LEU    22     -22.767 -29.347 -12.973  0.00-21.00           H  
ATOM    338 HD13 LEU    22     -21.667 -29.140 -11.617  0.00-21.00           H  
ATOM    339  CD2 LEU    22     -23.343 -31.997 -12.720  0.00-21.00           C  
ATOM    340 HD21 LEU    22     -24.013 -32.677 -12.183  0.00-21.00           H  
ATOM    341 HD22 LEU    22     -22.669 -32.611 -13.261  0.00-21.00           H  
ATOM    342 HD23 LEU    22     -23.819 -31.484 -13.546  0.00-21.00           H  
ATOM    343  C   LEU    22     -21.225 -33.273  -8.554  0.00-21.00           C  
ATOM    344  O   LEU    22     -20.051 -33.035  -8.593  0.00-21.00           O  
ATOM    345  N   ALA    23     -21.623 -34.314  -7.820  0.00-21.00           N  
ATOM    346  H   ALA    23     -22.613 -34.522  -7.776  0.00-21.00           H  
ATOM    347  CA  ALA    23     -20.703 -34.979  -6.805  0.00-21.00           C  
ATOM    348  HA  ALA    23     -19.647 -34.837  -7.070  0.00-21.00           H  
ATOM    349  CB  ALA    23     -20.878 -34.335  -5.432  0.00-21.00           C  
ATOM    350  HB1 ALA    23     -20.655 -33.258  -5.444  0.00-21.00           H  
ATOM    351  HB2 ALA    23     -21.897 -34.566  -5.124  0.00-21.00           H  
ATOM    352  HB3 ALA    23     -20.165 -34.780  -4.632  0.00-21.00           H  
ATOM    353  C   ALA    23     -20.995 -36.502  -6.845  0.00-21.00           C  
ATOM    354  O   ALA    23     -22.086 -36.942  -7.277  0.00-21.00           O  
ATOM    355  N   PRO    24     -20.125 -37.426  -6.347  0.00-21.00           N  
ATOM    356  CD  PRO    24     -18.749 -37.136  -5.900  0.00-21.00           C  
ATOM    357  HD2 PRO    24     -18.718 -36.433  -5.041  0.00-21.00           H  
ATOM    358  HD3 PRO    24     -18.071 -36.735  -6.733  0.00-21.00           H  
ATOM    359  CG  PRO    24     -18.161 -38.409  -5.457  0.00-21.00           C  
ATOM    360  HG2 PRO    24     -18.222 -38.465  -4.318  0.00-21.00           H  
ATOM    361  HG3 PRO    24     -17.154 -38.436  -5.690  0.00-21.00           H  
ATOM    362  CB  PRO    24     -18.932 -39.440  -6.173  0.00-21.00           C  
ATOM    363  HB2 PRO    24     -18.516 -39.749  -7.161  0.00-21.00           H  
ATOM    364  HB3 PRO    24     -18.944 -40.326  -5.566  0.00-21.00           H  
ATOM    365  CA  PRO    24     -20.355 -38.831  -6.353  0.00-21.00           C  
ATOM    366  HA  PRO    24     -20.739 -39.079  -7.330  0.00-21.00           H  
ATOM    367  C   PRO    24     -21.483 -39.274  -5.337  0.00-21.00           C  
ATOM    368  O   PRO    24     -21.454 -38.878  -4.155  0.00-21.00           O  
ATOM    369  N   ALA    25     -22.381 -40.104  -5.852  0.00-21.00           N  
ATOM    370  H   ALA    25     -22.237 -40.461  -6.753  0.00-21.00           H  
ATOM    371  CA  ALA    25     -23.187 -40.977  -5.014  0.00-21.00           C  
ATOM    372  HA  ALA    25     -23.185 -40.696  -3.934  0.00-21.00           H  
ATOM    373  CB  ALA    25     -24.658 -41.000  -5.563  0.00-21.00           C  
ATOM    374  HB1 ALA    25     -25.006 -40.086  -5.994  0.00-21.00           H  
ATOM    375  HB2 ALA    25     -25.386 -41.139  -4.761  0.00-21.00           H  
ATOM    376  HB3 ALA    25     -24.798 -41.829  -6.250  0.00-21.00           H  
ATOM    377  C   ALA    25     -22.551 -42.476  -4.979  0.00-21.00           C  
ATOM    378  O   ALA    25     -21.581 -42.657  -5.703  0.00-21.00           O  
ATOM    379  N   THR    26     -23.256 -43.476  -4.450  0.00-21.00           N  
ATOM    380  H   THR    26     -24.068 -43.235  -3.906  0.00-21.00           H  
ATOM    381  CA  THR    26     -22.848 -44.804  -4.425  0.00-21.00           C  
ATOM    382  HA  THR    26     -21.780 -44.944  -4.126  0.00-21.00           H  
ATOM    383  CB  THR    26     -23.567 -45.665  -3.331  0.00-21.00           C  
ATOM    384  HB  THR    26     -24.577 -45.620  -3.560  0.00-21.00           H  
ATOM    385  CG2 THR    26     -22.916 -47.105  -3.379  0.00-21.00           C  
ATOM    386 HG21 THR    26     -22.587 -47.405  -2.386  0.00-21.00           H  
ATOM    387 HG22 THR    26     -22.133 -47.283  -4.085  0.00-21.00           H  
ATOM    388 HG23 THR    26     -23.750 -47.799  -3.608  0.00-21.00           H  
ATOM    389  OG1 THR    26     -23.257 -45.167  -2.044  0.00-21.00           O  
ATOM    390  HG1 THR    26     -22.859 -44.285  -2.100  0.00-21.00           H  
ATOM    391  C   THR    26     -23.021 -45.401  -5.821  0.00-21.00           C  
ATOM    392  O   THR    26     -24.139 -45.392  -6.276  0.00-21.00           O  
ATOM    393  N   ASN    27     -21.973 -45.984  -6.482  0.00-21.00           N  
ATOM    394  H   ASN    27     -21.009 -45.876  -6.143  0.00-21.00           H  
ATOM    395  CA  ASN    27     -22.098 -46.594  -7.819  0.00-21.00           C  
ATOM    396  HA  ASN    27     -21.165 -46.849  -8.268  0.00-21.00           H  
ATOM    397  CB  ASN    27     -22.923 -47.853  -7.662  0.00-21.00           C  
ATOM    398  HB2 ASN    27     -22.624 -48.490  -6.764  0.00-21.00           H  
ATOM    399  HB3 ASN    27     -23.986 -47.633  -7.539  0.00-21.00           H  
ATOM    400  CG  ASN    27     -22.704 -48.656  -8.904  0.00-21.00           C  
ATOM    401  OD1 ASN    27     -23.399 -49.723  -9.060  0.00-21.00           O  
ATOM    402  ND2 ASN    27     -21.834 -48.209  -9.823  0.00-21.00           N  
ATOM    403 HD21 ASN    27     -22.061 -47.323 -10.273  0.00-21.00           H  
ATOM    404 HD22 ASN    27     -21.247 -48.902 -10.276  0.00-21.00           H  
ATOM    405  C   ASN    27     -22.765 -45.582  -8.711  0.00-21.00           C  
ATOM    406  O   ASN    27     -23.639 -45.923  -9.494  0.00-21.00           O  
ATOM    407  N   ASH    28     -22.430 -44.334  -8.640  0.00-21.00           N  
ATOM    408  H   ASH    28     -21.719 -43.961  -7.915  0.00-21.00           H  
ATOM    409  CA  ASH    28     -23.020 -43.228  -9.443  0.00-21.00           C  
ATOM    410  HA  ASH    28     -24.075 -43.114  -9.375  0.00-21.00           H  
ATOM    411  CB  ASH    28     -22.372 -41.841  -8.944  0.00-21.00           C  
ATOM    412  HB2 ASH    28     -21.333 -41.751  -9.218  0.00-21.00           H  
ATOM    413  HB3 ASH    28     -22.340 -41.865  -7.886  0.00-21.00           H  
ATOM    414  CG  ASH    28     -23.234 -40.688  -9.434  0.00-21.00           C  
ATOM    415  OD1 ASH    28     -23.897 -40.833 -10.637  0.00-21.00           O  
ATOM    416  OD2 ASH    28     -23.359 -39.711  -8.727  0.00-21.00           O  
ATOM    417  HD1 ASH    28     -24.659 -40.277 -10.722  0.00-21.00           H  
ATOM    418  C   ASH    28     -22.698 -43.518 -10.892  0.00-21.00           C  
ATOM    419  O   ASH    28     -21.515 -43.733 -11.216  0.00-21.00           O  
ATOM    420  N   PRO    29     -23.755 -43.627 -11.695  0.00-21.00           N  
ATOM    421  CD  PRO    29     -25.182 -43.534 -11.373  0.00-21.00           C  
ATOM    422  HD2 PRO    29     -25.413 -42.727 -10.715  0.00-21.00           H  
ATOM    423  HD3 PRO    29     -25.514 -44.473 -10.908  0.00-21.00           H  
ATOM    424  CG  PRO    29     -25.876 -43.367 -12.747  0.00-21.00           C  
ATOM    425  HG2 PRO    29     -25.929 -42.316 -12.967  0.00-21.00           H  
ATOM    426  HG3 PRO    29     -26.866 -43.738 -12.676  0.00-21.00           H  
ATOM    427  CB  PRO    29     -24.957 -44.172 -13.749  0.00-21.00           C  
ATOM    428  HB2 PRO    29     -25.251 -45.279 -13.656  0.00-21.00           H  
ATOM    429  HB3 PRO    29     -25.117 -43.757 -14.740  0.00-21.00           H  
ATOM    430  CA  PRO    29     -23.609 -43.892 -13.157  0.00-21.00           C  
ATOM    431  HA  PRO    29     -22.977 -44.745 -13.288  0.00-21.00           H  
ATOM    432  C   PRO    29     -22.906 -42.801 -13.924  0.00-21.00           C  
ATOM    433  O   PRO    29     -22.434 -43.065 -15.048  0.00-21.00           O  
ATOM    434  N   ARN    30     -22.826 -41.611 -13.327  0.00-21.00           N  
ATOM    435  H   ARN    30     -23.280 -41.470 -12.404  0.00-21.00           H  
ATOM    436  CA  ARN    30     -22.149 -40.474 -13.965  0.00-21.00           C  
ATOM    437  HA  ARN    30     -22.514 -40.406 -15.029  0.00-21.00           H  
ATOM    438  CB  ARN    30     -22.606 -39.136 -13.354  0.00-21.00           C  
ATOM    439  HB2 ARN    30     -22.058 -38.308 -13.706  0.00-21.00           H  
ATOM    440  HB3 ARN    30     -22.380 -39.291 -12.303  0.00-21.00           H  
ATOM    441  CG  ARN    30     -24.156 -38.829 -13.523  0.00-21.00           C  
ATOM    442  HG2 ARN    30     -24.292 -38.839 -14.590  0.00-21.00           H  
ATOM    443  HG3 ARN    30     -24.767 -39.544 -13.046  0.00-21.00           H  
ATOM    444  CD  ARN    30     -24.456 -37.459 -12.806  0.00-21.00           C  
ATOM    445  HD2 ARN    30     -23.991 -36.648 -13.234  0.00-21.00           H  
ATOM    446  HD3 ARN    30     -25.496 -37.250 -12.954  0.00-21.00           H  
ATOM    447  NE  ARN    30     -24.135 -37.562 -11.359  0.00-21.00           N  
ATOM    448  HE  ARN    30     -24.638 -38.344 -10.898  0.00-21.00           H  
ATOM    449  CZ  ARN    30     -24.181 -36.435 -10.485  0.00-21.00           C  
ATOM    450  NH1 ARN    30     -24.433 -35.320 -10.916  0.00-21.00           N  
ATOM    451 HH11 ARN    30     -24.684 -35.392 -11.931  0.00-21.00           H  
ATOM    452  NH2 ARN    30     -23.909 -36.685  -9.179  0.00-21.00           N  
ATOM    453 HH21 ARN    30     -24.609 -37.264  -8.654  0.00-21.00           H  
ATOM    454 HH22 ARN    30     -22.995 -36.963  -8.945  0.00-21.00           H  
ATOM    455  C   ARN    30     -20.630 -40.556 -13.839  0.00-21.00           C  
ATOM    456  O   ARN    30     -19.872 -39.946 -14.607  0.00-21.00           O  
ATOM    457  N   TYR    31     -20.098 -41.324 -12.906  0.00-21.00           N  
ATOM    458  H   TYR    31     -20.744 -41.764 -12.310  0.00-21.00           H  
ATOM    459  CA  TYR    31     -18.655 -41.382 -12.507  0.00-21.00           C  
ATOM    460  HA  TYR    31     -17.962 -40.769 -13.124  0.00-21.00           H  
ATOM    461  CB  TYR    31     -18.545 -40.974 -11.009  0.00-21.00           C  
ATOM    462  HB2 TYR    31     -17.534 -41.092 -10.680  0.00-21.00           H  
ATOM    463  HB3 TYR    31     -19.231 -41.460 -10.344  0.00-21.00           H  
ATOM    464  CG  TYR    31     -18.809 -39.500 -10.760  0.00-21.00           C  
ATOM    465  CD1 TYR    31     -17.739 -38.577 -10.933  0.00-21.00           C  
ATOM    466  HD1 TYR    31     -16.691 -38.831 -10.987  0.00-21.00           H  
ATOM    467  CE1 TYR    31     -18.108 -37.215 -10.635  0.00-21.00           C  
ATOM    468  HE1 TYR    31     -17.335 -36.443 -10.776  0.00-21.00           H  
ATOM    469  CZ  TYR    31     -19.457 -36.843 -10.391  0.00-21.00           C  
ATOM    470  OH  TYR    31     -19.729 -35.547 -10.196  0.00-21.00           O  
ATOM    471  HH  TYR    31     -19.182 -34.999 -10.749  0.00-21.00           H  
ATOM    472  CE2 TYR    31     -20.410 -37.745 -10.097  0.00-21.00           C  
ATOM    473  HE2 TYR    31     -21.428 -37.459  -9.785  0.00-21.00           H  
ATOM    474  CD2 TYR    31     -20.141 -39.096 -10.338  0.00-21.00           C  
ATOM    475  HD2 TYR    31     -20.864 -39.824 -10.115  0.00-21.00           H  
ATOM    476  C   TYR    31     -18.141 -42.846 -12.613  0.00-21.00           C  
ATOM    477  O   TYR    31     -18.851 -43.809 -12.301  0.00-21.00           O  
ATOM    478  N   LEU    32     -16.954 -42.986 -13.165  0.00-21.00           N  
ATOM    479  H   LEU    32     -16.582 -42.022 -13.274  0.00-21.00           H  
ATOM    480  CA  LEU    32     -16.206 -44.194 -13.510  0.00-21.00           C  
ATOM    481  HA  LEU    32     -16.760 -44.809 -14.173  0.00-21.00           H  
ATOM    482  CB  LEU    32     -14.925 -43.776 -14.179  0.00-21.00           C  
ATOM    483  HB2 LEU    32     -15.201 -43.021 -14.922  0.00-21.00           H  
ATOM    484  HB3 LEU    32     -14.380 -43.106 -13.516  0.00-21.00           H  
ATOM    485  CG  LEU    32     -14.080 -44.749 -15.026  0.00-21.00           C  
ATOM    486  HG  LEU    32     -13.874 -45.660 -14.407  0.00-21.00           H  
ATOM    487  CD1 LEU    32     -14.778 -45.318 -16.242  0.00-21.00           C  
ATOM    488 HD11 LEU    32     -15.365 -44.544 -16.700  0.00-21.00           H  
ATOM    489 HD12 LEU    32     -14.166 -45.939 -16.917  0.00-21.00           H  
ATOM    490 HD13 LEU    32     -15.561 -46.114 -15.971  0.00-21.00           H  
ATOM    491  CD2 LEU    32     -12.697 -44.105 -15.422  0.00-21.00           C  
ATOM    492 HD21 LEU    32     -12.161 -43.878 -14.472  0.00-21.00           H  
ATOM    493 HD22 LEU    32     -12.634 -43.244 -16.048  0.00-21.00           H  
ATOM    494 HD23 LEU    32     -12.220 -44.844 -15.997  0.00-21.00           H  
ATOM    495  C   LEU    32     -15.989 -44.975 -12.223  0.00-21.00           C  
ATOM    496  O   LEU    32     -15.491 -44.410 -11.266  0.00-21.00           O  
ATOM    497  N   GLN    33     -16.319 -46.295 -12.235  0.00-21.00           N  
ATOM    498  H   GLN    33     -16.537 -46.749 -13.134  0.00-21.00           H  
ATOM    499  CA  GLN    33     -16.156 -47.186 -11.074  0.00-21.00           C  
ATOM    500  HA  GLN    33     -15.995 -46.625 -10.186  0.00-21.00           H  
ATOM    501  CB  GLN    33     -17.466 -47.945 -10.964  0.00-21.00           C  
ATOM    502  HB2 GLN    33     -17.365 -48.586 -10.060  0.00-21.00           H  
ATOM    503  HB3 GLN    33     -17.664 -48.624 -11.733  0.00-21.00           H  
ATOM    504  CG  GLN    33     -18.766 -47.136 -10.812  0.00-21.00           C  
ATOM    505  HG2 GLN    33     -19.053 -46.656 -11.689  0.00-21.00           H  
ATOM    506  HG3 GLN    33     -19.650 -47.783 -10.499  0.00-21.00           H  
ATOM    507  CD  GLN    33     -18.704 -46.207  -9.575  0.00-21.00           C  
ATOM    508  OE1 GLN    33     -18.528 -46.704  -8.471  0.00-21.00           O  
ATOM    509  NE2 GLN    33     -18.974 -44.907  -9.765  0.00-21.00           N  
ATOM    510 HE21 GLN    33     -19.328 -44.341  -8.959  0.00-21.00           H  
ATOM    511 HE22 GLN    33     -19.133 -44.523 -10.684  0.00-21.00           H  
ATOM    512  C   GLN    33     -15.056 -48.133 -11.345  0.00-21.00           C  
ATOM    513  O   GLN    33     -14.797 -48.559 -12.489  0.00-21.00           O  
ATOM    514  N   ALA    34     -14.383 -48.493 -10.239  0.00-21.00           N  
ATOM    515  H   ALA    34     -14.595 -48.141  -9.361  0.00-21.00           H  
ATOM    516  CA  ALA    34     -13.228 -49.421 -10.191  0.00-21.00           C  
ATOM    517  HA  ALA    34     -12.472 -48.934 -10.771  0.00-21.00           H  
ATOM    518  CB  ALA    34     -12.726 -49.630  -8.759  0.00-21.00           C  
ATOM    519  HB1 ALA    34     -12.515 -50.636  -8.597  0.00-21.00           H  
ATOM    520  HB2 ALA    34     -11.866 -48.949  -8.531  0.00-21.00           H  
ATOM    521  HB3 ALA    34     -13.449 -49.452  -7.961  0.00-21.00           H  
ATOM    522  C   ALA    34     -13.588 -50.797 -10.824  0.00-21.00           C  
ATOM    523  O   ALA    34     -14.550 -51.440 -10.274  0.00-21.00           O  
ATOM    524  N   CYS    35     -13.036 -51.118 -11.976  0.00-21.00           N  
ATOM    525  H   CYS    35     -12.598 -50.409 -12.414  0.00-21.00           H  
ATOM    526  CA  CYS    35     -13.228 -52.343 -12.726  0.00-21.00           C  
ATOM    527  HA  CYS    35     -14.341 -52.416 -13.081  0.00-21.00           H  
ATOM    528  CB  CYS    35     -12.340 -52.265 -14.003  0.00-21.00           C  
ATOM    529  HB2 CYS    35     -11.297 -52.466 -13.879  0.00-21.00           H  
ATOM    530  HB3 CYS    35     -12.362 -51.291 -14.486  0.00-21.00           H  
ATOM    531  SG  CYS    35     -13.041 -53.449 -15.165  0.00-21.00           S  
ATOM    532  HG  CYS    35     -11.860 -54.102 -15.371  0.00-21.00           H  
ATOM    533  C   CYS    35     -12.842 -53.538 -11.799  0.00-21.00           C  
ATOM    534  O   CYS    35     -12.447 -54.615 -12.312  0.00-21.00           O  
ATOM    535  N   GLY    36     -13.024 -53.391 -10.432  0.00-21.00           N  
ATOM    536  H   GLY    36     -13.194 -52.494 -10.039  0.00-21.00           H  
ATOM    537  CA  GLY    36     -12.733 -54.528  -9.554  0.00-21.00           C  
ATOM    538  HA2 GLY    36     -13.327 -55.406  -9.882  0.00-21.00           H  
ATOM    539  HA3 GLY    36     -13.235 -54.332  -8.583  0.00-21.00           H  
ATOM    540  C   GLY    36     -11.209 -54.906  -9.448  0.00-21.00           C  
ATOM    541  O   GLY    36     -10.473 -54.985 -10.422  0.00-21.00           O  
ATOM    542  N   GLY    37     -10.806 -54.942  -8.191  0.00-21.00           N  
ATOM    543  H   GLY    37     -11.414 -54.672  -7.420  0.00-21.00           H  
ATOM    544  CA  GLY    37      -9.419 -55.241  -7.844  0.00-21.00           C  
ATOM    545  HA2 GLY    37      -8.944 -55.590  -8.814  0.00-21.00           H  
ATOM    546  HA3 GLY    37      -9.350 -56.070  -7.207  0.00-21.00           H  
ATOM    547  C   GLY    37      -8.592 -53.992  -7.407  0.00-21.00           C  
ATOM    548  O   GLY    37      -8.827 -53.579  -6.353  0.00-21.00           O  
ATOM    549  N   GLH    38      -7.701 -53.476  -8.257  0.00-21.00           N  
ATOM    550  H   GLH    38      -7.738 -53.830  -9.235  0.00-21.00           H  
ATOM    551  CA  GLH    38      -6.906 -52.364  -7.888  0.00-21.00           C  
ATOM    552  HA  GLH    38      -6.443 -52.699  -6.943  0.00-21.00           H  
ATOM    553  CB  GLH    38      -5.726 -52.163  -8.898  0.00-21.00           C  
ATOM    554  HB2 GLH    38      -5.100 -51.238  -8.844  0.00-21.00           H  
ATOM    555  HB3 GLH    38      -4.979 -52.899  -8.635  0.00-21.00           H  
ATOM    556  CG  GLH    38      -6.155 -52.216 -10.385  0.00-21.00           C  
ATOM    557  HG2 GLH    38      -7.058 -51.609 -10.548  0.00-21.00           H  
ATOM    558  HG3 GLH    38      -5.319 -51.798 -10.977  0.00-21.00           H  
ATOM    559  CD  GLH    38      -6.505 -53.591 -10.828  0.00-21.00           C  
ATOM    560  OE1 GLH    38      -7.259 -53.751 -11.961  0.00-21.00           O  
ATOM    561  OE2 GLH    38      -6.072 -54.580 -10.176  0.00-21.00           O  
ATOM    562  HE1 GLH    38      -6.890 -53.196 -12.612  0.00-21.00           H  
ATOM    563  C   GLH    38      -7.736 -51.056  -7.650  0.00-21.00           C  
ATOM    564  O   GLH    38      -8.933 -51.012  -7.873  0.00-21.00           O  
ATOM    565  N   LYS    39      -7.119 -49.959  -7.178  0.00-21.00           N  
ATOM    566  H   LYS    39      -6.084 -50.008  -7.154  0.00-21.00           H  
ATOM    567  CA  LYS    39      -7.699 -48.671  -6.934  0.00-21.00           C  
ATOM    568  HA  LYS    39      -8.644 -48.766  -6.575  0.00-21.00           H  
ATOM    569  CB  LYS    39      -6.963 -48.037  -5.716  0.00-21.00           C  
ATOM    570  HB2 LYS    39      -5.960 -47.731  -5.814  0.00-21.00           H  
ATOM    571  HB3 LYS    39      -7.362 -47.073  -5.574  0.00-21.00           H  
ATOM    572  CG  LYS    39      -7.117 -48.706  -4.381  0.00-21.00           C  
ATOM    573  HG2 LYS    39      -8.132 -48.602  -4.026  0.00-21.00           H  
ATOM    574  HG3 LYS    39      -7.076 -49.824  -4.665  0.00-21.00           H  
ATOM    575  CD  LYS    39      -6.040 -48.490  -3.273  0.00-21.00           C  
ATOM    576  HD2 LYS    39      -5.050 -48.680  -3.740  0.00-21.00           H  
ATOM    577  HD3 LYS    39      -6.148 -47.493  -2.775  0.00-21.00           H  
ATOM    578  CE  LYS    39      -6.120 -49.471  -2.101  0.00-21.00           C  
ATOM    579  HE2 LYS    39      -5.871 -50.514  -2.358  0.00-21.00           H  
ATOM    580  HE3 LYS    39      -7.163 -49.660  -1.783  0.00-21.00           H  
ATOM    581  NZ  LYS    39      -5.265 -49.068  -0.945  0.00-21.00           N  
ATOM    582  HZ1 LYS    39      -5.584 -48.296  -0.340  0.00-21.00           H  
ATOM    583  HZ2 LYS    39      -4.262 -48.851  -1.153  0.00-21.00           H  
ATOM    584  HZ3 LYS    39      -5.333 -49.907  -0.314  0.00-21.00           H  
ATOM    585  C   LYS    39      -7.577 -47.803  -8.200  0.00-21.00           C  
ATOM    586  O   LYS    39      -6.510 -47.823  -8.857  0.00-21.00           O  
ATOM    587  N   LEU    40      -8.641 -47.016  -8.521  0.00-21.00           N  
ATOM    588  H   LEU    40      -9.401 -47.076  -7.816  0.00-21.00           H  
ATOM    589  CA  LEU    40      -8.897 -46.121  -9.632  0.00-21.00           C  
ATOM    590  HA  LEU    40      -8.225 -46.502 -10.376  0.00-21.00           H  
ATOM    591  CB  LEU    40     -10.397 -46.446 -10.071  0.00-21.00           C  
ATOM    592  HB2 LEU    40     -10.987 -46.307  -9.147  0.00-21.00           H  
ATOM    593  HB3 LEU    40     -10.551 -47.505 -10.391  0.00-21.00           H  
ATOM    594  CG  LEU    40     -10.881 -45.424 -11.112  0.00-21.00           C  
ATOM    595  HG  LEU    40     -11.004 -44.454 -10.644  0.00-21.00           H  
ATOM    596  CD1 LEU    40     -10.045 -45.290 -12.373  0.00-21.00           C  
ATOM    597 HD11 LEU    40      -9.538 -46.207 -12.702  0.00-21.00           H  
ATOM    598 HD12 LEU    40      -9.245 -44.600 -12.137  0.00-21.00           H  
ATOM    599 HD13 LEU    40     -10.710 -45.010 -13.188  0.00-21.00           H  
ATOM    600  CD2 LEU    40     -12.370 -45.819 -11.468  0.00-21.00           C  
ATOM    601 HD21 LEU    40     -12.222 -46.772 -11.984  0.00-21.00           H  
ATOM    602 HD22 LEU    40     -13.113 -46.010 -10.716  0.00-21.00           H  
ATOM    603 HD23 LEU    40     -12.779 -45.052 -12.082  0.00-21.00           H  
ATOM    604  C   LEU    40      -8.556 -44.665  -9.203  0.00-21.00           C  
ATOM    605  O   LEU    40      -7.824 -43.949  -9.866  0.00-21.00           O  
ATOM    606  N   ASN    41      -9.120 -44.324  -8.038  0.00-21.00           N  
ATOM    607  H   ASN    41      -9.580 -45.118  -7.588  0.00-21.00           H  
ATOM    608  CA  ASN    41      -9.215 -43.033  -7.392  0.00-21.00           C  
ATOM    609  HA  ASN    41      -8.898 -42.235  -8.030  0.00-21.00           H  
ATOM    610  CB  ASN    41     -10.645 -42.777  -6.810  0.00-21.00           C  
ATOM    611  HB2 ASN    41     -10.632 -41.736  -6.402  0.00-21.00           H  
ATOM    612  HB3 ASN    41     -10.970 -43.393  -5.953  0.00-21.00           H  
ATOM    613  CG  ASN    41     -11.739 -42.745  -7.854  0.00-21.00           C  
ATOM    614  OD1 ASN    41     -11.488 -42.358  -9.024  0.00-21.00           O  
ATOM    615  ND2 ASN    41     -12.954 -42.946  -7.398  0.00-21.00           N  
ATOM    616 HD21 ASN    41     -13.755 -43.093  -7.993  0.00-21.00           H  
ATOM    617 HD22 ASN    41     -12.908 -43.377  -6.487  0.00-21.00           H  
ATOM    618  C   ASN    41      -8.140 -43.046  -6.255  0.00-21.00           C  
ATOM    619  O   ASN    41      -8.006 -43.911  -5.398  0.00-21.00           O  
ATOM    620  N   ARG    42      -7.343 -41.965  -6.189  0.00-21.00           N  
ATOM    621  H   ARG    42      -7.418 -41.241  -6.902  0.00-21.00           H  
ATOM    622  CA  ARG    42      -6.293 -41.692  -5.212  0.00-21.00           C  
ATOM    623  HA  ARG    42      -5.803 -42.608  -4.978  0.00-21.00           H  
ATOM    624  CB  ARG    42      -5.208 -40.685  -5.753  0.00-21.00           C  
ATOM    625  HB2 ARG    42      -4.763 -41.141  -6.689  0.00-21.00           H  
ATOM    626  HB3 ARG    42      -5.691 -39.784  -6.082  0.00-21.00           H  
ATOM    627  CG  ARG    42      -4.012 -40.235  -4.802  0.00-21.00           C  
ATOM    628  HG2 ARG    42      -4.298 -39.719  -3.910  0.00-21.00           H  
ATOM    629  HG3 ARG    42      -3.472 -41.138  -4.469  0.00-21.00           H  
ATOM    630  CD  ARG    42      -3.026 -39.404  -5.675  0.00-21.00           C  
ATOM    631  HD2 ARG    42      -2.364 -38.849  -4.973  0.00-21.00           H  
ATOM    632  HD3 ARG    42      -3.514 -38.662  -6.325  0.00-21.00           H  
ATOM    633  NE  ARG    42      -2.038 -40.252  -6.402  0.00-21.00           N  
ATOM    634  HE  ARG    42      -2.108 -40.075  -7.342  0.00-21.00           H  
ATOM    635  CZ  ARG    42      -0.994 -40.997  -5.847  0.00-21.00           C  
ATOM    636  NH1 ARG    42      -0.048 -41.586  -6.601  0.00-21.00           N  
ATOM    637 HH11 ARG    42       0.833 -42.052  -6.234  0.00-21.00           H  
ATOM    638 HH12 ARG    42      -0.080 -41.507  -7.591  0.00-21.00           H  
ATOM    639  NH2 ARG    42      -0.851 -41.103  -4.563  0.00-21.00           N  
ATOM    640 HH21 ARG    42      -0.098 -41.543  -4.011  0.00-21.00           H  
ATOM    641 HH22 ARG    42      -1.609 -40.739  -3.906  0.00-21.00           H  
ATOM    642  C   ARG    42      -6.932 -41.241  -3.926  0.00-21.00           C  
ATOM    643  O   ARG    42      -6.509 -41.681  -2.799  0.00-21.00           O  
ATOM    644  N   PHE    43      -8.048 -40.587  -3.982  0.00-21.00           N  
ATOM    645  H   PHE    43      -8.290 -40.278  -4.928  0.00-21.00           H  
ATOM    646  CA  PHE    43      -8.843 -40.115  -2.812  0.00-21.00           C  
ATOM    647  HA  PHE    43      -8.568 -40.605  -1.897  0.00-21.00           H  
ATOM    648  CB  PHE    43      -8.682 -38.561  -2.699  0.00-21.00           C  
ATOM    649  HB2 PHE    43      -9.129 -38.264  -1.731  0.00-21.00           H  
ATOM    650  HB3 PHE    43      -9.218 -37.983  -3.391  0.00-21.00           H  
ATOM    651  CG  PHE    43      -7.279 -38.064  -2.622  0.00-21.00           C  
ATOM    652  CD1 PHE    43      -6.393 -38.427  -1.583  0.00-21.00           C  
ATOM    653  HD1 PHE    43      -6.709 -38.802  -0.647  0.00-21.00           H  
ATOM    654  CE1 PHE    43      -5.020 -38.002  -1.664  0.00-21.00           C  
ATOM    655  HE1 PHE    43      -4.519 -38.223  -0.773  0.00-21.00           H  
ATOM    656  CZ  PHE    43      -4.505 -37.424  -2.791  0.00-21.00           C  
ATOM    657  HZ  PHE    43      -3.435 -37.165  -2.856  0.00-21.00           H  
ATOM    658  CE2 PHE    43      -5.336 -37.141  -3.856  0.00-21.00           C  
ATOM    659  HE2 PHE    43      -4.963 -36.644  -4.743  0.00-21.00           H  
ATOM    660  CD2 PHE    43      -6.733 -37.418  -3.826  0.00-21.00           C  
ATOM    661  HD2 PHE    43      -7.361 -37.214  -4.638  0.00-21.00           H  
ATOM    662  C   PHE    43     -10.313 -40.410  -3.112  0.00-21.00           C  
ATOM    663  O   PHE    43     -10.752 -40.053  -4.239  0.00-21.00           O  
ATOM    664  N   ARG    44     -11.019 -40.956  -2.111  0.00-21.00           N  
ATOM    665  H   ARG    44     -10.482 -41.158  -1.262  0.00-21.00           H  
ATOM    666  CA  ARG    44     -12.303 -41.591  -2.270  0.00-21.00           C  
ATOM    667  HA  ARG    44     -12.106 -42.496  -2.821  0.00-21.00           H  
ATOM    668  CB  ARG    44     -12.730 -42.303  -0.956  0.00-21.00           C  
ATOM    669  HB2 ARG    44     -13.637 -42.867  -1.243  0.00-21.00           H  
ATOM    670  HB3 ARG    44     -11.934 -43.055  -0.726  0.00-21.00           H  
ATOM    671  CG  ARG    44     -13.156 -41.399   0.245  0.00-21.00           C  
ATOM    672  HG2 ARG    44     -13.723 -40.505  -0.124  0.00-21.00           H  
ATOM    673  HG3 ARG    44     -12.322 -40.865   0.762  0.00-21.00           H  
ATOM    674  CD  ARG    44     -13.987 -42.063   1.307  0.00-21.00           C  
ATOM    675  HD2 ARG    44     -13.487 -42.553   2.184  0.00-21.00           H  
ATOM    676  HD3 ARG    44     -14.604 -42.817   0.876  0.00-21.00           H  
ATOM    677  NE  ARG    44     -14.907 -41.073   1.795  0.00-21.00           N  
ATOM    678  HE  ARG    44     -14.472 -40.097   1.835  0.00-21.00           H  
ATOM    679  CZ  ARG    44     -16.089 -41.290   2.328  0.00-21.00           C  
ATOM    680  NH1 ARG    44     -16.516 -42.491   2.466  0.00-21.00           N  
ATOM    681 HH11 ARG    44     -15.966 -43.379   2.460  0.00-21.00           H  
ATOM    682 HH12 ARG    44     -17.372 -42.639   3.046  0.00-21.00           H  
ATOM    683  NH2 ARG    44     -16.908 -40.277   2.536  0.00-21.00           N  
ATOM    684 HH21 ARG    44     -17.913 -40.380   2.967  0.00-21.00           H  
ATOM    685 HH22 ARG    44     -16.712 -39.367   2.034  0.00-21.00           H  
ATOM    686  C   ARG    44     -13.434 -40.847  -2.987  0.00-21.00           C  
ATOM    687  O   ARG    44     -14.178 -41.451  -3.748  0.00-21.00           O  
ATOM    688  N   ASP    45     -13.566 -39.573  -2.607  0.00-21.00           N  
ATOM    689  H   ASP    45     -12.875 -39.130  -2.033  0.00-21.00           H  
ATOM    690  CA  ASP    45     -14.644 -38.617  -2.929  0.00-21.00           C  
ATOM    691  HA  ASP    45     -15.456 -39.243  -3.326  0.00-21.00           H  
ATOM    692  CB  ASP    45     -15.227 -37.863  -1.722  0.00-21.00           C  
ATOM    693  HB2 ASP    45     -16.178 -37.506  -1.974  0.00-21.00           H  
ATOM    694  HB3 ASP    45     -15.342 -38.534  -0.870  0.00-21.00           H  
ATOM    695  CG  ASP    45     -14.397 -36.700  -1.272  0.00-21.00           C  
ATOM    696  OD1 ASP    45     -13.135 -36.807  -1.271  0.00-21.00           O  
ATOM    697  OD2 ASP    45     -15.044 -35.634  -1.038  0.00-21.00           O  
ATOM    698  C   ASP    45     -14.304 -37.815  -4.215  0.00-21.00           C  
ATOM    699  O   ASP    45     -15.193 -37.216  -4.791  0.00-21.00           O  
ATOM    700  N   ILE    46     -12.977 -37.742  -4.548  0.00-21.00           N  
ATOM    701  H   ILE    46     -12.291 -37.971  -3.854  0.00-21.00           H  
ATOM    702  CA  ILE    46     -12.363 -37.054  -5.702  0.00-21.00           C  
ATOM    703  HA  ILE    46     -12.943 -36.171  -6.008  0.00-21.00           H  
ATOM    704  CB  ILE    46     -10.935 -36.462  -5.312  0.00-21.00           C  
ATOM    705  HB  ILE    46     -10.259 -37.298  -5.164  0.00-21.00           H  
ATOM    706  CG2 ILE    46     -10.205 -35.688  -6.453  0.00-21.00           C  
ATOM    707 HG21 ILE    46     -10.820 -34.917  -6.942  0.00-21.00           H  
ATOM    708 HG22 ILE    46      -9.358 -35.288  -6.002  0.00-21.00           H  
ATOM    709 HG23 ILE    46      -9.801 -36.331  -7.221  0.00-21.00           H  
ATOM    710  CG1 ILE    46     -10.907 -35.745  -3.925  0.00-21.00           C  
ATOM    711 HG12 ILE    46      -9.901 -35.402  -3.721  0.00-21.00           H  
ATOM    712 HG13 ILE    46     -11.128 -36.429  -3.083  0.00-21.00           H  
ATOM    713  CD1 ILE    46     -11.881 -34.578  -3.959  0.00-21.00           C  
ATOM    714 HD11 ILE    46     -12.842 -34.888  -4.243  0.00-21.00           H  
ATOM    715 HD12 ILE    46     -11.950 -34.152  -2.953  0.00-21.00           H  
ATOM    716 HD13 ILE    46     -11.417 -33.909  -4.735  0.00-21.00           H  
ATOM    717  C   ILE    46     -12.401 -37.976  -6.940  0.00-21.00           C  
ATOM    718  O   ILE    46     -11.332 -38.387  -7.428  0.00-21.00           O  
ATOM    719  N   GLN    47     -13.581 -38.164  -7.478  0.00-21.00           N  
ATOM    720  H   GLN    47     -14.355 -37.768  -6.946  0.00-21.00           H  
ATOM    721  CA  GLN    47     -13.859 -39.145  -8.584  0.00-21.00           C  
ATOM    722  HA  GLN    47     -13.014 -39.898  -8.567  0.00-21.00           H  
ATOM    723  CB  GLN    47     -15.216 -39.865  -8.260  0.00-21.00           C  
ATOM    724  HB2 GLN    47     -15.428 -40.688  -8.962  0.00-21.00           H  
ATOM    725  HB3 GLN    47     -16.090 -39.290  -8.336  0.00-21.00           H  
ATOM    726  CG  GLN    47     -15.242 -40.535  -6.755  0.00-21.00           C  
ATOM    727  HG2 GLN    47     -14.274 -41.030  -6.621  0.00-21.00           H  
ATOM    728  HG3 GLN    47     -15.294 -39.710  -6.032  0.00-21.00           H  
ATOM    729  CD  GLN    47     -16.361 -41.468  -6.458  0.00-21.00           C  
ATOM    730  OE1 GLN    47     -17.103 -41.804  -7.405  0.00-21.00           O  
ATOM    731  NE2 GLN    47     -16.307 -42.032  -5.292  0.00-21.00           N  
ATOM    732 HE21 GLN    47     -16.987 -42.705  -5.014  0.00-21.00           H  
ATOM    733 HE22 GLN    47     -15.462 -41.977  -4.793  0.00-21.00           H  
ATOM    734  C   GLN    47     -13.814 -38.593  -9.979  0.00-21.00           C  
ATOM    735  O   GLN    47     -13.826 -37.320 -10.107  0.00-21.00           O  
ATOM    736  N   CYS    48     -13.717 -39.499 -10.991  0.00-21.00           N  
ATOM    737  H   CYS    48     -13.712 -40.546 -10.823  0.00-21.00           H  
ATOM    738  CA  CYS    48     -13.632 -39.191 -12.442  0.00-21.00           C  
ATOM    739  HA  CYS    48     -13.417 -38.091 -12.548  0.00-21.00           H  
ATOM    740  CB  CYS    48     -12.423 -39.839 -13.101  0.00-21.00           C  
ATOM    741  HB2 CYS    48     -11.574 -39.204 -13.008  0.00-21.00           H  
ATOM    742  HB3 CYS    48     -12.203 -40.794 -12.677  0.00-21.00           H  
ATOM    743  SG  CYS    48     -12.572 -40.149 -14.895  0.00-21.00           S  
ATOM    744  HG  CYS    48     -13.555 -41.083 -14.784  0.00-21.00           H  
ATOM    745  C   CYS    48     -15.004 -39.389 -13.201  0.00-21.00           C  
ATOM    746  O   CYS    48     -15.674 -40.367 -12.995  0.00-21.00           O  
ATOM    747  N   ARN    49     -15.497 -38.348 -13.911  0.00-21.00           N  
ATOM    748  H   ARN    49     -15.002 -37.486 -13.769  0.00-21.00           H  
ATOM    749  CA  ARN    49     -16.707 -38.398 -14.736  0.00-21.00           C  
ATOM    750  HA  ARN    49     -17.536 -38.614 -14.062  0.00-21.00           H  
ATOM    751  CB  ARN    49     -16.932 -36.986 -15.305  0.00-21.00           C  
ATOM    752  HB2 ARN    49     -16.769 -36.213 -14.542  0.00-21.00           H  
ATOM    753  HB3 ARN    49     -16.137 -36.774 -16.012  0.00-21.00           H  
ATOM    754  CG  ARN    49     -18.286 -36.805 -16.001  0.00-21.00           C  
ATOM    755  HG2 ARN    49     -18.478 -37.674 -16.575  0.00-21.00           H  
ATOM    756  HG3 ARN    49     -18.170 -35.979 -16.728  0.00-21.00           H  
ATOM    757  CD  ARN    49     -19.471 -36.600 -14.982  0.00-21.00           C  
ATOM    758  HD2 ARN    49     -19.234 -35.851 -14.193  0.00-21.00           H  
ATOM    759  HD3 ARN    49     -19.613 -37.506 -14.332  0.00-21.00           H  
ATOM    760  NE  ARN    49     -20.733 -36.331 -15.657  0.00-21.00           N  
ATOM    761  HE  ARN    49     -21.166 -37.180 -15.990  0.00-21.00           H  
ATOM    762  CZ  ARN    49     -21.742 -35.308 -15.412  0.00-21.00           C  
ATOM    763  NH1 ARN    49     -22.884 -35.322 -15.906  0.00-21.00           N  
ATOM    764 HH11 ARN    49     -23.172 -34.334 -15.742  0.00-21.00           H  
ATOM    765  NH2 ARN    49     -21.265 -34.271 -14.580  0.00-21.00           N  
ATOM    766 HH21 ARN    49     -21.280 -34.481 -13.565  0.00-21.00           H  
ATOM    767 HH22 ARN    49     -20.334 -33.885 -14.864  0.00-21.00           H  
ATOM    768  C   ARN    49     -16.556 -39.507 -15.847  0.00-21.00           C  
ATOM    769  O   ARN    49     -15.462 -39.721 -16.322  0.00-21.00           O  
ATOM    770  N   ARN    50     -17.626 -40.326 -16.092  0.00-21.00           N  
ATOM    771  H   ARN    50     -18.469 -40.207 -15.437  0.00-21.00           H  
ATOM    772  CA  ARN    50     -17.609 -41.559 -16.843  0.00-21.00           C  
ATOM    773  HA  ARN    50     -16.595 -42.009 -16.713  0.00-21.00           H  
ATOM    774  CB  ARN    50     -18.745 -42.467 -16.382  0.00-21.00           C  
ATOM    775  HB2 ARN    50     -19.728 -42.020 -16.509  0.00-21.00           H  
ATOM    776  HB3 ARN    50     -18.735 -42.754 -15.350  0.00-21.00           H  
ATOM    777  CG  ARN    50     -18.728 -43.791 -17.216  0.00-21.00           C  
ATOM    778  HG2 ARN    50     -17.715 -44.118 -17.249  0.00-21.00           H  
ATOM    779  HG3 ARN    50     -18.864 -43.618 -18.257  0.00-21.00           H  
ATOM    780  CD  ARN    50     -19.627 -44.914 -16.700  0.00-21.00           C  
ATOM    781  HD2 ARN    50     -19.510 -45.754 -17.332  0.00-21.00           H  
ATOM    782  HD3 ARN    50     -19.342 -45.102 -15.668  0.00-21.00           H  
ATOM    783  NE  ARN    50     -21.041 -44.505 -16.829  0.00-21.00           N  
ATOM    784  HE  ARN    50     -21.453 -43.978 -16.060  0.00-21.00           H  
ATOM    785  CZ  ARN    50     -21.785 -44.464 -18.027  0.00-21.00           C  
ATOM    786  NH1 ARN    50     -21.252 -44.497 -19.152  0.00-21.00           N  
ATOM    787 HH11 ARN    50     -20.338 -44.845 -19.059  0.00-21.00           H  
ATOM    788  NH2 ARN    50     -23.189 -44.210 -17.834  0.00-21.00           N  
ATOM    789 HH21 ARN    50     -23.461 -44.697 -16.973  0.00-21.00           H  
ATOM    790 HH22 ARN    50     -23.510 -43.253 -17.742  0.00-21.00           H  
ATOM    791  C   ARN    50     -17.666 -41.192 -18.338  0.00-21.00           C  
ATOM    792  O   ARN    50     -16.897 -41.747 -19.090  0.00-21.00           O  
ATOM    793  N   GLN    51     -18.555 -40.269 -18.718  0.00-21.00           N  
ATOM    794  H   GLN    51     -18.872 -39.621 -17.986  0.00-21.00           H  
ATOM    795  CA  GLN    51     -18.716 -39.815 -20.128  0.00-21.00           C  
ATOM    796  HA  GLN    51     -18.834 -40.759 -20.606  0.00-21.00           H  
ATOM    797  CB  GLN    51     -20.017 -39.068 -20.313  0.00-21.00           C  
ATOM    798  HB2 GLN    51     -20.893 -39.577 -19.916  0.00-21.00           H  
ATOM    799  HB3 GLN    51     -20.220 -38.985 -21.396  0.00-21.00           H  
ATOM    800  CG  GLN    51     -19.975 -37.622 -19.742  0.00-21.00           C  
ATOM    801  HG2 GLN    51     -19.262 -36.975 -20.315  0.00-21.00           H  
ATOM    802  HG3 GLN    51     -19.574 -37.591 -18.744  0.00-21.00           H  
ATOM    803  CD  GLN    51     -21.345 -36.944 -19.879  0.00-21.00           C  
ATOM    804  OE1 GLN    51     -21.992 -37.016 -20.909  0.00-21.00           O  
ATOM    805  NE2 GLN    51     -21.826 -36.467 -18.754  0.00-21.00           N  
ATOM    806 HE21 GLN    51     -21.218 -36.466 -17.895  0.00-21.00           H  
ATOM    807 HE22 GLN    51     -22.766 -36.068 -18.672  0.00-21.00           H  
ATOM    808  C   GLN    51     -17.515 -39.196 -20.804  0.00-21.00           C  
ATOM    809  O   GLN    51     -17.351 -39.296 -22.030  0.00-21.00           O  
ATOM    810  N   THR    52     -16.727 -38.468 -19.985  0.00-21.00           N  
ATOM    811  H   THR    52     -16.876 -38.541 -18.985  0.00-21.00           H  
ATOM    812  CA  THR    52     -15.522 -37.793 -20.366  0.00-21.00           C  
ATOM    813  HA  THR    52     -15.544 -37.713 -21.398  0.00-21.00           H  
ATOM    814  CB  THR    52     -15.465 -36.326 -19.743  0.00-21.00           C  
ATOM    815  HB  THR    52     -14.773 -35.750 -20.288  0.00-21.00           H  
ATOM    816  CG2 THR    52     -16.851 -35.577 -19.828  0.00-21.00           C  
ATOM    817 HG21 THR    52     -17.235 -35.541 -20.876  0.00-21.00           H  
ATOM    818 HG22 THR    52     -17.615 -35.997 -19.169  0.00-21.00           H  
ATOM    819 HG23 THR    52     -16.798 -34.512 -19.519  0.00-21.00           H  
ATOM    820  OG1 THR    52     -15.144 -36.420 -18.353  0.00-21.00           O  
ATOM    821  HG1 THR    52     -14.932 -35.544 -17.997  0.00-21.00           H  
ATOM    822  C   THR    52     -14.202 -38.608 -20.067  0.00-21.00           C  
ATOM    823  O   THR    52     -13.110 -38.093 -20.248  0.00-21.00           O  
ATOM    824  N   ALA    53     -14.340 -39.889 -19.701  0.00-21.00           N  
ATOM    825  H   ALA    53     -15.281 -40.261 -19.896  0.00-21.00           H  
ATOM    826  CA  ALA    53     -13.285 -40.887 -19.449  0.00-21.00           C  
ATOM    827  HA  ALA    53     -12.679 -40.382 -18.687  0.00-21.00           H  
ATOM    828  CB  ALA    53     -13.786 -42.204 -18.923  0.00-21.00           C  
ATOM    829  HB1 ALA    53     -12.885 -42.861 -18.640  0.00-21.00           H  
ATOM    830  HB2 ALA    53     -14.338 -41.935 -18.001  0.00-21.00           H  
ATOM    831  HB3 ALA    53     -14.477 -42.698 -19.649  0.00-21.00           H  
ATOM    832  C   ALA    53     -12.438 -41.195 -20.743  0.00-21.00           C  
ATOM    833  O   ALA    53     -12.938 -41.469 -21.798  0.00-21.00           O  
ATOM    834  N   VAL    54     -11.136 -41.029 -20.561  0.00-21.00           N  
ATOM    835  H   VAL    54     -10.859 -40.930 -19.601  0.00-21.00           H  
ATOM    836  CA  VAL    54     -10.026 -41.238 -21.471  0.00-21.00           C  
ATOM    837  HA  VAL    54     -10.267 -40.962 -22.485  0.00-21.00           H  
ATOM    838  CB  VAL    54      -8.799 -40.388 -20.973  0.00-21.00           C  
ATOM    839  HB  VAL    54      -8.577 -40.748 -19.993  0.00-21.00           H  
ATOM    840  CG1 VAL    54      -7.475 -40.516 -21.814  0.00-21.00           C  
ATOM    841 HG11 VAL    54      -7.605 -39.945 -22.735  0.00-21.00           H  
ATOM    842 HG12 VAL    54      -7.363 -41.659 -21.927  0.00-21.00           H  
ATOM    843 HG13 VAL    54      -6.698 -40.033 -21.265  0.00-21.00           H  
ATOM    844  CG2 VAL    54      -9.125 -38.895 -20.732  0.00-21.00           C  
ATOM    845 HG21 VAL    54      -9.406 -38.410 -21.688  0.00-21.00           H  
ATOM    846 HG22 VAL    54      -8.220 -38.451 -20.347  0.00-21.00           H  
ATOM    847 HG23 VAL    54      -9.888 -38.728 -19.986  0.00-21.00           H  
ATOM    848  C   VAL    54      -9.779 -42.793 -21.394  0.00-21.00           C  
ATOM    849  O   VAL    54      -9.656 -43.413 -22.460  0.00-21.00           O  
ATOM    850  N   ARN    55      -9.685 -43.450 -20.218  0.00-21.00           N  
ATOM    851  H   ARN    55     -10.031 -42.981 -19.343  0.00-21.00           H  
ATOM    852  CA  ARN    55      -9.254 -44.850 -20.031  0.00-21.00           C  
ATOM    853  HA  ARN    55      -9.335 -45.401 -21.044  0.00-21.00           H  
ATOM    854  CB  ARN    55      -7.796 -44.784 -19.651  0.00-21.00           C  
ATOM    855  HB2 ARN    55      -7.575 -43.877 -19.099  0.00-21.00           H  
ATOM    856  HB3 ARN    55      -7.522 -45.605 -18.975  0.00-21.00           H  
ATOM    857  CG  ARN    55      -6.796 -44.816 -20.811  0.00-21.00           C  
ATOM    858  HG2 ARN    55      -7.016 -44.108 -21.676  0.00-21.00           H  
ATOM    859  HG3 ARN    55      -5.804 -44.590 -20.513  0.00-21.00           H  
ATOM    860  CD  ARN    55      -6.609 -46.285 -21.235  0.00-21.00           C  
ATOM    861  HD2 ARN    55      -7.394 -46.701 -21.833  0.00-21.00           H  
ATOM    862  HD3 ARN    55      -6.621 -46.947 -20.303  0.00-21.00           H  
ATOM    863  NE  ARN    55      -5.408 -46.480 -21.930  0.00-21.00           N  
ATOM    864  HE  ARN    55      -5.165 -47.454 -21.955  0.00-21.00           H  
ATOM    865  CZ  ARN    55      -5.118 -46.061 -23.223  0.00-21.00           C  
ATOM    866  NH1 ARN    55      -5.876 -45.321 -23.938  0.00-21.00           N  
ATOM    867 HH11 ARN    55      -6.466 -44.748 -23.338  0.00-21.00           H  
ATOM    868  NH2 ARN    55      -3.783 -46.435 -23.566  0.00-21.00           N  
ATOM    869 HH21 ARN    55      -3.630 -47.436 -23.732  0.00-21.00           H  
ATOM    870 HH22 ARN    55      -3.248 -45.874 -24.192  0.00-21.00           H  
ATOM    871  C   ARN    55      -9.988 -45.397 -18.811  0.00-21.00           C  
ATOM    872  O   ARN    55     -10.063 -44.800 -17.717  0.00-21.00           O  
ATOM    873  N   ALA    56     -10.592 -46.585 -18.961  0.00-21.00           N  
ATOM    874  H   ALA    56     -10.526 -46.946 -19.930  0.00-21.00           H  
ATOM    875  CA  ALA    56     -11.362 -47.297 -17.953  0.00-21.00           C  
ATOM    876  HA  ALA    56     -12.218 -46.598 -17.683  0.00-21.00           H  
ATOM    877  CB  ALA    56     -11.939 -48.594 -18.522  0.00-21.00           C  
ATOM    878  HB1 ALA    56     -11.157 -49.320 -18.522  0.00-21.00           H  
ATOM    879  HB2 ALA    56     -12.772 -48.917 -17.913  0.00-21.00           H  
ATOM    880  HB3 ALA    56     -12.500 -48.421 -19.418  0.00-21.00           H  
ATOM    881  C   ALA    56     -10.571 -47.449 -16.555  0.00-21.00           C  
ATOM    882  O   ALA    56     -11.220 -47.618 -15.563  0.00-21.00           O  
ATOM    883  N   ASH    57      -9.209 -47.642 -16.606  0.00-21.00           N  
ATOM    884  H   ASH    57      -8.757 -47.596 -17.529  0.00-21.00           H  
ATOM    885  CA  ASH    57      -8.353 -47.861 -15.477  0.00-21.00           C  
ATOM    886  HA  ASH    57      -9.091 -48.049 -14.707  0.00-21.00           H  
ATOM    887  CB  ASH    57      -7.386 -49.059 -15.662  0.00-21.00           C  
ATOM    888  HB2 ASH    57      -6.900 -49.334 -14.703  0.00-21.00           H  
ATOM    889  HB3 ASH    57      -7.898 -50.020 -15.959  0.00-21.00           H  
ATOM    890  CG  ASH    57      -6.341 -48.800 -16.676  0.00-21.00           C  
ATOM    891  OD1 ASH    57      -6.531 -47.703 -17.413  0.00-21.00           O  
ATOM    892  OD2 ASH    57      -5.483 -49.595 -16.865  0.00-21.00           O  
ATOM    893  HD1 ASH    57      -5.806 -47.282 -17.821  0.00-21.00           H  
ATOM    894  C   ASH    57      -7.664 -46.629 -14.890  0.00-21.00           C  
ATOM    895  O   ASH    57      -6.833 -46.790 -13.973  0.00-21.00           O  
ATOM    896  N   LEU    58      -7.904 -45.412 -15.382  0.00-21.00           N  
ATOM    897  H   LEU    58      -8.714 -45.226 -15.938  0.00-21.00           H  
ATOM    898  CA  LEU    58      -7.294 -44.142 -14.962  0.00-21.00           C  
ATOM    899  HA  LEU    58      -6.533 -44.228 -14.159  0.00-21.00           H  
ATOM    900  CB  LEU    58      -6.448 -43.560 -16.176  0.00-21.00           C  
ATOM    901  HB2 LEU    58      -6.257 -42.443 -15.969  0.00-21.00           H  
ATOM    902  HB3 LEU    58      -7.086 -43.520 -17.001  0.00-21.00           H  
ATOM    903  CG  LEU    58      -5.200 -44.246 -16.510  0.00-21.00           C  
ATOM    904  HG  LEU    58      -5.515 -45.202 -16.809  0.00-21.00           H  
ATOM    905  CD1 LEU    58      -4.555 -43.685 -17.798  0.00-21.00           C  
ATOM    906 HD11 LEU    58      -5.229 -43.902 -18.618  0.00-21.00           H  
ATOM    907 HD12 LEU    58      -4.223 -42.673 -17.751  0.00-21.00           H  
ATOM    908 HD13 LEU    58      -3.645 -44.046 -18.110  0.00-21.00           H  
ATOM    909  CD2 LEU    58      -4.106 -44.453 -15.457  0.00-21.00           C  
ATOM    910 HD21 LEU    58      -3.197 -43.789 -15.705  0.00-21.00           H  
ATOM    911 HD22 LEU    58      -4.391 -44.153 -14.477  0.00-21.00           H  
ATOM    912 HD23 LEU    58      -3.787 -45.512 -15.505  0.00-21.00           H  
ATOM    913  C   LEU    58      -8.413 -43.138 -14.599  0.00-21.00           C  
ATOM    914  O   LEU    58      -9.512 -43.172 -15.169  0.00-21.00           O  
ATOM    915  N   ASN    59      -8.092 -42.284 -13.644  0.00-21.00           N  
ATOM    916  H   ASN    59      -7.164 -42.237 -13.269  0.00-21.00           H  
ATOM    917  CA  ASN    59      -8.894 -41.063 -13.320  0.00-21.00           C  
ATOM    918  HA  ASN    59      -9.958 -41.190 -13.502  0.00-21.00           H  
ATOM    919  CB  ASN    59      -8.911 -40.906 -11.799  0.00-21.00           C  
ATOM    920  HB2 ASN    59      -9.439 -41.829 -11.397  0.00-21.00           H  
ATOM    921  HB3 ASN    59      -7.942 -40.932 -11.316  0.00-21.00           H  
ATOM    922  CG  ASN    59      -9.559 -39.719 -11.091  0.00-21.00           C  
ATOM    923  OD1 ASN    59      -9.310 -38.627 -11.484  0.00-21.00           O  
ATOM    924  ND2 ASN    59     -10.440 -39.982 -10.117  0.00-21.00           N  
ATOM    925 HD21 ASN    59     -10.816 -39.202  -9.589  0.00-21.00           H  
ATOM    926 HD22 ASN    59     -10.452 -40.937  -9.737  0.00-21.00           H  
ATOM    927  C   ASN    59      -8.328 -39.838 -14.083  0.00-21.00           C  
ATOM    928  O   ASN    59      -7.359 -39.184 -13.647  0.00-21.00           O  
ATOM    929  N   ALA    60      -8.692 -39.726 -15.344  0.00-21.00           N  
ATOM    930  H   ALA    60      -9.501 -40.282 -15.582  0.00-21.00           H  
ATOM    931  CA  ALA    60      -8.221 -38.773 -16.380  0.00-21.00           C  
ATOM    932  HA  ALA    60      -7.793 -37.890 -16.029  0.00-21.00           H  
ATOM    933  CB  ALA    60      -7.295 -39.536 -17.363  0.00-21.00           C  
ATOM    934  HB1 ALA    60      -7.872 -40.264 -17.945  0.00-21.00           H  
ATOM    935  HB2 ALA    60      -6.486 -40.048 -16.891  0.00-21.00           H  
ATOM    936  HB3 ALA    60      -6.850 -38.933 -18.105  0.00-21.00           H  
ATOM    937  C   ALA    60      -9.531 -38.381 -17.093  0.00-21.00           C  
ATOM    938  O   ALA    60     -10.288 -39.252 -17.429  0.00-21.00           O  
ATOM    939  N   ASN    61      -9.737 -37.118 -17.431  0.00-21.00           N  
ATOM    940  H   ASN    61      -9.099 -36.404 -17.173  0.00-21.00           H  
ATOM    941  CA  ASN    61     -10.979 -36.597 -18.022  0.00-21.00           C  
ATOM    942  HA  ASN    61     -11.753 -37.326 -18.331  0.00-21.00           H  
ATOM    943  CB  ASN    61     -11.687 -35.715 -17.012  0.00-21.00           C  
ATOM    944  HB2 ASN    61     -10.952 -35.164 -16.499  0.00-21.00           H  
ATOM    945  HB3 ASN    61     -12.474 -35.022 -17.434  0.00-21.00           H  
ATOM    946  CG  ASN    61     -12.438 -36.480 -15.887  0.00-21.00           C  
ATOM    947  OD1 ASN    61     -12.113 -36.434 -14.740  0.00-21.00           O  
ATOM    948  ND2 ASN    61     -13.413 -37.288 -16.291  0.00-21.00           N  
ATOM    949 HD21 ASN    61     -13.759 -37.203 -17.255  0.00-21.00           H  
ATOM    950 HD22 ASN    61     -13.855 -37.957 -15.690  0.00-21.00           H  
ATOM    951  C   ASN    61     -10.564 -35.623 -19.185  0.00-21.00           C  
ATOM    952  O   ASN    61      -9.840 -34.659 -18.928  0.00-21.00           O  
ATOM    953  N   TYR    62     -11.076 -35.881 -20.375  0.00-21.00           N  
ATOM    954  H   TYR    62     -11.756 -36.654 -20.505  0.00-21.00           H  
ATOM    955  CA  TYR    62     -11.155 -34.944 -21.465  0.00-21.00           C  
ATOM    956  HA  TYR    62     -10.106 -34.627 -21.832  0.00-21.00           H  
ATOM    957  CB  TYR    62     -11.879 -35.650 -22.546  0.00-21.00           C  
ATOM    958  HB2 TYR    62     -12.042 -34.907 -23.298  0.00-21.00           H  
ATOM    959  HB3 TYR    62     -12.822 -36.060 -22.204  0.00-21.00           H  
ATOM    960  CG  TYR    62     -11.091 -36.729 -23.204  0.00-21.00           C  
ATOM    961  CD1 TYR    62      -9.845 -36.541 -23.819  0.00-21.00           C  
ATOM    962  HD1 TYR    62      -9.339 -35.639 -23.904  0.00-21.00           H  
ATOM    963  CE1 TYR    62      -9.050 -37.525 -24.432  0.00-21.00           C  
ATOM    964  HE1 TYR    62      -8.184 -37.295 -24.984  0.00-21.00           H  
ATOM    965  CZ  TYR    62      -9.695 -38.775 -24.611  0.00-21.00           C  
ATOM    966  OH  TYR    62      -9.068 -39.747 -25.355  0.00-21.00           O  
ATOM    967  HH  TYR    62      -9.122 -40.634 -25.156  0.00-21.00           H  
ATOM    968  CE2 TYR    62     -11.007 -38.982 -24.122  0.00-21.00           C  
ATOM    969  HE2 TYR    62     -11.463 -39.926 -24.315  0.00-21.00           H  
ATOM    970  CD2 TYR    62     -11.692 -37.996 -23.409  0.00-21.00           C  
ATOM    971  HD2 TYR    62     -12.681 -38.210 -22.956  0.00-21.00           H  
ATOM    972  C   TYR    62     -11.895 -33.688 -21.034  0.00-21.00           C  
ATOM    973  O   TYR    62     -13.125 -33.811 -20.839  0.00-21.00           O  
ATOM    974  N   ILE    63     -11.251 -32.501 -21.054  0.00-21.00           N  
ATOM    975  H   ILE    63     -10.256 -32.468 -21.293  0.00-21.00           H  
ATOM    976  CA  ILE    63     -11.923 -31.258 -20.773  0.00-21.00           C  
ATOM    977  HA  ILE    63     -12.927 -31.453 -20.331  0.00-21.00           H  
ATOM    978  CB  ILE    63     -11.056 -30.369 -19.753  0.00-21.00           C  
ATOM    979  HB  ILE    63     -10.123 -30.058 -20.194  0.00-21.00           H  
ATOM    980  CG2 ILE    63     -11.747 -29.125 -19.308  0.00-21.00           C  
ATOM    981 HG21 ILE    63     -12.698 -29.396 -18.894  0.00-21.00           H  
ATOM    982 HG22 ILE    63     -11.304 -28.616 -18.426  0.00-21.00           H  
ATOM    983 HG23 ILE    63     -11.810 -28.431 -20.113  0.00-21.00           H  
ATOM    984  CG1 ILE    63     -10.640 -31.188 -18.525  0.00-21.00           C  
ATOM    985 HG12 ILE    63     -10.150 -32.052 -18.853  0.00-21.00           H  
ATOM    986 HG13 ILE    63      -9.995 -30.618 -17.832  0.00-21.00           H  
ATOM    987  CD1 ILE    63     -11.919 -31.658 -17.742  0.00-21.00           C  
ATOM    988 HD11 ILE    63     -11.546 -32.151 -16.883  0.00-21.00           H  
ATOM    989 HD12 ILE    63     -12.572 -32.410 -18.281  0.00-21.00           H  
ATOM    990 HD13 ILE    63     -12.521 -30.806 -17.283  0.00-21.00           H  
ATOM    991  C   ILE    63     -11.959 -30.527 -22.103  0.00-21.00           C  
ATOM    992  O   ILE    63     -11.050 -30.550 -22.922  0.00-21.00           O  
ATOM    993  N   GLN    64     -13.059 -29.866 -22.388  0.00-21.00           N  
ATOM    994  H   GLN    64     -13.962 -29.982 -21.922  0.00-21.00           H  
ATOM    995  CA  GLN    64     -13.064 -28.785 -23.401  0.00-21.00           C  
ATOM    996  HA  GLN    64     -12.151 -28.533 -23.737  0.00-21.00           H  
ATOM    997  CB  GLN    64     -13.938 -29.159 -24.651  0.00-21.00           C  
ATOM    998  HB2 GLN    64     -13.467 -30.043 -25.035  0.00-21.00           H  
ATOM    999  HB3 GLN    64     -14.984 -29.336 -24.307  0.00-21.00           H  
ATOM   1000  CG  GLN    64     -13.872 -28.023 -25.738  0.00-21.00           C  
ATOM   1001  HG2 GLN    64     -14.264 -27.007 -25.451  0.00-21.00           H  
ATOM   1002  HG3 GLN    64     -12.797 -27.831 -25.927  0.00-21.00           H  
ATOM   1003  CD  GLN    64     -14.293 -28.451 -27.155  0.00-21.00           C  
ATOM   1004  OE1 GLN    64     -14.036 -29.608 -27.544  0.00-21.00           O  
ATOM   1005  NE2 GLN    64     -14.915 -27.512 -27.853  0.00-21.00           N  
ATOM   1006 HE21 GLN    64     -15.782 -27.047 -27.542  0.00-21.00           H  
ATOM   1007 HE22 GLN    64     -14.596 -27.385 -28.824  0.00-21.00           H  
ATOM   1008  C   GLN    64     -13.627 -27.578 -22.741  0.00-21.00           C  
ATOM   1009  O   GLN    64     -14.834 -27.612 -22.319  0.00-21.00           O  
ATOM   1010  N   VAL    65     -12.947 -26.482 -22.586  0.00-21.00           N  
ATOM   1011  H   VAL    65     -12.082 -26.493 -23.032  0.00-21.00           H  
ATOM   1012  CA  VAL    65     -13.496 -25.197 -22.143  0.00-21.00           C  
ATOM   1013  HA  VAL    65     -14.534 -25.320 -21.799  0.00-21.00           H  
ATOM   1014  CB  VAL    65     -12.627 -24.592 -20.920  0.00-21.00           C  
ATOM   1015  HB  VAL    65     -12.690 -23.437 -20.952  0.00-21.00           H  
ATOM   1016  CG1 VAL    65     -13.296 -25.074 -19.676  0.00-21.00           C  
ATOM   1017 HG11 VAL    65     -14.387 -24.816 -19.717  0.00-21.00           H  
ATOM   1018 HG12 VAL    65     -13.267 -26.140 -19.552  0.00-21.00           H  
ATOM   1019 HG13 VAL    65     -12.810 -24.579 -18.838  0.00-21.00           H  
ATOM   1020  CG2 VAL    65     -11.084 -25.121 -20.885  0.00-21.00           C  
ATOM   1021 HG21 VAL    65     -10.482 -24.477 -20.248  0.00-21.00           H  
ATOM   1022 HG22 VAL    65     -10.655 -25.059 -21.881  0.00-21.00           H  
ATOM   1023 HG23 VAL    65     -10.843 -26.160 -20.699  0.00-21.00           H  
ATOM   1024  C   VAL    65     -13.552 -24.189 -23.315  0.00-21.00           C  
ATOM   1025  O   VAL    65     -12.535 -23.787 -23.864  0.00-21.00           O  
ATOM   1026  N   GLY    66     -14.764 -23.850 -23.760  0.00-21.00           N  
ATOM   1027  H   GLY    66     -15.598 -24.125 -23.268  0.00-21.00           H  
ATOM   1028  CA  GLY    66     -14.986 -23.064 -24.981  0.00-21.00           C  
ATOM   1029  HA2 GLY    66     -16.050 -22.983 -25.091  0.00-21.00           H  
ATOM   1030  HA3 GLY    66     -14.589 -22.099 -24.828  0.00-21.00           H  
ATOM   1031  C   GLY    66     -14.506 -23.839 -26.192  0.00-21.00           C  
ATOM   1032  O   GLY    66     -15.019 -24.971 -26.463  0.00-21.00           O  
ATOM   1033  N   ASN    67     -13.472 -23.364 -26.869  0.00-21.00           N  
ATOM   1034  H   ASN    67     -13.104 -22.436 -26.589  0.00-21.00           H  
ATOM   1035  CA  ASN    67     -12.743 -24.156 -27.867  0.00-21.00           C  
ATOM   1036  HA  ASN    67     -13.250 -24.927 -28.363  0.00-21.00           H  
ATOM   1037  CB  ASN    67     -12.300 -23.145 -28.952  0.00-21.00           C  
ATOM   1038  HB2 ASN    67     -11.622 -23.568 -29.684  0.00-21.00           H  
ATOM   1039  HB3 ASN    67     -11.854 -22.285 -28.521  0.00-21.00           H  
ATOM   1040  CG  ASN    67     -13.497 -22.585 -29.721  0.00-21.00           C  
ATOM   1041  OD1 ASN    67     -13.967 -23.232 -30.677  0.00-21.00           O  
ATOM   1042  ND2 ASN    67     -13.947 -21.391 -29.279  0.00-21.00           N  
ATOM   1043 HD21 ASN    67     -13.403 -20.796 -28.622  0.00-21.00           H  
ATOM   1044 HD22 ASN    67     -14.949 -21.241 -29.401  0.00-21.00           H  
ATOM   1045  C   ASN    67     -11.511 -24.971 -27.445  0.00-21.00           C  
ATOM   1046  O   ASN    67     -10.987 -25.704 -28.256  0.00-21.00           O  
ATOM   1047  N   THR    68     -10.984 -24.614 -26.199  0.00-21.00           N  
ATOM   1048  H   THR    68     -11.609 -23.931 -25.660  0.00-21.00           H  
ATOM   1049  CA  THR    68      -9.720 -25.130 -25.630  0.00-21.00           C  
ATOM   1050  HA  THR    68      -8.855 -25.226 -26.353  0.00-21.00           H  
ATOM   1051  CB  THR    68      -9.404 -24.226 -24.436  0.00-21.00           C  
ATOM   1052  HB  THR    68     -10.247 -24.184 -23.730  0.00-21.00           H  
ATOM   1053  CG2 THR    68      -8.089 -24.642 -23.809  0.00-21.00           C  
ATOM   1054 HG21 THR    68      -8.018 -25.718 -23.623  0.00-21.00           H  
ATOM   1055 HG22 THR    68      -7.243 -24.310 -24.395  0.00-21.00           H  
ATOM   1056 HG23 THR    68      -8.007 -24.259 -22.774  0.00-21.00           H  
ATOM   1057  OG1 THR    68      -9.042 -22.908 -24.909  0.00-21.00           O  
ATOM   1058  HG1 THR    68      -8.819 -22.875 -25.845  0.00-21.00           H  
ATOM   1059  C   THR    68     -10.012 -26.563 -25.183  0.00-21.00           C  
ATOM   1060  O   THR    68     -10.726 -26.755 -24.206  0.00-21.00           O  
ATOM   1061  N   ARN    69      -9.314 -27.561 -25.741  0.00-21.00           N  
ATOM   1062  H   ARN    69      -8.769 -27.374 -26.584  0.00-21.00           H  
ATOM   1063  CA  ARN    69      -9.307 -29.035 -25.471  0.00-21.00           C  
ATOM   1064  HA  ARN    69     -10.261 -29.348 -25.010  0.00-21.00           H  
ATOM   1065  CB  ARN    69      -9.320 -29.773 -26.878  0.00-21.00           C  
ATOM   1066  HB2 ARN    69      -9.260 -30.856 -26.699  0.00-21.00           H  
ATOM   1067  HB3 ARN    69      -8.398 -29.600 -27.368  0.00-21.00           H  
ATOM   1068  CG  ARN    69     -10.527 -29.619 -27.754  0.00-21.00           C  
ATOM   1069  HG2 ARN    69     -11.377 -29.930 -27.216  0.00-21.00           H  
ATOM   1070  HG3 ARN    69     -10.667 -28.516 -27.698  0.00-21.00           H  
ATOM   1071  CD  ARN    69     -10.425 -30.177 -29.091  0.00-21.00           C  
ATOM   1072  HD2 ARN    69     -10.161 -31.256 -29.023  0.00-21.00           H  
ATOM   1073  HD3 ARN    69      -9.645 -29.730 -29.699  0.00-21.00           H  
ATOM   1074  NE  ARN    69     -11.680 -29.988 -29.818  0.00-21.00           N  
ATOM   1075  HE  ARN    69     -11.863 -30.835 -30.352  0.00-21.00           H  
ATOM   1076  CZ  ARN    69     -12.221 -28.759 -30.436  0.00-21.00           C  
ATOM   1077  NH1 ARN    69     -11.709 -27.611 -30.559  0.00-21.00           N  
ATOM   1078 HH11 ARN    69     -10.743 -27.425 -30.370  0.00-21.00           H  
ATOM   1079  NH2 ARN    69     -13.492 -28.953 -30.954  0.00-21.00           N  
ATOM   1080 HH21 ARN    69     -13.662 -28.227 -31.574  0.00-21.00           H  
ATOM   1081 HH22 ARN    69     -13.578 -29.729 -31.505  0.00-21.00           H  
ATOM   1082  C   ARN    69      -8.093 -29.473 -24.616  0.00-21.00           C  
ATOM   1083  O   ARN    69      -6.974 -29.508 -25.113  0.00-21.00           O  
ATOM   1084  N   THR    70      -8.249 -29.850 -23.320  0.00-21.00           N  
ATOM   1085  H   THR    70      -9.245 -29.903 -23.025  0.00-21.00           H  
ATOM   1086  CA  THR    70      -7.162 -30.396 -22.507  0.00-21.00           C  
ATOM   1087  HA  THR    70      -6.242 -30.675 -23.035  0.00-21.00           H  
ATOM   1088  CB  THR    70      -6.766 -29.316 -21.453  0.00-21.00           C  
ATOM   1089  HB  THR    70      -6.103 -29.814 -20.823  0.00-21.00           H  
ATOM   1090  CG2 THR    70      -6.103 -28.107 -22.111  0.00-21.00           C  
ATOM   1091 HG21 THR    70      -6.735 -27.689 -22.835  0.00-21.00           H  
ATOM   1092 HG22 THR    70      -5.831 -27.326 -21.305  0.00-21.00           H  
ATOM   1093 HG23 THR    70      -5.170 -28.298 -22.662  0.00-21.00           H  
ATOM   1094  OG1 THR    70      -7.828 -28.760 -20.691  0.00-21.00           O  
ATOM   1095  HG1 THR    70      -7.449 -28.126 -20.084  0.00-21.00           H  
ATOM   1096  C   THR    70      -7.568 -31.810 -21.910  0.00-21.00           C  
ATOM   1097  O   THR    70      -8.580 -32.422 -22.269  0.00-21.00           O  
ATOM   1098  N   ILE    71      -6.674 -32.394 -21.085  0.00-21.00           N  
ATOM   1099  H   ILE    71      -5.770 -31.914 -20.978  0.00-21.00           H  
ATOM   1100  CA  ILE    71      -6.899 -33.612 -20.316  0.00-21.00           C  
ATOM   1101  HA  ILE    71      -8.003 -33.971 -20.450  0.00-21.00           H  
ATOM   1102  CB  ILE    71      -6.070 -34.817 -20.800  0.00-21.00           C  
ATOM   1103  HB  ILE    71      -5.009 -34.514 -20.694  0.00-21.00           H  
ATOM   1104  CG2 ILE    71      -6.300 -36.023 -19.918  0.00-21.00           C  
ATOM   1105 HG21 ILE    71      -5.978 -35.925 -18.843  0.00-21.00           H  
ATOM   1106 HG22 ILE    71      -5.802 -36.886 -20.381  0.00-21.00           H  
ATOM   1107 HG23 ILE    71      -7.349 -36.269 -19.820  0.00-21.00           H  
ATOM   1108  CG1 ILE    71      -6.454 -35.323 -22.234  0.00-21.00           C  
ATOM   1109 HG12 ILE    71      -6.953 -34.482 -22.700  0.00-21.00           H  
ATOM   1110 HG13 ILE    71      -7.323 -36.085 -22.093  0.00-21.00           H  
ATOM   1111  CD1 ILE    71      -5.369 -36.000 -23.038  0.00-21.00           C  
ATOM   1112 HD11 ILE    71      -5.875 -36.184 -23.950  0.00-21.00           H  
ATOM   1113 HD12 ILE    71      -4.488 -35.394 -23.101  0.00-21.00           H  
ATOM   1114 HD13 ILE    71      -5.207 -36.964 -22.699  0.00-21.00           H  
ATOM   1115  C   ILE    71      -6.541 -33.228 -18.897  0.00-21.00           C  
ATOM   1116  O   ILE    71      -5.392 -32.917 -18.633  0.00-21.00           O  
ATOM   1117  N   ALA    72      -7.496 -33.356 -18.006  0.00-21.00           N  
ATOM   1118  H   ALA    72      -8.380 -33.688 -18.375  0.00-21.00           H  
ATOM   1119  CA  ALA    72      -7.370 -33.309 -16.569  0.00-21.00           C  
ATOM   1120  HA  ALA    72      -6.440 -32.815 -16.208  0.00-21.00           H  
ATOM   1121  CB  ALA    72      -8.553 -32.536 -16.057  0.00-21.00           C  
ATOM   1122  HB1 ALA    72      -9.363 -33.026 -16.534  0.00-21.00           H  
ATOM   1123  HB2 ALA    72      -8.653 -32.637 -14.999  0.00-21.00           H  
ATOM   1124  HB3 ALA    72      -8.466 -31.460 -16.419  0.00-21.00           H  
ATOM   1125  C   ALA    72      -7.287 -34.658 -15.964  0.00-21.00           C  
ATOM   1126  O   ALA    72      -8.306 -35.398 -15.955  0.00-21.00           O  
ATOM   1127  N   CYS    73      -6.101 -35.032 -15.500  0.00-21.00           N  
ATOM   1128  H   CYS    73      -5.377 -34.330 -15.569  0.00-21.00           H  
ATOM   1129  CA  CYS    73      -5.894 -36.250 -14.628  0.00-21.00           C  
ATOM   1130  HA  CYS    73      -6.849 -36.702 -14.412  0.00-21.00           H  
ATOM   1131  CB  CYS    73      -4.982 -37.278 -15.303  0.00-21.00           C  
ATOM   1132  HB2 CYS    73      -5.542 -38.063 -15.667  0.00-21.00           H  
ATOM   1133  HB3 CYS    73      -4.276 -37.593 -14.552  0.00-21.00           H  
ATOM   1134  SG  CYS    73      -3.961 -36.722 -16.727  0.00-21.00           S  
ATOM   1135  HG  CYS    73      -2.990 -36.062 -16.103  0.00-21.00           H  
ATOM   1136  C   CYS    73      -5.435 -35.903 -13.236  0.00-21.00           C  
ATOM   1137  O   CYS    73      -5.054 -34.751 -12.968  0.00-21.00           O  
ATOM   1138  N   GLN    74      -5.603 -36.927 -12.342  0.00-21.00           N  
ATOM   1139  H   GLN    74      -5.795 -37.863 -12.760  0.00-21.00           H  
ATOM   1140  CA  GLN    74      -4.873 -36.964 -11.057  0.00-21.00           C  
ATOM   1141  HA  GLN    74      -4.975 -35.945 -10.629  0.00-21.00           H  
ATOM   1142  CB  GLN    74      -5.559 -37.973 -10.075  0.00-21.00           C  
ATOM   1143  HB2 GLN    74      -5.112 -37.792  -9.093  0.00-21.00           H  
ATOM   1144  HB3 GLN    74      -6.632 -37.698 -10.069  0.00-21.00           H  
ATOM   1145  CG  GLN    74      -5.617 -39.536 -10.429  0.00-21.00           C  
ATOM   1146  HG2 GLN    74      -6.104 -39.527 -11.461  0.00-21.00           H  
ATOM   1147  HG3 GLN    74      -4.603 -39.955 -10.573  0.00-21.00           H  
ATOM   1148  CD  GLN    74      -6.299 -40.402  -9.359  0.00-21.00           C  
ATOM   1149  OE1 GLN    74      -6.856 -39.901  -8.383  0.00-21.00           O  
ATOM   1150  NE2 GLN    74      -6.115 -41.668  -9.546  0.00-21.00           N  
ATOM   1151 HE21 GLN    74      -5.859 -42.073 -10.407  0.00-21.00           H  
ATOM   1152 HE22 GLN    74      -6.548 -42.324  -8.880  0.00-21.00           H  
ATOM   1153  C   GLN    74      -3.455 -37.389 -11.314  0.00-21.00           C  
ATOM   1154  O   GLN    74      -3.166 -38.084 -12.308  0.00-21.00           O  
ATOM   1155  N   TYR    75      -2.572 -37.134 -10.343  0.00-21.00           N  
ATOM   1156  H   TYR    75      -3.001 -36.733  -9.468  0.00-21.00           H  
ATOM   1157  CA  TYR    75      -1.267 -37.792 -10.264  0.00-21.00           C  
ATOM   1158  HA  TYR    75      -0.719 -37.414 -11.133  0.00-21.00           H  
ATOM   1159  CB  TYR    75      -0.371 -37.360  -9.025  0.00-21.00           C  
ATOM   1160  HB2 TYR    75      -0.482 -36.312  -8.921  0.00-21.00           H  
ATOM   1161  HB3 TYR    75      -0.645 -37.867  -8.067  0.00-21.00           H  
ATOM   1162  CG  TYR    75       1.130 -37.553  -9.228  0.00-21.00           C  
ATOM   1163  CD1 TYR    75       1.754 -38.849  -9.279  0.00-21.00           C  
ATOM   1164  HD1 TYR    75       1.139 -39.732  -9.414  0.00-21.00           H  
ATOM   1165  CE1 TYR    75       3.141 -39.023  -9.425  0.00-21.00           C  
ATOM   1166  HE1 TYR    75       3.478 -40.032  -9.445  0.00-21.00           H  
ATOM   1167  CZ  TYR    75       3.972 -37.912  -9.442  0.00-21.00           C  
ATOM   1168  OH  TYR    75       5.337 -38.002  -9.450  0.00-21.00           O  
ATOM   1169  HH  TYR    75       5.670 -38.899  -9.689  0.00-21.00           H  
ATOM   1170  CE2 TYR    75       3.374 -36.588  -9.380  0.00-21.00           C  
ATOM   1171  HE2 TYR    75       3.970 -35.743  -9.358  0.00-21.00           H  
ATOM   1172  CD2 TYR    75       1.955 -36.464  -9.342  0.00-21.00           C  
ATOM   1173  HD2 TYR    75       1.508 -35.487  -9.407  0.00-21.00           H  
ATOM   1174  C   TYR    75      -1.517 -39.359 -10.169  0.00-21.00           C  
ATOM   1175  O   TYR    75      -2.145 -39.784  -9.149  0.00-21.00           O  
ATOM   1176  N   PRO    76      -1.007 -40.169 -11.170  0.00-21.00           N  
ATOM   1177  CD  PRO    76      -0.172 -39.737 -12.312  0.00-21.00           C  
ATOM   1178  HD2 PRO    76       0.539 -38.927 -12.039  0.00-21.00           H  
ATOM   1179  HD3 PRO    76      -0.949 -39.475 -12.958  0.00-21.00           H  
ATOM   1180  CG  PRO    76       0.502 -40.976 -12.817  0.00-21.00           C  
ATOM   1181  HG2 PRO    76       1.399 -41.105 -12.176  0.00-21.00           H  
ATOM   1182  HG3 PRO    76       0.794 -40.937 -13.834  0.00-21.00           H  
ATOM   1183  CB  PRO    76      -0.485 -42.095 -12.466  0.00-21.00           C  
ATOM   1184  HB2 PRO    76       0.034 -43.119 -12.298  0.00-21.00           H  
ATOM   1185  HB3 PRO    76      -1.143 -42.157 -13.286  0.00-21.00           H  
ATOM   1186  CA  PRO    76      -1.213 -41.619 -11.156  0.00-21.00           C  
ATOM   1187  HA  PRO    76      -2.314 -41.796 -11.255  0.00-21.00           H  
ATOM   1188  C   PRO    76      -0.649 -42.383 -10.000  0.00-21.00           C  
ATOM   1189  O   PRO    76       0.329 -41.960  -9.401  0.00-21.00           O  
ATOM   1190  N   LEU    77      -1.311 -43.544  -9.836  0.00-21.00           N  
ATOM   1191  H   LEU    77      -2.202 -43.622 -10.354  0.00-21.00           H  
ATOM   1192  CA  LEU    77      -0.885 -44.587  -8.937  0.00-21.00           C  
ATOM   1193  HA  LEU    77      -0.369 -44.108  -8.098  0.00-21.00           H  
ATOM   1194  CB  LEU    77      -2.035 -45.449  -8.492  0.00-21.00           C  
ATOM   1195  HB2 LEU    77      -1.644 -46.337  -7.913  0.00-21.00           H  
ATOM   1196  HB3 LEU    77      -2.540 -45.804  -9.369  0.00-21.00           H  
ATOM   1197  CG  LEU    77      -3.010 -44.701  -7.514  0.00-21.00           C  
ATOM   1198  HG  LEU    77      -3.351 -43.758  -8.040  0.00-21.00           H  
ATOM   1199  CD1 LEU    77      -4.295 -45.494  -7.279  0.00-21.00           C  
ATOM   1200 HD11 LEU    77      -4.236 -46.348  -6.677  0.00-21.00           H  
ATOM   1201 HD12 LEU    77      -4.958 -44.836  -6.711  0.00-21.00           H  
ATOM   1202 HD13 LEU    77      -4.742 -45.797  -8.198  0.00-21.00           H  
ATOM   1203  CD2 LEU    77      -2.339 -44.348  -6.171  0.00-21.00           C  
ATOM   1204 HD21 LEU    77      -3.174 -43.990  -5.519  0.00-21.00           H  
ATOM   1205 HD22 LEU    77      -1.538 -43.585  -6.320  0.00-21.00           H  
ATOM   1206 HD23 LEU    77      -1.859 -45.223  -5.748  0.00-21.00           H  
ATOM   1207  C   LEU    77       0.289 -45.442  -9.543  0.00-21.00           C  
ATOM   1208  O   LEU    77       0.361 -45.527 -10.789  0.00-21.00           O  
ATOM   1209  N   GLN    78       1.142 -46.132  -8.725  0.00-21.00           N  
ATOM   1210  H   GLN    78       0.995 -45.922  -7.727  0.00-21.00           H  
ATOM   1211  CA  GLN    78       2.265 -47.043  -9.111  0.00-21.00           C  
ATOM   1212  HA  GLN    78       3.032 -46.437  -9.570  0.00-21.00           H  
ATOM   1213  CB  GLN    78       2.902 -47.601  -7.854  0.00-21.00           C  
ATOM   1214  HB2 GLN    78       3.140 -46.674  -7.205  0.00-21.00           H  
ATOM   1215  HB3 GLN    78       2.208 -48.185  -7.312  0.00-21.00           H  
ATOM   1216  CG  GLN    78       4.102 -48.521  -7.987  0.00-21.00           C  
ATOM   1217  HG2 GLN    78       3.881 -49.436  -8.590  0.00-21.00           H  
ATOM   1218  HG3 GLN    78       4.326 -48.907  -7.005  0.00-21.00           H  
ATOM   1219  CD  GLN    78       5.255 -47.687  -8.534  0.00-21.00           C  
ATOM   1220  OE1 GLN    78       5.205 -47.399  -9.732  0.00-21.00           O  
ATOM   1221  NE2 GLN    78       6.365 -47.525  -7.849  0.00-21.00           N  
ATOM   1222 HE21 GLN    78       7.239 -47.459  -8.322  0.00-21.00           H  
ATOM   1223 HE22 GLN    78       6.298 -47.603  -6.868  0.00-21.00           H  
ATOM   1224  C   GLN    78       1.742 -48.094 -10.125  0.00-21.00           C  
ATOM   1225  O   GLN    78       2.386 -48.410 -11.178  0.00-21.00           O  
ATOM   1226  N   SER    79       0.558 -48.685  -9.874  0.00-21.00           N  
ATOM   1227  H   SER    79       0.164 -48.396  -8.934  0.00-21.00           H  
ATOM   1228  CA  SER    79      -0.136 -49.692 -10.693  0.00-21.00           C  
ATOM   1229  HA  SER    79       0.643 -50.378 -10.938  0.00-21.00           H  
ATOM   1230  CB  SER    79      -1.232 -50.368  -9.811  0.00-21.00           C  
ATOM   1231  HB2 SER    79      -1.722 -51.225 -10.270  0.00-21.00           H  
ATOM   1232  HB3 SER    79      -0.770 -50.700  -8.875  0.00-21.00           H  
ATOM   1233  OG  SER    79      -2.269 -49.473  -9.419  0.00-21.00           O  
ATOM   1234  HG  SER    79      -1.863 -48.918  -8.710  0.00-21.00           H  
ATOM   1235  C   SER    79      -0.865 -49.159 -11.954  0.00-21.00           C  
ATOM   1236  O   SER    79      -1.386 -50.004 -12.698  0.00-21.00           O  
ATOM   1237  N   GLN    80      -0.968 -47.855 -12.171  0.00-21.00           N  
ATOM   1238  H   GLN    80      -0.535 -47.276 -11.495  0.00-21.00           H  
ATOM   1239  CA  GLN    80      -1.653 -47.185 -13.308  0.00-21.00           C  
ATOM   1240  HA  GLN    80      -2.312 -47.838 -13.868  0.00-21.00           H  
ATOM   1241  CB  GLN    80      -2.422 -45.996 -12.664  0.00-21.00           C  
ATOM   1242  HB2 GLN    80      -2.685 -45.328 -13.464  0.00-21.00           H  
ATOM   1243  HB3 GLN    80      -1.775 -45.519 -12.028  0.00-21.00           H  
ATOM   1244  CG  GLN    80      -3.725 -46.423 -11.945  0.00-21.00           C  
ATOM   1245  HG2 GLN    80      -4.176 -47.157 -12.527  0.00-21.00           H  
ATOM   1246  HG3 GLN    80      -3.281 -47.000 -11.092  0.00-21.00           H  
ATOM   1247  CD  GLN    80      -4.533 -45.307 -11.383  0.00-21.00           C  
ATOM   1248  OE1 GLN    80      -3.924 -44.325 -11.052  0.00-21.00           O  
ATOM   1249  NE2 GLN    80      -5.863 -45.445 -11.397  0.00-21.00           N  
ATOM   1250 HE21 GLN    80      -6.227 -46.286 -11.728  0.00-21.00           H  
ATOM   1251 HE22 GLN    80      -6.490 -44.643 -11.028  0.00-21.00           H  
ATOM   1252  C   GLN    80      -0.627 -46.548 -14.320  0.00-21.00           C  
ATOM   1253  O   GLN    80      -0.970 -46.146 -15.489  0.00-21.00           O  
ATOM   1254  N   LEU    81       0.606 -46.467 -13.903  0.00-21.00           N  
ATOM   1255  H   LEU    81       0.744 -46.609 -12.928  0.00-21.00           H  
ATOM   1256  CA  LEU    81       1.737 -45.880 -14.645  0.00-21.00           C  
ATOM   1257  HA  LEU    81       1.558 -44.779 -14.745  0.00-21.00           H  
ATOM   1258  CB  LEU    81       3.043 -45.977 -13.881  0.00-21.00           C  
ATOM   1259  HB2 LEU    81       3.732 -45.619 -14.705  0.00-21.00           H  
ATOM   1260  HB3 LEU    81       3.209 -47.049 -13.713  0.00-21.00           H  
ATOM   1261  CG  LEU    81       3.398 -45.090 -12.620  0.00-21.00           C  
ATOM   1262  HG  LEU    81       2.692 -45.095 -11.791  0.00-21.00           H  
ATOM   1263  CD1 LEU    81       4.781 -45.488 -12.188  0.00-21.00           C  
ATOM   1264 HD11 LEU    81       4.802 -46.543 -11.934  0.00-21.00           H  
ATOM   1265 HD12 LEU    81       5.218 -44.980 -11.333  0.00-21.00           H  
ATOM   1266 HD13 LEU    81       5.547 -45.489 -13.004  0.00-21.00           H  
ATOM   1267  CD2 LEU    81       3.372 -43.597 -12.874  0.00-21.00           C  
ATOM   1268 HD21 LEU    81       4.209 -43.334 -13.546  0.00-21.00           H  
ATOM   1269 HD22 LEU    81       3.471 -42.983 -11.964  0.00-21.00           H  
ATOM   1270 HD23 LEU    81       2.415 -43.213 -13.401  0.00-21.00           H  
ATOM   1271  C   LEU    81       1.810 -46.364 -16.058  0.00-21.00           C  
ATOM   1272  O   LEU    81       1.988 -45.582 -16.946  0.00-21.00           O  
ATOM   1273  N   GLH    82       1.783 -47.695 -16.253  0.00-21.00           N  
ATOM   1274  H   GLH    82       1.566 -48.239 -15.436  0.00-21.00           H  
ATOM   1275  CA  GLH    82       1.924 -48.367 -17.558  0.00-21.00           C  
ATOM   1276  HA  GLH    82       2.901 -48.121 -17.960  0.00-21.00           H  
ATOM   1277  CB  GLH    82       1.940 -49.899 -17.421  0.00-21.00           C  
ATOM   1278  HB2 GLH    82       2.811 -50.227 -16.842  0.00-21.00           H  
ATOM   1279  HB3 GLH    82       1.081 -50.315 -16.911  0.00-21.00           H  
ATOM   1280  CG  GLH    82       1.989 -50.537 -18.842  0.00-21.00           C  
ATOM   1281  HG2 GLH    82       1.063 -50.261 -19.354  0.00-21.00           H  
ATOM   1282  HG3 GLH    82       2.740 -50.031 -19.512  0.00-21.00           H  
ATOM   1283  CD  GLH    82       2.222 -52.012 -18.843  0.00-21.00           C  
ATOM   1284  OE1 GLH    82       1.945 -52.710 -17.733  0.00-21.00           O  
ATOM   1285  OE2 GLH    82       2.742 -52.548 -19.853  0.00-21.00           O  
ATOM   1286  HE1 GLH    82       1.031 -52.624 -17.577  0.00-21.00           H  
ATOM   1287  C   GLH    82       0.797 -47.900 -18.526  0.00-21.00           C  
ATOM   1288  O   GLH    82       1.036 -47.447 -19.629  0.00-21.00           O  
ATOM   1289  N   SER    83      -0.464 -47.902 -18.045  0.00-21.00           N  
ATOM   1290  H   SER    83      -0.526 -48.299 -17.084  0.00-21.00           H  
ATOM   1291  CA  SER    83      -1.566 -47.269 -18.719  0.00-21.00           C  
ATOM   1292  HA  SER    83      -1.484 -47.683 -19.684  0.00-21.00           H  
ATOM   1293  CB  SER    83      -2.910 -47.501 -17.982  0.00-21.00           C  
ATOM   1294  HB2 SER    83      -3.087 -48.580 -17.840  0.00-21.00           H  
ATOM   1295  HB3 SER    83      -2.797 -47.238 -16.973  0.00-21.00           H  
ATOM   1296  OG  SER    83      -4.102 -46.875 -18.548  0.00-21.00           O  
ATOM   1297  HG  SER    83      -3.792 -46.076 -19.021  0.00-21.00           H  
ATOM   1298  C   SER    83      -1.384 -45.784 -19.047  0.00-21.00           C  
ATOM   1299  O   SER    83      -1.569 -45.361 -20.180  0.00-21.00           O  
ATOM   1300  N   HIE    84      -0.932 -45.013 -18.064  0.00-21.00           N  
ATOM   1301  H   HIE    84      -0.924 -45.465 -17.133  0.00-21.00           H  
ATOM   1302  CA  HIE    84      -0.672 -43.570 -18.153  0.00-21.00           C  
ATOM   1303  HA  HIE    84      -1.532 -42.979 -18.536  0.00-21.00           H  
ATOM   1304  CB  HIE    84      -0.293 -43.021 -16.778  0.00-21.00           C  
ATOM   1305  HB2 HIE    84       0.716 -43.451 -16.562  0.00-21.00           H  
ATOM   1306  HB3 HIE    84      -0.956 -43.426 -15.978  0.00-21.00           H  
ATOM   1307  CG  HIE    84      -0.134 -41.575 -16.572  0.00-21.00           C  
ATOM   1308  ND1 HIE    84      -1.193 -40.746 -16.161  0.00-21.00           N  
ATOM   1309  CE1 HIE    84      -0.688 -39.523 -16.126  0.00-21.00           C  
ATOM   1310  HE1 HIE    84      -1.263 -38.711 -15.867  0.00-21.00           H  
ATOM   1311  NE2 HIE    84       0.603 -39.471 -16.479  0.00-21.00           N  
ATOM   1312  HE2 HIE    84       1.197 -38.662 -16.474  0.00-21.00           H  
ATOM   1313  CD2 HIE    84       0.995 -40.775 -16.779  0.00-21.00           C  
ATOM   1314  HD2 HIE    84       1.991 -40.989 -17.058  0.00-21.00           H  
ATOM   1315  C   HIE    84       0.392 -43.225 -19.204  0.00-21.00           C  
ATOM   1316  O   HIE    84       0.164 -42.343 -19.988  0.00-21.00           O  
ATOM   1317  N   PHE    85       1.517 -43.963 -19.326  0.00-21.00           N  
ATOM   1318  H   PHE    85       1.539 -44.768 -18.678  0.00-21.00           H  
ATOM   1319  CA  PHE    85       2.518 -43.816 -20.367  0.00-21.00           C  
ATOM   1320  HA  PHE    85       2.907 -42.772 -20.420  0.00-21.00           H  
ATOM   1321  CB  PHE    85       3.735 -44.730 -19.987  0.00-21.00           C  
ATOM   1322  HB2 PHE    85       4.383 -44.950 -20.920  0.00-21.00           H  
ATOM   1323  HB3 PHE    85       3.390 -45.689 -19.705  0.00-21.00           H  
ATOM   1324  CG  PHE    85       4.703 -44.057 -18.959  0.00-21.00           C  
ATOM   1325  CD1 PHE    85       5.297 -42.760 -19.185  0.00-21.00           C  
ATOM   1326  HD1 PHE    85       5.150 -42.318 -20.184  0.00-21.00           H  
ATOM   1327  CE1 PHE    85       6.071 -42.163 -18.186  0.00-21.00           C  
ATOM   1328  HE1 PHE    85       6.381 -41.183 -18.225  0.00-21.00           H  
ATOM   1329  CZ  PHE    85       6.401 -42.914 -17.032  0.00-21.00           C  
ATOM   1330  HZ  PHE    85       7.065 -42.507 -16.285  0.00-21.00           H  
ATOM   1331  CE2 PHE    85       5.881 -44.137 -16.882  0.00-21.00           C  
ATOM   1332  HE2 PHE    85       5.999 -44.674 -16.032  0.00-21.00           H  
ATOM   1333  CD2 PHE    85       5.037 -44.781 -17.781  0.00-21.00           C  
ATOM   1334  HD2 PHE    85       4.579 -45.744 -17.513  0.00-21.00           H  
ATOM   1335  C   PHE    85       1.954 -44.184 -21.740  0.00-21.00           C  
ATOM   1336  O   PHE    85       2.156 -43.433 -22.700  0.00-21.00           O  
ATOM   1337  N   ARN    86       1.193 -45.334 -21.756  0.00-21.00           N  
ATOM   1338  H   ARN    86       1.052 -45.830 -20.949  0.00-21.00           H  
ATOM   1339  CA  ARN    86       0.397 -45.653 -23.008  0.00-21.00           C  
ATOM   1340  HA  ARN    86       1.091 -45.623 -23.806  0.00-21.00           H  
ATOM   1341  CB  ARN    86      -0.296 -47.017 -22.847  0.00-21.00           C  
ATOM   1342  HB2 ARN    86       0.451 -47.778 -22.505  0.00-21.00           H  
ATOM   1343  HB3 ARN    86      -0.994 -46.846 -21.995  0.00-21.00           H  
ATOM   1344  CG  ARN    86      -1.037 -47.391 -24.138  0.00-21.00           C  
ATOM   1345  HG2 ARN    86      -1.532 -48.333 -23.984  0.00-21.00           H  
ATOM   1346  HG3 ARN    86      -1.761 -46.611 -24.434  0.00-21.00           H  
ATOM   1347  CD  ARN    86      -0.008 -47.659 -25.333  0.00-21.00           C  
ATOM   1348  HD2 ARN    86      -0.489 -47.384 -26.259  0.00-21.00           H  
ATOM   1349  HD3 ARN    86       0.892 -47.051 -25.158  0.00-21.00           H  
ATOM   1350  NE  ARN    86       0.407 -49.033 -25.361  0.00-21.00           N  
ATOM   1351  HE  ARN    86       1.364 -49.149 -25.669  0.00-21.00           H  
ATOM   1352  CZ  ARN    86      -0.434 -49.992 -25.984  0.00-21.00           C  
ATOM   1353  NH1 ARN    86      -1.573 -49.739 -26.388  0.00-21.00           N  
ATOM   1354 HH11 ARN    86      -2.271 -49.941 -25.648  0.00-21.00           H  
ATOM   1355  NH2 ARN    86       0.146 -51.335 -25.930  0.00-21.00           N  
ATOM   1356 HH21 ARN    86      -0.606 -52.009 -26.232  0.00-21.00           H  
ATOM   1357 HH22 ARN    86       0.931 -51.393 -26.529  0.00-21.00           H  
ATOM   1358  C   ARN    86      -0.598 -44.600 -23.446  0.00-21.00           C  
ATOM   1359  O   ARN    86      -0.801 -44.375 -24.618  0.00-21.00           O  
ATOM   1360  N   MET    87      -1.189 -43.874 -22.498  0.00-21.00           N  
ATOM   1361  H   MET    87      -0.963 -44.215 -21.582  0.00-21.00           H  
ATOM   1362  CA  MET    87      -2.209 -42.844 -22.691  0.00-21.00           C  
ATOM   1363  HA  MET    87      -2.929 -43.156 -23.424  0.00-21.00           H  
ATOM   1364  CB  MET    87      -2.974 -42.509 -21.376  0.00-21.00           C  
ATOM   1365  HB2 MET    87      -3.272 -43.406 -20.880  0.00-21.00           H  
ATOM   1366  HB3 MET    87      -2.203 -42.067 -20.680  0.00-21.00           H  
ATOM   1367  CG  MET    87      -4.139 -41.507 -21.383  0.00-21.00           C  
ATOM   1368  HG2 MET    87      -5.055 -42.082 -21.549  0.00-21.00           H  
ATOM   1369  HG3 MET    87      -3.962 -40.689 -22.062  0.00-21.00           H  
ATOM   1370  SD  MET    87      -4.357 -40.802 -19.728  0.00-21.00           S  
ATOM   1371  CE  MET    87      -2.983 -39.707 -19.464  0.00-21.00           C  
ATOM   1372  HE1 MET    87      -3.051 -39.035 -20.337  0.00-21.00           H  
ATOM   1373  HE2 MET    87      -2.066 -40.315 -19.523  0.00-21.00           H  
ATOM   1374  HE3 MET    87      -2.968 -38.978 -18.609  0.00-21.00           H  
ATOM   1375  C   MET    87      -1.463 -41.597 -23.222  0.00-21.00           C  
ATOM   1376  O   MET    87      -2.000 -41.029 -24.158  0.00-21.00           O  
ATOM   1377  N   LEU    88      -0.292 -41.183 -22.628  0.00-21.00           N  
ATOM   1378  H   LEU    88      -0.137 -41.636 -21.665  0.00-21.00           H  
ATOM   1379  CA  LEU    88       0.598 -40.164 -23.113  0.00-21.00           C  
ATOM   1380  HA  LEU    88       0.066 -39.205 -22.971  0.00-21.00           H  
ATOM   1381  CB  LEU    88       1.877 -40.153 -22.090  0.00-21.00           C  
ATOM   1382  HB2 LEU    88       2.143 -41.194 -21.864  0.00-21.00           H  
ATOM   1383  HB3 LEU    88       2.817 -39.724 -22.519  0.00-21.00           H  
ATOM   1384  CG  LEU    88       1.514 -39.436 -20.752  0.00-21.00           C  
ATOM   1385  HG  LEU    88       0.663 -39.852 -20.322  0.00-21.00           H  
ATOM   1386  CD1 LEU    88       2.636 -39.775 -19.758  0.00-21.00           C  
ATOM   1387 HD11 LEU    88       2.463 -39.109 -18.874  0.00-21.00           H  
ATOM   1388 HD12 LEU    88       3.651 -39.646 -20.208  0.00-21.00           H  
ATOM   1389 HD13 LEU    88       2.547 -40.771 -19.523  0.00-21.00           H  
ATOM   1390  CD2 LEU    88       1.435 -37.930 -20.914  0.00-21.00           C  
ATOM   1391 HD21 LEU    88       2.105 -37.618 -21.730  0.00-21.00           H  
ATOM   1392 HD22 LEU    88       1.480 -37.373 -19.975  0.00-21.00           H  
ATOM   1393 HD23 LEU    88       0.384 -37.612 -21.240  0.00-21.00           H  
ATOM   1394  C   LEU    88       1.074 -40.377 -24.543  0.00-21.00           C  
ATOM   1395  O   LEU    88       0.858 -39.459 -25.367  0.00-21.00           O  
ATOM   1396  N   ALA    89       1.544 -41.585 -24.880  0.00-21.00           N  
ATOM   1397  H   ALA    89       1.524 -42.304 -24.115  0.00-21.00           H  
ATOM   1398  CA  ALA    89       2.042 -41.953 -26.203  0.00-21.00           C  
ATOM   1399  HA  ALA    89       2.858 -41.251 -26.559  0.00-21.00           H  
ATOM   1400  CB  ALA    89       2.695 -43.337 -26.177  0.00-21.00           C  
ATOM   1401  HB1 ALA    89       2.097 -44.085 -25.689  0.00-21.00           H  
ATOM   1402  HB2 ALA    89       3.626 -43.259 -25.608  0.00-21.00           H  
ATOM   1403  HB3 ALA    89       3.028 -43.674 -27.179  0.00-21.00           H  
ATOM   1404  C   ALA    89       0.968 -42.036 -27.303  0.00-21.00           C  
ATOM   1405  O   ALA    89       1.182 -41.321 -28.325  0.00-21.00           O  
ATOM   1406  N   GLH    90      -0.170 -42.668 -27.039  0.00-21.00           N  
ATOM   1407  H   GLH    90      -0.370 -43.006 -26.130  0.00-21.00           H  
ATOM   1408  CA  GLH    90      -1.246 -42.727 -28.045  0.00-21.00           C  
ATOM   1409  HA  GLH    90      -0.840 -43.115 -28.992  0.00-21.00           H  
ATOM   1410  CB  GLH    90      -2.364 -43.680 -27.603  0.00-21.00           C  
ATOM   1411  HB2 GLH    90      -2.873 -43.346 -26.698  0.00-21.00           H  
ATOM   1412  HB3 GLH    90      -3.066 -43.737 -28.451  0.00-21.00           H  
ATOM   1413  CG  GLH    90      -1.785 -45.076 -27.346  0.00-21.00           C  
ATOM   1414  HG2 GLH    90      -1.224 -45.377 -28.185  0.00-21.00           H  
ATOM   1415  HG3 GLH    90      -1.132 -45.104 -26.438  0.00-21.00           H  
ATOM   1416  CD  GLH    90      -2.889 -46.072 -27.064  0.00-21.00           C  
ATOM   1417  OE1 GLH    90      -3.936 -45.664 -26.277  0.00-21.00           O  
ATOM   1418  OE2 GLH    90      -2.715 -47.229 -27.448  0.00-21.00           O  
ATOM   1419  HE1 GLH    90      -3.555 -45.266 -25.539  0.00-21.00           H  
ATOM   1420  C   GLH    90      -1.810 -41.346 -28.340  0.00-21.00           C  
ATOM   1421  O   GLH    90      -2.263 -41.083 -29.443  0.00-21.00           O  
ATOM   1422  N   ASN    91      -1.900 -40.460 -27.289  0.00-21.00           N  
ATOM   1423  H   ASN    91      -1.515 -40.816 -26.480  0.00-21.00           H  
ATOM   1424  CA  ASN    91      -2.411 -39.112 -27.467  0.00-21.00           C  
ATOM   1425  HA  ASN    91      -3.342 -39.190 -28.020  0.00-21.00           H  
ATOM   1426  CB  ASN    91      -2.660 -38.563 -26.080  0.00-21.00           C  
ATOM   1427  HB2 ASN    91      -1.834 -38.694 -25.360  0.00-21.00           H  
ATOM   1428  HB3 ASN    91      -3.532 -39.067 -25.643  0.00-21.00           H  
ATOM   1429  CG  ASN    91      -3.051 -37.069 -26.040  0.00-21.00           C  
ATOM   1430  OD1 ASN    91      -3.960 -36.633 -26.752  0.00-21.00           O  
ATOM   1431  ND2 ASN    91      -2.313 -36.309 -25.255  0.00-21.00           N  
ATOM   1432 HD21 ASN    91      -2.607 -35.325 -25.043  0.00-21.00           H  
ATOM   1433 HD22 ASN    91      -1.515 -36.583 -24.668  0.00-21.00           H  
ATOM   1434  C   ASN    91      -1.438 -38.298 -28.345  0.00-21.00           C  
ATOM   1435  O   ASN    91      -1.841 -37.265 -28.855  0.00-21.00           O  
ATOM   1436  N   ARN    92      -0.164 -38.742 -28.549  0.00-21.00           N  
ATOM   1437  H   ARN    92      -0.022 -39.648 -28.490  0.00-21.00           H  
ATOM   1438  CA  ARN    92       0.805 -37.859 -29.185  0.00-21.00           C  
ATOM   1439  HA  ARN    92       1.738 -38.381 -29.239  0.00-21.00           H  
ATOM   1440  CB  ARN    92       0.244 -37.507 -30.584  0.00-21.00           C  
ATOM   1441  HB2 ARN    92       0.475 -36.438 -30.818  0.00-21.00           H  
ATOM   1442  HB3 ARN    92      -0.837 -37.616 -30.651  0.00-21.00           H  
ATOM   1443  CG  ARN    92       0.853 -38.427 -31.707  0.00-21.00           C  
ATOM   1444  HG2 ARN    92       1.790 -38.125 -32.053  0.00-21.00           H  
ATOM   1445  HG3 ARN    92       0.165 -38.380 -32.559  0.00-21.00           H  
ATOM   1446  CD  ARN    92       0.893 -39.900 -31.225  0.00-21.00           C  
ATOM   1447  HD2 ARN    92       1.630 -40.121 -30.455  0.00-21.00           H  
ATOM   1448  HD3 ARN    92      -0.118 -40.141 -30.945  0.00-21.00           H  
ATOM   1449  NE  ARN    92       1.117 -40.772 -32.379  0.00-21.00           N  
ATOM   1450  HE  ARN    92       0.416 -40.631 -33.132  0.00-21.00           H  
ATOM   1451  CZ  ARN    92       1.345 -42.186 -32.139  0.00-21.00           C  
ATOM   1452  NH1 ARN    92       1.514 -42.707 -31.033  0.00-21.00           N  
ATOM   1453 HH11 ARN    92       2.287 -42.311 -30.457  0.00-21.00           H  
ATOM   1454  NH2 ARN    92       1.584 -42.946 -33.271  0.00-21.00           N  
ATOM   1455 HH21 ARN    92       1.292 -42.561 -34.133  0.00-21.00           H  
ATOM   1456 HH22 ARN    92       1.196 -43.833 -33.198  0.00-21.00           H  
ATOM   1457  C   ARN    92       0.959 -36.588 -28.367  0.00-21.00           C  
ATOM   1458  O   ARN    92       0.743 -35.503 -28.900  0.00-21.00           O  
ATOM   1459  N   THR    93       1.106 -36.680 -27.060  0.00-21.00           N  
ATOM   1460  H   THR    93       1.429 -37.568 -26.684  0.00-21.00           H  
ATOM   1461  CA  THR    93       0.984 -35.591 -26.129  0.00-21.00           C  
ATOM   1462  HA  THR    93      -0.026 -35.297 -26.232  0.00-21.00           H  
ATOM   1463  CB  THR    93       1.192 -36.213 -24.744  0.00-21.00           C  
ATOM   1464  HB  THR    93       2.114 -36.779 -24.729  0.00-21.00           H  
ATOM   1465  CG2 THR    93       1.042 -35.185 -23.653  0.00-21.00           C  
ATOM   1466 HG21 THR    93       1.880 -34.509 -23.667  0.00-21.00           H  
ATOM   1467 HG22 THR    93       0.841 -35.650 -22.660  0.00-21.00           H  
ATOM   1468 HG23 THR    93       0.058 -34.653 -23.682  0.00-21.00           H  
ATOM   1469  OG1 THR    93       0.083 -37.087 -24.394  0.00-21.00           O  
ATOM   1470  HG1 THR    93       0.235 -37.892 -24.889  0.00-21.00           H  
ATOM   1471  C   THR    93       1.910 -34.392 -26.395  0.00-21.00           C  
ATOM   1472  O   THR    93       3.179 -34.583 -26.404  0.00-21.00           O  
ATOM   1473  N   PRO    94       1.430 -33.140 -26.669  0.00-21.00           N  
ATOM   1474  CD  PRO    94       0.029 -32.904 -26.872  0.00-21.00           C  
ATOM   1475  HD2 PRO    94      -0.366 -33.278 -27.813  0.00-21.00           H  
ATOM   1476  HD3 PRO    94      -0.495 -33.175 -25.970  0.00-21.00           H  
ATOM   1477  CG  PRO    94      -0.094 -31.392 -27.064  0.00-21.00           C  
ATOM   1478  HG2 PRO    94      -0.931 -30.926 -27.690  0.00-21.00           H  
ATOM   1479  HG3 PRO    94      -0.161 -30.979 -26.087  0.00-21.00           H  
ATOM   1480  CB  PRO    94       1.202 -31.069 -27.700  0.00-21.00           C  
ATOM   1481  HB2 PRO    94       1.472 -30.023 -27.644  0.00-21.00           H  
ATOM   1482  HB3 PRO    94       1.186 -31.368 -28.798  0.00-21.00           H  
ATOM   1483  CA  PRO    94       2.201 -31.948 -26.997  0.00-21.00           C  
ATOM   1484  HA  PRO    94       3.002 -32.179 -27.709  0.00-21.00           H  
ATOM   1485  C   PRO    94       2.970 -31.394 -25.740  0.00-21.00           C  
ATOM   1486  O   PRO    94       4.023 -30.785 -25.961  0.00-21.00           O  
ATOM   1487  N   VAL    95       2.352 -31.514 -24.557  0.00-21.00           N  
ATOM   1488  H   VAL    95       1.367 -31.944 -24.474  0.00-21.00           H  
ATOM   1489  CA  VAL    95       2.919 -31.020 -23.279  0.00-21.00           C  
ATOM   1490  HA  VAL    95       4.003 -31.273 -23.265  0.00-21.00           H  
ATOM   1491  CB  VAL    95       2.698 -29.494 -23.120  0.00-21.00           C  
ATOM   1492  HB  VAL    95       3.168 -29.064 -24.044  0.00-21.00           H  
ATOM   1493  CG1 VAL    95       1.242 -29.078 -23.188  0.00-21.00           C  
ATOM   1494 HG11 VAL    95       0.696 -29.602 -24.007  0.00-21.00           H  
ATOM   1495 HG12 VAL    95       1.038 -28.009 -23.339  0.00-21.00           H  
ATOM   1496 HG13 VAL    95       0.874 -29.254 -22.151  0.00-21.00           H  
ATOM   1497  CG2 VAL    95       3.456 -28.927 -21.918  0.00-21.00           C  
ATOM   1498 HG21 VAL    95       4.382 -29.351 -21.834  0.00-21.00           H  
ATOM   1499 HG22 VAL    95       2.977 -29.064 -20.937  0.00-21.00           H  
ATOM   1500 HG23 VAL    95       3.691 -27.863 -21.865  0.00-21.00           H  
ATOM   1501  C   VAL    95       2.275 -31.895 -22.218  0.00-21.00           C  
ATOM   1502  O   VAL    95       1.052 -32.238 -22.246  0.00-21.00           O  
ATOM   1503  N   LEU    96       3.060 -32.240 -21.164  0.00-21.00           N  
ATOM   1504  H   LEU    96       4.058 -32.041 -21.286  0.00-21.00           H  
ATOM   1505  CA  LEU    96       2.645 -32.786 -19.903  0.00-21.00           C  
ATOM   1506  HA  LEU    96       1.546 -32.944 -20.028  0.00-21.00           H  
ATOM   1507  CB  LEU    96       3.428 -34.094 -19.802  0.00-21.00           C  
ATOM   1508  HB2 LEU    96       3.031 -34.768 -20.542  0.00-21.00           H  
ATOM   1509  HB3 LEU    96       4.496 -33.976 -20.107  0.00-21.00           H  
ATOM   1510  CG  LEU    96       3.423 -34.786 -18.425  0.00-21.00           C  
ATOM   1511  HG  LEU    96       3.912 -34.097 -17.742  0.00-21.00           H  
ATOM   1512  CD1 LEU    96       2.008 -35.040 -17.888  0.00-21.00           C  
ATOM   1513 HD11 LEU    96       1.265 -35.549 -18.638  0.00-21.00           H  
ATOM   1514 HD12 LEU    96       2.031 -35.661 -16.964  0.00-21.00           H  
ATOM   1515 HD13 LEU    96       1.515 -34.093 -17.605  0.00-21.00           H  
ATOM   1516  CD2 LEU    96       4.125 -36.121 -18.424  0.00-21.00           C  
ATOM   1517 HD21 LEU    96       5.144 -36.009 -18.624  0.00-21.00           H  
ATOM   1518 HD22 LEU    96       3.601 -36.808 -19.090  0.00-21.00           H  
ATOM   1519 HD23 LEU    96       4.072 -36.654 -17.458  0.00-21.00           H  
ATOM   1520  C   LEU    96       2.967 -31.676 -18.868  0.00-21.00           C  
ATOM   1521  O   LEU    96       4.170 -31.428 -18.672  0.00-21.00           O  
ATOM   1522  N   ALA    97       1.982 -31.062 -18.227  0.00-21.00           N  
ATOM   1523  H   ALA    97       1.034 -31.373 -18.493  0.00-21.00           H  
ATOM   1524  CA  ALA    97       2.134 -30.140 -17.142  0.00-21.00           C  
ATOM   1525  HA  ALA    97       3.128 -29.670 -17.136  0.00-21.00           H  
ATOM   1526  CB  ALA    97       1.147 -28.953 -17.372  0.00-21.00           C  
ATOM   1527  HB1 ALA    97       0.920 -28.447 -16.429  0.00-21.00           H  
ATOM   1528  HB2 ALA    97       0.184 -29.215 -17.676  0.00-21.00           H  
ATOM   1529  HB3 ALA    97       1.639 -28.147 -17.884  0.00-21.00           H  
ATOM   1530  C   ALA    97       1.868 -30.791 -15.736  0.00-21.00           C  
ATOM   1531  O   ALA    97       0.676 -30.947 -15.253  0.00-21.00           O  
ATOM   1532  N   VAL    98       2.954 -31.022 -15.047  0.00-21.00           N  
ATOM   1533  H   VAL    98       3.824 -30.671 -15.475  0.00-21.00           H  
ATOM   1534  CA  VAL    98       3.035 -31.499 -13.650  0.00-21.00           C  
ATOM   1535  HA  VAL    98       2.145 -32.096 -13.471  0.00-21.00           H  
ATOM   1536  CB  VAL    98       4.173 -32.498 -13.426  0.00-21.00           C  
ATOM   1537  HB  VAL    98       5.085 -31.881 -13.323  0.00-21.00           H  
ATOM   1538  CG1 VAL    98       4.148 -33.142 -12.018  0.00-21.00           C  
ATOM   1539 HG11 VAL    98       3.150 -33.424 -11.661  0.00-21.00           H  
ATOM   1540 HG12 VAL    98       4.679 -32.528 -11.304  0.00-21.00           H  
ATOM   1541 HG13 VAL    98       4.628 -34.097 -12.022  0.00-21.00           H  
ATOM   1542  CG2 VAL    98       4.542 -33.449 -14.591  0.00-21.00           C  
ATOM   1543 HG21 VAL    98       5.384 -34.013 -14.417  0.00-21.00           H  
ATOM   1544 HG22 VAL    98       4.598 -32.859 -15.462  0.00-21.00           H  
ATOM   1545 HG23 VAL    98       3.698 -34.084 -14.803  0.00-21.00           H  
ATOM   1546  C   VAL    98       3.022 -30.307 -12.739  0.00-21.00           C  
ATOM   1547  O   VAL    98       3.993 -29.556 -12.875  0.00-21.00           O  
ATOM   1548  N   LEU    99       1.991 -30.123 -11.963  0.00-21.00           N  
ATOM   1549  H   LEU    99       1.123 -30.665 -12.196  0.00-21.00           H  
ATOM   1550  CA  LEU    99       1.914 -29.021 -10.977  0.00-21.00           C  
ATOM   1551  HA  LEU    99       2.640 -28.247 -11.178  0.00-21.00           H  
ATOM   1552  CB  LEU    99       0.547 -28.256 -11.002  0.00-21.00           C  
ATOM   1553  HB2 LEU    99      -0.178 -29.019 -10.727  0.00-21.00           H  
ATOM   1554  HB3 LEU    99       0.430 -27.517 -10.326  0.00-21.00           H  
ATOM   1555  CG  LEU    99       0.142 -27.896 -12.495  0.00-21.00           C  
ATOM   1556  HG  LEU    99       0.040 -28.779 -13.113  0.00-21.00           H  
ATOM   1557  CD1 LEU    99      -1.209 -27.180 -12.401  0.00-21.00           C  
ATOM   1558 HD11 LEU    99      -1.180 -26.499 -11.544  0.00-21.00           H  
ATOM   1559 HD12 LEU    99      -1.639 -26.629 -13.250  0.00-21.00           H  
ATOM   1560 HD13 LEU    99      -1.897 -27.909 -12.084  0.00-21.00           H  
ATOM   1561  CD2 LEU    99       1.230 -26.952 -13.166  0.00-21.00           C  
ATOM   1562 HD21 LEU    99       1.612 -26.173 -12.484  0.00-21.00           H  
ATOM   1563 HD22 LEU    99       2.188 -27.525 -13.349  0.00-21.00           H  
ATOM   1564 HD23 LEU    99       1.000 -26.619 -14.177  0.00-21.00           H  
ATOM   1565  C   LEU    99       1.984 -29.551  -9.496  0.00-21.00           C  
ATOM   1566  O   LEU    99       1.779 -28.847  -8.503  0.00-21.00           O  
ATOM   1567  N   ALA   100       2.202 -30.826  -9.328  0.00-21.00           N  
ATOM   1568  H   ALA   100       2.342 -31.391 -10.141  0.00-21.00           H  
ATOM   1569  CA  ALA   100       2.528 -31.458  -8.038  0.00-21.00           C  
ATOM   1570  HA  ALA   100       1.847 -31.041  -7.239  0.00-21.00           H  
ATOM   1571  CB  ALA   100       2.434 -32.978  -8.348  0.00-21.00           C  
ATOM   1572  HB1 ALA   100       2.665 -33.467  -7.377  0.00-21.00           H  
ATOM   1573  HB2 ALA   100       3.103 -33.364  -9.104  0.00-21.00           H  
ATOM   1574  HB3 ALA   100       1.438 -33.380  -8.470  0.00-21.00           H  
ATOM   1575  C   ALA   100       3.892 -31.121  -7.588  0.00-21.00           C  
ATOM   1576  O   ALA   100       4.854 -31.118  -8.407  0.00-21.00           O  
ATOM   1577  N   SER   101       3.983 -30.784  -6.319  0.00-21.00           N  
ATOM   1578  H   SER   101       3.159 -30.806  -5.735  0.00-21.00           H  
ATOM   1579  CA  SER   101       5.179 -30.301  -5.650  0.00-21.00           C  
ATOM   1580  HA  SER   101       5.785 -29.689  -6.363  0.00-21.00           H  
ATOM   1581  CB  SER   101       4.858 -29.393  -4.450  0.00-21.00           C  
ATOM   1582  HB2 SER   101       4.188 -28.501  -4.808  0.00-21.00           H  
ATOM   1583  HB3 SER   101       5.721 -28.929  -4.050  0.00-21.00           H  
ATOM   1584  OG  SER   101       4.199 -30.021  -3.450  0.00-21.00           O  
ATOM   1585  HG  SER   101       3.335 -30.279  -3.829  0.00-21.00           H  
ATOM   1586  C   SER   101       6.215 -31.420  -5.263  0.00-21.00           C  
ATOM   1587  O   SER   101       5.768 -32.576  -5.312  0.00-21.00           O  
ATOM   1588  N   SER   102       7.504 -31.129  -5.104  0.00-21.00           N  
ATOM   1589  H   SER   102       7.927 -30.162  -5.089  0.00-21.00           H  
ATOM   1590  CA  SER   102       8.502 -32.150  -4.687  0.00-21.00           C  
ATOM   1591  HA  SER   102       8.432 -32.798  -5.576  0.00-21.00           H  
ATOM   1592  CB  SER   102       9.934 -31.575  -4.690  0.00-21.00           C  
ATOM   1593  HB2 SER   102      10.178 -31.020  -5.619  0.00-21.00           H  
ATOM   1594  HB3 SER   102      10.729 -32.332  -4.371  0.00-21.00           H  
ATOM   1595  OG  SER   102      10.025 -30.653  -3.653  0.00-21.00           O  
ATOM   1596  HG  SER   102      10.316 -29.898  -4.052  0.00-21.00           H  
ATOM   1597  C   SER   102       8.159 -33.009  -3.462  0.00-21.00           C  
ATOM   1598  O   SER   102       8.433 -34.184  -3.387  0.00-21.00           O  
ATOM   1599  N   SER   103       7.556 -32.336  -2.444  0.00-21.00           N  
ATOM   1600  H   SER   103       7.551 -31.328  -2.543  0.00-21.00           H  
ATOM   1601  CA  SER   103       7.200 -32.860  -1.123  0.00-21.00           C  
ATOM   1602  HA  SER   103       7.917 -33.595  -0.772  0.00-21.00           H  
ATOM   1603  CB  SER   103       7.200 -31.762  -0.071  0.00-21.00           C  
ATOM   1604  HB2 SER   103       6.991 -32.216   0.911  0.00-21.00           H  
ATOM   1605  HB3 SER   103       8.125 -31.228   0.091  0.00-21.00           H  
ATOM   1606  OG  SER   103       6.271 -30.783  -0.467  0.00-21.00           O  
ATOM   1607  HG  SER   103       6.633 -30.266  -1.173  0.00-21.00           H  
ATOM   1608  C   SER   103       5.789 -33.522  -1.180  0.00-21.00           C  
ATOM   1609  O   SER   103       5.278 -34.056  -0.175  0.00-21.00           O  
ATOM   1610  N   GLU   104       5.138 -33.561  -2.374  0.00-21.00           N  
ATOM   1611  H   GLU   104       5.520 -33.050  -3.175  0.00-21.00           H  
ATOM   1612  CA  GLU   104       3.923 -34.346  -2.581  0.00-21.00           C  
ATOM   1613  HA  GLU   104       3.483 -34.599  -1.673  0.00-21.00           H  
ATOM   1614  CB  GLU   104       2.905 -33.548  -3.466  0.00-21.00           C  
ATOM   1615  HB2 GLU   104       3.485 -33.173  -4.271  0.00-21.00           H  
ATOM   1616  HB3 GLU   104       2.224 -34.234  -3.806  0.00-21.00           H  
ATOM   1617  CG  GLU   104       2.051 -32.548  -2.694  0.00-21.00           C  
ATOM   1618  HG2 GLU   104       2.692 -31.891  -2.134  0.00-21.00           H  
ATOM   1619  HG3 GLU   104       1.288 -33.033  -2.033  0.00-21.00           H  
ATOM   1620  CD  GLU   104       1.255 -31.727  -3.684  0.00-21.00           C  
ATOM   1621  OE1 GLU   104       1.834 -30.951  -4.475  0.00-21.00           O  
ATOM   1622  OE2 GLU   104      -0.001 -31.799  -3.644  0.00-21.00           O  
ATOM   1623  C   GLU   104       4.357 -35.674  -3.263  0.00-21.00           C  
ATOM   1624  O   GLU   104       3.971 -36.763  -2.834  0.00-21.00           O  
ATOM   1625  N   ILE   105       5.242 -35.552  -4.283  0.00-21.00           N  
ATOM   1626  H   ILE   105       5.396 -34.624  -4.601  0.00-21.00           H  
ATOM   1627  CA  ILE   105       6.007 -36.683  -4.974  0.00-21.00           C  
ATOM   1628  HA  ILE   105       5.318 -37.345  -5.419  0.00-21.00           H  
ATOM   1629  CB  ILE   105       6.920 -36.045  -6.056  0.00-21.00           C  
ATOM   1630  HB  ILE   105       7.595 -35.328  -5.578  0.00-21.00           H  
ATOM   1631  CG2 ILE   105       7.743 -37.167  -6.770  0.00-21.00           C  
ATOM   1632 HG21 ILE   105       7.142 -38.032  -7.200  0.00-21.00           H  
ATOM   1633 HG22 ILE   105       8.434 -36.836  -7.602  0.00-21.00           H  
ATOM   1634 HG23 ILE   105       8.414 -37.643  -6.078  0.00-21.00           H  
ATOM   1635  CG1 ILE   105       6.054 -35.238  -7.132  0.00-21.00           C  
ATOM   1636 HG12 ILE   105       5.444 -34.509  -6.644  0.00-21.00           H  
ATOM   1637 HG13 ILE   105       5.357 -35.858  -7.622  0.00-21.00           H  
ATOM   1638  CD1 ILE   105       6.865 -34.482  -8.197  0.00-21.00           C  
ATOM   1639 HD11 ILE   105       7.885 -34.388  -7.814  0.00-21.00           H  
ATOM   1640 HD12 ILE   105       6.412 -33.541  -8.460  0.00-21.00           H  
ATOM   1641 HD13 ILE   105       7.000 -35.194  -9.031  0.00-21.00           H  
ATOM   1642  C   ILE   105       6.841 -37.496  -3.943  0.00-21.00           C  
ATOM   1643  O   ILE   105       6.780 -38.693  -3.845  0.00-21.00           O  
ATOM   1644  N   ALA   106       7.615 -36.803  -3.035  0.00-21.00           N  
ATOM   1645  H   ALA   106       7.629 -35.805  -3.082  0.00-21.00           H  
ATOM   1646  CA  ALA   106       8.569 -37.377  -2.090  0.00-21.00           C  
ATOM   1647  HA  ALA   106       9.011 -38.275  -2.571  0.00-21.00           H  
ATOM   1648  CB  ALA   106       9.688 -36.361  -1.974  0.00-21.00           C  
ATOM   1649  HB1 ALA   106      10.534 -36.645  -1.374  0.00-21.00           H  
ATOM   1650  HB2 ALA   106      10.083 -36.318  -2.909  0.00-21.00           H  
ATOM   1651  HB3 ALA   106       9.578 -35.322  -1.522  0.00-21.00           H  
ATOM   1652  C   ALA   106       7.939 -37.718  -0.733  0.00-21.00           C  
ATOM   1653  O   ALA   106       8.649 -37.764   0.257  0.00-21.00           O  
ATOM   1654  N   ASN   107       6.637 -37.966  -0.769  0.00-21.00           N  
ATOM   1655  H   ASN   107       6.227 -37.978  -1.663  0.00-21.00           H  
ATOM   1656  CA  ASN   107       5.971 -38.462   0.470  0.00-21.00           C  
ATOM   1657  HA  ASN   107       6.494 -38.339   1.372  0.00-21.00           H  
ATOM   1658  CB  ASN   107       4.743 -37.624   0.854  0.00-21.00           C  
ATOM   1659  HB2 ASN   107       4.068 -37.686   0.012  0.00-21.00           H  
ATOM   1660  HB3 ASN   107       5.143 -36.649   0.973  0.00-21.00           H  
ATOM   1661  CG  ASN   107       4.030 -38.022   2.091  0.00-21.00           C  
ATOM   1662  OD1 ASN   107       4.056 -39.151   2.577  0.00-21.00           O  
ATOM   1663  ND2 ASN   107       3.289 -37.077   2.721  0.00-21.00           N  
ATOM   1664 HD21 ASN   107       3.194 -36.161   2.273  0.00-21.00           H  
ATOM   1665 HD22 ASN   107       2.685 -37.163   3.503  0.00-21.00           H  
ATOM   1666  C   ASN   107       5.700 -39.966   0.294  0.00-21.00           C  
ATOM   1667  O   ASN   107       4.745 -40.432  -0.330  0.00-21.00           O  
ATOM   1668  N   GLN   108       6.404 -40.804   1.023  0.00-21.00           N  
ATOM   1669  H   GLN   108       7.140 -40.413   1.571  0.00-21.00           H  
ATOM   1670  CA  GLN   108       6.281 -42.247   0.951  0.00-21.00           C  
ATOM   1671  HA  GLN   108       6.166 -42.433  -0.095  0.00-21.00           H  
ATOM   1672  CB  GLN   108       7.597 -42.930   1.397  0.00-21.00           C  
ATOM   1673  HB2 GLN   108       7.850 -42.567   2.360  0.00-21.00           H  
ATOM   1674  HB3 GLN   108       7.454 -43.987   1.275  0.00-21.00           H  
ATOM   1675  CG  GLN   108       8.804 -42.552   0.558  0.00-21.00           C  
ATOM   1676  HG2 GLN   108       9.602 -43.143   0.907  0.00-21.00           H  
ATOM   1677  HG3 GLN   108       9.200 -41.523   0.789  0.00-21.00           H  
ATOM   1678  CD  GLN   108       8.645 -42.687  -0.966  0.00-21.00           C  
ATOM   1679  OE1 GLN   108       7.998 -43.571  -1.416  0.00-21.00           O  
ATOM   1680  NE2 GLN   108       9.311 -41.895  -1.700  0.00-21.00           N  
ATOM   1681 HE21 GLN   108       9.237 -41.744  -2.717  0.00-21.00           H  
ATOM   1682 HE22 GLN   108      10.012 -41.319  -1.208  0.00-21.00           H  
ATOM   1683  C   GLN   108       5.026 -42.910   1.532  0.00-21.00           C  
ATOM   1684  O   GLN   108       4.746 -44.068   1.387  0.00-21.00           O  
ATOM   1685  N   ARG   109       4.221 -42.065   2.226  0.00-21.00           N  
ATOM   1686  H   ARG   109       4.507 -41.103   2.193  0.00-21.00           H  
ATOM   1687  CA  ARG   109       2.843 -42.369   2.631  0.00-21.00           C  
ATOM   1688  HA  ARG   109       2.836 -43.359   2.936  0.00-21.00           H  
ATOM   1689  CB  ARG   109       2.314 -41.516   3.852  0.00-21.00           C  
ATOM   1690  HB2 ARG   109       1.236 -41.804   3.988  0.00-21.00           H  
ATOM   1691  HB3 ARG   109       2.288 -40.455   3.526  0.00-21.00           H  
ATOM   1692  CG  ARG   109       3.157 -41.565   5.118  0.00-21.00           C  
ATOM   1693  HG2 ARG   109       3.316 -42.600   5.336  0.00-21.00           H  
ATOM   1694  HG3 ARG   109       4.169 -41.099   4.882  0.00-21.00           H  
ATOM   1695  CD  ARG   109       2.359 -40.924   6.234  0.00-21.00           C  
ATOM   1696  HD2 ARG   109       1.400 -41.444   6.340  0.00-21.00           H  
ATOM   1697  HD3 ARG   109       2.138 -39.892   5.990  0.00-21.00           H  
ATOM   1698  NE  ARG   109       3.208 -41.108   7.484  0.00-21.00           N  
ATOM   1699  HE  ARG   109       4.167 -41.566   7.350  0.00-21.00           H  
ATOM   1700  CZ  ARG   109       2.960 -40.660   8.700  0.00-21.00           C  
ATOM   1701  NH1 ARG   109       1.819 -39.973   8.860  0.00-21.00           N  
ATOM   1702 HH11 ARG   109       1.455 -39.546   9.737  0.00-21.00           H  
ATOM   1703 HH12 ARG   109       1.080 -39.910   8.158  0.00-21.00           H  
ATOM   1704  NH2 ARG   109       3.872 -40.904   9.666  0.00-21.00           N  
ATOM   1705 HH21 ARG   109       3.788 -40.246  10.492  0.00-21.00           H  
ATOM   1706 HH22 ARG   109       4.773 -41.285   9.368  0.00-21.00           H  
ATOM   1707  C   ARG   109       1.902 -42.122   1.450  0.00-21.00           C  
ATOM   1708  O   ARG   109       1.229 -43.056   1.033  0.00-21.00           O  
ATOM   1709  N   PHE   110       2.006 -40.896   0.730  0.00-21.00           N  
ATOM   1710  H   PHE   110       2.786 -40.411   1.089  0.00-21.00           H  
ATOM   1711  CA  PHE   110       1.233 -40.500  -0.444  0.00-21.00           C  
ATOM   1712  HA  PHE   110       0.255 -40.500   0.012  0.00-21.00           H  
ATOM   1713  CB  PHE   110       1.559 -39.052  -0.886  0.00-21.00           C  
ATOM   1714  HB2 PHE   110       0.901 -38.951  -1.689  0.00-21.00           H  
ATOM   1715  HB3 PHE   110       2.569 -39.085  -1.207  0.00-21.00           H  
ATOM   1716  CG  PHE   110       1.255 -37.808  -0.042  0.00-21.00           C  
ATOM   1717  CD1 PHE   110       1.426 -36.499  -0.552  0.00-21.00           C  
ATOM   1718  HD1 PHE   110       1.812 -36.328  -1.622  0.00-21.00           H  
ATOM   1719  CE1 PHE   110       0.975 -35.388   0.117  0.00-21.00           C  
ATOM   1720  HE1 PHE   110       1.236 -34.427  -0.288  0.00-21.00           H  
ATOM   1721  CZ  PHE   110       0.162 -35.578   1.308  0.00-21.00           C  
ATOM   1722  HZ  PHE   110      -0.244 -34.686   1.758  0.00-21.00           H  
ATOM   1723  CE2 PHE   110      -0.038 -36.865   1.825  0.00-21.00           C  
ATOM   1724  HE2 PHE   110      -0.603 -37.087   2.724  0.00-21.00           H  
ATOM   1725  CD2 PHE   110       0.557 -37.972   1.188  0.00-21.00           C  
ATOM   1726  HD2 PHE   110       0.371 -38.907   1.684  0.00-21.00           H  
ATOM   1727  C   PHE   110       1.375 -41.483  -1.544  0.00-21.00           C  
ATOM   1728  O   PHE   110       0.392 -41.701  -2.250  0.00-21.00           O  
ATOM   1729  N   GLY   111       2.560 -42.130  -1.675  0.00-21.00           N  
ATOM   1730  H   GLY   111       3.332 -41.728  -1.234  0.00-21.00           H  
ATOM   1731  CA  GLY   111       2.716 -43.140  -2.652  0.00-21.00           C  
ATOM   1732  HA2 GLY   111       3.690 -43.522  -2.470  0.00-21.00           H  
ATOM   1733  HA3 GLY   111       2.158 -44.042  -2.560  0.00-21.00           H  
ATOM   1734  C   GLY   111       2.535 -42.519  -4.082  0.00-21.00           C  
ATOM   1735  O   GLY   111       1.671 -42.955  -4.903  0.00-21.00           O  
ATOM   1736  N   MET   112       3.336 -41.469  -4.329  0.00-21.00           N  
ATOM   1737  H   MET   112       4.186 -41.281  -3.789  0.00-21.00           H  
ATOM   1738  CA  MET   112       3.419 -40.854  -5.695  0.00-21.00           C  
ATOM   1739  HA  MET   112       2.655 -41.118  -6.416  0.00-21.00           H  
ATOM   1740  CB  MET   112       3.199 -39.309  -5.543  0.00-21.00           C  
ATOM   1741  HB2 MET   112       3.917 -38.998  -4.740  0.00-21.00           H  
ATOM   1742  HB3 MET   112       3.466 -38.771  -6.419  0.00-21.00           H  
ATOM   1743  CG  MET   112       1.877 -38.796  -5.104  0.00-21.00           C  
ATOM   1744  HG2 MET   112       1.100 -39.190  -5.774  0.00-21.00           H  
ATOM   1745  HG3 MET   112       1.677 -39.283  -4.184  0.00-21.00           H  
ATOM   1746  SD  MET   112       1.561 -37.032  -4.704  0.00-21.00           S  
ATOM   1747  CE  MET   112       2.093 -36.291  -6.194  0.00-21.00           C  
ATOM   1748  HE1 MET   112       3.129 -36.598  -6.603  0.00-21.00           H  
ATOM   1749  HE2 MET   112       2.107 -35.209  -6.229  0.00-21.00           H  
ATOM   1750  HE3 MET   112       1.338 -36.476  -6.930  0.00-21.00           H  
ATOM   1751  C   MET   112       4.769 -41.179  -6.225  0.00-21.00           C  
ATOM   1752  O   MET   112       5.743 -40.754  -5.619  0.00-21.00           O  
ATOM   1753  N   PRO   113       4.831 -42.059  -7.268  0.00-21.00           N  
ATOM   1754  CD  PRO   113       3.653 -42.750  -7.902  0.00-21.00           C  
ATOM   1755  HD2 PRO   113       3.149 -43.271  -7.087  0.00-21.00           H  
ATOM   1756  HD3 PRO   113       2.955 -42.072  -8.370  0.00-21.00           H  
ATOM   1757  CG  PRO   113       4.230 -43.677  -8.996  0.00-21.00           C  
ATOM   1758  HG2 PRO   113       4.273 -43.173  -9.897  0.00-21.00           H  
ATOM   1759  HG3 PRO   113       3.719 -44.636  -9.069  0.00-21.00           H  
ATOM   1760  CB  PRO   113       5.720 -43.857  -8.578  0.00-21.00           C  
ATOM   1761  HB2 PRO   113       5.889 -44.546  -7.751  0.00-21.00           H  
ATOM   1762  HB3 PRO   113       6.357 -44.102  -9.400  0.00-21.00           H  
ATOM   1763  CA  PRO   113       6.094 -42.519  -7.885  0.00-21.00           C  
ATOM   1764  HA  PRO   113       6.791 -42.668  -7.042  0.00-21.00           H  
ATOM   1765  C   PRO   113       6.621 -41.368  -8.784  0.00-21.00           C  
ATOM   1766  O   PRO   113       5.899 -40.796  -9.537  0.00-21.00           O  
ATOM   1767  N   ASP   114       7.913 -41.067  -8.643  0.00-21.00           N  
ATOM   1768  H   ASP   114       8.539 -41.730  -8.196  0.00-21.00           H  
ATOM   1769  CA  ASP   114       8.638 -40.030  -9.272  0.00-21.00           C  
ATOM   1770  HA  ASP   114       7.919 -39.219  -9.350  0.00-21.00           H  
ATOM   1771  CB  ASP   114       9.849 -39.817  -8.340  0.00-21.00           C  
ATOM   1772  HB2 ASP   114      10.466 -40.720  -8.324  0.00-21.00           H  
ATOM   1773  HB3 ASP   114       9.492 -39.602  -7.333  0.00-21.00           H  
ATOM   1774  CG  ASP   114      10.767 -38.633  -8.654  0.00-21.00           C  
ATOM   1775  OD1 ASP   114      10.509 -37.848  -9.562  0.00-21.00           O  
ATOM   1776  OD2 ASP   114      11.760 -38.485  -7.895  0.00-21.00           O  
ATOM   1777  C   ASP   114       9.000 -40.532 -10.668  0.00-21.00           C  
ATOM   1778  O   ASP   114      10.127 -41.004 -10.983  0.00-21.00           O  
ATOM   1779  N   TYR   115       7.998 -40.557 -11.619  0.00-21.00           N  
ATOM   1780  H   TYR   115       7.124 -40.028 -11.412  0.00-21.00           H  
ATOM   1781  CA  TYR   115       7.993 -41.273 -12.903  0.00-21.00           C  
ATOM   1782  HA  TYR   115       8.456 -42.219 -12.793  0.00-21.00           H  
ATOM   1783  CB  TYR   115       6.522 -41.750 -13.190  0.00-21.00           C  
ATOM   1784  HB2 TYR   115       6.531 -42.552 -13.911  0.00-21.00           H  
ATOM   1785  HB3 TYR   115       6.068 -42.263 -12.299  0.00-21.00           H  
ATOM   1786  CG  TYR   115       5.593 -40.655 -13.656  0.00-21.00           C  
ATOM   1787  CD1 TYR   115       5.514 -40.352 -15.037  0.00-21.00           C  
ATOM   1788  HD1 TYR   115       6.137 -40.834 -15.696  0.00-21.00           H  
ATOM   1789  CE1 TYR   115       4.673 -39.448 -15.599  0.00-21.00           C  
ATOM   1790  HE1 TYR   115       4.762 -39.267 -16.657  0.00-21.00           H  
ATOM   1791  CZ  TYR   115       3.872 -38.712 -14.766  0.00-21.00           C  
ATOM   1792  OH  TYR   115       3.035 -37.771 -15.414  0.00-21.00           O  
ATOM   1793  HH  TYR   115       2.892 -36.908 -15.001  0.00-21.00           H  
ATOM   1794  CE2 TYR   115       3.699 -39.040 -13.397  0.00-21.00           C  
ATOM   1795  HE2 TYR   115       2.889 -38.739 -12.801  0.00-21.00           H  
ATOM   1796  CD2 TYR   115       4.630 -39.990 -12.868  0.00-21.00           C  
ATOM   1797  HD2 TYR   115       4.456 -40.307 -11.828  0.00-21.00           H  
ATOM   1798  C   TYR   115       8.724 -40.675 -14.133  0.00-21.00           C  
ATOM   1799  O   TYR   115       8.997 -41.260 -15.178  0.00-21.00           O  
ATOM   1800  N   PHE   116       8.901 -39.329 -14.002  0.00-21.00           N  
ATOM   1801  H   PHE   116       8.715 -38.939 -13.054  0.00-21.00           H  
ATOM   1802  CA  PHE   116       9.269 -38.368 -15.086  0.00-21.00           C  
ATOM   1803  HA  PHE   116       9.299 -38.960 -15.974  0.00-21.00           H  
ATOM   1804  CB  PHE   116       8.036 -37.415 -15.365  0.00-21.00           C  
ATOM   1805  HB2 PHE   116       8.336 -36.796 -16.228  0.00-21.00           H  
ATOM   1806  HB3 PHE   116       7.145 -37.976 -15.683  0.00-21.00           H  
ATOM   1807  CG  PHE   116       7.686 -36.498 -14.295  0.00-21.00           C  
ATOM   1808  CD1 PHE   116       6.718 -36.819 -13.361  0.00-21.00           C  
ATOM   1809  HD1 PHE   116       6.274 -37.802 -13.457  0.00-21.00           H  
ATOM   1810  CE1 PHE   116       6.328 -35.895 -12.343  0.00-21.00           C  
ATOM   1811  HE1 PHE   116       5.412 -36.093 -11.687  0.00-21.00           H  
ATOM   1812  CZ  PHE   116       6.989 -34.650 -12.244  0.00-21.00           C  
ATOM   1813  HZ  PHE   116       6.778 -33.814 -11.582  0.00-21.00           H  
ATOM   1814  CE2 PHE   116       8.027 -34.368 -13.179  0.00-21.00           C  
ATOM   1815  HE2 PHE   116       8.627 -33.445 -13.204  0.00-21.00           H  
ATOM   1816  CD2 PHE   116       8.333 -35.235 -14.274  0.00-21.00           C  
ATOM   1817  HD2 PHE   116       9.090 -34.885 -14.930  0.00-21.00           H  
ATOM   1818  C   PHE   116      10.571 -37.645 -15.017  0.00-21.00           C  
ATOM   1819  O   PHE   116      11.022 -37.038 -16.010  0.00-21.00           O  
ATOM   1820  N   ARG   117      11.300 -37.723 -13.879  0.00-21.00           N  
ATOM   1821  H   ARG   117      10.990 -38.194 -13.061  0.00-21.00           H  
ATOM   1822  CA  ARG   117      12.624 -37.132 -13.590  0.00-21.00           C  
ATOM   1823  HA  ARG   117      13.057 -36.500 -14.427  0.00-21.00           H  
ATOM   1824  CB  ARG   117      12.438 -36.428 -12.296  0.00-21.00           C  
ATOM   1825  HB2 ARG   117      12.129 -37.084 -11.483  0.00-21.00           H  
ATOM   1826  HB3 ARG   117      13.445 -36.069 -12.027  0.00-21.00           H  
ATOM   1827  CG  ARG   117      11.423 -35.308 -12.387  0.00-21.00           C  
ATOM   1828  HG2 ARG   117      10.399 -35.697 -12.513  0.00-21.00           H  
ATOM   1829  HG3 ARG   117      11.623 -34.607 -13.167  0.00-21.00           H  
ATOM   1830  CD  ARG   117      11.489 -34.523 -11.051  0.00-21.00           C  
ATOM   1831  HD2 ARG   117      12.431 -34.011 -11.038  0.00-21.00           H  
ATOM   1832  HD3 ARG   117      10.722 -33.772 -11.052  0.00-21.00           H  
ATOM   1833  NE  ARG   117      11.468 -35.263  -9.850  0.00-21.00           N  
ATOM   1834  HE  ARG   117      11.202 -36.240 -10.071  0.00-21.00           H  
ATOM   1835  CZ  ARG   117      11.671 -34.798  -8.560  0.00-21.00           C  
ATOM   1836  NH1 ARG   117      11.976 -33.551  -8.255  0.00-21.00           N  
ATOM   1837 HH11 ARG   117      12.351 -33.176  -7.380  0.00-21.00           H  
ATOM   1838 HH12 ARG   117      12.190 -32.855  -9.020  0.00-21.00           H  
ATOM   1839  NH2 ARG   117      11.611 -35.735  -7.612  0.00-21.00           N  
ATOM   1840 HH21 ARG   117      11.388 -35.485  -6.624  0.00-21.00           H  
ATOM   1841 HH22 ARG   117      11.424 -36.720  -7.817  0.00-21.00           H  
ATOM   1842  C   ARG   117      13.709 -38.154 -13.462  0.00-21.00           C  
ATOM   1843  O   ARG   117      14.841 -37.915 -13.134  0.00-21.00           O  
ATOM   1844  N   GLN   118      13.377 -39.410 -13.805  0.00-21.00           N  
ATOM   1845  H   GLN   118      12.441 -39.570 -14.206  0.00-21.00           H  
ATOM   1846  CA  GLN   118      14.278 -40.593 -13.832  0.00-21.00           C  
ATOM   1847  HA  GLN   118      15.306 -40.294 -14.161  0.00-21.00           H  
ATOM   1848  CB  GLN   118      14.283 -41.223 -12.457  0.00-21.00           C  
ATOM   1849  HB2 GLN   118      15.204 -41.857 -12.264  0.00-21.00           H  
ATOM   1850  HB3 GLN   118      14.452 -40.334 -11.832  0.00-21.00           H  
ATOM   1851  CG  GLN   118      12.992 -41.966 -12.101  0.00-21.00           C  
ATOM   1852  HG2 GLN   118      12.255 -41.174 -12.174  0.00-21.00           H  
ATOM   1853  HG3 GLN   118      12.837 -42.848 -12.770  0.00-21.00           H  
ATOM   1854  CD  GLN   118      13.121 -42.565 -10.650  0.00-21.00           C  
ATOM   1855  OE1 GLN   118      14.152 -43.155 -10.292  0.00-21.00           O  
ATOM   1856  NE2 GLN   118      12.176 -42.179  -9.802  0.00-21.00           N  
ATOM   1857 HE21 GLN   118      12.260 -42.525  -8.841  0.00-21.00           H  
ATOM   1858 HE22 GLN   118      11.417 -41.606 -10.252  0.00-21.00           H  
ATOM   1859  C   GLN   118      13.713 -41.394 -15.025  0.00-21.00           C  
ATOM   1860  O   GLN   118      12.627 -41.284 -15.547  0.00-21.00           O  
ATOM   1861  N   SER   119      14.567 -42.339 -15.442  0.00-21.00           N  
ATOM   1862  H   SER   119      15.401 -42.504 -14.898  0.00-21.00           H  
ATOM   1863  CA  SER   119      14.250 -43.335 -16.443  0.00-21.00           C  
ATOM   1864  HA  SER   119      13.449 -42.971 -17.013  0.00-21.00           H  
ATOM   1865  CB  SER   119      15.434 -43.633 -17.338  0.00-21.00           C  
ATOM   1866  HB2 SER   119      16.225 -44.096 -16.772  0.00-21.00           H  
ATOM   1867  HB3 SER   119      15.156 -44.337 -18.137  0.00-21.00           H  
ATOM   1868  OG  SER   119      15.873 -42.444 -18.009  0.00-21.00           O  
ATOM   1869  HG  SER   119      15.591 -41.700 -17.514  0.00-21.00           H  
ATOM   1870  C   SER   119      13.729 -44.530 -15.683  0.00-21.00           C  
ATOM   1871  O   SER   119      13.979 -44.709 -14.474  0.00-21.00           O  
ATOM   1872  N   GLY   120      13.057 -45.448 -16.433  0.00-21.00           N  
ATOM   1873  H   GLY   120      12.948 -45.348 -17.447  0.00-21.00           H  
ATOM   1874  CA  GLY   120      12.503 -46.600 -15.755  0.00-21.00           C  
ATOM   1875  HA2 GLY   120      13.322 -47.167 -15.275  0.00-21.00           H  
ATOM   1876  HA3 GLY   120      11.866 -46.240 -14.951  0.00-21.00           H  
ATOM   1877  C   GLY   120      11.717 -47.578 -16.656  0.00-21.00           C  
ATOM   1878  O   GLY   120      11.430 -47.258 -17.827  0.00-21.00           O  
ATOM   1879  N   THR   121      11.426 -48.768 -16.121  0.00-21.00           N  
ATOM   1880  H   THR   121      11.972 -49.094 -15.379  0.00-21.00           H  
ATOM   1881  CA  THR   121      10.689 -49.811 -16.861  0.00-21.00           C  
ATOM   1882  HA  THR   121      10.538 -49.456 -17.909  0.00-21.00           H  
ATOM   1883  CB  THR   121      11.513 -51.139 -16.832  0.00-21.00           C  
ATOM   1884  HB  THR   121      11.790 -51.335 -15.806  0.00-21.00           H  
ATOM   1885  CG2 THR   121      10.694 -52.223 -17.382  0.00-21.00           C  
ATOM   1886 HG21 THR   121       9.700 -51.808 -17.637  0.00-21.00           H  
ATOM   1887 HG22 THR   121      10.757 -53.135 -16.744  0.00-21.00           H  
ATOM   1888 HG23 THR   121      11.184 -52.526 -18.351  0.00-21.00           H  
ATOM   1889  OG1 THR   121      12.655 -50.907 -17.684  0.00-21.00           O  
ATOM   1890  HG1 THR   121      13.424 -51.068 -17.197  0.00-21.00           H  
ATOM   1891  C   THR   121       9.370 -49.990 -16.092  0.00-21.00           C  
ATOM   1892  O   THR   121       9.347 -50.258 -14.919  0.00-21.00           O  
ATOM   1893  N   TYR   122       8.292 -49.935 -16.852  0.00-21.00           N  
ATOM   1894  H   TYR   122       8.377 -49.743 -17.864  0.00-21.00           H  
ATOM   1895  CA  TYR   122       6.957 -50.184 -16.274  0.00-21.00           C  
ATOM   1896  HA  TYR   122       6.977 -50.678 -15.294  0.00-21.00           H  
ATOM   1897  CB  TYR   122       6.177 -48.841 -16.270  0.00-21.00           C  
ATOM   1898  HB2 TYR   122       5.326 -48.999 -15.611  0.00-21.00           H  
ATOM   1899  HB3 TYR   122       6.052 -48.568 -17.322  0.00-21.00           H  
ATOM   1900  CG  TYR   122       6.972 -47.744 -15.647  0.00-21.00           C  
ATOM   1901  CD1 TYR   122       7.908 -47.016 -16.478  0.00-21.00           C  
ATOM   1902  HD1 TYR   122       7.852 -47.122 -17.504  0.00-21.00           H  
ATOM   1903  CE1 TYR   122       8.833 -46.061 -15.958  0.00-21.00           C  
ATOM   1904  HE1 TYR   122       9.509 -45.578 -16.649  0.00-21.00           H  
ATOM   1905  CZ  TYR   122       8.855 -46.016 -14.525  0.00-21.00           C  
ATOM   1906  OH  TYR   122       9.749 -45.207 -13.863  0.00-21.00           O  
ATOM   1907  HH  TYR   122      10.259 -44.586 -14.398  0.00-21.00           H  
ATOM   1908  CE2 TYR   122       8.018 -46.781 -13.681  0.00-21.00           C  
ATOM   1909  HE2 TYR   122       8.066 -46.720 -12.597  0.00-21.00           H  
ATOM   1910  CD2 TYR   122       7.015 -47.593 -14.291  0.00-21.00           C  
ATOM   1911  HD2 TYR   122       6.282 -48.057 -13.634  0.00-21.00           H  
ATOM   1912  C   TYR   122       6.197 -51.183 -17.161  0.00-21.00           C  
ATOM   1913  O   TYR   122       5.519 -50.812 -18.085  0.00-21.00           O  
ATOM   1914  N   GLY   123       6.284 -52.489 -16.869  0.00-21.00           N  
ATOM   1915  H   GLY   123       6.529 -52.707 -15.931  0.00-21.00           H  
ATOM   1916  CA  GLY   123       5.664 -53.492 -17.621  0.00-21.00           C  
ATOM   1917  HA2 GLY   123       5.681 -54.473 -17.091  0.00-21.00           H  
ATOM   1918  HA3 GLY   123       4.598 -53.326 -17.804  0.00-21.00           H  
ATOM   1919  C   GLY   123       6.336 -53.652 -18.972  0.00-21.00           C  
ATOM   1920  O   GLY   123       7.545 -53.727 -19.025  0.00-21.00           O  
ATOM   1921  N   SER   124       5.605 -53.597 -20.081  0.00-21.00           N  
ATOM   1922  H   SER   124       4.562 -53.621 -20.018  0.00-21.00           H  
ATOM   1923  CA  SER   124       6.220 -53.610 -21.439  0.00-21.00           C  
ATOM   1924  HA  SER   124       7.034 -54.313 -21.349  0.00-21.00           H  
ATOM   1925  CB  SER   124       5.222 -54.182 -22.423  0.00-21.00           C  
ATOM   1926  HB2 SER   124       5.612 -54.239 -23.433  0.00-21.00           H  
ATOM   1927  HB3 SER   124       4.872 -55.144 -22.120  0.00-21.00           H  
ATOM   1928  OG  SER   124       4.035 -53.395 -22.549  0.00-21.00           O  
ATOM   1929  HG  SER   124       3.367 -54.019 -22.658  0.00-21.00           H  
ATOM   1930  C   SER   124       6.679 -52.254 -21.954  0.00-21.00           C  
ATOM   1931  O   SER   124       7.056 -52.090 -23.118  0.00-21.00           O  
ATOM   1932  N   ILE   125       6.609 -51.226 -21.103  0.00-21.00           N  
ATOM   1933  H   ILE   125       6.100 -51.314 -20.251  0.00-21.00           H  
ATOM   1934  CA  ILE   125       7.045 -49.906 -21.527  0.00-21.00           C  
ATOM   1935  HA  ILE   125       7.274 -49.974 -22.617  0.00-21.00           H  
ATOM   1936  CB  ILE   125       5.931 -48.880 -21.256  0.00-21.00           C  
ATOM   1937  HB  ILE   125       5.704 -48.905 -20.205  0.00-21.00           H  
ATOM   1938  CG2 ILE   125       6.363 -47.430 -21.477  0.00-21.00           C  
ATOM   1939 HG21 ILE   125       6.930 -47.442 -22.439  0.00-21.00           H  
ATOM   1940 HG22 ILE   125       5.551 -46.770 -21.673  0.00-21.00           H  
ATOM   1941 HG23 ILE   125       7.023 -47.139 -20.664  0.00-21.00           H  
ATOM   1942  CG1 ILE   125       4.667 -49.172 -22.103  0.00-21.00           C  
ATOM   1943 HG12 ILE   125       4.397 -50.204 -21.903  0.00-21.00           H  
ATOM   1944 HG13 ILE   125       4.960 -49.104 -23.125  0.00-21.00           H  
ATOM   1945  CD1 ILE   125       3.507 -48.231 -21.775  0.00-21.00           C  
ATOM   1946 HD11 ILE   125       3.149 -48.314 -20.756  0.00-21.00           H  
ATOM   1947 HD12 ILE   125       3.695 -47.233 -22.081  0.00-21.00           H  
ATOM   1948 HD13 ILE   125       2.782 -48.623 -22.441  0.00-21.00           H  
ATOM   1949  C   ILE   125       8.346 -49.471 -20.858  0.00-21.00           C  
ATOM   1950  O   ILE   125       8.484 -49.697 -19.621  0.00-21.00           O  
ATOM   1951  N   THR   126       9.180 -48.716 -21.593  0.00-21.00           N  
ATOM   1952  H   THR   126       8.892 -48.558 -22.522  0.00-21.00           H  
ATOM   1953  CA  THR   126      10.447 -48.264 -21.098  0.00-21.00           C  
ATOM   1954  HA  THR   126      10.520 -48.496 -20.049  0.00-21.00           H  
ATOM   1955  CB  THR   126      11.639 -48.885 -21.822  0.00-21.00           C  
ATOM   1956  HB  THR   126      12.480 -48.251 -21.476  0.00-21.00           H  
ATOM   1957  CG2 THR   126      11.720 -50.354 -21.390  0.00-21.00           C  
ATOM   1958 HG21 THR   126      11.182 -50.554 -20.471  0.00-21.00           H  
ATOM   1959 HG22 THR   126      11.389 -50.984 -22.226  0.00-21.00           H  
ATOM   1960 HG23 THR   126      12.798 -50.609 -21.254  0.00-21.00           H  
ATOM   1961  OG1 THR   126      11.580 -48.686 -23.190  0.00-21.00           O  
ATOM   1962  HG1 THR   126      12.283 -48.278 -23.597  0.00-21.00           H  
ATOM   1963  C   THR   126      10.399 -46.752 -21.289  0.00-21.00           C  
ATOM   1964  O   THR   126       9.898 -46.302 -22.309  0.00-21.00           O  
ATOM   1965  N   VAL   127      10.906 -46.008 -20.333  0.00-21.00           N  
ATOM   1966  H   VAL   127      11.448 -46.419 -19.562  0.00-21.00           H  
ATOM   1967  CA  VAL   127      10.940 -44.566 -20.483  0.00-21.00           C  
ATOM   1968  HA  VAL   127      10.621 -44.265 -21.448  0.00-21.00           H  
ATOM   1969  CB  VAL   127       9.944 -43.975 -19.410  0.00-21.00           C  
ATOM   1970  HB  VAL   127      10.264 -44.284 -18.408  0.00-21.00           H  
ATOM   1971  CG1 VAL   127      10.063 -42.429 -19.378  0.00-21.00           C  
ATOM   1972 HG11 VAL   127       9.214 -41.953 -18.826  0.00-21.00           H  
ATOM   1973 HG12 VAL   127      11.073 -42.111 -19.170  0.00-21.00           H  
ATOM   1974 HG13 VAL   127       9.962 -42.006 -20.387  0.00-21.00           H  
ATOM   1975  CG2 VAL   127       8.449 -44.398 -19.705  0.00-21.00           C  
ATOM   1976 HG21 VAL   127       8.046 -44.811 -18.769  0.00-21.00           H  
ATOM   1977 HG22 VAL   127       7.914 -43.538 -20.147  0.00-21.00           H  
ATOM   1978 HG23 VAL   127       8.534 -45.220 -20.369  0.00-21.00           H  
ATOM   1979  C   VAL   127      12.283 -44.012 -20.206  0.00-21.00           C  
ATOM   1980  O   VAL   127      13.052 -44.472 -19.310  0.00-21.00           O  
ATOM   1981  N   GLH   128      12.622 -42.975 -20.920  0.00-21.00           N  
ATOM   1982  H   GLH   128      11.904 -42.465 -21.404  0.00-21.00           H  
ATOM   1983  CA  GLH   128      13.924 -42.333 -20.791  0.00-21.00           C  
ATOM   1984  HA  GLH   128      14.557 -42.699 -20.003  0.00-21.00           H  
ATOM   1985  CB  GLH   128      14.701 -42.398 -22.132  0.00-21.00           C  
ATOM   1986  HB2 GLH   128      14.815 -43.435 -22.373  0.00-21.00           H  
ATOM   1987  HB3 GLH   128      14.101 -41.808 -22.833  0.00-21.00           H  
ATOM   1988  CG  GLH   128      16.080 -41.719 -21.948  0.00-21.00           C  
ATOM   1989  HG2 GLH   128      15.945 -40.732 -21.647  0.00-21.00           H  
ATOM   1990  HG3 GLH   128      16.711 -42.264 -21.281  0.00-21.00           H  
ATOM   1991  CD  GLH   128      16.783 -41.598 -23.322  0.00-21.00           C  
ATOM   1992  OE1 GLH   128      16.840 -42.786 -23.973  0.00-21.00           O  
ATOM   1993  OE2 GLH   128      17.231 -40.496 -23.710  0.00-21.00           O  
ATOM   1994  HE1 GLH   128      16.455 -42.754 -24.789  0.00-21.00           H  
ATOM   1995  C   GLH   128      13.640 -40.843 -20.471  0.00-21.00           C  
ATOM   1996  O   GLH   128      12.870 -40.130 -21.184  0.00-21.00           O  
ATOM   1997  N   SER   129      14.220 -40.268 -19.406  0.00-21.00           N  
ATOM   1998  H   SER   129      14.632 -40.851 -18.716  0.00-21.00           H  
ATOM   1999  CA  SER   129      14.093 -38.841 -19.047  0.00-21.00           C  
ATOM   2000  HA  SER   129      13.247 -38.479 -19.595  0.00-21.00           H  
ATOM   2001  CB  SER   129      13.687 -38.753 -17.529  0.00-21.00           C  
ATOM   2002  HB2 SER   129      12.671 -39.070 -17.353  0.00-21.00           H  
ATOM   2003  HB3 SER   129      14.230 -39.437 -16.923  0.00-21.00           H  
ATOM   2004  OG  SER   129      13.988 -37.439 -17.086  0.00-21.00           O  
ATOM   2005  HG  SER   129      13.339 -36.835 -17.439  0.00-21.00           H  
ATOM   2006  C   SER   129      15.349 -38.038 -19.311  0.00-21.00           C  
ATOM   2007  O   SER   129      16.425 -38.503 -18.926  0.00-21.00           O  
ATOM   2008  N   LYN   130      15.183 -36.893 -19.908  0.00-21.00           N  
ATOM   2009  H   LYN   130      14.259 -36.608 -20.120  0.00-21.00           H  
ATOM   2010  CA  LYN   130      16.248 -36.034 -20.250  0.00-21.00           C  
ATOM   2011  HA  LYN   130      17.085 -36.294 -19.624  0.00-21.00           H  
ATOM   2012  CB  LYN   130      16.476 -36.056 -21.770  0.00-21.00           C  
ATOM   2013  HB2 LYN   130      17.280 -35.378 -21.961  0.00-21.00           H  
ATOM   2014  HB3 LYN   130      15.655 -35.587 -22.293  0.00-21.00           H  
ATOM   2015  CG  LYN   130      16.741 -37.408 -22.241  0.00-21.00           C  
ATOM   2016  HG2 LYN   130      17.528 -37.969 -21.799  0.00-21.00           H  
ATOM   2017  HG3 LYN   130      15.867 -38.020 -22.082  0.00-21.00           H  
ATOM   2018  CD  LYN   130      17.061 -37.416 -23.773  0.00-21.00           C  
ATOM   2019  HD2 LYN   130      16.242 -36.965 -24.311  0.00-21.00           H  
ATOM   2020  HD3 LYN   130      17.076 -38.457 -24.078  0.00-21.00           H  
ATOM   2021  CE  LYN   130      18.362 -36.747 -24.163  0.00-21.00           C  
ATOM   2022  HE2 LYN   130      18.275 -35.710 -23.841  0.00-21.00           H  
ATOM   2023  HE3 LYN   130      18.347 -36.656 -25.232  0.00-21.00           H  
ATOM   2024  NZ  LYN   130      19.506 -37.375 -23.598  0.00-21.00           N  
ATOM   2025  HZ1 LYN   130      19.203 -38.125 -23.020  0.00-21.00           H  
ATOM   2026  HZ2 LYN   130      20.012 -36.766 -22.997  0.00-21.00           H  
ATOM   2027  C   LYN   130      15.894 -34.619 -19.816  0.00-21.00           C  
ATOM   2028  O   LYN   130      14.763 -34.169 -20.090  0.00-21.00           O  
ATOM   2029  N   MET   131      16.808 -33.908 -19.164  0.00-21.00           N  
ATOM   2030  H   MET   131      17.533 -34.428 -18.691  0.00-21.00           H  
ATOM   2031  CA  MET   131      16.558 -32.517 -18.772  0.00-21.00           C  
ATOM   2032  HA  MET   131      15.522 -32.449 -18.433  0.00-21.00           H  
ATOM   2033  CB  MET   131      17.476 -32.100 -17.662  0.00-21.00           C  
ATOM   2034  HB2 MET   131      17.369 -31.045 -17.469  0.00-21.00           H  
ATOM   2035  HB3 MET   131      18.540 -32.234 -17.965  0.00-21.00           H  
ATOM   2036  CG  MET   131      17.303 -32.853 -16.327  0.00-21.00           C  
ATOM   2037  HG2 MET   131      17.485 -33.913 -16.557  0.00-21.00           H  
ATOM   2038  HG3 MET   131      16.293 -32.736 -16.079  0.00-21.00           H  
ATOM   2039  SD  MET   131      18.473 -32.297 -15.084  0.00-21.00           S  
ATOM   2040  CE  MET   131      19.957 -33.236 -15.455  0.00-21.00           C  
ATOM   2041  HE1 MET   131      19.859 -33.658 -16.454  0.00-21.00           H  
ATOM   2042  HE2 MET   131      20.024 -34.089 -14.752  0.00-21.00           H  
ATOM   2043  HE3 MET   131      20.862 -32.656 -15.422  0.00-21.00           H  
ATOM   2044  C   MET   131      16.717 -31.541 -19.922  0.00-21.00           C  
ATOM   2045  O   MET   131      17.664 -31.789 -20.714  0.00-21.00           O  
ATOM   2046  N   THR   132      15.887 -30.510 -19.989  0.00-21.00           N  
ATOM   2047  H   THR   132      15.314 -30.225 -19.229  0.00-21.00           H  
ATOM   2048  CA  THR   132      16.007 -29.523 -21.064  0.00-21.00           C  
ATOM   2049  HA  THR   132      16.941 -29.715 -21.627  0.00-21.00           H  
ATOM   2050  CB  THR   132      14.834 -29.606 -22.070  0.00-21.00           C  
ATOM   2051  HB  THR   132      15.010 -28.864 -22.833  0.00-21.00           H  
ATOM   2052  CG2 THR   132      14.797 -30.987 -22.759  0.00-21.00           C  
ATOM   2053 HG21 THR   132      14.910 -30.903 -23.851  0.00-21.00           H  
ATOM   2054 HG22 THR   132      13.882 -31.492 -22.586  0.00-21.00           H  
ATOM   2055 HG23 THR   132      15.594 -31.575 -22.411  0.00-21.00           H  
ATOM   2056  OG1 THR   132      13.565 -29.419 -21.435  0.00-21.00           O  
ATOM   2057  HG1 THR   132      13.510 -30.071 -20.728  0.00-21.00           H  
ATOM   2058  C   THR   132      16.178 -28.141 -20.487  0.00-21.00           C  
ATOM   2059  O   THR   132      17.011 -27.967 -19.602  0.00-21.00           O  
ATOM   2060  N   GLN   133      15.302 -27.179 -20.863  0.00-21.00           N  
ATOM   2061  H   GLN   133      14.496 -27.471 -21.414  0.00-21.00           H  
ATOM   2062  CA  GLN   133      15.427 -25.833 -20.370  0.00-21.00           C  
ATOM   2063  HA  GLN   133      16.492 -25.655 -20.223  0.00-21.00           H  
ATOM   2064  CB  GLN   133      14.898 -24.872 -21.448  0.00-21.00           C  
ATOM   2065  HB2 GLN   133      14.969 -23.841 -21.083  0.00-21.00           H  
ATOM   2066  HB3 GLN   133      15.503 -24.885 -22.380  0.00-21.00           H  
ATOM   2067  CG  GLN   133      13.407 -25.197 -21.850  0.00-21.00           C  
ATOM   2068  HG2 GLN   133      12.790 -25.102 -21.046  0.00-21.00           H  
ATOM   2069  HG3 GLN   133      13.390 -26.263 -22.145  0.00-21.00           H  
ATOM   2070  CD  GLN   133      12.948 -24.332 -23.001  0.00-21.00           C  
ATOM   2071  OE1 GLN   133      12.981 -23.103 -22.971  0.00-21.00           O  
ATOM   2072  NE2 GLN   133      12.581 -24.965 -24.083  0.00-21.00           N  
ATOM   2073 HE21 GLN   133      12.863 -25.879 -24.275  0.00-21.00           H  
ATOM   2074 HE22 GLN   133      11.837 -24.536 -24.651  0.00-21.00           H  
ATOM   2075  C   GLN   133      14.701 -25.587 -19.046  0.00-21.00           C  
ATOM   2076  O   GLN   133      13.951 -26.465 -18.547  0.00-21.00           O  
ATOM   2077  N   GLN   134      14.967 -24.460 -18.478  0.00-21.00           N  
ATOM   2078  H   GLN   134      15.519 -23.767 -18.960  0.00-21.00           H  
ATOM   2079  CA  GLN   134      14.426 -23.980 -17.217  0.00-21.00           C  
ATOM   2080  HA  GLN   134      13.614 -24.637 -16.945  0.00-21.00           H  
ATOM   2081  CB  GLN   134      15.474 -24.052 -16.089  0.00-21.00           C  
ATOM   2082  HB2 GLN   134      16.329 -23.388 -16.328  0.00-21.00           H  
ATOM   2083  HB3 GLN   134      14.981 -23.510 -15.277  0.00-21.00           H  
ATOM   2084  CG  GLN   134      15.838 -25.430 -15.599  0.00-21.00           C  
ATOM   2085  HG2 GLN   134      14.989 -25.943 -15.242  0.00-21.00           H  
ATOM   2086  HG3 GLN   134      16.297 -25.907 -16.451  0.00-21.00           H  
ATOM   2087  CD  GLN   134      16.886 -25.365 -14.464  0.00-21.00           C  
ATOM   2088  OE1 GLN   134      18.047 -25.052 -14.728  0.00-21.00           O  
ATOM   2089  NE2 GLN   134      16.547 -25.751 -13.261  0.00-21.00           N  
ATOM   2090 HE21 GLN   134      17.301 -25.775 -12.645  0.00-21.00           H  
ATOM   2091 HE22 GLN   134      15.621 -25.998 -12.944  0.00-21.00           H  
ATOM   2092  C   GLN   134      13.917 -22.579 -17.414  0.00-21.00           C  
ATOM   2093  O   GLN   134      14.740 -21.784 -17.778  0.00-21.00           O  
ATOM   2094  N   VAL   135      12.665 -22.270 -17.126  0.00-21.00           N  
ATOM   2095  H   VAL   135      12.062 -23.013 -16.730  0.00-21.00           H  
ATOM   2096  CA  VAL   135      12.044 -20.947 -17.315  0.00-21.00           C  
ATOM   2097  HA  VAL   135      12.833 -20.313 -17.692  0.00-21.00           H  
ATOM   2098  CB  VAL   135      10.948 -21.060 -18.429  0.00-21.00           C  
ATOM   2099  HB  VAL   135      10.217 -21.753 -18.154  0.00-21.00           H  
ATOM   2100  CG1 VAL   135      10.211 -19.751 -18.608  0.00-21.00           C  
ATOM   2101 HG11 VAL   135       9.282 -19.861 -18.010  0.00-21.00           H  
ATOM   2102 HG12 VAL   135       9.915 -19.563 -19.629  0.00-21.00           H  
ATOM   2103 HG13 VAL   135      10.792 -18.865 -18.256  0.00-21.00           H  
ATOM   2104  CG2 VAL   135      11.483 -21.598 -19.705  0.00-21.00           C  
ATOM   2105 HG21 VAL   135      11.862 -22.584 -19.713  0.00-21.00           H  
ATOM   2106 HG22 VAL   135      12.311 -21.000 -20.054  0.00-21.00           H  
ATOM   2107 HG23 VAL   135      10.754 -21.500 -20.523  0.00-21.00           H  
ATOM   2108  C   VAL   135      11.544 -20.481 -15.948  0.00-21.00           C  
ATOM   2109  O   VAL   135      10.900 -21.273 -15.267  0.00-21.00           O  
ATOM   2110  N   GLY   136      11.926 -19.337 -15.508  0.00-21.00           N  
ATOM   2111  H   GLY   136      12.489 -18.765 -16.086  0.00-21.00           H  
ATOM   2112  CA  GLY   136      11.372 -18.628 -14.332  0.00-21.00           C  
ATOM   2113  HA2 GLY   136      11.363 -19.303 -13.509  0.00-21.00           H  
ATOM   2114  HA3 GLY   136      12.007 -17.718 -14.144  0.00-21.00           H  
ATOM   2115  C   GLY   136       9.965 -18.095 -14.708  0.00-21.00           C  
ATOM   2116  O   GLY   136       9.832 -17.514 -15.779  0.00-21.00           O  
ATOM   2117  N   LEU   137       9.010 -18.258 -13.769  0.00-21.00           N  
ATOM   2118  H   LEU   137       9.211 -18.647 -12.802  0.00-21.00           H  
ATOM   2119  CA  LEU   137       7.655 -17.803 -13.959  0.00-21.00           C  
ATOM   2120  HA  LEU   137       7.591 -17.776 -15.038  0.00-21.00           H  
ATOM   2121  CB  LEU   137       6.732 -18.944 -13.529  0.00-21.00           C  
ATOM   2122  HB2 LEU   137       5.810 -18.457 -13.878  0.00-21.00           H  
ATOM   2123  HB3 LEU   137       6.753 -19.048 -12.461  0.00-21.00           H  
ATOM   2124  CG  LEU   137       7.009 -20.296 -14.230  0.00-21.00           C  
ATOM   2125  HG  LEU   137       7.876 -20.740 -13.771  0.00-21.00           H  
ATOM   2126  CD1 LEU   137       5.985 -21.380 -13.812  0.00-21.00           C  
ATOM   2127 HD11 LEU   137       5.616 -21.812 -14.725  0.00-21.00           H  
ATOM   2128 HD12 LEU   137       6.298 -22.259 -13.198  0.00-21.00           H  
ATOM   2129 HD13 LEU   137       5.080 -21.006 -13.339  0.00-21.00           H  
ATOM   2130  CD2 LEU   137       7.172 -20.134 -15.751  0.00-21.00           C  
ATOM   2131 HD21 LEU   137       8.141 -19.664 -16.025  0.00-21.00           H  
ATOM   2132 HD22 LEU   137       6.415 -19.547 -16.238  0.00-21.00           H  
ATOM   2133 HD23 LEU   137       7.275 -21.190 -16.198  0.00-21.00           H  
ATOM   2134  C   LEU   137       7.300 -16.483 -13.238  0.00-21.00           C  
ATOM   2135  O   LEU   137       6.266 -15.855 -13.431  0.00-21.00           O  
ATOM   2136  N   GLY   138       8.238 -16.028 -12.412  0.00-21.00           N  
ATOM   2137  H   GLY   138       9.003 -16.654 -12.113  0.00-21.00           H  
ATOM   2138  CA  GLY   138       8.008 -14.967 -11.438  0.00-21.00           C  
ATOM   2139  HA2 GLY   138       8.808 -14.315 -11.407  0.00-21.00           H  
ATOM   2140  HA3 GLY   138       7.127 -14.367 -11.677  0.00-21.00           H  
ATOM   2141  C   GLY   138       7.919 -15.499  -9.996  0.00-21.00           C  
ATOM   2142  O   GLY   138       7.665 -16.700  -9.781  0.00-21.00           O  
ATOM   2143  N   ASH   139       8.121 -14.603  -9.016  0.00-21.00           N  
ATOM   2144  H   ASH   139       8.173 -13.672  -9.282  0.00-21.00           H  
ATOM   2145  CA  ASH   139       7.936 -14.864  -7.575  0.00-21.00           C  
ATOM   2146  HA  ASH   139       8.207 -13.929  -6.996  0.00-21.00           H  
ATOM   2147  CB  ASH   139       6.401 -15.009  -7.223  0.00-21.00           C  
ATOM   2148  HB2 ASH   139       6.263 -15.151  -6.129  0.00-21.00           H  
ATOM   2149  HB3 ASH   139       6.036 -15.885  -7.806  0.00-21.00           H  
ATOM   2150  CG  ASH   139       5.621 -13.765  -7.481  0.00-21.00           C  
ATOM   2151  OD1 ASH   139       4.263 -13.967  -7.549  0.00-21.00           O  
ATOM   2152  OD2 ASH   139       6.131 -12.695  -7.684  0.00-21.00           O  
ATOM   2153  HD1 ASH   139       3.888 -14.881  -7.490  0.00-21.00           H  
ATOM   2154  C   ASH   139       8.708 -16.069  -7.053  0.00-21.00           C  
ATOM   2155  O   ASH   139       8.323 -16.612  -6.058  0.00-21.00           O  
ATOM   2156  N   GLY   140       9.841 -16.449  -7.598  0.00-21.00           N  
ATOM   2157  H   GLY   140      10.149 -15.952  -8.462  0.00-21.00           H  
ATOM   2158  CA  GLY   140      10.607 -17.624  -7.108  0.00-21.00           C  
ATOM   2159  HA2 GLY   140      11.634 -17.603  -7.206  0.00-21.00           H  
ATOM   2160  HA3 GLY   140      10.525 -17.672  -5.978  0.00-21.00           H  
ATOM   2161  C   GLY   140       9.984 -18.920  -7.689  0.00-21.00           C  
ATOM   2162  O   GLY   140      10.381 -20.018  -7.291  0.00-21.00           O  
ATOM   2163  N   ILE   141       9.012 -18.794  -8.593  0.00-21.00           N  
ATOM   2164  H   ILE   141       8.621 -17.862  -8.813  0.00-21.00           H  
ATOM   2165  CA  ILE   141       8.422 -20.033  -9.294  0.00-21.00           C  
ATOM   2166  HA  ILE   141       8.408 -20.877  -8.613  0.00-21.00           H  
ATOM   2167  CB  ILE   141       6.952 -19.876  -9.592  0.00-21.00           C  
ATOM   2168  HB  ILE   141       6.766 -19.245 -10.415  0.00-21.00           H  
ATOM   2169  CG2 ILE   141       6.350 -21.097 -10.190  0.00-21.00           C  
ATOM   2170 HG21 ILE   141       6.249 -21.997  -9.452  0.00-21.00           H  
ATOM   2171 HG22 ILE   141       6.805 -21.489 -11.133  0.00-21.00           H  
ATOM   2172 HG23 ILE   141       5.388 -20.792 -10.383  0.00-21.00           H  
ATOM   2173  CG1 ILE   141       6.115 -19.434  -8.366  0.00-21.00           C  
ATOM   2174 HG12 ILE   141       6.430 -18.405  -8.224  0.00-21.00           H  
ATOM   2175 HG13 ILE   141       5.109 -19.392  -8.719  0.00-21.00           H  
ATOM   2176  CD1 ILE   141       6.230 -20.251  -7.126  0.00-21.00           C  
ATOM   2177 HD11 ILE   141       7.258 -20.188  -6.682  0.00-21.00           H  
ATOM   2178 HD12 ILE   141       6.070 -21.305  -7.335  0.00-21.00           H  
ATOM   2179 HD13 ILE   141       5.574 -19.999  -6.339  0.00-21.00           H  
ATOM   2180  C   ILE   141       9.294 -20.368 -10.533  0.00-21.00           C  
ATOM   2181  O   ILE   141       9.590 -19.474 -11.343  0.00-21.00           O  
ATOM   2182  N   MET   142       9.628 -21.644 -10.775  0.00-21.00           N  
ATOM   2183  H   MET   142       9.544 -22.349 -10.091  0.00-21.00           H  
ATOM   2184  CA  MET   142      10.502 -22.063 -11.862  0.00-21.00           C  
ATOM   2185  HA  MET   142      10.642 -21.254 -12.542  0.00-21.00           H  
ATOM   2186  CB  MET   142      11.798 -22.570 -11.181  0.00-21.00           C  
ATOM   2187  HB2 MET   142      12.560 -23.047 -11.837  0.00-21.00           H  
ATOM   2188  HB3 MET   142      11.624 -23.424 -10.589  0.00-21.00           H  
ATOM   2189  CG  MET   142      12.548 -21.454 -10.345  0.00-21.00           C  
ATOM   2190  HG2 MET   142      13.480 -22.015 -10.041  0.00-21.00           H  
ATOM   2191  HG3 MET   142      12.001 -21.199  -9.405  0.00-21.00           H  
ATOM   2192  SD  MET   142      13.060 -20.104 -11.431  0.00-21.00           S  
ATOM   2193  CE  MET   142      14.044 -20.819 -12.738  0.00-21.00           C  
ATOM   2194  HE1 MET   142      14.431 -20.022 -13.436  0.00-21.00           H  
ATOM   2195  HE2 MET   142      14.919 -21.378 -12.321  0.00-21.00           H  
ATOM   2196  HE3 MET   142      13.384 -21.493 -13.369  0.00-21.00           H  
ATOM   2197  C   MET   142       9.749 -23.204 -12.513  0.00-21.00           C  
ATOM   2198  O   MET   142       9.468 -24.136 -11.807  0.00-21.00           O  
ATOM   2199  N   ALA   143       9.439 -23.143 -13.780  0.00-21.00           N  
ATOM   2200  H   ALA   143       9.781 -22.371 -14.282  0.00-21.00           H  
ATOM   2201  CA  ALA   143       9.094 -24.322 -14.562  0.00-21.00           C  
ATOM   2202  HA  ALA   143       8.452 -24.870 -13.855  0.00-21.00           H  
ATOM   2203  CB  ALA   143       8.224 -23.850 -15.748  0.00-21.00           C  
ATOM   2204  HB1 ALA   143       8.286 -24.435 -16.542  0.00-21.00           H  
ATOM   2205  HB2 ALA   143       7.303 -23.629 -15.399  0.00-21.00           H  
ATOM   2206  HB3 ALA   143       8.653 -22.964 -16.144  0.00-21.00           H  
ATOM   2207  C   ALA   143      10.360 -25.075 -14.966  0.00-21.00           C  
ATOM   2208  O   ALA   143      11.166 -24.603 -15.815  0.00-21.00           O  
ATOM   2209  N   ASP   144      10.600 -26.295 -14.409  0.00-21.00           N  
ATOM   2210  H   ASP   144       9.852 -26.533 -13.767  0.00-21.00           H  
ATOM   2211  CA  ASP   144      11.725 -27.177 -14.741  0.00-21.00           C  
ATOM   2212  HA  ASP   144      12.504 -26.546 -15.221  0.00-21.00           H  
ATOM   2213  CB  ASP   144      12.095 -28.001 -13.494  0.00-21.00           C  
ATOM   2214  HB2 ASP   144      12.584 -28.937 -13.805  0.00-21.00           H  
ATOM   2215  HB3 ASP   144      11.126 -28.352 -13.117  0.00-21.00           H  
ATOM   2216  CG  ASP   144      12.925 -27.328 -12.385  0.00-21.00           C  
ATOM   2217  OD1 ASP   144      13.696 -26.445 -12.716  0.00-21.00           O  
ATOM   2218  OD2 ASP   144      12.819 -27.771 -11.200  0.00-21.00           O  
ATOM   2219  C   ASP   144      11.132 -28.072 -15.842  0.00-21.00           C  
ATOM   2220  O   ASP   144      10.188 -28.869 -15.589  0.00-21.00           O  
ATOM   2221  N   MET   145      11.733 -28.135 -17.042  0.00-21.00           N  
ATOM   2222  H   MET   145      12.599 -27.601 -17.123  0.00-21.00           H  
ATOM   2223  CA  MET   145      11.274 -28.927 -18.213  0.00-21.00           C  
ATOM   2224  HA  MET   145      10.224 -29.208 -17.978  0.00-21.00           H  
ATOM   2225  CB  MET   145      11.125 -28.031 -19.474  0.00-21.00           C  
ATOM   2226  HB2 MET   145      12.111 -27.569 -19.706  0.00-21.00           H  
ATOM   2227  HB3 MET   145      10.913 -28.643 -20.330  0.00-21.00           H  
ATOM   2228  CG  MET   145      10.164 -26.903 -19.308  0.00-21.00           C  
ATOM   2229  HG2 MET   145       9.169 -27.281 -19.011  0.00-21.00           H  
ATOM   2230  HG3 MET   145      10.634 -26.255 -18.532  0.00-21.00           H  
ATOM   2231  SD  MET   145       9.956 -25.775 -20.699  0.00-21.00           S  
ATOM   2232  CE  MET   145       9.357 -26.888 -21.945  0.00-21.00           C  
ATOM   2233  HE1 MET   145       8.552 -27.474 -21.519  0.00-21.00           H  
ATOM   2234  HE2 MET   145       8.944 -26.388 -22.853  0.00-21.00           H  
ATOM   2235  HE3 MET   145      10.163 -27.533 -22.288  0.00-21.00           H  
ATOM   2236  C   MET   145      12.103 -30.159 -18.446  0.00-21.00           C  
ATOM   2237  O   MET   145      13.262 -30.211 -18.071  0.00-21.00           O  
ATOM   2238  N   TYR   146      11.549 -31.108 -19.139  0.00-21.00           N  
ATOM   2239  H   TYR   146      10.530 -31.054 -19.388  0.00-21.00           H  
ATOM   2240  CA  TYR   146      12.199 -32.382 -19.447  0.00-21.00           C  
ATOM   2241  HA  TYR   146      13.298 -32.225 -19.585  0.00-21.00           H  
ATOM   2242  CB  TYR   146      11.862 -33.446 -18.277  0.00-21.00           C  
ATOM   2243  HB2 TYR   146      12.341 -34.408 -18.599  0.00-21.00           H  
ATOM   2244  HB3 TYR   146      10.744 -33.687 -18.317  0.00-21.00           H  
ATOM   2245  CG  TYR   146      12.287 -33.051 -16.841  0.00-21.00           C  
ATOM   2246  CD1 TYR   146      11.339 -32.356 -16.022  0.00-21.00           C  
ATOM   2247  HD1 TYR   146      10.415 -32.075 -16.472  0.00-21.00           H  
ATOM   2248  CE1 TYR   146      11.751 -31.885 -14.755  0.00-21.00           C  
ATOM   2249  HE1 TYR   146      11.119 -31.189 -14.269  0.00-21.00           H  
ATOM   2250  CZ  TYR   146      13.021 -32.238 -14.258  0.00-21.00           C  
ATOM   2251  OH  TYR   146      13.325 -31.718 -13.020  0.00-21.00           O  
ATOM   2252  HH  TYR   146      14.233 -32.034 -12.674  0.00-21.00           H  
ATOM   2253  CE2 TYR   146      13.844 -33.038 -15.024  0.00-21.00           C  
ATOM   2254  HE2 TYR   146      14.902 -33.272 -14.692  0.00-21.00           H  
ATOM   2255  CD2 TYR   146      13.596 -33.283 -16.390  0.00-21.00           C  
ATOM   2256  HD2 TYR   146      14.265 -33.797 -17.094  0.00-21.00           H  
ATOM   2257  C   TYR   146      11.581 -32.933 -20.746  0.00-21.00           C  
ATOM   2258  O   TYR   146      10.565 -32.410 -21.171  0.00-21.00           O  
ATOM   2259  N   THR   147      12.061 -34.021 -21.249  0.00-21.00           N  
ATOM   2260  H   THR   147      12.748 -34.443 -20.662  0.00-21.00           H  
ATOM   2261  CA  THR   147      11.542 -34.716 -22.400  0.00-21.00           C  
ATOM   2262  HA  THR   147      10.581 -34.345 -22.741  0.00-21.00           H  
ATOM   2263  CB  THR   147      12.561 -34.640 -23.638  0.00-21.00           C  
ATOM   2264  HB  THR   147      13.607 -34.852 -23.324  0.00-21.00           H  
ATOM   2265  CG2 THR   147      12.150 -35.581 -24.770  0.00-21.00           C  
ATOM   2266 HG21 THR   147      12.599 -36.570 -24.548  0.00-21.00           H  
ATOM   2267 HG22 THR   147      11.069 -35.717 -24.785  0.00-21.00           H  
ATOM   2268 HG23 THR   147      12.505 -35.195 -25.734  0.00-21.00           H  
ATOM   2269  OG1 THR   147      12.584 -33.350 -24.102  0.00-21.00           O  
ATOM   2270  HG1 THR   147      12.873 -33.364 -25.008  0.00-21.00           H  
ATOM   2271  C   THR   147      11.440 -36.153 -21.901  0.00-21.00           C  
ATOM   2272  O   THR   147      12.377 -36.637 -21.245  0.00-21.00           O  
ATOM   2273  N   LEU   148      10.308 -36.801 -22.203  0.00-21.00           N  
ATOM   2274  H   LEU   148       9.522 -36.273 -22.504  0.00-21.00           H  
ATOM   2275  CA  LEU   148      10.135 -38.251 -21.769  0.00-21.00           C  
ATOM   2276  HA  LEU   148      10.983 -38.595 -21.192  0.00-21.00           H  
ATOM   2277  CB  LEU   148       8.797 -38.319 -20.986  0.00-21.00           C  
ATOM   2278  HB2 LEU   148       7.965 -37.828 -21.508  0.00-21.00           H  
ATOM   2279  HB3 LEU   148       8.612 -39.366 -20.880  0.00-21.00           H  
ATOM   2280  CG  LEU   148       8.754 -37.775 -19.561  0.00-21.00           C  
ATOM   2281  HG  LEU   148       9.017 -36.730 -19.660  0.00-21.00           H  
ATOM   2282  CD1 LEU   148       7.302 -37.813 -19.075  0.00-21.00           C  
ATOM   2283 HD11 LEU   148       7.198 -37.479 -18.079  0.00-21.00           H  
ATOM   2284 HD12 LEU   148       6.593 -37.315 -19.626  0.00-21.00           H  
ATOM   2285 HD13 LEU   148       6.962 -38.873 -18.932  0.00-21.00           H  
ATOM   2286  CD2 LEU   148       9.850 -38.427 -18.680  0.00-21.00           C  
ATOM   2287 HD21 LEU   148       9.695 -39.508 -18.435  0.00-21.00           H  
ATOM   2288 HD22 LEU   148       9.877 -37.847 -17.760  0.00-21.00           H  
ATOM   2289 HD23 LEU   148      10.801 -38.229 -19.046  0.00-21.00           H  
ATOM   2290  C   LEU   148      10.058 -39.040 -23.035  0.00-21.00           C  
ATOM   2291  O   LEU   148       9.082 -38.819 -23.748  0.00-21.00           O  
ATOM   2292  N   THR   149      10.904 -40.106 -23.263  0.00-21.00           N  
ATOM   2293  H   THR   149      11.531 -40.402 -22.518  0.00-21.00           H  
ATOM   2294  CA  THR   149      10.836 -40.869 -24.421  0.00-21.00           C  
ATOM   2295  HA  THR   149      10.108 -40.357 -25.128  0.00-21.00           H  
ATOM   2296  CB  THR   149      12.172 -41.014 -25.088  0.00-21.00           C  
ATOM   2297  HB  THR   149      12.868 -41.505 -24.423  0.00-21.00           H  
ATOM   2298  CG2 THR   149      12.046 -41.809 -26.378  0.00-21.00           C  
ATOM   2299 HG21 THR   149      11.428 -41.348 -27.131  0.00-21.00           H  
ATOM   2300 HG22 THR   149      11.657 -42.802 -26.106  0.00-21.00           H  
ATOM   2301 HG23 THR   149      12.979 -41.955 -26.888  0.00-21.00           H  
ATOM   2302  OG1 THR   149      12.612 -39.749 -25.517  0.00-21.00           O  
ATOM   2303  HG1 THR   149      12.102 -39.446 -26.224  0.00-21.00           H  
ATOM   2304  C   THR   149      10.234 -42.230 -24.075  0.00-21.00           C  
ATOM   2305  O   THR   149      10.851 -42.980 -23.286  0.00-21.00           O  
ATOM   2306  N   ILE   150       9.024 -42.551 -24.549  0.00-21.00           N  
ATOM   2307  H   ILE   150       8.500 -41.812 -24.966  0.00-21.00           H  
ATOM   2308  CA  ILE   150       8.294 -43.774 -24.268  0.00-21.00           C  
ATOM   2309  HA  ILE   150       8.711 -44.189 -23.362  0.00-21.00           H  
ATOM   2310  CB  ILE   150       6.814 -43.386 -24.064  0.00-21.00           C  
ATOM   2311  HB  ILE   150       6.531 -43.071 -25.079  0.00-21.00           H  
ATOM   2312  CG2 ILE   150       6.042 -44.632 -23.679  0.00-21.00           C  
ATOM   2313 HG21 ILE   150       5.305 -44.898 -24.481  0.00-21.00           H  
ATOM   2314 HG22 ILE   150       6.714 -45.479 -23.436  0.00-21.00           H  
ATOM   2315 HG23 ILE   150       5.436 -44.451 -22.754  0.00-21.00           H  
ATOM   2316  CG1 ILE   150       6.729 -42.303 -23.018  0.00-21.00           C  
ATOM   2317 HG12 ILE   150       6.890 -42.626 -21.966  0.00-21.00           H  
ATOM   2318 HG13 ILE   150       7.383 -41.517 -23.319  0.00-21.00           H  
ATOM   2319  CD1 ILE   150       5.294 -41.646 -23.079  0.00-21.00           C  
ATOM   2320 HD11 ILE   150       5.165 -40.969 -23.892  0.00-21.00           H  
ATOM   2321 HD12 ILE   150       4.474 -42.402 -23.103  0.00-21.00           H  
ATOM   2322 HD13 ILE   150       5.081 -41.107 -22.098  0.00-21.00           H  
ATOM   2323  C   ILE   150       8.497 -44.813 -25.392  0.00-21.00           C  
ATOM   2324  O   ILE   150       8.125 -44.538 -26.527  0.00-21.00           O  
ATOM   2325  N   ARN   151       9.111 -45.979 -25.028  0.00-21.00           N  
ATOM   2326  H   ARN   151       9.560 -46.045 -24.155  0.00-21.00           H  
ATOM   2327  CA  ARN   151       9.209 -47.082 -25.943  0.00-21.00           C  
ATOM   2328  HA  ARN   151       8.901 -46.728 -26.938  0.00-21.00           H  
ATOM   2329  CB  ARN   151      10.726 -47.419 -26.012  0.00-21.00           C  
ATOM   2330  HB2 ARN   151      10.886 -48.345 -26.592  0.00-21.00           H  
ATOM   2331  HB3 ARN   151      11.054 -47.551 -24.962  0.00-21.00           H  
ATOM   2332  CG  ARN   151      11.613 -46.329 -26.651  0.00-21.00           C  
ATOM   2333  HG2 ARN   151      11.477 -45.367 -26.113  0.00-21.00           H  
ATOM   2334  HG3 ARN   151      11.321 -46.235 -27.702  0.00-21.00           H  
ATOM   2335  CD  ARN   151      13.121 -46.710 -26.647  0.00-21.00           C  
ATOM   2336  HD2 ARN   151      13.356 -47.111 -25.663  0.00-21.00           H  
ATOM   2337  HD3 ARN   151      13.161 -47.578 -27.273  0.00-21.00           H  
ATOM   2338  NE  ARN   151      14.014 -45.662 -27.103  0.00-21.00           N  
ATOM   2339  HE  ARN   151      13.867 -44.833 -26.505  0.00-21.00           H  
ATOM   2340  CZ  ARN   151      14.057 -45.391 -28.496  0.00-21.00           C  
ATOM   2341  NH1 ARN   151      13.361 -45.999 -29.374  0.00-21.00           N  
ATOM   2342 HH11 ARN   151      13.934 -46.710 -29.793  0.00-21.00           H  
ATOM   2343  NH2 ARN   151      14.902 -44.252 -28.789  0.00-21.00           N  
ATOM   2344 HH21 ARN   151      15.348 -43.893 -27.982  0.00-21.00           H  
ATOM   2345 HH22 ARN   151      15.579 -44.622 -29.475  0.00-21.00           H  
ATOM   2346  C   ARN   151       8.467 -48.379 -25.570  0.00-21.00           C  
ATOM   2347  O   ARN   151       8.312 -48.606 -24.345  0.00-21.00           O  
ATOM   2348  N   GLH   152       7.861 -49.039 -26.577  0.00-21.00           N  
ATOM   2349  H   GLH   152       8.130 -48.804 -27.571  0.00-21.00           H  
ATOM   2350  CA  GLH   152       7.084 -50.244 -26.394  0.00-21.00           C  
ATOM   2351  HA  GLH   152       7.586 -50.762 -25.581  0.00-21.00           H  
ATOM   2352  CB  GLH   152       5.638 -49.861 -25.944  0.00-21.00           C  
ATOM   2353  HB2 GLH   152       5.233 -49.204 -26.673  0.00-21.00           H  
ATOM   2354  HB3 GLH   152       5.586 -49.298 -25.000  0.00-21.00           H  
ATOM   2355  CG  GLH   152       4.787 -51.067 -25.757  0.00-21.00           C  
ATOM   2356  HG2 GLH   152       4.521 -51.561 -26.745  0.00-21.00           H  
ATOM   2357  HG3 GLH   152       5.306 -51.812 -25.153  0.00-21.00           H  
ATOM   2358  CD  GLH   152       3.397 -50.776 -25.216  0.00-21.00           C  
ATOM   2359  OE1 GLH   152       2.969 -49.531 -25.287  0.00-21.00           O  
ATOM   2360  OE2 GLH   152       2.772 -51.643 -24.663  0.00-21.00           O  
ATOM   2361  HE1 GLH   152       2.043 -49.490 -25.175  0.00-21.00           H  
ATOM   2362  C   GLH   152       7.154 -51.057 -27.659  0.00-21.00           C  
ATOM   2363  O   GLH   152       6.893 -50.546 -28.756  0.00-21.00           O  
ATOM   2364  N   ALA   153       7.516 -52.333 -27.508  0.00-21.00           N  
ATOM   2365  H   ALA   153       7.603 -52.742 -26.596  0.00-21.00           H  
ATOM   2366  CA  ALA   153       7.598 -53.242 -28.661  0.00-21.00           C  
ATOM   2367  HA  ALA   153       8.412 -52.904 -29.250  0.00-21.00           H  
ATOM   2368  CB  ALA   153       7.930 -54.629 -28.117  0.00-21.00           C  
ATOM   2369  HB1 ALA   153       8.724 -55.118 -28.704  0.00-21.00           H  
ATOM   2370  HB2 ALA   153       7.078 -55.275 -28.315  0.00-21.00           H  
ATOM   2371  HB3 ALA   153       8.128 -54.578 -27.007  0.00-21.00           H  
ATOM   2372  C   ALA   153       6.281 -53.239 -29.390  0.00-21.00           C  
ATOM   2373  O   ALA   153       5.233 -53.464 -28.851  0.00-21.00           O  
ATOM   2374  N   GLY   154       6.365 -52.970 -30.710  0.00-21.00           N  
ATOM   2375  H   GLY   154       7.227 -52.645 -31.040  0.00-21.00           H  
ATOM   2376  CA  GLY   154       5.215 -53.007 -31.620  0.00-21.00           C  
ATOM   2377  HA2 GLY   154       5.561 -53.299 -32.624  0.00-21.00           H  
ATOM   2378  HA3 GLY   154       4.482 -53.703 -31.070  0.00-21.00           H  
ATOM   2379  C   GLY   154       4.492 -51.672 -31.663  0.00-21.00           C  
ATOM   2380  O   GLY   154       3.475 -51.508 -32.367  0.00-21.00           O  
ATOM   2381  N   GLN   155       4.977 -50.651 -30.933  0.00-21.00           N  
ATOM   2382  H   GLN   155       5.620 -50.924 -30.208  0.00-21.00           H  
ATOM   2383  CA  GLN   155       4.416 -49.326 -30.961  0.00-21.00           C  
ATOM   2384  HA  GLN   155       3.567 -49.376 -31.692  0.00-21.00           H  
ATOM   2385  CB  GLN   155       3.892 -48.997 -29.582  0.00-21.00           C  
ATOM   2386  HB2 GLN   155       4.734 -48.885 -28.939  0.00-21.00           H  
ATOM   2387  HB3 GLN   155       3.390 -48.077 -29.677  0.00-21.00           H  
ATOM   2388  CG  GLN   155       2.967 -50.022 -28.936  0.00-21.00           C  
ATOM   2389  HG2 GLN   155       3.407 -51.016 -29.038  0.00-21.00           H  
ATOM   2390  HG3 GLN   155       2.828 -49.781 -27.885  0.00-21.00           H  
ATOM   2391  CD  GLN   155       1.606 -50.009 -29.626  0.00-21.00           C  
ATOM   2392  OE1 GLN   155       0.831 -50.921 -29.440  0.00-21.00           O  
ATOM   2393  NE2 GLN   155       1.264 -48.880 -30.277  0.00-21.00           N  
ATOM   2394 HE21 GLN   155       0.302 -48.502 -30.159  0.00-21.00           H  
ATOM   2395 HE22 GLN   155       1.822 -48.589 -31.070  0.00-21.00           H  
ATOM   2396  C   GLN   155       5.431 -48.312 -31.422  0.00-21.00           C  
ATOM   2397  O   GLN   155       6.642 -48.512 -31.246  0.00-21.00           O  
ATOM   2398  N   LYN   156       4.954 -47.190 -31.957  0.00-21.00           N  
ATOM   2399  H   LYN   156       3.989 -47.160 -32.171  0.00-21.00           H  
ATOM   2400  CA  LYN   156       5.810 -46.044 -32.345  0.00-21.00           C  
ATOM   2401  HA  LYN   156       6.666 -46.427 -32.986  0.00-21.00           H  
ATOM   2402  CB  LYN   156       5.045 -45.008 -33.159  0.00-21.00           C  
ATOM   2403  HB2 LYN   156       4.120 -44.758 -32.577  0.00-21.00           H  
ATOM   2404  HB3 LYN   156       5.647 -44.115 -33.228  0.00-21.00           H  
ATOM   2405  CG  LYN   156       4.693 -45.494 -34.595  0.00-21.00           C  
ATOM   2406  HG2 LYN   156       3.910 -44.792 -34.998  0.00-21.00           H  
ATOM   2407  HG3 LYN   156       4.250 -46.491 -34.652  0.00-21.00           H  
ATOM   2408  CD  LYN   156       5.935 -45.422 -35.496  0.00-21.00           C  
ATOM   2409  HD2 LYN   156       6.430 -44.455 -35.479  0.00-21.00           H  
ATOM   2410  HD3 LYN   156       6.666 -46.084 -35.057  0.00-21.00           H  
ATOM   2411  CE  LYN   156       5.616 -45.867 -36.915  0.00-21.00           C  
ATOM   2412  HE2 LYN   156       6.605 -45.896 -37.463  0.00-21.00           H  
ATOM   2413  HE3 LYN   156       5.269 -46.881 -36.881  0.00-21.00           H  
ATOM   2414  NZ  LYN   156       4.705 -45.041 -37.647  0.00-21.00           N  
ATOM   2415  HZ1 LYN   156       4.767 -45.239 -38.641  0.00-21.00           H  
ATOM   2416  HZ2 LYN   156       4.923 -44.070 -37.427  0.00-21.00           H  
ATOM   2417  C   LYN   156       6.374 -45.399 -31.071  0.00-21.00           C  
ATOM   2418  O   LYN   156       5.657 -45.222 -30.105  0.00-21.00           O  
ATOM   2419  N   THR   157       7.694 -45.069 -31.125  0.00-21.00           N  
ATOM   2420  H   THR   157       8.296 -45.548 -31.685  0.00-21.00           H  
ATOM   2421  CA  THR   157       8.325 -44.401 -29.983  0.00-21.00           C  
ATOM   2422  HA  THR   157       8.044 -44.938 -29.086  0.00-21.00           H  
ATOM   2423  CB  THR   157       9.840 -44.464 -30.168  0.00-21.00           C  
ATOM   2424  HB  THR   157      10.225 -44.046 -31.054  0.00-21.00           H  
ATOM   2425  CG2 THR   157      10.564 -43.796 -28.972  0.00-21.00           C  
ATOM   2426 HG21 THR   157      11.090 -42.908 -29.253  0.00-21.00           H  
ATOM   2427 HG22 THR   157       9.875 -43.609 -28.158  0.00-21.00           H  
ATOM   2428 HG23 THR   157      11.259 -44.482 -28.419  0.00-21.00           H  
ATOM   2429  OG1 THR   157      10.272 -45.829 -30.182  0.00-21.00           O  
ATOM   2430  HG1 THR   157      10.619 -45.995 -31.056  0.00-21.00           H  
ATOM   2431  C   THR   157       7.819 -42.983 -29.958  0.00-21.00           C  
ATOM   2432  O   THR   157       7.897 -42.300 -30.989  0.00-21.00           O  
ATOM   2433  N   ILE   158       7.540 -42.474 -28.734  0.00-21.00           N  
ATOM   2434  H   ILE   158       7.903 -42.894 -27.902  0.00-21.00           H  
ATOM   2435  CA  ILE   158       7.004 -41.120 -28.649  0.00-21.00           C  
ATOM   2436  HA  ILE   158       7.228 -40.606 -29.592  0.00-21.00           H  
ATOM   2437  CB  ILE   158       5.529 -41.128 -28.397  0.00-21.00           C  
ATOM   2438  HB  ILE   158       5.303 -41.673 -27.500  0.00-21.00           H  
ATOM   2439  CG2 ILE   158       4.975 -39.712 -28.087  0.00-21.00           C  
ATOM   2440 HG21 ILE   158       5.070 -39.422 -27.013  0.00-21.00           H  
ATOM   2441 HG22 ILE   158       3.930 -39.628 -28.415  0.00-21.00           H  
ATOM   2442 HG23 ILE   158       5.566 -38.978 -28.608  0.00-21.00           H  
ATOM   2443  CG1 ILE   158       4.685 -41.807 -29.519  0.00-21.00           C  
ATOM   2444 HG12 ILE   158       4.978 -42.918 -29.535  0.00-21.00           H  
ATOM   2445 HG13 ILE   158       3.635 -41.804 -29.171  0.00-21.00           H  
ATOM   2446  CD1 ILE   158       4.817 -41.077 -30.851  0.00-21.00           C  
ATOM   2447 HD11 ILE   158       4.039 -41.410 -31.536  0.00-21.00           H  
ATOM   2448 HD12 ILE   158       5.721 -41.382 -31.236  0.00-21.00           H  
ATOM   2449 HD13 ILE   158       4.753 -39.974 -30.753  0.00-21.00           H  
ATOM   2450  C   ILE   158       7.745 -40.336 -27.575  0.00-21.00           C  
ATOM   2451  O   ILE   158       7.940 -40.888 -26.506  0.00-21.00           O  
ATOM   2452  N   SER   159       8.075 -39.078 -27.812  0.00-21.00           N  
ATOM   2453  H   SER   159       7.665 -38.623 -28.593  0.00-21.00           H  
ATOM   2454  CA  SER   159       8.708 -38.237 -26.851  0.00-21.00           C  
ATOM   2455  HA  SER   159       9.006 -38.841 -25.984  0.00-21.00           H  
ATOM   2456  CB  SER   159       9.946 -37.561 -27.438  0.00-21.00           C  
ATOM   2457  HB2 SER   159      10.724 -38.336 -27.646  0.00-21.00           H  
ATOM   2458  HB3 SER   159      10.408 -36.840 -26.714  0.00-21.00           H  
ATOM   2459  OG  SER   159       9.797 -36.817 -28.646  0.00-21.00           O  
ATOM   2460  HG  SER   159      10.529 -36.322 -28.839  0.00-21.00           H  
ATOM   2461  C   SER   159       7.716 -37.149 -26.468  0.00-21.00           C  
ATOM   2462  O   SER   159       7.021 -36.625 -27.328  0.00-21.00           O  
ATOM   2463  N   VAL   160       7.620 -36.908 -25.126  0.00-21.00           N  
ATOM   2464  H   VAL   160       8.488 -37.114 -24.615  0.00-21.00           H  
ATOM   2465  CA  VAL   160       6.701 -35.937 -24.560  0.00-21.00           C  
ATOM   2466  HA  VAL   160       6.130 -35.590 -25.478  0.00-21.00           H  
ATOM   2467  CB  VAL   160       5.670 -36.630 -23.591  0.00-21.00           C  
ATOM   2468  HB  VAL   160       6.193 -36.932 -22.666  0.00-21.00           H  
ATOM   2469  CG1 VAL   160       4.523 -35.737 -23.095  0.00-21.00           C  
ATOM   2470 HG11 VAL   160       3.717 -36.296 -22.527  0.00-21.00           H  
ATOM   2471 HG12 VAL   160       4.938 -34.983 -22.446  0.00-21.00           H  
ATOM   2472 HG13 VAL   160       4.029 -35.264 -23.961  0.00-21.00           H  
ATOM   2473  CG2 VAL   160       4.914 -37.779 -24.152  0.00-21.00           C  
ATOM   2474 HG21 VAL   160       5.597 -38.658 -24.180  0.00-21.00           H  
ATOM   2475 HG22 VAL   160       4.615 -37.404 -25.159  0.00-21.00           H  
ATOM   2476 HG23 VAL   160       4.014 -38.121 -23.590  0.00-21.00           H  
ATOM   2477  C   VAL   160       7.362 -34.782 -23.797  0.00-21.00           C  
ATOM   2478  O   VAL   160       8.104 -35.036 -22.854  0.00-21.00           O  
ATOM   2479  N   PRO   161       7.113 -33.522 -24.171  0.00-21.00           N  
ATOM   2480  CD  PRO   161       6.464 -33.176 -25.477  0.00-21.00           C  
ATOM   2481  HD2 PRO   161       6.730 -33.904 -26.231  0.00-21.00           H  
ATOM   2482  HD3 PRO   161       5.349 -33.129 -25.429  0.00-21.00           H  
ATOM   2483  CG  PRO   161       6.994 -31.734 -25.670  0.00-21.00           C  
ATOM   2484  HG2 PRO   161       6.389 -30.993 -26.301  0.00-21.00           H  
ATOM   2485  HG3 PRO   161       7.955 -31.796 -26.225  0.00-21.00           H  
ATOM   2486  CB  PRO   161       7.360 -31.177 -24.334  0.00-21.00           C  
ATOM   2487  HB2 PRO   161       6.503 -30.623 -23.932  0.00-21.00           H  
ATOM   2488  HB3 PRO   161       8.133 -30.515 -24.419  0.00-21.00           H  
ATOM   2489  CA  PRO   161       7.676 -32.373 -23.482  0.00-21.00           C  
ATOM   2490  HA  PRO   161       8.724 -32.424 -23.281  0.00-21.00           H  
ATOM   2491  C   PRO   161       6.994 -32.305 -22.128  0.00-21.00           C  
ATOM   2492  O   PRO   161       5.813 -32.578 -21.990  0.00-21.00           O  
ATOM   2493  N   VAL   162       7.693 -31.990 -21.080  0.00-21.00           N  
ATOM   2494  H   VAL   162       8.670 -31.888 -21.170  0.00-21.00           H  
ATOM   2495  CA  VAL   162       7.196 -31.773 -19.725  0.00-21.00           C  
ATOM   2496  HA  VAL   162       6.128 -32.004 -19.732  0.00-21.00           H  
ATOM   2497  CB  VAL   162       7.849 -32.718 -18.734  0.00-21.00           C  
ATOM   2498  HB  VAL   162       8.863 -32.324 -18.579  0.00-21.00           H  
ATOM   2499  CG1 VAL   162       7.206 -32.625 -17.452  0.00-21.00           C  
ATOM   2500 HG11 VAL   162       7.470 -33.468 -16.801  0.00-21.00           H  
ATOM   2501 HG12 VAL   162       7.648 -31.754 -16.913  0.00-21.00           H  
ATOM   2502 HG13 VAL   162       6.134 -32.362 -17.428  0.00-21.00           H  
ATOM   2503  CG2 VAL   162       7.868 -34.177 -19.302  0.00-21.00           C  
ATOM   2504 HG21 VAL   162       6.908 -34.581 -19.532  0.00-21.00           H  
ATOM   2505 HG22 VAL   162       8.223 -34.811 -18.517  0.00-21.00           H  
ATOM   2506 HG23 VAL   162       8.547 -34.342 -20.196  0.00-21.00           H  
ATOM   2507  C   VAL   162       7.392 -30.242 -19.343  0.00-21.00           C  
ATOM   2508  O   VAL   162       8.405 -29.682 -19.775  0.00-21.00           O  
ATOM   2509  N   VAL   163       6.530 -29.776 -18.482  0.00-21.00           N  
ATOM   2510  H   VAL   163       5.695 -30.373 -18.315  0.00-21.00           H  
ATOM   2511  CA  VAL   163       6.687 -28.571 -17.650  0.00-21.00           C  
ATOM   2512  HA  VAL   163       7.693 -28.165 -17.622  0.00-21.00           H  
ATOM   2513  CB  VAL   163       5.751 -27.380 -18.052  0.00-21.00           C  
ATOM   2514  HB  VAL   163       4.749 -27.714 -18.155  0.00-21.00           H  
ATOM   2515  CG1 VAL   163       5.791 -26.320 -16.921  0.00-21.00           C  
ATOM   2516 HG11 VAL   163       6.763 -26.168 -16.434  0.00-21.00           H  
ATOM   2517 HG12 VAL   163       5.044 -26.580 -16.155  0.00-21.00           H  
ATOM   2518 HG13 VAL   163       5.457 -25.288 -17.194  0.00-21.00           H  
ATOM   2519  CG2 VAL   163       6.119 -26.662 -19.364  0.00-21.00           C  
ATOM   2520 HG21 VAL   163       5.590 -25.767 -19.630  0.00-21.00           H  
ATOM   2521 HG22 VAL   163       7.169 -26.297 -19.324  0.00-21.00           H  
ATOM   2522 HG23 VAL   163       6.068 -27.208 -20.247  0.00-21.00           H  
ATOM   2523  C   VAL   163       6.411 -29.084 -16.257  0.00-21.00           C  
ATOM   2524  O   VAL   163       5.263 -29.401 -15.872  0.00-21.00           O  
ATOM   2525  N   HIE   164       7.409 -29.070 -15.356  0.00-21.00           N  
ATOM   2526  H   HIE   164       8.336 -28.971 -15.692  0.00-21.00           H  
ATOM   2527  CA  HIE   164       7.251 -29.319 -13.925  0.00-21.00           C  
ATOM   2528  HA  HIE   164       6.292 -29.824 -13.761  0.00-21.00           H  
ATOM   2529  CB  HIE   164       8.348 -30.253 -13.433  0.00-21.00           C  
ATOM   2530  HB2 HIE   164       9.270 -29.714 -13.252  0.00-21.00           H  
ATOM   2531  HB3 HIE   164       8.518 -31.060 -14.117  0.00-21.00           H  
ATOM   2532  CG  HIE   164       8.007 -30.828 -12.060  0.00-21.00           C  
ATOM   2533  ND1 HIE   164       8.931 -31.599 -11.315  0.00-21.00           N  
ATOM   2534  CE1 HIE   164       8.396 -31.931 -10.143  0.00-21.00           C  
ATOM   2535  HE1 HIE   164       8.974 -32.573  -9.352  0.00-21.00           H  
ATOM   2536  NE2 HIE   164       7.121 -31.530 -10.089  0.00-21.00           N  
ATOM   2537  HE2 HIE   164       6.506 -31.423  -9.268  0.00-21.00           H  
ATOM   2538  CD2 HIE   164       6.883 -30.795 -11.266  0.00-21.00           C  
ATOM   2539  HD2 HIE   164       5.963 -30.267 -11.404  0.00-21.00           H  
ATOM   2540  C   HIE   164       7.303 -27.983 -13.108  0.00-21.00           C  
ATOM   2541  O   HIE   164       8.378 -27.419 -12.956  0.00-21.00           O  
ATOM   2542  N   VAL   165       6.246 -27.632 -12.483  0.00-21.00           N  
ATOM   2543  H   VAL   165       5.367 -28.238 -12.463  0.00-21.00           H  
ATOM   2544  CA  VAL   165       6.312 -26.718 -11.327  0.00-21.00           C  
ATOM   2545  HA  VAL   165       7.165 -26.103 -11.286  0.00-21.00           H  
ATOM   2546  CB  VAL   165       5.195 -25.656 -11.263  0.00-21.00           C  
ATOM   2547  HB  VAL   165       4.287 -26.257 -11.138  0.00-21.00           H  
ATOM   2548  CG1 VAL   165       5.299 -24.635 -10.106  0.00-21.00           C  
ATOM   2549 HG11 VAL   165       6.156 -24.079 -10.245  0.00-21.00           H  
ATOM   2550 HG12 VAL   165       4.429 -23.910 -10.142  0.00-21.00           H  
ATOM   2551 HG13 VAL   165       5.483 -25.114  -9.159  0.00-21.00           H  
ATOM   2552  CG2 VAL   165       5.075 -24.937 -12.645  0.00-21.00           C  
ATOM   2553 HG21 VAL   165       4.327 -24.207 -12.600  0.00-21.00           H  
ATOM   2554 HG22 VAL   165       4.809 -25.624 -13.488  0.00-21.00           H  
ATOM   2555 HG23 VAL   165       5.972 -24.502 -12.933  0.00-21.00           H  
ATOM   2556  C   VAL   165       6.311 -27.649 -10.131  0.00-21.00           C  
ATOM   2557  O   VAL   165       5.350 -28.384  -9.865  0.00-21.00           O  
ATOM   2558  N   GLY   166       7.444 -27.720  -9.432  0.00-21.00           N  
ATOM   2559  H   GLY   166       8.282 -27.179  -9.692  0.00-21.00           H  
ATOM   2560  CA  GLY   166       7.652 -28.611  -8.301  0.00-21.00           C  
ATOM   2561  HA2 GLY   166       8.644 -29.119  -8.415  0.00-21.00           H  
ATOM   2562  HA3 GLY   166       6.901 -29.425  -8.205  0.00-21.00           H  
ATOM   2563  C   GLY   166       7.570 -27.853  -7.015  0.00-21.00           C  
ATOM   2564  O   GLY   166       7.937 -28.359  -5.951  0.00-21.00           O  
ATOM   2565  N   ASN   167       7.115 -26.567  -6.997  0.00-21.00           N  
ATOM   2566  H   ASN   167       6.787 -26.059  -7.820  0.00-21.00           H  
ATOM   2567  CA  ASN   167       7.209 -25.612  -5.874  0.00-21.00           C  
ATOM   2568  HA  ASN   167       7.244 -26.256  -5.008  0.00-21.00           H  
ATOM   2569  CB  ASN   167       8.576 -24.816  -5.900  0.00-21.00           C  
ATOM   2570  HB2 ASN   167       8.746 -24.291  -4.943  0.00-21.00           H  
ATOM   2571  HB3 ASN   167       9.416 -25.540  -6.072  0.00-21.00           H  
ATOM   2572  CG  ASN   167       8.675 -23.723  -6.949  0.00-21.00           C  
ATOM   2573  OD1 ASN   167       8.480 -23.937  -8.176  0.00-21.00           O  
ATOM   2574  ND2 ASN   167       9.067 -22.569  -6.592  0.00-21.00           N  
ATOM   2575 HD21 ASN   167       9.527 -21.866  -7.258  0.00-21.00           H  
ATOM   2576 HD22 ASN   167       8.977 -22.315  -5.625  0.00-21.00           H  
ATOM   2577  C   ASN   167       5.958 -24.821  -5.659  0.00-21.00           C  
ATOM   2578  O   ASN   167       5.920 -23.770  -5.023  0.00-21.00           O  
ATOM   2579  N   TRP   168       4.852 -25.255  -6.323  0.00-21.00           N  
ATOM   2580  H   TRP   168       4.876 -26.179  -6.827  0.00-21.00           H  
ATOM   2581  CA  TRP   168       3.541 -24.642  -6.123  0.00-21.00           C  
ATOM   2582  HA  TRP   168       3.638 -23.572  -5.941  0.00-21.00           H  
ATOM   2583  CB  TRP   168       2.779 -24.655  -7.563  0.00-21.00           C  
ATOM   2584  HB2 TRP   168       3.382 -24.018  -8.249  0.00-21.00           H  
ATOM   2585  HB3 TRP   168       2.823 -25.670  -7.962  0.00-21.00           H  
ATOM   2586  CG  TRP   168       1.357 -24.189  -7.544  0.00-21.00           C  
ATOM   2587  CD1 TRP   168       0.681 -23.715  -6.490  0.00-21.00           C  
ATOM   2588  HD1 TRP   168       0.986 -23.702  -5.461  0.00-21.00           H  
ATOM   2589  NE1 TRP   168      -0.613 -23.363  -6.842  0.00-21.00           N  
ATOM   2590  HE1 TRP   168      -1.271 -23.064  -6.155  0.00-21.00           H  
ATOM   2591  CE2 TRP   168      -0.780 -23.462  -8.168  0.00-21.00           C  
ATOM   2592  CZ2 TRP   168      -1.901 -23.231  -8.991  0.00-21.00           C  
ATOM   2593  HZ2 TRP   168      -2.902 -22.941  -8.663  0.00-21.00           H  
ATOM   2594  CH2 TRP   168      -1.661 -23.374 -10.368  0.00-21.00           C  
ATOM   2595  HH2 TRP   168      -2.422 -23.095 -11.044  0.00-21.00           H  
ATOM   2596  CZ3 TRP   168      -0.483 -23.897 -10.925  0.00-21.00           C  
ATOM   2597  HZ3 TRP   168      -0.522 -24.168 -11.952  0.00-21.00           H  
ATOM   2598  CE3 TRP   168       0.615 -24.145 -10.109  0.00-21.00           C  
ATOM   2599  HE3 TRP   168       1.536 -24.603 -10.453  0.00-21.00           H  
ATOM   2600  CD2 TRP   168       0.477 -23.915  -8.690  0.00-21.00           C  
ATOM   2601  C   TRP   168       2.753 -25.461  -5.060  0.00-21.00           C  
ATOM   2602  O   TRP   168       2.271 -26.570  -5.380  0.00-21.00           O  
ATOM   2603  N   PRO   169       2.774 -24.959  -3.770  0.00-21.00           N  
ATOM   2604  CD  PRO   169       3.191 -23.666  -3.369  0.00-21.00           C  
ATOM   2605  HD2 PRO   169       2.719 -22.896  -4.007  0.00-21.00           H  
ATOM   2606  HD3 PRO   169       4.244 -23.609  -3.468  0.00-21.00           H  
ATOM   2607  CG  PRO   169       2.802 -23.510  -1.927  0.00-21.00           C  
ATOM   2608  HG2 PRO   169       1.917 -22.939  -1.798  0.00-21.00           H  
ATOM   2609  HG3 PRO   169       3.608 -22.926  -1.461  0.00-21.00           H  
ATOM   2610  CB  PRO   169       2.583 -24.886  -1.381  0.00-21.00           C  
ATOM   2611  HB2 PRO   169       3.456 -25.302  -0.901  0.00-21.00           H  
ATOM   2612  HB3 PRO   169       1.874 -24.833  -0.630  0.00-21.00           H  
ATOM   2613  CA  PRO   169       2.186 -25.765  -2.632  0.00-21.00           C  
ATOM   2614  HA  PRO   169       2.633 -26.718  -2.596  0.00-21.00           H  
ATOM   2615  C   PRO   169       0.671 -25.932  -2.830  0.00-21.00           C  
ATOM   2616  O   PRO   169      -0.120 -25.104  -3.312  0.00-21.00           O  
ATOM   2617  N   ASH   170       0.180 -27.085  -2.448  0.00-21.00           N  
ATOM   2618  H   ASH   170       0.832 -27.818  -2.218  0.00-21.00           H  
ATOM   2619  CA  ASH   170      -1.270 -27.552  -2.470  0.00-21.00           C  
ATOM   2620  HA  ASH   170      -1.575 -27.671  -3.540  0.00-21.00           H  
ATOM   2621  CB  ASH   170      -1.402 -28.971  -1.806  0.00-21.00           C  
ATOM   2622  HB2 ASH   170      -0.786 -29.649  -2.418  0.00-21.00           H  
ATOM   2623  HB3 ASH   170      -0.920 -29.050  -0.880  0.00-21.00           H  
ATOM   2624  CG  ASH   170      -2.801 -29.568  -1.663  0.00-21.00           C  
ATOM   2625  OD1 ASH   170      -3.767 -29.096  -2.350  0.00-21.00           O  
ATOM   2626  OD2 ASH   170      -2.935 -30.442  -0.784  0.00-21.00           O  
ATOM   2627  HD1 ASH   170      -5.569 -30.439  -5.738  0.00-21.00           H  
ATOM   2628  C   ASH   170      -2.178 -26.583  -1.698  0.00-21.00           C  
ATOM   2629  O   ASH   170      -1.827 -26.071  -0.648  0.00-21.00           O  
ATOM   2630  N   GLN   171      -3.395 -26.349  -2.188  0.00-21.00           N  
ATOM   2631  H   GLN   171      -3.721 -26.992  -2.866  0.00-21.00           H  
ATOM   2632  CA  GLN   171      -4.454 -25.431  -1.638  0.00-21.00           C  
ATOM   2633  HA  GLN   171      -5.269 -25.400  -2.316  0.00-21.00           H  
ATOM   2634  CB  GLN   171      -4.954 -25.924  -0.218  0.00-21.00           C  
ATOM   2635  HB2 GLN   171      -5.686 -25.263   0.252  0.00-21.00           H  
ATOM   2636  HB3 GLN   171      -4.151 -25.681   0.506  0.00-21.00           H  
ATOM   2637  CG  GLN   171      -5.407 -27.345  -0.049  0.00-21.00           C  
ATOM   2638  HG2 GLN   171      -5.572 -27.572   1.008  0.00-21.00           H  
ATOM   2639  HG3 GLN   171      -4.692 -28.047  -0.337  0.00-21.00           H  
ATOM   2640  CD  GLN   171      -6.650 -27.633  -0.861  0.00-21.00           C  
ATOM   2641  OE1 GLN   171      -7.753 -27.185  -0.478  0.00-21.00           O  
ATOM   2642  NE2 GLN   171      -6.541 -28.512  -1.866  0.00-21.00           N  
ATOM   2643 HE21 GLN   171      -7.409 -28.888  -2.249  0.00-21.00           H  
ATOM   2644 HE22 GLN   171      -5.610 -28.911  -2.069  0.00-21.00           H  
ATOM   2645  C   GLN   171      -4.037 -23.875  -1.597  0.00-21.00           C  
ATOM   2646  O   GLN   171      -4.688 -23.011  -1.022  0.00-21.00           O  
ATOM   2647  N   THR   172      -2.896 -23.572  -2.186  0.00-21.00           N  
ATOM   2648  H   THR   172      -2.368 -24.388  -2.547  0.00-21.00           H  
ATOM   2649  CA  THR   172      -2.259 -22.335  -2.193  0.00-21.00           C  
ATOM   2650  HA  THR   172      -2.847 -21.578  -1.611  0.00-21.00           H  
ATOM   2651  CB  THR   172      -0.877 -22.511  -1.637  0.00-21.00           C  
ATOM   2652  HB  THR   172      -0.214 -22.958  -2.409  0.00-21.00           H  
ATOM   2653  CG2 THR   172      -0.363 -21.220  -1.009  0.00-21.00           C  
ATOM   2654 HG21 THR   172      -0.341 -20.448  -1.783  0.00-21.00           H  
ATOM   2655 HG22 THR   172       0.623 -21.364  -0.514  0.00-21.00           H  
ATOM   2656 HG23 THR   172      -1.039 -20.859  -0.190  0.00-21.00           H  
ATOM   2657  OG1 THR   172      -0.809 -23.374  -0.505  0.00-21.00           O  
ATOM   2658  HG1 THR   172      -1.082 -24.294  -0.766  0.00-21.00           H  
ATOM   2659  C   THR   172      -2.316 -21.844  -3.666  0.00-21.00           C  
ATOM   2660  O   THR   172      -2.209 -22.664  -4.631  0.00-21.00           O  
ATOM   2661  N   ALA   173      -2.422 -20.530  -3.798  0.00-21.00           N  
ATOM   2662  H   ALA   173      -2.559 -19.889  -3.002  0.00-21.00           H  
ATOM   2663  CA  ALA   173      -2.361 -19.825  -5.098  0.00-21.00           C  
ATOM   2664  HA  ALA   173      -2.497 -20.603  -5.883  0.00-21.00           H  
ATOM   2665  CB  ALA   173      -3.477 -18.819  -5.041  0.00-21.00           C  
ATOM   2666  HB1 ALA   173      -3.607 -18.254  -4.172  0.00-21.00           H  
ATOM   2667  HB2 ALA   173      -3.429 -18.147  -6.004  0.00-21.00           H  
ATOM   2668  HB3 ALA   173      -4.342 -19.452  -5.115  0.00-21.00           H  
ATOM   2669  C   ALA   173      -1.022 -19.152  -5.388  0.00-21.00           C  
ATOM   2670  O   ALA   173      -0.668 -18.321  -4.641  0.00-21.00           O  
ATOM   2671  N   VAL   174      -0.275 -19.575  -6.445  0.00-21.00           N  
ATOM   2672  H   VAL   174      -0.661 -20.293  -7.109  0.00-21.00           H  
ATOM   2673  CA  VAL   174       0.627 -18.666  -7.093  0.00-21.00           C  
ATOM   2674  HA  VAL   174       1.098 -18.003  -6.345  0.00-21.00           H  
ATOM   2675  CB  VAL   174       1.658 -19.521  -7.971  0.00-21.00           C  
ATOM   2676  HB  VAL   174       2.192 -18.809  -8.591  0.00-21.00           H  
ATOM   2677  CG1 VAL   174       2.637 -20.310  -7.118  0.00-21.00           C  
ATOM   2678 HG11 VAL   174       2.073 -20.951  -6.437  0.00-21.00           H  
ATOM   2679 HG12 VAL   174       3.291 -20.912  -7.760  0.00-21.00           H  
ATOM   2680 HG13 VAL   174       3.224 -19.669  -6.478  0.00-21.00           H  
ATOM   2681  CG2 VAL   174       1.155 -20.387  -9.136  0.00-21.00           C  
ATOM   2682 HG21 VAL   174       0.519 -19.743  -9.786  0.00-21.00           H  
ATOM   2683 HG22 VAL   174       1.978 -20.798  -9.811  0.00-21.00           H  
ATOM   2684 HG23 VAL   174       0.478 -21.089  -8.639  0.00-21.00           H  
ATOM   2685  C   VAL   174      -0.125 -17.732  -8.020  0.00-21.00           C  
ATOM   2686  O   VAL   174      -1.220 -18.046  -8.404  0.00-21.00           O  
ATOM   2687  N   SER   175       0.408 -16.530  -8.320  0.00-21.00           N  
ATOM   2688  H   SER   175       1.358 -16.361  -7.945  0.00-21.00           H  
ATOM   2689  CA  SER   175      -0.359 -15.418  -8.772  0.00-21.00           C  
ATOM   2690  HA  SER   175      -1.244 -15.412  -8.159  0.00-21.00           H  
ATOM   2691  CB  SER   175       0.526 -14.202  -8.678  0.00-21.00           C  
ATOM   2692  HB2 SER   175       0.923 -14.159  -7.672  0.00-21.00           H  
ATOM   2693  HB3 SER   175       0.030 -13.250  -8.687  0.00-21.00           H  
ATOM   2694  OG  SER   175       1.549 -14.137  -9.620  0.00-21.00           O  
ATOM   2695  HG  SER   175       2.162 -13.382  -9.435  0.00-21.00           H  
ATOM   2696  C   SER   175      -0.890 -15.577 -10.142  0.00-21.00           C  
ATOM   2697  O   SER   175      -0.437 -16.432 -10.923  0.00-21.00           O  
ATOM   2698  N   SER   176      -1.808 -14.679 -10.559  0.00-21.00           N  
ATOM   2699  H   SER   176      -2.106 -13.951  -9.920  0.00-21.00           H  
ATOM   2700  CA  SER   176      -2.325 -14.500 -11.966  0.00-21.00           C  
ATOM   2701  HA  SER   176      -2.780 -15.382 -12.271  0.00-21.00           H  
ATOM   2702  CB  SER   176      -3.306 -13.277 -11.752  0.00-21.00           C  
ATOM   2703  HB2 SER   176      -3.756 -12.980 -12.716  0.00-21.00           H  
ATOM   2704  HB3 SER   176      -3.990 -13.564 -11.004  0.00-21.00           H  
ATOM   2705  OG  SER   176      -2.607 -12.144 -11.212  0.00-21.00           O  
ATOM   2706  HG  SER   176      -2.741 -11.383 -11.849  0.00-21.00           H  
ATOM   2707  C   SER   176      -1.214 -14.290 -13.017  0.00-21.00           C  
ATOM   2708  O   SER   176      -1.180 -15.058 -13.951  0.00-21.00           O  
ATOM   2709  N   GLH   177      -0.305 -13.337 -12.805  0.00-21.00           N  
ATOM   2710  H   GLH   177      -0.639 -12.592 -12.149  0.00-21.00           H  
ATOM   2711  CA  GLH   177       0.995 -13.053 -13.421  0.00-21.00           C  
ATOM   2712  HA  GLH   177       1.026 -12.581 -14.423  0.00-21.00           H  
ATOM   2713  CB  GLH   177       1.857 -12.035 -12.516  0.00-21.00           C  
ATOM   2714  HB2 GLH   177       2.146 -12.471 -11.601  0.00-21.00           H  
ATOM   2715  HB3 GLH   177       2.733 -11.854 -13.090  0.00-21.00           H  
ATOM   2716  CG  GLH   177       1.397 -10.651 -12.211  0.00-21.00           C  
ATOM   2717  HG2 GLH   177       2.246 -10.033 -11.989  0.00-21.00           H  
ATOM   2718  HG3 GLH   177       0.895 -10.305 -13.118  0.00-21.00           H  
ATOM   2719  CD  GLH   177       0.326 -10.522 -11.103  0.00-21.00           C  
ATOM   2720  OE1 GLH   177       0.288 -11.578 -10.232  0.00-21.00           O  
ATOM   2721  OE2 GLH   177      -0.420  -9.567 -11.131  0.00-21.00           O  
ATOM   2722  HE1 GLH   177       1.153 -12.050 -10.178  0.00-21.00           H  
ATOM   2723  C   GLH   177       1.802 -14.342 -13.642  0.00-21.00           C  
ATOM   2724  O   GLH   177       2.183 -14.586 -14.774  0.00-21.00           O  
ATOM   2725  N   VAL   178       2.098 -15.122 -12.607  0.00-21.00           N  
ATOM   2726  H   VAL   178       1.799 -14.821 -11.641  0.00-21.00           H  
ATOM   2727  CA  VAL   178       2.657 -16.508 -12.652  0.00-21.00           C  
ATOM   2728  HA  VAL   178       3.541 -16.317 -13.264  0.00-21.00           H  
ATOM   2729  CB  VAL   178       3.128 -17.042 -11.215  0.00-21.00           C  
ATOM   2730  HB  VAL   178       2.246 -17.114 -10.675  0.00-21.00           H  
ATOM   2731  CG1 VAL   178       3.615 -18.441 -11.168  0.00-21.00           C  
ATOM   2732 HG11 VAL   178       3.835 -18.779 -10.144  0.00-21.00           H  
ATOM   2733 HG12 VAL   178       2.962 -19.194 -11.543  0.00-21.00           H  
ATOM   2734 HG13 VAL   178       4.504 -18.562 -11.797  0.00-21.00           H  
ATOM   2735  CG2 VAL   178       4.264 -16.089 -10.615  0.00-21.00           C  
ATOM   2736 HG21 VAL   178       3.831 -15.114 -10.679  0.00-21.00           H  
ATOM   2737 HG22 VAL   178       5.182 -16.197 -11.222  0.00-21.00           H  
ATOM   2738 HG23 VAL   178       4.417 -16.437  -9.555  0.00-21.00           H  
ATOM   2739  C   VAL   178       1.766 -17.486 -13.413  0.00-21.00           C  
ATOM   2740  O   VAL   178       2.220 -18.085 -14.389  0.00-21.00           O  
ATOM   2741  N   THR   179       0.429 -17.528 -13.238  0.00-21.00           N  
ATOM   2742  H   THR   179      -0.050 -16.948 -12.458  0.00-21.00           H  
ATOM   2743  CA  THR   179      -0.396 -18.527 -13.871  0.00-21.00           C  
ATOM   2744  HA  THR   179      -0.035 -19.569 -13.691  0.00-21.00           H  
ATOM   2745  CB  THR   179      -1.900 -18.543 -13.248  0.00-21.00           C  
ATOM   2746  HB  THR   179      -2.381 -17.608 -13.513  0.00-21.00           H  
ATOM   2747  CG2 THR   179      -2.629 -19.820 -13.762  0.00-21.00           C  
ATOM   2748 HG21 THR   179      -2.157 -20.738 -13.468  0.00-21.00           H  
ATOM   2749 HG22 THR   179      -2.617 -19.921 -14.803  0.00-21.00           H  
ATOM   2750 HG23 THR   179      -3.620 -19.807 -13.326  0.00-21.00           H  
ATOM   2751  OG1 THR   179      -1.781 -18.790 -11.889  0.00-21.00           O  
ATOM   2752  HG1 THR   179      -1.477 -17.920 -11.559  0.00-21.00           H  
ATOM   2753  C   THR   179      -0.434 -18.274 -15.428  0.00-21.00           C  
ATOM   2754  O   THR   179      -0.410 -19.231 -16.193  0.00-21.00           O  
ATOM   2755  N   LYN   180      -0.458 -17.010 -15.815  0.00-21.00           N  
ATOM   2756  H   LYN   180      -0.684 -16.264 -15.165  0.00-21.00           H  
ATOM   2757  CA  LYN   180      -0.365 -16.491 -17.199  0.00-21.00           C  
ATOM   2758  HA  LYN   180      -1.111 -16.981 -17.796  0.00-21.00           H  
ATOM   2759  CB  LYN   180      -0.547 -14.938 -17.112  0.00-21.00           C  
ATOM   2760  HB2 LYN   180       0.317 -14.463 -16.700  0.00-21.00           H  
ATOM   2761  HB3 LYN   180      -1.356 -14.644 -16.425  0.00-21.00           H  
ATOM   2762  CG  LYN   180      -0.759 -14.237 -18.527  0.00-21.00           C  
ATOM   2763  HG2 LYN   180      -1.591 -14.680 -19.007  0.00-21.00           H  
ATOM   2764  HG3 LYN   180       0.147 -14.365 -19.051  0.00-21.00           H  
ATOM   2765  CD  LYN   180      -1.002 -12.758 -18.384  0.00-21.00           C  
ATOM   2766  HD2 LYN   180      -1.733 -12.527 -17.615  0.00-21.00           H  
ATOM   2767  HD3 LYN   180      -1.470 -12.296 -19.262  0.00-21.00           H  
ATOM   2768  CE  LYN   180       0.278 -12.010 -18.237  0.00-21.00           C  
ATOM   2769  HE2 LYN   180       0.742 -12.165 -17.270  0.00-21.00           H  
ATOM   2770  HE3 LYN   180       1.046 -12.362 -18.974  0.00-21.00           H  
ATOM   2771  NZ  LYN   180       0.008 -10.578 -18.323  0.00-21.00           N  
ATOM   2772  HZ1 LYN   180      -0.265 -10.309 -19.239  0.00-21.00           H  
ATOM   2773  HZ2 LYN   180       0.877 -10.118 -18.103  0.00-21.00           H  
ATOM   2774  C   LYN   180       0.937 -16.849 -17.842  0.00-21.00           C  
ATOM   2775  O   LYN   180       0.923 -17.399 -18.951  0.00-21.00           O  
ATOM   2776  N   ALA   181       2.075 -16.610 -17.205  0.00-21.00           N  
ATOM   2777  H   ALA   181       2.071 -16.132 -16.312  0.00-21.00           H  
ATOM   2778  CA  ALA   181       3.360 -17.013 -17.611  0.00-21.00           C  
ATOM   2779  HA  ALA   181       3.468 -16.602 -18.588  0.00-21.00           H  
ATOM   2780  CB  ALA   181       4.516 -16.539 -16.756  0.00-21.00           C  
ATOM   2781  HB1 ALA   181       4.457 -17.028 -15.772  0.00-21.00           H  
ATOM   2782  HB2 ALA   181       5.530 -16.786 -17.123  0.00-21.00           H  
ATOM   2783  HB3 ALA   181       4.409 -15.408 -16.625  0.00-21.00           H  
ATOM   2784  C   ALA   181       3.390 -18.578 -17.822  0.00-21.00           C  
ATOM   2785  O   ALA   181       3.827 -19.056 -18.862  0.00-21.00           O  
ATOM   2786  N   LEU   182       3.073 -19.388 -16.787  0.00-21.00           N  
ATOM   2787  H   LEU   182       2.611 -18.860 -16.023  0.00-21.00           H  
ATOM   2788  CA  LEU   182       2.862 -20.877 -16.848  0.00-21.00           C  
ATOM   2789  HA  LEU   182       3.836 -21.361 -17.099  0.00-21.00           H  
ATOM   2790  CB  LEU   182       2.372 -21.325 -15.505  0.00-21.00           C  
ATOM   2791  HB2 LEU   182       3.097 -21.102 -14.783  0.00-21.00           H  
ATOM   2792  HB3 LEU   182       1.546 -20.692 -15.298  0.00-21.00           H  
ATOM   2793  CG  LEU   182       1.942 -22.795 -15.234  0.00-21.00           C  
ATOM   2794  HG  LEU   182       1.185 -23.058 -15.942  0.00-21.00           H  
ATOM   2795  CD1 LEU   182       3.156 -23.727 -15.537  0.00-21.00           C  
ATOM   2796 HD11 LEU   182       3.481 -23.560 -16.543  0.00-21.00           H  
ATOM   2797 HD12 LEU   182       4.039 -23.421 -14.965  0.00-21.00           H  
ATOM   2798 HD13 LEU   182       2.946 -24.711 -15.351  0.00-21.00           H  
ATOM   2799  CD2 LEU   182       1.500 -23.012 -13.750  0.00-21.00           C  
ATOM   2800 HD21 LEU   182       0.583 -22.467 -13.457  0.00-21.00           H  
ATOM   2801 HD22 LEU   182       2.257 -22.615 -13.004  0.00-21.00           H  
ATOM   2802 HD23 LEU   182       1.384 -24.089 -13.608  0.00-21.00           H  
ATOM   2803  C   LEU   182       1.950 -21.264 -18.075  0.00-21.00           C  
ATOM   2804  O   LEU   182       2.383 -21.981 -18.955  0.00-21.00           O  
ATOM   2805  N   ALA   183       0.738 -20.703 -18.070  0.00-21.00           N  
ATOM   2806  H   ALA   183       0.478 -20.217 -17.283  0.00-21.00           H  
ATOM   2807  CA  ALA   183      -0.152 -20.990 -19.242  0.00-21.00           C  
ATOM   2808  HA  ALA   183      -0.370 -22.056 -19.155  0.00-21.00           H  
ATOM   2809  CB  ALA   183      -1.399 -20.124 -19.024  0.00-21.00           C  
ATOM   2810  HB1 ALA   183      -2.151 -20.053 -19.866  0.00-21.00           H  
ATOM   2811  HB2 ALA   183      -1.828 -20.368 -18.059  0.00-21.00           H  
ATOM   2812  HB3 ALA   183      -1.210 -19.051 -18.914  0.00-21.00           H  
ATOM   2813  C   ALA   183       0.470 -20.714 -20.645  0.00-21.00           C  
ATOM   2814  O   ALA   183       0.510 -21.571 -21.485  0.00-21.00           O  
ATOM   2815  N   SER   184       0.973 -19.492 -20.856  0.00-21.00           N  
ATOM   2816  H   SER   184       1.021 -18.906 -20.010  0.00-21.00           H  
ATOM   2817  CA  SER   184       1.765 -19.050 -22.030  0.00-21.00           C  
ATOM   2818  HA  SER   184       1.114 -18.934 -22.888  0.00-21.00           H  
ATOM   2819  CB  SER   184       2.344 -17.671 -21.842  0.00-21.00           C  
ATOM   2820  HB2 SER   184       3.009 -17.664 -21.018  0.00-21.00           H  
ATOM   2821  HB3 SER   184       2.750 -17.324 -22.733  0.00-21.00           H  
ATOM   2822  OG  SER   184       1.289 -16.746 -21.663  0.00-21.00           O  
ATOM   2823  HG  SER   184       0.721 -17.088 -20.895  0.00-21.00           H  
ATOM   2824  C   SER   184       2.869 -20.074 -22.449  0.00-21.00           C  
ATOM   2825  O   SER   184       3.106 -20.438 -23.619  0.00-21.00           O  
ATOM   2826  N   LEU   185       3.657 -20.486 -21.450  0.00-21.00           N  
ATOM   2827  H   LEU   185       3.439 -20.129 -20.565  0.00-21.00           H  
ATOM   2828  CA  LEU   185       4.706 -21.467 -21.558  0.00-21.00           C  
ATOM   2829  HA  LEU   185       5.450 -21.093 -22.290  0.00-21.00           H  
ATOM   2830  CB  LEU   185       5.538 -21.546 -20.174  0.00-21.00           C  
ATOM   2831  HB2 LEU   185       4.928 -21.660 -19.302  0.00-21.00           H  
ATOM   2832  HB3 LEU   185       5.945 -20.503 -19.976  0.00-21.00           H  
ATOM   2833  CG  LEU   185       6.671 -22.631 -20.149  0.00-21.00           C  
ATOM   2834  HG  LEU   185       6.097 -23.558 -20.337  0.00-21.00           H  
ATOM   2835  CD1 LEU   185       7.755 -22.462 -21.155  0.00-21.00           C  
ATOM   2836 HD11 LEU   185       7.577 -22.923 -22.093  0.00-21.00           H  
ATOM   2837 HD12 LEU   185       7.986 -21.397 -21.285  0.00-21.00           H  
ATOM   2838 HD13 LEU   185       8.697 -22.967 -20.751  0.00-21.00           H  
ATOM   2839  CD2 LEU   185       7.285 -22.569 -18.742  0.00-21.00           C  
ATOM   2840 HD21 LEU   185       7.873 -21.616 -18.819  0.00-21.00           H  
ATOM   2841 HD22 LEU   185       6.536 -22.510 -18.002  0.00-21.00           H  
ATOM   2842 HD23 LEU   185       8.031 -23.372 -18.441  0.00-21.00           H  
ATOM   2843  C   LEU   185       4.255 -22.787 -22.013  0.00-21.00           C  
ATOM   2844  O   LEU   185       4.788 -23.426 -22.891  0.00-21.00           O  
ATOM   2845  N   VAL   186       3.310 -23.391 -21.265  0.00-21.00           N  
ATOM   2846  H   VAL   186       2.804 -22.826 -20.624  0.00-21.00           H  
ATOM   2847  CA  VAL   186       2.687 -24.650 -21.558  0.00-21.00           C  
ATOM   2848  HA  VAL   186       3.393 -25.398 -21.606  0.00-21.00           H  
ATOM   2849  CB  VAL   186       1.555 -24.872 -20.452  0.00-21.00           C  
ATOM   2850  HB  VAL   186       0.898 -23.982 -20.458  0.00-21.00           H  
ATOM   2851  CG1 VAL   186       0.735 -26.095 -20.826  0.00-21.00           C  
ATOM   2852 HG11 VAL   186       0.247 -25.931 -21.838  0.00-21.00           H  
ATOM   2853 HG12 VAL   186       1.360 -26.959 -20.821  0.00-21.00           H  
ATOM   2854 HG13 VAL   186       0.049 -26.355 -20.092  0.00-21.00           H  
ATOM   2855  CG2 VAL   186       2.088 -25.133 -18.994  0.00-21.00           C  
ATOM   2856 HG21 VAL   186       2.778 -24.306 -18.640  0.00-21.00           H  
ATOM   2857 HG22 VAL   186       2.786 -25.960 -19.066  0.00-21.00           H  
ATOM   2858 HG23 VAL   186       1.275 -25.336 -18.269  0.00-21.00           H  
ATOM   2859  C   VAL   186       2.086 -24.623 -22.985  0.00-21.00           C  
ATOM   2860  O   VAL   186       2.233 -25.608 -23.710  0.00-21.00           O  
ATOM   2861  N   ASP   187       1.387 -23.565 -23.322  0.00-21.00           N  
ATOM   2862  H   ASP   187       1.244 -22.768 -22.683  0.00-21.00           H  
ATOM   2863  CA  ASP   187       0.728 -23.366 -24.642  0.00-21.00           C  
ATOM   2864  HA  ASP   187       0.040 -24.215 -24.765  0.00-21.00           H  
ATOM   2865  CB  ASP   187      -0.236 -22.215 -24.702  0.00-21.00           C  
ATOM   2866  HB2 ASP   187       0.241 -21.297 -24.345  0.00-21.00           H  
ATOM   2867  HB3 ASP   187      -0.313 -22.040 -25.767  0.00-21.00           H  
ATOM   2868  CG  ASP   187      -1.645 -22.312 -24.062  0.00-21.00           C  
ATOM   2869  OD1 ASP   187      -2.262 -23.397 -24.127  0.00-21.00           O  
ATOM   2870  OD2 ASP   187      -2.208 -21.268 -23.709  0.00-21.00           O  
ATOM   2871  C   ASP   187       1.713 -23.367 -25.742  0.00-21.00           C  
ATOM   2872  O   ASP   187       1.582 -24.125 -26.660  0.00-21.00           O  
ATOM   2873  N   GLN   188       2.724 -22.573 -25.548  0.00-21.00           N  
ATOM   2874  H   GLN   188       2.791 -21.996 -24.743  0.00-21.00           H  
ATOM   2875  CA  GLN   188       3.874 -22.502 -26.458  0.00-21.00           C  
ATOM   2876  HA  GLN   188       3.478 -22.085 -27.382  0.00-21.00           H  
ATOM   2877  CB  GLN   188       4.868 -21.391 -26.011  0.00-21.00           C  
ATOM   2878  HB2 GLN   188       5.265 -21.590 -25.015  0.00-21.00           H  
ATOM   2879  HB3 GLN   188       4.374 -20.483 -25.987  0.00-21.00           H  
ATOM   2880  CG  GLN   188       6.111 -21.312 -26.952  0.00-21.00           C  
ATOM   2881  HG2 GLN   188       6.844 -20.632 -26.462  0.00-21.00           H  
ATOM   2882  HG3 GLN   188       6.601 -22.303 -27.136  0.00-21.00           H  
ATOM   2883  CD  GLN   188       5.719 -20.744 -28.334  0.00-21.00           C  
ATOM   2884  OE1 GLN   188       5.323 -19.575 -28.398  0.00-21.00           O  
ATOM   2885  NE2 GLN   188       5.778 -21.566 -29.336  0.00-21.00           N  
ATOM   2886 HE21 GLN   188       6.019 -22.581 -29.196  0.00-21.00           H  
ATOM   2887 HE22 GLN   188       5.338 -21.247 -30.197  0.00-21.00           H  
ATOM   2888  C   GLN   188       4.570 -23.812 -26.695  0.00-21.00           C  
ATOM   2889  O   GLN   188       4.929 -24.147 -27.820  0.00-21.00           O  
ATOM   2890  N   THR   189       4.872 -24.505 -25.600  0.00-21.00           N  
ATOM   2891  H   THR   189       4.501 -24.156 -24.718  0.00-21.00           H  
ATOM   2892  CA  THR   189       5.553 -25.773 -25.661  0.00-21.00           C  
ATOM   2893  HA  THR   189       6.536 -25.655 -26.176  0.00-21.00           H  
ATOM   2894  CB  THR   189       5.780 -26.362 -24.254  0.00-21.00           C  
ATOM   2895  HB  THR   189       4.828 -26.396 -23.729  0.00-21.00           H  
ATOM   2896  CG2 THR   189       6.469 -27.776 -24.320  0.00-21.00           C  
ATOM   2897 HG21 THR   189       6.658 -28.325 -23.346  0.00-21.00           H  
ATOM   2898 HG22 THR   189       7.451 -27.757 -24.885  0.00-21.00           H  
ATOM   2899 HG23 THR   189       5.795 -28.459 -24.897  0.00-21.00           H  
ATOM   2900  OG1 THR   189       6.632 -25.484 -23.637  0.00-21.00           O  
ATOM   2901  HG1 THR   189       6.143 -24.655 -23.603  0.00-21.00           H  
ATOM   2902  C   THR   189       4.694 -26.621 -26.603  0.00-21.00           C  
ATOM   2903  O   THR   189       5.228 -27.236 -27.557  0.00-21.00           O  
ATOM   2904  N   ALA   190       3.413 -26.828 -26.222  0.00-21.00           N  
ATOM   2905  H   ALA   190       3.074 -26.396 -25.328  0.00-21.00           H  
ATOM   2906  CA  ALA   190       2.454 -27.591 -26.991  0.00-21.00           C  
ATOM   2907  HA  ALA   190       2.851 -28.608 -26.901  0.00-21.00           H  
ATOM   2908  CB  ALA   190       1.039 -27.472 -26.376  0.00-21.00           C  
ATOM   2909  HB1 ALA   190       1.007 -26.877 -25.464  0.00-21.00           H  
ATOM   2910  HB2 ALA   190       0.326 -27.176 -27.135  0.00-21.00           H  
ATOM   2911  HB3 ALA   190       0.662 -28.365 -25.999  0.00-21.00           H  
ATOM   2912  C   ALA   190       2.452 -27.202 -28.475  0.00-21.00           C  
ATOM   2913  O   ALA   190       2.577 -28.121 -29.265  0.00-21.00           O  
ATOM   2914  N   GLH   191       2.302 -25.936 -28.803  0.00-21.00           N  
ATOM   2915  H   GLH   191       1.857 -25.293 -28.138  0.00-21.00           H  
ATOM   2916  CA  GLH   191       2.302 -25.468 -30.198  0.00-21.00           C  
ATOM   2917  HA  GLH   191       1.397 -25.890 -30.664  0.00-21.00           H  
ATOM   2918  CB  GLH   191       2.243 -23.930 -30.231  0.00-21.00           C  
ATOM   2919  HB2 GLH   191       1.450 -23.558 -29.578  0.00-21.00           H  
ATOM   2920  HB3 GLH   191       3.169 -23.553 -29.778  0.00-21.00           H  
ATOM   2921  CG  GLH   191       1.973 -23.321 -31.594  0.00-21.00           C  
ATOM   2922  HG2 GLH   191       2.154 -22.283 -31.637  0.00-21.00           H  
ATOM   2923  HG3 GLH   191       2.700 -23.827 -32.301  0.00-21.00           H  
ATOM   2924  CD  GLH   191       0.587 -23.686 -32.110  0.00-21.00           C  
ATOM   2925  OE1 GLH   191       0.353 -23.320 -33.338  0.00-21.00           O  
ATOM   2926  OE2 GLH   191      -0.242 -24.213 -31.341  0.00-21.00           O  
ATOM   2927  HE1 GLH   191      -0.476 -23.644 -33.682  0.00-21.00           H  
ATOM   2928  C   GLH   191       3.497 -26.007 -30.998  0.00-21.00           C  
ATOM   2929  O   GLH   191       3.309 -26.448 -32.114  0.00-21.00           O  
ATOM   2930  N   THR   192       4.706 -25.880 -30.433  0.00-21.00           N  
ATOM   2931  H   THR   192       4.677 -25.853 -29.427  0.00-21.00           H  
ATOM   2932  CA  THR   192       5.879 -26.308 -31.081  0.00-21.00           C  
ATOM   2933  HA  THR   192       5.958 -25.821 -32.022  0.00-21.00           H  
ATOM   2934  CB  THR   192       7.183 -26.026 -30.214  0.00-21.00           C  
ATOM   2935  HB  THR   192       7.066 -26.491 -29.216  0.00-21.00           H  
ATOM   2936  CG2 THR   192       8.379 -26.557 -30.888  0.00-21.00           C  
ATOM   2937 HG21 THR   192       8.986 -25.701 -31.323  0.00-21.00           H  
ATOM   2938 HG22 THR   192       8.140 -27.302 -31.596  0.00-21.00           H  
ATOM   2939 HG23 THR   192       9.034 -27.005 -30.144  0.00-21.00           H  
ATOM   2940  OG1 THR   192       7.235 -24.629 -30.006  0.00-21.00           O  
ATOM   2941  HG1 THR   192       6.720 -24.228 -30.691  0.00-21.00           H  
ATOM   2942  C   THR   192       5.860 -27.789 -31.338  0.00-21.00           C  
ATOM   2943  O   THR   192       6.076 -28.186 -32.469  0.00-21.00           O  
ATOM   2944  N   LYN   193       5.334 -28.594 -30.390  0.00-21.00           N  
ATOM   2945  H   LYN   193       4.875 -28.209 -29.616  0.00-21.00           H  
ATOM   2946  CA  LYN   193       5.317 -30.044 -30.544  0.00-21.00           C  
ATOM   2947  HA  LYN   193       6.297 -30.357 -30.953  0.00-21.00           H  
ATOM   2948  CB  LYN   193       5.081 -30.710 -29.168  0.00-21.00           C  
ATOM   2949  HB2 LYN   193       5.723 -30.305 -28.402  0.00-21.00           H  
ATOM   2950  HB3 LYN   193       4.105 -30.438 -28.811  0.00-21.00           H  
ATOM   2951  CG  LYN   193       5.203 -32.258 -29.261  0.00-21.00           C  
ATOM   2952  HG2 LYN   193       4.446 -32.627 -29.942  0.00-21.00           H  
ATOM   2953  HG3 LYN   193       4.926 -32.690 -28.285  0.00-21.00           H  
ATOM   2954  CD  LYN   193       6.618 -32.721 -29.500  0.00-21.00           C  
ATOM   2955  HD2 LYN   193       7.322 -32.166 -28.821  0.00-21.00           H  
ATOM   2956  HD3 LYN   193       6.970 -32.491 -30.527  0.00-21.00           H  
ATOM   2957  CE  LYN   193       6.804 -34.176 -29.296  0.00-21.00           C  
ATOM   2958  HE2 LYN   193       6.215 -34.720 -30.027  0.00-21.00           H  
ATOM   2959  HE3 LYN   193       6.404 -34.492 -28.301  0.00-21.00           H  
ATOM   2960  NZ  LYN   193       8.156 -34.693 -29.417  0.00-21.00           N  
ATOM   2961  HZ1 LYN   193       8.686 -34.167 -30.132  0.00-21.00           H  
ATOM   2962  HZ2 LYN   193       8.192 -35.691 -29.696  0.00-21.00           H  
ATOM   2963  C   LYN   193       4.241 -30.414 -31.560  0.00-21.00           C  
ATOM   2964  O   LYN   193       4.509 -31.273 -32.409  0.00-21.00           O  
ATOM   2965  N   ARN   194       3.049 -29.870 -31.356  0.00-21.00           N  
ATOM   2966  H   ARN   194       2.784 -29.309 -30.517  0.00-21.00           H  
ATOM   2967  CA  ARN   194       1.932 -30.110 -32.300  0.00-21.00           C  
ATOM   2968  HA  ARN   194       1.619 -31.126 -32.225  0.00-21.00           H  
ATOM   2969  CB  ARN   194       0.761 -29.206 -31.980  0.00-21.00           C  
ATOM   2970  HB2 ARN   194       1.051 -28.160 -32.023  0.00-21.00           H  
ATOM   2971  HB3 ARN   194       0.487 -29.388 -30.948  0.00-21.00           H  
ATOM   2972  CG  ARN   194      -0.511 -29.473 -32.801  0.00-21.00           C  
ATOM   2973  HG2 ARN   194      -0.234 -29.485 -33.854  0.00-21.00           H  
ATOM   2974  HG3 ARN   194      -0.960 -30.412 -32.471  0.00-21.00           H  
ATOM   2975  CD  ARN   194      -1.470 -28.352 -32.481  0.00-21.00           C  
ATOM   2976  HD2 ARN   194      -1.269 -27.883 -31.522  0.00-21.00           H  
ATOM   2977  HD3 ARN   194      -2.464 -28.835 -32.500  0.00-21.00           H  
ATOM   2978  NE  ARN   194      -1.588 -27.379 -33.556  0.00-21.00           N  
ATOM   2979  HE  ARN   194      -2.209 -27.657 -34.230  0.00-21.00           H  
ATOM   2980  CZ  ARN   194      -0.458 -26.804 -34.161  0.00-21.00           C  
ATOM   2981  NH1 ARN   194       0.715 -27.022 -33.802  0.00-21.00           N  
ATOM   2982 HH11 ARN   194       0.737 -27.628 -32.965  0.00-21.00           H  
ATOM   2983  NH2 ARN   194      -0.759 -25.761 -35.129  0.00-21.00           N  
ATOM   2984 HH21 ARN   194      -1.739 -25.745 -35.405  0.00-21.00           H  
ATOM   2985 HH22 ARN   194      -0.581 -24.856 -34.737  0.00-21.00           H  
ATOM   2986  C   ARN   194       2.361 -29.878 -33.744  0.00-21.00           C  
ATOM   2987  O   ARN   194       2.023 -30.625 -34.652  0.00-21.00           O  
ATOM   2988  N   ASN   195       3.044 -28.728 -33.969  0.00-21.00           N  
ATOM   2989  H   ASN   195       3.381 -28.137 -33.179  0.00-21.00           H  
ATOM   2990  CA  ASN   195       3.457 -28.333 -35.299  0.00-21.00           C  
ATOM   2991  HA  ASN   195       2.622 -28.208 -35.957  0.00-21.00           H  
ATOM   2992  CB  ASN   195       4.254 -27.039 -35.255  0.00-21.00           C  
ATOM   2993  HB2 ASN   195       5.025 -27.069 -34.538  0.00-21.00           H  
ATOM   2994  HB3 ASN   195       3.597 -26.240 -34.967  0.00-21.00           H  
ATOM   2995  CG  ASN   195       4.839 -26.727 -36.646  0.00-21.00           C  
ATOM   2996  OD1 ASN   195       4.125 -26.351 -37.550  0.00-21.00           O  
ATOM   2997  ND2 ASN   195       6.171 -26.836 -36.735  0.00-21.00           N  
ATOM   2998 HD21 ASN   195       6.690 -26.705 -35.886  0.00-21.00           H  
ATOM   2999 HD22 ASN   195       6.634 -27.351 -37.492  0.00-21.00           H  
ATOM   3000  C   ASN   195       4.350 -29.425 -35.911  0.00-21.00           C  
ATOM   3001  O   ASN   195       4.291 -29.731 -37.090  0.00-21.00           O  
ATOM   3002  N   MET   196       5.185 -30.027 -35.084  0.00-21.00           N  
ATOM   3003  H   MET   196       5.040 -29.992 -34.116  0.00-21.00           H  
ATOM   3004  CA  MET   196       6.076 -31.136 -35.540  0.00-21.00           C  
ATOM   3005  HA  MET   196       6.718 -30.701 -36.259  0.00-21.00           H  
ATOM   3006  CB  MET   196       6.987 -31.622 -34.416  0.00-21.00           C  
ATOM   3007  HB2 MET   196       7.559 -30.791 -33.892  0.00-21.00           H  
ATOM   3008  HB3 MET   196       6.414 -32.007 -33.586  0.00-21.00           H  
ATOM   3009  CG  MET   196       7.960 -32.762 -34.788  0.00-21.00           C  
ATOM   3010  HG2 MET   196       8.500 -32.540 -35.712  0.00-21.00           H  
ATOM   3011  HG3 MET   196       8.671 -32.757 -33.955  0.00-21.00           H  
ATOM   3012  SD  MET   196       7.244 -34.403 -34.887  0.00-21.00           S  
ATOM   3013  CE  MET   196       6.848 -34.585 -33.122  0.00-21.00           C  
ATOM   3014  HE1 MET   196       6.208 -35.415 -32.912  0.00-21.00           H  
ATOM   3015  HE2 MET   196       7.762 -34.870 -32.538  0.00-21.00           H  
ATOM   3016  HE3 MET   196       6.427 -33.625 -32.711  0.00-21.00           H  
ATOM   3017  C   MET   196       5.249 -32.317 -36.060  0.00-21.00           C  
ATOM   3018  O   MET   196       5.502 -32.778 -37.189  0.00-21.00           O  
ATOM   3019  N   TYR   197       4.240 -32.725 -35.310  0.00-21.00           N  
ATOM   3020  H   TYR   197       4.230 -32.535 -34.298  0.00-21.00           H  
ATOM   3021  CA  TYR   197       3.327 -33.724 -35.775  0.00-21.00           C  
ATOM   3022  HA  TYR   197       3.978 -34.627 -35.917  0.00-21.00           H  
ATOM   3023  CB  TYR   197       2.355 -34.136 -34.673  0.00-21.00           C  
ATOM   3024  HB2 TYR   197       1.470 -34.620 -35.104  0.00-21.00           H  
ATOM   3025  HB3 TYR   197       1.962 -33.194 -34.243  0.00-21.00           H  
ATOM   3026  CG  TYR   197       2.948 -34.916 -33.568  0.00-21.00           C  
ATOM   3027  CD1 TYR   197       3.551 -36.150 -33.809  0.00-21.00           C  
ATOM   3028  HD1 TYR   197       3.741 -36.477 -34.834  0.00-21.00           H  
ATOM   3029  CE1 TYR   197       3.947 -37.018 -32.784  0.00-21.00           C  
ATOM   3030  HE1 TYR   197       4.110 -38.084 -32.953  0.00-21.00           H  
ATOM   3031  CZ  TYR   197       4.012 -36.531 -31.479  0.00-21.00           C  
ATOM   3032  OH  TYR   197       4.591 -37.311 -30.450  0.00-21.00           O  
ATOM   3033  HH  TYR   197       5.014 -38.037 -30.813  0.00-21.00           H  
ATOM   3034  CE2 TYR   197       3.574 -35.225 -31.222  0.00-21.00           C  
ATOM   3035  HE2 TYR   197       3.709 -34.816 -30.261  0.00-21.00           H  
ATOM   3036  CD2 TYR   197       2.986 -34.430 -32.259  0.00-21.00           C  
ATOM   3037  HD2 TYR   197       2.799 -33.433 -32.050  0.00-21.00           H  
ATOM   3038  C   TYR   197       2.608 -33.431 -37.077  0.00-21.00           C  
ATOM   3039  O   TYR   197       2.462 -34.277 -37.970  0.00-21.00           O  
ATOM   3040  N   GLH   198       2.282 -32.145 -37.247  0.00-21.00           N  
ATOM   3041  H   GLH   198       2.673 -31.427 -36.659  0.00-21.00           H  
ATOM   3042  CA  GLH   198       1.593 -31.761 -38.456  0.00-21.00           C  
ATOM   3043  HA  GLH   198       0.780 -32.456 -38.644  0.00-21.00           H  
ATOM   3044  CB  GLH   198       1.058 -30.361 -38.311  0.00-21.00           C  
ATOM   3045  HB2 GLH   198       1.843 -29.597 -38.298  0.00-21.00           H  
ATOM   3046  HB3 GLH   198       0.521 -30.058 -39.179  0.00-21.00           H  
ATOM   3047  CG  GLH   198       0.034 -30.183 -37.195  0.00-21.00           C  
ATOM   3048  HG2 GLH   198       0.571 -29.933 -36.233  0.00-21.00           H  
ATOM   3049  HG3 GLH   198      -0.547 -31.103 -36.986  0.00-21.00           H  
ATOM   3050  CD  GLH   198      -1.010 -29.112 -37.488  0.00-21.00           C  
ATOM   3051  OE1 GLH   198      -0.632 -28.142 -38.336  0.00-21.00           O  
ATOM   3052  OE2 GLH   198      -2.123 -29.278 -36.994  0.00-21.00           O  
ATOM   3053  HE1 GLH   198      -1.335 -27.591 -38.535  0.00-21.00           H  
ATOM   3054  C   GLH   198       2.553 -31.827 -39.671  0.00-21.00           C  
ATOM   3055  O   GLH   198       2.119 -32.135 -40.776  0.00-21.00           O  
ATOM   3056  N   SER   199       3.824 -31.460 -39.441  0.00-21.00           N  
ATOM   3057  H   SER   199       4.168 -31.468 -38.515  0.00-21.00           H  
ATOM   3058  CA  SER   199       4.823 -31.456 -40.527  0.00-21.00           C  
ATOM   3059  HA  SER   199       4.389 -30.819 -41.308  0.00-21.00           H  
ATOM   3060  CB  SER   199       6.095 -30.793 -40.028  0.00-21.00           C  
ATOM   3061  HB2 SER   199       5.949 -29.793 -39.627  0.00-21.00           H  
ATOM   3062  HB3 SER   199       6.718 -30.638 -40.892  0.00-21.00           H  
ATOM   3063  OG  SER   199       6.747 -31.612 -39.079  0.00-21.00           O  
ATOM   3064  HG  SER   199       6.399 -32.463 -39.071  0.00-21.00           H  
ATOM   3065  C   SER   199       5.098 -32.883 -40.974  0.00-21.00           C  
ATOM   3066  O   SER   199       5.505 -33.091 -42.110  0.00-21.00           O  
ATOM   3067  N   LYN   200       4.844 -33.874 -40.088  0.00-21.00           N  
ATOM   3068  H   LYN   200       4.299 -33.683 -39.223  0.00-21.00           H  
ATOM   3069  CA  LYN   200       5.110 -35.277 -40.461  0.00-21.00           C  
ATOM   3070  HA  LYN   200       5.794 -35.239 -41.252  0.00-21.00           H  
ATOM   3071  CB  LYN   200       5.650 -36.017 -39.223  0.00-21.00           C  
ATOM   3072  HB2 LYN   200       5.577 -37.098 -39.402  0.00-21.00           H  
ATOM   3073  HB3 LYN   200       4.987 -35.777 -38.400  0.00-21.00           H  
ATOM   3074  CG  LYN   200       7.065 -35.599 -38.877  0.00-21.00           C  
ATOM   3075  HG2 LYN   200       7.729 -35.786 -39.737  0.00-21.00           H  
ATOM   3076  HG3 LYN   200       7.151 -34.522 -38.612  0.00-21.00           H  
ATOM   3077  CD  LYN   200       7.571 -36.368 -37.670  0.00-21.00           C  
ATOM   3078  HD2 LYN   200       6.908 -36.251 -36.817  0.00-21.00           H  
ATOM   3079  HD3 LYN   200       7.565 -37.475 -37.954  0.00-21.00           H  
ATOM   3080  CE  LYN   200       9.033 -36.047 -37.364  0.00-21.00           C  
ATOM   3081  HE2 LYN   200       9.335 -36.486 -36.429  0.00-21.00           H  
ATOM   3082  HE3 LYN   200       9.114 -35.000 -37.140  0.00-21.00           H  
ATOM   3083  NZ  LYN   200       9.995 -36.433 -38.368  0.00-21.00           N  
ATOM   3084  HZ1 LYN   200      10.873 -36.023 -38.169  0.00-21.00           H  
ATOM   3085  HZ2 LYN   200      10.137 -37.437 -38.367  0.00-21.00           H  
ATOM   3086  C   LYN   200       3.827 -35.929 -40.956  0.00-21.00           C  
ATOM   3087  O   LYN   200       3.790 -37.120 -41.215  0.00-21.00           O  
ATOM   3088  N   GLY   201       2.733 -35.164 -41.110  0.00-21.00           N  
ATOM   3089  H   GLY   201       2.778 -34.153 -41.017  0.00-21.00           H  
ATOM   3090  CA  GLY   201       1.456 -35.703 -41.539  0.00-21.00           C  
ATOM   3091  HA2 GLY   201       1.625 -36.171 -42.504  0.00-21.00           H  
ATOM   3092  HA3 GLY   201       0.760 -34.929 -41.723  0.00-21.00           H  
ATOM   3093  C   GLY   201       0.864 -36.738 -40.572  0.00-21.00           C  
ATOM   3094  O   GLY   201       0.325 -37.735 -41.046  0.00-21.00           O  
ATOM   3095  N   SER   202       0.913 -36.460 -39.251  0.00-21.00           N  
ATOM   3096  H   SER   202       1.591 -35.839 -38.878  0.00-21.00           H  
ATOM   3097  CA  SER   202       0.379 -37.386 -38.289  0.00-21.00           C  
ATOM   3098  HA  SER   202       0.767 -38.370 -38.468  0.00-21.00           H  
ATOM   3099  CB  SER   202       0.754 -36.957 -36.875  0.00-21.00           C  
ATOM   3100  HB2 SER   202       0.587 -35.879 -36.748  0.00-21.00           H  
ATOM   3101  HB3 SER   202       1.835 -37.132 -36.789  0.00-21.00           H  
ATOM   3102  OG  SER   202       0.007 -37.627 -35.939  0.00-21.00           O  
ATOM   3103  HG  SER   202       0.555 -38.261 -35.479  0.00-21.00           H  
ATOM   3104  C   SER   202      -1.151 -37.482 -38.430  0.00-21.00           C  
ATOM   3105  O   SER   202      -1.843 -36.514 -38.612  0.00-21.00           O  
ATOM   3106  N   SER   203      -1.703 -38.682 -38.228  0.00-21.00           N  
ATOM   3107  H   SER   203      -1.117 -39.498 -38.411  0.00-21.00           H  
ATOM   3108  CA  SER   203      -3.117 -38.977 -38.275  0.00-21.00           C  
ATOM   3109  HA  SER   203      -3.531 -38.494 -39.188  0.00-21.00           H  
ATOM   3110  CB  SER   203      -3.415 -40.465 -38.470  0.00-21.00           C  
ATOM   3111  HB2 SER   203      -4.441 -40.589 -38.660  0.00-21.00           H  
ATOM   3112  HB3 SER   203      -2.867 -40.833 -39.346  0.00-21.00           H  
ATOM   3113  OG  SER   203      -3.069 -41.196 -37.354  0.00-21.00           O  
ATOM   3114  HG  SER   203      -2.279 -40.827 -36.958  0.00-21.00           H  
ATOM   3115  C   SER   203      -3.812 -38.415 -37.042  0.00-21.00           C  
ATOM   3116  O   SER   203      -5.063 -38.354 -37.008  0.00-21.00           O  
ATOM   3117  N   ALA   204      -3.000 -38.097 -36.045  0.00-21.00           N  
ATOM   3118  H   ALA   204      -2.010 -38.019 -36.170  0.00-21.00           H  
ATOM   3119  CA  ALA   204      -3.594 -37.560 -34.816  0.00-21.00           C  
ATOM   3120  HA  ALA   204      -4.352 -38.277 -34.488  0.00-21.00           H  
ATOM   3121  CB  ALA   204      -2.510 -37.487 -33.735  0.00-21.00           C  
ATOM   3122  HB1 ALA   204      -1.936 -36.527 -33.813  0.00-21.00           H  
ATOM   3123  HB2 ALA   204      -2.944 -37.375 -32.726  0.00-21.00           H  
ATOM   3124  HB3 ALA   204      -1.864 -38.316 -33.795  0.00-21.00           H  
ATOM   3125  C   ALA   204      -4.220 -36.188 -35.038  0.00-21.00           C  
ATOM   3126  O   ALA   204      -5.073 -35.776 -34.279  0.00-21.00           O  
ATOM   3127  N   VAL   205      -3.831 -35.450 -36.060  0.00-21.00           N  
ATOM   3128  H   VAL   205      -3.399 -35.949 -36.814  0.00-21.00           H  
ATOM   3129  CA  VAL   205      -4.353 -34.151 -36.354  0.00-21.00           C  
ATOM   3130  HA  VAL   205      -4.263 -33.531 -35.430  0.00-21.00           H  
ATOM   3131  CB  VAL   205      -3.585 -33.533 -37.517  0.00-21.00           C  
ATOM   3132  HB  VAL   205      -3.847 -34.123 -38.403  0.00-21.00           H  
ATOM   3133  CG1 VAL   205      -4.169 -32.140 -37.802  0.00-21.00           C  
ATOM   3134 HG11 VAL   205      -4.534 -31.670 -36.879  0.00-21.00           H  
ATOM   3135 HG12 VAL   205      -5.078 -32.178 -38.437  0.00-21.00           H  
ATOM   3136 HG13 VAL   205      -3.486 -31.491 -38.361  0.00-21.00           H  
ATOM   3137  CG2 VAL   205      -2.094 -33.417 -37.277  0.00-21.00           C  
ATOM   3138 HG21 VAL   205      -1.875 -32.441 -36.831  0.00-21.00           H  
ATOM   3139 HG22 VAL   205      -1.759 -34.186 -36.564  0.00-21.00           H  
ATOM   3140 HG23 VAL   205      -1.519 -33.544 -38.185  0.00-21.00           H  
ATOM   3141  C   VAL   205      -5.865 -34.282 -36.629  0.00-21.00           C  
ATOM   3142  O   VAL   205      -6.647 -33.336 -36.475  0.00-21.00           O  
ATOM   3143  N   ALA   206      -6.268 -35.404 -37.157  0.00-21.00           N  
ATOM   3144  H   ALA   206      -5.664 -36.167 -37.441  0.00-21.00           H  
ATOM   3145  CA  ALA   206      -7.683 -35.563 -37.413  0.00-21.00           C  
ATOM   3146  HA  ALA   206      -8.178 -34.615 -37.650  0.00-21.00           H  
ATOM   3147  CB  ALA   206      -7.759 -36.418 -38.655  0.00-21.00           C  
ATOM   3148  HB1 ALA   206      -7.903 -35.766 -39.553  0.00-21.00           H  
ATOM   3149  HB2 ALA   206      -8.690 -37.041 -38.731  0.00-21.00           H  
ATOM   3150  HB3 ALA   206      -6.857 -37.035 -38.713  0.00-21.00           H  
ATOM   3151  C   ALA   206      -8.517 -36.310 -36.314  0.00-21.00           C  
ATOM   3152  O   ALA   206      -9.673 -36.698 -36.543  0.00-21.00           O  
ATOM   3153  N   ASH   207      -7.928 -36.440 -35.142  0.00-21.00           N  
ATOM   3154  H   ASH   207      -7.032 -36.024 -34.940  0.00-21.00           H  
ATOM   3155  CA  ASH   207      -8.600 -37.102 -34.048  0.00-21.00           C  
ATOM   3156  HA  ASH   207      -9.556 -37.479 -34.402  0.00-21.00           H  
ATOM   3157  CB  ASH   207      -7.732 -38.240 -33.543  0.00-21.00           C  
ATOM   3158  HB2 ASH   207      -7.267 -38.774 -34.283  0.00-21.00           H  
ATOM   3159  HB3 ASH   207      -6.952 -37.893 -32.887  0.00-21.00           H  
ATOM   3160  CG  ASH   207      -8.498 -39.231 -32.728  0.00-21.00           C  
ATOM   3161  OD1 ASH   207      -9.452 -38.695 -31.924  0.00-21.00           O  
ATOM   3162  OD2 ASH   207      -8.368 -40.450 -32.903  0.00-21.00           O  
ATOM   3163  HD1 ASH   207     -10.211 -39.233 -31.861  0.00-21.00           H  
ATOM   3164  C   ASH   207      -8.784 -36.090 -32.923  0.00-21.00           C  
ATOM   3165  O   ASH   207      -7.779 -35.642 -32.287  0.00-21.00           O  
ATOM   3166  N   ASH   208     -10.074 -35.746 -32.639  0.00-21.00           N  
ATOM   3167  H   ASH   208     -10.775 -36.404 -32.854  0.00-21.00           H  
ATOM   3168  CA  ASH   208     -10.405 -34.805 -31.623  0.00-21.00           C  
ATOM   3169  HA  ASH   208      -9.856 -33.812 -31.836  0.00-21.00           H  
ATOM   3170  CB  ASH   208     -11.899 -34.509 -31.682  0.00-21.00           C  
ATOM   3171  HB2 ASH   208     -12.134 -34.167 -32.666  0.00-21.00           H  
ATOM   3172  HB3 ASH   208     -12.357 -35.464 -31.466  0.00-21.00           H  
ATOM   3173  CG  ASH   208     -12.298 -33.384 -30.675  0.00-21.00           C  
ATOM   3174  OD1 ASH   208     -12.518 -33.858 -29.398  0.00-21.00           O  
ATOM   3175  OD2 ASH   208     -12.520 -32.263 -31.061  0.00-21.00           O  
ATOM   3176  HD1 ASH   208     -12.067 -34.676 -29.241  0.00-21.00           H  
ATOM   3177  C   ASH   208      -9.967 -35.213 -30.220  0.00-21.00           C  
ATOM   3178  O   ASH   208      -9.883 -34.451 -29.293  0.00-21.00           O  
ATOM   3179  N   SER   209      -9.738 -36.521 -30.055  0.00-21.00           N  
ATOM   3180  H   SER   209      -9.845 -37.115 -30.857  0.00-21.00           H  
ATOM   3181  CA  SER   209      -9.273 -37.021 -28.755  0.00-21.00           C  
ATOM   3182  HA  SER   209      -9.732 -36.463 -28.006  0.00-21.00           H  
ATOM   3183  CB  SER   209      -9.800 -38.391 -28.645  0.00-21.00           C  
ATOM   3184  HB2 SER   209      -9.754 -38.692 -27.601  0.00-21.00           H  
ATOM   3185  HB3 SER   209     -10.883 -38.378 -28.857  0.00-21.00           H  
ATOM   3186  OG  SER   209      -9.210 -39.335 -29.466  0.00-21.00           O  
ATOM   3187  HG  SER   209      -8.508 -38.934 -29.901  0.00-21.00           H  
ATOM   3188  C   SER   209      -7.732 -37.026 -28.563  0.00-21.00           C  
ATOM   3189  O   SER   209      -7.220 -37.275 -27.474  0.00-21.00           O  
ATOM   3190  N   LYN   210      -7.050 -36.645 -29.588  0.00-21.00           N  
ATOM   3191  H   LYN   210      -7.517 -36.641 -30.488  0.00-21.00           H  
ATOM   3192  CA  LYN   210      -5.611 -36.682 -29.513  0.00-21.00           C  
ATOM   3193  HA  LYN   210      -5.335 -37.002 -28.539  0.00-21.00           H  
ATOM   3194  CB  LYN   210      -4.989 -37.572 -30.604  0.00-21.00           C  
ATOM   3195  HB2 LYN   210      -5.172 -37.157 -31.591  0.00-21.00           H  
ATOM   3196  HB3 LYN   210      -3.888 -37.633 -30.464  0.00-21.00           H  
ATOM   3197  CG  LYN   210      -5.473 -38.977 -30.422  0.00-21.00           C  
ATOM   3198  HG2 LYN   210      -5.318 -39.365 -29.399  0.00-21.00           H  
ATOM   3199  HG3 LYN   210      -6.521 -39.020 -30.591  0.00-21.00           H  
ATOM   3200  CD  LYN   210      -4.921 -39.912 -31.528  0.00-21.00           C  
ATOM   3201  HD2 LYN   210      -4.379 -39.589 -32.389  0.00-21.00           H  
ATOM   3202  HD3 LYN   210      -5.787 -39.749 -32.135  0.00-21.00           H  
ATOM   3203  CE  LYN   210      -5.277 -41.378 -31.385  0.00-21.00           C  
ATOM   3204  HE2 LYN   210      -6.339 -41.455 -31.401  0.00-21.00           H  
ATOM   3205  HE3 LYN   210      -4.924 -41.702 -30.406  0.00-21.00           H  
ATOM   3206  NZ  LYN   210      -4.710 -42.226 -32.415  0.00-21.00           N  
ATOM   3207  HZ1 LYN   210      -3.695 -42.163 -32.529  0.00-21.00           H  
ATOM   3208  HZ2 LYN   210      -5.129 -42.004 -33.297  0.00-21.00           H  
ATOM   3209  C   LYN   210      -5.009 -35.278 -29.703  0.00-21.00           C  
ATOM   3210  O   LYN   210      -5.637 -34.248 -29.796  0.00-21.00           O  
ATOM   3211  N   LEU   211      -3.687 -35.237 -29.534  0.00-21.00           N  
ATOM   3212  H   LEU   211      -3.161 -36.112 -29.386  0.00-21.00           H  
ATOM   3213  CA  LEU   211      -2.900 -34.042 -29.381  0.00-21.00           C  
ATOM   3214  HA  LEU   211      -1.878 -34.293 -28.943  0.00-21.00           H  
ATOM   3215  CB  LEU   211      -2.928 -33.349 -30.788  0.00-21.00           C  
ATOM   3216  HB2 LEU   211      -3.924 -33.100 -31.150  0.00-21.00           H  
ATOM   3217  HB3 LEU   211      -2.459 -32.350 -30.744  0.00-21.00           H  
ATOM   3218  CG  LEU   211      -2.098 -34.049 -31.859  0.00-21.00           C  
ATOM   3219  HG  LEU   211      -2.382 -35.133 -31.927  0.00-21.00           H  
ATOM   3220  CD1 LEU   211      -2.373 -33.461 -33.207  0.00-21.00           C  
ATOM   3221 HD11 LEU   211      -1.516 -33.414 -33.812  0.00-21.00           H  
ATOM   3222 HD12 LEU   211      -3.154 -34.039 -33.765  0.00-21.00           H  
ATOM   3223 HD13 LEU   211      -2.827 -32.509 -33.093  0.00-21.00           H  
ATOM   3224  CD2 LEU   211      -0.644 -33.970 -31.571  0.00-21.00           C  
ATOM   3225 HD21 LEU   211      -0.497 -34.466 -30.622  0.00-21.00           H  
ATOM   3226 HD22 LEU   211      -0.346 -32.856 -31.495  0.00-21.00           H  
ATOM   3227 HD23 LEU   211      -0.016 -34.512 -32.239  0.00-21.00           H  
ATOM   3228  C   LEU   211      -3.525 -33.057 -28.391  0.00-21.00           C  
ATOM   3229  O   LEU   211      -3.726 -31.896 -28.746  0.00-21.00           O  
ATOM   3230  N   ARG   212      -3.938 -33.540 -27.251  0.00-21.00           N  
ATOM   3231  H   ARG   212      -3.851 -34.479 -27.000  0.00-21.00           H  
ATOM   3232  CA  ARG   212      -4.347 -32.636 -26.102  0.00-21.00           C  
ATOM   3233  HA  ARG   212      -4.741 -31.695 -26.505  0.00-21.00           H  
ATOM   3234  CB  ARG   212      -5.574 -33.216 -25.340  0.00-21.00           C  
ATOM   3235  HB2 ARG   212      -5.530 -34.236 -25.045  0.00-21.00           H  
ATOM   3236  HB3 ARG   212      -5.827 -32.544 -24.524  0.00-21.00           H  
ATOM   3237  CG  ARG   212      -6.724 -33.297 -26.346  0.00-21.00           C  
ATOM   3238  HG2 ARG   212      -6.919 -32.330 -26.710  0.00-21.00           H  
ATOM   3239  HG3 ARG   212      -6.516 -33.904 -27.214  0.00-21.00           H  
ATOM   3240  CD  ARG   212      -7.982 -33.813 -25.585  0.00-21.00           C  
ATOM   3241  HD2 ARG   212      -7.754 -34.824 -25.313  0.00-21.00           H  
ATOM   3242  HD3 ARG   212      -7.909 -33.230 -24.662  0.00-21.00           H  
ATOM   3243  NE  ARG   212      -9.188 -33.652 -26.396  0.00-21.00           N  
ATOM   3244  HE  ARG   212      -9.170 -33.872 -27.378  0.00-21.00           H  
ATOM   3245  CZ  ARG   212     -10.390 -33.322 -25.918  0.00-21.00           C  
ATOM   3246  NH1 ARG   212     -10.512 -32.966 -24.660  0.00-21.00           N  
ATOM   3247 HH11 ARG   212     -11.377 -32.523 -24.409  0.00-21.00           H  
ATOM   3248 HH12 ARG   212      -9.718 -32.978 -24.024  0.00-21.00           H  
ATOM   3249  NH2 ARG   212     -11.490 -33.273 -26.717  0.00-21.00           N  
ATOM   3250 HH21 ARG   212     -12.443 -33.107 -26.341  0.00-21.00           H  
ATOM   3251 HH22 ARG   212     -11.373 -33.462 -27.743  0.00-21.00           H  
ATOM   3252  C   ARG   212      -3.113 -32.442 -25.187  0.00-21.00           C  
ATOM   3253  O   ARG   212      -2.473 -33.467 -24.853  0.00-21.00           O  
ATOM   3254  N   PRO   213      -2.871 -31.286 -24.656  0.00-21.00           N  
ATOM   3255  CD  PRO   213      -3.182 -29.983 -25.142  0.00-21.00           C  
ATOM   3256  HD2 PRO   213      -4.271 -29.878 -24.971  0.00-21.00           H  
ATOM   3257  HD3 PRO   213      -3.046 -29.975 -26.220  0.00-21.00           H  
ATOM   3258  CG  PRO   213      -2.415 -28.931 -24.277  0.00-21.00           C  
ATOM   3259  HG2 PRO   213      -1.383 -28.700 -24.681  0.00-21.00           H  
ATOM   3260  HG3 PRO   213      -2.837 -27.959 -24.005  0.00-21.00           H  
ATOM   3261  CB  PRO   213      -2.137 -29.697 -23.024  0.00-21.00           C  
ATOM   3262  HB2 PRO   213      -2.938 -29.548 -22.260  0.00-21.00           H  
ATOM   3263  HB3 PRO   213      -1.222 -29.375 -22.561  0.00-21.00           H  
ATOM   3264  CA  PRO   213      -2.066 -31.201 -23.341  0.00-21.00           C  
ATOM   3265  HA  PRO   213      -1.081 -31.431 -23.600  0.00-21.00           H  
ATOM   3266  C   PRO   213      -2.670 -32.099 -22.200  0.00-21.00           C  
ATOM   3267  O   PRO   213      -3.902 -32.120 -22.021  0.00-21.00           O  
ATOM   3268  N   VAL   214      -1.774 -32.698 -21.363  0.00-21.00           N  
ATOM   3269  H   VAL   214      -0.758 -32.639 -21.419  0.00-21.00           H  
ATOM   3270  CA  VAL   214      -2.146 -33.439 -20.240  0.00-21.00           C  
ATOM   3271  HA  VAL   214      -3.224 -33.598 -20.134  0.00-21.00           H  
ATOM   3272  CB  VAL   214      -1.518 -34.805 -20.362  0.00-21.00           C  
ATOM   3273  HB  VAL   214      -0.481 -34.662 -20.554  0.00-21.00           H  
ATOM   3274  CG1 VAL   214      -1.723 -35.667 -19.134  0.00-21.00           C  
ATOM   3275 HG11 VAL   214      -1.266 -35.162 -18.236  0.00-21.00           H  
ATOM   3276 HG12 VAL   214      -1.274 -36.607 -19.182  0.00-21.00           H  
ATOM   3277 HG13 VAL   214      -2.810 -35.770 -18.874  0.00-21.00           H  
ATOM   3278  CG2 VAL   214      -2.082 -35.684 -21.499  0.00-21.00           C  
ATOM   3279 HG21 VAL   214      -1.922 -35.286 -22.490  0.00-21.00           H  
ATOM   3280 HG22 VAL   214      -3.104 -35.835 -21.363  0.00-21.00           H  
ATOM   3281 HG23 VAL   214      -1.648 -36.687 -21.511  0.00-21.00           H  
ATOM   3282  C   VAL   214      -1.665 -32.641 -19.051  0.00-21.00           C  
ATOM   3283  O   VAL   214      -0.457 -32.190 -19.021  0.00-21.00           O  
ATOM   3284  N   ILE   215      -2.519 -32.392 -18.081  0.00-21.00           N  
ATOM   3285  H   ILE   215      -3.472 -32.659 -18.211  0.00-21.00           H  
ATOM   3286  CA  ILE   215      -2.216 -31.663 -16.862  0.00-21.00           C  
ATOM   3287  HA  ILE   215      -1.218 -31.418 -16.726  0.00-21.00           H  
ATOM   3288  CB  ILE   215      -2.983 -30.321 -17.006  0.00-21.00           C  
ATOM   3289  HB  ILE   215      -4.073 -30.484 -16.829  0.00-21.00           H  
ATOM   3290  CG2 ILE   215      -2.576 -29.408 -15.860  0.00-21.00           C  
ATOM   3291 HG21 ILE   215      -1.491 -29.247 -15.867  0.00-21.00           H  
ATOM   3292 HG22 ILE   215      -2.977 -28.385 -16.054  0.00-21.00           H  
ATOM   3293 HG23 ILE   215      -2.956 -29.792 -14.942  0.00-21.00           H  
ATOM   3294  CG1 ILE   215      -2.870 -29.477 -18.317  0.00-21.00           C  
ATOM   3295 HG12 ILE   215      -1.907 -29.585 -18.669  0.00-21.00           H  
ATOM   3296 HG13 ILE   215      -2.657 -28.395 -18.008  0.00-21.00           H  
ATOM   3297  CD1 ILE   215      -3.981 -29.636 -19.345  0.00-21.00           C  
ATOM   3298 HD11 ILE   215      -3.901 -28.810 -20.052  0.00-21.00           H  
ATOM   3299 HD12 ILE   215      -4.989 -29.783 -18.877  0.00-21.00           H  
ATOM   3300 HD13 ILE   215      -3.790 -30.518 -19.858  0.00-21.00           H  
ATOM   3301  C   ILE   215      -2.730 -32.439 -15.615  0.00-21.00           C  
ATOM   3302  O   ILE   215      -3.765 -33.074 -15.706  0.00-21.00           O  
ATOM   3303  N   HID   216      -1.974 -32.545 -14.482  0.00-21.00           N  
ATOM   3304  H   HID   216      -1.085 -32.002 -14.445  0.00-21.00           H  
ATOM   3305  CA  HID   216      -2.389 -33.059 -13.164  0.00-21.00           C  
ATOM   3306  HA  HID   216      -3.416 -32.738 -12.993  0.00-21.00           H  
ATOM   3307  CB  HID   216      -2.209 -34.617 -13.085  0.00-21.00           C  
ATOM   3308  HB2 HID   216      -2.865 -35.050 -13.897  0.00-21.00           H  
ATOM   3309  HB3 HID   216      -2.621 -34.913 -12.165  0.00-21.00           H  
ATOM   3310  CG  HID   216      -0.849 -35.166 -13.320  0.00-21.00           C  
ATOM   3311  ND1 HID   216       0.183 -35.030 -12.448  0.00-21.00           N  
ATOM   3312  HD1 HID   216       0.105 -34.771 -11.457  0.00-21.00           H  
ATOM   3313  CE1 HID   216       1.317 -35.510 -13.024  0.00-21.00           C  
ATOM   3314  HE1 HID   216       2.232 -35.417 -12.534  0.00-21.00           H  
ATOM   3315  NE2 HID   216       1.066 -35.969 -14.180  0.00-21.00           N  
ATOM   3316  CD2 HID   216      -0.278 -35.713 -14.437  0.00-21.00           C  
ATOM   3317  HD2 HID   216      -0.716 -35.928 -15.389  0.00-21.00           H  
ATOM   3318  C   HID   216      -1.501 -32.341 -12.139  0.00-21.00           C  
ATOM   3319  O   HID   216      -0.304 -32.066 -12.310  0.00-21.00           O  
ATOM   3320  N   CYM   217      -2.084 -32.216 -10.987  0.00-21.00           N  
ATOM   3321  H   CYM   217      -3.088 -32.183 -10.781  0.00-21.00           H  
ATOM   3322  CA  CYM   217      -1.365 -31.870  -9.778  0.00-21.00           C  
ATOM   3323  HA  CYM   217      -0.323 -31.607 -10.003  0.00-21.00           H  
ATOM   3324  CB  CYM   217      -2.081 -30.646  -9.075  0.00-21.00           C  
ATOM   3325  HB2 CYM   217      -1.683 -29.818  -9.547  0.00-21.00           H  
ATOM   3326  HB3 CYM   217      -1.796 -30.540  -8.003  0.00-21.00           H  
ATOM   3327  SG  CYM   217      -3.913 -30.396  -9.197  0.00-21.00           S  
ATOM   3328  C   CYM   217      -1.285 -33.229  -9.051  0.00-21.00           C  
ATOM   3329  O   CYM   217      -0.715 -34.141  -9.629  0.00-21.00           O  
ATOM   3330  N   ARG   218      -1.685 -33.271  -7.775  0.00-21.00           N  
ATOM   3331  H   ARG   218      -2.106 -32.543  -7.242  0.00-21.00           H  
ATOM   3332  CA  ARG   218      -1.748 -34.473  -6.941  0.00-21.00           C  
ATOM   3333  HA  ARG   218      -1.052 -35.117  -7.336  0.00-21.00           H  
ATOM   3334  CB  ARG   218      -1.582 -34.069  -5.461  0.00-21.00           C  
ATOM   3335  HB2 ARG   218      -0.546 -33.629  -5.302  0.00-21.00           H  
ATOM   3336  HB3 ARG   218      -2.382 -33.393  -5.076  0.00-21.00           H  
ATOM   3337  CG  ARG   218      -1.672 -35.388  -4.627  0.00-21.00           C  
ATOM   3338  HG2 ARG   218      -2.723 -35.516  -4.422  0.00-21.00           H  
ATOM   3339  HG3 ARG   218      -1.388 -36.304  -5.185  0.00-21.00           H  
ATOM   3340  CD  ARG   218      -0.889 -35.287  -3.235  0.00-21.00           C  
ATOM   3341  HD2 ARG   218      -0.561 -36.286  -3.085  0.00-21.00           H  
ATOM   3342  HD3 ARG   218       0.026 -34.631  -3.260  0.00-21.00           H  
ATOM   3343  NE  ARG   218      -1.741 -35.033  -2.077  0.00-21.00           N  
ATOM   3344  HE  ARG   218      -1.978 -35.990  -1.670  0.00-21.00           H  
ATOM   3345  CZ  ARG   218      -2.122 -33.907  -1.439  0.00-21.00           C  
ATOM   3346  NH1 ARG   218      -1.939 -32.709  -1.951  0.00-21.00           N  
ATOM   3347 HH11 ARG   218      -2.296 -31.812  -1.544  0.00-21.00           H  
ATOM   3348 HH12 ARG   218      -1.215 -32.556  -2.676  0.00-21.00           H  
ATOM   3349  NH2 ARG   218      -2.842 -33.982  -0.343  0.00-21.00           N  
ATOM   3350 HH21 ARG   218      -3.041 -34.860   0.119  0.00-21.00           H  
ATOM   3351 HH22 ARG   218      -3.088 -33.163   0.156  0.00-21.00           H  
ATOM   3352  C   ARG   218      -3.134 -35.107  -7.085  0.00-21.00           C  
ATOM   3353  O   ARG   218      -3.255 -36.308  -7.416  0.00-21.00           O  
ATOM   3354  N   ALA   219      -4.209 -34.410  -6.748  0.00-21.00           N  
ATOM   3355  H   ALA   219      -4.077 -33.426  -6.525  0.00-21.00           H  
ATOM   3356  CA  ALA   219      -5.519 -34.855  -6.813  0.00-21.00           C  
ATOM   3357  HA  ALA   219      -5.510 -35.956  -6.614  0.00-21.00           H  
ATOM   3358  CB  ALA   219      -6.295 -34.257  -5.664  0.00-21.00           C  
ATOM   3359  HB1 ALA   219      -7.074 -34.967  -5.301  0.00-21.00           H  
ATOM   3360  HB2 ALA   219      -6.835 -33.262  -5.986  0.00-21.00           H  
ATOM   3361  HB3 ALA   219      -5.663 -34.108  -4.784  0.00-21.00           H  
ATOM   3362  C   ALA   219      -6.238 -34.649  -8.198  0.00-21.00           C  
ATOM   3363  O   ALA   219      -7.113 -35.363  -8.666  0.00-21.00           O  
ATOM   3364  N   GLY   220      -5.777 -33.571  -8.856  0.00-21.00           N  
ATOM   3365  H   GLY   220      -5.195 -32.906  -8.318  0.00-21.00           H  
ATOM   3366  CA  GLY   220      -6.090 -33.166 -10.254  0.00-21.00           C  
ATOM   3367  HA2 GLY   220      -6.257 -34.040 -10.844  0.00-21.00           H  
ATOM   3368  HA3 GLY   220      -5.271 -32.693 -10.800  0.00-21.00           H  
ATOM   3369  C   GLY   220      -7.309 -32.293 -10.341  0.00-21.00           C  
ATOM   3370  O   GLY   220      -7.951 -32.387 -11.387  0.00-21.00           O  
ATOM   3371  N   VAL   221      -7.663 -31.499  -9.331  0.00-21.00           N  
ATOM   3372  H   VAL   221      -6.931 -31.497  -8.554  0.00-21.00           H  
ATOM   3373  CA  VAL   221      -8.876 -30.706  -9.267  0.00-21.00           C  
ATOM   3374  HA  VAL   221      -9.173 -30.595 -10.287  0.00-21.00           H  
ATOM   3375  CB  VAL   221      -9.962 -31.452  -8.459  0.00-21.00           C  
ATOM   3376  HB  VAL   221     -10.792 -30.734  -8.406  0.00-21.00           H  
ATOM   3377  CG1 VAL   221     -10.496 -32.683  -9.274  0.00-21.00           C  
ATOM   3378 HG11 VAL   221      -9.947 -33.611  -9.047  0.00-21.00           H  
ATOM   3379 HG12 VAL   221     -11.603 -32.883  -9.171  0.00-21.00           H  
ATOM   3380 HG13 VAL   221     -10.289 -32.498 -10.303  0.00-21.00           H  
ATOM   3381  CG2 VAL   221      -9.613 -31.671  -6.984  0.00-21.00           C  
ATOM   3382 HG21 VAL   221      -8.794 -32.303  -7.026  0.00-21.00           H  
ATOM   3383 HG22 VAL   221     -10.400 -32.208  -6.429  0.00-21.00           H  
ATOM   3384 HG23 VAL   221      -9.321 -30.773  -6.491  0.00-21.00           H  
ATOM   3385  C   VAL   221      -8.674 -29.288  -8.653  0.00-21.00           C  
ATOM   3386  O   VAL   221      -9.447 -28.355  -8.806  0.00-21.00           O  
ATOM   3387  N   GLY   222      -7.505 -29.038  -7.989  0.00-21.00           N  
ATOM   3388  H   GLY   222      -6.914 -29.878  -7.706  0.00-21.00           H  
ATOM   3389  CA  GLY   222      -7.215 -27.726  -7.456  0.00-21.00           C  
ATOM   3390  HA2 GLY   222      -6.659 -27.942  -6.556  0.00-21.00           H  
ATOM   3391  HA3 GLY   222      -8.136 -27.199  -7.225  0.00-21.00           H  
ATOM   3392  C   GLY   222      -6.443 -26.848  -8.472  0.00-21.00           C  
ATOM   3393  O   GLY   222      -7.008 -26.149  -9.333  0.00-21.00           O  
ATOM   3394  N   ARG   223      -5.126 -26.996  -8.448  0.00-21.00           N  
ATOM   3395  H   ARG   223      -4.745 -27.717  -7.791  0.00-21.00           H  
ATOM   3396  CA  ARG   223      -4.196 -26.170  -9.200  0.00-21.00           C  
ATOM   3397  HA  ARG   223      -4.400 -25.095  -9.041  0.00-21.00           H  
ATOM   3398  CB  ARG   223      -2.801 -26.401  -8.802  0.00-21.00           C  
ATOM   3399  HB2 ARG   223      -2.577 -27.423  -9.142  0.00-21.00           H  
ATOM   3400  HB3 ARG   223      -2.126 -25.799  -9.398  0.00-21.00           H  
ATOM   3401  CG  ARG   223      -2.528 -26.133  -7.301  0.00-21.00           C  
ATOM   3402  HG2 ARG   223      -2.457 -25.022  -7.107  0.00-21.00           H  
ATOM   3403  HG3 ARG   223      -3.329 -26.401  -6.706  0.00-21.00           H  
ATOM   3404  CD  ARG   223      -1.342 -26.994  -6.874  0.00-21.00           C  
ATOM   3405  HD2 ARG   223      -1.023 -26.504  -5.964  0.00-21.00           H  
ATOM   3406  HD3 ARG   223      -0.581 -26.998  -7.659  0.00-21.00           H  
ATOM   3407  NE  ARG   223      -1.689 -28.351  -6.388  0.00-21.00           N  
ATOM   3408  HE  ARG   223      -2.626 -28.711  -6.582  0.00-21.00           H  
ATOM   3409  CZ  ARG   223      -0.946 -29.251  -5.818  0.00-21.00           C  
ATOM   3410  NH1 ARG   223       0.388 -28.977  -5.484  0.00-21.00           N  
ATOM   3411 HH11 ARG   223       1.003 -29.741  -5.089  0.00-21.00           H  
ATOM   3412 HH12 ARG   223       0.823 -28.085  -5.581  0.00-21.00           H  
ATOM   3413  NH2 ARG   223      -1.331 -30.505  -5.603  0.00-21.00           N  
ATOM   3414 HH21 ARG   223      -2.216 -30.889  -5.983  0.00-21.00           H  
ATOM   3415 HH22 ARG   223      -0.769 -31.191  -5.061  0.00-21.00           H  
ATOM   3416  C   ARG   223      -4.315 -26.545 -10.722  0.00-21.00           C  
ATOM   3417  O   ARG   223      -4.013 -25.657 -11.502  0.00-21.00           O  
ATOM   3418  N   THR   224      -4.687 -27.789 -11.069  0.00-21.00           N  
ATOM   3419  H   THR   224      -4.787 -28.507 -10.349  0.00-21.00           H  
ATOM   3420  CA  THR   224      -5.087 -28.200 -12.384  0.00-21.00           C  
ATOM   3421  HA  THR   224      -4.247 -27.983 -13.084  0.00-21.00           H  
ATOM   3422  CB  THR   224      -5.307 -29.751 -12.342  0.00-21.00           C  
ATOM   3423  HB  THR   224      -6.034 -30.057 -11.585  0.00-21.00           H  
ATOM   3424  CG2 THR   224      -5.959 -30.240 -13.685  0.00-21.00           C  
ATOM   3425 HG21 THR   224      -6.079 -31.286 -13.557  0.00-21.00           H  
ATOM   3426 HG22 THR   224      -5.217 -30.027 -14.470  0.00-21.00           H  
ATOM   3427 HG23 THR   224      -6.890 -29.828 -14.033  0.00-21.00           H  
ATOM   3428  OG1 THR   224      -4.027 -30.325 -12.379  0.00-21.00           O  
ATOM   3429  HG1 THR   224      -3.655 -30.225 -11.479  0.00-21.00           H  
ATOM   3430  C   THR   224      -6.323 -27.367 -12.848  0.00-21.00           C  
ATOM   3431  O   THR   224      -6.409 -27.218 -14.061  0.00-21.00           O  
ATOM   3432  N   ALA   225      -7.287 -26.971 -12.042  0.00-21.00           N  
ATOM   3433  H   ALA   225      -7.167 -26.974 -11.033  0.00-21.00           H  
ATOM   3434  CA  ALA   225      -8.354 -26.114 -12.471  0.00-21.00           C  
ATOM   3435  HA  ALA   225      -8.668 -26.561 -13.401  0.00-21.00           H  
ATOM   3436  CB  ALA   225      -9.674 -26.295 -11.665  0.00-21.00           C  
ATOM   3437  HB1 ALA   225      -9.649 -26.118 -10.586  0.00-21.00           H  
ATOM   3438  HB2 ALA   225     -10.569 -25.887 -12.216  0.00-21.00           H  
ATOM   3439  HB3 ALA   225      -9.836 -27.357 -11.754  0.00-21.00           H  
ATOM   3440  C   ALA   225      -7.973 -24.676 -12.675  0.00-21.00           C  
ATOM   3441  O   ALA   225      -8.491 -24.008 -13.566  0.00-21.00           O  
ATOM   3442  N   GLN   226      -7.126 -24.106 -11.787  0.00-21.00           N  
ATOM   3443  H   GLN   226      -6.925 -24.738 -10.970  0.00-21.00           H  
ATOM   3444  CA  GLN   226      -6.383 -22.847 -11.986  0.00-21.00           C  
ATOM   3445  HA  GLN   226      -7.082 -22.032 -12.049  0.00-21.00           H  
ATOM   3446  CB  GLN   226      -5.478 -22.660 -10.750  0.00-21.00           C  
ATOM   3447  HB2 GLN   226      -6.080 -22.590  -9.836  0.00-21.00           H  
ATOM   3448  HB3 GLN   226      -4.647 -23.405 -10.583  0.00-21.00           H  
ATOM   3449  CG  GLN   226      -4.772 -21.282 -10.816  0.00-21.00           C  
ATOM   3450  HG2 GLN   226      -3.931 -21.380 -11.508  0.00-21.00           H  
ATOM   3451  HG3 GLN   226      -5.403 -20.513 -11.349  0.00-21.00           H  
ATOM   3452  CD  GLN   226      -4.187 -20.768  -9.478  0.00-21.00           C  
ATOM   3453  OE1 GLN   226      -4.522 -21.247  -8.408  0.00-21.00           O  
ATOM   3454  NE2 GLN   226      -3.240 -19.881  -9.587  0.00-21.00           N  
ATOM   3455 HE21 GLN   226      -2.901 -19.736 -10.561  0.00-21.00           H  
ATOM   3456 HE22 GLN   226      -2.765 -19.469  -8.830  0.00-21.00           H  
ATOM   3457  C   GLN   226      -5.588 -22.702 -13.304  0.00-21.00           C  
ATOM   3458  O   GLN   226      -5.701 -21.651 -13.922  0.00-21.00           O  
ATOM   3459  N   LEU   227      -5.019 -23.795 -13.822  0.00-21.00           N  
ATOM   3460  H   LEU   227      -4.892 -24.584 -13.211  0.00-21.00           H  
ATOM   3461  CA  LEU   227      -4.256 -23.715 -15.082  0.00-21.00           C  
ATOM   3462  HA  LEU   227      -3.775 -22.785 -15.063  0.00-21.00           H  
ATOM   3463  CB  LEU   227      -3.056 -24.704 -15.063  0.00-21.00           C  
ATOM   3464  HB2 LEU   227      -2.419 -24.427 -14.229  0.00-21.00           H  
ATOM   3465  HB3 LEU   227      -3.294 -25.759 -14.899  0.00-21.00           H  
ATOM   3466  CG  LEU   227      -2.177 -24.803 -16.396  0.00-21.00           C  
ATOM   3467  HG  LEU   227      -2.670 -25.202 -17.317  0.00-21.00           H  
ATOM   3468  CD1 LEU   227      -1.439 -23.426 -16.640  0.00-21.00           C  
ATOM   3469 HD11 LEU   227      -0.880 -23.438 -17.538  0.00-21.00           H  
ATOM   3470 HD12 LEU   227      -2.125 -22.593 -16.749  0.00-21.00           H  
ATOM   3471 HD13 LEU   227      -0.794 -23.216 -15.788  0.00-21.00           H  
ATOM   3472  CD2 LEU   227      -1.086 -25.929 -16.184  0.00-21.00           C  
ATOM   3473 HD21 LEU   227      -0.411 -25.646 -15.404  0.00-21.00           H  
ATOM   3474 HD22 LEU   227      -0.529 -26.107 -17.112  0.00-21.00           H  
ATOM   3475 HD23 LEU   227      -1.464 -26.925 -15.824  0.00-21.00           H  
ATOM   3476  C   LEU   227      -5.140 -23.890 -16.312  0.00-21.00           C  
ATOM   3477  O   LEU   227      -4.940 -23.099 -17.235  0.00-21.00           O  
ATOM   3478  N   ILE   228      -6.078 -24.802 -16.424  0.00-21.00           N  
ATOM   3479  H   ILE   228      -6.267 -25.593 -15.748  0.00-21.00           H  
ATOM   3480  CA  ILE   228      -6.934 -25.024 -17.578  0.00-21.00           C  
ATOM   3481  HA  ILE   228      -6.459 -25.138 -18.508  0.00-21.00           H  
ATOM   3482  CB  ILE   228      -7.770 -26.351 -17.305  0.00-21.00           C  
ATOM   3483  HB  ILE   228      -8.308 -26.376 -16.325  0.00-21.00           H  
ATOM   3484  CG2 ILE   228      -8.929 -26.600 -18.305  0.00-21.00           C  
ATOM   3485 HG21 ILE   228      -9.735 -25.903 -18.101  0.00-21.00           H  
ATOM   3486 HG22 ILE   228      -9.361 -27.620 -18.277  0.00-21.00           H  
ATOM   3487 HG23 ILE   228      -8.655 -26.354 -19.278  0.00-21.00           H  
ATOM   3488  CG1 ILE   228      -6.831 -27.517 -17.489  0.00-21.00           C  
ATOM   3489 HG12 ILE   228      -6.283 -27.507 -18.387  0.00-21.00           H  
ATOM   3490 HG13 ILE   228      -6.070 -27.448 -16.694  0.00-21.00           H  
ATOM   3491  CD1 ILE   228      -7.332 -28.909 -17.165  0.00-21.00           C  
ATOM   3492 HD11 ILE   228      -7.967 -29.399 -17.919  0.00-21.00           H  
ATOM   3493 HD12 ILE   228      -6.472 -29.571 -16.985  0.00-21.00           H  
ATOM   3494 HD13 ILE   228      -7.921 -28.997 -16.287  0.00-21.00           H  
ATOM   3495  C   ILE   228      -7.987 -23.871 -17.801  0.00-21.00           C  
ATOM   3496  O   ILE   228      -8.310 -23.404 -18.927  0.00-21.00           O  
ATOM   3497  N   GLY   229      -8.329 -23.321 -16.679  0.00-21.00           N  
ATOM   3498  H   GLY   229      -8.053 -23.764 -15.807  0.00-21.00           H  
ATOM   3499  CA  GLY   229      -8.899 -22.026 -16.521  0.00-21.00           C  
ATOM   3500  HA2 GLY   229      -9.816 -22.037 -17.119  0.00-21.00           H  
ATOM   3501  HA3 GLY   229      -9.109 -21.874 -15.473  0.00-21.00           H  
ATOM   3502  C   GLY   229      -8.063 -20.802 -17.039  0.00-21.00           C  
ATOM   3503  O   GLY   229      -8.713 -19.909 -17.567  0.00-21.00           O  
ATOM   3504  N   ALA   230      -6.736 -20.745 -16.911  0.00-21.00           N  
ATOM   3505  H   ALA   230      -6.149 -21.472 -16.581  0.00-21.00           H  
ATOM   3506  CA  ALA   230      -5.954 -19.623 -17.498  0.00-21.00           C  
ATOM   3507  HA  ALA   230      -6.487 -18.616 -17.490  0.00-21.00           H  
ATOM   3508  CB  ALA   230      -4.710 -19.304 -16.602  0.00-21.00           C  
ATOM   3509  HB1 ALA   230      -3.887 -19.766 -17.088  0.00-21.00           H  
ATOM   3510  HB2 ALA   230      -4.855 -19.479 -15.550  0.00-21.00           H  
ATOM   3511  HB3 ALA   230      -4.531 -18.321 -16.828  0.00-21.00           H  
ATOM   3512  C   ALA   230      -5.573 -19.839 -18.982  0.00-21.00           C  
ATOM   3513  O   ALA   230      -5.469 -18.869 -19.768  0.00-21.00           O  
ATOM   3514  N   MET   231      -5.431 -21.148 -19.324  0.00-21.00           N  
ATOM   3515  H   MET   231      -5.538 -21.890 -18.626  0.00-21.00           H  
ATOM   3516  CA  MET   231      -5.088 -21.573 -20.699  0.00-21.00           C  
ATOM   3517  HA  MET   231      -4.235 -21.000 -21.143  0.00-21.00           H  
ATOM   3518  CB  MET   231      -4.862 -23.042 -20.832  0.00-21.00           C  
ATOM   3519  HB2 MET   231      -4.685 -23.212 -21.879  0.00-21.00           H  
ATOM   3520  HB3 MET   231      -5.741 -23.639 -20.504  0.00-21.00           H  
ATOM   3521  CG  MET   231      -3.599 -23.651 -20.140  0.00-21.00           C  
ATOM   3522  HG2 MET   231      -2.620 -23.321 -20.591  0.00-21.00           H  
ATOM   3523  HG3 MET   231      -3.431 -23.337 -19.119  0.00-21.00           H  
ATOM   3524  SD  MET   231      -3.441 -25.433 -20.106  0.00-21.00           S  
ATOM   3525  CE  MET   231      -2.867 -25.635 -21.772  0.00-21.00           C  
ATOM   3526  HE1 MET   231      -2.608 -26.695 -21.907  0.00-21.00           H  
ATOM   3527  HE2 MET   231      -3.753 -25.312 -22.319  0.00-21.00           H  
ATOM   3528  HE3 MET   231      -2.092 -24.877 -21.975  0.00-21.00           H  
ATOM   3529  C   MET   231      -6.237 -21.197 -21.717  0.00-21.00           C  
ATOM   3530  O   MET   231      -6.015 -20.682 -22.806  0.00-21.00           O  
ATOM   3531  N   CYS   232      -7.484 -21.478 -21.344  0.00-21.00           N  
ATOM   3532  H   CYS   232      -7.653 -21.977 -20.501  0.00-21.00           H  
ATOM   3533  CA  CYS   232      -8.668 -21.079 -22.100  0.00-21.00           C  
ATOM   3534  HA  CYS   232      -8.433 -21.412 -23.162  0.00-21.00           H  
ATOM   3535  CB  CYS   232      -9.935 -21.857 -21.689  0.00-21.00           C  
ATOM   3536  HB2 CYS   232     -10.769 -21.601 -22.282  0.00-21.00           H  
ATOM   3537  HB3 CYS   232      -9.792 -22.868 -21.847  0.00-21.00           H  
ATOM   3538  SG  CYS   232     -10.526 -21.409 -19.966  0.00-21.00           S  
ATOM   3539  HG  CYS   232      -9.573 -21.978 -19.203  0.00-21.00           H  
ATOM   3540  C   CYS   232      -8.963 -19.523 -22.122  0.00-21.00           C  
ATOM   3541  O   CYS   232      -9.752 -19.075 -22.956  0.00-21.00           O  
ATOM   3542  N   MET   233      -8.306 -18.697 -21.269  0.00-21.00           N  
ATOM   3543  H   MET   233      -7.663 -19.150 -20.622  0.00-21.00           H  
ATOM   3544  CA  MET   233      -8.224 -17.245 -21.394  0.00-21.00           C  
ATOM   3545  HA  MET   233      -9.161 -16.825 -21.746  0.00-21.00           H  
ATOM   3546  CB  MET   233      -7.951 -16.629 -20.003  0.00-21.00           C  
ATOM   3547  HB2 MET   233      -7.085 -17.061 -19.567  0.00-21.00           H  
ATOM   3548  HB3 MET   233      -7.863 -15.585 -20.116  0.00-21.00           H  
ATOM   3549  CG  MET   233      -9.138 -16.794 -19.030  0.00-21.00           C  
ATOM   3550  HG2 MET   233      -9.275 -17.818 -18.764  0.00-21.00           H  
ATOM   3551  HG3 MET   233      -9.997 -16.612 -19.614  0.00-21.00           H  
ATOM   3552  SD  MET   233      -9.253 -15.713 -17.659  0.00-21.00           S  
ATOM   3553  CE  MET   233     -10.889 -16.113 -16.982  0.00-21.00           C  
ATOM   3554  HE1 MET   233     -11.174 -15.283 -16.333  0.00-21.00           H  
ATOM   3555  HE2 MET   233     -11.650 -16.350 -17.685  0.00-21.00           H  
ATOM   3556  HE3 MET   233     -10.814 -16.947 -16.314  0.00-21.00           H  
ATOM   3557  C   MET   233      -7.161 -16.865 -22.421  0.00-21.00           C  
ATOM   3558  O   MET   233      -7.209 -15.726 -22.883  0.00-21.00           O  
ATOM   3559  N   ASN   234      -6.158 -17.664 -22.801  0.00-21.00           N  
ATOM   3560  H   ASN   234      -6.272 -18.610 -22.446  0.00-21.00           H  
ATOM   3561  CA  ASN   234      -4.991 -17.495 -23.633  0.00-21.00           C  
ATOM   3562  HA  ASN   234      -4.847 -16.451 -23.676  0.00-21.00           H  
ATOM   3563  CB  ASN   234      -3.695 -18.130 -22.999  0.00-21.00           C  
ATOM   3564  HB2 ASN   234      -3.879 -19.199 -22.913  0.00-21.00           H  
ATOM   3565  HB3 ASN   234      -3.538 -17.706 -21.975  0.00-21.00           H  
ATOM   3566  CG  ASN   234      -2.400 -17.755 -23.635  0.00-21.00           C  
ATOM   3567  OD1 ASN   234      -1.991 -16.611 -23.456  0.00-21.00           O  
ATOM   3568  ND2 ASN   234      -1.714 -18.698 -24.267  0.00-21.00           N  
ATOM   3569 HD21 ASN   234      -2.020 -19.665 -24.140  0.00-21.00           H  
ATOM   3570 HD22 ASN   234      -0.946 -18.536 -24.964  0.00-21.00           H  
ATOM   3571  C   ASN   234      -5.296 -17.926 -25.054  0.00-21.00           C  
ATOM   3572  O   ASN   234      -4.516 -17.750 -25.979  0.00-21.00           O  
ATOM   3573  N   ASH   235      -6.534 -18.515 -25.244  0.00-21.00           N  
ATOM   3574  H   ASH   235      -7.075 -18.593 -24.451  0.00-21.00           H  
ATOM   3575  CA  ASH   235      -7.124 -19.010 -26.512  0.00-21.00           C  
ATOM   3576  HA  ASH   235      -6.270 -19.381 -27.133  0.00-21.00           H  
ATOM   3577  CB  ASH   235      -8.005 -20.237 -26.314  0.00-21.00           C  
ATOM   3578  HB2 ASH   235      -7.561 -20.868 -25.444  0.00-21.00           H  
ATOM   3579  HB3 ASH   235      -9.035 -19.861 -25.979  0.00-21.00           H  
ATOM   3580  CG  ASH   235      -8.225 -20.980 -27.632  0.00-21.00           C  
ATOM   3581  OD1 ASH   235      -8.269 -20.335 -28.820  0.00-21.00           O  
ATOM   3582  OD2 ASH   235      -8.484 -22.133 -27.563  0.00-21.00           O  
ATOM   3583  HD1 ASH   235      -7.977 -19.465 -28.851  0.00-21.00           H  
ATOM   3584  C   ASH   235      -7.838 -17.890 -27.181  0.00-21.00           C  
ATOM   3585  O   ASH   235      -8.851 -17.367 -26.661  0.00-21.00           O  
ATOM   3586  N   SER   236      -7.258 -17.364 -28.300  0.00-21.00           N  
ATOM   3587  H   SER   236      -6.399 -17.705 -28.587  0.00-21.00           H  
ATOM   3588  CA  SER   236      -7.842 -16.306 -29.049  0.00-21.00           C  
ATOM   3589  HA  SER   236      -8.011 -15.498 -28.311  0.00-21.00           H  
ATOM   3590  CB  SER   236      -6.894 -15.860 -30.186  0.00-21.00           C  
ATOM   3591  HB2 SER   236      -5.880 -15.662 -29.746  0.00-21.00           H  
ATOM   3592  HB3 SER   236      -7.381 -14.983 -30.673  0.00-21.00           H  
ATOM   3593  OG  SER   236      -6.869 -16.903 -31.106  0.00-21.00           O  
ATOM   3594  HG  SER   236      -6.296 -17.640 -30.865  0.00-21.00           H  
ATOM   3595  C   SER   236      -9.227 -16.640 -29.592  0.00-21.00           C  
ATOM   3596  O   SER   236      -9.937 -15.756 -30.128  0.00-21.00           O  
ATOM   3597  N   ARN   237      -9.665 -17.908 -29.547  0.00-21.00           N  
ATOM   3598  H   ARN   237      -9.040 -18.632 -29.371  0.00-21.00           H  
ATOM   3599  CA  ARN   237     -10.965 -18.303 -30.058  0.00-21.00           C  
ATOM   3600  HA  ARN   237     -11.239 -17.645 -30.878  0.00-21.00           H  
ATOM   3601  CB  ARN   237     -10.845 -19.724 -30.632  0.00-21.00           C  
ATOM   3602  HB2 ARN   237     -10.732 -20.461 -29.775  0.00-21.00           H  
ATOM   3603  HB3 ARN   237     -11.777 -19.965 -31.097  0.00-21.00           H  
ATOM   3604  CG  ARN   237      -9.793 -19.864 -31.676  0.00-21.00           C  
ATOM   3605  HG2 ARN   237      -8.800 -19.445 -31.368  0.00-21.00           H  
ATOM   3606  HG3 ARN   237     -10.066 -19.319 -32.572  0.00-21.00           H  
ATOM   3607  CD  ARN   237      -9.647 -21.326 -31.988  0.00-21.00           C  
ATOM   3608  HD2 ARN   237     -10.572 -21.735 -32.371  0.00-21.00           H  
ATOM   3609  HD3 ARN   237      -8.923 -21.402 -32.784  0.00-21.00           H  
ATOM   3610  NE  ARN   237      -9.148 -22.026 -30.850  0.00-21.00           N  
ATOM   3611  HE  ARN   237      -9.611 -21.684 -30.017  0.00-21.00           H  
ATOM   3612  CZ  ARN   237      -9.018 -23.473 -30.903  0.00-21.00           C  
ATOM   3613  NH1 ARN   237      -9.283 -24.212 -31.880  0.00-21.00           N  
ATOM   3614 HH11 ARN   237      -9.609 -23.547 -32.635  0.00-21.00           H  
ATOM   3615  NH2 ARN   237      -8.553 -24.038 -29.703  0.00-21.00           N  
ATOM   3616 HH21 ARN   237      -9.204 -24.697 -29.316  0.00-21.00           H  
ATOM   3617 HH22 ARN   237      -7.697 -24.542 -29.858  0.00-21.00           H  
ATOM   3618  C   ARN   237     -12.144 -18.135 -29.084  0.00-21.00           C  
ATOM   3619  O   ARN   237     -13.257 -18.297 -29.429  0.00-21.00           O  
ATOM   3620  N   ASN   238     -11.782 -17.989 -27.784  0.00-21.00           N  
ATOM   3621  H   ASN   238     -10.774 -17.961 -27.502  0.00-21.00           H  
ATOM   3622  CA  ASN   238     -12.751 -17.972 -26.665  0.00-21.00           C  
ATOM   3623  HA  ASN   238     -13.554 -18.595 -27.014  0.00-21.00           H  
ATOM   3624  CB  ASN   238     -12.194 -18.607 -25.439  0.00-21.00           C  
ATOM   3625  HB2 ASN   238     -11.339 -18.127 -25.133  0.00-21.00           H  
ATOM   3626  HB3 ASN   238     -12.958 -18.484 -24.665  0.00-21.00           H  
ATOM   3627  CG  ASN   238     -11.982 -20.052 -25.711  0.00-21.00           C  
ATOM   3628  OD1 ASN   238     -12.582 -20.669 -26.638  0.00-21.00           O  
ATOM   3629  ND2 ASN   238     -11.165 -20.680 -24.887  0.00-21.00           N  
ATOM   3630 HD21 ASN   238     -10.657 -21.537 -25.229  0.00-21.00           H  
ATOM   3631 HD22 ASN   238     -10.771 -20.201 -24.065  0.00-21.00           H  
ATOM   3632  C   ASN   238     -13.380 -16.624 -26.277  0.00-21.00           C  
ATOM   3633  O   ASN   238     -13.537 -16.355 -25.103  0.00-21.00           O  
ATOM   3634  N   SER   239     -13.608 -15.688 -27.231  0.00-21.00           N  
ATOM   3635  H   SER   239     -13.593 -15.959 -28.211  0.00-21.00           H  
ATOM   3636  CA  SER   239     -14.100 -14.406 -26.832  0.00-21.00           C  
ATOM   3637  HA  SER   239     -13.448 -13.902 -26.094  0.00-21.00           H  
ATOM   3638  CB  SER   239     -14.080 -13.498 -28.027  0.00-21.00           C  
ATOM   3639  HB2 SER   239     -14.736 -12.660 -27.861  0.00-21.00           H  
ATOM   3640  HB3 SER   239     -14.512 -14.088 -28.883  0.00-21.00           H  
ATOM   3641  OG  SER   239     -12.787 -13.114 -28.434  0.00-21.00           O  
ATOM   3642  HG  SER   239     -12.331 -13.939 -28.544  0.00-21.00           H  
ATOM   3643  C   SER   239     -15.544 -14.622 -26.308  0.00-21.00           C  
ATOM   3644  O   SER   239     -16.333 -15.425 -26.844  0.00-21.00           O  
ATOM   3645  N   GLN   240     -15.820 -13.873 -25.227  0.00-21.00           N  
ATOM   3646  H   GLN   240     -15.138 -13.188 -24.922  0.00-21.00           H  
ATOM   3647  CA  GLN   240     -17.109 -13.870 -24.567  0.00-21.00           C  
ATOM   3648  HA  GLN   240     -17.136 -12.970 -23.941  0.00-21.00           H  
ATOM   3649  CB  GLN   240     -18.222 -13.767 -25.585  0.00-21.00           C  
ATOM   3650  HB2 GLN   240     -19.127 -13.954 -25.042  0.00-21.00           H  
ATOM   3651  HB3 GLN   240     -18.203 -14.618 -26.272  0.00-21.00           H  
ATOM   3652  CG  GLN   240     -18.236 -12.453 -26.368  0.00-21.00           C  
ATOM   3653  HG2 GLN   240     -17.491 -12.466 -27.181  0.00-21.00           H  
ATOM   3654  HG3 GLN   240     -19.253 -12.365 -26.791  0.00-21.00           H  
ATOM   3655  CD  GLN   240     -18.001 -11.229 -25.487  0.00-21.00           C  
ATOM   3656  OE1 GLN   240     -18.686 -10.976 -24.508  0.00-21.00           O  
ATOM   3657  NE2 GLN   240     -17.077 -10.355 -25.952  0.00-21.00           N  
ATOM   3658 HE21 GLN   240     -16.209 -10.743 -26.206  0.00-21.00           H  
ATOM   3659 HE22 GLN   240     -17.290  -9.378 -25.989  0.00-21.00           H  
ATOM   3660  C   GLN   240     -17.352 -15.107 -23.681  0.00-21.00           C  
ATOM   3661  O   GLN   240     -18.373 -15.128 -23.011  0.00-21.00           O  
ATOM   3662  N   LEU   241     -16.371 -16.010 -23.613  0.00-21.00           N  
ATOM   3663  H   LEU   241     -15.625 -16.023 -24.312  0.00-21.00           H  
ATOM   3664  CA  LEU   241     -16.487 -17.143 -22.741  0.00-21.00           C  
ATOM   3665  HA  LEU   241     -17.559 -17.470 -22.825  0.00-21.00           H  
ATOM   3666  CB  LEU   241     -15.362 -18.127 -22.981  0.00-21.00           C  
ATOM   3667  HB2 LEU   241     -14.399 -17.686 -22.681  0.00-21.00           H  
ATOM   3668  HB3 LEU   241     -15.229 -18.371 -24.038  0.00-21.00           H  
ATOM   3669  CG  LEU   241     -15.562 -19.460 -22.162  0.00-21.00           C  
ATOM   3670  HG  LEU   241     -15.640 -19.047 -21.156  0.00-21.00           H  
ATOM   3671  CD1 LEU   241     -16.743 -20.295 -22.747  0.00-21.00           C  
ATOM   3672 HD11 LEU   241     -17.580 -20.069 -22.095  0.00-21.00           H  
ATOM   3673 HD12 LEU   241     -16.568 -21.379 -22.750  0.00-21.00           H  
ATOM   3674 HD13 LEU   241     -17.039 -19.991 -23.712  0.00-21.00           H  
ATOM   3675  CD2 LEU   241     -14.225 -20.260 -22.177  0.00-21.00           C  
ATOM   3676 HD21 LEU   241     -13.636 -20.019 -23.058  0.00-21.00           H  
ATOM   3677 HD22 LEU   241     -14.484 -21.317 -22.274  0.00-21.00           H  
ATOM   3678 HD23 LEU   241     -13.516 -20.168 -21.289  0.00-21.00           H  
ATOM   3679  C   LEU   241     -16.403 -16.560 -21.294  0.00-21.00           C  
ATOM   3680  O   LEU   241     -15.368 -15.952 -20.949  0.00-21.00           O  
ATOM   3681  N   SER   242     -17.422 -16.739 -20.419  0.00-21.00           N  
ATOM   3682  H   SER   242     -18.301 -17.159 -20.831  0.00-21.00           H  
ATOM   3683  CA  SER   242     -17.369 -16.261 -19.054  0.00-21.00           C  
ATOM   3684  HA  SER   242     -16.849 -15.331 -18.979  0.00-21.00           H  
ATOM   3685  CB  SER   242     -18.812 -16.008 -18.613  0.00-21.00           C  
ATOM   3686  HB2 SER   242     -19.353 -15.488 -19.362  0.00-21.00           H  
ATOM   3687  HB3 SER   242     -18.868 -15.444 -17.642  0.00-21.00           H  
ATOM   3688  OG  SER   242     -19.509 -17.253 -18.452  0.00-21.00           O  
ATOM   3689  HG  SER   242     -20.412 -17.110 -18.700  0.00-21.00           H  
ATOM   3690  C   SER   242     -16.576 -17.184 -18.137  0.00-21.00           C  
ATOM   3691  O   SER   242     -16.350 -18.367 -18.474  0.00-21.00           O  
ATOM   3692  N   VAL   243     -16.198 -16.726 -16.948  0.00-21.00           N  
ATOM   3693  H   VAL   243     -16.379 -15.742 -16.774  0.00-21.00           H  
ATOM   3694  CA  VAL   243     -15.583 -17.489 -15.815  0.00-21.00           C  
ATOM   3695  HA  VAL   243     -14.677 -17.954 -16.094  0.00-21.00           H  
ATOM   3696  CB  VAL   243     -15.228 -16.456 -14.728  0.00-21.00           C  
ATOM   3697  HB  VAL   243     -16.138 -15.841 -14.615  0.00-21.00           H  
ATOM   3698  CG1 VAL   243     -14.947 -16.955 -13.309  0.00-21.00           C  
ATOM   3699 HG11 VAL   243     -15.858 -17.460 -12.885  0.00-21.00           H  
ATOM   3700 HG12 VAL   243     -14.029 -17.553 -13.393  0.00-21.00           H  
ATOM   3701 HG13 VAL   243     -14.813 -16.260 -12.536  0.00-21.00           H  
ATOM   3702  CG2 VAL   243     -14.094 -15.493 -15.077  0.00-21.00           C  
ATOM   3703 HG21 VAL   243     -13.963 -14.761 -14.351  0.00-21.00           H  
ATOM   3704 HG22 VAL   243     -14.288 -14.802 -15.959  0.00-21.00           H  
ATOM   3705 HG23 VAL   243     -13.090 -15.877 -15.239  0.00-21.00           H  
ATOM   3706  C   VAL   243     -16.578 -18.565 -15.343  0.00-21.00           C  
ATOM   3707  O   VAL   243     -16.168 -19.730 -15.097  0.00-21.00           O  
ATOM   3708  N   GLH   244     -17.875 -18.210 -15.285  0.00-21.00           N  
ATOM   3709  H   GLH   244     -18.055 -17.228 -15.577  0.00-21.00           H  
ATOM   3710  CA  GLH   244     -19.007 -19.047 -14.968  0.00-21.00           C  
ATOM   3711  HA  GLH   244     -19.033 -19.408 -13.955  0.00-21.00           H  
ATOM   3712  CB  GLH   244     -20.382 -18.323 -15.035  0.00-21.00           C  
ATOM   3713  HB2 GLH   244     -20.373 -17.451 -14.425  0.00-21.00           H  
ATOM   3714  HB3 GLH   244     -20.578 -17.941 -16.044  0.00-21.00           H  
ATOM   3715  CG  GLH   244     -21.612 -19.257 -14.665  0.00-21.00           C  
ATOM   3716  HG2 GLH   244     -21.602 -19.513 -13.609  0.00-21.00           H  
ATOM   3717  HG3 GLH   244     -21.651 -20.195 -15.275  0.00-21.00           H  
ATOM   3718  CD  GLH   244     -23.031 -18.645 -14.830  0.00-21.00           C  
ATOM   3719  OE1 GLH   244     -22.993 -17.309 -14.967  0.00-21.00           O  
ATOM   3720  OE2 GLH   244     -24.106 -19.316 -14.841  0.00-21.00           O  
ATOM   3721  HE1 GLH   244     -23.291 -16.901 -14.213  0.00-21.00           H  
ATOM   3722  C   GLH   244     -18.993 -20.239 -15.922  0.00-21.00           C  
ATOM   3723  O   GLH   244     -19.151 -21.367 -15.508  0.00-21.00           O  
ATOM   3724  N   ASH   245     -18.734 -20.067 -17.195  0.00-21.00           N  
ATOM   3725  H   ASH   245     -18.339 -19.134 -17.433  0.00-21.00           H  
ATOM   3726  CA  ASH   245     -18.784 -21.130 -18.207  0.00-21.00           C  
ATOM   3727  HA  ASH   245     -19.729 -21.694 -18.216  0.00-21.00           H  
ATOM   3728  CB  ASH   245     -18.680 -20.523 -19.606  0.00-21.00           C  
ATOM   3729  HB2 ASH   245     -17.779 -19.945 -19.762  0.00-21.00           H  
ATOM   3730  HB3 ASH   245     -18.594 -21.262 -20.352  0.00-21.00           H  
ATOM   3731  CG  ASH   245     -19.911 -19.749 -20.087  0.00-21.00           C  
ATOM   3732  OD1 ASH   245     -21.145 -20.192 -19.818  0.00-21.00           O  
ATOM   3733  OD2 ASH   245     -19.693 -18.773 -20.770  0.00-21.00           O  
ATOM   3734  HD1 ASH   245     -21.157 -20.968 -19.325  0.00-21.00           H  
ATOM   3735  C   ASH   245     -17.644 -22.064 -18.053  0.00-21.00           C  
ATOM   3736  O   ASH   245     -17.842 -23.279 -18.084  0.00-21.00           O  
ATOM   3737  N   MET   246     -16.369 -21.508 -17.997  0.00-21.00           N  
ATOM   3738  H   MET   246     -16.260 -20.536 -18.321  0.00-21.00           H  
ATOM   3739  CA  MET   246     -15.138 -22.255 -17.767  0.00-21.00           C  
ATOM   3740  HA  MET   246     -14.678 -22.748 -18.611  0.00-21.00           H  
ATOM   3741  CB  MET   246     -14.071 -21.203 -17.451  0.00-21.00           C  
ATOM   3742  HB2 MET   246     -14.354 -20.514 -16.665  0.00-21.00           H  
ATOM   3743  HB3 MET   246     -13.152 -21.580 -16.978  0.00-21.00           H  
ATOM   3744  CG  MET   246     -13.650 -20.301 -18.699  0.00-21.00           C  
ATOM   3745  HG2 MET   246     -13.111 -20.977 -19.398  0.00-21.00           H  
ATOM   3746  HG3 MET   246     -14.557 -19.990 -19.219  0.00-21.00           H  
ATOM   3747  SD  MET   246     -12.702 -18.829 -18.239  0.00-21.00           S  
ATOM   3748  CE  MET   246     -12.581 -18.070 -19.909  0.00-21.00           C  
ATOM   3749  HE1 MET   246     -11.951 -18.741 -20.514  0.00-21.00           H  
ATOM   3750  HE2 MET   246     -13.567 -17.991 -20.342  0.00-21.00           H  
ATOM   3751  HE3 MET   246     -12.079 -17.074 -19.863  0.00-21.00           H  
ATOM   3752  C   MET   246     -15.225 -23.265 -16.641  0.00-21.00           C  
ATOM   3753  O   MET   246     -14.917 -24.474 -16.851  0.00-21.00           O  
ATOM   3754  N   VAL   247     -15.744 -22.789 -15.523  0.00-21.00           N  
ATOM   3755  H   VAL   247     -16.125 -21.795 -15.581  0.00-21.00           H  
ATOM   3756  CA  VAL   247     -15.817 -23.489 -14.292  0.00-21.00           C  
ATOM   3757  HA  VAL   247     -14.962 -24.115 -14.280  0.00-21.00           H  
ATOM   3758  CB  VAL   247     -15.752 -22.611 -12.993  0.00-21.00           C  
ATOM   3759  HB  VAL   247     -16.590 -21.948 -12.928  0.00-21.00           H  
ATOM   3760  CG1 VAL   247     -15.702 -23.462 -11.674  0.00-21.00           C  
ATOM   3761 HG11 VAL   247     -16.579 -24.045 -11.574  0.00-21.00           H  
ATOM   3762 HG12 VAL   247     -15.642 -22.786 -10.783  0.00-21.00           H  
ATOM   3763 HG13 VAL   247     -14.910 -24.173 -11.759  0.00-21.00           H  
ATOM   3764  CG2 VAL   247     -14.487 -21.690 -13.034  0.00-21.00           C  
ATOM   3765 HG21 VAL   247     -14.544 -21.076 -12.148  0.00-21.00           H  
ATOM   3766 HG22 VAL   247     -13.600 -22.242 -13.006  0.00-21.00           H  
ATOM   3767 HG23 VAL   247     -14.487 -21.104 -13.938  0.00-21.00           H  
ATOM   3768  C   VAL   247     -17.072 -24.400 -14.386  0.00-21.00           C  
ATOM   3769  O   VAL   247     -16.979 -25.587 -14.031  0.00-21.00           O  
ATOM   3770  N   SER   248     -18.138 -23.969 -15.058  0.00-21.00           N  
ATOM   3771  H   SER   248     -17.933 -23.114 -15.558  0.00-21.00           H  
ATOM   3772  CA  SER   248     -19.320 -24.741 -15.264  0.00-21.00           C  
ATOM   3773  HA  SER   248     -19.723 -25.028 -14.288  0.00-21.00           H  
ATOM   3774  CB  SER   248     -20.560 -23.952 -15.605  0.00-21.00           C  
ATOM   3775  HB2 SER   248     -20.348 -23.419 -16.556  0.00-21.00           H  
ATOM   3776  HB3 SER   248     -20.807 -23.200 -14.820  0.00-21.00           H  
ATOM   3777  OG  SER   248     -21.742 -24.679 -15.909  0.00-21.00           O  
ATOM   3778  HG  SER   248     -21.623 -25.162 -16.722  0.00-21.00           H  
ATOM   3779  C   SER   248     -19.016 -26.008 -16.141  0.00-21.00           C  
ATOM   3780  O   SER   248     -19.366 -27.153 -15.801  0.00-21.00           O  
ATOM   3781  N   GLN   249     -18.357 -25.840 -17.310  0.00-21.00           N  
ATOM   3782  H   GLN   249     -18.230 -24.871 -17.639  0.00-21.00           H  
ATOM   3783  CA  GLN   249     -17.781 -26.787 -18.219  0.00-21.00           C  
ATOM   3784  HA  GLN   249     -18.515 -27.439 -18.615  0.00-21.00           H  
ATOM   3785  CB  GLN   249     -17.193 -26.085 -19.435  0.00-21.00           C  
ATOM   3786  HB2 GLN   249     -16.586 -25.237 -19.120  0.00-21.00           H  
ATOM   3787  HB3 GLN   249     -16.519 -26.735 -20.007  0.00-21.00           H  
ATOM   3788  CG  GLN   249     -18.263 -25.535 -20.422  0.00-21.00           C  
ATOM   3789  HG2 GLN   249     -19.139 -25.307 -19.856  0.00-21.00           H  
ATOM   3790  HG3 GLN   249     -18.576 -26.445 -21.070  0.00-21.00           H  
ATOM   3791  CD  GLN   249     -17.815 -24.381 -21.315  0.00-21.00           C  
ATOM   3792  OE1 GLN   249     -16.612 -24.033 -21.437  0.00-21.00           O  
ATOM   3793  NE2 GLN   249     -18.797 -23.568 -21.745  0.00-21.00           N  
ATOM   3794 HE21 GLN   249     -18.452 -22.800 -22.333  0.00-21.00           H  
ATOM   3795 HE22 GLN   249     -19.780 -23.923 -21.829  0.00-21.00           H  
ATOM   3796  C   GLN   249     -16.813 -27.724 -17.448  0.00-21.00           C  
ATOM   3797  O   GLN   249     -17.080 -28.950 -17.419  0.00-21.00           O  
ATOM   3798  N   MET   250     -15.900 -27.140 -16.604  0.00-21.00           N  
ATOM   3799  H   MET   250     -15.924 -26.086 -16.564  0.00-21.00           H  
ATOM   3800  CA  MET   250     -14.947 -27.983 -15.810  0.00-21.00           C  
ATOM   3801  HA  MET   250     -14.419 -28.692 -16.480  0.00-21.00           H  
ATOM   3802  CB  MET   250     -13.784 -27.184 -15.149  0.00-21.00           C  
ATOM   3803  HB2 MET   250     -14.054 -26.275 -14.691  0.00-21.00           H  
ATOM   3804  HB3 MET   250     -13.334 -27.789 -14.350  0.00-21.00           H  
ATOM   3805  CG  MET   250     -12.583 -26.763 -16.000  0.00-21.00           C  
ATOM   3806  HG2 MET   250     -12.949 -26.033 -16.750  0.00-21.00           H  
ATOM   3807  HG3 MET   250     -12.208 -27.648 -16.469  0.00-21.00           H  
ATOM   3808  SD  MET   250     -11.460 -25.993 -14.846  0.00-21.00           S  
ATOM   3809  CE  MET   250     -11.577 -24.230 -15.183  0.00-21.00           C  
ATOM   3810  HE1 MET   250     -11.336 -24.068 -16.244  0.00-21.00           H  
ATOM   3811  HE2 MET   250     -12.575 -23.756 -15.037  0.00-21.00           H  
ATOM   3812  HE3 MET   250     -10.950 -23.642 -14.535  0.00-21.00           H  
ATOM   3813  C   MET   250     -15.631 -28.885 -14.748  0.00-21.00           C  
ATOM   3814  O   MET   250     -15.252 -30.037 -14.585  0.00-21.00           O  
ATOM   3815  N   ARG   251     -16.577 -28.324 -13.927  0.00-21.00           N  
ATOM   3816  H   ARG   251     -17.007 -27.466 -14.289  0.00-21.00           H  
ATOM   3817  CA  ARG   251     -17.334 -28.950 -12.876  0.00-21.00           C  
ATOM   3818  HA  ARG   251     -16.567 -29.390 -12.289  0.00-21.00           H  
ATOM   3819  CB  ARG   251     -18.003 -27.901 -11.964  0.00-21.00           C  
ATOM   3820  HB2 ARG   251     -18.840 -28.225 -11.321  0.00-21.00           H  
ATOM   3821  HB3 ARG   251     -18.529 -27.202 -12.694  0.00-21.00           H  
ATOM   3822  CG  ARG   251     -16.873 -27.305 -11.122  0.00-21.00           C  
ATOM   3823  HG2 ARG   251     -16.107 -26.817 -11.726  0.00-21.00           H  
ATOM   3824  HG3 ARG   251     -16.518 -28.230 -10.609  0.00-21.00           H  
ATOM   3825  CD  ARG   251     -17.424 -26.288 -10.125  0.00-21.00           C  
ATOM   3826  HD2 ARG   251     -18.234 -26.732  -9.565  0.00-21.00           H  
ATOM   3827  HD3 ARG   251     -17.784 -25.420 -10.570  0.00-21.00           H  
ATOM   3828  NE  ARG   251     -16.347 -25.901  -9.106  0.00-21.00           N  
ATOM   3829  HE  ARG   251     -15.398 -26.161  -9.367  0.00-21.00           H  
ATOM   3830  CZ  ARG   251     -16.456 -25.328  -7.903  0.00-21.00           C  
ATOM   3831  NH1 ARG   251     -17.701 -24.964  -7.538  0.00-21.00           N  
ATOM   3832 HH11 ARG   251     -17.909 -24.445  -6.713  0.00-21.00           H  
ATOM   3833 HH12 ARG   251     -18.546 -25.268  -8.040  0.00-21.00           H  
ATOM   3834  NH2 ARG   251     -15.363 -24.910  -7.154  0.00-21.00           N  
ATOM   3835 HH21 ARG   251     -15.289 -24.404  -6.195  0.00-21.00           H  
ATOM   3836 HH22 ARG   251     -14.438 -25.279  -7.369  0.00-21.00           H  
ATOM   3837  C   ARG   251     -18.341 -30.028 -13.362  0.00-21.00           C  
ATOM   3838  O   ARG   251     -18.480 -31.047 -12.696  0.00-21.00           O  
ATOM   3839  N   VAL   252     -18.962 -29.803 -14.563  0.00-21.00           N  
ATOM   3840  H   VAL   252     -18.802 -28.935 -14.981  0.00-21.00           H  
ATOM   3841  CA  VAL   252     -19.604 -30.869 -15.364  0.00-21.00           C  
ATOM   3842  HA  VAL   252     -20.312 -31.321 -14.656  0.00-21.00           H  
ATOM   3843  CB  VAL   252     -20.341 -30.207 -16.566  0.00-21.00           C  
ATOM   3844  HB  VAL   252     -19.712 -29.630 -17.233  0.00-21.00           H  
ATOM   3845  CG1 VAL   252     -20.991 -31.191 -17.521  0.00-21.00           C  
ATOM   3846 HG11 VAL   252     -21.639 -31.799 -16.878  0.00-21.00           H  
ATOM   3847 HG12 VAL   252     -20.183 -31.846 -17.958  0.00-21.00           H  
ATOM   3848 HG13 VAL   252     -21.476 -30.644 -18.374  0.00-21.00           H  
ATOM   3849  CG2 VAL   252     -21.482 -29.263 -16.050  0.00-21.00           C  
ATOM   3850 HG21 VAL   252     -21.157 -28.612 -15.249  0.00-21.00           H  
ATOM   3851 HG22 VAL   252     -21.629 -28.558 -16.960  0.00-21.00           H  
ATOM   3852 HG23 VAL   252     -22.378 -29.764 -15.779  0.00-21.00           H  
ATOM   3853  C   VAL   252     -18.643 -32.009 -15.660  0.00-21.00           C  
ATOM   3854  O   VAL   252     -18.934 -33.182 -15.278  0.00-21.00           O  
ATOM   3855  N   GLN   253     -17.545 -31.663 -16.356  0.00-21.00           N  
ATOM   3856  H   GLN   253     -17.397 -30.678 -16.561  0.00-21.00           H  
ATOM   3857  CA  GLN   253     -16.729 -32.561 -17.206  0.00-21.00           C  
ATOM   3858  HA  GLN   253     -17.350 -33.295 -17.698  0.00-21.00           H  
ATOM   3859  CB  GLN   253     -15.994 -31.732 -18.349  0.00-21.00           C  
ATOM   3860  HB2 GLN   253     -15.693 -30.843 -17.835  0.00-21.00           H  
ATOM   3861  HB3 GLN   253     -15.056 -32.171 -18.696  0.00-21.00           H  
ATOM   3862  CG  GLN   253     -16.897 -31.430 -19.549  0.00-21.00           C  
ATOM   3863  HG2 GLN   253     -17.281 -32.410 -20.009  0.00-21.00           H  
ATOM   3864  HG3 GLN   253     -17.792 -30.843 -19.239  0.00-21.00           H  
ATOM   3865  CD  GLN   253     -16.299 -30.486 -20.567  0.00-21.00           C  
ATOM   3866  OE1 GLN   253     -15.130 -30.664 -20.843  0.00-21.00           O  
ATOM   3867  NE2 GLN   253     -16.966 -29.501 -21.098  0.00-21.00           N  
ATOM   3868 HE21 GLN   253     -17.898 -29.343 -20.846  0.00-21.00           H  
ATOM   3869 HE22 GLN   253     -16.451 -28.782 -21.620  0.00-21.00           H  
ATOM   3870  C   GLN   253     -15.611 -33.368 -16.471  0.00-21.00           C  
ATOM   3871  O   GLN   253     -14.886 -34.146 -17.111  0.00-21.00           O  
ATOM   3872  N   ARG   254     -15.483 -33.067 -15.168  0.00-21.00           N  
ATOM   3873  H   ARG   254     -15.940 -32.291 -14.786  0.00-21.00           H  
ATOM   3874  CA  ARG   254     -14.716 -33.802 -14.188  0.00-21.00           C  
ATOM   3875  HA  ARG   254     -14.581 -34.820 -14.615  0.00-21.00           H  
ATOM   3876  CB  ARG   254     -13.296 -33.130 -14.079  0.00-21.00           C  
ATOM   3877  HB2 ARG   254     -13.332 -32.039 -13.875  0.00-21.00           H  
ATOM   3878  HB3 ARG   254     -12.949 -33.108 -15.105  0.00-21.00           H  
ATOM   3879  CG  ARG   254     -12.240 -33.741 -13.102  0.00-21.00           C  
ATOM   3880  HG2 ARG   254     -12.396 -33.180 -12.119  0.00-21.00           H  
ATOM   3881  HG3 ARG   254     -12.420 -34.822 -12.899  0.00-21.00           H  
ATOM   3882  CD  ARG   254     -10.850 -33.491 -13.572  0.00-21.00           C  
ATOM   3883  HD2 ARG   254     -10.710 -33.848 -14.633  0.00-21.00           H  
ATOM   3884  HD3 ARG   254     -10.729 -32.429 -13.685  0.00-21.00           H  
ATOM   3885  NE  ARG   254      -9.874 -33.991 -12.591  0.00-21.00           N  
ATOM   3886  HE  ARG   254      -9.338 -33.300 -12.079  0.00-21.00           H  
ATOM   3887  CZ  ARG   254      -9.584 -35.299 -12.249  0.00-21.00           C  
ATOM   3888  NH1 ARG   254     -10.161 -36.278 -12.942  0.00-21.00           N  
ATOM   3889 HH11 ARG   254      -9.981 -37.244 -12.863  0.00-21.00           H  
ATOM   3890 HH12 ARG   254     -10.865 -36.161 -13.631  0.00-21.00           H  
ATOM   3891  NH2 ARG   254      -8.675 -35.602 -11.360  0.00-21.00           N  
ATOM   3892 HH21 ARG   254      -8.547 -36.508 -11.144  0.00-21.00           H  
ATOM   3893 HH22 ARG   254      -8.194 -34.856 -10.864  0.00-21.00           H  
ATOM   3894  C   ARG   254     -15.410 -34.194 -12.908  0.00-21.00           C  
ATOM   3895  O   ARG   254     -15.717 -35.385 -12.691  0.00-21.00           O  
ATOM   3896  N   ASN   255     -15.610 -33.258 -11.973  0.00-21.00           N  
ATOM   3897  H   ASN   255     -15.200 -32.344 -12.181  0.00-21.00           H  
ATOM   3898  CA  ASN   255     -16.280 -33.447 -10.706  0.00-21.00           C  
ATOM   3899  HA  ASN   255     -17.240 -33.865 -10.984  0.00-21.00           H  
ATOM   3900  CB  ASN   255     -15.455 -34.329  -9.812  0.00-21.00           C  
ATOM   3901  HB2 ASN   255     -14.457 -33.926  -9.638  0.00-21.00           H  
ATOM   3902  HB3 ASN   255     -15.192 -35.221 -10.342  0.00-21.00           H  
ATOM   3903  CG  ASN   255     -16.074 -34.824  -8.490  0.00-21.00           C  
ATOM   3904  OD1 ASN   255     -17.119 -34.370  -8.057  0.00-21.00           O  
ATOM   3905  ND2 ASN   255     -15.545 -35.842  -7.861  0.00-21.00           N  
ATOM   3906 HD21 ASN   255     -14.768 -36.342  -8.317  0.00-21.00           H  
ATOM   3907 HD22 ASN   255     -16.112 -36.152  -7.024  0.00-21.00           H  
ATOM   3908  C   ASN   255     -16.445 -32.011 -10.163  0.00-21.00           C  
ATOM   3909  O   ASN   255     -15.565 -31.212 -10.284  0.00-21.00           O  
ATOM   3910  N   GLY   256     -17.539 -31.780  -9.519  0.00-21.00           N  
ATOM   3911  H   GLY   256     -18.216 -32.515  -9.536  0.00-21.00           H  
ATOM   3912  CA  GLY   256     -17.976 -30.670  -8.719  0.00-21.00           C  
ATOM   3913  HA2 GLY   256     -18.595 -30.037  -9.350  0.00-21.00           H  
ATOM   3914  HA3 GLY   256     -18.654 -30.853  -7.890  0.00-21.00           H  
ATOM   3915  C   GLY   256     -16.868 -29.867  -7.963  0.00-21.00           C  
ATOM   3916  O   GLY   256     -16.935 -28.633  -7.920  0.00-21.00           O  
ATOM   3917  N   ILE   257     -15.892 -30.588  -7.382  0.00-21.00           N  
ATOM   3918  H   ILE   257     -15.841 -31.593  -7.552  0.00-21.00           H  
ATOM   3919  CA  ILE   257     -14.826 -30.000  -6.536  0.00-21.00           C  
ATOM   3920  HA  ILE   257     -15.141 -29.127  -6.016  0.00-21.00           H  
ATOM   3921  CB  ILE   257     -14.541 -31.066  -5.443  0.00-21.00           C  
ATOM   3922  HB  ILE   257     -13.591 -30.702  -4.948  0.00-21.00           H  
ATOM   3923  CG2 ILE   257     -15.587 -30.846  -4.355  0.00-21.00           C  
ATOM   3924 HG21 ILE   257     -15.627 -29.814  -3.891  0.00-21.00           H  
ATOM   3925 HG22 ILE   257     -15.452 -31.644  -3.563  0.00-21.00           H  
ATOM   3926 HG23 ILE   257     -16.682 -31.011  -4.578  0.00-21.00           H  
ATOM   3927  CG1 ILE   257     -14.516 -32.504  -5.874  0.00-21.00           C  
ATOM   3928 HG12 ILE   257     -15.476 -32.849  -6.099  0.00-21.00           H  
ATOM   3929 HG13 ILE   257     -14.270 -33.178  -5.032  0.00-21.00           H  
ATOM   3930  CD1 ILE   257     -13.427 -32.919  -6.899  0.00-21.00           C  
ATOM   3931 HD11 ILE   257     -13.518 -32.366  -7.835  0.00-21.00           H  
ATOM   3932 HD12 ILE   257     -12.457 -32.711  -6.586  0.00-21.00           H  
ATOM   3933 HD13 ILE   257     -13.492 -33.955  -7.129  0.00-21.00           H  
ATOM   3934  C   ILE   257     -13.602 -29.449  -7.320  0.00-21.00           C  
ATOM   3935  O   ILE   257     -12.592 -29.162  -6.690  0.00-21.00           O  
ATOM   3936  N   MET   258     -13.686 -29.251  -8.606  0.00-21.00           N  
ATOM   3937  H   MET   258     -14.440 -29.652  -9.087  0.00-21.00           H  
ATOM   3938  CA  MET   258     -12.804 -28.554  -9.512  0.00-21.00           C  
ATOM   3939  HA  MET   258     -11.803 -28.931  -9.347  0.00-21.00           H  
ATOM   3940  CB  MET   258     -13.093 -28.750 -10.984  0.00-21.00           C  
ATOM   3941  HB2 MET   258     -14.177 -28.888 -11.053  0.00-21.00           H  
ATOM   3942  HB3 MET   258     -12.936 -27.935 -11.715  0.00-21.00           H  
ATOM   3943  CG  MET   258     -12.778 -30.033 -11.596  0.00-21.00           C  
ATOM   3944  HG2 MET   258     -13.068 -30.841 -10.997  0.00-21.00           H  
ATOM   3945  HG3 MET   258     -13.451 -30.218 -12.441  0.00-21.00           H  
ATOM   3946  SD  MET   258     -11.013 -30.086 -12.110  0.00-21.00           S  
ATOM   3947  CE  MET   258     -10.893 -28.966 -13.569  0.00-21.00           C  
ATOM   3948  HE1 MET   258     -11.306 -29.540 -14.419  0.00-21.00           H  
ATOM   3949  HE2 MET   258     -11.387 -27.991 -13.351  0.00-21.00           H  
ATOM   3950  HE3 MET   258      -9.912 -28.822 -13.912  0.00-21.00           H  
ATOM   3951  C   MET   258     -12.753 -27.034  -9.185  0.00-21.00           C  
ATOM   3952  O   MET   258     -13.758 -26.376  -9.401  0.00-21.00           O  
ATOM   3953  N   VAL   259     -11.571 -26.535  -8.704  0.00-21.00           N  
ATOM   3954  H   VAL   259     -10.732 -27.113  -8.813  0.00-21.00           H  
ATOM   3955  CA  VAL   259     -11.339 -25.278  -8.000  0.00-21.00           C  
ATOM   3956  HA  VAL   259     -10.268 -25.120  -8.030  0.00-21.00           H  
ATOM   3957  CB  VAL   259     -12.135 -24.065  -8.665  0.00-21.00           C  
ATOM   3958  HB  VAL   259     -13.190 -24.191  -8.463  0.00-21.00           H  
ATOM   3959  CG1 VAL   259     -11.682 -22.841  -7.979  0.00-21.00           C  
ATOM   3960 HG11 VAL   259     -12.160 -22.823  -6.994  0.00-21.00           H  
ATOM   3961 HG12 VAL   259     -10.544 -22.754  -7.908  0.00-21.00           H  
ATOM   3962 HG13 VAL   259     -11.988 -21.986  -8.596  0.00-21.00           H  
ATOM   3963  CG2 VAL   259     -11.818 -23.833 -10.176  0.00-21.00           C  
ATOM   3964 HG21 VAL   259     -12.432 -24.507 -10.818  0.00-21.00           H  
ATOM   3965 HG22 VAL   259     -10.785 -24.033 -10.319  0.00-21.00           H  
ATOM   3966 HG23 VAL   259     -12.035 -22.888 -10.677  0.00-21.00           H  
ATOM   3967  C   VAL   259     -11.850 -25.642  -6.555  0.00-21.00           C  
ATOM   3968  O   VAL   259     -13.030 -25.948  -6.266  0.00-21.00           O  
ATOM   3969  N   GLN   260     -10.875 -25.464  -5.645  0.00-21.00           N  
ATOM   3970  H   GLN   260      -9.942 -25.223  -5.945  0.00-21.00           H  
ATOM   3971  CA  GLN   260     -10.937 -25.707  -4.198  0.00-21.00           C  
ATOM   3972  HA  GLN   260     -11.746 -26.343  -3.962  0.00-21.00           H  
ATOM   3973  CB  GLN   260      -9.624 -26.389  -3.816  0.00-21.00           C  
ATOM   3974  HB2 GLN   260      -8.792 -25.768  -3.971  0.00-21.00           H  
ATOM   3975  HB3 GLN   260      -9.603 -26.384  -2.668  0.00-21.00           H  
ATOM   3976  CG  GLN   260      -9.385 -27.780  -4.357  0.00-21.00           C  
ATOM   3977  HG2 GLN   260      -9.655 -27.783  -5.402  0.00-21.00           H  
ATOM   3978  HG3 GLN   260      -8.308 -27.890  -4.293  0.00-21.00           H  
ATOM   3979  CD  GLN   260     -10.216 -28.841  -3.547  0.00-21.00           C  
ATOM   3980  OE1 GLN   260      -9.869 -29.099  -2.394  0.00-21.00           O  
ATOM   3981  NE2 GLN   260     -11.279 -29.412  -4.133  0.00-21.00           N  
ATOM   3982 HE21 GLN   260     -11.488 -29.176  -5.132  0.00-21.00           H  
ATOM   3983 HE22 GLN   260     -11.759 -30.144  -3.671  0.00-21.00           H  
ATOM   3984  C   GLN   260     -11.243 -24.396  -3.516  0.00-21.00           C  
ATOM   3985  O   GLN   260     -12.395 -24.038  -3.406  0.00-21.00           O  
ATOM   3986  N   LYS   261     -10.234 -23.711  -2.996  0.00-21.00           N  
ATOM   3987  H   LYS   261      -9.284 -24.098  -3.119  0.00-21.00           H  
ATOM   3988  CA  LYS   261     -10.496 -22.516  -2.085  0.00-21.00           C  
ATOM   3989  HA  LYS   261     -11.411 -22.720  -1.524  0.00-21.00           H  
ATOM   3990  CB  LYS   261      -9.242 -22.565  -1.086  0.00-21.00           C  
ATOM   3991  HB2 LYS   261      -9.336 -21.688  -0.512  0.00-21.00           H  
ATOM   3992  HB3 LYS   261      -8.186 -22.567  -1.568  0.00-21.00           H  
ATOM   3993  CG  LYS   261      -9.201 -23.834  -0.176  0.00-21.00           C  
ATOM   3994  HG2 LYS   261      -9.086 -24.696  -0.793  0.00-21.00           H  
ATOM   3995  HG3 LYS   261     -10.071 -23.980   0.489  0.00-21.00           H  
ATOM   3996  CD  LYS   261      -7.911 -23.772   0.717  0.00-21.00           C  
ATOM   3997  HD2 LYS   261      -7.707 -24.785   1.055  0.00-21.00           H  
ATOM   3998  HD3 LYS   261      -7.078 -23.326   0.066  0.00-21.00           H  
ATOM   3999  CE  LYS   261      -8.069 -22.810   1.951  0.00-21.00           C  
ATOM   4000  HE2 LYS   261      -8.439 -23.445   2.836  0.00-21.00           H  
ATOM   4001  HE3 LYS   261      -8.751 -22.047   1.699  0.00-21.00           H  
ATOM   4002  NZ  LYS   261      -6.819 -22.193   2.311  0.00-21.00           N  
ATOM   4003  HZ1 LYS   261      -6.918 -21.767   3.178  0.00-21.00           H  
ATOM   4004  HZ2 LYS   261      -6.799 -21.418   1.664  0.00-21.00           H  
ATOM   4005  HZ3 LYS   261      -6.019 -22.782   2.236  0.00-21.00           H  
ATOM   4006  C   LYS   261     -10.552 -21.212  -2.791  0.00-21.00           C  
ATOM   4007  O   LYS   261     -10.151 -21.098  -3.945  0.00-21.00           O  
ATOM   4008  N   ASP   262     -11.044 -20.173  -2.061  0.00-21.00           N  
ATOM   4009  H   ASP   262     -11.148 -20.380  -1.098  0.00-21.00           H  
ATOM   4010  CA  ASP   262     -11.279 -18.791  -2.535  0.00-21.00           C  
ATOM   4011  HA  ASP   262     -12.025 -19.111  -3.326  0.00-21.00           H  
ATOM   4012  CB  ASP   262     -11.922 -17.989  -1.365  0.00-21.00           C  
ATOM   4013  HB2 ASP   262     -12.657 -18.603  -0.883  0.00-21.00           H  
ATOM   4014  HB3 ASP   262     -11.089 -17.685  -0.709  0.00-21.00           H  
ATOM   4015  CG  ASP   262     -12.648 -16.818  -1.906  0.00-21.00           C  
ATOM   4016  OD1 ASP   262     -13.533 -16.937  -2.748  0.00-21.00           O  
ATOM   4017  OD2 ASP   262     -12.331 -15.746  -1.475  0.00-21.00           O  
ATOM   4018  C   ASP   262     -10.081 -18.093  -3.135  0.00-21.00           C  
ATOM   4019  O   ASP   262     -10.128 -17.502  -4.209  0.00-21.00           O  
ATOM   4020  N   GLU   263      -8.898 -18.291  -2.542  0.00-21.00           N  
ATOM   4021  H   GLU   263      -8.714 -18.852  -1.673  0.00-21.00           H  
ATOM   4022  CA  GLU   263      -7.640 -17.656  -3.021  0.00-21.00           C  
ATOM   4023  HA  GLU   263      -7.854 -16.578  -3.136  0.00-21.00           H  
ATOM   4024  CB  GLU   263      -6.546 -17.706  -1.905  0.00-21.00           C  
ATOM   4025  HB2 GLU   263      -5.554 -17.366  -2.279  0.00-21.00           H  
ATOM   4026  HB3 GLU   263      -6.842 -16.988  -1.119  0.00-21.00           H  
ATOM   4027  CG  GLU   263      -6.237 -19.156  -1.356  0.00-21.00           C  
ATOM   4028  HG2 GLU   263      -5.152 -19.237  -1.041  0.00-21.00           H  
ATOM   4029  HG3 GLU   263      -6.341 -19.995  -2.095  0.00-21.00           H  
ATOM   4030  CD  GLU   263      -7.067 -19.659  -0.265  0.00-21.00           C  
ATOM   4031  OE1 GLU   263      -6.451 -20.143   0.707  0.00-21.00           O  
ATOM   4032  OE2 GLU   263      -8.315 -19.414  -0.229  0.00-21.00           O  
ATOM   4033  C   GLU   263      -7.158 -18.264  -4.412  0.00-21.00           C  
ATOM   4034  O   GLU   263      -6.533 -17.531  -5.122  0.00-21.00           O  
ATOM   4035  N   GLN   264      -7.454 -19.571  -4.690  0.00-21.00           N  
ATOM   4036  H   GLN   264      -8.207 -20.018  -4.172  0.00-21.00           H  
ATOM   4037  CA  GLN   264      -7.047 -20.258  -5.945  0.00-21.00           C  
ATOM   4038  HA  GLN   264      -6.116 -19.890  -6.210  0.00-21.00           H  
ATOM   4039  CB  GLN   264      -7.015 -21.767  -5.690  0.00-21.00           C  
ATOM   4040  HB2 GLN   264      -7.112 -22.387  -6.608  0.00-21.00           H  
ATOM   4041  HB3 GLN   264      -7.856 -22.085  -5.057  0.00-21.00           H  
ATOM   4042  CG  GLN   264      -5.743 -22.135  -4.921  0.00-21.00           C  
ATOM   4043  HG2 GLN   264      -4.801 -21.883  -5.408  0.00-21.00           H  
ATOM   4044  HG3 GLN   264      -5.794 -21.651  -4.022  0.00-21.00           H  
ATOM   4045  CD  GLN   264      -5.765 -23.614  -4.620  0.00-21.00           C  
ATOM   4046  OE1 GLN   264      -6.728 -24.159  -4.128  0.00-21.00           O  
ATOM   4047  NE2 GLN   264      -4.632 -24.318  -4.875  0.00-21.00           N  
ATOM   4048 HE21 GLN   264      -3.809 -23.727  -5.055  0.00-21.00           H  
ATOM   4049 HE22 GLN   264      -4.596 -25.252  -4.578  0.00-21.00           H  
ATOM   4050  C   GLN   264      -8.088 -19.819  -7.114  0.00-21.00           C  
ATOM   4051  O   GLN   264      -7.758 -19.522  -8.240  0.00-21.00           O  
ATOM   4052  N   LEU   265      -9.436 -19.693  -6.795  0.00-21.00           N  
ATOM   4053  H   LEU   265      -9.725 -20.185  -5.934  0.00-21.00           H  
ATOM   4054  CA  LEU   265     -10.526 -19.202  -7.666  0.00-21.00           C  
ATOM   4055  HA  LEU   265     -10.816 -19.926  -8.499  0.00-21.00           H  
ATOM   4056  CB  LEU   265     -11.838 -19.282  -6.853  0.00-21.00           C  
ATOM   4057  HB2 LEU   265     -12.097 -20.221  -6.482  0.00-21.00           H  
ATOM   4058  HB3 LEU   265     -11.650 -18.652  -5.938  0.00-21.00           H  
ATOM   4059  CG  LEU   265     -13.168 -18.876  -7.586  0.00-21.00           C  
ATOM   4060  HG  LEU   265     -12.922 -17.892  -7.999  0.00-21.00           H  
ATOM   4061  CD1 LEU   265     -13.671 -19.745  -8.692  0.00-21.00           C  
ATOM   4062 HD11 LEU   265     -12.862 -20.146  -9.374  0.00-21.00           H  
ATOM   4063 HD12 LEU   265     -14.517 -19.239  -9.260  0.00-21.00           H  
ATOM   4064 HD13 LEU   265     -14.032 -20.678  -8.254  0.00-21.00           H  
ATOM   4065  CD2 LEU   265     -14.298 -18.550  -6.606  0.00-21.00           C  
ATOM   4066 HD21 LEU   265     -14.132 -19.065  -5.695  0.00-21.00           H  
ATOM   4067 HD22 LEU   265     -14.409 -17.547  -6.369  0.00-21.00           H  
ATOM   4068 HD23 LEU   265     -15.280 -18.913  -6.927  0.00-21.00           H  
ATOM   4069  C   LEU   265     -10.279 -17.742  -8.161  0.00-21.00           C  
ATOM   4070  O   LEU   265     -10.705 -17.304  -9.258  0.00-21.00           O  
ATOM   4071  N   ASP   266      -9.685 -16.867  -7.265  0.00-21.00           N  
ATOM   4072  H   ASP   266      -9.362 -17.202  -6.376  0.00-21.00           H  
ATOM   4073  CA  ASP   266      -9.670 -15.425  -7.558  0.00-21.00           C  
ATOM   4074  HA  ASP   266     -10.691 -15.017  -7.895  0.00-21.00           H  
ATOM   4075  CB  ASP   266      -9.235 -14.766  -6.260  0.00-21.00           C  
ATOM   4076  HB2 ASP   266      -9.885 -15.108  -5.432  0.00-21.00           H  
ATOM   4077  HB3 ASP   266      -8.264 -15.095  -5.809  0.00-21.00           H  
ATOM   4078  CG  ASP   266      -9.330 -13.232  -6.266  0.00-21.00           C  
ATOM   4079  OD1 ASP   266     -10.476 -12.715  -6.340  0.00-21.00           O  
ATOM   4080  OD2 ASP   266      -8.258 -12.606  -6.054  0.00-21.00           O  
ATOM   4081  C   ASP   266      -8.805 -14.968  -8.704  0.00-21.00           C  
ATOM   4082  O   ASP   266      -9.103 -13.969  -9.376  0.00-21.00           O  
ATOM   4083  N   VAL   267      -7.806 -15.796  -9.029  0.00-21.00           N  
ATOM   4084  H   VAL   267      -7.616 -16.537  -8.342  0.00-21.00           H  
ATOM   4085  CA  VAL   267      -6.898 -15.790 -10.142  0.00-21.00           C  
ATOM   4086  HA  VAL   267      -6.311 -14.925 -10.027  0.00-21.00           H  
ATOM   4087  CB  VAL   267      -5.955 -17.041  -9.977  0.00-21.00           C  
ATOM   4088  HB  VAL   267      -6.586 -17.915  -9.977  0.00-21.00           H  
ATOM   4089  CG1 VAL   267      -4.939 -17.257 -11.088  0.00-21.00           C  
ATOM   4090 HG11 VAL   267      -5.461 -17.102 -12.022  0.00-21.00           H  
ATOM   4091 HG12 VAL   267      -4.140 -16.562 -11.031  0.00-21.00           H  
ATOM   4092 HG13 VAL   267      -4.533 -18.251 -11.023  0.00-21.00           H  
ATOM   4093  CG2 VAL   267      -5.218 -17.052  -8.635  0.00-21.00           C  
ATOM   4094 HG21 VAL   267      -5.919 -17.222  -7.791  0.00-21.00           H  
ATOM   4095 HG22 VAL   267      -4.405 -17.807  -8.710  0.00-21.00           H  
ATOM   4096 HG23 VAL   267      -4.725 -16.107  -8.536  0.00-21.00           H  
ATOM   4097  C   VAL   267      -7.714 -15.816 -11.469  0.00-21.00           C  
ATOM   4098  O   VAL   267      -7.553 -14.916 -12.345  0.00-21.00           O  
ATOM   4099  N   LEU   268      -8.659 -16.798 -11.618  0.00-21.00           N  
ATOM   4100  H   LEU   268      -8.826 -17.356 -10.788  0.00-21.00           H  
ATOM   4101  CA  LEU   268      -9.702 -16.897 -12.661  0.00-21.00           C  
ATOM   4102  HA  LEU   268      -9.190 -17.029 -13.601  0.00-21.00           H  
ATOM   4103  CB  LEU   268     -10.736 -18.066 -12.275  0.00-21.00           C  
ATOM   4104  HB2 LEU   268     -11.701 -17.903 -12.855  0.00-21.00           H  
ATOM   4105  HB3 LEU   268     -10.970 -17.951 -11.233  0.00-21.00           H  
ATOM   4106  CG  LEU   268     -10.292 -19.529 -12.534  0.00-21.00           C  
ATOM   4107  HG  LEU   268      -9.862 -19.533 -13.528  0.00-21.00           H  
ATOM   4108  CD1 LEU   268      -9.338 -20.124 -11.519  0.00-21.00           C  
ATOM   4109 HD11 LEU   268      -9.525 -19.981 -10.479  0.00-21.00           H  
ATOM   4110 HD12 LEU   268      -8.342 -19.725 -11.579  0.00-21.00           H  
ATOM   4111 HD13 LEU   268      -9.033 -21.058 -11.788  0.00-21.00           H  
ATOM   4112  CD2 LEU   268     -11.520 -20.416 -12.555  0.00-21.00           C  
ATOM   4113 HD21 LEU   268     -12.064 -20.602 -11.636  0.00-21.00           H  
ATOM   4114 HD22 LEU   268     -11.145 -21.460 -12.851  0.00-21.00           H  
ATOM   4115 HD23 LEU   268     -12.229 -20.206 -13.288  0.00-21.00           H  
ATOM   4116  C   LEU   268     -10.467 -15.593 -12.820  0.00-21.00           C  
ATOM   4117  O   LEU   268     -10.780 -15.287 -13.934  0.00-21.00           O  
ATOM   4118  N   ILE   269     -10.783 -14.885 -11.789  0.00-21.00           N  
ATOM   4119  H   ILE   269     -10.508 -15.344 -10.871  0.00-21.00           H  
ATOM   4120  CA  ILE   269     -11.589 -13.619 -11.781  0.00-21.00           C  
ATOM   4121  HA  ILE   269     -12.364 -13.742 -12.587  0.00-21.00           H  
ATOM   4122  CB  ILE   269     -12.320 -13.350 -10.358  0.00-21.00           C  
ATOM   4123  HB  ILE   269     -11.462 -13.401  -9.584  0.00-21.00           H  
ATOM   4124  CG2 ILE   269     -13.069 -12.040 -10.343  0.00-21.00           C  
ATOM   4125 HG21 ILE   269     -12.467 -11.178 -10.784  0.00-21.00           H  
ATOM   4126 HG22 ILE   269     -13.134 -11.730  -9.330  0.00-21.00           H  
ATOM   4127 HG23 ILE   269     -14.089 -12.156 -10.627  0.00-21.00           H  
ATOM   4128  CG1 ILE   269     -13.170 -14.638 -10.022  0.00-21.00           C  
ATOM   4129 HG12 ILE   269     -13.840 -14.848 -10.844  0.00-21.00           H  
ATOM   4130 HG13 ILE   269     -12.510 -15.492  -9.961  0.00-21.00           H  
ATOM   4131  CD1 ILE   269     -13.950 -14.416  -8.670  0.00-21.00           C  
ATOM   4132 HD11 ILE   269     -14.593 -15.286  -8.583  0.00-21.00           H  
ATOM   4133 HD12 ILE   269     -14.504 -13.532  -8.638  0.00-21.00           H  
ATOM   4134 HD13 ILE   269     -13.275 -14.507  -7.826  0.00-21.00           H  
ATOM   4135  C   ILE   269     -10.658 -12.493 -12.347  0.00-21.00           C  
ATOM   4136  O   ILE   269     -11.091 -11.873 -13.312  0.00-21.00           O  
ATOM   4137  N   LYN   270      -9.516 -12.309 -11.680  0.00-21.00           N  
ATOM   4138  H   LYN   270      -9.335 -13.064 -11.051  0.00-21.00           H  
ATOM   4139  CA  LYN   270      -8.549 -11.195 -11.909  0.00-21.00           C  
ATOM   4140  HA  LYN   270      -9.128 -10.261 -12.062  0.00-21.00           H  
ATOM   4141  CB  LYN   270      -7.445 -11.300 -10.742  0.00-21.00           C  
ATOM   4142  HB2 LYN   270      -6.911 -12.260 -10.699  0.00-21.00           H  
ATOM   4143  HB3 LYN   270      -7.960 -11.273  -9.841  0.00-21.00           H  
ATOM   4144  CG  LYN   270      -6.412 -10.128 -10.689  0.00-21.00           C  
ATOM   4145  HG2 LYN   270      -6.838  -9.158 -10.564  0.00-21.00           H  
ATOM   4146  HG3 LYN   270      -5.981 -10.004 -11.659  0.00-21.00           H  
ATOM   4147  CD  LYN   270      -5.200 -10.485  -9.874  0.00-21.00           C  
ATOM   4148  HD2 LYN   270      -5.552 -10.540  -8.834  0.00-21.00           H  
ATOM   4149  HD3 LYN   270      -4.874 -11.450 -10.254  0.00-21.00           H  
ATOM   4150  CE  LYN   270      -4.004  -9.525 -10.018  0.00-21.00           C  
ATOM   4151  HE2 LYN   270      -4.299  -8.452  -9.961  0.00-21.00           H  
ATOM   4152  HE3 LYN   270      -3.647  -9.473 -11.066  0.00-21.00           H  
ATOM   4153  NZ  LYN   270      -3.076  -9.881  -8.993  0.00-21.00           N  
ATOM   4154  HZ1 LYN   270      -2.424 -10.708  -9.298  0.00-21.00           H  
ATOM   4155  HZ2 LYN   270      -2.438  -9.121  -8.736  0.00-21.00           H  
ATOM   4156  C   LYN   270      -7.868 -11.359 -13.253  0.00-21.00           C  
ATOM   4157  O   LYN   270      -7.415 -10.300 -13.730  0.00-21.00           O  
ATOM   4158  N   LEU   271      -7.617 -12.542 -13.777  0.00-21.00           N  
ATOM   4159  H   LEU   271      -7.774 -13.339 -13.178  0.00-21.00           H  
ATOM   4160  CA  LEU   271      -7.300 -12.706 -15.230  0.00-21.00           C  
ATOM   4161  HA  LEU   271      -6.427 -12.052 -15.357  0.00-21.00           H  
ATOM   4162  CB  LEU   271      -6.859 -14.158 -15.560  0.00-21.00           C  
ATOM   4163  HB2 LEU   271      -6.710 -14.303 -16.663  0.00-21.00           H  
ATOM   4164  HB3 LEU   271      -7.685 -14.808 -15.215  0.00-21.00           H  
ATOM   4165  CG  LEU   271      -5.551 -14.528 -14.850  0.00-21.00           C  
ATOM   4166  HG  LEU   271      -5.612 -14.124 -13.832  0.00-21.00           H  
ATOM   4167  CD1 LEU   271      -5.402 -16.058 -14.878  0.00-21.00           C  
ATOM   4168 HD11 LEU   271      -5.569 -16.534 -15.838  0.00-21.00           H  
ATOM   4169 HD12 LEU   271      -4.447 -16.447 -14.506  0.00-21.00           H  
ATOM   4170 HD13 LEU   271      -6.136 -16.610 -14.182  0.00-21.00           H  
ATOM   4171  CD2 LEU   271      -4.341 -13.923 -15.599  0.00-21.00           C  
ATOM   4172 HD21 LEU   271      -4.605 -12.881 -15.940  0.00-21.00           H  
ATOM   4173 HD22 LEU   271      -4.066 -14.506 -16.504  0.00-21.00           H  
ATOM   4174 HD23 LEU   271      -3.565 -13.839 -14.903  0.00-21.00           H  
ATOM   4175  C   LEU   271      -8.379 -12.250 -16.147  0.00-21.00           C  
ATOM   4176  O   LEU   271      -8.109 -11.632 -17.179  0.00-21.00           O  
ATOM   4177  N   ALA   272      -9.647 -12.501 -15.823  0.00-21.00           N  
ATOM   4178  H   ALA   272      -9.704 -12.759 -14.820  0.00-21.00           H  
ATOM   4179  CA  ALA   272     -10.791 -12.131 -16.616  0.00-21.00           C  
ATOM   4180  HA  ALA   272     -10.652 -12.447 -17.637  0.00-21.00           H  
ATOM   4181  CB  ALA   272     -11.990 -12.777 -16.053  0.00-21.00           C  
ATOM   4182  HB1 ALA   272     -12.524 -13.274 -16.861  0.00-21.00           H  
ATOM   4183  HB2 ALA   272     -11.812 -13.486 -15.299  0.00-21.00           H  
ATOM   4184  HB3 ALA   272     -12.626 -11.947 -15.703  0.00-21.00           H  
ATOM   4185  C   ALA   272     -11.098 -10.689 -16.630  0.00-21.00           C  
ATOM   4186  O   ALA   272     -11.301 -10.049 -17.651  0.00-21.00           O  
ATOM   4187  N   GLH   273     -11.028 -10.073 -15.375  0.00-21.00           N  
ATOM   4188  H   GLH   273     -11.099 -10.638 -14.577  0.00-21.00           H  
ATOM   4189  CA  GLH   273     -11.167  -8.666 -15.277  0.00-21.00           C  
ATOM   4190  HA  GLH   273     -12.138  -8.306 -15.714  0.00-21.00           H  
ATOM   4191  CB  GLH   273     -10.998  -8.227 -13.821  0.00-21.00           C  
ATOM   4192  HB2 GLH   273     -11.758  -8.685 -13.236  0.00-21.00           H  
ATOM   4193  HB3 GLH   273     -10.037  -8.628 -13.425  0.00-21.00           H  
ATOM   4194  CG  GLH   273     -11.064  -6.681 -13.618  0.00-21.00           C  
ATOM   4195  HG2 GLH   273     -11.707  -6.262 -14.352  0.00-21.00           H  
ATOM   4196  HG3 GLH   273     -10.085  -6.309 -13.895  0.00-21.00           H  
ATOM   4197  CD  GLH   273     -11.443  -6.215 -12.224  0.00-21.00           C  
ATOM   4198  OE1 GLH   273     -11.190  -7.084 -11.201  0.00-21.00           O  
ATOM   4199  OE2 GLH   273     -12.032  -5.139 -12.094  0.00-21.00           O  
ATOM   4200  HE1 GLH   273     -10.330  -7.295 -11.276  0.00-21.00           H  
ATOM   4201  C   GLH   273     -10.096  -7.894 -16.130  0.00-21.00           C  
ATOM   4202  O   GLH   273     -10.372  -6.900 -16.741  0.00-21.00           O  
ATOM   4203  N   GLY   274      -8.862  -8.438 -16.140  0.00-21.00           N  
ATOM   4204  H   GLY   274      -8.624  -9.251 -15.492  0.00-21.00           H  
ATOM   4205  CA  GLY   274      -7.772  -7.847 -16.962  0.00-21.00           C  
ATOM   4206  HA2 GLY   274      -6.867  -8.367 -16.784  0.00-21.00           H  
ATOM   4207  HA3 GLY   274      -7.708  -6.758 -16.680  0.00-21.00           H  
ATOM   4208  C   GLY   274      -8.107  -7.831 -18.427  0.00-21.00           C  
ATOM   4209  O   GLY   274      -7.591  -7.015 -19.198  0.00-21.00           O  
ATOM   4210  N   GLN   275      -8.915  -8.768 -18.939  0.00-21.00           N  
ATOM   4211  H   GLN   275      -9.465  -9.392 -18.321  0.00-21.00           H  
ATOM   4212  CA  GLN   275      -9.283  -8.904 -20.341  0.00-21.00           C  
ATOM   4213  HA  GLN   275      -8.571  -8.291 -20.904  0.00-21.00           H  
ATOM   4214  CB  GLN   275      -9.335 -10.362 -20.782  0.00-21.00           C  
ATOM   4215  HB2 GLN   275      -9.677 -10.479 -21.799  0.00-21.00           H  
ATOM   4216  HB3 GLN   275     -10.122 -10.831 -20.117  0.00-21.00           H  
ATOM   4217  CG  GLN   275      -8.054 -11.120 -20.542  0.00-21.00           C  
ATOM   4218  HG2 GLN   275      -7.180 -10.634 -20.917  0.00-21.00           H  
ATOM   4219  HG3 GLN   275      -7.854 -11.238 -19.443  0.00-21.00           H  
ATOM   4220  CD  GLN   275      -8.117 -12.530 -21.079  0.00-21.00           C  
ATOM   4221  OE1 GLN   275      -9.125 -13.254 -21.015  0.00-21.00           O  
ATOM   4222  NE2 GLN   275      -7.033 -12.900 -21.706  0.00-21.00           N  
ATOM   4223 HE21 GLN   275      -6.600 -13.757 -21.479  0.00-21.00           H  
ATOM   4224 HE22 GLN   275      -6.593 -12.284 -22.318  0.00-21.00           H  
ATOM   4225  C   GLN   275     -10.659  -8.271 -20.585  0.00-21.00           C  
ATOM   4226  O   GLN   275     -11.108  -8.303 -21.718  0.00-21.00           O  
ATOM   4227  N   GLY   276     -11.356  -7.878 -19.559  0.00-21.00           N  
ATOM   4228  H   GLY   276     -11.022  -7.908 -18.612  0.00-21.00           H  
ATOM   4229  CA  GLY   276     -12.712  -7.247 -19.706  0.00-21.00           C  
ATOM   4230  HA2 GLY   276     -12.565  -6.548 -20.582  0.00-21.00           H  
ATOM   4231  HA3 GLY   276     -13.009  -6.760 -18.762  0.00-21.00           H  
ATOM   4232  C   GLY   276     -13.647  -8.379 -20.022  0.00-21.00           C  
ATOM   4233  O   GLY   276     -14.676  -8.182 -20.633  0.00-21.00           O  
ATOM   4234  N   ARN   277     -13.307  -9.633 -19.591  0.00-21.00           N  
ATOM   4235  H   ARN   277     -12.659  -9.749 -18.879  0.00-21.00           H  
ATOM   4236  CA  ARN   277     -14.095 -10.839 -19.903  0.00-21.00           C  
ATOM   4237  HA  ARN   277     -14.539 -10.692 -20.884  0.00-21.00           H  
ATOM   4238  CB  ARN   277     -13.191 -12.022 -19.796  0.00-21.00           C  
ATOM   4239  HB2 ARN   277     -12.341 -11.915 -20.507  0.00-21.00           H  
ATOM   4240  HB3 ARN   277     -12.699 -11.951 -18.752  0.00-21.00           H  
ATOM   4241  CG  ARN   277     -13.849 -13.420 -19.980  0.00-21.00           C  
ATOM   4242  HG2 ARN   277     -14.231 -13.455 -20.962  0.00-21.00           H  
ATOM   4243  HG3 ARN   277     -14.736 -13.485 -19.342  0.00-21.00           H  
ATOM   4244  CD  ARN   277     -12.858 -14.477 -19.806  0.00-21.00           C  
ATOM   4245  HD2 ARN   277     -12.377 -14.378 -18.845  0.00-21.00           H  
ATOM   4246  HD3 ARN   277     -13.261 -15.486 -19.794  0.00-21.00           H  
ATOM   4247  NE  ARN   277     -11.799 -14.416 -20.825  0.00-21.00           N  
ATOM   4248  HE  ARN   277     -10.971 -13.783 -20.654  0.00-21.00           H  
ATOM   4249  CZ  ARN   277     -11.827 -15.094 -22.070  0.00-21.00           C  
ATOM   4250  NH1 ARN   277     -12.818 -15.704 -22.484  0.00-21.00           N  
ATOM   4251 HH11 ARN   277     -13.547 -15.747 -21.856  0.00-21.00           H  
ATOM   4252  NH2 ARN   277     -10.716 -14.891 -22.893  0.00-21.00           N  
ATOM   4253 HH21 ARN   277     -10.465 -15.771 -23.258  0.00-21.00           H  
ATOM   4254 HH22 ARN   277     -10.961 -14.368 -23.766  0.00-21.00           H  
ATOM   4255  C   ARN   277     -15.165 -10.909 -18.816  0.00-21.00           C  
ATOM   4256  O   ARN   277     -14.870 -10.632 -17.623  0.00-21.00           O  
ATOM   4257  N   PRO   278     -16.392 -11.303 -19.147  0.00-21.00           N  
ATOM   4258  CD  PRO   278     -16.876 -11.702 -20.508  0.00-21.00           C  
ATOM   4259  HD2 PRO   278     -16.139 -12.247 -20.978  0.00-21.00           H  
ATOM   4260  HD3 PRO   278     -17.128 -10.859 -21.058  0.00-21.00           H  
ATOM   4261  CG  PRO   278     -18.151 -12.450 -20.238  0.00-21.00           C  
ATOM   4262  HG2 PRO   278     -18.757 -12.389 -21.193  0.00-21.00           H  
ATOM   4263  HG3 PRO   278     -17.907 -13.468 -19.945  0.00-21.00           H  
ATOM   4264  CB  PRO   278     -18.732 -11.677 -19.096  0.00-21.00           C  
ATOM   4265  HB2 PRO   278     -19.133 -10.729 -19.386  0.00-21.00           H  
ATOM   4266  HB3 PRO   278     -19.475 -12.303 -18.559  0.00-21.00           H  
ATOM   4267  CA  PRO   278     -17.444 -11.423 -18.200  0.00-21.00           C  
ATOM   4268  HA  PRO   278     -17.575 -10.463 -17.770  0.00-21.00           H  
ATOM   4269  C   PRO   278     -17.311 -12.513 -17.154  0.00-21.00           C  
ATOM   4270  O   PRO   278     -16.755 -13.578 -17.373  0.00-21.00           O  
ATOM   4271  N   LEU   279     -17.766 -12.204 -15.960  0.00-21.00           N  
ATOM   4272  H   LEU   279     -17.973 -11.257 -15.710  0.00-21.00           H  
ATOM   4273  CA  LEU   279     -17.708 -13.198 -14.907  0.00-21.00           C  
ATOM   4274  HA  LEU   279     -16.789 -13.733 -15.042  0.00-21.00           H  
ATOM   4275  CB  LEU   279     -17.694 -12.564 -13.478  0.00-21.00           C  
ATOM   4276  HB2 LEU   279     -17.809 -13.297 -12.732  0.00-21.00           H  
ATOM   4277  HB3 LEU   279     -18.503 -11.851 -13.364  0.00-21.00           H  
ATOM   4278  CG  LEU   279     -16.420 -11.686 -13.246  0.00-21.00           C  
ATOM   4279  HG  LEU   279     -16.409 -10.812 -13.864  0.00-21.00           H  
ATOM   4280  CD1 LEU   279     -16.552 -11.232 -11.775  0.00-21.00           C  
ATOM   4281 HD11 LEU   279     -16.425 -10.166 -11.683  0.00-21.00           H  
ATOM   4282 HD12 LEU   279     -15.730 -11.719 -11.157  0.00-21.00           H  
ATOM   4283 HD13 LEU   279     -17.500 -11.549 -11.376  0.00-21.00           H  
ATOM   4284  CD2 LEU   279     -15.102 -12.445 -13.498  0.00-21.00           C  
ATOM   4285 HD21 LEU   279     -14.981 -12.713 -14.522  0.00-21.00           H  
ATOM   4286 HD22 LEU   279     -14.276 -11.874 -13.046  0.00-21.00           H  
ATOM   4287 HD23 LEU   279     -15.085 -13.426 -13.034  0.00-21.00           H  
ATOM   4288  C   LEU   279     -18.944 -14.090 -14.924  0.00-21.00           C  
ATOM   4289  O   LEU   279     -18.792 -15.296 -14.705  0.00-21.00           O  
ATOM   4290  N   LEU   280     -20.081 -13.564 -15.310  0.00-21.00           N  
ATOM   4291  H   LEU   280     -20.008 -12.686 -15.838  0.00-21.00           H  
ATOM   4292  CA  LEU   280     -21.362 -14.236 -15.263  0.00-21.00           C  
ATOM   4293  HA  LEU   280     -21.230 -15.233 -15.037  0.00-21.00           H  
ATOM   4294  CB  LEU   280     -22.292 -13.611 -14.231  0.00-21.00           C  
ATOM   4295  HB2 LEU   280     -23.313 -14.077 -14.238  0.00-21.00           H  
ATOM   4296  HB3 LEU   280     -22.382 -12.588 -14.477  0.00-21.00           H  
ATOM   4297  CG  LEU   280     -21.839 -13.687 -12.779  0.00-21.00           C  
ATOM   4298  HG  LEU   280     -20.754 -13.466 -12.680  0.00-21.00           H  
ATOM   4299  CD1 LEU   280     -22.572 -12.587 -11.994  0.00-21.00           C  
ATOM   4300 HD11 LEU   280     -22.855 -12.899 -10.976  0.00-21.00           H  
ATOM   4301 HD12 LEU   280     -22.007 -11.688 -11.830  0.00-21.00           H  
ATOM   4302 HD13 LEU   280     -23.480 -12.269 -12.520  0.00-21.00           H  
ATOM   4303  CD2 LEU   280     -22.088 -15.041 -12.165  0.00-21.00           C  
ATOM   4304 HD21 LEU   280     -22.729 -14.955 -11.267  0.00-21.00           H  
ATOM   4305 HD22 LEU   280     -21.150 -15.503 -11.944  0.00-21.00           H  
ATOM   4306 HD23 LEU   280     -22.608 -15.651 -12.908  0.00-21.00           H  
ATOM   4307  C   LEU   280     -22.049 -14.283 -16.666  0.00-21.00           C  
ATOM   4308  O   LEU   280     -21.802 -13.317 -17.409  0.00-21.00           O  
ATOM   4309  N   ASN   281     -22.914 -15.242 -16.858  0.00-21.00           N  
ATOM   4310  H   ASN   281     -22.965 -16.016 -16.184  0.00-21.00           H  
ATOM   4311  CA  ASN   281     -23.812 -15.192 -18.018  0.00-21.00           C  
ATOM   4312  HA  ASN   281     -23.213 -14.724 -18.843  0.00-21.00           H  
ATOM   4313  CB  ASN   281     -24.218 -16.663 -18.359  0.00-21.00           C  
ATOM   4314  HB2 ASN   281     -24.620 -17.195 -17.521  0.00-21.00           H  
ATOM   4315  HB3 ASN   281     -24.901 -16.642 -19.163  0.00-21.00           H  
ATOM   4316  CG  ASN   281     -23.048 -17.418 -18.862  0.00-21.00           C  
ATOM   4317  OD1 ASN   281     -23.110 -18.640 -18.924  0.00-21.00           O  
ATOM   4318  ND2 ASN   281     -21.943 -16.766 -19.278  0.00-21.00           N  
ATOM   4319 HD21 ASN   281     -21.026 -17.214 -19.220  0.00-21.00           H  
ATOM   4320 HD22 ASN   281     -22.025 -15.791 -19.301  0.00-21.00           H  
ATOM   4321  C   ASN   281     -25.038 -14.393 -17.779  0.00-21.00           C  
ATOM   4322  O   ASN   281     -25.648 -14.418 -16.699  0.00-21.00           O  
ATOM   4323  N   SER   282     -25.489 -13.587 -18.760  0.00-21.00           N  
ATOM   4324  H   SER   282     -24.775 -13.363 -19.470  0.00-21.00           H  
ATOM   4325  CA  SER   282     -26.704 -12.809 -18.643  0.00-21.00           C  
ATOM   4326  HA  SER   282     -26.718 -12.385 -17.647  0.00-21.00           H  
ATOM   4327  CB  SER   282     -26.635 -11.681 -19.674  0.00-21.00           C  
ATOM   4328  HB2 SER   282     -27.554 -11.057 -19.653  0.00-21.00           H  
ATOM   4329  HB3 SER   282     -26.467 -12.175 -20.653  0.00-21.00           H  
ATOM   4330  OG  SER   282     -25.518 -10.850 -19.452  0.00-21.00           O  
ATOM   4331  HG  SER   282     -25.187 -10.568 -20.256  0.00-21.00           H  
ATOM   4332  C   SER   282     -27.919 -13.624 -18.935  0.00-21.00           C  
ATOM   4333  O   SER   282     -27.780 -14.786 -19.338  0.00-21.00           O  
TER    4334      SER   282 
ATOM   4334  N   PND   283      -8.057 -33.921  -1.277  0.00-21.00           N  
ATOM   4335  ON1 PND   283      -9.301 -34.144  -1.318  0.00-21.00           O  
ATOM   4336  ON2 PND   283      -7.308 -34.436  -0.554  0.00-21.00           O  
ATOM   4337  CG  PND   283      -7.415 -32.968  -2.176  0.00-21.00           C  
ATOM   4338  CD1 PND   283      -8.158 -31.977  -2.978  0.00-21.00           C  
ATOM   4339  CD2 PND   283      -6.012 -32.983  -2.359  0.00-21.00           C  
ATOM   4340  CE1 PND   283      -7.501 -31.101  -3.913  0.00-21.00           C  
ATOM   4341  CE2 PND   283      -5.382 -32.086  -3.260  0.00-21.00           C  
ATOM   4342  CZ  PND   283      -6.112 -31.214  -4.037  0.00-21.00           C  
ATOM   4343  OH  PND   283      -5.493 -30.272  -4.859  0.00-21.00           O  
ATOM   4344  HE2 PND   283      -4.325 -32.097  -3.406  0.00-21.00           H  
ATOM   4345  HE1 PND   283      -8.074 -30.490  -4.524  0.00-21.00           H  
ATOM   4346  HD1 PND   283      -9.262 -32.011  -2.909  0.00-21.00           H  
ATOM   4347  HD2 PND   283      -5.394 -33.713  -1.854  0.00-21.00           H  
ATOM   4348  PO  PND   283      -4.379 -30.460  -7.455  0.00-21.00           P  
ATOM   4349  OP1 PND   283      -5.775 -30.976  -7.339  0.00-21.00           O  
ATOM   4350  OP2 PND   283      -4.206 -29.093  -6.884  0.00-21.00           O  
ATOM   4351  OP3 PND   283      -3.484 -31.449  -6.659  0.00-21.00           O  
TER    4352      PND   283 
END   
