# Supplementary material for: Correction to “Loop Dynamics and Enzyme Catalysis in Protein Tyrosine Phosphatases”
Source: J Am Chem Soc. 2022 May 24;144(22):10091–3. doi: 10.1021/jacs.2c04624 (PMC11027752; doi:10.1021/jacs.2c04624)
Supplement: Supplementary file 2 — ja2c04624_si_002.zip [file ja2c04624_si_002.zip › Data_Package/Clustered_Snapshots/WT_PTP1B_Step1_PS.pdb]

ATOM      1  N   GLH     1     -15.688  -6.762 -20.036  0.00-15.00           N  
ATOM      2  H   GLH     1     -15.997  -6.538 -20.983  0.00-15.00           H  
ATOM      3  CA  GLH     1     -16.674  -6.808 -18.970  0.00-15.00           C  
ATOM      4  HA  GLH     1     -16.936  -5.799 -18.594  0.00-15.00           H  
ATOM      5  CB  GLH     1     -17.867  -7.557 -19.447  0.00-15.00           C  
ATOM      6  HB2 GLH     1     -18.384  -6.929 -20.141  0.00-15.00           H  
ATOM      7  HB3 GLH     1     -17.528  -8.386 -20.077  0.00-15.00           H  
ATOM      8  CG  GLH     1     -18.850  -7.985 -18.350  0.00-15.00           C  
ATOM      9  HG2 GLH     1     -19.605  -7.279 -18.147  0.00-15.00           H  
ATOM     10  HG3 GLH     1     -18.281  -8.107 -17.457  0.00-15.00           H  
ATOM     11  CD  GLH     1     -19.444  -9.349 -18.565  0.00-15.00           C  
ATOM     12  OE1 GLH     1     -20.582  -9.311 -19.251  0.00-15.00           O  
ATOM     13  OE2 GLH     1     -18.874 -10.352 -18.061  0.00-15.00           O  
ATOM     14  HE1 GLH     1     -20.559  -9.125 -20.146  0.00-15.00           H  
ATOM     15  C   GLH     1     -16.072  -7.591 -17.853  0.00-15.00           C  
ATOM     16  O   GLH     1     -16.450  -7.453 -16.726  0.00-15.00           O  
ATOM     17  N   MET     2     -15.193  -8.512 -18.138  0.00-15.00           N  
ATOM     18  H   MET     2     -14.582  -8.441 -18.930  0.00-15.00           H  
ATOM     19  CA  MET     2     -14.708  -9.453 -17.058  0.00-15.00           C  
ATOM     20  HA  MET     2     -15.603  -9.762 -16.521  0.00-15.00           H  
ATOM     21  CB  MET     2     -14.073 -10.697 -17.650  0.00-15.00           C  
ATOM     22  HB2 MET     2     -14.561 -11.081 -18.539  0.00-15.00           H  
ATOM     23  HB3 MET     2     -14.102 -11.452 -16.978  0.00-15.00           H  
ATOM     24  CG  MET     2     -12.565 -10.540 -17.953  0.00-15.00           C  
ATOM     25  HG2 MET     2     -12.096 -10.016 -17.130  0.00-15.00           H  
ATOM     26  HG3 MET     2     -12.415  -9.899 -18.851  0.00-15.00           H  
ATOM     27  SD  MET     2     -11.695 -12.148 -18.189  0.00-15.00           S  
ATOM     28  CE  MET     2     -12.636 -12.816 -19.564  0.00-15.00           C  
ATOM     29  HE1 MET     2     -13.713 -12.629 -19.404  0.00-15.00           H  
ATOM     30  HE2 MET     2     -12.530 -13.888 -19.575  0.00-15.00           H  
ATOM     31  HE3 MET     2     -12.406 -12.380 -20.567  0.00-15.00           H  
ATOM     32  C   MET     2     -13.739  -8.727 -16.125  0.00-15.00           C  
ATOM     33  O   MET     2     -13.538  -9.095 -14.986  0.00-15.00           O  
ATOM     34  N   GLH     3     -13.088  -7.641 -16.659  0.00-15.00           N  
ATOM     35  H   GLH     3     -13.393  -7.313 -17.586  0.00-15.00           H  
ATOM     36  CA  GLH     3     -12.225  -6.792 -15.792  0.00-15.00           C  
ATOM     37  HA  GLH     3     -11.748  -7.508 -15.134  0.00-15.00           H  
ATOM     38  CB  GLH     3     -11.178  -6.078 -16.673  0.00-15.00           C  
ATOM     39  HB2 GLH     3     -11.668  -5.325 -17.217  0.00-15.00           H  
ATOM     40  HB3 GLH     3     -10.724  -6.791 -17.291  0.00-15.00           H  
ATOM     41  CG  GLH     3     -10.107  -5.553 -15.743  0.00-15.00           C  
ATOM     42  HG2 GLH     3     -10.504  -4.894 -14.970  0.00-15.00           H  
ATOM     43  HG3 GLH     3      -9.649  -6.403 -15.240  0.00-15.00           H  
ATOM     44  CD  GLH     3      -9.101  -4.738 -16.548  0.00-15.00           C  
ATOM     45  OE1 GLH     3      -9.419  -4.453 -17.840  0.00-15.00           O  
ATOM     46  OE2 GLH     3      -8.092  -4.295 -16.038  0.00-15.00           O  
ATOM     47  HE1 GLH     3      -8.791  -3.901 -18.221  0.00-15.00           H  
ATOM     48  C   GLH     3     -13.091  -5.897 -14.973  0.00-15.00           C  
ATOM     49  O   GLH     3     -12.711  -5.513 -13.878  0.00-15.00           O  
ATOM     50  N   LYN     4     -14.224  -5.489 -15.573  0.00-15.00           N  
ATOM     51  H   LYN     4     -14.467  -5.656 -16.538  0.00-15.00           H  
ATOM     52  CA  LYN     4     -15.245  -4.779 -14.833  0.00-15.00           C  
ATOM     53  HA  LYN     4     -14.728  -3.944 -14.367  0.00-15.00           H  
ATOM     54  CB  LYN     4     -16.386  -4.263 -15.794  0.00-15.00           C  
ATOM     55  HB2 LYN     4     -16.112  -3.395 -16.359  0.00-15.00           H  
ATOM     56  HB3 LYN     4     -16.575  -5.019 -16.535  0.00-15.00           H  
ATOM     57  CG  LYN     4     -17.691  -4.030 -15.080  0.00-15.00           C  
ATOM     58  HG2 LYN     4     -17.589  -3.180 -14.513  0.00-15.00           H  
ATOM     59  HG3 LYN     4     -17.899  -4.850 -14.398  0.00-15.00           H  
ATOM     60  CD  LYN     4     -18.805  -3.844 -16.088  0.00-15.00           C  
ATOM     61  HD2 LYN     4     -18.477  -3.323 -17.043  0.00-15.00           H  
ATOM     62  HD3 LYN     4     -19.079  -4.860 -16.388  0.00-15.00           H  
ATOM     63  CE  LYN     4     -20.085  -3.245 -15.550  0.00-15.00           C  
ATOM     64  HE2 LYN     4     -20.828  -3.042 -16.252  0.00-15.00           H  
ATOM     65  HE3 LYN     4     -19.831  -2.312 -15.096  0.00-15.00           H  
ATOM     66  NZ  LYN     4     -20.723  -4.104 -14.560  0.00-15.00           N  
ATOM     67  HZ1 LYN     4     -20.920  -5.064 -14.906  0.00-15.00           H  
ATOM     68  HZ2 LYN     4     -21.566  -3.691 -14.190  0.00-15.00           H  
ATOM     69  C   LYN     4     -15.762  -5.620 -13.678  0.00-15.00           C  
ATOM     70  O   LYN     4     -15.864  -5.129 -12.549  0.00-15.00           O  
ATOM     71  N   GLH     5     -16.198  -6.805 -14.054  0.00-15.00           N  
ATOM     72  H   GLH     5     -16.287  -6.983 -15.007  0.00-15.00           H  
ATOM     73  CA  GLH     5     -16.678  -7.766 -13.135  0.00-15.00           C  
ATOM     74  HA  GLH     5     -17.634  -7.333 -12.729  0.00-15.00           H  
ATOM     75  CB  GLH     5     -17.047  -8.979 -13.939  0.00-15.00           C  
ATOM     76  HB2 GLH     5     -17.617  -8.718 -14.755  0.00-15.00           H  
ATOM     77  HB3 GLH     5     -16.110  -9.534 -14.201  0.00-15.00           H  
ATOM     78  CG  GLH     5     -17.801 -10.022 -13.099  0.00-15.00           C  
ATOM     79  HG2 GLH     5     -18.854  -9.749 -12.986  0.00-15.00           H  
ATOM     80  HG3 GLH     5     -17.376 -10.065 -12.066  0.00-15.00           H  
ATOM     81  CD  GLH     5     -17.644 -11.411 -13.637  0.00-15.00           C  
ATOM     82  OE1 GLH     5     -18.327 -12.348 -12.927  0.00-15.00           O  
ATOM     83  OE2 GLH     5     -17.011 -11.699 -14.652  0.00-15.00           O  
ATOM     84  HE1 GLH     5     -18.143 -13.196 -13.308  0.00-15.00           H  
ATOM     85  C   GLH     5     -15.696  -8.083 -11.986  0.00-15.00           C  
ATOM     86  O   GLH     5     -16.115  -8.162 -10.813  0.00-15.00           O  
ATOM     87  N   PHE     6     -14.436  -8.403 -12.431  0.00-15.00           N  
ATOM     88  H   PHE     6     -14.266  -8.145 -13.416  0.00-15.00           H  
ATOM     89  CA  PHE     6     -13.370  -8.612 -11.482  0.00-15.00           C  
ATOM     90  HA  PHE     6     -13.519  -9.542 -10.945  0.00-15.00           H  
ATOM     91  CB  PHE     6     -12.045  -8.722 -12.257  0.00-15.00           C  
ATOM     92  HB2 PHE     6     -12.065  -9.558 -12.945  0.00-15.00           H  
ATOM     93  HB3 PHE     6     -11.818  -7.854 -12.800  0.00-15.00           H  
ATOM     94  CG  PHE     6     -10.868  -8.893 -11.304  0.00-15.00           C  
ATOM     95  CD1 PHE     6     -10.345 -10.163 -10.986  0.00-15.00           C  
ATOM     96  HD1 PHE     6     -10.726 -10.996 -11.428  0.00-15.00           H  
ATOM     97  CE1 PHE     6      -9.202 -10.338 -10.146  0.00-15.00           C  
ATOM     98  HE1 PHE     6      -8.743 -11.321  -9.935  0.00-15.00           H  
ATOM     99  CZ  PHE     6      -8.718  -9.174  -9.603  0.00-15.00           C  
ATOM    100  HZ  PHE     6      -7.842  -9.139  -8.931  0.00-15.00           H  
ATOM    101  CE2 PHE     6      -9.169  -7.916  -9.912  0.00-15.00           C  
ATOM    102  HE2 PHE     6      -8.650  -7.012  -9.682  0.00-15.00           H  
ATOM    103  CD2 PHE     6     -10.352  -7.786 -10.696  0.00-15.00           C  
ATOM    104  HD2 PHE     6     -10.890  -6.870 -10.683  0.00-15.00           H  
ATOM    105  C   PHE     6     -13.279  -7.512 -10.439  0.00-15.00           C  
ATOM    106  O   PHE     6     -13.032  -7.794  -9.292  0.00-15.00           O  
ATOM    107  N   GLH     7     -13.506  -6.287 -10.838  0.00-15.00           N  
ATOM    108  H   GLH     7     -13.446  -6.086 -11.831  0.00-15.00           H  
ATOM    109  CA  GLH     7     -13.353  -5.162 -10.012  0.00-15.00           C  
ATOM    110  HA  GLH     7     -12.380  -5.245  -9.526  0.00-15.00           H  
ATOM    111  CB  GLH     7     -13.354  -3.884 -10.781  0.00-15.00           C  
ATOM    112  HB2 GLH     7     -12.765  -4.050 -11.758  0.00-15.00           H  
ATOM    113  HB3 GLH     7     -14.383  -3.583 -11.043  0.00-15.00           H  
ATOM    114  CG  GLH     7     -12.778  -2.717  -9.974  0.00-15.00           C  
ATOM    115  HG2 GLH     7     -12.378  -1.954 -10.654  0.00-15.00           H  
ATOM    116  HG3 GLH     7     -13.554  -2.216  -9.395  0.00-15.00           H  
ATOM    117  CD  GLH     7     -11.706  -3.095  -9.003  0.00-15.00           C  
ATOM    118  OE1 GLH     7     -10.973  -4.122  -9.367  0.00-15.00           O  
ATOM    119  OE2 GLH     7     -11.600  -2.478  -7.934  0.00-15.00           O  
ATOM    120  HE1 GLH     7     -10.038  -3.792  -9.300  0.00-15.00           H  
ATOM    121  C   GLH     7     -14.461  -5.133  -8.893  0.00-15.00           C  
ATOM    122  O   GLH     7     -14.073  -4.857  -7.719  0.00-15.00           O  
ATOM    123  N   GLN     8     -15.757  -5.417  -9.264  0.00-15.00           N  
ATOM    124  H   GLN     8     -16.015  -5.170 -10.197  0.00-15.00           H  
ATOM    125  CA  GLN     8     -16.790  -5.394  -8.192  0.00-15.00           C  
ATOM    126  HA  GLN     8     -16.830  -4.400  -7.744  0.00-15.00           H  
ATOM    127  CB  GLN     8     -18.128  -5.721  -8.847  0.00-15.00           C  
ATOM    128  HB2 GLN     8     -18.905  -5.401  -8.211  0.00-15.00           H  
ATOM    129  HB3 GLN     8     -18.246  -6.784  -8.829  0.00-15.00           H  
ATOM    130  CG  GLN     8     -18.361  -5.239 -10.288  0.00-15.00           C  
ATOM    131  HG2 GLN     8     -17.504  -5.461 -10.863  0.00-15.00           H  
ATOM    132  HG3 GLN     8     -18.568  -4.142 -10.320  0.00-15.00           H  
ATOM    133  CD  GLN     8     -19.603  -5.877 -10.930  0.00-15.00           C  
ATOM    134  OE1 GLN     8     -19.943  -5.631 -12.089  0.00-15.00           O  
ATOM    135  NE2 GLN     8     -20.254  -6.755 -10.188  0.00-15.00           N  
ATOM    136 HE21 GLN     8     -21.198  -6.931 -10.415  0.00-15.00           H  
ATOM    137 HE22 GLN     8     -19.791  -7.366  -9.537  0.00-15.00           H  
ATOM    138  C   GLN     8     -16.522  -6.483  -7.123  0.00-15.00           C  
ATOM    139  O   GLN     8     -16.682  -6.245  -5.937  0.00-15.00           O  
ATOM    140  N   ILE     9     -15.995  -7.630  -7.600  0.00-15.00           N  
ATOM    141  H   ILE     9     -15.696  -7.693  -8.557  0.00-15.00           H  
ATOM    142  CA  ILE     9     -15.841  -8.838  -6.760  0.00-15.00           C  
ATOM    143  HA  ILE     9     -16.761  -8.973  -6.166  0.00-15.00           H  
ATOM    144  CB  ILE     9     -15.566 -10.081  -7.597  0.00-15.00           C  
ATOM    145  HB  ILE     9     -14.694  -9.885  -8.266  0.00-15.00           H  
ATOM    146  CG2 ILE     9     -15.340 -11.420  -6.707  0.00-15.00           C  
ATOM    147 HG21 ILE     9     -14.882 -11.206  -5.707  0.00-15.00           H  
ATOM    148 HG22 ILE     9     -14.650 -12.043  -7.194  0.00-15.00           H  
ATOM    149 HG23 ILE     9     -16.284 -11.930  -6.612  0.00-15.00           H  
ATOM    150  CG1 ILE     9     -16.725 -10.451  -8.483  0.00-15.00           C  
ATOM    151 HG12 ILE     9     -17.563 -10.701  -7.816  0.00-15.00           H  
ATOM    152 HG13 ILE     9     -17.004  -9.652  -9.063  0.00-15.00           H  
ATOM    153  CD1 ILE     9     -16.494 -11.672  -9.444  0.00-15.00           C  
ATOM    154 HD11 ILE     9     -15.526 -12.210  -9.209  0.00-15.00           H  
ATOM    155 HD12 ILE     9     -16.416 -11.458 -10.527  0.00-15.00           H  
ATOM    156 HD13 ILE     9     -17.270 -12.428  -9.365  0.00-15.00           H  
ATOM    157  C   ILE     9     -14.702  -8.590  -5.739  0.00-15.00           C  
ATOM    158  O   ILE     9     -14.821  -8.950  -4.544  0.00-15.00           O  
ATOM    159  N   ASH    10     -13.646  -7.951  -6.182  0.00-15.00           N  
ATOM    160  H   ASH    10     -13.661  -7.631  -7.129  0.00-15.00           H  
ATOM    161  CA  ASH    10     -12.549  -7.601  -5.288  0.00-15.00           C  
ATOM    162  HA  ASH    10     -12.227  -8.451  -4.750  0.00-15.00           H  
ATOM    163  CB  ASH    10     -11.299  -7.072  -6.090  0.00-15.00           C  
ATOM    164  HB2 ASH    10     -11.099  -6.076  -5.830  0.00-15.00           H  
ATOM    165  HB3 ASH    10     -11.658  -6.993  -7.122  0.00-15.00           H  
ATOM    166  CG  ASH    10     -10.150  -8.041  -6.124  0.00-15.00           C  
ATOM    167  OD1 ASH    10     -10.252  -9.130  -5.354  0.00-15.00           O  
ATOM    168  OD2 ASH    10      -9.106  -7.802  -6.804  0.00-15.00           O  
ATOM    169  HD1 ASH    10     -10.976  -9.061  -4.778  0.00-15.00           H  
ATOM    170  C   ASH    10     -13.051  -6.464  -4.375  0.00-15.00           C  
ATOM    171  O   ASH    10     -12.954  -6.569  -3.156  0.00-15.00           O  
ATOM    172  N   LYN    11     -13.470  -5.345  -4.986  0.00-15.00           N  
ATOM    173  H   LYN    11     -13.789  -5.406  -5.962  0.00-15.00           H  
ATOM    174  CA  LYN    11     -13.994  -4.217  -4.245  0.00-15.00           C  
ATOM    175  HA  LYN    11     -13.208  -3.654  -3.820  0.00-15.00           H  
ATOM    176  CB  LYN    11     -14.702  -3.241  -5.236  0.00-15.00           C  
ATOM    177  HB2 LYN    11     -15.572  -3.696  -5.658  0.00-15.00           H  
ATOM    178  HB3 LYN    11     -13.993  -3.072  -6.048  0.00-15.00           H  
ATOM    179  CG  LYN    11     -15.001  -1.887  -4.629  0.00-15.00           C  
ATOM    180  HG2 LYN    11     -15.486  -1.951  -3.614  0.00-15.00           H  
ATOM    181  HG3 LYN    11     -14.069  -1.298  -4.520  0.00-15.00           H  
ATOM    182  CD  LYN    11     -15.969  -1.088  -5.518  0.00-15.00           C  
ATOM    183  HD2 LYN    11     -16.889  -1.596  -5.718  0.00-15.00           H  
ATOM    184  HD3 LYN    11     -15.470  -0.891  -6.485  0.00-15.00           H  
ATOM    185  CE  LYN    11     -16.208   0.321  -4.885  0.00-15.00           C  
ATOM    186  HE2 LYN    11     -15.417   1.032  -4.987  0.00-15.00           H  
ATOM    187  HE3 LYN    11     -16.450   0.138  -3.827  0.00-15.00           H  
ATOM    188  NZ  LYN    11     -17.436   0.862  -5.417  0.00-15.00           N  
ATOM    189  HZ1 LYN    11     -17.470   1.873  -5.380  0.00-15.00           H  
ATOM    190  HZ2 LYN    11     -17.629   0.662  -6.395  0.00-15.00           H  
ATOM    191  C   LYN    11     -14.937  -4.578  -3.076  0.00-15.00           C  
ATOM    192  O   LYN    11     -14.727  -4.010  -1.957  0.00-15.00           O  
ATOM    193  N   SER    12     -15.826  -5.523  -3.281  0.00-15.00           N  
ATOM    194  H   SER    12     -16.016  -5.708  -4.268  0.00-15.00           H  
ATOM    195  CA  SER    12     -16.731  -5.987  -2.254  0.00-15.00           C  
ATOM    196  HA  SER    12     -16.729  -5.326  -1.432  0.00-15.00           H  
ATOM    197  CB  SER    12     -18.102  -6.184  -2.878  0.00-15.00           C  
ATOM    198  HB2 SER    12     -18.877  -6.260  -2.108  0.00-15.00           H  
ATOM    199  HB3 SER    12     -18.256  -5.226  -3.449  0.00-15.00           H  
ATOM    200  OG  SER    12     -18.119  -7.348  -3.667  0.00-15.00           O  
ATOM    201  HG  SER    12     -18.708  -7.107  -4.298  0.00-15.00           H  
ATOM    202  C   SER    12     -16.226  -7.253  -1.585  0.00-15.00           C  
ATOM    203  O   SER    12     -16.954  -7.709  -0.681  0.00-15.00           O  
ATOM    204  N   GLY    13     -15.166  -7.868  -2.078  0.00-15.00           N  
ATOM    205  H   GLY    13     -14.505  -7.369  -2.614  0.00-15.00           H  
ATOM    206  CA  GLY    13     -14.596  -9.069  -1.496  0.00-15.00           C  
ATOM    207  HA2 GLY    13     -13.672  -9.330  -1.996  0.00-15.00           H  
ATOM    208  HA3 GLY    13     -14.239  -8.808  -0.558  0.00-15.00           H  
ATOM    209  C   GLY    13     -15.581 -10.235  -1.484  0.00-15.00           C  
ATOM    210  O   GLY    13     -15.935 -10.823  -0.422  0.00-15.00           O  
ATOM    211  N   SER    14     -16.031 -10.638  -2.696  0.00-15.00           N  
ATOM    212  H   SER    14     -15.802 -10.143  -3.521  0.00-15.00           H  
ATOM    213  CA  SER    14     -17.026 -11.683  -2.792  0.00-15.00           C  
ATOM    214  HA  SER    14     -17.356 -11.994  -1.769  0.00-15.00           H  
ATOM    215  CB  SER    14     -18.220 -11.180  -3.509  0.00-15.00           C  
ATOM    216  HB2 SER    14     -18.900 -11.996  -3.719  0.00-15.00           H  
ATOM    217  HB3 SER    14     -17.958 -10.766  -4.489  0.00-15.00           H  
ATOM    218  OG  SER    14     -18.857 -10.128  -2.810  0.00-15.00           O  
ATOM    219  HG  SER    14     -19.184  -9.541  -3.444  0.00-15.00           H  
ATOM    220  C   SER    14     -16.532 -12.905  -3.459  0.00-15.00           C  
ATOM    221  O   SER    14     -17.318 -13.700  -3.917  0.00-15.00           O  
ATOM    222  N   TRP    15     -15.212 -13.161  -3.407  0.00-15.00           N  
ATOM    223  H   TRP    15     -14.662 -12.475  -2.865  0.00-15.00           H  
ATOM    224  CA  TRP    15     -14.549 -14.278  -4.035  0.00-15.00           C  
ATOM    225  HA  TRP    15     -14.781 -14.085  -5.141  0.00-15.00           H  
ATOM    226  CB  TRP    15     -12.998 -14.228  -4.029  0.00-15.00           C  
ATOM    227  HB2 TRP    15     -12.611 -15.178  -4.376  0.00-15.00           H  
ATOM    228  HB3 TRP    15     -12.707 -14.056  -2.985  0.00-15.00           H  
ATOM    229  CG  TRP    15     -12.370 -13.219  -4.950  0.00-15.00           C  
ATOM    230  CD1 TRP    15     -11.794 -12.045  -4.540  0.00-15.00           C  
ATOM    231  HD1 TRP    15     -11.732 -11.726  -3.521  0.00-15.00           H  
ATOM    232  NE1 TRP    15     -11.408 -11.314  -5.659  0.00-15.00           N  
ATOM    233  HE1 TRP    15     -10.935 -10.416  -5.728  0.00-15.00           H  
ATOM    234  CE2 TRP    15     -11.855 -11.908  -6.840  0.00-15.00           C  
ATOM    235  CZ2 TRP    15     -11.919 -11.515  -8.229  0.00-15.00           C  
ATOM    236  HZ2 TRP    15     -11.593 -10.519  -8.495  0.00-15.00           H  
ATOM    237  CH2 TRP    15     -12.452 -12.368  -9.200  0.00-15.00           C  
ATOM    238  HH2 TRP    15     -12.515 -12.259 -10.260  0.00-15.00           H  
ATOM    239  CZ3 TRP    15     -12.816 -13.678  -8.787  0.00-15.00           C  
ATOM    240  HZ3 TRP    15     -13.102 -14.393  -9.496  0.00-15.00           H  
ATOM    241  CE3 TRP    15     -12.807 -14.065  -7.426  0.00-15.00           C  
ATOM    242  HE3 TRP    15     -13.149 -15.094  -7.222  0.00-15.00           H  
ATOM    243  CD2 TRP    15     -12.320 -13.247  -6.409  0.00-15.00           C  
ATOM    244  C   TRP    15     -15.026 -15.678  -3.579  0.00-15.00           C  
ATOM    245  O   TRP    15     -15.177 -16.648  -4.383  0.00-15.00           O  
ATOM    246  N   ALA    16     -15.184 -15.746  -2.234  0.00-15.00           N  
ATOM    247  H   ALA    16     -15.270 -14.902  -1.751  0.00-15.00           H  
ATOM    248  CA  ALA    16     -15.712 -16.883  -1.537  0.00-15.00           C  
ATOM    249  HA  ALA    16     -15.071 -17.727  -1.879  0.00-15.00           H  
ATOM    250  CB  ALA    16     -15.367 -16.760  -0.062  0.00-15.00           C  
ATOM    251  HB1 ALA    16     -16.064 -16.180   0.534  0.00-15.00           H  
ATOM    252  HB2 ALA    16     -14.414 -16.402   0.082  0.00-15.00           H  
ATOM    253  HB3 ALA    16     -15.466 -17.720   0.440  0.00-15.00           H  
ATOM    254  C   ALA    16     -17.180 -17.074  -1.825  0.00-15.00           C  
ATOM    255  O   ALA    16     -17.580 -18.249  -2.080  0.00-15.00           O  
ATOM    256  N   ALA    17     -18.020 -16.075  -1.788  0.00-15.00           N  
ATOM    257  H   ALA    17     -17.614 -15.197  -1.500  0.00-15.00           H  
ATOM    258  CA  ALA    17     -19.429 -16.141  -2.104  0.00-15.00           C  
ATOM    259  HA  ALA    17     -19.758 -16.999  -1.569  0.00-15.00           H  
ATOM    260  CB  ALA    17     -20.138 -14.851  -1.767  0.00-15.00           C  
ATOM    261  HB1 ALA    17     -21.185 -14.931  -2.137  0.00-15.00           H  
ATOM    262  HB2 ALA    17     -19.710 -13.969  -2.243  0.00-15.00           H  
ATOM    263  HB3 ALA    17     -20.129 -14.572  -0.672  0.00-15.00           H  
ATOM    264  C   ALA    17     -19.695 -16.484  -3.568  0.00-15.00           C  
ATOM    265  O   ALA    17     -20.579 -17.257  -3.928  0.00-15.00           O  
ATOM    266  N   ILE    18     -18.918 -15.955  -4.514  0.00-15.00           N  
ATOM    267  H   ILE    18     -18.358 -15.228  -4.192  0.00-15.00           H  
ATOM    268  CA  ILE    18     -18.924 -16.396  -5.903  0.00-15.00           C  
ATOM    269  HA  ILE    18     -19.963 -16.495  -6.333  0.00-15.00           H  
ATOM    270  CB  ILE    18     -18.100 -15.345  -6.744  0.00-15.00           C  
ATOM    271  HB  ILE    18     -17.152 -15.210  -6.192  0.00-15.00           H  
ATOM    272  CG2 ILE    18     -17.877 -15.656  -8.250  0.00-15.00           C  
ATOM    273 HG21 ILE    18     -18.633 -15.095  -8.843  0.00-15.00           H  
ATOM    274 HG22 ILE    18     -16.891 -15.444  -8.600  0.00-15.00           H  
ATOM    275 HG23 ILE    18     -17.984 -16.710  -8.374  0.00-15.00           H  
ATOM    276  CG1 ILE    18     -18.738 -13.911  -6.730  0.00-15.00           C  
ATOM    277 HG12 ILE    18     -18.153 -13.235  -7.322  0.00-15.00           H  
ATOM    278 HG13 ILE    18     -18.831 -13.459  -5.692  0.00-15.00           H  
ATOM    279  CD1 ILE    18     -20.143 -13.746  -7.284  0.00-15.00           C  
ATOM    280 HD11 ILE    18     -20.548 -12.753  -7.252  0.00-15.00           H  
ATOM    281 HD12 ILE    18     -20.199 -14.001  -8.335  0.00-15.00           H  
ATOM    282 HD13 ILE    18     -20.824 -14.451  -6.856  0.00-15.00           H  
ATOM    283  C   ILE    18     -18.407 -17.862  -6.087  0.00-15.00           C  
ATOM    284  O   ILE    18     -19.028 -18.584  -6.872  0.00-15.00           O  
ATOM    285  N   TYR    19     -17.316 -18.299  -5.405  0.00-15.00           N  
ATOM    286  H   TYR    19     -16.845 -17.690  -4.762  0.00-15.00           H  
ATOM    287  CA  TYR    19     -16.980 -19.703  -5.363  0.00-15.00           C  
ATOM    288  HA  TYR    19     -16.745 -20.039  -6.416  0.00-15.00           H  
ATOM    289  CB  TYR    19     -15.693 -19.940  -4.514  0.00-15.00           C  
ATOM    290  HB2 TYR    19     -14.935 -19.206  -4.899  0.00-15.00           H  
ATOM    291  HB3 TYR    19     -15.820 -19.676  -3.443  0.00-15.00           H  
ATOM    292  CG  TYR    19     -15.166 -21.367  -4.601  0.00-15.00           C  
ATOM    293  CD1 TYR    19     -14.534 -21.901  -5.692  0.00-15.00           C  
ATOM    294  HD1 TYR    19     -14.339 -21.194  -6.487  0.00-15.00           H  
ATOM    295  CE1 TYR    19     -14.229 -23.277  -5.916  0.00-15.00           C  
ATOM    296  HE1 TYR    19     -13.840 -23.637  -6.878  0.00-15.00           H  
ATOM    297  CZ  TYR    19     -14.380 -24.096  -4.804  0.00-15.00           C  
ATOM    298  OH  TYR    19     -14.194 -25.479  -4.965  0.00-15.00           O  
ATOM    299  HH  TYR    19     -13.455 -25.671  -5.644  0.00-15.00           H  
ATOM    300  CE2 TYR    19     -14.986 -23.600  -3.654  0.00-15.00           C  
ATOM    301  HE2 TYR    19     -15.267 -24.273  -2.868  0.00-15.00           H  
ATOM    302  CD2 TYR    19     -15.397 -22.245  -3.533  0.00-15.00           C  
ATOM    303  HD2 TYR    19     -15.921 -21.845  -2.664  0.00-15.00           H  
ATOM    304  C   TYR    19     -18.146 -20.614  -4.852  0.00-15.00           C  
ATOM    305  O   TYR    19     -18.375 -21.614  -5.513  0.00-15.00           O  
ATOM    306  N   GLN    20     -18.930 -20.196  -3.799  0.00-15.00           N  
ATOM    307  H   GLN    20     -18.664 -19.341  -3.341  0.00-15.00           H  
ATOM    308  CA  GLN    20     -20.055 -21.015  -3.246  0.00-15.00           C  
ATOM    309  HA  GLN    20     -19.611 -21.990  -2.884  0.00-15.00           H  
ATOM    310  CB  GLN    20     -20.717 -20.372  -1.983  0.00-15.00           C  
ATOM    311  HB2 GLN    20     -21.520 -19.750  -2.432  0.00-15.00           H  
ATOM    312  HB3 GLN    20     -20.041 -19.640  -1.534  0.00-15.00           H  
ATOM    313  CG  GLN    20     -21.339 -21.311  -0.880  0.00-15.00           C  
ATOM    314  HG2 GLN    20     -21.932 -20.703  -0.196  0.00-15.00           H  
ATOM    315  HG3 GLN    20     -22.108 -21.978  -1.325  0.00-15.00           H  
ATOM    316  CD  GLN    20     -20.315 -22.148  -0.178  0.00-15.00           C  
ATOM    317  OE1 GLN    20     -19.084 -21.994  -0.409  0.00-15.00           O  
ATOM    318  NE2 GLN    20     -20.831 -23.132   0.587  0.00-15.00           N  
ATOM    319 HE21 GLN    20     -20.214 -23.764   1.026  0.00-15.00           H  
ATOM    320 HE22 GLN    20     -21.772 -23.097   0.899  0.00-15.00           H  
ATOM    321  C   GLN    20     -21.115 -21.347  -4.296  0.00-15.00           C  
ATOM    322  O   GLN    20     -21.575 -22.490  -4.402  0.00-15.00           O  
ATOM    323  N   ASH    21     -21.337 -20.466  -5.274  0.00-15.00           N  
ATOM    324  H   ASH    21     -20.866 -19.616  -5.190  0.00-15.00           H  
ATOM    325  CA  ASH    21     -22.441 -20.455  -6.336  0.00-15.00           C  
ATOM    326  HA  ASH    21     -23.286 -20.931  -5.919  0.00-15.00           H  
ATOM    327  CB  ASH    21     -22.589 -19.015  -6.940  0.00-15.00           C  
ATOM    328  HB2 ASH    21     -23.220 -19.091  -7.818  0.00-15.00           H  
ATOM    329  HB3 ASH    21     -21.627 -18.612  -7.207  0.00-15.00           H  
ATOM    330  CG  ASH    21     -23.323 -18.030  -6.035  0.00-15.00           C  
ATOM    331  OD1 ASH    21     -23.750 -18.395  -4.814  0.00-15.00           O  
ATOM    332  OD2 ASH    21     -23.380 -16.856  -6.381  0.00-15.00           O  
ATOM    333  HD1 ASH    21     -23.998 -17.614  -4.388  0.00-15.00           H  
ATOM    334  C   ASH    21     -22.052 -21.378  -7.476  0.00-15.00           C  
ATOM    335  O   ASH    21     -22.953 -22.111  -7.918  0.00-15.00           O  
ATOM    336  N   ILE    22     -20.788 -21.374  -7.971  0.00-15.00           N  
ATOM    337  H   ILE    22     -20.078 -20.725  -7.626  0.00-15.00           H  
ATOM    338  CA  ILE    22     -20.415 -22.348  -8.992  0.00-15.00           C  
ATOM    339  HA  ILE    22     -21.302 -22.514  -9.660  0.00-15.00           H  
ATOM    340  CB  ILE    22     -19.204 -21.902  -9.793  0.00-15.00           C  
ATOM    341  HB  ILE    22     -18.823 -22.684 -10.526  0.00-15.00           H  
ATOM    342  CG2 ILE    22     -19.691 -20.680 -10.565  0.00-15.00           C  
ATOM    343 HG21 ILE    22     -20.537 -20.949 -11.228  0.00-15.00           H  
ATOM    344 HG22 ILE    22     -18.879 -20.513 -11.261  0.00-15.00           H  
ATOM    345 HG23 ILE    22     -20.056 -19.851  -9.986  0.00-15.00           H  
ATOM    346  CG1 ILE    22     -17.882 -21.529  -9.099  0.00-15.00           C  
ATOM    347 HG12 ILE    22     -17.328 -20.923  -9.823  0.00-15.00           H  
ATOM    348 HG13 ILE    22     -18.132 -20.922  -8.213  0.00-15.00           H  
ATOM    349  CD1 ILE    22     -17.159 -22.706  -8.468  0.00-15.00           C  
ATOM    350 HD11 ILE    22     -16.139 -22.367  -8.424  0.00-15.00           H  
ATOM    351 HD12 ILE    22     -17.506 -22.964  -7.431  0.00-15.00           H  
ATOM    352 HD13 ILE    22     -17.296 -23.661  -8.975  0.00-15.00           H  
ATOM    353  C   ILE    22     -20.276 -23.757  -8.387  0.00-15.00           C  
ATOM    354  O   ILE    22     -20.307 -24.733  -9.108  0.00-15.00           O  
ATOM    355  N   ARG    23     -20.000 -23.814  -7.078  0.00-15.00           N  
ATOM    356  H   ARG    23     -19.628 -22.979  -6.637  0.00-15.00           H  
ATOM    357  CA  ARG    23     -19.977 -25.048  -6.305  0.00-15.00           C  
ATOM    358  HA  ARG    23     -19.613 -25.774  -6.989  0.00-15.00           H  
ATOM    359  CB  ARG    23     -19.134 -24.915  -5.010  0.00-15.00           C  
ATOM    360  HB2 ARG    23     -18.252 -24.311  -5.127  0.00-15.00           H  
ATOM    361  HB3 ARG    23     -19.597 -24.177  -4.396  0.00-15.00           H  
ATOM    362  CG  ARG    23     -19.046 -26.185  -4.117  0.00-15.00           C  
ATOM    363  HG2 ARG    23     -20.055 -26.539  -3.931  0.00-15.00           H  
ATOM    364  HG3 ARG    23     -18.545 -26.971  -4.712  0.00-15.00           H  
ATOM    365  CD  ARG    23     -18.506 -25.929  -2.764  0.00-15.00           C  
ATOM    366  HD2 ARG    23     -19.096 -25.139  -2.368  0.00-15.00           H  
ATOM    367  HD3 ARG    23     -17.481 -25.543  -2.838  0.00-15.00           H  
ATOM    368  NE  ARG    23     -18.588 -27.082  -1.856  0.00-15.00           N  
ATOM    369  HE  ARG    23     -19.214 -27.801  -2.220  0.00-15.00           H  
ATOM    370  CZ  ARG    23     -17.756 -27.370  -0.851  0.00-15.00           C  
ATOM    371  NH1 ARG    23     -16.887 -26.504  -0.320  0.00-15.00           N  
ATOM    372 HH11 ARG    23     -16.955 -25.467  -0.478  0.00-15.00           H  
ATOM    373 HH12 ARG    23     -16.233 -26.653   0.476  0.00-15.00           H  
ATOM    374  NH2 ARG    23     -17.871 -28.529  -0.301  0.00-15.00           N  
ATOM    375 HH21 ARG    23     -18.711 -29.158  -0.352  0.00-15.00           H  
ATOM    376 HH22 ARG    23     -17.003 -28.924   0.132  0.00-15.00           H  
ATOM    377  C   ARG    23     -21.417 -25.530  -6.045  0.00-15.00           C  
ATOM    378  O   ARG    23     -21.757 -26.736  -6.067  0.00-15.00           O  
ATOM    379  N   HIE    24     -22.409 -24.640  -5.936  0.00-15.00           N  
ATOM    380  H   HIE    24     -22.133 -23.648  -5.837  0.00-15.00           H  
ATOM    381  CA  HIE    24     -23.819 -24.979  -5.812  0.00-15.00           C  
ATOM    382  HA  HIE    24     -23.974 -25.733  -5.074  0.00-15.00           H  
ATOM    383  CB  HIE    24     -24.509 -23.818  -5.239  0.00-15.00           C  
ATOM    384  HB2 HIE    24     -24.449 -23.031  -6.043  0.00-15.00           H  
ATOM    385  HB3 HIE    24     -23.998 -23.372  -4.387  0.00-15.00           H  
ATOM    386  CG  HIE    24     -25.969 -24.073  -4.833  0.00-15.00           C  
ATOM    387  ND1 HIE    24     -27.069 -23.708  -5.654  0.00-15.00           N  
ATOM    388  CE1 HIE    24     -28.159 -24.031  -5.008  0.00-15.00           C  
ATOM    389  HE1 HIE    24     -29.184 -23.841  -5.310  0.00-15.00           H  
ATOM    390  NE2 HIE    24     -27.835 -24.629  -3.879  0.00-15.00           N  
ATOM    391  HE2 HIE    24     -28.597 -25.006  -3.270  0.00-15.00           H  
ATOM    392  CD2 HIE    24     -26.476 -24.597  -3.680  0.00-15.00           C  
ATOM    393  HD2 HIE    24     -25.966 -25.030  -2.836  0.00-15.00           H  
ATOM    394  C   HIE    24     -24.287 -25.428  -7.199  0.00-15.00           C  
ATOM    395  O   HIE    24     -24.825 -26.583  -7.248  0.00-15.00           O  
ATOM    396  N   GLH    25     -24.010 -24.804  -8.268  0.00-15.00           N  
ATOM    397  H   GLH    25     -23.395 -23.982  -8.339  0.00-15.00           H  
ATOM    398  CA  GLH    25     -24.591 -25.152  -9.586  0.00-15.00           C  
ATOM    399  HA  GLH    25     -25.582 -25.566  -9.393  0.00-15.00           H  
ATOM    400  CB  GLH    25     -24.495 -23.856 -10.389  0.00-15.00           C  
ATOM    401  HB2 GLH    25     -23.461 -23.459 -10.452  0.00-15.00           H  
ATOM    402  HB3 GLH    25     -24.871 -23.966 -11.436  0.00-15.00           H  
ATOM    403  CG  GLH    25     -25.477 -22.746  -9.817  0.00-15.00           C  
ATOM    404  HG2 GLH    25     -26.463 -22.977 -10.189  0.00-15.00           H  
ATOM    405  HG3 GLH    25     -25.303 -22.633  -8.808  0.00-15.00           H  
ATOM    406  CD  GLH    25     -25.139 -21.496 -10.458  0.00-15.00           C  
ATOM    407  OE1 GLH    25     -24.832 -21.461 -11.789  0.00-15.00           O  
ATOM    408  OE2 GLH    25     -24.917 -20.480  -9.789  0.00-15.00           O  
ATOM    409  HE1 GLH    25     -24.426 -20.620 -11.969  0.00-15.00           H  
ATOM    410  C   GLH    25     -23.794 -26.134 -10.464  0.00-15.00           C  
ATOM    411  O   GLH    25     -24.219 -26.539 -11.564  0.00-15.00           O  
ATOM    412  N   ALA    26     -22.661 -26.676  -9.959  0.00-15.00           N  
ATOM    413  H   ALA    26     -22.209 -26.284  -9.108  0.00-15.00           H  
ATOM    414  CA  ALA    26     -21.871 -27.669 -10.692  0.00-15.00           C  
ATOM    415  HA  ALA    26     -21.524 -27.233 -11.679  0.00-15.00           H  
ATOM    416  CB  ALA    26     -20.706 -27.971  -9.755  0.00-15.00           C  
ATOM    417  HB1 ALA    26     -20.193 -28.922  -9.951  0.00-15.00           H  
ATOM    418  HB2 ALA    26     -19.965 -27.090  -9.723  0.00-15.00           H  
ATOM    419  HB3 ALA    26     -21.125 -28.137  -8.735  0.00-15.00           H  
ATOM    420  C   ALA    26     -22.592 -28.972 -10.985  0.00-15.00           C  
ATOM    421  O   ALA    26     -23.566 -29.201 -10.247  0.00-15.00           O  
ATOM    422  N   SER    27     -22.181 -29.692 -12.053  0.00-15.00           N  
ATOM    423  H   SER    27     -21.438 -29.339 -12.646  0.00-15.00           H  
ATOM    424  CA  SER    27     -23.043 -30.855 -12.415  0.00-15.00           C  
ATOM    425  HA  SER    27     -24.087 -30.482 -12.323  0.00-15.00           H  
ATOM    426  CB  SER    27     -22.872 -31.219 -13.905  0.00-15.00           C  
ATOM    427  HB2 SER    27     -21.916 -31.568 -14.190  0.00-15.00           H  
ATOM    428  HB3 SER    27     -23.579 -32.019 -14.054  0.00-15.00           H  
ATOM    429  OG  SER    27     -23.041 -30.130 -14.797  0.00-15.00           O  
ATOM    430  HG  SER    27     -22.400 -29.429 -14.671  0.00-15.00           H  
ATOM    431  C   SER    27     -22.702 -32.099 -11.557  0.00-15.00           C  
ATOM    432  O   SER    27     -21.575 -32.381 -11.225  0.00-15.00           O  
ATOM    433  N   ASH    28     -23.740 -32.923 -11.300  0.00-15.00           N  
ATOM    434  H   ASH    28     -24.705 -32.535 -11.499  0.00-15.00           H  
ATOM    435  CA  ASH    28     -23.584 -34.155 -10.575  0.00-15.00           C  
ATOM    436  HA  ASH    28     -22.604 -34.297 -10.256  0.00-15.00           H  
ATOM    437  CB  ASH    28     -24.368 -34.073  -9.250  0.00-15.00           C  
ATOM    438  HB2 ASH    28     -25.479 -34.019  -9.593  0.00-15.00           H  
ATOM    439  HB3 ASH    28     -24.034 -33.210  -8.636  0.00-15.00           H  
ATOM    440  CG  ASH    28     -24.175 -35.311  -8.376  0.00-15.00           C  
ATOM    441  OD1 ASH    28     -23.127 -36.094  -8.716  0.00-15.00           O  
ATOM    442  OD2 ASH    28     -24.978 -35.584  -7.535  0.00-15.00           O  
ATOM    443  HD1 ASH    28     -22.997 -36.914  -8.351  0.00-15.00           H  
ATOM    444  C   ASH    28     -23.908 -35.283 -11.474  0.00-15.00           C  
ATOM    445  O   ASH    28     -25.106 -35.376 -11.812  0.00-15.00           O  
ATOM    446  N   PHE    29     -22.896 -36.023 -11.989  0.00-15.00           N  
ATOM    447  H   PHE    29     -21.963 -35.703 -11.698  0.00-15.00           H  
ATOM    448  CA  PHE    29     -23.033 -37.203 -12.839  0.00-15.00           C  
ATOM    449  HA  PHE    29     -24.082 -37.372 -12.972  0.00-15.00           H  
ATOM    450  CB  PHE    29     -22.353 -37.030 -14.189  0.00-15.00           C  
ATOM    451  HB2 PHE    29     -21.275 -36.773 -14.098  0.00-15.00           H  
ATOM    452  HB3 PHE    29     -22.303 -37.930 -14.775  0.00-15.00           H  
ATOM    453  CG  PHE    29     -22.879 -35.960 -15.053  0.00-15.00           C  
ATOM    454  CD1 PHE    29     -24.155 -36.066 -15.597  0.00-15.00           C  
ATOM    455  HD1 PHE    29     -24.663 -37.008 -15.359  0.00-15.00           H  
ATOM    456  CE1 PHE    29     -24.651 -35.061 -16.455  0.00-15.00           C  
ATOM    457  HE1 PHE    29     -25.647 -35.160 -16.781  0.00-15.00           H  
ATOM    458  CZ  PHE    29     -23.836 -33.905 -16.675  0.00-15.00           C  
ATOM    459  HZ  PHE    29     -24.248 -33.023 -17.171  0.00-15.00           H  
ATOM    460  CE2 PHE    29     -22.512 -33.781 -16.207  0.00-15.00           C  
ATOM    461  HE2 PHE    29     -21.983 -32.892 -16.451  0.00-15.00           H  
ATOM    462  CD2 PHE    29     -22.021 -34.840 -15.386  0.00-15.00           C  
ATOM    463  HD2 PHE    29     -20.963 -34.764 -15.016  0.00-15.00           H  
ATOM    464  C   PHE    29     -22.419 -38.478 -12.052  0.00-15.00           C  
ATOM    465  O   PHE    29     -21.703 -38.279 -11.065  0.00-15.00           O  
ATOM    466  N   PRO    30     -22.782 -39.710 -12.426  0.00-15.00           N  
ATOM    467  CD  PRO    30     -23.660 -40.143 -13.533  0.00-15.00           C  
ATOM    468  HD2 PRO    30     -23.230 -39.868 -14.553  0.00-15.00           H  
ATOM    469  HD3 PRO    30     -24.496 -39.466 -13.440  0.00-15.00           H  
ATOM    470  CG  PRO    30     -23.960 -41.650 -13.430  0.00-15.00           C  
ATOM    471  HG2 PRO    30     -25.076 -41.764 -13.428  0.00-15.00           H  
ATOM    472  HG3 PRO    30     -23.614 -42.095 -14.376  0.00-15.00           H  
ATOM    473  CB  PRO    30     -23.268 -42.027 -12.176  0.00-15.00           C  
ATOM    474  HB2 PRO    30     -24.141 -42.157 -11.440  0.00-15.00           H  
ATOM    475  HB3 PRO    30     -22.784 -43.041 -12.240  0.00-15.00           H  
ATOM    476  CA  PRO    30     -22.299 -40.880 -11.740  0.00-15.00           C  
ATOM    477  HA  PRO    30     -22.469 -40.744 -10.670  0.00-15.00           H  
ATOM    478  C   PRO    30     -20.823 -41.122 -12.063  0.00-15.00           C  
ATOM    479  O   PRO    30     -20.353 -40.840 -13.153  0.00-15.00           O  
ATOM    480  N   CYS    31     -20.097 -41.740 -11.104  0.00-15.00           N  
ATOM    481  H   CYS    31     -20.605 -41.950 -10.249  0.00-15.00           H  
ATOM    482  CA  CYS    31     -18.740 -42.348 -11.195  0.00-15.00           C  
ATOM    483  HA  CYS    31     -18.566 -42.421 -12.214  0.00-15.00           H  
ATOM    484  CB  CYS    31     -17.711 -41.499 -10.444  0.00-15.00           C  
ATOM    485  HB2 CYS    31     -17.564 -40.626 -11.010  0.00-15.00           H  
ATOM    486  HB3 CYS    31     -16.733 -42.007 -10.466  0.00-15.00           H  
ATOM    487  SG  CYS    31     -18.163 -41.119  -8.730  0.00-15.00           S  
ATOM    488  HG  CYS    31     -19.286 -40.409  -9.090  0.00-15.00           H  
ATOM    489  C   CYS    31     -18.756 -43.820 -10.690  0.00-15.00           C  
ATOM    490  O   CYS    31     -17.913 -44.269  -9.923  0.00-15.00           O  
ATOM    491  N   ARN    32     -19.710 -44.590 -11.212  0.00-15.00           N  
ATOM    492  H   ARN    32     -20.317 -44.198 -11.949  0.00-15.00           H  
ATOM    493  CA  ARN    32     -20.060 -45.989 -10.892  0.00-15.00           C  
ATOM    494  HA  ARN    32     -20.420 -46.030  -9.866  0.00-15.00           H  
ATOM    495  CB  ARN    32     -21.118 -46.463 -11.867  0.00-15.00           C  
ATOM    496  HB2 ARN    32     -20.747 -46.413 -12.960  0.00-15.00           H  
ATOM    497  HB3 ARN    32     -22.044 -45.866 -11.777  0.00-15.00           H  
ATOM    498  CG  ARN    32     -21.584 -47.897 -11.491  0.00-15.00           C  
ATOM    499  HG2 ARN    32     -20.738 -48.532 -11.278  0.00-15.00           H  
ATOM    500  HG3 ARN    32     -22.165 -47.909 -10.617  0.00-15.00           H  
ATOM    501  CD  ARN    32     -22.344 -48.540 -12.606  0.00-15.00           C  
ATOM    502  HD2 ARN    32     -23.059 -47.800 -13.022  0.00-15.00           H  
ATOM    503  HD3 ARN    32     -22.812 -49.444 -12.251  0.00-15.00           H  
ATOM    504  NE  ARN    32     -21.416 -49.036 -13.646  0.00-15.00           N  
ATOM    505  HE  ARN    32     -21.221 -50.019 -13.629  0.00-15.00           H  
ATOM    506  CZ  ARN    32     -21.563 -48.492 -14.979  0.00-15.00           C  
ATOM    507  NH1 ARN    32     -22.550 -47.692 -15.255  0.00-15.00           N  
ATOM    508 HH11 ARN    32     -23.060 -47.973 -16.093  0.00-15.00           H  
ATOM    509  NH2 ARN    32     -20.699 -49.053 -15.931  0.00-15.00           N  
ATOM    510 HH21 ARN    32     -21.195 -49.733 -16.517  0.00-15.00           H  
ATOM    511 HH22 ARN    32     -19.872 -49.483 -15.467  0.00-15.00           H  
ATOM    512  C   ARN    32     -18.837 -46.966 -10.969  0.00-15.00           C  
ATOM    513  O   ARN    32     -18.526 -47.678 -10.040  0.00-15.00           O  
ATOM    514  N   VAL    33     -18.221 -46.986 -12.145  0.00-15.00           N  
ATOM    515  H   VAL    33     -18.519 -46.270 -12.819  0.00-15.00           H  
ATOM    516  CA  VAL    33     -16.980 -47.750 -12.539  0.00-15.00           C  
ATOM    517  HA  VAL    33     -17.138 -48.834 -12.476  0.00-15.00           H  
ATOM    518  CB  VAL    33     -16.482 -47.525 -14.047  0.00-15.00           C  
ATOM    519  HB  VAL    33     -16.339 -46.485 -14.330  0.00-15.00           H  
ATOM    520  CG1 VAL    33     -15.227 -48.319 -14.372  0.00-15.00           C  
ATOM    521 HG11 VAL    33     -14.708 -48.846 -13.520  0.00-15.00           H  
ATOM    522 HG12 VAL    33     -15.279 -48.998 -15.302  0.00-15.00           H  
ATOM    523 HG13 VAL    33     -14.500 -47.506 -14.487  0.00-15.00           H  
ATOM    524  CG2 VAL    33     -17.595 -48.042 -15.002  0.00-15.00           C  
ATOM    525 HG21 VAL    33     -17.566 -47.694 -16.038  0.00-15.00           H  
ATOM    526 HG22 VAL    33     -17.570 -49.138 -15.074  0.00-15.00           H  
ATOM    527 HG23 VAL    33     -18.572 -47.621 -14.563  0.00-15.00           H  
ATOM    528  C   VAL    33     -15.888 -47.498 -11.573  0.00-15.00           C  
ATOM    529  O   VAL    33     -15.348 -48.342 -10.857  0.00-15.00           O  
ATOM    530  N   ALA    34     -15.557 -46.160 -11.474  0.00-15.00           N  
ATOM    531  H   ALA    34     -16.050 -45.485 -11.999  0.00-15.00           H  
ATOM    532  CA  ALA    34     -14.534 -45.610 -10.547  0.00-15.00           C  
ATOM    533  HA  ALA    34     -13.563 -45.932 -10.893  0.00-15.00           H  
ATOM    534  CB  ALA    34     -14.503 -44.047 -10.486  0.00-15.00           C  
ATOM    535  HB1 ALA    34     -13.761 -43.662  -9.806  0.00-15.00           H  
ATOM    536  HB2 ALA    34     -15.488 -43.720 -10.101  0.00-15.00           H  
ATOM    537  HB3 ALA    34     -14.236 -43.574 -11.445  0.00-15.00           H  
ATOM    538  C   ALA    34     -14.672 -46.146  -9.049  0.00-15.00           C  
ATOM    539  O   ALA    34     -13.699 -46.437  -8.387  0.00-15.00           O  
ATOM    540  N   LYS    35     -15.891 -46.149  -8.551  0.00-15.00           N  
ATOM    541  H   LYS    35     -16.647 -45.913  -9.168  0.00-15.00           H  
ATOM    542  CA  LYS    35     -16.369 -46.673  -7.335  0.00-15.00           C  
ATOM    543  HA  LYS    35     -15.773 -46.351  -6.553  0.00-15.00           H  
ATOM    544  CB  LYS    35     -17.739 -46.151  -7.027  0.00-15.00           C  
ATOM    545  HB2 LYS    35     -18.211 -46.699  -6.231  0.00-15.00           H  
ATOM    546  HB3 LYS    35     -18.323 -46.181  -7.927  0.00-15.00           H  
ATOM    547  CG  LYS    35     -17.764 -44.646  -6.531  0.00-15.00           C  
ATOM    548  HG2 LYS    35     -17.179 -43.978  -7.173  0.00-15.00           H  
ATOM    549  HG3 LYS    35     -17.119 -44.622  -5.667  0.00-15.00           H  
ATOM    550  CD  LYS    35     -19.113 -44.185  -6.197  0.00-15.00           C  
ATOM    551  HD2 LYS    35     -19.825 -44.961  -5.944  0.00-15.00           H  
ATOM    552  HD3 LYS    35     -19.565 -43.595  -6.985  0.00-15.00           H  
ATOM    553  CE  LYS    35     -19.003 -43.139  -4.969  0.00-15.00           C  
ATOM    554  HE2 LYS    35     -18.302 -42.402  -5.322  0.00-15.00           H  
ATOM    555  HE3 LYS    35     -18.769 -43.632  -4.049  0.00-15.00           H  
ATOM    556  NZ  LYS    35     -20.255 -42.424  -4.668  0.00-15.00           N  
ATOM    557  HZ1 LYS    35     -20.057 -41.589  -4.043  0.00-15.00           H  
ATOM    558  HZ2 LYS    35     -20.946 -43.112  -4.266  0.00-15.00           H  
ATOM    559  HZ3 LYS    35     -20.623 -42.082  -5.571  0.00-15.00           H  
ATOM    560  C   LYS    35     -16.374 -48.174  -7.244  0.00-15.00           C  
ATOM    561  O   LYS    35     -16.425 -48.646  -6.129  0.00-15.00           O  
ATOM    562  N   LEU    36     -16.143 -48.917  -8.324  0.00-15.00           N  
ATOM    563  H   LEU    36     -16.175 -48.504  -9.261  0.00-15.00           H  
ATOM    564  CA  LEU    36     -16.142 -50.370  -8.239  0.00-15.00           C  
ATOM    565  HA  LEU    36     -17.084 -50.739  -7.855  0.00-15.00           H  
ATOM    566  CB  LEU    36     -15.944 -51.123  -9.529  0.00-15.00           C  
ATOM    567  HB2 LEU    36     -14.896 -50.991  -9.906  0.00-15.00           H  
ATOM    568  HB3 LEU    36     -15.927 -52.180  -9.390  0.00-15.00           H  
ATOM    569  CG  LEU    36     -16.970 -50.813 -10.655  0.00-15.00           C  
ATOM    570  HG  LEU    36     -17.046 -49.733 -10.790  0.00-15.00           H  
ATOM    571  CD1 LEU    36     -16.557 -51.400 -11.995  0.00-15.00           C  
ATOM    572 HD11 LEU    36     -15.923 -50.722 -12.498  0.00-15.00           H  
ATOM    573 HD12 LEU    36     -17.368 -51.655 -12.633  0.00-15.00           H  
ATOM    574 HD13 LEU    36     -16.032 -52.242 -11.751  0.00-15.00           H  
ATOM    575  CD2 LEU    36     -18.343 -51.337 -10.274  0.00-15.00           C  
ATOM    576 HD21 LEU    36     -18.552 -51.195  -9.193  0.00-15.00           H  
ATOM    577 HD22 LEU    36     -19.111 -50.905 -10.835  0.00-15.00           H  
ATOM    578 HD23 LEU    36     -18.341 -52.431 -10.374  0.00-15.00           H  
ATOM    579  C   LEU    36     -15.031 -50.928  -7.341  0.00-15.00           C  
ATOM    580  O   LEU    36     -13.932 -50.385  -7.407  0.00-15.00           O  
ATOM    581  N   PRO    37     -15.242 -51.986  -6.557  0.00-15.00           N  
ATOM    582  CD  PRO    37     -16.557 -52.549  -6.273  0.00-15.00           C  
ATOM    583  HD2 PRO    37     -16.879 -53.285  -7.105  0.00-15.00           H  
ATOM    584  HD3 PRO    37     -17.318 -51.775  -6.215  0.00-15.00           H  
ATOM    585  CG  PRO    37     -16.360 -53.372  -4.970  0.00-15.00           C  
ATOM    586  HG2 PRO    37     -17.078 -54.175  -5.019  0.00-15.00           H  
ATOM    587  HG3 PRO    37     -16.550 -52.603  -4.275  0.00-15.00           H  
ATOM    588  CB  PRO    37     -14.930 -53.740  -4.945  0.00-15.00           C  
ATOM    589  HB2 PRO    37     -14.619 -53.937  -3.901  0.00-15.00           H  
ATOM    590  HB3 PRO    37     -14.799 -54.596  -5.637  0.00-15.00           H  
ATOM    591  CA  PRO    37     -14.309 -52.464  -5.611  0.00-15.00           C  
ATOM    592  HA  PRO    37     -14.177 -51.787  -4.803  0.00-15.00           H  
ATOM    593  C   PRO    37     -12.989 -52.791  -6.233  0.00-15.00           C  
ATOM    594  O   PRO    37     -11.968 -52.424  -5.679  0.00-15.00           O  
ATOM    595  N   LYN    38     -13.005 -53.487  -7.368  0.00-15.00           N  
ATOM    596  H   LYN    38     -13.882 -53.877  -7.700  0.00-15.00           H  
ATOM    597  CA  LYN    38     -11.758 -53.846  -7.990  0.00-15.00           C  
ATOM    598  HA  LYN    38     -11.145 -54.497  -7.335  0.00-15.00           H  
ATOM    599  CB  LYN    38     -12.011 -54.656  -9.264  0.00-15.00           C  
ATOM    600  HB2 LYN    38     -12.545 -55.562  -8.940  0.00-15.00           H  
ATOM    601  HB3 LYN    38     -11.118 -54.934  -9.774  0.00-15.00           H  
ATOM    602  CG  LYN    38     -12.803 -53.988 -10.342  0.00-15.00           C  
ATOM    603  HG2 LYN    38     -12.385 -52.995 -10.497  0.00-15.00           H  
ATOM    604  HG3 LYN    38     -13.871 -53.883  -9.969  0.00-15.00           H  
ATOM    605  CD  LYN    38     -12.918 -54.756 -11.602  0.00-15.00           C  
ATOM    606  HD2 LYN    38     -11.938 -55.075 -11.886  0.00-15.00           H  
ATOM    607  HD3 LYN    38     -13.578 -55.567 -11.465  0.00-15.00           H  
ATOM    608  CE  LYN    38     -13.351 -53.774 -12.735  0.00-15.00           C  
ATOM    609  HE2 LYN    38     -14.426 -53.546 -12.559  0.00-15.00           H  
ATOM    610  HE3 LYN    38     -12.880 -52.854 -12.582  0.00-15.00           H  
ATOM    611  NZ  LYN    38     -13.194 -54.300 -14.080  0.00-15.00           N  
ATOM    612  HZ1 LYN    38     -12.496 -55.031 -14.004  0.00-15.00           H  
ATOM    613  HZ2 LYN    38     -12.756 -53.597 -14.658  0.00-15.00           H  
ATOM    614  C   LYN    38     -10.907 -52.606  -8.346  0.00-15.00           C  
ATOM    615  O   LYN    38      -9.714 -52.804  -8.511  0.00-15.00           O  
ATOM    616  N   ASN    39     -11.506 -51.514  -8.496  0.00-15.00           N  
ATOM    617  H   ASN    39     -12.524 -51.496  -8.436  0.00-15.00           H  
ATOM    618  CA  ASN    39     -10.757 -50.236  -8.848  0.00-15.00           C  
ATOM    619  HA  ASN    39      -9.854 -50.511  -9.414  0.00-15.00           H  
ATOM    620  CB  ASN    39     -11.631 -49.338  -9.823  0.00-15.00           C  
ATOM    621  HB2 ASN    39     -11.121 -48.345  -9.991  0.00-15.00           H  
ATOM    622  HB3 ASN    39     -12.608 -49.117  -9.404  0.00-15.00           H  
ATOM    623  CG  ASN    39     -11.803 -49.920 -11.234  0.00-15.00           C  
ATOM    624  OD1 ASN    39     -10.898 -50.593 -11.720  0.00-15.00           O  
ATOM    625  ND2 ASN    39     -12.988 -49.878 -11.825  0.00-15.00           N  
ATOM    626 HD21 ASN    39     -13.252 -50.406 -12.654  0.00-15.00           H  
ATOM    627 HD22 ASN    39     -13.563 -49.150 -11.421  0.00-15.00           H  
ATOM    628  C   ASN    39     -10.289 -49.376  -7.692  0.00-15.00           C  
ATOM    629  O   ASN    39      -9.657 -48.377  -7.958  0.00-15.00           O  
ATOM    630  N   LYN    40     -10.641 -49.758  -6.471  0.00-15.00           N  
ATOM    631  H   LYN    40     -11.235 -50.588  -6.353  0.00-15.00           H  
ATOM    632  CA  LYN    40     -10.243 -49.089  -5.240  0.00-15.00           C  
ATOM    633  HA  LYN    40     -10.929 -48.288  -5.144  0.00-15.00           H  
ATOM    634  CB  LYN    40     -10.467 -49.925  -4.014  0.00-15.00           C  
ATOM    635  HB2 LYN    40      -9.689 -50.732  -4.094  0.00-15.00           H  
ATOM    636  HB3 LYN    40     -11.459 -50.407  -4.022  0.00-15.00           H  
ATOM    637  CG  LYN    40     -10.185 -49.161  -2.635  0.00-15.00           C  
ATOM    638  HG2 LYN    40      -9.748 -48.194  -2.832  0.00-15.00           H  
ATOM    639  HG3 LYN    40      -9.555 -49.802  -2.071  0.00-15.00           H  
ATOM    640  CD  LYN    40     -11.423 -48.891  -1.876  0.00-15.00           C  
ATOM    641  HD2 LYN    40     -11.131 -48.366  -0.940  0.00-15.00           H  
ATOM    642  HD3 LYN    40     -12.002 -48.196  -2.482  0.00-15.00           H  
ATOM    643  CE  LYN    40     -12.140 -50.078  -1.285  0.00-15.00           C  
ATOM    644  HE2 LYN    40     -12.525 -50.773  -2.023  0.00-15.00           H  
ATOM    645  HE3 LYN    40     -11.515 -50.709  -0.684  0.00-15.00           H  
ATOM    646  NZ  LYN    40     -13.256 -49.599  -0.494  0.00-15.00           N  
ATOM    647  HZ1 LYN    40     -12.897 -48.841   0.070  0.00-15.00           H  
ATOM    648  HZ2 LYN    40     -13.396 -50.263   0.248  0.00-15.00           H  
ATOM    649  C   LYN    40      -8.822 -48.506  -5.206  0.00-15.00           C  
ATOM    650  O   LYN    40      -8.592 -47.332  -5.054  0.00-15.00           O  
ATOM    651  N   ASN    41      -7.859 -49.383  -5.409  0.00-15.00           N  
ATOM    652  H   ASN    41      -8.248 -50.360  -5.561  0.00-15.00           H  
ATOM    653  CA  ASN    41      -6.441 -49.121  -5.539  0.00-15.00           C  
ATOM    654  HA  ASN    41      -6.120 -48.591  -4.602  0.00-15.00           H  
ATOM    655  CB  ASN    41      -5.666 -50.424  -5.487  0.00-15.00           C  
ATOM    656  HB2 ASN    41      -5.918 -50.935  -4.505  0.00-15.00           H  
ATOM    657  HB3 ASN    41      -4.643 -50.143  -5.272  0.00-15.00           H  
ATOM    658  CG  ASN    41      -5.696 -51.401  -6.706  0.00-15.00           C  
ATOM    659  OD1 ASN    41      -6.093 -51.037  -7.792  0.00-15.00           O  
ATOM    660  ND2 ASN    41      -5.435 -52.696  -6.481  0.00-15.00           N  
ATOM    661 HD21 ASN    41      -5.247 -52.970  -5.496  0.00-15.00           H  
ATOM    662 HD22 ASN    41      -5.379 -53.387  -7.266  0.00-15.00           H  
ATOM    663  C   ASN    41      -5.916 -48.326  -6.751  0.00-15.00           C  
ATOM    664  O   ASN    41      -4.742 -47.995  -6.827  0.00-15.00           O  
ATOM    665  N   ARN    42      -6.783 -47.987  -7.702  0.00-15.00           N  
ATOM    666  H   ARN    42      -7.780 -48.206  -7.618  0.00-15.00           H  
ATOM    667  CA  ARN    42      -6.521 -47.152  -8.905  0.00-15.00           C  
ATOM    668  HA  ARN    42      -5.438 -47.140  -9.117  0.00-15.00           H  
ATOM    669  CB  ARN    42      -7.227 -47.712 -10.144  0.00-15.00           C  
ATOM    670  HB2 ARN    42      -7.258 -47.025 -11.045  0.00-15.00           H  
ATOM    671  HB3 ARN    42      -8.243 -47.941  -9.882  0.00-15.00           H  
ATOM    672  CG  ARN    42      -6.566 -49.089 -10.642  0.00-15.00           C  
ATOM    673  HG2 ARN    42      -6.742 -49.826  -9.946  0.00-15.00           H  
ATOM    674  HG3 ARN    42      -5.500 -48.921 -10.726  0.00-15.00           H  
ATOM    675  CD  ARN    42      -7.207 -49.677 -11.816  0.00-15.00           C  
ATOM    676  HD2 ARN    42      -8.262 -50.034 -11.715  0.00-15.00           H  
ATOM    677  HD3 ARN    42      -7.161 -48.872 -12.589  0.00-15.00           H  
ATOM    678  NE  ARN    42      -6.545 -50.895 -12.242  0.00-15.00           N  
ATOM    679  HE  ARN    42      -7.096 -51.599 -11.699  0.00-15.00           H  
ATOM    680  CZ  ARN    42      -6.509 -51.314 -13.634  0.00-15.00           C  
ATOM    681  NH1 ARN    42      -6.989 -50.658 -14.634  0.00-15.00           N  
ATOM    682 HH11 ARN    42      -6.712 -51.048 -15.576  0.00-15.00           H  
ATOM    683  NH2 ARN    42      -5.988 -52.638 -13.891  0.00-15.00           N  
ATOM    684 HH21 ARN    42      -5.782 -53.139 -13.013  0.00-15.00           H  
ATOM    685 HH22 ARN    42      -6.639 -53.236 -14.342  0.00-15.00           H  
ATOM    686  C   ARN    42      -6.759 -45.633  -8.664  0.00-15.00           C  
ATOM    687  O   ARN    42      -6.503 -44.772  -9.542  0.00-15.00           O  
ATOM    688  N   ASN    43      -7.340 -45.346  -7.505  0.00-15.00           N  
ATOM    689  H   ASN    43      -7.537 -46.094  -6.827  0.00-15.00           H  
ATOM    690  CA  ASN    43      -7.738 -43.984  -7.113  0.00-15.00           C  
ATOM    691  HA  ASN    43      -7.613 -43.189  -7.890  0.00-15.00           H  
ATOM    692  CB  ASN    43      -9.177 -43.991  -6.596  0.00-15.00           C  
ATOM    693  HB2 ASN    43      -9.291 -43.091  -5.937  0.00-15.00           H  
ATOM    694  HB3 ASN    43      -9.283 -44.817  -5.871  0.00-15.00           H  
ATOM    695  CG  ASN    43     -10.240 -43.861  -7.667  0.00-15.00           C  
ATOM    696  OD1 ASN    43     -10.016 -43.325  -8.762  0.00-15.00           O  
ATOM    697  ND2 ASN    43     -11.399 -44.322  -7.354  0.00-15.00           N  
ATOM    698 HD21 ASN    43     -12.175 -44.231  -7.953  0.00-15.00           H  
ATOM    699 HD22 ASN    43     -11.506 -44.697  -6.464  0.00-15.00           H  
ATOM    700  C   ASN    43      -6.858 -43.552  -5.925  0.00-15.00           C  
ATOM    701  O   ASN    43      -6.638 -44.372  -5.028  0.00-15.00           O  
ATOM    702  N   ARG    44      -6.227 -42.366  -5.994  0.00-15.00           N  
ATOM    703  H   ARG    44      -6.358 -41.828  -6.862  0.00-15.00           H  
ATOM    704  CA  ARG    44      -5.408 -41.834  -4.921  0.00-15.00           C  
ATOM    705  HA  ARG    44      -4.899 -42.673  -4.443  0.00-15.00           H  
ATOM    706  CB  ARG    44      -4.394 -40.820  -5.510  0.00-15.00           C  
ATOM    707  HB2 ARG    44      -4.970 -39.945  -5.928  0.00-15.00           H  
ATOM    708  HB3 ARG    44      -3.920 -41.061  -6.464  0.00-15.00           H  
ATOM    709  CG  ARG    44      -3.548 -40.080  -4.461  0.00-15.00           C  
ATOM    710  HG2 ARG    44      -3.128 -40.740  -3.679  0.00-15.00           H  
ATOM    711  HG3 ARG    44      -4.310 -39.470  -3.951  0.00-15.00           H  
ATOM    712  CD  ARG    44      -2.548 -39.026  -5.009  0.00-15.00           C  
ATOM    713  HD2 ARG    44      -2.110 -38.291  -4.234  0.00-15.00           H  
ATOM    714  HD3 ARG    44      -3.051 -38.359  -5.683  0.00-15.00           H  
ATOM    715  NE  ARG    44      -1.450 -39.728  -5.714  0.00-15.00           N  
ATOM    716  HE  ARG    44      -1.379 -39.499  -6.720  0.00-15.00           H  
ATOM    717  CZ  ARG    44      -0.419 -40.342  -5.014  0.00-15.00           C  
ATOM    718  NH1 ARG    44      -0.362 -40.243  -3.667  0.00-15.00           N  
ATOM    719 HH11 ARG    44       0.283 -40.765  -3.037  0.00-15.00           H  
ATOM    720 HH12 ARG    44      -1.138 -39.819  -3.164  0.00-15.00           H  
ATOM    721  NH2 ARG    44       0.552 -40.952  -5.689  0.00-15.00           N  
ATOM    722 HH21 ARG    44       1.341 -41.498  -5.347  0.00-15.00           H  
ATOM    723 HH22 ARG    44       0.608 -41.111  -6.672  0.00-15.00           H  
ATOM    724  C   ARG    44      -6.386 -41.172  -3.927  0.00-15.00           C  
ATOM    725  O   ARG    44      -6.366 -41.581  -2.786  0.00-15.00           O  
ATOM    726  N   TYR    45      -7.264 -40.238  -4.297  0.00-15.00           N  
ATOM    727  H   TYR    45      -7.359 -39.953  -5.299  0.00-15.00           H  
ATOM    728  CA  TYR    45      -8.264 -39.665  -3.435  0.00-15.00           C  
ATOM    729  HA  TYR    45      -8.012 -39.899  -2.392  0.00-15.00           H  
ATOM    730  CB  TYR    45      -8.336 -38.095  -3.513  0.00-15.00           C  
ATOM    731  HB2 TYR    45      -8.699 -37.710  -4.559  0.00-15.00           H  
ATOM    732  HB3 TYR    45      -9.144 -37.824  -2.775  0.00-15.00           H  
ATOM    733  CG  TYR    45      -7.069 -37.369  -3.186  0.00-15.00           C  
ATOM    734  CD1 TYR    45      -6.914 -36.739  -1.904  0.00-15.00           C  
ATOM    735  HD1 TYR    45      -7.810 -36.694  -1.316  0.00-15.00           H  
ATOM    736  CE1 TYR    45      -5.689 -36.168  -1.524  0.00-15.00           C  
ATOM    737  HE1 TYR    45      -5.582 -35.733  -0.593  0.00-15.00           H  
ATOM    738  CZ  TYR    45      -4.643 -36.100  -2.451  0.00-15.00           C  
ATOM    739  OH  TYR    45      -3.482 -35.463  -2.138  0.00-15.00           O  
ATOM    740  HH  TYR    45      -2.879 -35.334  -2.898  0.00-15.00           H  
ATOM    741  CE2 TYR    45      -4.777 -36.749  -3.741  0.00-15.00           C  
ATOM    742  HE2 TYR    45      -3.945 -36.803  -4.405  0.00-15.00           H  
ATOM    743  CD2 TYR    45      -6.003 -37.337  -4.119  0.00-15.00           C  
ATOM    744  HD2 TYR    45      -6.122 -37.860  -5.060  0.00-15.00           H  
ATOM    745  C   TYR    45      -9.592 -40.236  -3.877  0.00-15.00           C  
ATOM    746  O   TYR    45     -10.054 -39.866  -4.974  0.00-15.00           O  
ATOM    747  N   ARG    46     -10.212 -41.177  -3.069  0.00-15.00           N  
ATOM    748  H   ARG    46      -9.617 -41.539  -2.371  0.00-15.00           H  
ATOM    749  CA  ARG    46     -11.516 -41.797  -3.192  0.00-15.00           C  
ATOM    750  HA  ARG    46     -11.428 -42.338  -4.096  0.00-15.00           H  
ATOM    751  CB  ARG    46     -11.874 -42.697  -2.044  0.00-15.00           C  
ATOM    752  HB2 ARG    46     -11.723 -42.099  -1.115  0.00-15.00           H  
ATOM    753  HB3 ARG    46     -12.962 -42.851  -2.139  0.00-15.00           H  
ATOM    754  CG  ARG    46     -11.175 -43.992  -1.854  0.00-15.00           C  
ATOM    755  HG2 ARG    46     -10.084 -43.851  -1.871  0.00-15.00           H  
ATOM    756  HG3 ARG    46     -11.312 -44.691  -2.717  0.00-15.00           H  
ATOM    757  CD  ARG    46     -11.494 -44.729  -0.594  0.00-15.00           C  
ATOM    758  HD2 ARG    46     -11.275 -44.102   0.232  0.00-15.00           H  
ATOM    759  HD3 ARG    46     -10.925 -45.645  -0.383  0.00-15.00           H  
ATOM    760  NE  ARG    46     -12.931 -45.266  -0.733  0.00-15.00           N  
ATOM    761  HE  ARG    46     -13.196 -45.694  -1.620  0.00-15.00           H  
ATOM    762  CZ  ARG    46     -13.842 -45.119   0.239  0.00-15.00           C  
ATOM    763  NH1 ARG    46     -14.995 -45.758   0.142  0.00-15.00           N  
ATOM    764 HH11 ARG    46     -15.611 -45.635   0.945  0.00-15.00           H  
ATOM    765 HH12 ARG    46     -15.260 -46.407  -0.592  0.00-15.00           H  
ATOM    766  NH2 ARG    46     -13.733 -44.198   1.255  0.00-15.00           N  
ATOM    767 HH21 ARG    46     -14.337 -44.070   2.028  0.00-15.00           H  
ATOM    768 HH22 ARG    46     -12.925 -43.587   1.215  0.00-15.00           H  
ATOM    769  C   ARG    46     -12.623 -40.803  -3.477  0.00-15.00           C  
ATOM    770  O   ARG    46     -13.582 -41.127  -4.135  0.00-15.00           O  
ATOM    771  N   ASP    47     -12.562 -39.541  -3.054  0.00-15.00           N  
ATOM    772  H   ASP    47     -11.723 -39.299  -2.477  0.00-15.00           H  
ATOM    773  CA  ASP    47     -13.581 -38.482  -3.185  0.00-15.00           C  
ATOM    774  HA  ASP    47     -14.525 -38.952  -3.139  0.00-15.00           H  
ATOM    775  CB  ASP    47     -13.488 -37.561  -1.964  0.00-15.00           C  
ATOM    776  HB2 ASP    47     -13.473 -38.158  -1.070  0.00-15.00           H  
ATOM    777  HB3 ASP    47     -12.531 -36.988  -1.916  0.00-15.00           H  
ATOM    778  CG  ASP    47     -14.629 -36.542  -1.868  0.00-15.00           C  
ATOM    779  OD1 ASP    47     -15.810 -37.063  -1.784  0.00-15.00           O  
ATOM    780  OD2 ASP    47     -14.471 -35.325  -1.679  0.00-15.00           O  
ATOM    781  C   ASP    47     -13.413 -37.657  -4.459  0.00-15.00           C  
ATOM    782  O   ASP    47     -14.375 -37.023  -4.829  0.00-15.00           O  
ATOM    783  N   VAL    48     -12.331 -37.835  -5.212  0.00-15.00           N  
ATOM    784  H   VAL    48     -11.755 -38.606  -4.961  0.00-15.00           H  
ATOM    785  CA  VAL    48     -12.179 -37.257  -6.547  0.00-15.00           C  
ATOM    786  HA  VAL    48     -13.009 -36.620  -6.806  0.00-15.00           H  
ATOM    787  CB  VAL    48     -10.971 -36.290  -6.594  0.00-15.00           C  
ATOM    788  HB  VAL    48     -10.108 -36.937  -6.637  0.00-15.00           H  
ATOM    789  CG1 VAL    48     -10.883 -35.372  -7.774  0.00-15.00           C  
ATOM    790 HG11 VAL    48     -10.560 -36.028  -8.669  0.00-15.00           H  
ATOM    791 HG12 VAL    48     -11.835 -34.976  -8.028  0.00-15.00           H  
ATOM    792 HG13 VAL    48     -10.111 -34.581  -7.623  0.00-15.00           H  
ATOM    793  CG2 VAL    48     -10.804 -35.389  -5.371  0.00-15.00           C  
ATOM    794 HG21 VAL    48     -11.679 -34.694  -5.161  0.00-15.00           H  
ATOM    795 HG22 VAL    48     -10.524 -35.897  -4.471  0.00-15.00           H  
ATOM    796 HG23 VAL    48      -9.992 -34.617  -5.491  0.00-15.00           H  
ATOM    797  C   VAL    48     -12.102 -38.424  -7.521  0.00-15.00           C  
ATOM    798  O   VAL    48     -11.246 -39.309  -7.445  0.00-15.00           O  
ATOM    799  N   SER    49     -12.964 -38.510  -8.550  0.00-15.00           N  
ATOM    800  H   SER    49     -13.710 -37.804  -8.558  0.00-15.00           H  
ATOM    801  CA  SER    49     -12.891 -39.504  -9.650  0.00-15.00           C  
ATOM    802  HA  SER    49     -11.907 -39.642  -9.923  0.00-15.00           H  
ATOM    803  CB  SER    49     -13.650 -40.736  -9.144  0.00-15.00           C  
ATOM    804  HB2 SER    49     -14.480 -40.431  -8.494  0.00-15.00           H  
ATOM    805  HB3 SER    49     -14.069 -41.320  -9.931  0.00-15.00           H  
ATOM    806  OG  SER    49     -12.732 -41.498  -8.346  0.00-15.00           O  
ATOM    807  HG  SER    49     -12.119 -40.884  -7.862  0.00-15.00           H  
ATOM    808  C   SER    49     -13.500 -38.913 -10.952  0.00-15.00           C  
ATOM    809  O   SER    49     -14.219 -37.954 -10.838  0.00-15.00           O  
ATOM    810  N   PRO    50     -13.161 -39.403 -12.169  0.00-15.00           N  
ATOM    811  CD  PRO    50     -12.317 -40.554 -12.473  0.00-15.00           C  
ATOM    812  HD2 PRO    50     -11.318 -40.226 -12.241  0.00-15.00           H  
ATOM    813  HD3 PRO    50     -12.599 -41.357 -11.838  0.00-15.00           H  
ATOM    814  CG  PRO    50     -12.607 -40.846 -13.981  0.00-15.00           C  
ATOM    815  HG2 PRO    50     -13.358 -41.623 -14.052  0.00-15.00           H  
ATOM    816  HG3 PRO    50     -11.643 -41.062 -14.424  0.00-15.00           H  
ATOM    817  CB  PRO    50     -13.189 -39.487 -14.498  0.00-15.00           C  
ATOM    818  HB2 PRO    50     -12.258 -38.899 -14.684  0.00-15.00           H  
ATOM    819  HB3 PRO    50     -13.667 -39.652 -15.465  0.00-15.00           H  
ATOM    820  CA  PRO    50     -13.926 -38.905 -13.325  0.00-15.00           C  
ATOM    821  HA  PRO    50     -13.863 -37.826 -13.315  0.00-15.00           H  
ATOM    822  C   PRO    50     -15.407 -39.483 -13.274  0.00-15.00           C  
ATOM    823  O   PRO    50     -15.742 -40.506 -12.634  0.00-15.00           O  
ATOM    824  N   PHE    51     -16.311 -38.785 -13.925  0.00-15.00           N  
ATOM    825  H   PHE    51     -15.902 -38.047 -14.510  0.00-15.00           H  
ATOM    826  CA  PHE    51     -17.674 -39.222 -14.213  0.00-15.00           C  
ATOM    827  HA  PHE    51     -17.977 -39.614 -13.298  0.00-15.00           H  
ATOM    828  CB  PHE    51     -18.543 -38.000 -14.547  0.00-15.00           C  
ATOM    829  HB2 PHE    51     -19.532 -38.296 -14.873  0.00-15.00           H  
ATOM    830  HB3 PHE    51     -18.090 -37.431 -15.344  0.00-15.00           H  
ATOM    831  CG  PHE    51     -18.749 -36.943 -13.458  0.00-15.00           C  
ATOM    832  CD1 PHE    51     -19.069 -37.328 -12.136  0.00-15.00           C  
ATOM    833  HD1 PHE    51     -19.018 -38.331 -11.771  0.00-15.00           H  
ATOM    834  CE1 PHE    51     -19.460 -36.320 -11.217  0.00-15.00           C  
ATOM    835  HE1 PHE    51     -19.593 -36.562 -10.165  0.00-15.00           H  
ATOM    836  CZ  PHE    51     -19.457 -34.937 -11.635  0.00-15.00           C  
ATOM    837  HZ  PHE    51     -19.920 -34.106 -10.998  0.00-15.00           H  
ATOM    838  CE2 PHE    51     -19.165 -34.596 -12.935  0.00-15.00           C  
ATOM    839  HE2 PHE    51     -19.246 -33.593 -13.314  0.00-15.00           H  
ATOM    840  CD2 PHE    51     -18.870 -35.636 -13.830  0.00-15.00           C  
ATOM    841  HD2 PHE    51     -18.657 -35.321 -14.838  0.00-15.00           H  
ATOM    842  C   PHE    51     -17.602 -40.226 -15.389  0.00-15.00           C  
ATOM    843  O   PHE    51     -16.748 -40.244 -16.250  0.00-15.00           O  
ATOM    844  N   ASH    52     -18.514 -41.189 -15.285  0.00-15.00           N  
ATOM    845  H   ASH    52     -19.294 -40.965 -14.680  0.00-15.00           H  
ATOM    846  CA  ASH    52     -18.619 -42.354 -16.194  0.00-15.00           C  
ATOM    847  HA  ASH    52     -17.740 -42.979 -16.067  0.00-15.00           H  
ATOM    848  CB  ASH    52     -19.825 -43.213 -15.820  0.00-15.00           C  
ATOM    849  HB2 ASH    52     -20.678 -42.626 -15.746  0.00-15.00           H  
ATOM    850  HB3 ASH    52     -19.994 -43.896 -16.637  0.00-15.00           H  
ATOM    851  CG  ASH    52     -19.706 -44.069 -14.556  0.00-15.00           C  
ATOM    852  OD1 ASH    52     -18.643 -44.865 -14.358  0.00-15.00           O  
ATOM    853  OD2 ASH    52     -20.702 -44.166 -13.823  0.00-15.00           O  
ATOM    854  HD1 ASH    52     -18.114 -45.004 -15.126  0.00-15.00           H  
ATOM    855  C   ASH    52     -18.689 -41.937 -17.661  0.00-15.00           C  
ATOM    856  O   ASH    52     -18.034 -42.566 -18.529  0.00-15.00           O  
ATOM    857  N   HIE    53     -19.374 -40.840 -18.000  0.00-15.00           N  
ATOM    858  H   HIE    53     -19.984 -40.334 -17.292  0.00-15.00           H  
ATOM    859  CA  HIE    53     -19.619 -40.386 -19.394  0.00-15.00           C  
ATOM    860  HA  HIE    53     -20.012 -41.071 -20.133  0.00-15.00           H  
ATOM    861  CB  HIE    53     -20.782 -39.347 -19.403  0.00-15.00           C  
ATOM    862  HB2 HIE    53     -21.178 -39.279 -20.405  0.00-15.00           H  
ATOM    863  HB3 HIE    53     -21.646 -39.714 -18.838  0.00-15.00           H  
ATOM    864  CG  HIE    53     -20.371 -37.976 -19.004  0.00-15.00           C  
ATOM    865  ND1 HIE    53     -19.782 -36.981 -19.880  0.00-15.00           N  
ATOM    866  CE1 HIE    53     -19.645 -35.844 -19.245  0.00-15.00           C  
ATOM    867  HE1 HIE    53     -19.188 -34.912 -19.587  0.00-15.00           H  
ATOM    868  NE2 HIE    53     -19.914 -36.048 -17.959  0.00-15.00           N  
ATOM    869  HE2 HIE    53     -20.106 -35.317 -17.342  0.00-15.00           H  
ATOM    870  CD2 HIE    53     -20.495 -37.278 -17.803  0.00-15.00           C  
ATOM    871  HD2 HIE    53     -20.776 -37.651 -16.826  0.00-15.00           H  
ATOM    872  C   HIE    53     -18.340 -39.919 -20.109  0.00-15.00           C  
ATOM    873  O   HIE    53     -18.180 -39.919 -21.373  0.00-15.00           O  
ATOM    874  N   SER    54     -17.425 -39.365 -19.301  0.00-15.00           N  
ATOM    875  H   SER    54     -17.543 -39.419 -18.327  0.00-15.00           H  
ATOM    876  CA  SER    54     -16.149 -38.756 -19.801  0.00-15.00           C  
ATOM    877  HA  SER    54     -15.832 -39.020 -20.848  0.00-15.00           H  
ATOM    878  CB  SER    54     -16.468 -37.229 -19.852  0.00-15.00           C  
ATOM    879  HB2 SER    54     -15.569 -36.699 -20.135  0.00-15.00           H  
ATOM    880  HB3 SER    54     -17.190 -36.928 -20.583  0.00-15.00           H  
ATOM    881  OG  SER    54     -16.799 -36.793 -18.572  0.00-15.00           O  
ATOM    882  HG  SER    54     -17.680 -37.030 -18.344  0.00-15.00           H  
ATOM    883  C   SER    54     -15.041 -39.275 -18.886  0.00-15.00           C  
ATOM    884  O   SER    54     -14.220 -38.455 -18.517  0.00-15.00           O  
ATOM    885  N   ARN    55     -14.943 -40.566 -18.634  0.00-15.00           N  
ATOM    886  H   ARN    55     -15.556 -41.178 -19.118  0.00-15.00           H  
ATOM    887  CA  ARN    55     -13.761 -41.277 -18.154  0.00-15.00           C  
ATOM    888  HA  ARN    55     -13.083 -40.640 -17.663  0.00-15.00           H  
ATOM    889  CB  ARN    55     -14.155 -42.341 -17.183  0.00-15.00           C  
ATOM    890  HB2 ARN    55     -13.358 -42.577 -16.629  0.00-15.00           H  
ATOM    891  HB3 ARN    55     -14.733 -41.836 -16.409  0.00-15.00           H  
ATOM    892  CG  ARN    55     -14.901 -43.581 -17.724  0.00-15.00           C  
ATOM    893  HG2 ARN    55     -14.297 -44.024 -18.528  0.00-15.00           H  
ATOM    894  HG3 ARN    55     -15.800 -43.310 -18.195  0.00-15.00           H  
ATOM    895  CD  ARN    55     -15.060 -44.601 -16.608  0.00-15.00           C  
ATOM    896  HD2 ARN    55     -15.734 -44.143 -15.889  0.00-15.00           H  
ATOM    897  HD3 ARN    55     -14.130 -44.649 -16.046  0.00-15.00           H  
ATOM    898  NE  ARN    55     -15.399 -45.850 -17.200  0.00-15.00           N  
ATOM    899  HE  ARN    55     -16.416 -46.076 -17.147  0.00-15.00           H  
ATOM    900  CZ  ARN    55     -14.534 -46.958 -17.430  0.00-15.00           C  
ATOM    901  NH1 ARN    55     -13.369 -47.041 -17.046  0.00-15.00           N  
ATOM    902 HH11 ARN    55     -12.722 -46.152 -17.002  0.00-15.00           H  
ATOM    903  NH2 ARN    55     -15.265 -47.982 -18.117  0.00-15.00           N  
ATOM    904 HH21 ARN    55     -14.823 -48.089 -19.013  0.00-15.00           H  
ATOM    905 HH22 ARN    55     -15.136 -48.897 -17.773  0.00-15.00           H  
ATOM    906  C   ARN    55     -12.941 -41.809 -19.321  0.00-15.00           C  
ATOM    907  O   ARN    55     -13.581 -42.334 -20.263  0.00-15.00           O  
ATOM    908  N   ILE    56     -11.641 -41.754 -19.259  0.00-15.00           N  
ATOM    909  H   ILE    56     -11.194 -41.471 -18.453  0.00-15.00           H  
ATOM    910  CA  ILE    56     -10.766 -42.325 -20.291  0.00-15.00           C  
ATOM    911  HA  ILE    56     -11.174 -42.200 -21.273  0.00-15.00           H  
ATOM    912  CB  ILE    56      -9.389 -41.643 -20.296  0.00-15.00           C  
ATOM    913  HB  ILE    56      -8.968 -41.860 -19.321  0.00-15.00           H  
ATOM    914  CG2 ILE    56      -8.432 -42.207 -21.417  0.00-15.00           C  
ATOM    915 HG21 ILE    56      -8.960 -42.535 -22.298  0.00-15.00           H  
ATOM    916 HG22 ILE    56      -8.011 -43.174 -20.961  0.00-15.00           H  
ATOM    917 HG23 ILE    56      -7.549 -41.625 -21.654  0.00-15.00           H  
ATOM    918  CG1 ILE    56      -9.564 -40.112 -20.393  0.00-15.00           C  
ATOM    919 HG12 ILE    56      -8.619 -39.638 -20.175  0.00-15.00           H  
ATOM    920 HG13 ILE    56     -10.289 -39.730 -19.686  0.00-15.00           H  
ATOM    921  CD1 ILE    56      -9.922 -39.622 -21.764  0.00-15.00           C  
ATOM    922 HD11 ILE    56      -9.147 -39.724 -22.453  0.00-15.00           H  
ATOM    923 HD12 ILE    56     -10.835 -39.998 -22.233  0.00-15.00           H  
ATOM    924 HD13 ILE    56      -9.993 -38.542 -21.680  0.00-15.00           H  
ATOM    925  C   ILE    56     -10.681 -43.814 -20.025  0.00-15.00           C  
ATOM    926  O   ILE    56     -10.187 -44.194 -18.924  0.00-15.00           O  
ATOM    927  N   LYN    57     -10.971 -44.598 -21.002  0.00-15.00           N  
ATOM    928  H   LYN    57     -11.382 -44.218 -21.841  0.00-15.00           H  
ATOM    929  CA  LYN    57     -10.795 -46.025 -20.997  0.00-15.00           C  
ATOM    930  HA  LYN    57     -10.968 -46.422 -19.967  0.00-15.00           H  
ATOM    931  CB  LYN    57     -11.904 -46.598 -21.831  0.00-15.00           C  
ATOM    932  HB2 LYN    57     -11.857 -46.168 -22.834  0.00-15.00           H  
ATOM    933  HB3 LYN    57     -11.759 -47.662 -21.894  0.00-15.00           H  
ATOM    934  CG  LYN    57     -13.366 -46.278 -21.354  0.00-15.00           C  
ATOM    935  HG2 LYN    57     -13.503 -46.604 -20.344  0.00-15.00           H  
ATOM    936  HG3 LYN    57     -13.526 -45.212 -21.174  0.00-15.00           H  
ATOM    937  CD  LYN    57     -14.467 -46.772 -22.255  0.00-15.00           C  
ATOM    938  HD2 LYN    57     -14.291 -47.770 -22.461  0.00-15.00           H  
ATOM    939  HD3 LYN    57     -14.333 -46.222 -23.179  0.00-15.00           H  
ATOM    940  CE  LYN    57     -15.857 -46.513 -21.701  0.00-15.00           C  
ATOM    941  HE2 LYN    57     -15.991 -46.971 -20.763  0.00-15.00           H  
ATOM    942  HE3 LYN    57     -16.037 -45.415 -21.643  0.00-15.00           H  
ATOM    943  NZ  LYN    57     -16.886 -46.959 -22.552  0.00-15.00           N  
ATOM    944  HZ1 LYN    57     -17.125 -47.924 -22.432  0.00-15.00           H  
ATOM    945  HZ2 LYN    57     -16.655 -46.767 -23.529  0.00-15.00           H  
ATOM    946  C   LYN    57      -9.474 -46.394 -21.603  0.00-15.00           C  
ATOM    947  O   LYN    57      -9.060 -45.968 -22.689  0.00-15.00           O  
ATOM    948  N   LEU    58      -8.754 -47.242 -20.880  0.00-15.00           N  
ATOM    949  H   LEU    58      -9.050 -47.327 -19.907  0.00-15.00           H  
ATOM    950  CA  LEU    58      -7.638 -47.967 -21.391  0.00-15.00           C  
ATOM    951  HA  LEU    58      -6.889 -47.315 -21.921  0.00-15.00           H  
ATOM    952  CB  LEU    58      -6.869 -48.573 -20.229  0.00-15.00           C  
ATOM    953  HB2 LEU    58      -7.434 -49.338 -19.785  0.00-15.00           H  
ATOM    954  HB3 LEU    58      -6.011 -49.141 -20.616  0.00-15.00           H  
ATOM    955  CG  LEU    58      -6.535 -47.652 -19.061  0.00-15.00           C  
ATOM    956  HG  LEU    58      -7.416 -47.109 -18.783  0.00-15.00           H  
ATOM    957  CD1 LEU    58      -5.909 -48.371 -17.848  0.00-15.00           C  
ATOM    958 HD11 LEU    58      -4.813 -48.528 -17.966  0.00-15.00           H  
ATOM    959 HD12 LEU    58      -6.474 -49.289 -17.663  0.00-15.00           H  
ATOM    960 HD13 LEU    58      -6.049 -47.684 -17.054  0.00-15.00           H  
ATOM    961  CD2 LEU    58      -5.483 -46.541 -19.406  0.00-15.00           C  
ATOM    962 HD21 LEU    58      -4.904 -46.275 -18.523  0.00-15.00           H  
ATOM    963 HD22 LEU    58      -4.873 -46.889 -20.259  0.00-15.00           H  
ATOM    964 HD23 LEU    58      -6.125 -45.804 -19.808  0.00-15.00           H  
ATOM    965  C   LEU    58      -7.958 -49.074 -22.338  0.00-15.00           C  
ATOM    966  O   LEU    58      -9.042 -49.618 -22.241  0.00-15.00           O  
ATOM    967  N   HIE    59      -7.191 -49.329 -23.361  0.00-15.00           N  
ATOM    968  H   HIE    59      -6.456 -48.711 -23.622  0.00-15.00           H  
ATOM    969  CA  HIE    59      -7.642 -50.356 -24.317  0.00-15.00           C  
ATOM    970  HA  HIE    59      -8.783 -50.421 -24.379  0.00-15.00           H  
ATOM    971  CB  HIE    59      -7.225 -49.989 -25.780  0.00-15.00           C  
ATOM    972  HB2 HIE    59      -6.145 -50.174 -25.868  0.00-15.00           H  
ATOM    973  HB3 HIE    59      -7.513 -50.722 -26.534  0.00-15.00           H  
ATOM    974  CG  HIE    59      -7.593 -48.606 -26.268  0.00-15.00           C  
ATOM    975  ND1 HIE    59      -6.918 -47.933 -27.310  0.00-15.00           N  
ATOM    976  CE1 HIE    59      -7.471 -46.772 -27.375  0.00-15.00           C  
ATOM    977  HE1 HIE    59      -6.904 -45.940 -27.775  0.00-15.00           H  
ATOM    978  NE2 HIE    59      -8.489 -46.610 -26.505  0.00-15.00           N  
ATOM    979  HE2 HIE    59      -8.724 -45.657 -26.183  0.00-15.00           H  
ATOM    980  CD2 HIE    59      -8.624 -47.817 -25.795  0.00-15.00           C  
ATOM    981  HD2 HIE    59      -9.242 -48.013 -24.972  0.00-15.00           H  
ATOM    982  C   HIE    59      -7.143 -51.771 -23.986  0.00-15.00           C  
ATOM    983  O   HIE    59      -6.903 -52.616 -24.862  0.00-15.00           O  
ATOM    984  N   GLN    60      -6.889 -52.114 -22.752  0.00-15.00           N  
ATOM    985  H   GLN    60      -7.259 -51.475 -22.025  0.00-15.00           H  
ATOM    986  CA  GLN    60      -6.580 -53.447 -22.306  0.00-15.00           C  
ATOM    987  HA  GLN    60      -6.152 -54.023 -23.083  0.00-15.00           H  
ATOM    988  CB  GLN    60      -5.564 -53.495 -21.117  0.00-15.00           C  
ATOM    989  HB2 GLN    60      -4.755 -52.804 -21.429  0.00-15.00           H  
ATOM    990  HB3 GLN    60      -5.161 -54.438 -21.203  0.00-15.00           H  
ATOM    991  CG  GLN    60      -6.207 -53.093 -19.811  0.00-15.00           C  
ATOM    992  HG2 GLN    60      -6.916 -52.228 -19.870  0.00-15.00           H  
ATOM    993  HG3 GLN    60      -6.757 -53.927 -19.410  0.00-15.00           H  
ATOM    994  CD  GLN    60      -5.173 -52.758 -18.695  0.00-15.00           C  
ATOM    995  OE1 GLN    60      -4.117 -52.287 -19.017  0.00-15.00           O  
ATOM    996  NE2 GLN    60      -5.527 -52.988 -17.404  0.00-15.00           N  
ATOM    997 HE21 GLN    60      -5.669 -52.169 -16.793  0.00-15.00           H  
ATOM    998 HE22 GLN    60      -5.993 -53.886 -17.265  0.00-15.00           H  
ATOM    999  C   GLN    60      -7.907 -54.140 -21.928  0.00-15.00           C  
ATOM   1000  O   GLN    60      -8.706 -53.551 -21.145  0.00-15.00           O  
ATOM   1001  N   GLH    61      -8.177 -55.369 -22.388  0.00-15.00           N  
ATOM   1002  H   GLH    61      -7.601 -55.672 -23.157  0.00-15.00           H  
ATOM   1003  CA  GLH    61      -9.475 -55.915 -22.303  0.00-15.00           C  
ATOM   1004  HA  GLH    61     -10.234 -55.180 -22.486  0.00-15.00           H  
ATOM   1005  CB  GLH    61      -9.663 -56.974 -23.375  0.00-15.00           C  
ATOM   1006  HB2 GLH    61      -8.998 -57.865 -23.177  0.00-15.00           H  
ATOM   1007  HB3 GLH    61      -9.368 -56.450 -24.285  0.00-15.00           H  
ATOM   1008  CG  GLH    61     -11.096 -57.405 -23.454  0.00-15.00           C  
ATOM   1009  HG2 GLH    61     -11.210 -58.256 -24.175  0.00-15.00           H  
ATOM   1010  HG3 GLH    61     -11.428 -57.774 -22.496  0.00-15.00           H  
ATOM   1011  CD  GLH    61     -12.098 -56.379 -23.943  0.00-15.00           C  
ATOM   1012  OE1 GLH    61     -11.846 -55.900 -25.202  0.00-15.00           O  
ATOM   1013  OE2 GLH    61     -12.989 -56.028 -23.191  0.00-15.00           O  
ATOM   1014  HE1 GLH    61     -11.988 -56.513 -25.931  0.00-15.00           H  
ATOM   1015  C   GLH    61      -9.749 -56.478 -20.897  0.00-15.00           C  
ATOM   1016  O   GLH    61     -10.788 -57.099 -20.639  0.00-15.00           O  
ATOM   1017  N   ASH    62      -8.801 -56.315 -19.949  0.00-15.00           N  
ATOM   1018  H   ASH    62      -8.117 -55.585 -20.120  0.00-15.00           H  
ATOM   1019  CA  ASH    62      -8.891 -56.900 -18.621  0.00-15.00           C  
ATOM   1020  HA  ASH    62      -9.364 -57.919 -18.645  0.00-15.00           H  
ATOM   1021  CB  ASH    62      -7.471 -57.193 -18.103  0.00-15.00           C  
ATOM   1022  HB2 ASH    62      -6.859 -56.293 -17.981  0.00-15.00           H  
ATOM   1023  HB3 ASH    62      -7.007 -57.865 -18.886  0.00-15.00           H  
ATOM   1024  CG  ASH    62      -7.505 -57.943 -16.770  0.00-15.00           C  
ATOM   1025  OD1 ASH    62      -8.608 -58.676 -16.532  0.00-15.00           O  
ATOM   1026  OD2 ASH    62      -6.509 -57.960 -16.042  0.00-15.00           O  
ATOM   1027  HD1 ASH    62      -8.531 -58.968 -15.664  0.00-15.00           H  
ATOM   1028  C   ASH    62      -9.562 -55.943 -17.643  0.00-15.00           C  
ATOM   1029  O   ASH    62     -10.601 -56.319 -17.060  0.00-15.00           O  
ATOM   1030  N   ASN    63      -8.938 -54.765 -17.394  0.00-15.00           N  
ATOM   1031  H   ASN    63      -8.116 -54.627 -17.940  0.00-15.00           H  
ATOM   1032  CA  ASN    63      -9.550 -53.616 -16.711  0.00-15.00           C  
ATOM   1033  HA  ASN    63     -10.633 -53.731 -16.703  0.00-15.00           H  
ATOM   1034  CB  ASN    63      -9.060 -53.744 -15.240  0.00-15.00           C  
ATOM   1035  HB2 ASN    63      -8.029 -53.572 -15.186  0.00-15.00           H  
ATOM   1036  HB3 ASN    63      -9.242 -54.700 -14.760  0.00-15.00           H  
ATOM   1037  CG  ASN    63      -9.774 -52.672 -14.422  0.00-15.00           C  
ATOM   1038  OD1 ASN    63     -10.479 -51.774 -14.859  0.00-15.00           O  
ATOM   1039  ND2 ASN    63      -9.541 -52.793 -13.045  0.00-15.00           N  
ATOM   1040 HD21 ASN    63      -9.099 -53.666 -12.712  0.00-15.00           H  
ATOM   1041 HD22 ASN    63      -9.585 -51.983 -12.492  0.00-15.00           H  
ATOM   1042  C   ASN    63      -9.218 -52.323 -17.338  0.00-15.00           C  
ATOM   1043  O   ASN    63      -8.071 -51.938 -17.485  0.00-15.00           O  
ATOM   1044  N   ASH    64     -10.298 -51.614 -17.840  0.00-15.00           N  
ATOM   1045  H   ASH    64     -11.170 -52.113 -18.000  0.00-15.00           H  
ATOM   1046  CA  ASH    64     -10.015 -50.434 -18.613  0.00-15.00           C  
ATOM   1047  HA  ASH    64      -9.004 -50.498 -18.976  0.00-15.00           H  
ATOM   1048  CB  ASH    64     -10.959 -50.291 -19.805  0.00-15.00           C  
ATOM   1049  HB2 ASH    64     -10.916 -51.234 -20.424  0.00-15.00           H  
ATOM   1050  HB3 ASH    64     -10.782 -49.450 -20.447  0.00-15.00           H  
ATOM   1051  CG  ASH    64     -12.410 -50.070 -19.330  0.00-15.00           C  
ATOM   1052  OD1 ASH    64     -12.637 -50.055 -17.992  0.00-15.00           O  
ATOM   1053  OD2 ASH    64     -13.266 -50.038 -20.154  0.00-15.00           O  
ATOM   1054  HD1 ASH    64     -13.463 -50.466 -17.878  0.00-15.00           H  
ATOM   1055  C   ASH    64     -10.000 -49.150 -17.748  0.00-15.00           C  
ATOM   1056  O   ASH    64     -10.105 -48.121 -18.387  0.00-15.00           O  
ATOM   1057  N   TYR    65      -9.964 -49.167 -16.408  0.00-15.00           N  
ATOM   1058  H   TYR    65      -9.741 -50.062 -15.945  0.00-15.00           H  
ATOM   1059  CA  TYR    65     -10.175 -47.958 -15.492  0.00-15.00           C  
ATOM   1060  HA  TYR    65     -10.881 -47.364 -15.948  0.00-15.00           H  
ATOM   1061  CB  TYR    65     -10.795 -48.423 -14.198  0.00-15.00           C  
ATOM   1062  HB2 TYR    65     -10.278 -49.190 -13.651  0.00-15.00           H  
ATOM   1063  HB3 TYR    65     -11.723 -48.990 -14.372  0.00-15.00           H  
ATOM   1064  CG  TYR    65     -11.017 -47.240 -13.240  0.00-15.00           C  
ATOM   1065  CD1 TYR    65     -12.090 -46.332 -13.603  0.00-15.00           C  
ATOM   1066  HD1 TYR    65     -12.654 -46.548 -14.455  0.00-15.00           H  
ATOM   1067  CE1 TYR    65     -12.207 -45.112 -12.887  0.00-15.00           C  
ATOM   1068  HE1 TYR    65     -12.974 -44.383 -13.118  0.00-15.00           H  
ATOM   1069  CZ  TYR    65     -11.292 -44.802 -11.813  0.00-15.00           C  
ATOM   1070  OH  TYR    65     -11.293 -43.576 -11.234  0.00-15.00           O  
ATOM   1071  HH  TYR    65     -10.742 -43.588 -10.474  0.00-15.00           H  
ATOM   1072  CE2 TYR    65     -10.343 -45.761 -11.395  0.00-15.00           C  
ATOM   1073  HE2 TYR    65      -9.652 -45.559 -10.668  0.00-15.00           H  
ATOM   1074  CD2 TYR    65     -10.186 -46.915 -12.178  0.00-15.00           C  
ATOM   1075  HD2 TYR    65      -9.311 -47.528 -11.911  0.00-15.00           H  
ATOM   1076  C   TYR    65      -8.793 -47.149 -15.359  0.00-15.00           C  
ATOM   1077  O   TYR    65      -7.802 -47.803 -15.136  0.00-15.00           O  
ATOM   1078  N   ILE    66      -8.909 -45.823 -15.462  0.00-15.00           N  
ATOM   1079  H   ILE    66      -9.774 -45.551 -15.890  0.00-15.00           H  
ATOM   1080  CA  ILE    66      -7.966 -44.832 -14.989  0.00-15.00           C  
ATOM   1081  HA  ILE    66      -7.464 -45.275 -14.106  0.00-15.00           H  
ATOM   1082  CB  ILE    66      -6.950 -44.552 -16.152  0.00-15.00           C  
ATOM   1083  HB  ILE    66      -6.450 -45.522 -16.385  0.00-15.00           H  
ATOM   1084  CG2 ILE    66      -7.588 -44.150 -17.475  0.00-15.00           C  
ATOM   1085 HG21 ILE    66      -8.205 -44.971 -17.928  0.00-15.00           H  
ATOM   1086 HG22 ILE    66      -8.239 -43.258 -17.369  0.00-15.00           H  
ATOM   1087 HG23 ILE    66      -6.886 -43.880 -18.196  0.00-15.00           H  
ATOM   1088  CG1 ILE    66      -5.901 -43.520 -15.709  0.00-15.00           C  
ATOM   1089 HG12 ILE    66      -6.119 -42.548 -15.981  0.00-15.00           H  
ATOM   1090 HG13 ILE    66      -5.884 -43.504 -14.631  0.00-15.00           H  
ATOM   1091  CD1 ILE    66      -4.406 -43.878 -16.203  0.00-15.00           C  
ATOM   1092 HD11 ILE    66      -4.154 -44.950 -16.154  0.00-15.00           H  
ATOM   1093 HD12 ILE    66      -3.650 -43.349 -15.606  0.00-15.00           H  
ATOM   1094 HD13 ILE    66      -4.218 -43.486 -17.174  0.00-15.00           H  
ATOM   1095  C   ILE    66      -8.771 -43.569 -14.475  0.00-15.00           C  
ATOM   1096  O   ILE    66      -9.786 -43.167 -15.046  0.00-15.00           O  
ATOM   1097  N   ASN    67      -8.246 -42.914 -13.458  0.00-15.00           N  
ATOM   1098  H   ASN    67      -7.452 -43.307 -13.006  0.00-15.00           H  
ATOM   1099  CA  ASN    67      -8.689 -41.675 -12.778  0.00-15.00           C  
ATOM   1100  HA  ASN    67      -9.801 -41.551 -12.829  0.00-15.00           H  
ATOM   1101  CB  ASN    67      -8.376 -41.582 -11.266  0.00-15.00           C  
ATOM   1102  HB2 ASN    67      -7.306 -41.403 -11.085  0.00-15.00           H  
ATOM   1103  HB3 ASN    67      -8.596 -42.479 -10.660  0.00-15.00           H  
ATOM   1104  CG  ASN    67      -9.002 -40.417 -10.441  0.00-15.00           C  
ATOM   1105  OD1 ASN    67      -9.196 -39.241 -10.836  0.00-15.00           O  
ATOM   1106  ND2 ASN    67      -9.493 -40.722  -9.227  0.00-15.00           N  
ATOM   1107 HD21 ASN    67      -9.385 -41.642  -8.848  0.00-15.00           H  
ATOM   1108 HD22 ASN    67     -10.028 -40.060  -8.703  0.00-15.00           H  
ATOM   1109  C   ASN    67      -8.109 -40.558 -13.631  0.00-15.00           C  
ATOM   1110  O   ASN    67      -7.267 -39.800 -13.174  0.00-15.00           O  
ATOM   1111  N   ALA    68      -8.644 -40.413 -14.849  0.00-15.00           N  
ATOM   1112  H   ALA    68      -9.186 -41.181 -15.108  0.00-15.00           H  
ATOM   1113  CA  ALA    68      -8.483 -39.397 -15.830  0.00-15.00           C  
ATOM   1114  HA  ALA    68      -8.082 -38.529 -15.367  0.00-15.00           H  
ATOM   1115  CB  ALA    68      -7.537 -39.797 -16.956  0.00-15.00           C  
ATOM   1116  HB1 ALA    68      -7.344 -38.987 -17.666  0.00-15.00           H  
ATOM   1117  HB2 ALA    68      -7.893 -40.607 -17.511  0.00-15.00           H  
ATOM   1118  HB3 ALA    68      -6.562 -40.153 -16.622  0.00-15.00           H  
ATOM   1119  C   ALA    68      -9.818 -39.070 -16.429  0.00-15.00           C  
ATOM   1120  O   ALA    68     -10.595 -39.951 -16.834  0.00-15.00           O  
ATOM   1121  N   SER    69     -10.031 -37.764 -16.630  0.00-15.00           N  
ATOM   1122  H   SER    69      -9.282 -37.130 -16.447  0.00-15.00           H  
ATOM   1123  CA  SER    69     -11.214 -37.329 -17.376  0.00-15.00           C  
ATOM   1124  HA  SER    69     -12.007 -38.070 -17.308  0.00-15.00           H  
ATOM   1125  CB  SER    69     -11.791 -36.089 -16.575  0.00-15.00           C  
ATOM   1126  HB2 SER    69     -12.531 -35.580 -17.176  0.00-15.00           H  
ATOM   1127  HB3 SER    69     -10.962 -35.350 -16.446  0.00-15.00           H  
ATOM   1128  OG  SER    69     -12.344 -36.599 -15.350  0.00-15.00           O  
ATOM   1129  HG  SER    69     -13.292 -36.791 -15.465  0.00-15.00           H  
ATOM   1130  C   SER    69     -10.909 -36.890 -18.862  0.00-15.00           C  
ATOM   1131  O   SER    69      -9.745 -36.749 -19.210  0.00-15.00           O  
ATOM   1132  N   LEU    70     -11.894 -36.771 -19.757  0.00-15.00           N  
ATOM   1133  H   LEU    70     -12.832 -36.982 -19.341  0.00-15.00           H  
ATOM   1134  CA  LEU    70     -11.772 -35.984 -20.983  0.00-15.00           C  
ATOM   1135  HA  LEU    70     -10.719 -35.666 -21.044  0.00-15.00           H  
ATOM   1136  CB  LEU    70     -12.216 -36.758 -22.247  0.00-15.00           C  
ATOM   1137  HB2 LEU    70     -13.256 -36.955 -22.123  0.00-15.00           H  
ATOM   1138  HB3 LEU    70     -11.911 -37.839 -22.342  0.00-15.00           H  
ATOM   1139  CG  LEU    70     -11.990 -36.103 -23.598  0.00-15.00           C  
ATOM   1140  HG  LEU    70     -12.362 -35.076 -23.664  0.00-15.00           H  
ATOM   1141  CD1 LEU    70     -10.450 -35.893 -23.846  0.00-15.00           C  
ATOM   1142 HD11 LEU    70     -10.243 -35.597 -24.899  0.00-15.00           H  
ATOM   1143 HD12 LEU    70      -9.974 -35.120 -23.244  0.00-15.00           H  
ATOM   1144 HD13 LEU    70      -9.884 -36.761 -23.630  0.00-15.00           H  
ATOM   1145  CD2 LEU    70     -12.685 -36.817 -24.755  0.00-15.00           C  
ATOM   1146 HD21 LEU    70     -13.432 -37.580 -24.391  0.00-15.00           H  
ATOM   1147 HD22 LEU    70     -12.000 -37.338 -25.414  0.00-15.00           H  
ATOM   1148 HD23 LEU    70     -13.189 -36.183 -25.496  0.00-15.00           H  
ATOM   1149  C   LEU    70     -12.646 -34.715 -20.731  0.00-15.00           C  
ATOM   1150  O   LEU    70     -13.838 -34.895 -20.533  0.00-15.00           O  
ATOM   1151  N   ILE    71     -12.022 -33.552 -20.818  0.00-15.00           N  
ATOM   1152  H   ILE    71     -11.047 -33.458 -21.026  0.00-15.00           H  
ATOM   1153  CA  ILE    71     -12.712 -32.304 -21.057  0.00-15.00           C  
ATOM   1154  HA  ILE    71     -13.803 -32.385 -20.901  0.00-15.00           H  
ATOM   1155  CB  ILE    71     -12.142 -31.264 -20.087  0.00-15.00           C  
ATOM   1156  HB  ILE    71     -11.064 -31.436 -19.960  0.00-15.00           H  
ATOM   1157  CG2 ILE    71     -12.366 -29.820 -20.538  0.00-15.00           C  
ATOM   1158 HG21 ILE    71     -11.892 -29.635 -21.485  0.00-15.00           H  
ATOM   1159 HG22 ILE    71     -11.863 -29.243 -19.770  0.00-15.00           H  
ATOM   1160 HG23 ILE    71     -13.459 -29.646 -20.566  0.00-15.00           H  
ATOM   1161  CG1 ILE    71     -12.760 -31.489 -18.758  0.00-15.00           C  
ATOM   1162 HG12 ILE    71     -13.710 -31.013 -18.862  0.00-15.00           H  
ATOM   1163 HG13 ILE    71     -12.999 -32.525 -18.660  0.00-15.00           H  
ATOM   1164  CD1 ILE    71     -11.998 -30.771 -17.625  0.00-15.00           C  
ATOM   1165 HD11 ILE    71     -12.386 -31.030 -16.684  0.00-15.00           H  
ATOM   1166 HD12 ILE    71     -10.940 -31.070 -17.710  0.00-15.00           H  
ATOM   1167 HD13 ILE    71     -12.108 -29.709 -17.693  0.00-15.00           H  
ATOM   1168  C   ILE    71     -12.565 -32.024 -22.515  0.00-15.00           C  
ATOM   1169  O   ILE    71     -11.404 -32.091 -22.984  0.00-15.00           O  
ATOM   1170  N   LYN    72     -13.687 -31.937 -23.232  0.00-15.00           N  
ATOM   1171  H   LYN    72     -14.533 -32.115 -22.868  0.00-15.00           H  
ATOM   1172  CA  LYN    72     -13.860 -31.626 -24.652  0.00-15.00           C  
ATOM   1173  HA  LYN    72     -12.819 -31.471 -25.038  0.00-15.00           H  
ATOM   1174  CB  LYN    72     -14.674 -32.775 -25.347  0.00-15.00           C  
ATOM   1175  HB2 LYN    72     -14.400 -33.851 -25.070  0.00-15.00           H  
ATOM   1176  HB3 LYN    72     -15.740 -32.687 -25.040  0.00-15.00           H  
ATOM   1177  CG  LYN    72     -14.550 -32.711 -26.826  0.00-15.00           C  
ATOM   1178  HG2 LYN    72     -15.237 -31.920 -27.199  0.00-15.00           H  
ATOM   1179  HG3 LYN    72     -13.503 -32.668 -27.064  0.00-15.00           H  
ATOM   1180  CD  LYN    72     -15.141 -34.006 -27.327  0.00-15.00           C  
ATOM   1181  HD2 LYN    72     -15.001 -34.892 -26.649  0.00-15.00           H  
ATOM   1182  HD3 LYN    72     -16.194 -33.865 -27.323  0.00-15.00           H  
ATOM   1183  CE  LYN    72     -14.638 -34.430 -28.734  0.00-15.00           C  
ATOM   1184  HE2 LYN    72     -13.640 -34.026 -28.888  0.00-15.00           H  
ATOM   1185  HE3 LYN    72     -15.320 -33.954 -29.511  0.00-15.00           H  
ATOM   1186  NZ  LYN    72     -14.571 -35.867 -28.844  0.00-15.00           N  
ATOM   1187  HZ1 LYN    72     -14.899 -36.148 -29.790  0.00-15.00           H  
ATOM   1188  HZ2 LYN    72     -15.116 -36.355 -28.156  0.00-15.00           H  
ATOM   1189  C   LYN    72     -14.624 -30.335 -24.632  0.00-15.00           C  
ATOM   1190  O   LYN    72     -15.838 -30.320 -24.341  0.00-15.00           O  
ATOM   1191  N   MET    73     -13.896 -29.231 -24.846  0.00-15.00           N  
ATOM   1192  H   MET    73     -12.912 -29.344 -24.950  0.00-15.00           H  
ATOM   1193  CA  MET    73     -14.443 -27.886 -24.889  0.00-15.00           C  
ATOM   1194  HA  MET    73     -15.323 -27.798 -24.327  0.00-15.00           H  
ATOM   1195  CB  MET    73     -13.478 -26.855 -24.365  0.00-15.00           C  
ATOM   1196  HB2 MET    73     -13.870 -25.872 -24.449  0.00-15.00           H  
ATOM   1197  HB3 MET    73     -12.618 -26.956 -24.972  0.00-15.00           H  
ATOM   1198  CG  MET    73     -13.097 -27.137 -22.866  0.00-15.00           C  
ATOM   1199  HG2 MET    73     -12.188 -26.707 -22.582  0.00-15.00           H  
ATOM   1200  HG3 MET    73     -12.959 -28.158 -22.772  0.00-15.00           H  
ATOM   1201  SD  MET    73     -14.460 -27.038 -21.681  0.00-15.00           S  
ATOM   1202  CE  MET    73     -15.022 -25.324 -21.823  0.00-15.00           C  
ATOM   1203  HE1 MET    73     -15.266 -25.070 -22.808  0.00-15.00           H  
ATOM   1204  HE2 MET    73     -14.180 -24.698 -21.645  0.00-15.00           H  
ATOM   1205  HE3 MET    73     -15.838 -25.095 -21.183  0.00-15.00           H  
ATOM   1206  C   MET    73     -14.782 -27.617 -26.373  0.00-15.00           C  
ATOM   1207  O   MET    73     -13.873 -27.394 -27.166  0.00-15.00           O  
ATOM   1208  N   GLH    74     -16.028 -27.633 -26.762  0.00-15.00           N  
ATOM   1209  H   GLH    74     -16.824 -27.584 -26.036  0.00-15.00           H  
ATOM   1210  CA  GLH    74     -16.553 -27.615 -28.083  0.00-15.00           C  
ATOM   1211  HA  GLH    74     -16.115 -28.420 -28.691  0.00-15.00           H  
ATOM   1212  CB  GLH    74     -18.021 -27.911 -28.129  0.00-15.00           C  
ATOM   1213  HB2 GLH    74     -18.647 -26.987 -28.171  0.00-15.00           H  
ATOM   1214  HB3 GLH    74     -18.189 -28.431 -27.168  0.00-15.00           H  
ATOM   1215  CG  GLH    74     -18.428 -28.854 -29.298  0.00-15.00           C  
ATOM   1216  HG2 GLH    74     -17.942 -28.427 -30.178  0.00-15.00           H  
ATOM   1217  HG3 GLH    74     -17.971 -29.811 -29.059  0.00-15.00           H  
ATOM   1218  CD  GLH    74     -19.902 -29.013 -29.527  0.00-15.00           C  
ATOM   1219  OE1 GLH    74     -20.670 -28.117 -28.918  0.00-15.00           O  
ATOM   1220  OE2 GLH    74     -20.307 -30.036 -30.086  0.00-15.00           O  
ATOM   1221  HE1 GLH    74     -21.371 -28.546 -28.443  0.00-15.00           H  
ATOM   1222  C   GLH    74     -16.228 -26.246 -28.794  0.00-15.00           C  
ATOM   1223  O   GLH    74     -15.552 -26.136 -29.800  0.00-15.00           O  
ATOM   1224  N   GLH    75     -16.750 -25.140 -28.226  0.00-15.00           N  
ATOM   1225  H   GLH    75     -17.457 -25.260 -27.483  0.00-15.00           H  
ATOM   1226  CA  GLH    75     -16.608 -23.828 -28.855  0.00-15.00           C  
ATOM   1227  HA  GLH    75     -17.062 -23.800 -29.841  0.00-15.00           H  
ATOM   1228  CB  GLH    75     -17.333 -22.789 -28.021  0.00-15.00           C  
ATOM   1229  HB2 GLH    75     -16.938 -22.685 -26.987  0.00-15.00           H  
ATOM   1230  HB3 GLH    75     -18.353 -23.044 -27.891  0.00-15.00           H  
ATOM   1231  CG  GLH    75     -17.280 -21.383 -28.653  0.00-15.00           C  
ATOM   1232  HG2 GLH    75     -16.298 -21.209 -29.131  0.00-15.00           H  
ATOM   1233  HG3 GLH    75     -17.911 -21.403 -29.468  0.00-15.00           H  
ATOM   1234  CD  GLH    75     -17.687 -20.253 -27.710  0.00-15.00           C  
ATOM   1235  OE1 GLH    75     -18.110 -20.555 -26.475  0.00-15.00           O  
ATOM   1236  OE2 GLH    75     -17.699 -19.098 -28.169  0.00-15.00           O  
ATOM   1237  HE1 GLH    75     -18.351 -19.747 -26.062  0.00-15.00           H  
ATOM   1238  C   GLH    75     -15.140 -23.470 -28.978  0.00-15.00           C  
ATOM   1239  O   GLH    75     -14.693 -22.944 -30.009  0.00-15.00           O  
ATOM   1240  N   ALA    76     -14.298 -23.779 -27.981  0.00-15.00           N  
ATOM   1241  H   ALA    76     -14.555 -24.431 -27.266  0.00-15.00           H  
ATOM   1242  CA  ALA    76     -12.884 -23.410 -27.978  0.00-15.00           C  
ATOM   1243  HA  ALA    76     -12.862 -22.399 -28.339  0.00-15.00           H  
ATOM   1244  CB  ALA    76     -12.371 -23.385 -26.543  0.00-15.00           C  
ATOM   1245  HB1 ALA    76     -11.667 -24.128 -26.297  0.00-15.00           H  
ATOM   1246  HB2 ALA    76     -13.131 -23.461 -25.813  0.00-15.00           H  
ATOM   1247  HB3 ALA    76     -11.833 -22.468 -26.339  0.00-15.00           H  
ATOM   1248  C   ALA    76     -12.087 -24.341 -28.828  0.00-15.00           C  
ATOM   1249  O   ALA    76     -11.002 -24.010 -29.274  0.00-15.00           O  
ATOM   1250  N   GLN    77     -12.649 -25.545 -29.066  0.00-15.00           N  
ATOM   1251  H   GLN    77     -13.624 -25.680 -29.000  0.00-15.00           H  
ATOM   1252  CA  GLN    77     -12.016 -26.599 -29.839  0.00-15.00           C  
ATOM   1253  HA  GLN    77     -12.645 -27.442 -29.858  0.00-15.00           H  
ATOM   1254  CB  GLN    77     -11.773 -26.144 -31.297  0.00-15.00           C  
ATOM   1255  HB2 GLN    77     -10.777 -25.687 -31.434  0.00-15.00           H  
ATOM   1256  HB3 GLN    77     -11.833 -26.976 -32.013  0.00-15.00           H  
ATOM   1257  CG  GLN    77     -12.898 -25.231 -31.800  0.00-15.00           C  
ATOM   1258  HG2 GLN    77     -13.856 -25.584 -31.449  0.00-15.00           H  
ATOM   1259  HG3 GLN    77     -12.738 -24.270 -31.361  0.00-15.00           H  
ATOM   1260  CD  GLN    77     -12.827 -25.054 -33.281  0.00-15.00           C  
ATOM   1261  OE1 GLN    77     -12.545 -23.988 -33.784  0.00-15.00           O  
ATOM   1262  NE2 GLN    77     -13.219 -26.125 -34.001  0.00-15.00           N  
ATOM   1263 HE21 GLN    77     -13.416 -26.053 -35.024  0.00-15.00           H  
ATOM   1264 HE22 GLN    77     -13.092 -27.040 -33.657  0.00-15.00           H  
ATOM   1265  C   GLN    77     -10.664 -27.088 -29.279  0.00-15.00           C  
ATOM   1266  O   GLN    77      -9.722 -27.245 -30.053  0.00-15.00           O  
ATOM   1267  N   ARN    78     -10.653 -27.273 -27.940  0.00-15.00           N  
ATOM   1268  H   ARN    78     -11.540 -27.117 -27.426  0.00-15.00           H  
ATOM   1269  CA  ARN    78      -9.531 -27.985 -27.361  0.00-15.00           C  
ATOM   1270  HA  ARN    78      -8.992 -28.444 -28.129  0.00-15.00           H  
ATOM   1271  CB  ARN    78      -8.608 -26.964 -26.598  0.00-15.00           C  
ATOM   1272  HB2 ARN    78      -9.012 -26.740 -25.617  0.00-15.00           H  
ATOM   1273  HB3 ARN    78      -8.528 -26.067 -27.279  0.00-15.00           H  
ATOM   1274  CG  ARN    78      -7.260 -27.563 -26.260  0.00-15.00           C  
ATOM   1275  HG2 ARN    78      -6.846 -28.283 -26.923  0.00-15.00           H  
ATOM   1276  HG3 ARN    78      -7.461 -28.094 -25.313  0.00-15.00           H  
ATOM   1277  CD  ARN    78      -6.150 -26.564 -26.113  0.00-15.00           C  
ATOM   1278  HD2 ARN    78      -6.613 -25.722 -25.637  0.00-15.00           H  
ATOM   1279  HD3 ARN    78      -5.328 -26.886 -25.515  0.00-15.00           H  
ATOM   1280  NE  ARN    78      -5.738 -26.005 -27.420  0.00-15.00           N  
ATOM   1281  HE  ARN    78      -5.469 -26.615 -28.164  0.00-15.00           H  
ATOM   1282  CZ  ARN    78      -4.903 -24.844 -27.543  0.00-15.00           C  
ATOM   1283  NH1 ARN    78      -4.610 -24.063 -26.559  0.00-15.00           N  
ATOM   1284 HH11 ARN    78      -4.959 -24.405 -25.647  0.00-15.00           H  
ATOM   1285  NH2 ARN    78      -4.638 -24.444 -28.891  0.00-15.00           N  
ATOM   1286 HH21 ARN    78      -3.918 -24.947 -29.403  0.00-15.00           H  
ATOM   1287 HH22 ARN    78      -4.316 -23.458 -28.892  0.00-15.00           H  
ATOM   1288  C   ARN    78     -10.014 -29.011 -26.359  0.00-15.00           C  
ATOM   1289  O   ARN    78     -10.956 -28.775 -25.641  0.00-15.00           O  
ATOM   1290  N   SER    79      -9.318 -30.096 -26.350  0.00-15.00           N  
ATOM   1291  H   SER    79      -8.425 -30.200 -26.954  0.00-15.00           H  
ATOM   1292  CA  SER    79      -9.589 -31.175 -25.412  0.00-15.00           C  
ATOM   1293  HA  SER    79     -10.461 -30.974 -24.859  0.00-15.00           H  
ATOM   1294  CB  SER    79      -9.662 -32.544 -26.143  0.00-15.00           C  
ATOM   1295  HB2 SER    79      -9.734 -33.357 -25.361  0.00-15.00           H  
ATOM   1296  HB3 SER    79      -8.835 -32.721 -26.818  0.00-15.00           H  
ATOM   1297  OG  SER    79     -10.903 -32.702 -26.857  0.00-15.00           O  
ATOM   1298  HG  SER    79     -10.884 -32.425 -27.774  0.00-15.00           H  
ATOM   1299  C   SER    79      -8.422 -31.175 -24.385  0.00-15.00           C  
ATOM   1300  O   SER    79      -7.249 -31.038 -24.698  0.00-15.00           O  
ATOM   1301  N   TYR    80      -8.712 -31.568 -23.123  0.00-15.00           N  
ATOM   1302  H   TYR    80      -9.687 -31.788 -22.849  0.00-15.00           H  
ATOM   1303  CA  TYR    80      -7.784 -31.675 -22.017  0.00-15.00           C  
ATOM   1304  HA  TYR    80      -6.755 -31.727 -22.359  0.00-15.00           H  
ATOM   1305  CB  TYR    80      -8.012 -30.487 -21.029  0.00-15.00           C  
ATOM   1306  HB2 TYR    80      -7.278 -30.472 -20.198  0.00-15.00           H  
ATOM   1307  HB3 TYR    80      -8.945 -30.592 -20.438  0.00-15.00           H  
ATOM   1308  CG  TYR    80      -7.819 -29.049 -21.619  0.00-15.00           C  
ATOM   1309  CD1 TYR    80      -8.949 -28.443 -22.277  0.00-15.00           C  
ATOM   1310  HD1 TYR    80      -9.892 -28.920 -22.336  0.00-15.00           H  
ATOM   1311  CE1 TYR    80      -8.927 -27.182 -22.794  0.00-15.00           C  
ATOM   1312  HE1 TYR    80      -9.803 -26.752 -23.255  0.00-15.00           H  
ATOM   1313  CZ  TYR    80      -7.707 -26.452 -22.762  0.00-15.00           C  
ATOM   1314  OH  TYR    80      -7.649 -25.126 -23.288  0.00-15.00           O  
ATOM   1315  HH  TYR    80      -6.687 -24.815 -23.293  0.00-15.00           H  
ATOM   1316  CE2 TYR    80      -6.602 -27.040 -22.128  0.00-15.00           C  
ATOM   1317  HE2 TYR    80      -5.735 -26.374 -21.989  0.00-15.00           H  
ATOM   1318  CD2 TYR    80      -6.619 -28.370 -21.618  0.00-15.00           C  
ATOM   1319  HD2 TYR    80      -5.892 -28.879 -20.986  0.00-15.00           H  
ATOM   1320  C   TYR    80      -8.029 -32.980 -21.273  0.00-15.00           C  
ATOM   1321  O   TYR    80      -9.194 -33.259 -20.957  0.00-15.00           O  
ATOM   1322  N   ILE    81      -6.978 -33.709 -20.879  0.00-15.00           N  
ATOM   1323  H   ILE    81      -6.069 -33.394 -21.034  0.00-15.00           H  
ATOM   1324  CA  ILE    81      -7.187 -34.906 -20.012  0.00-15.00           C  
ATOM   1325  HA  ILE    81      -8.258 -35.208 -19.893  0.00-15.00           H  
ATOM   1326  CB  ILE    81      -6.444 -36.133 -20.679  0.00-15.00           C  
ATOM   1327  HB  ILE    81      -5.490 -35.766 -21.062  0.00-15.00           H  
ATOM   1328  CG2 ILE    81      -6.089 -37.273 -19.652  0.00-15.00           C  
ATOM   1329 HG21 ILE    81      -6.683 -37.195 -18.782  0.00-15.00           H  
ATOM   1330 HG22 ILE    81      -6.303 -38.340 -19.994  0.00-15.00           H  
ATOM   1331 HG23 ILE    81      -5.057 -37.206 -19.279  0.00-15.00           H  
ATOM   1332  CG1 ILE    81      -7.261 -36.737 -21.897  0.00-15.00           C  
ATOM   1333 HG12 ILE    81      -8.273 -37.117 -21.659  0.00-15.00           H  
ATOM   1334 HG13 ILE    81      -7.365 -35.978 -22.614  0.00-15.00           H  
ATOM   1335  CD1 ILE    81      -6.510 -37.823 -22.703  0.00-15.00           C  
ATOM   1336 HD11 ILE    81      -6.429 -38.693 -22.009  0.00-15.00           H  
ATOM   1337 HD12 ILE    81      -5.605 -37.471 -23.085  0.00-15.00           H  
ATOM   1338 HD13 ILE    81      -7.083 -38.107 -23.586  0.00-15.00           H  
ATOM   1339  C   ILE    81      -6.688 -34.544 -18.607  0.00-15.00           C  
ATOM   1340  O   ILE    81      -5.517 -34.537 -18.248  0.00-15.00           O  
ATOM   1341  N   LEU    82      -7.583 -34.045 -17.798  0.00-15.00           N  
ATOM   1342  H   LEU    82      -8.585 -34.020 -18.068  0.00-15.00           H  
ATOM   1343  CA  LEU    82      -7.335 -33.600 -16.423  0.00-15.00           C  
ATOM   1344  HA  LEU    82      -6.276 -33.160 -16.511  0.00-15.00           H  
ATOM   1345  CB  LEU    82      -8.386 -32.623 -15.864  0.00-15.00           C  
ATOM   1346  HB2 LEU    82      -8.499 -32.919 -14.883  0.00-15.00           H  
ATOM   1347  HB3 LEU    82      -9.352 -32.765 -16.371  0.00-15.00           H  
ATOM   1348  CG  LEU    82      -7.855 -31.207 -16.050  0.00-15.00           C  
ATOM   1349  HG  LEU    82      -6.798 -31.157 -15.888  0.00-15.00           H  
ATOM   1350  CD1 LEU    82      -8.031 -30.598 -17.416  0.00-15.00           C  
ATOM   1351 HD11 LEU    82      -9.083 -30.338 -17.652  0.00-15.00           H  
ATOM   1352 HD12 LEU    82      -7.683 -31.261 -18.181  0.00-15.00           H  
ATOM   1353 HD13 LEU    82      -7.510 -29.619 -17.373  0.00-15.00           H  
ATOM   1354  CD2 LEU    82      -8.567 -30.371 -14.969  0.00-15.00           C  
ATOM   1355 HD21 LEU    82      -8.472 -30.894 -13.968  0.00-15.00           H  
ATOM   1356 HD22 LEU    82      -8.149 -29.420 -14.871  0.00-15.00           H  
ATOM   1357 HD23 LEU    82      -9.619 -30.129 -15.235  0.00-15.00           H  
ATOM   1358  C   LEU    82      -7.321 -34.976 -15.558  0.00-15.00           C  
ATOM   1359  O   LEU    82      -8.421 -35.589 -15.564  0.00-15.00           O  
ATOM   1360  N   THR    83      -6.188 -35.444 -14.967  0.00-15.00           N  
ATOM   1361  H   THR    83      -5.289 -35.059 -15.190  0.00-15.00           H  
ATOM   1362  CA  THR    83      -6.057 -36.703 -14.212  0.00-15.00           C  
ATOM   1363  HA  THR    83      -7.035 -37.138 -14.055  0.00-15.00           H  
ATOM   1364  CB  THR    83      -5.320 -37.592 -15.283  0.00-15.00           C  
ATOM   1365  HB  THR    83      -5.834 -37.674 -16.153  0.00-15.00           H  
ATOM   1366  CG2 THR    83      -3.908 -37.091 -15.618  0.00-15.00           C  
ATOM   1367 HG21 THR    83      -4.057 -36.205 -16.218  0.00-15.00           H  
ATOM   1368 HG22 THR    83      -3.379 -36.824 -14.715  0.00-15.00           H  
ATOM   1369 HG23 THR    83      -3.436 -37.881 -16.214  0.00-15.00           H  
ATOM   1370  OG1 THR    83      -5.135 -38.957 -14.864  0.00-15.00           O  
ATOM   1371  HG1 THR    83      -5.681 -39.528 -15.410  0.00-15.00           H  
ATOM   1372  C   THR    83      -5.350 -36.517 -12.854  0.00-15.00           C  
ATOM   1373  O   THR    83      -4.974 -35.393 -12.506  0.00-15.00           O  
ATOM   1374  N   GLN    84      -5.369 -37.572 -11.981  0.00-15.00           N  
ATOM   1375  H   GLN    84      -6.008 -38.370 -12.227  0.00-15.00           H  
ATOM   1376  CA  GLN    84      -4.662 -37.681 -10.705  0.00-15.00           C  
ATOM   1377  HA  GLN    84      -4.916 -36.796 -10.252  0.00-15.00           H  
ATOM   1378  CB  GLN    84      -5.166 -38.815  -9.751  0.00-15.00           C  
ATOM   1379  HB2 GLN    84      -6.200 -38.659  -9.474  0.00-15.00           H  
ATOM   1380  HB3 GLN    84      -4.572 -38.721  -8.798  0.00-15.00           H  
ATOM   1381  CG  GLN    84      -4.875 -40.202 -10.360  0.00-15.00           C  
ATOM   1382  HG2 GLN    84      -3.773 -40.278 -10.363  0.00-15.00           H  
ATOM   1383  HG3 GLN    84      -5.199 -40.288 -11.408  0.00-15.00           H  
ATOM   1384  CD  GLN    84      -5.277 -41.319  -9.374  0.00-15.00           C  
ATOM   1385  OE1 GLN    84      -6.153 -41.315  -8.475  0.00-15.00           O  
ATOM   1386  NE2 GLN    84      -4.770 -42.468  -9.842  0.00-15.00           N  
ATOM   1387 HE21 GLN    84      -4.359 -42.599 -10.763  0.00-15.00           H  
ATOM   1388 HE22 GLN    84      -5.272 -43.275  -9.575  0.00-15.00           H  
ATOM   1389  C   GLN    84      -3.126 -37.839 -10.947  0.00-15.00           C  
ATOM   1390  O   GLN    84      -2.764 -38.279 -12.032  0.00-15.00           O  
ATOM   1391  N   GLY    85      -2.294 -37.556  -9.927  0.00-15.00           N  
ATOM   1392  H   GLY    85      -2.648 -37.218  -9.096  0.00-15.00           H  
ATOM   1393  CA  GLY    85      -0.843 -37.881 -10.027  0.00-15.00           C  
ATOM   1394  HA2 GLY    85      -0.365 -37.634 -10.968  0.00-15.00           H  
ATOM   1395  HA3 GLY    85      -0.473 -37.253  -9.237  0.00-15.00           H  
ATOM   1396  C   GLY    85      -0.747 -39.314  -9.626  0.00-15.00           C  
ATOM   1397  O   GLY    85      -1.350 -39.672  -8.612  0.00-15.00           O  
ATOM   1398  N   PRO    86      -0.157 -40.183 -10.532  0.00-15.00           N  
ATOM   1399  CD  PRO    86       0.659 -39.825 -11.736  0.00-15.00           C  
ATOM   1400  HD2 PRO    86       1.465 -39.165 -11.536  0.00-15.00           H  
ATOM   1401  HD3 PRO    86      -0.066 -39.422 -12.517  0.00-15.00           H  
ATOM   1402  CG  PRO    86       1.283 -41.180 -12.244  0.00-15.00           C  
ATOM   1403  HG2 PRO    86       1.396 -41.171 -13.307  0.00-15.00           H  
ATOM   1404  HG3 PRO    86       2.287 -41.325 -11.848  0.00-15.00           H  
ATOM   1405  CB  PRO    86       0.325 -42.215 -11.737  0.00-15.00           C  
ATOM   1406  HB2 PRO    86       0.922 -43.130 -11.530  0.00-15.00           H  
ATOM   1407  HB3 PRO    86      -0.372 -42.449 -12.506  0.00-15.00           H  
ATOM   1408  CA  PRO    86      -0.383 -41.665 -10.477  0.00-15.00           C  
ATOM   1409  HA  PRO    86      -1.414 -41.868 -10.324  0.00-15.00           H  
ATOM   1410  C   PRO    86       0.217 -42.220  -9.195  0.00-15.00           C  
ATOM   1411  O   PRO    86       0.975 -41.573  -8.421  0.00-15.00           O  
ATOM   1412  N   LEU    87      -0.216 -43.421  -8.830  0.00-15.00           N  
ATOM   1413  H   LEU    87      -0.889 -43.848  -9.440  0.00-15.00           H  
ATOM   1414  CA  LEU    87       0.220 -44.250  -7.706  0.00-15.00           C  
ATOM   1415  HA  LEU    87       0.741 -43.691  -6.905  0.00-15.00           H  
ATOM   1416  CB  LEU    87      -1.073 -44.949  -7.204  0.00-15.00           C  
ATOM   1417  HB2 LEU    87      -0.909 -45.745  -6.480  0.00-15.00           H  
ATOM   1418  HB3 LEU    87      -1.558 -45.525  -8.020  0.00-15.00           H  
ATOM   1419  CG  LEU    87      -2.008 -43.980  -6.481  0.00-15.00           C  
ATOM   1420  HG  LEU    87      -2.152 -42.991  -6.944  0.00-15.00           H  
ATOM   1421  CD1 LEU    87      -3.413 -44.528  -6.338  0.00-15.00           C  
ATOM   1422 HD11 LEU    87      -3.967 -44.308  -5.523  0.00-15.00           H  
ATOM   1423 HD12 LEU    87      -4.044 -44.060  -7.145  0.00-15.00           H  
ATOM   1424 HD13 LEU    87      -3.546 -45.622  -6.486  0.00-15.00           H  
ATOM   1425  CD2 LEU    87      -1.476 -43.742  -5.013  0.00-15.00           C  
ATOM   1426 HD21 LEU    87      -2.144 -43.363  -4.211  0.00-15.00           H  
ATOM   1427 HD22 LEU    87      -0.696 -43.028  -5.089  0.00-15.00           H  
ATOM   1428 HD23 LEU    87      -0.992 -44.637  -4.585  0.00-15.00           H  
ATOM   1429  C   LEU    87       1.171 -45.340  -8.245  0.00-15.00           C  
ATOM   1430  O   LEU    87       1.201 -45.457  -9.483  0.00-15.00           O  
ATOM   1431  N   PRO    88       2.044 -46.056  -7.450  0.00-15.00           N  
ATOM   1432  CD  PRO    88       2.191 -45.819  -6.046  0.00-15.00           C  
ATOM   1433  HD2 PRO    88       2.767 -44.891  -6.056  0.00-15.00           H  
ATOM   1434  HD3 PRO    88       1.329 -45.820  -5.346  0.00-15.00           H  
ATOM   1435  CG  PRO    88       3.260 -46.859  -5.630  0.00-15.00           C  
ATOM   1436  HG2 PRO    88       3.887 -46.702  -4.836  0.00-15.00           H  
ATOM   1437  HG3 PRO    88       2.712 -47.772  -5.473  0.00-15.00           H  
ATOM   1438  CB  PRO    88       4.057 -47.193  -6.848  0.00-15.00           C  
ATOM   1439  HB2 PRO    88       4.858 -46.461  -6.945  0.00-15.00           H  
ATOM   1440  HB3 PRO    88       4.558 -48.183  -6.781  0.00-15.00           H  
ATOM   1441  CA  PRO    88       3.053 -46.943  -7.971  0.00-15.00           C  
ATOM   1442  HA  PRO    88       3.590 -46.460  -8.834  0.00-15.00           H  
ATOM   1443  C   PRO    88       2.539 -48.266  -8.506  0.00-15.00           C  
ATOM   1444  O   PRO    88       3.246 -49.232  -8.575  0.00-15.00           O  
ATOM   1445  N   ASN    89       1.295 -48.240  -8.926  0.00-15.00           N  
ATOM   1446  H   ASN    89       0.798 -47.332  -8.785  0.00-15.00           H  
ATOM   1447  CA  ASN    89       0.638 -49.321  -9.604  0.00-15.00           C  
ATOM   1448  HA  ASN    89       1.364 -50.072  -9.821  0.00-15.00           H  
ATOM   1449  CB  ASN    89      -0.251 -50.198  -8.695  0.00-15.00           C  
ATOM   1450  HB2 ASN    89       0.370 -50.630  -7.918  0.00-15.00           H  
ATOM   1451  HB3 ASN    89      -0.615 -51.145  -9.191  0.00-15.00           H  
ATOM   1452  CG  ASN    89      -1.460 -49.498  -8.098  0.00-15.00           C  
ATOM   1453  OD1 ASN    89      -1.355 -48.447  -7.469  0.00-15.00           O  
ATOM   1454  ND2 ASN    89      -2.607 -50.177  -8.247  0.00-15.00           N  
ATOM   1455 HD21 ASN    89      -2.696 -51.066  -8.809  0.00-15.00           H  
ATOM   1456 HD22 ASN    89      -3.427 -49.918  -7.739  0.00-15.00           H  
ATOM   1457  C   ASN    89       0.066 -48.787 -10.886  0.00-15.00           C  
ATOM   1458  O   ASN    89      -0.098 -49.605 -11.857  0.00-15.00           O  
ATOM   1459  N   THR    90      -0.240 -47.491 -11.012  0.00-15.00           N  
ATOM   1460  H   THR    90      -0.154 -46.814 -10.219  0.00-15.00           H  
ATOM   1461  CA  THR    90      -0.895 -46.958 -12.208  0.00-15.00           C  
ATOM   1462  HA  THR    90      -1.312 -47.754 -12.768  0.00-15.00           H  
ATOM   1463  CB  THR    90      -2.162 -46.192 -11.742  0.00-15.00           C  
ATOM   1464  HB  THR    90      -2.599 -45.786 -12.635  0.00-15.00           H  
ATOM   1465  CG2 THR    90      -3.217 -46.978 -10.968  0.00-15.00           C  
ATOM   1466 HG21 THR    90      -3.484 -47.893 -11.518  0.00-15.00           H  
ATOM   1467 HG22 THR    90      -4.075 -46.286 -10.842  0.00-15.00           H  
ATOM   1468 HG23 THR    90      -2.852 -47.263  -9.964  0.00-15.00           H  
ATOM   1469  OG1 THR    90      -1.783 -44.987 -11.014  0.00-15.00           O  
ATOM   1470  HG1 THR    90      -2.323 -44.269 -11.380  0.00-15.00           H  
ATOM   1471  C   THR    90       0.061 -46.220 -13.122  0.00-15.00           C  
ATOM   1472  O   THR    90      -0.373 -45.896 -14.232  0.00-15.00           O  
ATOM   1473  N   CYS    91       1.315 -45.953 -12.838  0.00-15.00           N  
ATOM   1474  H   CYS    91       1.535 -46.020 -11.867  0.00-15.00           H  
ATOM   1475  CA  CYS    91       2.265 -45.406 -13.837  0.00-15.00           C  
ATOM   1476  HA  CYS    91       1.966 -44.393 -14.052  0.00-15.00           H  
ATOM   1477  CB  CYS    91       3.723 -45.343 -13.236  0.00-15.00           C  
ATOM   1478  HB2 CYS    91       4.459 -44.798 -13.867  0.00-15.00           H  
ATOM   1479  HB3 CYS    91       4.002 -46.382 -12.871  0.00-15.00           H  
ATOM   1480  SG  CYS    91       3.640 -44.297 -11.745  0.00-15.00           S  
ATOM   1481  HG  CYS    91       2.664 -44.986 -11.170  0.00-15.00           H  
ATOM   1482  C   CYS    91       2.310 -46.148 -15.147  0.00-15.00           C  
ATOM   1483  O   CYS    91       2.358 -45.457 -16.197  0.00-15.00           O  
ATOM   1484  N   GLY    92       2.170 -47.451 -15.294  0.00-15.00           N  
ATOM   1485  H   GLY    92       2.225 -48.125 -14.482  0.00-15.00           H  
ATOM   1486  CA  GLY    92       1.986 -48.067 -16.636  0.00-15.00           C  
ATOM   1487  HA2 GLY    92       2.799 -47.680 -17.231  0.00-15.00           H  
ATOM   1488  HA3 GLY    92       2.115 -49.118 -16.672  0.00-15.00           H  
ATOM   1489  C   GLY    92       0.663 -47.724 -17.336  0.00-15.00           C  
ATOM   1490  O   GLY    92       0.696 -47.400 -18.583  0.00-15.00           O  
ATOM   1491  N   HIE    93      -0.452 -47.773 -16.539  0.00-15.00           N  
ATOM   1492  H   HIE    93      -0.344 -47.946 -15.535  0.00-15.00           H  
ATOM   1493  CA  HIE    93      -1.772 -47.380 -17.063  0.00-15.00           C  
ATOM   1494  HA  HIE    93      -1.965 -48.120 -17.859  0.00-15.00           H  
ATOM   1495  CB  HIE    93      -2.744 -47.395 -15.877  0.00-15.00           C  
ATOM   1496  HB2 HIE    93      -2.477 -46.641 -15.121  0.00-15.00           H  
ATOM   1497  HB3 HIE    93      -3.741 -47.100 -16.230  0.00-15.00           H  
ATOM   1498  CG  HIE    93      -2.798 -48.729 -15.200  0.00-15.00           C  
ATOM   1499  ND1 HIE    93      -3.413 -48.898 -13.959  0.00-15.00           N  
ATOM   1500  CE1 HIE    93      -3.277 -50.231 -13.693  0.00-15.00           C  
ATOM   1501  HE1 HIE    93      -3.678 -50.626 -12.731  0.00-15.00           H  
ATOM   1502  NE2 HIE    93      -2.685 -50.887 -14.702  0.00-15.00           N  
ATOM   1503  HE2 HIE    93      -2.658 -51.881 -14.784  0.00-15.00           H  
ATOM   1504  CD2 HIE    93      -2.484 -49.986 -15.728  0.00-15.00           C  
ATOM   1505  HD2 HIE    93      -2.206 -50.204 -16.714  0.00-15.00           H  
ATOM   1506  C   HIE    93      -1.821 -45.944 -17.516  0.00-15.00           C  
ATOM   1507  O   HIE    93      -2.602 -45.620 -18.415  0.00-15.00           O  
ATOM   1508  N   PHE    94      -0.998 -45.049 -16.890  0.00-15.00           N  
ATOM   1509  H   PHE    94      -0.405 -45.452 -16.183  0.00-15.00           H  
ATOM   1510  CA  PHE    94      -0.813 -43.676 -17.256  0.00-15.00           C  
ATOM   1511  HA  PHE    94      -1.841 -43.118 -17.264  0.00-15.00           H  
ATOM   1512  CB  PHE    94      -0.006 -43.034 -16.060  0.00-15.00           C  
ATOM   1513  HB2 PHE    94       0.926 -43.628 -16.004  0.00-15.00           H  
ATOM   1514  HB3 PHE    94      -0.502 -43.328 -15.126  0.00-15.00           H  
ATOM   1515  CG  PHE    94       0.408 -41.552 -16.056  0.00-15.00           C  
ATOM   1516  CD1 PHE    94       1.536 -41.026 -16.758  0.00-15.00           C  
ATOM   1517  HD1 PHE    94       2.166 -41.790 -17.290  0.00-15.00           H  
ATOM   1518  CE1 PHE    94       1.676 -39.659 -16.870  0.00-15.00           C  
ATOM   1519  HE1 PHE    94       2.420 -39.278 -17.564  0.00-15.00           H  
ATOM   1520  CZ  PHE    94       0.726 -38.794 -16.319  0.00-15.00           C  
ATOM   1521  HZ  PHE    94       0.773 -37.741 -16.590  0.00-15.00           H  
ATOM   1522  CE2 PHE    94      -0.337 -39.303 -15.593  0.00-15.00           C  
ATOM   1523  HE2 PHE    94      -1.114 -38.657 -15.216  0.00-15.00           H  
ATOM   1524  CD2 PHE    94      -0.526 -40.645 -15.498  0.00-15.00           C  
ATOM   1525  HD2 PHE    94      -1.477 -41.018 -14.965  0.00-15.00           H  
ATOM   1526  C   PHE    94      -0.067 -43.471 -18.617  0.00-15.00           C  
ATOM   1527  O   PHE    94      -0.586 -42.687 -19.431  0.00-15.00           O  
ATOM   1528  N   TRP    95       1.077 -44.136 -18.792  0.00-15.00           N  
ATOM   1529  H   TRP    95       1.455 -44.852 -18.140  0.00-15.00           H  
ATOM   1530  CA  TRP    95       1.759 -44.142 -20.100  0.00-15.00           C  
ATOM   1531  HA  TRP    95       1.775 -43.100 -20.426  0.00-15.00           H  
ATOM   1532  CB  TRP    95       3.176 -44.652 -19.936  0.00-15.00           C  
ATOM   1533  HB2 TRP    95       3.319 -45.544 -19.376  0.00-15.00           H  
ATOM   1534  HB3 TRP    95       3.662 -44.642 -20.913  0.00-15.00           H  
ATOM   1535  CG  TRP    95       3.933 -43.608 -19.173  0.00-15.00           C  
ATOM   1536  CD1 TRP    95       4.653 -43.808 -18.041  0.00-15.00           C  
ATOM   1537  HD1 TRP    95       4.647 -44.719 -17.555  0.00-15.00           H  
ATOM   1538  NE1 TRP    95       5.101 -42.524 -17.596  0.00-15.00           N  
ATOM   1539  HE1 TRP    95       5.711 -42.491 -16.783  0.00-15.00           H  
ATOM   1540  CE2 TRP    95       4.995 -41.548 -18.564  0.00-15.00           C  
ATOM   1541  CZ2 TRP    95       5.424 -40.267 -18.733  0.00-15.00           C  
ATOM   1542  HZ2 TRP    95       5.926 -39.748 -17.891  0.00-15.00           H  
ATOM   1543  CH2 TRP    95       5.268 -39.582 -19.986  0.00-15.00           C  
ATOM   1544  HH2 TRP    95       5.721 -38.568 -20.147  0.00-15.00           H  
ATOM   1545  CZ3 TRP    95       4.559 -40.268 -21.013  0.00-15.00           C  
ATOM   1546  HZ3 TRP    95       4.415 -39.840 -21.891  0.00-15.00           H  
ATOM   1547  CE3 TRP    95       4.119 -41.582 -20.854  0.00-15.00           C  
ATOM   1548  HE3 TRP    95       3.679 -42.130 -21.661  0.00-15.00           H  
ATOM   1549  CD2 TRP    95       4.258 -42.246 -19.589  0.00-15.00           C  
ATOM   1550  C   TRP    95       1.055 -44.943 -21.217  0.00-15.00           C  
ATOM   1551  O   TRP    95       1.107 -44.392 -22.326  0.00-15.00           O  
ATOM   1552  N   GLH    96       0.358 -46.046 -20.940  0.00-15.00           N  
ATOM   1553  H   GLH    96       0.326 -46.374 -19.974  0.00-15.00           H  
ATOM   1554  CA  GLH    96      -0.647 -46.681 -21.796  0.00-15.00           C  
ATOM   1555  HA  GLH    96      -0.112 -46.957 -22.701  0.00-15.00           H  
ATOM   1556  CB  GLH    96      -1.399 -47.930 -21.185  0.00-15.00           C  
ATOM   1557  HB2 GLH    96      -1.997 -47.669 -20.339  0.00-15.00           H  
ATOM   1558  HB3 GLH    96      -0.713 -48.679 -20.760  0.00-15.00           H  
ATOM   1559  CG  GLH    96      -2.411 -48.556 -22.142  0.00-15.00           C  
ATOM   1560  HG2 GLH    96      -3.138 -47.827 -22.622  0.00-15.00           H  
ATOM   1561  HG3 GLH    96      -1.783 -49.026 -22.892  0.00-15.00           H  
ATOM   1562  CD  GLH    96      -3.207 -49.681 -21.509  0.00-15.00           C  
ATOM   1563  OE1 GLH    96      -3.217 -49.842 -20.167  0.00-15.00           O  
ATOM   1564  OE2 GLH    96      -3.855 -50.424 -22.222  0.00-15.00           O  
ATOM   1565  HE1 GLH    96      -3.920 -50.481 -20.009  0.00-15.00           H  
ATOM   1566  C   GLH    96      -1.617 -45.680 -22.310  0.00-15.00           C  
ATOM   1567  O   GLH    96      -1.987 -45.618 -23.495  0.00-15.00           O  
ATOM   1568  N   MET    97      -2.183 -44.909 -21.421  0.00-15.00           N  
ATOM   1569  H   MET    97      -1.947 -44.992 -20.451  0.00-15.00           H  
ATOM   1570  CA  MET    97      -3.122 -43.816 -21.721  0.00-15.00           C  
ATOM   1571  HA  MET    97      -3.877 -44.295 -22.393  0.00-15.00           H  
ATOM   1572  CB  MET    97      -3.779 -43.330 -20.401  0.00-15.00           C  
ATOM   1573  HB2 MET    97      -3.024 -42.842 -19.760  0.00-15.00           H  
ATOM   1574  HB3 MET    97      -4.094 -44.142 -19.818  0.00-15.00           H  
ATOM   1575  CG  MET    97      -4.890 -42.282 -20.638  0.00-15.00           C  
ATOM   1576  HG2 MET    97      -4.613 -41.558 -21.451  0.00-15.00           H  
ATOM   1577  HG3 MET    97      -5.807 -42.805 -20.899  0.00-15.00           H  
ATOM   1578  SD  MET    97      -5.214 -41.193 -19.122  0.00-15.00           S  
ATOM   1579  CE  MET    97      -3.631 -40.284 -19.134  0.00-15.00           C  
ATOM   1580  HE1 MET    97      -2.920 -41.013 -18.995  0.00-15.00           H  
ATOM   1581  HE2 MET    97      -3.475 -39.841 -20.133  0.00-15.00           H  
ATOM   1582  HE3 MET    97      -3.523 -39.561 -18.370  0.00-15.00           H  
ATOM   1583  C   MET    97      -2.497 -42.674 -22.628  0.00-15.00           C  
ATOM   1584  O   MET    97      -3.194 -42.307 -23.592  0.00-15.00           O  
ATOM   1585  N   VAL    98      -1.268 -42.231 -22.436  0.00-15.00           N  
ATOM   1586  H   VAL    98      -0.742 -42.673 -21.701  0.00-15.00           H  
ATOM   1587  CA  VAL    98      -0.586 -41.217 -23.293  0.00-15.00           C  
ATOM   1588  HA  VAL    98      -1.260 -40.353 -23.328  0.00-15.00           H  
ATOM   1589  CB  VAL    98       0.840 -40.913 -22.692  0.00-15.00           C  
ATOM   1590  HB  VAL    98       1.377 -41.791 -22.385  0.00-15.00           H  
ATOM   1591  CG1 VAL    98       1.749 -40.047 -23.638  0.00-15.00           C  
ATOM   1592 HG11 VAL    98       1.449 -39.024 -23.651  0.00-15.00           H  
ATOM   1593 HG12 VAL    98       1.738 -40.375 -24.672  0.00-15.00           H  
ATOM   1594 HG13 VAL    98       2.815 -40.171 -23.413  0.00-15.00           H  
ATOM   1595  CG2 VAL    98       0.698 -40.028 -21.359  0.00-15.00           C  
ATOM   1596 HG21 VAL    98       0.249 -39.057 -21.447  0.00-15.00           H  
ATOM   1597 HG22 VAL    98       0.195 -40.605 -20.532  0.00-15.00           H  
ATOM   1598 HG23 VAL    98       1.712 -39.634 -21.111  0.00-15.00           H  
ATOM   1599  C   VAL    98      -0.392 -41.766 -24.715  0.00-15.00           C  
ATOM   1600  O   VAL    98      -0.486 -40.995 -25.701  0.00-15.00           O  
ATOM   1601  N   TRP    99      -0.148 -43.059 -24.756  0.00-15.00           N  
ATOM   1602  H   TRP    99      -0.319 -43.626 -23.931  0.00-15.00           H  
ATOM   1603  CA  TRP    99       0.138 -43.741 -25.944  0.00-15.00           C  
ATOM   1604  HA  TRP    99       0.873 -43.083 -26.411  0.00-15.00           H  
ATOM   1605  CB  TRP    99       0.793 -45.142 -25.806  0.00-15.00           C  
ATOM   1606  HB2 TRP    99       1.735 -45.032 -25.261  0.00-15.00           H  
ATOM   1607  HB3 TRP    99       0.082 -45.758 -25.310  0.00-15.00           H  
ATOM   1608  CG  TRP    99       1.071 -45.804 -27.119  0.00-15.00           C  
ATOM   1609  CD1 TRP    99       0.285 -46.688 -27.758  0.00-15.00           C  
ATOM   1610  HD1 TRP    99      -0.523 -47.237 -27.308  0.00-15.00           H  
ATOM   1611  NE1 TRP    99       0.874 -46.928 -28.994  0.00-15.00           N  
ATOM   1612  HE1 TRP    99       0.295 -47.149 -29.828  0.00-15.00           H  
ATOM   1613  CE2 TRP    99       2.117 -46.387 -29.053  0.00-15.00           C  
ATOM   1614  CZ2 TRP    99       3.110 -46.526 -30.059  0.00-15.00           C  
ATOM   1615  HZ2 TRP    99       2.812 -46.955 -30.987  0.00-15.00           H  
ATOM   1616  CH2 TRP    99       4.255 -45.809 -29.865  0.00-15.00           C  
ATOM   1617  HH2 TRP    99       5.011 -45.735 -30.624  0.00-15.00           H  
ATOM   1618  CZ3 TRP    99       4.487 -45.071 -28.699  0.00-15.00           C  
ATOM   1619  HZ3 TRP    99       5.312 -44.430 -28.721  0.00-15.00           H  
ATOM   1620  CE3 TRP    99       3.556 -45.059 -27.646  0.00-15.00           C  
ATOM   1621  HE3 TRP    99       3.764 -44.519 -26.727  0.00-15.00           H  
ATOM   1622  CD2 TRP    99       2.315 -45.683 -27.852  0.00-15.00           C  
ATOM   1623  C   TRP    99      -1.169 -43.957 -26.741  0.00-15.00           C  
ATOM   1624  O   TRP    99      -1.305 -43.526 -27.897  0.00-15.00           O  
ATOM   1625  N   GLH   100      -2.157 -44.521 -26.063  0.00-15.00           N  
ATOM   1626  H   GLH   100      -2.078 -44.591 -25.091  0.00-15.00           H  
ATOM   1627  CA  GLH   100      -3.458 -44.870 -26.715  0.00-15.00           C  
ATOM   1628  HA  GLH   100      -3.258 -45.436 -27.645  0.00-15.00           H  
ATOM   1629  CB  GLH   100      -4.307 -45.783 -25.803  0.00-15.00           C  
ATOM   1630  HB2 GLH   100      -4.199 -45.444 -24.801  0.00-15.00           H  
ATOM   1631  HB3 GLH   100      -5.358 -45.703 -26.036  0.00-15.00           H  
ATOM   1632  CG  GLH   100      -3.910 -47.283 -25.931  0.00-15.00           C  
ATOM   1633  HG2 GLH   100      -4.380 -47.686 -26.860  0.00-15.00           H  
ATOM   1634  HG3 GLH   100      -2.831 -47.360 -26.155  0.00-15.00           H  
ATOM   1635  CD  GLH   100      -4.294 -48.110 -24.744  0.00-15.00           C  
ATOM   1636  OE1 GLH   100      -5.058 -47.501 -23.776  0.00-15.00           O  
ATOM   1637  OE2 GLH   100      -3.913 -49.282 -24.705  0.00-15.00           O  
ATOM   1638  HE1 GLH   100      -5.525 -46.787 -24.119  0.00-15.00           H  
ATOM   1639  C   GLH   100      -4.110 -43.560 -27.133  0.00-15.00           C  
ATOM   1640  O   GLH   100      -4.701 -43.536 -28.187  0.00-15.00           O  
ATOM   1641  N   GLN   101      -4.026 -42.489 -26.363  0.00-15.00           N  
ATOM   1642  H   GLN   101      -3.699 -42.537 -25.370  0.00-15.00           H  
ATOM   1643  CA  GLN   101      -4.721 -41.251 -26.775  0.00-15.00           C  
ATOM   1644  HA  GLN   101      -5.649 -41.551 -27.211  0.00-15.00           H  
ATOM   1645  CB  GLN   101      -5.196 -40.457 -25.503  0.00-15.00           C  
ATOM   1646  HB2 GLN   101      -5.604 -39.527 -25.859  0.00-15.00           H  
ATOM   1647  HB3 GLN   101      -4.358 -40.240 -24.865  0.00-15.00           H  
ATOM   1648  CG  GLN   101      -6.136 -41.177 -24.491  0.00-15.00           C  
ATOM   1649  HG2 GLN   101      -6.565 -40.371 -23.928  0.00-15.00           H  
ATOM   1650  HG3 GLN   101      -5.630 -41.975 -23.927  0.00-15.00           H  
ATOM   1651  CD  GLN   101      -7.327 -41.791 -25.222  0.00-15.00           C  
ATOM   1652  OE1 GLN   101      -7.996 -41.048 -25.979  0.00-15.00           O  
ATOM   1653  NE2 GLN   101      -7.501 -43.086 -25.038  0.00-15.00           N  
ATOM   1654 HE21 GLN   101      -7.826 -43.638 -25.818  0.00-15.00           H  
ATOM   1655 HE22 GLN   101      -6.951 -43.585 -24.403  0.00-15.00           H  
ATOM   1656  C   GLN   101      -3.910 -40.392 -27.709  0.00-15.00           C  
ATOM   1657  O   GLN   101      -4.565 -39.432 -28.255  0.00-15.00           O  
ATOM   1658  N   LYN   102      -2.679 -40.796 -27.876  0.00-15.00           N  
ATOM   1659  H   LYN   102      -2.388 -41.576 -27.316  0.00-15.00           H  
ATOM   1660  CA  LYN   102      -1.758 -40.097 -28.773  0.00-15.00           C  
ATOM   1661  HA  LYN   102      -0.799 -40.665 -28.850  0.00-15.00           H  
ATOM   1662  CB  LYN   102      -2.406 -40.049 -30.201  0.00-15.00           C  
ATOM   1663  HB2 LYN   102      -1.865 -39.372 -30.845  0.00-15.00           H  
ATOM   1664  HB3 LYN   102      -3.358 -39.558 -30.064  0.00-15.00           H  
ATOM   1665  CG  LYN   102      -2.504 -41.373 -30.917  0.00-15.00           C  
ATOM   1666  HG2 LYN   102      -3.015 -42.086 -30.292  0.00-15.00           H  
ATOM   1667  HG3 LYN   102      -1.571 -41.830 -31.017  0.00-15.00           H  
ATOM   1668  CD  LYN   102      -3.206 -41.305 -32.322  0.00-15.00           C  
ATOM   1669  HD2 LYN   102      -2.472 -40.859 -33.066  0.00-15.00           H  
ATOM   1670  HD3 LYN   102      -4.068 -40.614 -32.226  0.00-15.00           H  
ATOM   1671  CE  LYN   102      -3.661 -42.693 -32.738  0.00-15.00           C  
ATOM   1672  HE2 LYN   102      -3.748 -42.697 -33.774  0.00-15.00           H  
ATOM   1673  HE3 LYN   102      -4.728 -42.825 -32.443  0.00-15.00           H  
ATOM   1674  NZ  LYN   102      -2.878 -43.750 -32.158  0.00-15.00           N  
ATOM   1675  HZ1 LYN   102      -2.541 -44.306 -32.949  0.00-15.00           H  
ATOM   1676  HZ2 LYN   102      -3.396 -44.406 -31.574  0.00-15.00           H  
ATOM   1677  C   LYN   102      -1.417 -38.666 -28.295  0.00-15.00           C  
ATOM   1678  O   LYN   102      -1.275 -37.753 -29.095  0.00-15.00           O  
ATOM   1679  N   SER   103      -1.343 -38.491 -26.984  0.00-15.00           N  
ATOM   1680  H   SER   103      -1.234 -39.329 -26.407  0.00-15.00           H  
ATOM   1681  CA  SER   103      -0.915 -37.300 -26.376  0.00-15.00           C  
ATOM   1682  HA  SER   103      -1.544 -36.518 -26.793  0.00-15.00           H  
ATOM   1683  CB  SER   103      -0.991 -37.284 -24.892  0.00-15.00           C  
ATOM   1684  HB2 SER   103      -0.416 -38.111 -24.434  0.00-15.00           H  
ATOM   1685  HB3 SER   103      -0.528 -36.408 -24.509  0.00-15.00           H  
ATOM   1686  OG  SER   103      -2.397 -37.307 -24.490  0.00-15.00           O  
ATOM   1687  HG  SER   103      -2.760 -36.400 -24.639  0.00-15.00           H  
ATOM   1688  C   SER   103       0.500 -37.061 -26.821  0.00-15.00           C  
ATOM   1689  O   SER   103       1.292 -38.021 -26.752  0.00-15.00           O  
ATOM   1690  N   ARN   104       0.902 -35.790 -27.055  0.00-15.00           N  
ATOM   1691  H   ARN   104       0.199 -35.030 -26.907  0.00-15.00           H  
ATOM   1692  CA  ARN   104       2.224 -35.299 -27.384  0.00-15.00           C  
ATOM   1693  HA  ARN   104       2.876 -36.163 -27.592  0.00-15.00           H  
ATOM   1694  CB  ARN   104       2.082 -34.403 -28.551  0.00-15.00           C  
ATOM   1695  HB2 ARN   104       1.955 -35.024 -29.435  0.00-15.00           H  
ATOM   1696  HB3 ARN   104       1.109 -33.874 -28.499  0.00-15.00           H  
ATOM   1697  CG  ARN   104       3.213 -33.385 -28.720  0.00-15.00           C  
ATOM   1698  HG2 ARN   104       2.982 -32.628 -29.422  0.00-15.00           H  
ATOM   1699  HG3 ARN   104       3.324 -32.953 -27.758  0.00-15.00           H  
ATOM   1700  CD  ARN   104       4.493 -34.004 -29.157  0.00-15.00           C  
ATOM   1701  HD2 ARN   104       4.313 -34.673 -30.002  0.00-15.00           H  
ATOM   1702  HD3 ARN   104       4.837 -34.743 -28.417  0.00-15.00           H  
ATOM   1703  NE  ARN   104       5.432 -32.970 -29.467  0.00-15.00           N  
ATOM   1704  HE  ARN   104       5.346 -32.234 -28.840  0.00-15.00           H  
ATOM   1705  CZ  ARN   104       6.824 -33.306 -29.670  0.00-15.00           C  
ATOM   1706  NH1 ARN   104       7.242 -34.481 -29.581  0.00-15.00           N  
ATOM   1707 HH11 ARN   104       7.417 -34.732 -28.638  0.00-15.00           H  
ATOM   1708  NH2 ARN   104       7.661 -32.213 -29.948  0.00-15.00           N  
ATOM   1709 HH21 ARN   104       8.638 -32.529 -29.974  0.00-15.00           H  
ATOM   1710 HH22 ARN   104       7.408 -31.753 -30.840  0.00-15.00           H  
ATOM   1711  C   ARN   104       2.931 -34.567 -26.118  0.00-15.00           C  
ATOM   1712  O   ARN   104       4.173 -34.552 -26.041  0.00-15.00           O  
ATOM   1713  N   GLY   105       2.080 -33.939 -25.298  0.00-15.00           N  
ATOM   1714  H   GLY   105       1.096 -33.956 -25.625  0.00-15.00           H  
ATOM   1715  CA  GLY   105       2.489 -33.119 -24.104  0.00-15.00           C  
ATOM   1716  HA2 GLY   105       3.524 -33.368 -24.041  0.00-15.00           H  
ATOM   1717  HA3 GLY   105       2.376 -32.020 -24.064  0.00-15.00           H  
ATOM   1718  C   GLY   105       1.774 -33.842 -22.879  0.00-15.00           C  
ATOM   1719  O   GLY   105       0.602 -34.216 -22.980  0.00-15.00           O  
ATOM   1720  N   VAL   106       2.477 -33.958 -21.703  0.00-15.00           N  
ATOM   1721  H   VAL   106       3.441 -33.655 -21.637  0.00-15.00           H  
ATOM   1722  CA  VAL   106       1.931 -34.132 -20.336  0.00-15.00           C  
ATOM   1723  HA  VAL   106       0.846 -34.326 -20.378  0.00-15.00           H  
ATOM   1724  CB  VAL   106       2.601 -35.448 -19.853  0.00-15.00           C  
ATOM   1725  HB  VAL   106       3.616 -35.215 -19.873  0.00-15.00           H  
ATOM   1726  CG1 VAL   106       2.236 -35.821 -18.380  0.00-15.00           C  
ATOM   1727 HG11 VAL   106       1.161 -35.968 -18.132  0.00-15.00           H  
ATOM   1728 HG12 VAL   106       2.686 -35.064 -17.770  0.00-15.00           H  
ATOM   1729 HG13 VAL   106       2.655 -36.809 -18.209  0.00-15.00           H  
ATOM   1730  CG2 VAL   106       2.280 -36.647 -20.727  0.00-15.00           C  
ATOM   1731 HG21 VAL   106       1.265 -37.009 -20.779  0.00-15.00           H  
ATOM   1732 HG22 VAL   106       2.988 -37.466 -20.492  0.00-15.00           H  
ATOM   1733 HG23 VAL   106       2.464 -36.461 -21.738  0.00-15.00           H  
ATOM   1734  C   VAL   106       2.345 -32.846 -19.664  0.00-15.00           C  
ATOM   1735  O   VAL   106       3.543 -32.405 -19.693  0.00-15.00           O  
ATOM   1736  N   VAL   107       1.474 -32.165 -18.880  0.00-15.00           N  
ATOM   1737  H   VAL   107       0.547 -32.543 -18.838  0.00-15.00           H  
ATOM   1738  CA  VAL   107       1.721 -31.006 -17.983  0.00-15.00           C  
ATOM   1739  HA  VAL   107       2.741 -30.703 -18.198  0.00-15.00           H  
ATOM   1740  CB  VAL   107       0.725 -29.761 -18.258  0.00-15.00           C  
ATOM   1741  HB  VAL   107      -0.247 -30.164 -18.144  0.00-15.00           H  
ATOM   1742  CG1 VAL   107       1.013 -28.617 -17.383  0.00-15.00           C  
ATOM   1743 HG11 VAL   107       0.199 -27.946 -17.509  0.00-15.00           H  
ATOM   1744 HG12 VAL   107       1.982 -28.111 -17.589  0.00-15.00           H  
ATOM   1745 HG13 VAL   107       1.050 -28.847 -16.340  0.00-15.00           H  
ATOM   1746  CG2 VAL   107       0.672 -29.404 -19.802  0.00-15.00           C  
ATOM   1747 HG21 VAL   107      -0.217 -28.731 -19.926  0.00-15.00           H  
ATOM   1748 HG22 VAL   107       0.767 -30.203 -20.456  0.00-15.00           H  
ATOM   1749 HG23 VAL   107       1.538 -28.813 -20.120  0.00-15.00           H  
ATOM   1750  C   VAL   107       1.550 -31.492 -16.581  0.00-15.00           C  
ATOM   1751  O   VAL   107       0.521 -32.114 -16.302  0.00-15.00           O  
ATOM   1752  N   MET   108       2.519 -31.239 -15.668  0.00-15.00           N  
ATOM   1753  H   MET   108       3.290 -30.600 -15.915  0.00-15.00           H  
ATOM   1754  CA  MET   108       2.529 -31.724 -14.276  0.00-15.00           C  
ATOM   1755  HA  MET   108       1.480 -32.151 -14.150  0.00-15.00           H  
ATOM   1756  CB  MET   108       3.763 -32.664 -14.065  0.00-15.00           C  
ATOM   1757  HB2 MET   108       4.684 -32.269 -14.425  0.00-15.00           H  
ATOM   1758  HB3 MET   108       3.524 -33.604 -14.515  0.00-15.00           H  
ATOM   1759  CG  MET   108       3.929 -32.955 -12.588  0.00-15.00           C  
ATOM   1760  HG2 MET   108       4.212 -32.104 -11.942  0.00-15.00           H  
ATOM   1761  HG3 MET   108       2.954 -33.299 -12.200  0.00-15.00           H  
ATOM   1762  SD  MET   108       5.085 -34.275 -12.268  0.00-15.00           S  
ATOM   1763  CE  MET   108       4.950 -34.435 -10.509  0.00-15.00           C  
ATOM   1764  HE1 MET   108       5.691 -35.161 -10.116  0.00-15.00           H  
ATOM   1765  HE2 MET   108       3.881 -34.678 -10.236  0.00-15.00           H  
ATOM   1766  HE3 MET   108       5.262 -33.513  -9.991  0.00-15.00           H  
ATOM   1767  C   MET   108       2.656 -30.456 -13.450  0.00-15.00           C  
ATOM   1768  O   MET   108       3.663 -29.717 -13.517  0.00-15.00           O  
ATOM   1769  N   LEU   109       1.624 -30.118 -12.623  0.00-15.00           N  
ATOM   1770  H   LEU   109       0.745 -30.690 -12.606  0.00-15.00           H  
ATOM   1771  CA  LEU   109       1.570 -28.937 -11.836  0.00-15.00           C  
ATOM   1772  HA  LEU   109       2.222 -28.145 -12.286  0.00-15.00           H  
ATOM   1773  CB  LEU   109       0.237 -28.322 -11.873  0.00-15.00           C  
ATOM   1774  HB2 LEU   109      -0.484 -29.053 -11.485  0.00-15.00           H  
ATOM   1775  HB3 LEU   109       0.218 -27.527 -11.212  0.00-15.00           H  
ATOM   1776  CG  LEU   109      -0.204 -27.812 -13.281  0.00-15.00           C  
ATOM   1777  HG  LEU   109      -0.293 -28.679 -13.892  0.00-15.00           H  
ATOM   1778  CD1 LEU   109      -1.633 -27.418 -13.206  0.00-15.00           C  
ATOM   1779 HD11 LEU   109      -1.918 -26.367 -12.971  0.00-15.00           H  
ATOM   1780 HD12 LEU   109      -2.235 -27.595 -14.129  0.00-15.00           H  
ATOM   1781 HD13 LEU   109      -2.158 -27.935 -12.346  0.00-15.00           H  
ATOM   1782  CD2 LEU   109       0.516 -26.746 -14.102  0.00-15.00           C  
ATOM   1783 HD21 LEU   109       0.540 -25.782 -13.563  0.00-15.00           H  
ATOM   1784 HD22 LEU   109       0.046 -26.450 -15.007  0.00-15.00           H  
ATOM   1785 HD23 LEU   109       1.566 -27.057 -14.291  0.00-15.00           H  
ATOM   1786  C   LEU   109       2.091 -29.216 -10.352  0.00-15.00           C  
ATOM   1787  O   LEU   109       2.337 -28.226  -9.643  0.00-15.00           O  
ATOM   1788  N   ASN   110       2.169 -30.437  -9.825  0.00-15.00           N  
ATOM   1789  H   ASN   110       1.864 -31.203 -10.425  0.00-15.00           H  
ATOM   1790  CA  ASN   110       2.563 -30.760  -8.408  0.00-15.00           C  
ATOM   1791  HA  ASN   110       2.577 -29.847  -7.861  0.00-15.00           H  
ATOM   1792  CB  ASN   110       1.492 -31.584  -7.704  0.00-15.00           C  
ATOM   1793  HB2 ASN   110       0.473 -31.254  -8.012  0.00-15.00           H  
ATOM   1794  HB3 ASN   110       1.623 -31.359  -6.686  0.00-15.00           H  
ATOM   1795  CG  ASN   110       1.511 -33.145  -7.862  0.00-15.00           C  
ATOM   1796  OD1 ASN   110       1.744 -33.674  -8.893  0.00-15.00           O  
ATOM   1797  ND2 ASN   110       1.281 -33.803  -6.773  0.00-15.00           N  
ATOM   1798 HD21 ASN   110       1.103 -34.745  -6.829  0.00-15.00           H  
ATOM   1799 HD22 ASN   110       1.097 -33.194  -5.949  0.00-15.00           H  
ATOM   1800  C   ASN   110       4.046 -31.286  -8.240  0.00-15.00           C  
ATOM   1801  O   ASN   110       4.833 -31.022  -9.104  0.00-15.00           O  
ATOM   1802  N   ARG   111       4.448 -31.977  -7.175  0.00-15.00           N  
ATOM   1803  H   ARG   111       3.806 -32.256  -6.533  0.00-15.00           H  
ATOM   1804  CA  ARG   111       5.765 -32.745  -7.020  0.00-15.00           C  
ATOM   1805  HA  ARG   111       6.262 -32.854  -7.928  0.00-15.00           H  
ATOM   1806  CB  ARG   111       6.587 -31.940  -5.939  0.00-15.00           C  
ATOM   1807  HB2 ARG   111       7.343 -32.550  -5.567  0.00-15.00           H  
ATOM   1808  HB3 ARG   111       5.933 -31.845  -5.125  0.00-15.00           H  
ATOM   1809  CG  ARG   111       6.993 -30.603  -6.392  0.00-15.00           C  
ATOM   1810  HG2 ARG   111       6.030 -30.180  -6.715  0.00-15.00           H  
ATOM   1811  HG3 ARG   111       7.696 -30.480  -7.199  0.00-15.00           H  
ATOM   1812  CD  ARG   111       7.594 -29.809  -5.222  0.00-15.00           C  
ATOM   1813  HD2 ARG   111       8.472 -29.299  -5.670  0.00-15.00           H  
ATOM   1814  HD3 ARG   111       7.933 -30.500  -4.425  0.00-15.00           H  
ATOM   1815  NE  ARG   111       6.604 -28.997  -4.583  0.00-15.00           N  
ATOM   1816  HE  ARG   111       5.666 -29.285  -4.896  0.00-15.00           H  
ATOM   1817  CZ  ARG   111       6.764 -28.042  -3.687  0.00-15.00           C  
ATOM   1818  NH1 ARG   111       7.998 -27.545  -3.404  0.00-15.00           N  
ATOM   1819 HH11 ARG   111       8.868 -27.770  -3.818  0.00-15.00           H  
ATOM   1820 HH12 ARG   111       8.038 -26.723  -2.868  0.00-15.00           H  
ATOM   1821  NH2 ARG   111       5.686 -27.458  -3.081  0.00-15.00           N  
ATOM   1822 HH21 ARG   111       4.777 -28.013  -3.125  0.00-15.00           H  
ATOM   1823 HH22 ARG   111       5.817 -26.684  -2.408  0.00-15.00           H  
ATOM   1824  C   ARG   111       5.370 -34.117  -6.362  0.00-15.00           C  
ATOM   1825  O   ARG   111       4.194 -34.491  -6.133  0.00-15.00           O  
ATOM   1826  N   VAL   112       6.463 -34.896  -6.030  0.00-15.00           N  
ATOM   1827  H   VAL   112       7.387 -34.561  -6.338  0.00-15.00           H  
ATOM   1828  CA  VAL   112       6.426 -36.178  -5.426  0.00-15.00           C  
ATOM   1829  HA  VAL   112       5.553 -36.685  -5.780  0.00-15.00           H  
ATOM   1830  CB  VAL   112       7.640 -37.070  -5.964  0.00-15.00           C  
ATOM   1831  HB  VAL   112       8.509 -36.462  -5.824  0.00-15.00           H  
ATOM   1832  CG1 VAL   112       7.709 -38.352  -5.091  0.00-15.00           C  
ATOM   1833 HG11 VAL   112       8.411 -39.083  -5.457  0.00-15.00           H  
ATOM   1834 HG12 VAL   112       6.831 -38.825  -5.011  0.00-15.00           H  
ATOM   1835 HG13 VAL   112       7.978 -38.141  -4.033  0.00-15.00           H  
ATOM   1836  CG2 VAL   112       7.462 -37.421  -7.491  0.00-15.00           C  
ATOM   1837 HG21 VAL   112       6.478 -37.593  -7.832  0.00-15.00           H  
ATOM   1838 HG22 VAL   112       8.052 -38.291  -7.672  0.00-15.00           H  
ATOM   1839 HG23 VAL   112       7.801 -36.572  -8.066  0.00-15.00           H  
ATOM   1840  C   VAL   112       6.046 -36.019  -3.918  0.00-15.00           C  
ATOM   1841  O   VAL   112       5.016 -36.495  -3.434  0.00-15.00           O  
ATOM   1842  N   MET   113       6.938 -35.310  -3.151  0.00-15.00           N  
ATOM   1843  H   MET   113       7.594 -34.767  -3.694  0.00-15.00           H  
ATOM   1844  CA  MET   113       6.575 -34.963  -1.791  0.00-15.00           C  
ATOM   1845  HA  MET   113       5.957 -35.620  -1.252  0.00-15.00           H  
ATOM   1846  CB  MET   113       7.835 -35.025  -0.970  0.00-15.00           C  
ATOM   1847  HB2 MET   113       8.470 -34.302  -1.507  0.00-15.00           H  
ATOM   1848  HB3 MET   113       8.368 -36.011  -0.986  0.00-15.00           H  
ATOM   1849  CG  MET   113       7.595 -34.571   0.493  0.00-15.00           C  
ATOM   1850  HG2 MET   113       7.378 -33.481   0.481  0.00-15.00           H  
ATOM   1851  HG3 MET   113       6.808 -35.080   1.053  0.00-15.00           H  
ATOM   1852  SD  MET   113       9.109 -34.809   1.461  0.00-15.00           S  
ATOM   1853  CE  MET   113      10.162 -33.473   0.909  0.00-15.00           C  
ATOM   1854  HE1 MET   113      11.148 -33.551   1.288  0.00-15.00           H  
ATOM   1855  HE2 MET   113       9.652 -32.511   0.844  0.00-15.00           H  
ATOM   1856  HE3 MET   113      10.327 -33.860  -0.137  0.00-15.00           H  
ATOM   1857  C   MET   113       5.985 -33.583  -1.919  0.00-15.00           C  
ATOM   1858  O   MET   113       6.551 -32.678  -2.593  0.00-15.00           O  
ATOM   1859  N   GLU   114       4.948 -33.226  -1.163  0.00-15.00           N  
ATOM   1860  H   GLU   114       4.647 -33.884  -0.469  0.00-15.00           H  
ATOM   1861  CA  GLU   114       4.209 -31.962  -1.148  0.00-15.00           C  
ATOM   1862  HA  GLU   114       4.825 -31.160  -1.533  0.00-15.00           H  
ATOM   1863  CB  GLU   114       2.824 -31.991  -1.870  0.00-15.00           C  
ATOM   1864  HB2 GLU   114       2.333 -30.996  -1.756  0.00-15.00           H  
ATOM   1865  HB3 GLU   114       2.053 -32.595  -1.522  0.00-15.00           H  
ATOM   1866  CG  GLU   114       2.919 -32.293  -3.339  0.00-15.00           C  
ATOM   1867  HG2 GLU   114       3.819 -31.871  -3.741  0.00-15.00           H  
ATOM   1868  HG3 GLU   114       3.024 -33.310  -3.490  0.00-15.00           H  
ATOM   1869  CD  GLU   114       1.745 -31.622  -4.033  0.00-15.00           C  
ATOM   1870  OE1 GLU   114       0.764 -32.371  -4.386  0.00-15.00           O  
ATOM   1871  OE2 GLU   114       1.798 -30.389  -4.144  0.00-15.00           O  
ATOM   1872  C   GLU   114       4.070 -31.772   0.404  0.00-15.00           C  
ATOM   1873  O   GLU   114       3.420 -32.589   1.138  0.00-15.00           O  
ATOM   1874  N   LYS   115       4.762 -30.722   0.954  0.00-15.00           N  
ATOM   1875  H   LYS   115       5.431 -30.315   0.353  0.00-15.00           H  
ATOM   1876  CA  LYS   115       4.964 -30.377   2.336  0.00-15.00           C  
ATOM   1877  HA  LYS   115       5.449 -29.443   2.227  0.00-15.00           H  
ATOM   1878  CB  LYS   115       3.607 -30.043   3.031  0.00-15.00           C  
ATOM   1879  HB2 LYS   115       2.880 -30.865   3.118  0.00-15.00           H  
ATOM   1880  HB3 LYS   115       3.075 -29.411   2.282  0.00-15.00           H  
ATOM   1881  CG  LYS   115       3.839 -29.230   4.328  0.00-15.00           C  
ATOM   1882  HG2 LYS   115       4.685 -28.568   4.125  0.00-15.00           H  
ATOM   1883  HG3 LYS   115       4.211 -29.949   4.963  0.00-15.00           H  
ATOM   1884  CD  LYS   115       2.584 -28.562   4.962  0.00-15.00           C  
ATOM   1885  HD2 LYS   115       1.775 -29.177   5.013  0.00-15.00           H  
ATOM   1886  HD3 LYS   115       2.308 -27.732   4.219  0.00-15.00           H  
ATOM   1887  CE  LYS   115       2.916 -27.886   6.288  0.00-15.00           C  
ATOM   1888  HE2 LYS   115       3.867 -27.324   6.110  0.00-15.00           H  
ATOM   1889  HE3 LYS   115       2.112 -27.150   6.452  0.00-15.00           H  
ATOM   1890  NZ  LYS   115       3.001 -28.807   7.414  0.00-15.00           N  
ATOM   1891  HZ1 LYS   115       3.227 -28.372   8.254  0.00-15.00           H  
ATOM   1892  HZ2 LYS   115       2.119 -29.297   7.533  0.00-15.00           H  
ATOM   1893  HZ3 LYS   115       3.733 -29.467   7.222  0.00-15.00           H  
ATOM   1894  C   LYS   115       5.911 -31.385   2.924  0.00-15.00           C  
ATOM   1895  O   LYS   115       7.146 -31.204   2.877  0.00-15.00           O  
ATOM   1896  N   GLY   116       5.361 -32.411   3.627  0.00-15.00           N  
ATOM   1897  H   GLY   116       4.279 -32.486   3.665  0.00-15.00           H  
ATOM   1898  CA  GLY   116       6.179 -33.493   4.176  0.00-15.00           C  
ATOM   1899  HA2 GLY   116       7.087 -33.573   3.621  0.00-15.00           H  
ATOM   1900  HA3 GLY   116       6.294 -33.276   5.227  0.00-15.00           H  
ATOM   1901  C   GLY   116       5.247 -34.735   4.124  0.00-15.00           C  
ATOM   1902  O   GLY   116       5.219 -35.529   5.055  0.00-15.00           O  
ATOM   1903  N   SER   117       4.509 -34.924   2.997  0.00-15.00           N  
ATOM   1904  H   SER   117       4.444 -34.218   2.229  0.00-15.00           H  
ATOM   1905  CA  SER   117       3.666 -36.107   2.758  0.00-15.00           C  
ATOM   1906  HA  SER   117       4.084 -36.905   3.314  0.00-15.00           H  
ATOM   1907  CB  SER   117       2.199 -35.806   3.182  0.00-15.00           C  
ATOM   1908  HB2 SER   117       2.104 -35.542   4.272  0.00-15.00           H  
ATOM   1909  HB3 SER   117       1.634 -36.776   3.293  0.00-15.00           H  
ATOM   1910  OG  SER   117       1.494 -34.824   2.445  0.00-15.00           O  
ATOM   1911  HG  SER   117       1.801 -33.995   2.866  0.00-15.00           H  
ATOM   1912  C   SER   117       3.987 -36.464   1.301  0.00-15.00           C  
ATOM   1913  O   SER   117       4.543 -35.636   0.554  0.00-15.00           O  
ATOM   1914  N   LEU   118       3.682 -37.691   0.906  0.00-15.00           N  
ATOM   1915  H   LEU   118       3.215 -38.329   1.495  0.00-15.00           H  
ATOM   1916  CA  LEU   118       3.823 -38.126  -0.451  0.00-15.00           C  
ATOM   1917  HA  LEU   118       4.494 -37.510  -0.967  0.00-15.00           H  
ATOM   1918  CB  LEU   118       4.298 -39.556  -0.624  0.00-15.00           C  
ATOM   1919  HB2 LEU   118       4.975 -39.870   0.182  0.00-15.00           H  
ATOM   1920  HB3 LEU   118       3.425 -40.157  -0.519  0.00-15.00           H  
ATOM   1921  CG  LEU   118       4.938 -39.793  -2.009  0.00-15.00           C  
ATOM   1922  HG  LEU   118       4.390 -39.043  -2.717  0.00-15.00           H  
ATOM   1923  CD1 LEU   118       6.440 -39.532  -1.789  0.00-15.00           C  
ATOM   1924 HD11 LEU   118       6.933 -39.739  -2.741  0.00-15.00           H  
ATOM   1925 HD12 LEU   118       6.749 -38.504  -1.496  0.00-15.00           H  
ATOM   1926 HD13 LEU   118       6.891 -40.217  -1.044  0.00-15.00           H  
ATOM   1927  CD2 LEU   118       4.739 -41.159  -2.582  0.00-15.00           C  
ATOM   1928 HD21 LEU   118       5.276 -41.311  -3.520  0.00-15.00           H  
ATOM   1929 HD22 LEU   118       3.631 -41.265  -2.836  0.00-15.00           H  
ATOM   1930 HD23 LEU   118       5.035 -41.856  -1.878  0.00-15.00           H  
ATOM   1931  C   LEU   118       2.501 -37.917  -1.122  0.00-15.00           C  
ATOM   1932  O   LEU   118       1.508 -38.499  -0.755  0.00-15.00           O  
ATOM   1933  N   LYS   119       2.431 -37.064  -2.160  0.00-15.00           N  
ATOM   1934  H   LYS   119       3.279 -36.582  -2.540  0.00-15.00           H  
ATOM   1935  CA  LYS   119       1.252 -36.902  -2.996  0.00-15.00           C  
ATOM   1936  HA  LYS   119       0.504 -37.646  -2.681  0.00-15.00           H  
ATOM   1937  CB  LYS   119       0.716 -35.490  -2.793  0.00-15.00           C  
ATOM   1938  HB2 LYS   119       0.108 -35.071  -3.611  0.00-15.00           H  
ATOM   1939  HB3 LYS   119       1.567 -34.808  -2.862  0.00-15.00           H  
ATOM   1940  CG  LYS   119       0.008 -35.209  -1.452  0.00-15.00           C  
ATOM   1941  HG2 LYS   119      -0.727 -35.908  -1.158  0.00-15.00           H  
ATOM   1942  HG3 LYS   119       0.764 -35.180  -0.644  0.00-15.00           H  
ATOM   1943  CD  LYS   119      -0.709 -33.799  -1.394  0.00-15.00           C  
ATOM   1944  HD2 LYS   119      -0.112 -33.011  -1.658  0.00-15.00           H  
ATOM   1945  HD3 LYS   119      -1.550 -33.630  -2.163  0.00-15.00           H  
ATOM   1946  CE  LYS   119      -1.205 -33.390   0.002  0.00-15.00           C  
ATOM   1947  HE2 LYS   119      -0.498 -33.708   0.809  0.00-15.00           H  
ATOM   1948  HE3 LYS   119      -2.226 -33.894   0.124  0.00-15.00           H  
ATOM   1949  NZ  LYS   119      -1.480 -31.975   0.082  0.00-15.00           N  
ATOM   1950  HZ1 LYS   119      -0.653 -31.360  -0.042  0.00-15.00           H  
ATOM   1951  HZ2 LYS   119      -2.085 -31.652  -0.681  0.00-15.00           H  
ATOM   1952  HZ3 LYS   119      -1.885 -31.685   0.940  0.00-15.00           H  
ATOM   1953  C   LYS   119       1.410 -37.252  -4.519  0.00-15.00           C  
ATOM   1954  O   LYS   119       0.487 -36.911  -5.230  0.00-15.00           O  
ATOM   1955  N   CYS   120       2.500 -37.831  -4.990  0.00-15.00           N  
ATOM   1956  H   CYS   120       3.288 -37.994  -4.358  0.00-15.00           H  
ATOM   1957  CA  CYS   120       2.625 -38.442  -6.362  0.00-15.00           C  
ATOM   1958  HA  CYS   120       1.649 -38.889  -6.588  0.00-15.00           H  
ATOM   1959  CB  CYS   120       2.926 -37.309  -7.381  0.00-15.00           C  
ATOM   1960  HB2 CYS   120       3.973 -36.957  -7.401  0.00-15.00           H  
ATOM   1961  HB3 CYS   120       2.401 -36.468  -7.083  0.00-15.00           H  
ATOM   1962  SG  CYS   120       2.521 -37.655  -9.075  0.00-15.00           S  
ATOM   1963  HG  CYS   120       3.253 -36.639  -9.677  0.00-15.00           H  
ATOM   1964  C   CYS   120       3.681 -39.542  -6.552  0.00-15.00           C  
ATOM   1965  O   CYS   120       4.498 -39.751  -5.673  0.00-15.00           O  
ATOM   1966  N   ALA   121       3.732 -40.267  -7.673  0.00-15.00           N  
ATOM   1967  H   ALA   121       3.282 -39.973  -8.521  0.00-15.00           H  
ATOM   1968  CA  ALA   121       4.763 -41.217  -7.972  0.00-15.00           C  
ATOM   1969  HA  ALA   121       5.203 -41.564  -6.986  0.00-15.00           H  
ATOM   1970  CB  ALA   121       4.202 -42.382  -8.832  0.00-15.00           C  
ATOM   1971  HB1 ALA   121       5.049 -43.010  -9.087  0.00-15.00           H  
ATOM   1972  HB2 ALA   121       3.698 -43.109  -8.255  0.00-15.00           H  
ATOM   1973  HB3 ALA   121       3.685 -41.929  -9.586  0.00-15.00           H  
ATOM   1974  C   ALA   121       5.884 -40.554  -8.821  0.00-15.00           C  
ATOM   1975  O   ALA   121       5.651 -39.525  -9.441  0.00-15.00           O  
ATOM   1976  N   GLN   122       7.149 -41.090  -8.936  0.00-15.00           N  
ATOM   1977  H   GLN   122       7.222 -42.039  -8.532  0.00-15.00           H  
ATOM   1978  CA  GLN   122       8.217 -40.702  -9.828  0.00-15.00           C  
ATOM   1979  HA  GLN   122       8.162 -39.685 -10.116  0.00-15.00           H  
ATOM   1980  CB  GLN   122       9.638 -40.873  -9.166  0.00-15.00           C  
ATOM   1981  HB2 GLN   122       9.810 -41.826  -8.824  0.00-15.00           H  
ATOM   1982  HB3 GLN   122       9.637 -40.347  -8.259  0.00-15.00           H  
ATOM   1983  CG  GLN   122      10.938 -40.496  -9.913  0.00-15.00           C  
ATOM   1984  HG2 GLN   122      11.034 -41.238 -10.715  0.00-15.00           H  
ATOM   1985  HG3 GLN   122      11.884 -40.561  -9.315  0.00-15.00           H  
ATOM   1986  CD  GLN   122      10.829 -39.048 -10.370  0.00-15.00           C  
ATOM   1987  OE1 GLN   122      10.514 -38.176  -9.687  0.00-15.00           O  
ATOM   1988  NE2 GLN   122      10.971 -38.859 -11.669  0.00-15.00           N  
ATOM   1989 HE21 GLN   122      11.194 -39.594 -12.241  0.00-15.00           H  
ATOM   1990 HE22 GLN   122      10.867 -37.930 -12.119  0.00-15.00           H  
ATOM   1991  C   GLN   122       7.970 -41.487 -11.074  0.00-15.00           C  
ATOM   1992  O   GLN   122       8.672 -42.501 -11.295  0.00-15.00           O  
ATOM   1993  N   TYR   123       6.942 -41.188 -11.863  0.00-15.00           N  
ATOM   1994  H   TYR   123       6.303 -40.476 -11.573  0.00-15.00           H  
ATOM   1995  CA  TYR   123       6.485 -41.924 -12.985  0.00-15.00           C  
ATOM   1996  HA  TYR   123       6.513 -43.004 -12.673  0.00-15.00           H  
ATOM   1997  CB  TYR   123       5.031 -41.532 -13.286  0.00-15.00           C  
ATOM   1998  HB2 TYR   123       4.567 -41.689 -12.315  0.00-15.00           H  
ATOM   1999  HB3 TYR   123       4.539 -42.267 -13.930  0.00-15.00           H  
ATOM   2000  CG  TYR   123       4.749 -40.077 -13.766  0.00-15.00           C  
ATOM   2001  CD1 TYR   123       4.279 -39.159 -12.851  0.00-15.00           C  
ATOM   2002  HD1 TYR   123       4.096 -39.557 -11.831  0.00-15.00           H  
ATOM   2003  CE1 TYR   123       3.843 -37.902 -13.277  0.00-15.00           C  
ATOM   2004  HE1 TYR   123       3.559 -37.185 -12.526  0.00-15.00           H  
ATOM   2005  CZ  TYR   123       3.897 -37.584 -14.668  0.00-15.00           C  
ATOM   2006  OH  TYR   123       3.663 -36.344 -15.099  0.00-15.00           O  
ATOM   2007  HH  TYR   123       3.071 -35.925 -14.576  0.00-15.00           H  
ATOM   2008  CE2 TYR   123       4.353 -38.506 -15.544  0.00-15.00           C  
ATOM   2009  HE2 TYR   123       4.388 -38.256 -16.622  0.00-15.00           H  
ATOM   2010  CD2 TYR   123       4.726 -39.804 -15.145  0.00-15.00           C  
ATOM   2011  HD2 TYR   123       5.133 -40.587 -15.732  0.00-15.00           H  
ATOM   2012  C   TYR   123       7.312 -41.737 -14.262  0.00-15.00           C  
ATOM   2013  O   TYR   123       7.076 -42.392 -15.272  0.00-15.00           O  
ATOM   2014  N   TRP   124       8.367 -40.900 -14.229  0.00-15.00           N  
ATOM   2015  H   TRP   124       8.660 -40.625 -13.279  0.00-15.00           H  
ATOM   2016  CA  TRP   124       9.229 -40.449 -15.379  0.00-15.00           C  
ATOM   2017  HA  TRP   124       8.909 -41.061 -16.205  0.00-15.00           H  
ATOM   2018  CB  TRP   124       9.019 -38.921 -15.744  0.00-15.00           C  
ATOM   2019  HB2 TRP   124       7.963 -38.626 -15.752  0.00-15.00           H  
ATOM   2020  HB3 TRP   124       9.283 -38.837 -16.762  0.00-15.00           H  
ATOM   2021  CG  TRP   124       9.660 -37.885 -14.876  0.00-15.00           C  
ATOM   2022  CD1 TRP   124      10.767 -37.206 -15.014  0.00-15.00           C  
ATOM   2023  HD1 TRP   124      11.603 -37.285 -15.726  0.00-15.00           H  
ATOM   2024  NE1 TRP   124      11.004 -36.403 -13.915  0.00-15.00           N  
ATOM   2025  HE1 TRP   124      11.737 -35.732 -13.861  0.00-15.00           H  
ATOM   2026  CE2 TRP   124       9.899 -36.420 -13.109  0.00-15.00           C  
ATOM   2027  CZ2 TRP   124       9.580 -35.660 -11.943  0.00-15.00           C  
ATOM   2028  HZ2 TRP   124      10.244 -34.908 -11.612  0.00-15.00           H  
ATOM   2029  CH2 TRP   124       8.350 -35.846 -11.297  0.00-15.00           C  
ATOM   2030  HH2 TRP   124       8.133 -35.246 -10.500  0.00-15.00           H  
ATOM   2031  CZ3 TRP   124       7.458 -36.741 -11.928  0.00-15.00           C  
ATOM   2032  HZ3 TRP   124       6.465 -36.892 -11.429  0.00-15.00           H  
ATOM   2033  CE3 TRP   124       7.830 -37.562 -12.983  0.00-15.00           C  
ATOM   2034  HE3 TRP   124       7.230 -38.389 -13.335  0.00-15.00           H  
ATOM   2035  CD2 TRP   124       9.036 -37.375 -13.658  0.00-15.00           C  
ATOM   2036  C   TRP   124      10.660 -40.785 -14.983  0.00-15.00           C  
ATOM   2037  O   TRP   124      10.928 -40.484 -13.805  0.00-15.00           O  
ATOM   2038  N   PRO   125      11.620 -41.183 -15.831  0.00-15.00           N  
ATOM   2039  CD  PRO   125      11.441 -41.400 -17.201  0.00-15.00           C  
ATOM   2040  HD2 PRO   125      11.264 -40.459 -17.798  0.00-15.00           H  
ATOM   2041  HD3 PRO   125      10.634 -42.071 -17.338  0.00-15.00           H  
ATOM   2042  CG  PRO   125      12.659 -42.129 -17.699  0.00-15.00           C  
ATOM   2043  HG2 PRO   125      12.916 -41.943 -18.744  0.00-15.00           H  
ATOM   2044  HG3 PRO   125      12.351 -43.173 -17.637  0.00-15.00           H  
ATOM   2045  CB  PRO   125      13.754 -41.940 -16.668  0.00-15.00           C  
ATOM   2046  HB2 PRO   125      14.477 -41.189 -17.078  0.00-15.00           H  
ATOM   2047  HB3 PRO   125      14.178 -42.868 -16.486  0.00-15.00           H  
ATOM   2048  CA  PRO   125      13.001 -41.423 -15.426  0.00-15.00           C  
ATOM   2049  HA  PRO   125      13.050 -42.123 -14.627  0.00-15.00           H  
ATOM   2050  C   PRO   125      13.738 -40.015 -15.160  0.00-15.00           C  
ATOM   2051  O   PRO   125      13.642 -39.146 -16.023  0.00-15.00           O  
ATOM   2052  N   GLN   126      14.472 -39.898 -14.014  0.00-15.00           N  
ATOM   2053  H   GLN   126      14.371 -40.675 -13.386  0.00-15.00           H  
ATOM   2054  CA  GLN   126      15.195 -38.710 -13.615  0.00-15.00           C  
ATOM   2055  HA  GLN   126      14.575 -37.823 -13.775  0.00-15.00           H  
ATOM   2056  CB  GLN   126      15.373 -38.640 -12.049  0.00-15.00           C  
ATOM   2057  HB2 GLN   126      15.876 -39.583 -11.725  0.00-15.00           H  
ATOM   2058  HB3 GLN   126      15.933 -37.853 -11.586  0.00-15.00           H  
ATOM   2059  CG  GLN   126      14.020 -38.483 -11.374  0.00-15.00           C  
ATOM   2060  HG2 GLN   126      13.402 -37.683 -11.885  0.00-15.00           H  
ATOM   2061  HG3 GLN   126      13.518 -39.459 -11.483  0.00-15.00           H  
ATOM   2062  CD  GLN   126      14.094 -38.315  -9.917  0.00-15.00           C  
ATOM   2063  OE1 GLN   126      14.124 -39.301  -9.201  0.00-15.00           O  
ATOM   2064  NE2 GLN   126      14.225 -37.086  -9.356  0.00-15.00           N  
ATOM   2065 HE21 GLN   126      14.382 -36.923  -8.388  0.00-15.00           H  
ATOM   2066 HE22 GLN   126      14.239 -36.245  -9.964  0.00-15.00           H  
ATOM   2067  C   GLN   126      16.595 -38.746 -14.335  0.00-15.00           C  
ATOM   2068  O   GLN   126      17.308 -37.732 -14.289  0.00-15.00           O  
ATOM   2069  N   LYN   127      17.019 -39.859 -14.800  0.00-15.00           N  
ATOM   2070  H   LYN   127      16.403 -40.619 -15.080  0.00-15.00           H  
ATOM   2071  CA  LYN   127      18.377 -39.999 -15.333  0.00-15.00           C  
ATOM   2072  HA  LYN   127      18.705 -38.995 -15.476  0.00-15.00           H  
ATOM   2073  CB  LYN   127      19.249 -40.679 -14.312  0.00-15.00           C  
ATOM   2074  HB2 LYN   127      20.109 -41.259 -14.777  0.00-15.00           H  
ATOM   2075  HB3 LYN   127      18.687 -41.494 -13.961  0.00-15.00           H  
ATOM   2076  CG  LYN   127      19.794 -39.836 -13.180  0.00-15.00           C  
ATOM   2077  HG2 LYN   127      18.991 -39.124 -12.886  0.00-15.00           H  
ATOM   2078  HG3 LYN   127      20.611 -39.247 -13.471  0.00-15.00           H  
ATOM   2079  CD  LYN   127      20.343 -40.697 -12.023  0.00-15.00           C  
ATOM   2080  HD2 LYN   127      19.495 -41.047 -11.350  0.00-15.00           H  
ATOM   2081  HD3 LYN   127      20.838 -41.591 -12.417  0.00-15.00           H  
ATOM   2082  CE  LYN   127      21.306 -39.901 -11.176  0.00-15.00           C  
ATOM   2083  HE2 LYN   127      21.024 -38.807 -11.134  0.00-15.00           H  
ATOM   2084  HE3 LYN   127      21.325 -40.308 -10.147  0.00-15.00           H  
ATOM   2085  NZ  LYN   127      22.679 -40.132 -11.598  0.00-15.00           N  
ATOM   2086  HZ1 LYN   127      23.235 -40.778 -11.087  0.00-15.00           H  
ATOM   2087  HZ2 LYN   127      23.182 -39.231 -11.625  0.00-15.00           H  
ATOM   2088  C   LYN   127      18.439 -40.772 -16.645  0.00-15.00           C  
ATOM   2089  O   LYN   127      17.912 -41.839 -16.803  0.00-15.00           O  
ATOM   2090  N   GLH   128      18.953 -40.047 -17.613  0.00-15.00           N  
ATOM   2091  H   GLH   128      19.189 -39.054 -17.513  0.00-15.00           H  
ATOM   2092  CA  GLH   128      19.112 -40.594 -18.967  0.00-15.00           C  
ATOM   2093  HA  GLH   128      18.139 -40.486 -19.389  0.00-15.00           H  
ATOM   2094  CB  GLH   128      20.109 -39.807 -19.855  0.00-15.00           C  
ATOM   2095  HB2 GLH   128      21.034 -39.776 -19.290  0.00-15.00           H  
ATOM   2096  HB3 GLH   128      20.296 -40.309 -20.791  0.00-15.00           H  
ATOM   2097  CG  GLH   128      19.666 -38.415 -20.264  0.00-15.00           C  
ATOM   2098  HG2 GLH   128      18.624 -38.394 -20.534  0.00-15.00           H  
ATOM   2099  HG3 GLH   128      20.261 -38.225 -21.198  0.00-15.00           H  
ATOM   2100  CD  GLH   128      19.973 -37.268 -19.317  0.00-15.00           C  
ATOM   2101  OE1 GLH   128      20.193 -37.627 -18.013  0.00-15.00           O  
ATOM   2102  OE2 GLH   128      19.990 -36.114 -19.724  0.00-15.00           O  
ATOM   2103  HE1 GLH   128      21.059 -37.358 -17.735  0.00-15.00           H  
ATOM   2104  C   GLH   128      19.524 -42.037 -19.006  0.00-15.00           C  
ATOM   2105  O   GLH   128      19.011 -42.779 -19.869  0.00-15.00           O  
ATOM   2106  N   GLH   129      20.476 -42.413 -18.163  0.00-15.00           N  
ATOM   2107  H   GLH   129      20.634 -41.885 -17.341  0.00-15.00           H  
ATOM   2108  CA  GLH   129      21.158 -43.657 -18.206  0.00-15.00           C  
ATOM   2109  HA  GLH   129      21.197 -44.069 -19.272  0.00-15.00           H  
ATOM   2110  CB  GLH   129      22.587 -43.586 -17.681  0.00-15.00           C  
ATOM   2111  HB2 GLH   129      23.147 -44.536 -17.817  0.00-15.00           H  
ATOM   2112  HB3 GLH   129      23.177 -42.791 -18.193  0.00-15.00           H  
ATOM   2113  CG  GLH   129      22.728 -43.225 -16.183  0.00-15.00           C  
ATOM   2114  HG2 GLH   129      21.923 -43.691 -15.616  0.00-15.00           H  
ATOM   2115  HG3 GLH   129      23.703 -43.673 -15.860  0.00-15.00           H  
ATOM   2116  CD  GLH   129      22.756 -41.770 -15.807  0.00-15.00           C  
ATOM   2117  OE1 GLH   129      22.203 -40.999 -16.756  0.00-15.00           O  
ATOM   2118  OE2 GLH   129      23.146 -41.411 -14.710  0.00-15.00           O  
ATOM   2119  HE1 GLH   129      21.349 -40.643 -16.508  0.00-15.00           H  
ATOM   2120  C   GLH   129      20.297 -44.736 -17.434  0.00-15.00           C  
ATOM   2121  O   GLH   129      20.553 -45.930 -17.666  0.00-15.00           O  
ATOM   2122  N   LYN   130      19.268 -44.329 -16.753  0.00-15.00           N  
ATOM   2123  H   LYN   130      19.279 -43.317 -16.534  0.00-15.00           H  
ATOM   2124  CA  LYN   130      18.266 -45.200 -16.138  0.00-15.00           C  
ATOM   2125  HA  LYN   130      18.563 -46.236 -16.362  0.00-15.00           H  
ATOM   2126  CB  LYN   130      18.263 -44.979 -14.609  0.00-15.00           C  
ATOM   2127  HB2 LYN   130      18.141 -43.930 -14.431  0.00-15.00           H  
ATOM   2128  HB3 LYN   130      17.400 -45.621 -14.304  0.00-15.00           H  
ATOM   2129  CG  LYN   130      19.468 -45.563 -13.953  0.00-15.00           C  
ATOM   2130  HG2 LYN   130      19.657 -46.654 -14.203  0.00-15.00           H  
ATOM   2131  HG3 LYN   130      20.380 -45.023 -14.190  0.00-15.00           H  
ATOM   2132  CD  LYN   130      19.397 -45.476 -12.422  0.00-15.00           C  
ATOM   2133  HD2 LYN   130      18.408 -45.655 -12.042  0.00-15.00           H  
ATOM   2134  HD3 LYN   130      19.614 -44.452 -12.043  0.00-15.00           H  
ATOM   2135  CE  LYN   130      20.403 -46.450 -11.754  0.00-15.00           C  
ATOM   2136  HE2 LYN   130      21.382 -46.297 -12.158  0.00-15.00           H  
ATOM   2137  HE3 LYN   130      20.414 -46.165 -10.716  0.00-15.00           H  
ATOM   2138  NZ  LYN   130      19.881 -47.795 -11.883  0.00-15.00           N  
ATOM   2139  HZ1 LYN   130      19.066 -47.805 -12.485  0.00-15.00           H  
ATOM   2140  HZ2 LYN   130      20.651 -48.372 -12.238  0.00-15.00           H  
ATOM   2141  C   LYN   130      16.809 -45.027 -16.695  0.00-15.00           C  
ATOM   2142  O   LYN   130      16.038 -44.210 -16.185  0.00-15.00           O  
ATOM   2143  N   GLH   131      16.465 -45.872 -17.657  0.00-15.00           N  
ATOM   2144  H   GLH   131      16.999 -46.739 -17.815  0.00-15.00           H  
ATOM   2145  CA  GLH   131      15.202 -45.714 -18.335  0.00-15.00           C  
ATOM   2146  HA  GLH   131      14.931 -44.641 -18.340  0.00-15.00           H  
ATOM   2147  CB  GLH   131      15.287 -46.405 -19.769  0.00-15.00           C  
ATOM   2148  HB2 GLH   131      16.123 -45.948 -20.297  0.00-15.00           H  
ATOM   2149  HB3 GLH   131      14.356 -46.192 -20.333  0.00-15.00           H  
ATOM   2150  CG  GLH   131      15.441 -47.890 -19.757  0.00-15.00           C  
ATOM   2151  HG2 GLH   131      14.911 -48.319 -18.824  0.00-15.00           H  
ATOM   2152  HG3 GLH   131      14.882 -48.248 -20.649  0.00-15.00           H  
ATOM   2153  CD  GLH   131      16.811 -48.418 -19.868  0.00-15.00           C  
ATOM   2154  OE1 GLH   131      17.775 -47.592 -19.512  0.00-15.00           O  
ATOM   2155  OE2 GLH   131      16.959 -49.633 -20.177  0.00-15.00           O  
ATOM   2156  HE1 GLH   131      18.677 -47.946 -19.554  0.00-15.00           H  
ATOM   2157  C   GLH   131      14.238 -46.578 -17.512  0.00-15.00           C  
ATOM   2158  O   GLH   131      14.672 -47.384 -16.719  0.00-15.00           O  
ATOM   2159  N   MET   132      12.957 -46.325 -17.694  0.00-15.00           N  
ATOM   2160  H   MET   132      12.625 -45.447 -18.048  0.00-15.00           H  
ATOM   2161  CA  MET   132      11.905 -47.145 -17.100  0.00-15.00           C  
ATOM   2162  HA  MET   132      12.374 -47.747 -16.277  0.00-15.00           H  
ATOM   2163  CB  MET   132      10.841 -46.243 -16.475  0.00-15.00           C  
ATOM   2164  HB2 MET   132      10.484 -45.439 -17.105  0.00-15.00           H  
ATOM   2165  HB3 MET   132      10.005 -46.871 -16.272  0.00-15.00           H  
ATOM   2166  CG  MET   132      11.349 -45.552 -15.189  0.00-15.00           C  
ATOM   2167  HG2 MET   132      12.403 -45.251 -15.270  0.00-15.00           H  
ATOM   2168  HG3 MET   132      11.319 -46.337 -14.437  0.00-15.00           H  
ATOM   2169  SD  MET   132      10.264 -44.215 -14.627  0.00-15.00           S  
ATOM   2170  CE  MET   132       8.982 -45.161 -13.726  0.00-15.00           C  
ATOM   2171  HE1 MET   132       7.979 -44.747 -13.871  0.00-15.00           H  
ATOM   2172  HE2 MET   132       9.306 -45.128 -12.679  0.00-15.00           H  
ATOM   2173  HE3 MET   132       8.971 -46.245 -14.028  0.00-15.00           H  
ATOM   2174  C   MET   132      11.257 -48.119 -18.056  0.00-15.00           C  
ATOM   2175  O   MET   132      11.006 -47.779 -19.212  0.00-15.00           O  
ATOM   2176  N   ILE   133      10.913 -49.296 -17.492  0.00-15.00           N  
ATOM   2177  H   ILE   133      11.057 -49.413 -16.529  0.00-15.00           H  
ATOM   2178  CA  ILE   133      10.063 -50.251 -18.186  0.00-15.00           C  
ATOM   2179  HA  ILE   133       9.751 -49.742 -19.103  0.00-15.00           H  
ATOM   2180  CB  ILE   133      10.823 -51.575 -18.491  0.00-15.00           C  
ATOM   2181  HB  ILE   133      11.582 -51.819 -17.693  0.00-15.00           H  
ATOM   2182  CG2 ILE   133       9.915 -52.710 -18.640  0.00-15.00           C  
ATOM   2183 HG21 ILE   133      10.045 -53.449 -17.805  0.00-15.00           H  
ATOM   2184 HG22 ILE   133      10.061 -53.174 -19.609  0.00-15.00           H  
ATOM   2185 HG23 ILE   133       8.843 -52.412 -18.603  0.00-15.00           H  
ATOM   2186  CG1 ILE   133      11.589 -51.399 -19.779  0.00-15.00           C  
ATOM   2187 HG12 ILE   133      12.232 -50.471 -19.806  0.00-15.00           H  
ATOM   2188 HG13 ILE   133      10.928 -51.306 -20.626  0.00-15.00           H  
ATOM   2189  CD1 ILE   133      12.559 -52.493 -20.099  0.00-15.00           C  
ATOM   2190 HD11 ILE   133      12.091 -53.390 -19.745  0.00-15.00           H  
ATOM   2191 HD12 ILE   133      13.541 -52.304 -19.600  0.00-15.00           H  
ATOM   2192 HD13 ILE   133      12.614 -52.579 -21.193  0.00-15.00           H  
ATOM   2193  C   ILE   133       8.849 -50.558 -17.369  0.00-15.00           C  
ATOM   2194  O   ILE   133       8.844 -50.871 -16.178  0.00-15.00           O  
ATOM   2195  N   PHE   134       7.720 -50.459 -18.015  0.00-15.00           N  
ATOM   2196  H   PHE   134       7.692 -50.155 -19.022  0.00-15.00           H  
ATOM   2197  CA  PHE   134       6.390 -50.683 -17.420  0.00-15.00           C  
ATOM   2198  HA  PHE   134       6.521 -50.812 -16.338  0.00-15.00           H  
ATOM   2199  CB  PHE   134       5.352 -49.583 -17.648  0.00-15.00           C  
ATOM   2200  HB2 PHE   134       4.340 -49.802 -17.260  0.00-15.00           H  
ATOM   2201  HB3 PHE   134       5.265 -49.532 -18.724  0.00-15.00           H  
ATOM   2202  CG  PHE   134       5.895 -48.231 -17.203  0.00-15.00           C  
ATOM   2203  CD1 PHE   134       5.799 -47.867 -15.875  0.00-15.00           C  
ATOM   2204  HD1 PHE   134       5.356 -48.510 -15.207  0.00-15.00           H  
ATOM   2205  CE1 PHE   134       6.362 -46.682 -15.454  0.00-15.00           C  
ATOM   2206  HE1 PHE   134       6.411 -46.354 -14.407  0.00-15.00           H  
ATOM   2207  CZ  PHE   134       6.964 -45.770 -16.364  0.00-15.00           C  
ATOM   2208  HZ  PHE   134       7.465 -44.912 -16.041  0.00-15.00           H  
ATOM   2209  CE2 PHE   134       7.062 -46.212 -17.716  0.00-15.00           C  
ATOM   2210  HE2 PHE   134       7.657 -45.624 -18.397  0.00-15.00           H  
ATOM   2211  CD2 PHE   134       6.534 -47.441 -18.135  0.00-15.00           C  
ATOM   2212  HD2 PHE   134       6.851 -47.869 -19.052  0.00-15.00           H  
ATOM   2213  C   PHE   134       5.895 -52.010 -18.030  0.00-15.00           C  
ATOM   2214  O   PHE   134       5.580 -52.048 -19.197  0.00-15.00           O  
ATOM   2215  N   GLH   135       6.041 -53.076 -17.189  0.00-15.00           N  
ATOM   2216  H   GLH   135       6.135 -52.914 -16.210  0.00-15.00           H  
ATOM   2217  CA  GLH   135       5.880 -54.443 -17.625  0.00-15.00           C  
ATOM   2218  HA  GLH   135       6.510 -54.630 -18.541  0.00-15.00           H  
ATOM   2219  CB  GLH   135       6.449 -55.351 -16.524  0.00-15.00           C  
ATOM   2220  HB2 GLH   135       5.797 -55.367 -15.703  0.00-15.00           H  
ATOM   2221  HB3 GLH   135       6.395 -56.409 -16.936  0.00-15.00           H  
ATOM   2222  CG  GLH   135       7.900 -55.113 -16.147  0.00-15.00           C  
ATOM   2223  HG2 GLH   135       8.523 -55.099 -17.084  0.00-15.00           H  
ATOM   2224  HG3 GLH   135       8.006 -54.119 -15.690  0.00-15.00           H  
ATOM   2225  CD  GLH   135       8.445 -56.173 -15.228  0.00-15.00           C  
ATOM   2226  OE1 GLH   135       8.155 -57.465 -15.582  0.00-15.00           O  
ATOM   2227  OE2 GLH   135       9.191 -55.800 -14.347  0.00-15.00           O  
ATOM   2228  HE1 GLH   135       8.770 -57.978 -15.126  0.00-15.00           H  
ATOM   2229  C   GLH   135       4.473 -54.766 -17.894  0.00-15.00           C  
ATOM   2230  O   GLH   135       4.169 -55.477 -18.809  0.00-15.00           O  
ATOM   2231  N   ASH   136       3.602 -54.265 -16.964  0.00-15.00           N  
ATOM   2232  H   ASH   136       3.876 -53.843 -16.126  0.00-15.00           H  
ATOM   2233  CA  ASH   136       2.163 -54.529 -17.138  0.00-15.00           C  
ATOM   2234  HA  ASH   136       2.137 -55.633 -17.130  0.00-15.00           H  
ATOM   2235  CB  ASH   136       1.337 -53.977 -15.960  0.00-15.00           C  
ATOM   2236  HB2 ASH   136       0.268 -54.260 -15.915  0.00-15.00           H  
ATOM   2237  HB3 ASH   136       1.746 -54.447 -15.081  0.00-15.00           H  
ATOM   2238  CG  ASH   136       1.429 -52.467 -15.824  0.00-15.00           C  
ATOM   2239  OD1 ASH   136       2.566 -51.868 -16.236  0.00-15.00           O  
ATOM   2240  OD2 ASH   136       0.531 -51.841 -15.280  0.00-15.00           O  
ATOM   2241  HD1 ASH   136       2.980 -51.408 -15.501  0.00-15.00           H  
ATOM   2242  C   ASH   136       1.596 -54.093 -18.457  0.00-15.00           C  
ATOM   2243  O   ASH   136       0.764 -54.770 -19.060  0.00-15.00           O  
ATOM   2244  N   THR   137       2.026 -52.896 -18.916  0.00-15.00           N  
ATOM   2245  H   THR   137       2.579 -52.268 -18.315  0.00-15.00           H  
ATOM   2246  CA  THR   137       1.568 -52.344 -20.172  0.00-15.00           C  
ATOM   2247  HA  THR   137       0.672 -52.962 -20.440  0.00-15.00           H  
ATOM   2248  CB  THR   137       1.067 -50.971 -19.957  0.00-15.00           C  
ATOM   2249  HB  THR   137       0.717 -50.451 -20.886  0.00-15.00           H  
ATOM   2250  CG2 THR   137      -0.122 -50.884 -18.959  0.00-15.00           C  
ATOM   2251 HG21 THR   137      -0.340 -51.898 -18.556  0.00-15.00           H  
ATOM   2252 HG22 THR   137       0.097 -50.262 -18.121  0.00-15.00           H  
ATOM   2253 HG23 THR   137      -1.070 -50.468 -19.435  0.00-15.00           H  
ATOM   2254  OG1 THR   137       2.150 -50.136 -19.519  0.00-15.00           O  
ATOM   2255  HG1 THR   137       2.908 -50.660 -19.392  0.00-15.00           H  
ATOM   2256  C   THR   137       2.573 -52.447 -21.385  0.00-15.00           C  
ATOM   2257  O   THR   137       2.309 -51.865 -22.402  0.00-15.00           O  
ATOM   2258  N   ASN   138       3.677 -53.091 -21.183  0.00-15.00           N  
ATOM   2259  H   ASN   138       3.806 -53.378 -20.239  0.00-15.00           H  
ATOM   2260  CA  ASN   138       4.692 -53.287 -22.207  0.00-15.00           C  
ATOM   2261  HA  ASN   138       5.516 -53.687 -21.657  0.00-15.00           H  
ATOM   2262  CB  ASN   138       4.148 -54.303 -23.241  0.00-15.00           C  
ATOM   2263  HB2 ASN   138       3.563 -53.780 -24.033  0.00-15.00           H  
ATOM   2264  HB3 ASN   138       3.575 -55.030 -22.727  0.00-15.00           H  
ATOM   2265  CG  ASN   138       5.316 -55.026 -23.894  0.00-15.00           C  
ATOM   2266  OD1 ASN   138       6.236 -55.449 -23.140  0.00-15.00           O  
ATOM   2267  ND2 ASN   138       5.225 -55.212 -25.225  0.00-15.00           N  
ATOM   2268 HD21 ASN   138       4.452 -54.800 -25.836  0.00-15.00           H  
ATOM   2269 HD22 ASN   138       5.782 -55.942 -25.591  0.00-15.00           H  
ATOM   2270  C   ASN   138       5.152 -51.989 -22.853  0.00-15.00           C  
ATOM   2271  O   ASN   138       5.160 -51.841 -24.095  0.00-15.00           O  
ATOM   2272  N   LEU   139       5.572 -51.040 -22.048  0.00-15.00           N  
ATOM   2273  H   LEU   139       5.829 -51.317 -21.132  0.00-15.00           H  
ATOM   2274  CA  LEU   139       5.984 -49.764 -22.545  0.00-15.00           C  
ATOM   2275  HA  LEU   139       6.092 -49.753 -23.639  0.00-15.00           H  
ATOM   2276  CB  LEU   139       5.044 -48.608 -22.177  0.00-15.00           C  
ATOM   2277  HB2 LEU   139       4.888 -48.514 -21.062  0.00-15.00           H  
ATOM   2278  HB3 LEU   139       5.493 -47.656 -22.449  0.00-15.00           H  
ATOM   2279  CG  LEU   139       3.597 -48.593 -22.829  0.00-15.00           C  
ATOM   2280  HG  LEU   139       3.237 -49.598 -22.949  0.00-15.00           H  
ATOM   2281  CD1 LEU   139       2.593 -47.875 -21.970  0.00-15.00           C  
ATOM   2282 HD11 LEU   139       2.779 -48.197 -20.923  0.00-15.00           H  
ATOM   2283 HD12 LEU   139       1.532 -48.158 -22.128  0.00-15.00           H  
ATOM   2284 HD13 LEU   139       2.742 -46.812 -22.151  0.00-15.00           H  
ATOM   2285  CD2 LEU   139       3.652 -47.992 -24.199  0.00-15.00           C  
ATOM   2286 HD21 LEU   139       3.990 -48.733 -24.907  0.00-15.00           H  
ATOM   2287 HD22 LEU   139       4.303 -47.138 -24.218  0.00-15.00           H  
ATOM   2288 HD23 LEU   139       2.644 -47.684 -24.556  0.00-15.00           H  
ATOM   2289  C   LEU   139       7.361 -49.405 -22.011  0.00-15.00           C  
ATOM   2290  O   LEU   139       7.723 -49.731 -20.914  0.00-15.00           O  
ATOM   2291  N   LYN   140       8.183 -48.643 -22.791  0.00-15.00           N  
ATOM   2292  H   LYN   140       7.928 -48.470 -23.724  0.00-15.00           H  
ATOM   2293  CA  LYN   140       9.472 -48.120 -22.280  0.00-15.00           C  
ATOM   2294  HA  LYN   140       9.604 -48.395 -21.238  0.00-15.00           H  
ATOM   2295  CB  LYN   140      10.659 -48.769 -23.023  0.00-15.00           C  
ATOM   2296  HB2 LYN   140      10.572 -48.577 -24.153  0.00-15.00           H  
ATOM   2297  HB3 LYN   140      10.524 -49.773 -22.931  0.00-15.00           H  
ATOM   2298  CG  LYN   140      12.015 -48.339 -22.648  0.00-15.00           C  
ATOM   2299  HG2 LYN   140      12.209 -47.355 -22.975  0.00-15.00           H  
ATOM   2300  HG3 LYN   140      11.995 -48.303 -21.566  0.00-15.00           H  
ATOM   2301  CD  LYN   140      13.054 -49.384 -23.120  0.00-15.00           C  
ATOM   2302  HD2 LYN   140      13.787 -49.447 -22.346  0.00-15.00           H  
ATOM   2303  HD3 LYN   140      12.517 -50.309 -23.249  0.00-15.00           H  
ATOM   2304  CE  LYN   140      13.760 -48.965 -24.417  0.00-15.00           C  
ATOM   2305  HE2 LYN   140      13.068 -49.092 -25.218  0.00-15.00           H  
ATOM   2306  HE3 LYN   140      14.025 -47.921 -24.286  0.00-15.00           H  
ATOM   2307  NZ  LYN   140      14.987 -49.702 -24.606  0.00-15.00           N  
ATOM   2308  HZ1 LYN   140      15.706 -49.029 -24.809  0.00-15.00           H  
ATOM   2309  HZ2 LYN   140      14.889 -50.321 -25.403  0.00-15.00           H  
ATOM   2310  C   LYN   140       9.583 -46.655 -22.330  0.00-15.00           C  
ATOM   2311  O   LYN   140       9.131 -45.997 -23.302  0.00-15.00           O  
ATOM   2312  N   LEU   141      10.176 -46.082 -21.263  0.00-15.00           N  
ATOM   2313  H   LEU   141      10.418 -46.642 -20.507  0.00-15.00           H  
ATOM   2314  CA  LEU   141      10.317 -44.658 -21.170  0.00-15.00           C  
ATOM   2315  HA  LEU   141      10.106 -44.165 -22.100  0.00-15.00           H  
ATOM   2316  CB  LEU   141       9.347 -44.132 -20.093  0.00-15.00           C  
ATOM   2317  HB2 LEU   141       8.415 -44.627 -20.219  0.00-15.00           H  
ATOM   2318  HB3 LEU   141       9.667 -44.499 -19.151  0.00-15.00           H  
ATOM   2319  CG  LEU   141       9.146 -42.600 -20.027  0.00-15.00           C  
ATOM   2320  HG  LEU   141      10.066 -42.007 -19.887  0.00-15.00           H  
ATOM   2321  CD1 LEU   141       8.531 -42.131 -21.390  0.00-15.00           C  
ATOM   2322 HD11 LEU   141       8.272 -42.941 -22.027  0.00-15.00           H  
ATOM   2323 HD12 LEU   141       7.807 -41.358 -21.304  0.00-15.00           H  
ATOM   2324 HD13 LEU   141       9.321 -41.579 -21.896  0.00-15.00           H  
ATOM   2325  CD2 LEU   141       8.162 -42.431 -18.922  0.00-15.00           C  
ATOM   2326 HD21 LEU   141       7.497 -43.217 -18.969  0.00-15.00           H  
ATOM   2327 HD22 LEU   141       8.614 -42.305 -18.016  0.00-15.00           H  
ATOM   2328 HD23 LEU   141       7.610 -41.498 -19.198  0.00-15.00           H  
ATOM   2329  C   LEU   141      11.744 -44.194 -20.833  0.00-15.00           C  
ATOM   2330  O   LEU   141      12.363 -44.705 -19.898  0.00-15.00           O  
ATOM   2331  N   THR   142      12.272 -43.257 -21.572  0.00-15.00           N  
ATOM   2332  H   THR   142      11.827 -42.942 -22.424  0.00-15.00           H  
ATOM   2333  CA  THR   142      13.633 -42.792 -21.449  0.00-15.00           C  
ATOM   2334  HA  THR   142      14.122 -43.242 -20.580  0.00-15.00           H  
ATOM   2335  CB  THR   142      14.451 -43.280 -22.671  0.00-15.00           C  
ATOM   2336  HB  THR   142      14.110 -42.848 -23.608  0.00-15.00           H  
ATOM   2337  CG2 THR   142      15.978 -42.948 -22.474  0.00-15.00           C  
ATOM   2338 HG21 THR   142      16.570 -43.875 -22.328  0.00-15.00           H  
ATOM   2339 HG22 THR   142      16.319 -42.346 -23.315  0.00-15.00           H  
ATOM   2340 HG23 THR   142      16.068 -42.327 -21.573  0.00-15.00           H  
ATOM   2341  OG1 THR   142      14.439 -44.719 -22.617  0.00-15.00           O  
ATOM   2342  HG1 THR   142      15.141 -44.992 -23.154  0.00-15.00           H  
ATOM   2343  C   THR   142      13.741 -41.303 -21.466  0.00-15.00           C  
ATOM   2344  O   THR   142      13.273 -40.651 -22.419  0.00-15.00           O  
ATOM   2345  N   LEU   143      14.378 -40.726 -20.452  0.00-15.00           N  
ATOM   2346  H   LEU   143      14.568 -41.271 -19.661  0.00-15.00           H  
ATOM   2347  CA  LEU   143      14.727 -39.316 -20.422  0.00-15.00           C  
ATOM   2348  HA  LEU   143      13.802 -38.751 -20.595  0.00-15.00           H  
ATOM   2349  CB  LEU   143      15.206 -38.972 -19.024  0.00-15.00           C  
ATOM   2350  HB2 LEU   143      14.493 -39.263 -18.281  0.00-15.00           H  
ATOM   2351  HB3 LEU   143      16.162 -39.505 -18.913  0.00-15.00           H  
ATOM   2352  CG  LEU   143      15.591 -37.511 -18.857  0.00-15.00           C  
ATOM   2353  HG  LEU   143      16.344 -37.189 -19.664  0.00-15.00           H  
ATOM   2354  CD1 LEU   143      14.389 -36.585 -19.113  0.00-15.00           C  
ATOM   2355 HD11 LEU   143      14.603 -35.595 -18.761  0.00-15.00           H  
ATOM   2356 HD12 LEU   143      13.516 -36.911 -18.485  0.00-15.00           H  
ATOM   2357 HD13 LEU   143      14.178 -36.649 -20.258  0.00-15.00           H  
ATOM   2358  CD2 LEU   143      16.298 -37.233 -17.523  0.00-15.00           C  
ATOM   2359 HD21 LEU   143      16.720 -38.177 -17.155  0.00-15.00           H  
ATOM   2360 HD22 LEU   143      17.084 -36.541 -17.607  0.00-15.00           H  
ATOM   2361 HD23 LEU   143      15.606 -36.873 -16.790  0.00-15.00           H  
ATOM   2362  C   LEU   143      15.821 -39.007 -21.465  0.00-15.00           C  
ATOM   2363  O   LEU   143      16.916 -39.510 -21.490  0.00-15.00           O  
ATOM   2364  N   ILE   144      15.447 -38.078 -22.350  0.00-15.00           N  
ATOM   2365  H   ILE   144      14.472 -37.846 -22.465  0.00-15.00           H  
ATOM   2366  CA  ILE   144      16.319 -37.636 -23.438  0.00-15.00           C  
ATOM   2367  HA  ILE   144      17.096 -38.396 -23.571  0.00-15.00           H  
ATOM   2368  CB  ILE   144      15.491 -37.552 -24.722  0.00-15.00           C  
ATOM   2369  HB  ILE   144      14.628 -36.879 -24.591  0.00-15.00           H  
ATOM   2370  CG2 ILE   144      16.267 -37.017 -25.878  0.00-15.00           C  
ATOM   2371 HG21 ILE   144      17.271 -37.523 -25.940  0.00-15.00           H  
ATOM   2372 HG22 ILE   144      15.761 -37.050 -26.840  0.00-15.00           H  
ATOM   2373 HG23 ILE   144      16.444 -35.958 -25.646  0.00-15.00           H  
ATOM   2374  CG1 ILE   144      14.920 -38.886 -25.089  0.00-15.00           C  
ATOM   2375 HG12 ILE   144      14.294 -39.302 -24.329  0.00-15.00           H  
ATOM   2376 HG13 ILE   144      14.358 -38.821 -26.004  0.00-15.00           H  
ATOM   2377  CD1 ILE   144      15.926 -39.964 -25.399  0.00-15.00           C  
ATOM   2378 HD11 ILE   144      16.280 -39.897 -26.461  0.00-15.00           H  
ATOM   2379 HD12 ILE   144      15.558 -40.998 -25.363  0.00-15.00           H  
ATOM   2380 HD13 ILE   144      16.837 -39.882 -24.850  0.00-15.00           H  
ATOM   2381  C   ILE   144      17.094 -36.324 -23.197  0.00-15.00           C  
ATOM   2382  O   ILE   144      18.260 -36.225 -23.540  0.00-15.00           O  
ATOM   2383  N   SER   145      16.377 -35.345 -22.658  0.00-15.00           N  
ATOM   2384  H   SER   145      15.377 -35.392 -22.545  0.00-15.00           H  
ATOM   2385  CA  SER   145      17.025 -34.029 -22.275  0.00-15.00           C  
ATOM   2386  HA  SER   145      17.999 -34.159 -21.882  0.00-15.00           H  
ATOM   2387  CB  SER   145      17.095 -33.125 -23.522  0.00-15.00           C  
ATOM   2388  HB2 SER   145      17.851 -32.361 -23.435  0.00-15.00           H  
ATOM   2389  HB3 SER   145      17.316 -33.735 -24.412  0.00-15.00           H  
ATOM   2390  OG  SER   145      15.805 -32.582 -23.710  0.00-15.00           O  
ATOM   2391  HG  SER   145      15.197 -33.181 -23.892  0.00-15.00           H  
ATOM   2392  C   SER   145      16.145 -33.338 -21.301  0.00-15.00           C  
ATOM   2393  O   SER   145      15.004 -33.698 -21.171  0.00-15.00           O  
ATOM   2394  N   GLH   146      16.651 -32.344 -20.574  0.00-15.00           N  
ATOM   2395  H   GLH   146      17.556 -32.006 -20.748  0.00-15.00           H  
ATOM   2396  CA  GLH   146      15.774 -31.516 -19.730  0.00-15.00           C  
ATOM   2397  HA  GLH   146      14.868 -31.404 -20.310  0.00-15.00           H  
ATOM   2398  CB  GLH   146      15.454 -32.262 -18.430  0.00-15.00           C  
ATOM   2399  HB2 GLH   146      14.719 -31.680 -17.925  0.00-15.00           H  
ATOM   2400  HB3 GLH   146      14.927 -33.185 -18.706  0.00-15.00           H  
ATOM   2401  CG  GLH   146      16.575 -32.526 -17.414  0.00-15.00           C  
ATOM   2402  HG2 GLH   146      17.252 -33.328 -17.804  0.00-15.00           H  
ATOM   2403  HG3 GLH   146      17.260 -31.618 -17.210  0.00-15.00           H  
ATOM   2404  CD  GLH   146      15.926 -32.927 -16.070  0.00-15.00           C  
ATOM   2405  OE1 GLH   146      14.556 -32.876 -15.982  0.00-15.00           O  
ATOM   2406  OE2 GLH   146      16.731 -33.379 -15.206  0.00-15.00           O  
ATOM   2407  HE1 GLH   146      14.410 -32.594 -15.085  0.00-15.00           H  
ATOM   2408  C   GLH   146      16.309 -30.063 -19.459  0.00-15.00           C  
ATOM   2409  O   GLH   146      17.321 -29.910 -18.760  0.00-15.00           O  
ATOM   2410  N   ASH   147      15.588 -29.132 -20.043  0.00-15.00           N  
ATOM   2411  H   ASH   147      14.861 -29.362 -20.689  0.00-15.00           H  
ATOM   2412  CA  ASH   147      15.868 -27.730 -19.841  0.00-15.00           C  
ATOM   2413  HA  ASH   147      17.005 -27.638 -19.769  0.00-15.00           H  
ATOM   2414  CB  ASH   147      15.291 -26.921 -21.026  0.00-15.00           C  
ATOM   2415  HB2 ASH   147      15.686 -27.237 -21.922  0.00-15.00           H  
ATOM   2416  HB3 ASH   147      14.146 -27.040 -21.070  0.00-15.00           H  
ATOM   2417  CG  ASH   147      15.581 -25.434 -20.951  0.00-15.00           C  
ATOM   2418  OD1 ASH   147      16.498 -25.018 -20.056  0.00-15.00           O  
ATOM   2419  OD2 ASH   147      14.944 -24.652 -21.679  0.00-15.00           O  
ATOM   2420  HD1 ASH   147      16.362 -24.114 -19.886  0.00-15.00           H  
ATOM   2421  C   ASH   147      15.231 -27.285 -18.536  0.00-15.00           C  
ATOM   2422  O   ASH   147      14.002 -27.103 -18.447  0.00-15.00           O  
ATOM   2423  N   ILE   148      16.114 -27.092 -17.482  0.00-15.00           N  
ATOM   2424  H   ILE   148      17.116 -26.970 -17.715  0.00-15.00           H  
ATOM   2425  CA  ILE   148      15.683 -26.661 -16.135  0.00-15.00           C  
ATOM   2426  HA  ILE   148      14.644 -26.976 -16.075  0.00-15.00           H  
ATOM   2427  CB  ILE   148      16.559 -27.287 -15.047  0.00-15.00           C  
ATOM   2428  HB  ILE   148      17.640 -26.987 -15.250  0.00-15.00           H  
ATOM   2429  CG2 ILE   148      16.127 -26.839 -13.725  0.00-15.00           C  
ATOM   2430 HG21 ILE   148      16.613 -27.359 -12.950  0.00-15.00           H  
ATOM   2431 HG22 ILE   148      16.243 -25.797 -13.492  0.00-15.00           H  
ATOM   2432 HG23 ILE   148      15.106 -26.867 -13.535  0.00-15.00           H  
ATOM   2433  CG1 ILE   148      16.431 -28.832 -15.088  0.00-15.00           C  
ATOM   2434 HG12 ILE   148      15.464 -29.201 -14.799  0.00-15.00           H  
ATOM   2435 HG13 ILE   148      16.504 -29.005 -16.140  0.00-15.00           H  
ATOM   2436  CD1 ILE   148      17.567 -29.543 -14.272  0.00-15.00           C  
ATOM   2437 HD11 ILE   148      18.504 -28.970 -14.339  0.00-15.00           H  
ATOM   2438 HD12 ILE   148      17.329 -29.645 -13.207  0.00-15.00           H  
ATOM   2439 HD13 ILE   148      17.759 -30.569 -14.600  0.00-15.00           H  
ATOM   2440  C   ILE   148      15.694 -25.158 -15.961  0.00-15.00           C  
ATOM   2441  O   ILE   148      16.707 -24.521 -16.172  0.00-15.00           O  
ATOM   2442  N   LYN   149      14.509 -24.597 -15.625  0.00-15.00           N  
ATOM   2443  H   LYN   149      13.709 -25.214 -15.553  0.00-15.00           H  
ATOM   2444  CA  LYN   149      14.475 -23.215 -15.301  0.00-15.00           C  
ATOM   2445  HA  LYN   149      15.510 -22.853 -15.417  0.00-15.00           H  
ATOM   2446  CB  LYN   149      13.401 -22.581 -16.196  0.00-15.00           C  
ATOM   2447  HB2 LYN   149      13.364 -21.479 -16.073  0.00-15.00           H  
ATOM   2448  HB3 LYN   149      12.437 -22.844 -15.830  0.00-15.00           H  
ATOM   2449  CG  LYN   149      13.594 -22.882 -17.636  0.00-15.00           C  
ATOM   2450  HG2 LYN   149      14.595 -23.358 -17.815  0.00-15.00           H  
ATOM   2451  HG3 LYN   149      12.765 -23.552 -17.860  0.00-15.00           H  
ATOM   2452  CD  LYN   149      13.493 -21.649 -18.566  0.00-15.00           C  
ATOM   2453  HD2 LYN   149      12.531 -21.610 -18.943  0.00-15.00           H  
ATOM   2454  HD3 LYN   149      13.581 -20.755 -17.983  0.00-15.00           H  
ATOM   2455  CE  LYN   149      14.521 -21.688 -19.687  0.00-15.00           C  
ATOM   2456  HE2 LYN   149      14.113 -21.177 -20.586  0.00-15.00           H  
ATOM   2457  HE3 LYN   149      14.711 -22.753 -19.992  0.00-15.00           H  
ATOM   2458  NZ  LYN   149      15.763 -21.035 -19.318  0.00-15.00           N  
ATOM   2459  HZ1 LYN   149      16.379 -20.901 -20.095  0.00-15.00           H  
ATOM   2460  HZ2 LYN   149      15.579 -20.123 -19.038  0.00-15.00           H  
ATOM   2461  C   LYN   149      14.145 -22.973 -13.763  0.00-15.00           C  
ATOM   2462  O   LYN   149      13.909 -23.947 -13.024  0.00-15.00           O  
ATOM   2463  N   SER   150      13.951 -21.725 -13.281  0.00-15.00           N  
ATOM   2464  H   SER   150      13.983 -20.904 -13.915  0.00-15.00           H  
ATOM   2465  CA  SER   150      13.869 -21.391 -11.887  0.00-15.00           C  
ATOM   2466  HA  SER   150      14.796 -21.796 -11.464  0.00-15.00           H  
ATOM   2467  CB  SER   150      14.084 -19.849 -11.753  0.00-15.00           C  
ATOM   2468  HB2 SER   150      15.003 -19.502 -12.235  0.00-15.00           H  
ATOM   2469  HB3 SER   150      14.088 -19.601 -10.743  0.00-15.00           H  
ATOM   2470  OG  SER   150      12.994 -19.212 -12.476  0.00-15.00           O  
ATOM   2471  HG  SER   150      12.768 -18.428 -12.058  0.00-15.00           H  
ATOM   2472  C   SER   150      12.684 -22.044 -11.152  0.00-15.00           C  
ATOM   2473  O   SER   150      12.788 -22.557 -10.038  0.00-15.00           O  
ATOM   2474  N   TYR   151      11.558 -22.163 -11.864  0.00-15.00           N  
ATOM   2475  H   TYR   151      11.524 -21.703 -12.751  0.00-15.00           H  
ATOM   2476  CA  TYR   151      10.277 -22.530 -11.238  0.00-15.00           C  
ATOM   2477  HA  TYR   151      10.382 -22.921 -10.146  0.00-15.00           H  
ATOM   2478  CB  TYR   151       9.365 -21.272 -11.109  0.00-15.00           C  
ATOM   2479  HB2 TYR   151       8.538 -21.436 -10.342  0.00-15.00           H  
ATOM   2480  HB3 TYR   151       9.925 -20.484 -10.626  0.00-15.00           H  
ATOM   2481  CG  TYR   151       8.790 -20.658 -12.402  0.00-15.00           C  
ATOM   2482  CD1 TYR   151       9.540 -19.711 -13.115  0.00-15.00           C  
ATOM   2483  HD1 TYR   151      10.567 -19.433 -12.706  0.00-15.00           H  
ATOM   2484  CE1 TYR   151       9.093 -19.138 -14.293  0.00-15.00           C  
ATOM   2485  HE1 TYR   151       9.734 -18.435 -14.796  0.00-15.00           H  
ATOM   2486  CZ  TYR   151       7.776 -19.371 -14.783  0.00-15.00           C  
ATOM   2487  OH  TYR   151       7.206 -18.721 -15.853  0.00-15.00           O  
ATOM   2488  HH  TYR   151       7.826 -18.524 -16.571  0.00-15.00           H  
ATOM   2489  CE2 TYR   151       7.078 -20.378 -14.079  0.00-15.00           C  
ATOM   2490  HE2 TYR   151       6.208 -20.695 -14.614  0.00-15.00           H  
ATOM   2491  CD2 TYR   151       7.527 -21.035 -12.972  0.00-15.00           C  
ATOM   2492  HD2 TYR   151       6.869 -21.812 -12.652  0.00-15.00           H  
ATOM   2493  C   TYR   151       9.524 -23.649 -11.867  0.00-15.00           C  
ATOM   2494  O   TYR   151       8.400 -24.004 -11.590  0.00-15.00           O  
ATOM   2495  N   TYR   152      10.133 -24.205 -12.945  0.00-15.00           N  
ATOM   2496  H   TYR   152      11.099 -23.931 -12.991  0.00-15.00           H  
ATOM   2497  CA  TYR   152       9.653 -25.304 -13.723  0.00-15.00           C  
ATOM   2498  HA  TYR   152       9.373 -26.043 -13.008  0.00-15.00           H  
ATOM   2499  CB  TYR   152       8.526 -24.856 -14.781  0.00-15.00           C  
ATOM   2500  HB2 TYR   152       7.772 -24.354 -14.184  0.00-15.00           H  
ATOM   2501  HB3 TYR   152       8.095 -25.716 -15.245  0.00-15.00           H  
ATOM   2502  CG  TYR   152       9.025 -24.037 -16.002  0.00-15.00           C  
ATOM   2503  CD1 TYR   152       9.415 -22.699 -15.863  0.00-15.00           C  
ATOM   2504  HD1 TYR   152       9.327 -22.159 -14.885  0.00-15.00           H  
ATOM   2505  CE1 TYR   152       9.908 -21.973 -16.952  0.00-15.00           C  
ATOM   2506  HE1 TYR   152      10.231 -20.954 -16.877  0.00-15.00           H  
ATOM   2507  CZ  TYR   152       9.937 -22.563 -18.226  0.00-15.00           C  
ATOM   2508  OH  TYR   152      10.269 -21.826 -19.381  0.00-15.00           O  
ATOM   2509  HH  TYR   152      11.189 -21.808 -19.626  0.00-15.00           H  
ATOM   2510  CE2 TYR   152       9.589 -23.932 -18.347  0.00-15.00           C  
ATOM   2511  HE2 TYR   152       9.529 -24.371 -19.356  0.00-15.00           H  
ATOM   2512  CD2 TYR   152       9.187 -24.646 -17.247  0.00-15.00           C  
ATOM   2513  HD2 TYR   152       9.025 -25.696 -17.309  0.00-15.00           H  
ATOM   2514  C   TYR   152      10.847 -25.957 -14.424  0.00-15.00           C  
ATOM   2515  O   TYR   152      11.992 -25.533 -14.323  0.00-15.00           O  
ATOM   2516  N   THR   153      10.693 -26.990 -15.253  0.00-15.00           N  
ATOM   2517  H   THR   153       9.705 -27.361 -15.365  0.00-15.00           H  
ATOM   2518  CA  THR   153      11.645 -27.756 -16.082  0.00-15.00           C  
ATOM   2519  HA  THR   153      12.415 -27.144 -16.454  0.00-15.00           H  
ATOM   2520  CB  THR   153      12.201 -28.933 -15.240  0.00-15.00           C  
ATOM   2521  HB  THR   153      11.399 -29.637 -14.877  0.00-15.00           H  
ATOM   2522  CG2 THR   153      13.080 -29.717 -16.158  0.00-15.00           C  
ATOM   2523 HG21 THR   153      13.690 -29.118 -16.848  0.00-15.00           H  
ATOM   2524 HG22 THR   153      13.756 -30.340 -15.649  0.00-15.00           H  
ATOM   2525 HG23 THR   153      12.538 -30.562 -16.574  0.00-15.00           H  
ATOM   2526  OG1 THR   153      12.855 -28.411 -14.148  0.00-15.00           O  
ATOM   2527  HG1 THR   153      12.340 -27.632 -13.797  0.00-15.00           H  
ATOM   2528  C   THR   153      10.766 -28.235 -17.313  0.00-15.00           C  
ATOM   2529  O   THR   153       9.589 -28.638 -17.125  0.00-15.00           O  
ATOM   2530  N   VAL   154      11.274 -28.232 -18.583  0.00-15.00           N  
ATOM   2531  H   VAL   154      12.204 -27.937 -18.766  0.00-15.00           H  
ATOM   2532  CA  VAL   154      10.684 -28.917 -19.675  0.00-15.00           C  
ATOM   2533  HA  VAL   154       9.673 -29.192 -19.396  0.00-15.00           H  
ATOM   2534  CB  VAL   154      10.767 -28.018 -20.963  0.00-15.00           C  
ATOM   2535  HB  VAL   154      11.775 -27.834 -21.341  0.00-15.00           H  
ATOM   2536  CG1 VAL   154      10.034 -28.699 -22.108  0.00-15.00           C  
ATOM   2537 HG11 VAL   154       9.088 -29.142 -21.786  0.00-15.00           H  
ATOM   2538 HG12 VAL   154       9.867 -28.023 -22.910  0.00-15.00           H  
ATOM   2539 HG13 VAL   154      10.542 -29.475 -22.595  0.00-15.00           H  
ATOM   2540  CG2 VAL   154      10.199 -26.649 -20.670  0.00-15.00           C  
ATOM   2541 HG21 VAL   154       9.473 -26.617 -19.892  0.00-15.00           H  
ATOM   2542 HG22 VAL   154      11.011 -26.055 -20.368  0.00-15.00           H  
ATOM   2543 HG23 VAL   154       9.778 -26.380 -21.638  0.00-15.00           H  
ATOM   2544  C   VAL   154      11.557 -30.240 -19.886  0.00-15.00           C  
ATOM   2545  O   VAL   154      12.765 -30.182 -19.790  0.00-15.00           O  
ATOM   2546  N   ARG   155      11.004 -31.402 -20.184  0.00-15.00           N  
ATOM   2547  H   ARG   155       9.925 -31.315 -20.259  0.00-15.00           H  
ATOM   2548  CA  ARG   155      11.777 -32.657 -20.465  0.00-15.00           C  
ATOM   2549  HA  ARG   155      12.799 -32.396 -20.440  0.00-15.00           H  
ATOM   2550  CB  ARG   155      11.580 -33.712 -19.356  0.00-15.00           C  
ATOM   2551  HB2 ARG   155      12.236 -34.569 -19.572  0.00-15.00           H  
ATOM   2552  HB3 ARG   155      10.538 -34.158 -19.439  0.00-15.00           H  
ATOM   2553  CG  ARG   155      11.828 -33.180 -17.976  0.00-15.00           C  
ATOM   2554  HG2 ARG   155      11.338 -32.253 -17.671  0.00-15.00           H  
ATOM   2555  HG3 ARG   155      12.904 -32.933 -17.913  0.00-15.00           H  
ATOM   2556  CD  ARG   155      11.562 -34.194 -16.787  0.00-15.00           C  
ATOM   2557  HD2 ARG   155      12.317 -35.038 -16.976  0.00-15.00           H  
ATOM   2558  HD3 ARG   155      10.611 -34.724 -16.980  0.00-15.00           H  
ATOM   2559  NE  ARG   155      11.805 -33.660 -15.452  0.00-15.00           N  
ATOM   2560  HE  ARG   155      12.831 -33.664 -15.190  0.00-15.00           H  
ATOM   2561  CZ  ARG   155      10.869 -33.301 -14.646  0.00-15.00           C  
ATOM   2562  NH1 ARG   155       9.547 -33.471 -14.892  0.00-15.00           N  
ATOM   2563 HH11 ARG   155       9.237 -34.063 -15.707  0.00-15.00           H  
ATOM   2564 HH12 ARG   155       8.864 -33.377 -14.151  0.00-15.00           H  
ATOM   2565  NH2 ARG   155      11.139 -32.616 -13.533  0.00-15.00           N  
ATOM   2566 HH21 ARG   155      10.393 -32.272 -12.900  0.00-15.00           H  
ATOM   2567 HH22 ARG   155      12.086 -32.216 -13.438  0.00-15.00           H  
ATOM   2568  C   ARG   155      11.345 -33.281 -21.812  0.00-15.00           C  
ATOM   2569  O   ARG   155      10.180 -33.184 -22.254  0.00-15.00           O  
ATOM   2570  N   GLN   156      12.307 -33.835 -22.517  0.00-15.00           N  
ATOM   2571  H   GLN   156      13.226 -34.004 -22.136  0.00-15.00           H  
ATOM   2572  CA  GLN   156      11.944 -34.570 -23.737  0.00-15.00           C  
ATOM   2573  HA  GLN   156      10.929 -34.374 -24.012  0.00-15.00           H  
ATOM   2574  CB  GLN   156      12.864 -34.281 -24.882  0.00-15.00           C  
ATOM   2575  HB2 GLN   156      12.610 -34.974 -25.774  0.00-15.00           H  
ATOM   2576  HB3 GLN   156      13.902 -34.631 -24.738  0.00-15.00           H  
ATOM   2577  CG  GLN   156      12.853 -32.846 -25.418  0.00-15.00           C  
ATOM   2578  HG2 GLN   156      12.836 -32.134 -24.631  0.00-15.00           H  
ATOM   2579  HG3 GLN   156      11.878 -32.582 -25.971  0.00-15.00           H  
ATOM   2580  CD  GLN   156      14.014 -32.622 -26.381  0.00-15.00           C  
ATOM   2581  OE1 GLN   156      14.477 -33.554 -27.018  0.00-15.00           O  
ATOM   2582  NE2 GLN   156      14.488 -31.380 -26.335  0.00-15.00           N  
ATOM   2583 HE21 GLN   156      15.318 -31.215 -25.780  0.00-15.00           H  
ATOM   2584 HE22 GLN   156      13.736 -30.808 -26.042  0.00-15.00           H  
ATOM   2585  C   GLN   156      12.047 -36.016 -23.352  0.00-15.00           C  
ATOM   2586  O   GLN   156      13.123 -36.476 -22.967  0.00-15.00           O  
ATOM   2587  N   LEU   157      10.927 -36.736 -23.477  0.00-15.00           N  
ATOM   2588  H   LEU   157      10.156 -36.307 -23.939  0.00-15.00           H  
ATOM   2589  CA  LEU   157      10.956 -38.137 -23.100  0.00-15.00           C  
ATOM   2590  HA  LEU   157      11.901 -38.419 -22.733  0.00-15.00           H  
ATOM   2591  CB  LEU   157       9.756 -38.427 -22.144  0.00-15.00           C  
ATOM   2592  HB2 LEU   157       8.875 -38.067 -22.718  0.00-15.00           H  
ATOM   2593  HB3 LEU   157       9.679 -39.471 -21.896  0.00-15.00           H  
ATOM   2594  CG  LEU   157       9.888 -37.635 -20.858  0.00-15.00           C  
ATOM   2595  HG  LEU   157      10.239 -36.627 -21.139  0.00-15.00           H  
ATOM   2596  CD1 LEU   157       8.626 -37.505 -20.021  0.00-15.00           C  
ATOM   2597 HD11 LEU   157       7.824 -37.292 -20.719  0.00-15.00           H  
ATOM   2598 HD12 LEU   157       8.750 -36.670 -19.286  0.00-15.00           H  
ATOM   2599 HD13 LEU   157       8.479 -38.468 -19.523  0.00-15.00           H  
ATOM   2600  CD2 LEU   157      11.009 -38.267 -19.908  0.00-15.00           C  
ATOM   2601 HD21 LEU   157      11.988 -37.861 -20.322  0.00-15.00           H  
ATOM   2602 HD22 LEU   157      10.988 -38.054 -18.811  0.00-15.00           H  
ATOM   2603 HD23 LEU   157      11.081 -39.337 -20.060  0.00-15.00           H  
ATOM   2604  C   LEU   157      10.715 -38.911 -24.387  0.00-15.00           C  
ATOM   2605  O   LEU   157      10.192 -38.403 -25.367  0.00-15.00           O  
ATOM   2606  N   GLH   158      11.245 -40.160 -24.421  0.00-15.00           N  
ATOM   2607  H   GLH   158      11.951 -40.412 -23.743  0.00-15.00           H  
ATOM   2608  CA  GLH   158      10.956 -41.068 -25.534  0.00-15.00           C  
ATOM   2609  HA  GLH   158      10.392 -40.535 -26.298  0.00-15.00           H  
ATOM   2610  CB  GLH   158      12.265 -41.535 -26.240  0.00-15.00           C  
ATOM   2611  HB2 GLH   158      13.004 -41.845 -25.468  0.00-15.00           H  
ATOM   2612  HB3 GLH   158      12.744 -40.733 -26.839  0.00-15.00           H  
ATOM   2613  CG  GLH   158      11.977 -42.817 -27.084  0.00-15.00           C  
ATOM   2614  HG2 GLH   158      11.039 -42.648 -27.559  0.00-15.00           H  
ATOM   2615  HG3 GLH   158      11.892 -43.723 -26.513  0.00-15.00           H  
ATOM   2616  CD  GLH   158      13.048 -43.042 -28.117  0.00-15.00           C  
ATOM   2617  OE1 GLH   158      13.571 -41.924 -28.732  0.00-15.00           O  
ATOM   2618  OE2 GLH   158      13.474 -44.202 -28.313  0.00-15.00           O  
ATOM   2619  HE1 GLH   158      13.894 -42.179 -29.644  0.00-15.00           H  
ATOM   2620  C   GLH   158      10.173 -42.230 -24.942  0.00-15.00           C  
ATOM   2621  O   GLH   158      10.603 -42.855 -24.002  0.00-15.00           O  
ATOM   2622  N   LEU   159       8.981 -42.416 -25.499  0.00-15.00           N  
ATOM   2623  H   LEU   159       8.703 -41.837 -26.330  0.00-15.00           H  
ATOM   2624  CA  LEU   159       8.059 -43.501 -25.054  0.00-15.00           C  
ATOM   2625  HA  LEU   159       8.486 -43.954 -24.188  0.00-15.00           H  
ATOM   2626  CB  LEU   159       6.655 -42.927 -24.847  0.00-15.00           C  
ATOM   2627  HB2 LEU   159       6.600 -42.111 -24.100  0.00-15.00           H  
ATOM   2628  HB3 LEU   159       6.183 -42.591 -25.804  0.00-15.00           H  
ATOM   2629  CG  LEU   159       5.602 -43.923 -24.397  0.00-15.00           C  
ATOM   2630  HG  LEU   159       5.627 -44.837 -25.089  0.00-15.00           H  
ATOM   2631  CD1 LEU   159       5.914 -44.494 -23.023  0.00-15.00           C  
ATOM   2632 HD11 LEU   159       5.669 -45.557 -23.003  0.00-15.00           H  
ATOM   2633 HD12 LEU   159       6.932 -44.380 -22.812  0.00-15.00           H  
ATOM   2634 HD13 LEU   159       5.398 -43.955 -22.232  0.00-15.00           H  
ATOM   2635  CD2 LEU   159       4.224 -43.286 -24.350  0.00-15.00           C  
ATOM   2636 HD21 LEU   159       3.655 -43.726 -23.540  0.00-15.00           H  
ATOM   2637 HD22 LEU   159       3.685 -43.509 -25.249  0.00-15.00           H  
ATOM   2638 HD23 LEU   159       4.290 -42.206 -24.232  0.00-15.00           H  
ATOM   2639  C   LEU   159       7.964 -44.430 -26.219  0.00-15.00           C  
ATOM   2640  O   LEU   159       7.826 -43.931 -27.352  0.00-15.00           O  
ATOM   2641  N   GLH   160       8.259 -45.697 -25.898  0.00-15.00           N  
ATOM   2642  H   GLH   160       8.750 -45.864 -24.985  0.00-15.00           H  
ATOM   2643  CA  GLH   160       8.339 -46.704 -26.886  0.00-15.00           C  
ATOM   2644  HA  GLH   160       8.086 -46.330 -27.842  0.00-15.00           H  
ATOM   2645  CB  GLH   160       9.778 -47.326 -26.941  0.00-15.00           C  
ATOM   2646  HB2 GLH   160      10.441 -46.589 -27.449  0.00-15.00           H  
ATOM   2647  HB3 GLH   160      10.195 -47.441 -25.958  0.00-15.00           H  
ATOM   2648  CG  GLH   160       9.761 -48.640 -27.744  0.00-15.00           C  
ATOM   2649  HG2 GLH   160       9.251 -49.413 -27.146  0.00-15.00           H  
ATOM   2650  HG3 GLH   160       9.248 -48.492 -28.673  0.00-15.00           H  
ATOM   2651  CD  GLH   160      11.161 -49.192 -28.090  0.00-15.00           C  
ATOM   2652  OE1 GLH   160      12.153 -48.591 -27.460  0.00-15.00           O  
ATOM   2653  OE2 GLH   160      11.209 -50.113 -28.869  0.00-15.00           O  
ATOM   2654  HE1 GLH   160      11.883 -48.007 -26.789  0.00-15.00           H  
ATOM   2655  C   GLH   160       7.346 -47.818 -26.565  0.00-15.00           C  
ATOM   2656  O   GLH   160       7.256 -48.239 -25.418  0.00-15.00           O  
ATOM   2657  N   ASN   161       6.607 -48.276 -27.606  0.00-15.00           N  
ATOM   2658  H   ASN   161       6.483 -47.723 -28.455  0.00-15.00           H  
ATOM   2659  CA  ASN   161       5.753 -49.446 -27.427  0.00-15.00           C  
ATOM   2660  HA  ASN   161       5.399 -49.436 -26.399  0.00-15.00           H  
ATOM   2661  CB  ASN   161       4.562 -49.301 -28.373  0.00-15.00           C  
ATOM   2662  HB2 ASN   161       4.188 -48.279 -28.272  0.00-15.00           H  
ATOM   2663  HB3 ASN   161       4.888 -49.415 -29.447  0.00-15.00           H  
ATOM   2664  CG  ASN   161       3.569 -50.425 -28.238  0.00-15.00           C  
ATOM   2665  OD1 ASN   161       3.817 -51.391 -27.491  0.00-15.00           O  
ATOM   2666  ND2 ASN   161       2.400 -50.327 -28.951  0.00-15.00           N  
ATOM   2667 HD21 ASN   161       1.730 -51.092 -29.072  0.00-15.00           H  
ATOM   2668 HD22 ASN   161       2.298 -49.538 -29.559  0.00-15.00           H  
ATOM   2669  C   ASN   161       6.556 -50.673 -27.670  0.00-15.00           C  
ATOM   2670  O   ASN   161       7.061 -50.890 -28.753  0.00-15.00           O  
ATOM   2671  N   LEU   162       6.818 -51.473 -26.670  0.00-15.00           N  
ATOM   2672  H   LEU   162       6.799 -51.049 -25.714  0.00-15.00           H  
ATOM   2673  CA  LEU   162       7.662 -52.664 -26.830  0.00-15.00           C  
ATOM   2674  HA  LEU   162       8.622 -52.310 -27.294  0.00-15.00           H  
ATOM   2675  CB  LEU   162       8.062 -53.211 -25.454  0.00-15.00           C  
ATOM   2676  HB2 LEU   162       7.169 -53.593 -24.898  0.00-15.00           H  
ATOM   2677  HB3 LEU   162       8.709 -54.118 -25.522  0.00-15.00           H  
ATOM   2678  CG  LEU   162       8.816 -52.263 -24.578  0.00-15.00           C  
ATOM   2679  HG  LEU   162       8.183 -51.403 -24.300  0.00-15.00           H  
ATOM   2680  CD1 LEU   162       9.120 -52.928 -23.234  0.00-15.00           C  
ATOM   2681 HD11 LEU   162       8.603 -52.488 -22.377  0.00-15.00           H  
ATOM   2682 HD12 LEU   162       8.775 -53.949 -23.284  0.00-15.00           H  
ATOM   2683 HD13 LEU   162      10.193 -53.006 -23.012  0.00-15.00           H  
ATOM   2684  CD2 LEU   162      10.082 -51.687 -25.216  0.00-15.00           C  
ATOM   2685 HD21 LEU   162      10.991 -52.034 -24.682  0.00-15.00           H  
ATOM   2686 HD22 LEU   162      10.165 -52.055 -26.171  0.00-15.00           H  
ATOM   2687 HD23 LEU   162      10.106 -50.567 -25.099  0.00-15.00           H  
ATOM   2688  C   LEU   162       7.051 -53.716 -27.722  0.00-15.00           C  
ATOM   2689  O   LEU   162       7.761 -54.451 -28.413  0.00-15.00           O  
ATOM   2690  N   THR   163       5.729 -53.730 -27.803  0.00-15.00           N  
ATOM   2691  H   THR   163       5.130 -53.255 -27.131  0.00-15.00           H  
ATOM   2692  CA  THR   163       4.979 -54.676 -28.579  0.00-15.00           C  
ATOM   2693  HA  THR   163       5.218 -55.650 -28.298  0.00-15.00           H  
ATOM   2694  CB  THR   163       3.454 -54.573 -28.357  0.00-15.00           C  
ATOM   2695  HB  THR   163       3.200 -53.544 -28.530  0.00-15.00           H  
ATOM   2696  CG2 THR   163       2.695 -55.392 -29.357  0.00-15.00           C  
ATOM   2697 HG21 THR   163       3.293 -56.207 -29.545  0.00-15.00           H  
ATOM   2698 HG22 THR   163       1.737 -55.695 -29.043  0.00-15.00           H  
ATOM   2699 HG23 THR   163       2.639 -54.866 -30.251  0.00-15.00           H  
ATOM   2700  OG1 THR   163       3.139 -54.873 -27.055  0.00-15.00           O  
ATOM   2701  HG1 THR   163       2.822 -54.111 -26.643  0.00-15.00           H  
ATOM   2702  C   THR   163       5.286 -54.433 -30.062  0.00-15.00           C  
ATOM   2703  O   THR   163       5.575 -55.442 -30.792  0.00-15.00           O  
ATOM   2704  N   THR   164       5.264 -53.170 -30.504  0.00-15.00           N  
ATOM   2705  H   THR   164       5.115 -52.418 -29.856  0.00-15.00           H  
ATOM   2706  CA  THR   164       5.439 -52.816 -31.865  0.00-15.00           C  
ATOM   2707  HA  THR   164       5.255 -53.653 -32.534  0.00-15.00           H  
ATOM   2708  CB  THR   164       4.389 -51.808 -32.266  0.00-15.00           C  
ATOM   2709  HB  THR   164       4.520 -51.567 -33.360  0.00-15.00           H  
ATOM   2710  CG2 THR   164       3.013 -52.332 -32.032  0.00-15.00           C  
ATOM   2711 HG21 THR   164       2.699 -53.027 -32.775  0.00-15.00           H  
ATOM   2712 HG22 THR   164       2.915 -52.832 -31.105  0.00-15.00           H  
ATOM   2713 HG23 THR   164       2.245 -51.544 -32.062  0.00-15.00           H  
ATOM   2714  OG1 THR   164       4.612 -50.638 -31.558  0.00-15.00           O  
ATOM   2715  HG1 THR   164       5.410 -50.220 -31.915  0.00-15.00           H  
ATOM   2716  C   THR   164       6.820 -52.162 -32.159  0.00-15.00           C  
ATOM   2717  O   THR   164       7.281 -51.903 -33.265  0.00-15.00           O  
ATOM   2718  N   GLN   165       7.596 -51.887 -31.078  0.00-15.00           N  
ATOM   2719  H   GLN   165       7.331 -52.342 -30.214  0.00-15.00           H  
ATOM   2720  CA  GLN   165       8.878 -51.175 -31.210  0.00-15.00           C  
ATOM   2721  HA  GLN   165       9.268 -51.044 -30.167  0.00-15.00           H  
ATOM   2722  CB  GLN   165       9.839 -52.118 -31.960  0.00-15.00           C  
ATOM   2723  HB2 GLN   165      10.670 -51.520 -32.321  0.00-15.00           H  
ATOM   2724  HB3 GLN   165       9.326 -52.538 -32.837  0.00-15.00           H  
ATOM   2725  CG  GLN   165      10.381 -53.259 -31.100  0.00-15.00           C  
ATOM   2726  HG2 GLN   165      11.109 -52.928 -30.306  0.00-15.00           H  
ATOM   2727  HG3 GLN   165       9.550 -53.606 -30.450  0.00-15.00           H  
ATOM   2728  CD  GLN   165      10.934 -54.381 -31.946  0.00-15.00           C  
ATOM   2729  OE1 GLN   165      11.787 -54.194 -32.788  0.00-15.00           O  
ATOM   2730  NE2 GLN   165      10.415 -55.573 -31.739  0.00-15.00           N  
ATOM   2731 HE21 GLN   165      10.261 -55.933 -30.803  0.00-15.00           H  
ATOM   2732 HE22 GLN   165      10.368 -56.248 -32.558  0.00-15.00           H  
ATOM   2733  C   GLN   165       8.713 -49.860 -31.961  0.00-15.00           C  
ATOM   2734  O   GLN   165       9.650 -49.475 -32.656  0.00-15.00           O  
ATOM   2735  N   GLH   166       7.566 -49.181 -31.804  0.00-15.00           N  
ATOM   2736  H   GLH   166       6.902 -49.428 -31.102  0.00-15.00           H  
ATOM   2737  CA  GLH   166       7.419 -47.800 -32.335  0.00-15.00           C  
ATOM   2738  HA  GLH   166       8.134 -47.690 -33.129  0.00-15.00           H  
ATOM   2739  CB  GLH   166       5.961 -47.603 -32.776  0.00-15.00           C  
ATOM   2740  HB2 GLH   166       5.256 -47.999 -32.034  0.00-15.00           H  
ATOM   2741  HB3 GLH   166       5.849 -48.139 -33.723  0.00-15.00           H  
ATOM   2742  CG  GLH   166       5.670 -46.140 -33.160  0.00-15.00           C  
ATOM   2743  HG2 GLH   166       5.891 -45.446 -32.369  0.00-15.00           H  
ATOM   2744  HG3 GLH   166       6.349 -45.836 -33.929  0.00-15.00           H  
ATOM   2745  CD  GLH   166       4.220 -45.821 -33.605  0.00-15.00           C  
ATOM   2746  OE1 GLH   166       3.543 -46.914 -33.931  0.00-15.00           O  
ATOM   2747  OE2 GLH   166       3.721 -44.700 -33.587  0.00-15.00           O  
ATOM   2748  HE1 GLH   166       2.621 -46.715 -34.128  0.00-15.00           H  
ATOM   2749  C   GLH   166       7.796 -46.869 -31.174  0.00-15.00           C  
ATOM   2750  O   GLH   166       7.643 -47.159 -29.986  0.00-15.00           O  
ATOM   2751  N   THR   167       8.252 -45.683 -31.463  0.00-15.00           N  
ATOM   2752  H   THR   167       8.141 -45.393 -32.430  0.00-15.00           H  
ATOM   2753  CA  THR   167       8.564 -44.703 -30.396  0.00-15.00           C  
ATOM   2754  HA  THR   167       8.218 -45.072 -29.439  0.00-15.00           H  
ATOM   2755  CB  THR   167      10.047 -44.527 -30.318  0.00-15.00           C  
ATOM   2756  HB  THR   167      10.203 -43.844 -29.478  0.00-15.00           H  
ATOM   2757  CG2 THR   167      10.762 -45.823 -30.042  0.00-15.00           C  
ATOM   2758 HG21 THR   167      10.264 -46.345 -29.188  0.00-15.00           H  
ATOM   2759 HG22 THR   167      10.884 -46.497 -30.900  0.00-15.00           H  
ATOM   2760 HG23 THR   167      11.751 -45.635 -29.628  0.00-15.00           H  
ATOM   2761  OG1 THR   167      10.643 -43.940 -31.470  0.00-15.00           O  
ATOM   2762  HG1 THR   167      10.943 -44.574 -32.052  0.00-15.00           H  
ATOM   2763  C   THR   167       7.892 -43.355 -30.716  0.00-15.00           C  
ATOM   2764  O   THR   167       7.824 -43.051 -31.951  0.00-15.00           O  
ATOM   2765  N   ARN   168       7.642 -42.520 -29.672  0.00-15.00           N  
ATOM   2766  H   ARN   168       7.869 -42.754 -28.735  0.00-15.00           H  
ATOM   2767  CA  ARN   168       7.173 -41.182 -29.954  0.00-15.00           C  
ATOM   2768  HA  ARN   168       7.426 -40.942 -30.954  0.00-15.00           H  
ATOM   2769  CB  ARN   168       5.739 -40.952 -29.654  0.00-15.00           C  
ATOM   2770  HB2 ARN   168       5.391 -40.052 -30.188  0.00-15.00           H  
ATOM   2771  HB3 ARN   168       5.577 -40.648 -28.574  0.00-15.00           H  
ATOM   2772  CG  ARN   168       4.813 -42.137 -29.991  0.00-15.00           C  
ATOM   2773  HG2 ARN   168       5.194 -42.669 -30.810  0.00-15.00           H  
ATOM   2774  HG3 ARN   168       4.796 -42.750 -29.123  0.00-15.00           H  
ATOM   2775  CD  ARN   168       3.364 -41.611 -30.231  0.00-15.00           C  
ATOM   2776  HD2 ARN   168       3.437 -40.675 -30.815  0.00-15.00           H  
ATOM   2777  HD3 ARN   168       2.865 -41.534 -29.263  0.00-15.00           H  
ATOM   2778  NE  ARN   168       2.647 -42.647 -30.994  0.00-15.00           N  
ATOM   2779  HE  ARN   168       3.271 -43.232 -31.513  0.00-15.00           H  
ATOM   2780  CZ  ARN   168       1.465 -43.357 -30.655  0.00-15.00           C  
ATOM   2781  NH1 ARN   168       0.944 -44.235 -31.368  0.00-15.00           N  
ATOM   2782 HH11 ARN   168       1.324 -44.102 -32.309  0.00-15.00           H  
ATOM   2783  NH2 ARN   168       1.035 -43.016 -29.393  0.00-15.00           N  
ATOM   2784 HH21 ARN   168       0.463 -43.692 -28.935  0.00-15.00           H  
ATOM   2785 HH22 ARN   168       0.512 -42.191 -29.269  0.00-15.00           H  
ATOM   2786  C   ARN   168       8.023 -40.294 -29.001  0.00-15.00           C  
ATOM   2787  O   ARN   168       8.538 -40.774 -27.985  0.00-15.00           O  
ATOM   2788  N   GLH   169       8.058 -39.030 -29.268  0.00-15.00           N  
ATOM   2789  H   GLH   169       7.481 -38.662 -30.054  0.00-15.00           H  
ATOM   2790  CA  GLH   169       8.579 -38.035 -28.328  0.00-15.00           C  
ATOM   2791  HA  GLH   169       9.300 -38.545 -27.663  0.00-15.00           H  
ATOM   2792  CB  GLH   169       9.300 -36.898 -29.150  0.00-15.00           C  
ATOM   2793  HB2 GLH   169       9.971 -37.314 -29.935  0.00-15.00           H  
ATOM   2794  HB3 GLH   169       8.574 -36.218 -29.639  0.00-15.00           H  
ATOM   2795  CG  GLH   169      10.110 -35.985 -28.211  0.00-15.00           C  
ATOM   2796  HG2 GLH   169      10.983 -36.499 -27.699  0.00-15.00           H  
ATOM   2797  HG3 GLH   169       9.455 -35.667 -27.410  0.00-15.00           H  
ATOM   2798  CD  GLH   169      10.675 -34.749 -28.911  0.00-15.00           C  
ATOM   2799  OE1 GLH   169      11.769 -34.914 -29.627  0.00-15.00           O  
ATOM   2800  OE2 GLH   169      10.101 -33.662 -28.786  0.00-15.00           O  
ATOM   2801  HE1 GLH   169      12.398 -35.489 -29.157  0.00-15.00           H  
ATOM   2802  C   GLH   169       7.348 -37.534 -27.580  0.00-15.00           C  
ATOM   2803  O   GLH   169       6.337 -37.144 -28.137  0.00-15.00           O  
ATOM   2804  N   ILE   170       7.586 -37.380 -26.272  0.00-15.00           N  
ATOM   2805  H   ILE   170       8.417 -37.790 -25.865  0.00-15.00           H  
ATOM   2806  CA  ILE   170       6.583 -36.780 -25.411  0.00-15.00           C  
ATOM   2807  HA  ILE   170       5.746 -36.392 -26.056  0.00-15.00           H  
ATOM   2808  CB  ILE   170       6.059 -37.753 -24.352  0.00-15.00           C  
ATOM   2809  HB  ILE   170       6.866 -38.068 -23.759  0.00-15.00           H  
ATOM   2810  CG2 ILE   170       4.971 -37.038 -23.513  0.00-15.00           C  
ATOM   2811 HG21 ILE   170       4.077 -36.681 -24.087  0.00-15.00           H  
ATOM   2812 HG22 ILE   170       4.623 -37.736 -22.781  0.00-15.00           H  
ATOM   2813 HG23 ILE   170       5.454 -36.209 -22.940  0.00-15.00           H  
ATOM   2814  CG1 ILE   170       5.498 -39.079 -24.971  0.00-15.00           C  
ATOM   2815 HG12 ILE   170       6.247 -39.616 -25.569  0.00-15.00           H  
ATOM   2816 HG13 ILE   170       5.123 -39.815 -24.151  0.00-15.00           H  
ATOM   2817  CD1 ILE   170       4.282 -38.927 -25.937  0.00-15.00           C  
ATOM   2818 HD11 ILE   170       3.849 -39.914 -26.160  0.00-15.00           H  
ATOM   2819 HD12 ILE   170       3.553 -38.227 -25.600  0.00-15.00           H  
ATOM   2820 HD13 ILE   170       4.529 -38.496 -26.900  0.00-15.00           H  
ATOM   2821  C   ILE   170       7.330 -35.585 -24.772  0.00-15.00           C  
ATOM   2822  O   ILE   170       8.464 -35.755 -24.277  0.00-15.00           O  
ATOM   2823  N   LEU   171       6.627 -34.457 -24.764  0.00-15.00           N  
ATOM   2824  H   LEU   171       5.642 -34.503 -25.087  0.00-15.00           H  
ATOM   2825  CA  LEU   171       7.173 -33.281 -23.993  0.00-15.00           C  
ATOM   2826  HA  LEU   171       8.218 -33.244 -23.895  0.00-15.00           H  
ATOM   2827  CB  LEU   171       6.851 -31.976 -24.680  0.00-15.00           C  
ATOM   2828  HB2 LEU   171       5.785 -32.004 -24.812  0.00-15.00           H  
ATOM   2829  HB3 LEU   171       7.307 -31.111 -24.193  0.00-15.00           H  
ATOM   2830  CG  LEU   171       7.522 -31.941 -26.076  0.00-15.00           C  
ATOM   2831  HG  LEU   171       6.929 -32.569 -26.722  0.00-15.00           H  
ATOM   2832  CD1 LEU   171       7.387 -30.485 -26.664  0.00-15.00           C  
ATOM   2833 HD11 LEU   171       6.546 -29.961 -26.131  0.00-15.00           H  
ATOM   2834 HD12 LEU   171       7.218 -30.508 -27.703  0.00-15.00           H  
ATOM   2835 HD13 LEU   171       8.282 -29.933 -26.447  0.00-15.00           H  
ATOM   2836  CD2 LEU   171       9.005 -32.293 -26.067  0.00-15.00           C  
ATOM   2837 HD21 LEU   171       9.424 -32.020 -25.076  0.00-15.00           H  
ATOM   2838 HD22 LEU   171       9.078 -33.449 -26.169  0.00-15.00           H  
ATOM   2839 HD23 LEU   171       9.627 -31.871 -26.874  0.00-15.00           H  
ATOM   2840  C   LEU   171       6.548 -33.269 -22.545  0.00-15.00           C  
ATOM   2841  O   LEU   171       5.390 -33.692 -22.394  0.00-15.00           O  
ATOM   2842  N   HIE   172       7.251 -32.770 -21.509  0.00-15.00           N  
ATOM   2843  H   HIE   172       8.164 -32.382 -21.664  0.00-15.00           H  
ATOM   2844  CA  HIE   172       6.802 -32.788 -20.114  0.00-15.00           C  
ATOM   2845  HA  HIE   172       5.763 -33.042 -20.061  0.00-15.00           H  
ATOM   2846  CB  HIE   172       7.646 -33.768 -19.219  0.00-15.00           C  
ATOM   2847  HB2 HIE   172       7.935 -34.689 -19.739  0.00-15.00           H  
ATOM   2848  HB3 HIE   172       8.517 -33.240 -18.778  0.00-15.00           H  
ATOM   2849  CG  HIE   172       6.969 -34.178 -17.923  0.00-15.00           C  
ATOM   2850  ND1 HIE   172       7.688 -34.477 -16.754  0.00-15.00           N  
ATOM   2851  CE1 HIE   172       6.777 -34.825 -15.875  0.00-15.00           C  
ATOM   2852  HE1 HIE   172       6.959 -35.290 -14.915  0.00-15.00           H  
ATOM   2853  NE2 HIE   172       5.527 -34.787 -16.343  0.00-15.00           N  
ATOM   2854  HE2 HIE   172       4.772 -35.310 -15.926  0.00-15.00           H  
ATOM   2855  CD2 HIE   172       5.646 -34.468 -17.705  0.00-15.00           C  
ATOM   2856  HD2 HIE   172       4.823 -34.505 -18.429  0.00-15.00           H  
ATOM   2857  C   HIE   172       7.056 -31.362 -19.567  0.00-15.00           C  
ATOM   2858  O   HIE   172       8.185 -30.851 -19.659  0.00-15.00           O  
ATOM   2859  N   PHE   173       6.064 -30.656 -19.057  0.00-15.00           N  
ATOM   2860  H   PHE   173       5.186 -31.137 -18.962  0.00-15.00           H  
ATOM   2861  CA  PHE   173       6.120 -29.262 -18.609  0.00-15.00           C  
ATOM   2862  HA  PHE   173       7.087 -28.733 -18.659  0.00-15.00           H  
ATOM   2863  CB  PHE   173       5.019 -28.484 -19.338  0.00-15.00           C  
ATOM   2864  HB2 PHE   173       4.120 -28.940 -19.005  0.00-15.00           H  
ATOM   2865  HB3 PHE   173       4.973 -27.474 -19.002  0.00-15.00           H  
ATOM   2866  CG  PHE   173       5.268 -28.491 -20.819  0.00-15.00           C  
ATOM   2867  CD1 PHE   173       6.181 -27.570 -21.463  0.00-15.00           C  
ATOM   2868  HD1 PHE   173       6.719 -26.842 -20.885  0.00-15.00           H  
ATOM   2869  CE1 PHE   173       6.410 -27.771 -22.856  0.00-15.00           C  
ATOM   2870  HE1 PHE   173       7.015 -27.115 -23.428  0.00-15.00           H  
ATOM   2871  CZ  PHE   173       5.722 -28.817 -23.562  0.00-15.00           C  
ATOM   2872  HZ  PHE   173       5.935 -28.949 -24.581  0.00-15.00           H  
ATOM   2873  CE2 PHE   173       4.718 -29.503 -22.995  0.00-15.00           C  
ATOM   2874  HE2 PHE   173       4.172 -30.337 -23.479  0.00-15.00           H  
ATOM   2875  CD2 PHE   173       4.536 -29.467 -21.622  0.00-15.00           C  
ATOM   2876  HD2 PHE   173       3.659 -30.049 -21.273  0.00-15.00           H  
ATOM   2877  C   PHE   173       5.802 -29.406 -17.116  0.00-15.00           C  
ATOM   2878  O   PHE   173       4.609 -29.479 -16.712  0.00-15.00           O  
ATOM   2879  N   HIE   174       6.841 -29.593 -16.285  0.00-15.00           N  
ATOM   2880  H   HIE   174       7.717 -29.677 -16.707  0.00-15.00           H  
ATOM   2881  CA  HIE   174       6.833 -29.818 -14.850  0.00-15.00           C  
ATOM   2882  HA  HIE   174       5.842 -30.255 -14.751  0.00-15.00           H  
ATOM   2883  CB  HIE   174       7.927 -30.869 -14.327  0.00-15.00           C  
ATOM   2884  HB2 HIE   174       7.894 -31.808 -14.793  0.00-15.00           H  
ATOM   2885  HB3 HIE   174       8.889 -30.410 -14.555  0.00-15.00           H  
ATOM   2886  CG  HIE   174       7.718 -31.216 -12.816  0.00-15.00           C  
ATOM   2887  ND1 HIE   174       8.722 -31.993 -12.082  0.00-15.00           N  
ATOM   2888  CE1 HIE   174       8.276 -31.920 -10.810  0.00-15.00           C  
ATOM   2889  HE1 HIE   174       8.906 -32.213  -9.968  0.00-15.00           H  
ATOM   2890  NE2 HIE   174       7.044 -31.376 -10.644  0.00-15.00           N  
ATOM   2891  HE2 HIE   174       6.458 -31.287  -9.791  0.00-15.00           H  
ATOM   2892  CD2 HIE   174       6.703 -30.936 -11.878  0.00-15.00           C  
ATOM   2893  HD2 HIE   174       5.912 -30.232 -12.029  0.00-15.00           H  
ATOM   2894  C   HIE   174       6.856 -28.464 -14.189  0.00-15.00           C  
ATOM   2895  O   HIE   174       7.919 -27.817 -14.056  0.00-15.00           O  
ATOM   2896  N   TYR   175       5.779 -28.005 -13.582  0.00-15.00           N  
ATOM   2897  H   TYR   175       4.901 -28.575 -13.562  0.00-15.00           H  
ATOM   2898  CA  TYR   175       5.803 -26.823 -12.750  0.00-15.00           C  
ATOM   2899  HA  TYR   175       6.432 -26.077 -13.258  0.00-15.00           H  
ATOM   2900  CB  TYR   175       4.394 -26.209 -12.483  0.00-15.00           C  
ATOM   2901  HB2 TYR   175       3.872 -26.685 -11.687  0.00-15.00           H  
ATOM   2902  HB3 TYR   175       3.811 -26.501 -13.285  0.00-15.00           H  
ATOM   2903  CG  TYR   175       4.278 -24.693 -12.416  0.00-15.00           C  
ATOM   2904  CD1 TYR   175       4.842 -24.088 -11.282  0.00-15.00           C  
ATOM   2905  HD1 TYR   175       5.362 -24.696 -10.444  0.00-15.00           H  
ATOM   2906  CE1 TYR   175       4.904 -22.713 -11.206  0.00-15.00           C  
ATOM   2907  HE1 TYR   175       5.494 -22.276 -10.389  0.00-15.00           H  
ATOM   2908  CZ  TYR   175       4.275 -21.880 -12.159  0.00-15.00           C  
ATOM   2909  OH  TYR   175       4.294 -20.482 -12.060  0.00-15.00           O  
ATOM   2910  HH  TYR   175       4.077 -20.170 -12.964  0.00-15.00           H  
ATOM   2911  CE2 TYR   175       3.542 -22.498 -13.213  0.00-15.00           C  
ATOM   2912  HE2 TYR   175       3.009 -21.923 -13.974  0.00-15.00           H  
ATOM   2913  CD2 TYR   175       3.587 -23.902 -13.367  0.00-15.00           C  
ATOM   2914  HD2 TYR   175       3.059 -24.321 -14.180  0.00-15.00           H  
ATOM   2915  C   TYR   175       6.257 -27.293 -11.363  0.00-15.00           C  
ATOM   2916  O   TYR   175       5.525 -28.004 -10.645  0.00-15.00           O  
ATOM   2917  N   THR   176       7.491 -26.953 -11.037  0.00-15.00           N  
ATOM   2918  H   THR   176       7.895 -26.200 -11.594  0.00-15.00           H  
ATOM   2919  CA  THR   176       8.241 -27.623  -9.962  0.00-15.00           C  
ATOM   2920  HA  THR   176       7.966 -28.705  -9.862  0.00-15.00           H  
ATOM   2921  CB  THR   176       9.719 -27.652 -10.308  0.00-15.00           C  
ATOM   2922  HB  THR   176      10.332 -27.948  -9.390  0.00-15.00           H  
ATOM   2923  CG2 THR   176      10.081 -28.621 -11.446  0.00-15.00           C  
ATOM   2924 HG21 THR   176       9.399 -28.490 -12.378  0.00-15.00           H  
ATOM   2925 HG22 THR   176       9.931 -29.639 -11.162  0.00-15.00           H  
ATOM   2926 HG23 THR   176      11.166 -28.495 -11.796  0.00-15.00           H  
ATOM   2927  OG1 THR   176      10.061 -26.387 -10.704  0.00-15.00           O  
ATOM   2928  HG1 THR   176      10.380 -25.975  -9.911  0.00-15.00           H  
ATOM   2929  C   THR   176       7.904 -26.956  -8.589  0.00-15.00           C  
ATOM   2930  O   THR   176       8.189 -27.607  -7.572  0.00-15.00           O  
ATOM   2931  N   THR   177       7.355 -25.737  -8.479  0.00-15.00           N  
ATOM   2932  H   THR   177       7.418 -25.043  -9.234  0.00-15.00           H  
ATOM   2933  CA  THR   177       6.734 -25.158  -7.288  0.00-15.00           C  
ATOM   2934  HA  THR   177       6.432 -25.940  -6.609  0.00-15.00           H  
ATOM   2935  CB  THR   177       7.823 -24.150  -6.721  0.00-15.00           C  
ATOM   2936  HB  THR   177       7.347 -23.428  -6.095  0.00-15.00           H  
ATOM   2937  CG2 THR   177       8.750 -25.009  -5.898  0.00-15.00           C  
ATOM   2938 HG21 THR   177       9.396 -25.623  -6.534  0.00-15.00           H  
ATOM   2939 HG22 THR   177       8.220 -25.522  -5.092  0.00-15.00           H  
ATOM   2940 HG23 THR   177       9.421 -24.368  -5.365  0.00-15.00           H  
ATOM   2941  OG1 THR   177       8.483 -23.469  -7.738  0.00-15.00           O  
ATOM   2942  HG1 THR   177       7.869 -22.808  -8.008  0.00-15.00           H  
ATOM   2943  C   THR   177       5.344 -24.504  -7.506  0.00-15.00           C  
ATOM   2944  O   THR   177       5.254 -23.300  -7.487  0.00-15.00           O  
ATOM   2945  N   TRP   178       4.261 -25.321  -7.414  0.00-15.00           N  
ATOM   2946  H   TRP   178       4.342 -26.310  -7.583  0.00-15.00           H  
ATOM   2947  CA  TRP   178       2.903 -24.842  -7.181  0.00-15.00           C  
ATOM   2948  HA  TRP   178       2.966 -23.783  -6.827  0.00-15.00           H  
ATOM   2949  CB  TRP   178       2.078 -24.770  -8.482  0.00-15.00           C  
ATOM   2950  HB2 TRP   178       2.578 -24.269  -9.251  0.00-15.00           H  
ATOM   2951  HB3 TRP   178       1.991 -25.778  -8.860  0.00-15.00           H  
ATOM   2952  CG  TRP   178       0.720 -24.143  -8.507  0.00-15.00           C  
ATOM   2953  CD1 TRP   178      -0.068 -23.758  -7.457  0.00-15.00           C  
ATOM   2954  HD1 TRP   178       0.229 -23.650  -6.450  0.00-15.00           H  
ATOM   2955  NE1 TRP   178      -1.286 -23.418  -7.956  0.00-15.00           N  
ATOM   2956  HE1 TRP   178      -2.165 -23.306  -7.349  0.00-15.00           H  
ATOM   2957  CE2 TRP   178      -1.335 -23.518  -9.343  0.00-15.00           C  
ATOM   2958  CZ2 TRP   178      -2.246 -23.118 -10.253  0.00-15.00           C  
ATOM   2959  HZ2 TRP   178      -3.166 -22.727  -9.913  0.00-15.00           H  
ATOM   2960  CH2 TRP   178      -2.029 -23.194 -11.652  0.00-15.00           C  
ATOM   2961  HH2 TRP   178      -2.752 -22.921 -12.429  0.00-15.00           H  
ATOM   2962  CZ3 TRP   178      -0.809 -23.781 -12.091  0.00-15.00           C  
ATOM   2963  HZ3 TRP   178      -0.626 -23.954 -13.149  0.00-15.00           H  
ATOM   2964  CE3 TRP   178       0.155 -24.128 -11.086  0.00-15.00           C  
ATOM   2965  HE3 TRP   178       1.107 -24.520 -11.434  0.00-15.00           H  
ATOM   2966  CD2 TRP   178      -0.058 -23.912  -9.699  0.00-15.00           C  
ATOM   2967  C   TRP   178       2.320 -25.691  -6.064  0.00-15.00           C  
ATOM   2968  O   TRP   178       1.904 -26.844  -6.333  0.00-15.00           O  
ATOM   2969  N   PRO   179       2.246 -25.094  -4.802  0.00-15.00           N  
ATOM   2970  CD  PRO   179       2.717 -23.720  -4.441  0.00-15.00           C  
ATOM   2971  HD2 PRO   179       3.807 -23.637  -4.574  0.00-15.00           H  
ATOM   2972  HD3 PRO   179       2.030 -23.004  -4.940  0.00-15.00           H  
ATOM   2973  CG  PRO   179       2.378 -23.664  -2.931  0.00-15.00           C  
ATOM   2974  HG2 PRO   179       3.165 -23.070  -2.338  0.00-15.00           H  
ATOM   2975  HG3 PRO   179       1.390 -23.148  -2.779  0.00-15.00           H  
ATOM   2976  CB  PRO   179       2.355 -25.090  -2.460  0.00-15.00           C  
ATOM   2977  HB2 PRO   179       3.356 -25.409  -2.307  0.00-15.00           H  
ATOM   2978  HB3 PRO   179       1.838 -25.277  -1.492  0.00-15.00           H  
ATOM   2979  CA  PRO   179       1.825 -25.903  -3.637  0.00-15.00           C  
ATOM   2980  HA  PRO   179       2.314 -26.901  -3.642  0.00-15.00           H  
ATOM   2981  C   PRO   179       0.268 -26.102  -3.687  0.00-15.00           C  
ATOM   2982  O   PRO   179      -0.549 -25.305  -4.228  0.00-15.00           O  
ATOM   2983  N   ASH   180      -0.197 -27.247  -3.033  0.00-15.00           N  
ATOM   2984  H   ASH   180       0.498 -27.899  -2.685  0.00-15.00           H  
ATOM   2985  CA  ASH   180      -1.589 -27.706  -2.985  0.00-15.00           C  
ATOM   2986  HA  ASH   180      -1.889 -27.798  -3.946  0.00-15.00           H  
ATOM   2987  CB  ASH   180      -1.535 -29.107  -2.338  0.00-15.00           C  
ATOM   2988  HB2 ASH   180      -0.695 -29.678  -2.630  0.00-15.00           H  
ATOM   2989  HB3 ASH   180      -1.394 -28.980  -1.259  0.00-15.00           H  
ATOM   2990  CG  ASH   180      -2.763 -29.985  -2.427  0.00-15.00           C  
ATOM   2991  OD1 ASH   180      -3.851 -29.586  -2.911  0.00-15.00           O  
ATOM   2992  OD2 ASH   180      -2.791 -31.048  -1.876  0.00-15.00           O  
ATOM   2993  HD1 ASH   180      -4.704 -30.066  -4.246  0.00-15.00           H  
ATOM   2994  C   ASH   180      -2.505 -26.791  -2.171  0.00-15.00           C  
ATOM   2995  O   ASH   180      -2.255 -26.446  -1.005  0.00-15.00           O  
ATOM   2996  N   PHE   181      -3.598 -26.317  -2.713  0.00-15.00           N  
ATOM   2997  H   PHE   181      -3.839 -26.789  -3.633  0.00-15.00           H  
ATOM   2998  CA  PHE   181      -4.551 -25.284  -2.219  0.00-15.00           C  
ATOM   2999  HA  PHE   181      -5.272 -25.258  -3.134  0.00-15.00           H  
ATOM   3000  CB  PHE   181      -5.337 -25.682  -0.946  0.00-15.00           C  
ATOM   3001  HB2 PHE   181      -5.786 -24.798  -0.526  0.00-15.00           H  
ATOM   3002  HB3 PHE   181      -4.646 -26.233  -0.289  0.00-15.00           H  
ATOM   3003  CG  PHE   181      -6.596 -26.557  -0.969  0.00-15.00           C  
ATOM   3004  CD1 PHE   181      -6.515 -27.730  -1.701  0.00-15.00           C  
ATOM   3005  HD1 PHE   181      -5.691 -28.001  -2.357  0.00-15.00           H  
ATOM   3006  CE1 PHE   181      -7.698 -28.529  -1.719  0.00-15.00           C  
ATOM   3007  HE1 PHE   181      -7.756 -29.443  -2.370  0.00-15.00           H  
ATOM   3008  CZ  PHE   181      -8.863 -28.157  -1.067  0.00-15.00           C  
ATOM   3009  HZ  PHE   181      -9.747 -28.809  -0.993  0.00-15.00           H  
ATOM   3010  CE2 PHE   181      -8.901 -26.990  -0.382  0.00-15.00           C  
ATOM   3011  HE2 PHE   181      -9.844 -26.633   0.012  0.00-15.00           H  
ATOM   3012  CD2 PHE   181      -7.754 -26.182  -0.277  0.00-15.00           C  
ATOM   3013  HD2 PHE   181      -7.739 -25.251   0.257  0.00-15.00           H  
ATOM   3014  C   PHE   181      -3.774 -23.976  -2.153  0.00-15.00           C  
ATOM   3015  O   PHE   181      -4.013 -23.024  -1.336  0.00-15.00           O  
ATOM   3016  N   GLY   182      -2.837 -23.747  -3.053  0.00-15.00           N  
ATOM   3017  H   GLY   182      -2.856 -24.381  -3.817  0.00-15.00           H  
ATOM   3018  CA  GLY   182      -2.072 -22.565  -3.284  0.00-15.00           C  
ATOM   3019  HA2 GLY   182      -2.444 -21.705  -2.750  0.00-15.00           H  
ATOM   3020  HA3 GLY   182      -1.009 -22.703  -3.177  0.00-15.00           H  
ATOM   3021  C   GLY   182      -2.144 -22.184  -4.776  0.00-15.00           C  
ATOM   3022  O   GLY   182      -2.787 -22.840  -5.584  0.00-15.00           O  
ATOM   3023  N   VAL   183      -1.405 -21.119  -5.163  0.00-15.00           N  
ATOM   3024  H   VAL   183      -0.772 -20.621  -4.499  0.00-15.00           H  
ATOM   3025  CA  VAL   183      -1.400 -20.414  -6.488  0.00-15.00           C  
ATOM   3026  HA  VAL   183      -1.846 -20.972  -7.262  0.00-15.00           H  
ATOM   3027  CB  VAL   183      -2.330 -19.207  -6.342  0.00-15.00           C  
ATOM   3028  HB  VAL   183      -2.514 -18.746  -7.334  0.00-15.00           H  
ATOM   3029  CG1 VAL   183      -3.829 -19.565  -6.002  0.00-15.00           C  
ATOM   3030 HG11 VAL   183      -3.758 -19.932  -4.977  0.00-15.00           H  
ATOM   3031 HG12 VAL   183      -4.089 -20.402  -6.632  0.00-15.00           H  
ATOM   3032 HG13 VAL   183      -4.508 -18.740  -6.104  0.00-15.00           H  
ATOM   3033  CG2 VAL   183      -1.786 -18.094  -5.400  0.00-15.00           C  
ATOM   3034 HG21 VAL   183      -0.800 -17.755  -5.704  0.00-15.00           H  
ATOM   3035 HG22 VAL   183      -2.379 -17.232  -5.332  0.00-15.00           H  
ATOM   3036 HG23 VAL   183      -1.624 -18.544  -4.389  0.00-15.00           H  
ATOM   3037  C   VAL   183       0.146 -20.258  -6.803  0.00-15.00           C  
ATOM   3038  O   VAL   183       0.917 -20.084  -5.845  0.00-15.00           O  
ATOM   3039  N   PRO   184       0.688 -20.088  -8.039  0.00-15.00           N  
ATOM   3040  CD  PRO   184      -0.092 -20.072  -9.241  0.00-15.00           C  
ATOM   3041  HD2 PRO   184      -0.399 -21.142  -9.466  0.00-15.00           H  
ATOM   3042  HD3 PRO   184      -0.881 -19.335  -9.240  0.00-15.00           H  
ATOM   3043  CG  PRO   184       0.914 -19.720 -10.384  0.00-15.00           C  
ATOM   3044  HG2 PRO   184       0.716 -20.215 -11.324  0.00-15.00           H  
ATOM   3045  HG3 PRO   184       0.913 -18.620 -10.350  0.00-15.00           H  
ATOM   3046  CB  PRO   184       2.256 -20.092  -9.758  0.00-15.00           C  
ATOM   3047  HB2 PRO   184       2.463 -21.110 -10.017  0.00-15.00           H  
ATOM   3048  HB3 PRO   184       3.092 -19.628 -10.181  0.00-15.00           H  
ATOM   3049  CA  PRO   184       2.155 -19.856  -8.275  0.00-15.00           C  
ATOM   3050  HA  PRO   184       2.716 -20.578  -7.680  0.00-15.00           H  
ATOM   3051  C   PRO   184       2.510 -18.348  -7.846  0.00-15.00           C  
ATOM   3052  O   PRO   184       1.713 -17.663  -7.171  0.00-15.00           O  
ATOM   3053  N   GLU   185       3.732 -17.930  -8.111  0.00-15.00           N  
ATOM   3054  H   GLU   185       4.423 -18.623  -8.481  0.00-15.00           H  
ATOM   3055  CA  GLU   185       4.283 -16.642  -7.743  0.00-15.00           C  
ATOM   3056  HA  GLU   185       4.097 -16.532  -6.676  0.00-15.00           H  
ATOM   3057  CB  GLU   185       5.797 -16.590  -7.915  0.00-15.00           C  
ATOM   3058  HB2 GLU   185       6.166 -15.584  -7.648  0.00-15.00           H  
ATOM   3059  HB3 GLU   185       6.071 -16.755  -8.965  0.00-15.00           H  
ATOM   3060  CG  GLU   185       6.436 -17.670  -6.977  0.00-15.00           C  
ATOM   3061  HG2 GLU   185       5.861 -18.551  -6.807  0.00-15.00           H  
ATOM   3062  HG3 GLU   185       7.240 -18.255  -7.399  0.00-15.00           H  
ATOM   3063  CD  GLU   185       6.829 -17.206  -5.577  0.00-15.00           C  
ATOM   3064  OE1 GLU   185       6.417 -16.142  -5.124  0.00-15.00           O  
ATOM   3065  OE2 GLU   185       7.496 -18.002  -4.833  0.00-15.00           O  
ATOM   3066  C   GLU   185       3.504 -15.528  -8.438  0.00-15.00           C  
ATOM   3067  O   GLU   185       3.148 -14.572  -7.697  0.00-15.00           O  
ATOM   3068  N   SER   186       3.081 -15.555  -9.671  0.00-15.00           N  
ATOM   3069  H   SER   186       3.340 -16.387 -10.173  0.00-15.00           H  
ATOM   3070  CA  SER   186       2.395 -14.504 -10.354  0.00-15.00           C  
ATOM   3071  HA  SER   186       1.777 -14.028  -9.631  0.00-15.00           H  
ATOM   3072  CB  SER   186       3.450 -13.440 -10.865  0.00-15.00           C  
ATOM   3073  HB2 SER   186       3.003 -12.555 -11.335  0.00-15.00           H  
ATOM   3074  HB3 SER   186       4.032 -13.036 -10.008  0.00-15.00           H  
ATOM   3075  OG  SER   186       4.293 -14.038 -11.867  0.00-15.00           O  
ATOM   3076  HG  SER   186       4.641 -13.306 -12.453  0.00-15.00           H  
ATOM   3077  C   SER   186       1.626 -15.057 -11.559  0.00-15.00           C  
ATOM   3078  O   SER   186       1.910 -16.104 -12.032  0.00-15.00           O  
ATOM   3079  N   PRO   187       0.620 -14.308 -12.133  0.00-15.00           N  
ATOM   3080  CD  PRO   187      -0.060 -13.318 -11.339  0.00-15.00           C  
ATOM   3081  HD2 PRO   187      -0.450 -13.725 -10.384  0.00-15.00           H  
ATOM   3082  HD3 PRO   187       0.618 -12.489 -11.247  0.00-15.00           H  
ATOM   3083  CG  PRO   187      -1.246 -12.891 -12.276  0.00-15.00           C  
ATOM   3084  HG2 PRO   187      -2.061 -13.588 -12.118  0.00-15.00           H  
ATOM   3085  HG3 PRO   187      -1.611 -11.850 -12.076  0.00-15.00           H  
ATOM   3086  CB  PRO   187      -0.727 -13.136 -13.686  0.00-15.00           C  
ATOM   3087  HB2 PRO   187      -1.605 -13.161 -14.240  0.00-15.00           H  
ATOM   3088  HB3 PRO   187      -0.083 -12.359 -14.143  0.00-15.00           H  
ATOM   3089  CA  PRO   187       0.122 -14.378 -13.495  0.00-15.00           C  
ATOM   3090  HA  PRO   187      -0.385 -15.286 -13.531  0.00-15.00           H  
ATOM   3091  C   PRO   187       1.268 -14.307 -14.580  0.00-15.00           C  
ATOM   3092  O   PRO   187       1.220 -15.143 -15.461  0.00-15.00           O  
ATOM   3093  N   ALA   188       2.301 -13.524 -14.395  0.00-15.00           N  
ATOM   3094  H   ALA   188       2.138 -12.859 -13.712  0.00-15.00           H  
ATOM   3095  CA  ALA   188       3.457 -13.539 -15.323  0.00-15.00           C  
ATOM   3096  HA  ALA   188       3.203 -13.283 -16.365  0.00-15.00           H  
ATOM   3097  CB  ALA   188       4.489 -12.459 -14.883  0.00-15.00           C  
ATOM   3098  HB1 ALA   188       4.764 -12.524 -13.804  0.00-15.00           H  
ATOM   3099  HB2 ALA   188       4.074 -11.462 -15.066  0.00-15.00           H  
ATOM   3100  HB3 ALA   188       5.351 -12.503 -15.474  0.00-15.00           H  
ATOM   3101  C   ALA   188       4.150 -14.942 -15.336  0.00-15.00           C  
ATOM   3102  O   ALA   188       4.569 -15.327 -16.361  0.00-15.00           O  
ATOM   3103  N   SER   189       4.325 -15.620 -14.213  0.00-15.00           N  
ATOM   3104  H   SER   189       3.902 -15.193 -13.417  0.00-15.00           H  
ATOM   3105  CA  SER   189       4.895 -16.971 -14.010  0.00-15.00           C  
ATOM   3106  HA  SER   189       5.612 -17.190 -14.835  0.00-15.00           H  
ATOM   3107  CB  SER   189       5.734 -17.015 -12.744  0.00-15.00           C  
ATOM   3108  HB2 SER   189       6.504 -16.182 -12.903  0.00-15.00           H  
ATOM   3109  HB3 SER   189       6.279 -17.967 -12.738  0.00-15.00           H  
ATOM   3110  OG  SER   189       5.065 -16.784 -11.543  0.00-15.00           O  
ATOM   3111  HG  SER   189       4.905 -15.830 -11.504  0.00-15.00           H  
ATOM   3112  C   SER   189       3.898 -18.076 -14.284  0.00-15.00           C  
ATOM   3113  O   SER   189       4.220 -19.243 -14.568  0.00-15.00           O  
ATOM   3114  N   PHE   190       2.594 -17.783 -14.315  0.00-15.00           N  
ATOM   3115  H   PHE   190       2.414 -16.859 -13.961  0.00-15.00           H  
ATOM   3116  CA  PHE   190       1.450 -18.533 -14.773  0.00-15.00           C  
ATOM   3117  HA  PHE   190       1.542 -19.578 -14.399  0.00-15.00           H  
ATOM   3118  CB  PHE   190       0.081 -17.906 -14.297  0.00-15.00           C  
ATOM   3119  HB2 PHE   190      -0.109 -16.917 -14.719  0.00-15.00           H  
ATOM   3120  HB3 PHE   190       0.250 -17.690 -13.237  0.00-15.00           H  
ATOM   3121  CG  PHE   190      -1.156 -18.741 -14.479  0.00-15.00           C  
ATOM   3122  CD1 PHE   190      -1.717 -19.391 -13.336  0.00-15.00           C  
ATOM   3123  HD1 PHE   190      -1.232 -19.281 -12.413  0.00-15.00           H  
ATOM   3124  CE1 PHE   190      -2.921 -20.096 -13.451  0.00-15.00           C  
ATOM   3125  HE1 PHE   190      -3.353 -20.581 -12.649  0.00-15.00           H  
ATOM   3126  CZ  PHE   190      -3.479 -20.334 -14.790  0.00-15.00           C  
ATOM   3127  HZ  PHE   190      -4.320 -20.969 -14.959  0.00-15.00           H  
ATOM   3128  CE2 PHE   190      -2.846 -19.782 -15.873  0.00-15.00           C  
ATOM   3129  HE2 PHE   190      -3.148 -20.014 -16.804  0.00-15.00           H  
ATOM   3130  CD2 PHE   190      -1.732 -18.930 -15.769  0.00-15.00           C  
ATOM   3131  HD2 PHE   190      -1.405 -18.457 -16.677  0.00-15.00           H  
ATOM   3132  C   PHE   190       1.423 -18.629 -16.279  0.00-15.00           C  
ATOM   3133  O   PHE   190       1.457 -19.754 -16.819  0.00-15.00           O  
ATOM   3134  N   LEU   191       1.446 -17.461 -16.928  0.00-15.00           N  
ATOM   3135  H   LEU   191       1.373 -16.630 -16.303  0.00-15.00           H  
ATOM   3136  CA  LEU   191       1.251 -17.203 -18.381  0.00-15.00           C  
ATOM   3137  HA  LEU   191       0.446 -17.817 -18.722  0.00-15.00           H  
ATOM   3138  CB  LEU   191       0.809 -15.776 -18.642  0.00-15.00           C  
ATOM   3139  HB2 LEU   191       0.961 -15.462 -19.632  0.00-15.00           H  
ATOM   3140  HB3 LEU   191       1.371 -15.038 -18.136  0.00-15.00           H  
ATOM   3141  CG  LEU   191      -0.663 -15.564 -18.184  0.00-15.00           C  
ATOM   3142  HG  LEU   191      -0.718 -15.858 -17.130  0.00-15.00           H  
ATOM   3143  CD1 LEU   191      -0.878 -13.996 -18.209  0.00-15.00           C  
ATOM   3144 HD11 LEU   191      -0.174 -13.390 -17.674  0.00-15.00           H  
ATOM   3145 HD12 LEU   191      -0.742 -13.525 -19.196  0.00-15.00           H  
ATOM   3146 HD13 LEU   191      -1.814 -13.624 -17.834  0.00-15.00           H  
ATOM   3147  CD2 LEU   191      -1.659 -16.181 -19.173  0.00-15.00           C  
ATOM   3148 HD21 LEU   191      -1.615 -17.276 -19.477  0.00-15.00           H  
ATOM   3149 HD22 LEU   191      -1.670 -15.690 -20.214  0.00-15.00           H  
ATOM   3150 HD23 LEU   191      -2.704 -16.130 -18.826  0.00-15.00           H  
ATOM   3151  C   LEU   191       2.491 -17.743 -19.076  0.00-15.00           C  
ATOM   3152  O   LEU   191       2.414 -18.475 -20.018  0.00-15.00           O  
ATOM   3153  N   ASN   192       3.736 -17.218 -18.790  0.00-15.00           N  
ATOM   3154  H   ASN   192       3.825 -16.660 -17.938  0.00-15.00           H  
ATOM   3155  CA  ASN   192       5.004 -17.628 -19.368  0.00-15.00           C  
ATOM   3156  HA  ASN   192       5.029 -17.251 -20.328  0.00-15.00           H  
ATOM   3157  CB  ASN   192       6.152 -16.974 -18.576  0.00-15.00           C  
ATOM   3158  HB2 ASN   192       6.091 -17.295 -17.545  0.00-15.00           H  
ATOM   3159  HB3 ASN   192       6.145 -15.900 -18.535  0.00-15.00           H  
ATOM   3160  CG  ASN   192       7.468 -17.322 -19.267  0.00-15.00           C  
ATOM   3161  OD1 ASN   192       7.720 -16.892 -20.358  0.00-15.00           O  
ATOM   3162  ND2 ASN   192       8.318 -18.039 -18.521  0.00-15.00           N  
ATOM   3163 HD21 ASN   192       8.097 -18.996 -18.725  0.00-15.00           H  
ATOM   3164 HD22 ASN   192       9.268 -17.691 -18.653  0.00-15.00           H  
ATOM   3165  C   ASN   192       5.104 -19.179 -19.475  0.00-15.00           C  
ATOM   3166  O   ASN   192       5.552 -19.757 -20.486  0.00-15.00           O  
ATOM   3167  N   PHE   193       4.741 -19.860 -18.394  0.00-15.00           N  
ATOM   3168  H   PHE   193       4.336 -19.350 -17.685  0.00-15.00           H  
ATOM   3169  CA  PHE   193       4.639 -21.331 -18.322  0.00-15.00           C  
ATOM   3170  HA  PHE   193       5.515 -21.774 -18.675  0.00-15.00           H  
ATOM   3171  CB  PHE   193       4.348 -21.808 -16.876  0.00-15.00           C  
ATOM   3172  HB2 PHE   193       5.135 -21.572 -16.211  0.00-15.00           H  
ATOM   3173  HB3 PHE   193       3.546 -21.183 -16.480  0.00-15.00           H  
ATOM   3174  CG  PHE   193       4.188 -23.320 -16.751  0.00-15.00           C  
ATOM   3175  CD1 PHE   193       5.280 -24.104 -16.545  0.00-15.00           C  
ATOM   3176  HD1 PHE   193       6.243 -23.690 -16.472  0.00-15.00           H  
ATOM   3177  CE1 PHE   193       5.174 -25.485 -16.337  0.00-15.00           C  
ATOM   3178  HE1 PHE   193       6.058 -26.004 -16.215  0.00-15.00           H  
ATOM   3179  CZ  PHE   193       3.843 -26.055 -16.379  0.00-15.00           C  
ATOM   3180  HZ  PHE   193       3.675 -27.136 -16.344  0.00-15.00           H  
ATOM   3181  CE2 PHE   193       2.725 -25.267 -16.605  0.00-15.00           C  
ATOM   3182  HE2 PHE   193       1.662 -25.596 -16.686  0.00-15.00           H  
ATOM   3183  CD2 PHE   193       2.921 -23.882 -16.705  0.00-15.00           C  
ATOM   3184  HD2 PHE   193       2.080 -23.249 -16.789  0.00-15.00           H  
ATOM   3185  C   PHE   193       3.644 -21.875 -19.380  0.00-15.00           C  
ATOM   3186  O   PHE   193       4.003 -22.726 -20.199  0.00-15.00           O  
ATOM   3187  N   LEU   194       2.401 -21.361 -19.390  0.00-15.00           N  
ATOM   3188  H   LEU   194       2.244 -20.790 -18.575  0.00-15.00           H  
ATOM   3189  CA  LEU   194       1.225 -21.552 -20.253  0.00-15.00           C  
ATOM   3190  HA  LEU   194       0.987 -22.587 -20.070  0.00-15.00           H  
ATOM   3191  CB  LEU   194       0.016 -20.702 -19.832  0.00-15.00           C  
ATOM   3192  HB2 LEU   194       0.225 -19.719 -20.194  0.00-15.00           H  
ATOM   3193  HB3 LEU   194      -0.007 -20.603 -18.783  0.00-15.00           H  
ATOM   3194  CG  LEU   194      -1.362 -20.988 -20.278  0.00-15.00           C  
ATOM   3195  HG  LEU   194      -1.408 -22.047 -20.610  0.00-15.00           H  
ATOM   3196  CD1 LEU   194      -2.445 -20.805 -19.207  0.00-15.00           C  
ATOM   3197 HD11 LEU   194      -2.477 -19.726 -18.855  0.00-15.00           H  
ATOM   3198 HD12 LEU   194      -3.407 -21.051 -19.613  0.00-15.00           H  
ATOM   3199 HD13 LEU   194      -2.383 -21.541 -18.435  0.00-15.00           H  
ATOM   3200  CD2 LEU   194      -1.815 -20.172 -21.615  0.00-15.00           C  
ATOM   3201 HD21 LEU   194      -1.111 -20.311 -22.439  0.00-15.00           H  
ATOM   3202 HD22 LEU   194      -1.875 -19.087 -21.467  0.00-15.00           H  
ATOM   3203 HD23 LEU   194      -2.727 -20.567 -22.087  0.00-15.00           H  
ATOM   3204  C   LEU   194       1.539 -21.480 -21.783  0.00-15.00           C  
ATOM   3205  O   LEU   194       1.245 -22.388 -22.552  0.00-15.00           O  
ATOM   3206  N   PHE   195       2.246 -20.422 -22.161  0.00-15.00           N  
ATOM   3207  H   PHE   195       2.330 -19.676 -21.460  0.00-15.00           H  
ATOM   3208  CA  PHE   195       2.716 -20.088 -23.503  0.00-15.00           C  
ATOM   3209  HA  PHE   195       1.970 -20.390 -24.248  0.00-15.00           H  
ATOM   3210  CB  PHE   195       2.913 -18.626 -23.660  0.00-15.00           C  
ATOM   3211  HB2 PHE   195       3.588 -18.493 -24.519  0.00-15.00           H  
ATOM   3212  HB3 PHE   195       3.434 -18.293 -22.771  0.00-15.00           H  
ATOM   3213  CG  PHE   195       1.674 -17.774 -23.939  0.00-15.00           C  
ATOM   3214  CD1 PHE   195       1.002 -17.113 -22.899  0.00-15.00           C  
ATOM   3215  HD1 PHE   195       1.387 -17.234 -21.916  0.00-15.00           H  
ATOM   3216  CE1 PHE   195      -0.204 -16.518 -23.099  0.00-15.00           C  
ATOM   3217  HE1 PHE   195      -0.770 -16.056 -22.278  0.00-15.00           H  
ATOM   3218  CZ  PHE   195      -0.662 -16.332 -24.396  0.00-15.00           C  
ATOM   3219  HZ  PHE   195      -1.585 -15.773 -24.442  0.00-15.00           H  
ATOM   3220  CE2 PHE   195       0.059 -16.940 -25.480  0.00-15.00           C  
ATOM   3221  HE2 PHE   195      -0.305 -16.838 -26.497  0.00-15.00           H  
ATOM   3222  CD2 PHE   195       1.230 -17.684 -25.241  0.00-15.00           C  
ATOM   3223  HD2 PHE   195       1.564 -18.377 -25.954  0.00-15.00           H  
ATOM   3224  C   PHE   195       3.927 -20.875 -23.934  0.00-15.00           C  
ATOM   3225  O   PHE   195       4.003 -21.213 -25.114  0.00-15.00           O  
ATOM   3226  N   LYN   196       4.772 -21.329 -23.003  0.00-15.00           N  
ATOM   3227  H   LYN   196       4.724 -20.874 -22.076  0.00-15.00           H  
ATOM   3228  CA  LYN   196       5.847 -22.407 -23.242  0.00-15.00           C  
ATOM   3229  HA  LYN   196       6.321 -21.929 -24.114  0.00-15.00           H  
ATOM   3230  CB  LYN   196       6.863 -22.546 -22.137  0.00-15.00           C  
ATOM   3231  HB2 LYN   196       6.395 -22.501 -21.189  0.00-15.00           H  
ATOM   3232  HB3 LYN   196       7.278 -23.580 -22.228  0.00-15.00           H  
ATOM   3233  CG  LYN   196       8.108 -21.665 -22.197  0.00-15.00           C  
ATOM   3234  HG2 LYN   196       8.530 -21.472 -21.153  0.00-15.00           H  
ATOM   3235  HG3 LYN   196       7.930 -20.661 -22.498  0.00-15.00           H  
ATOM   3236  CD  LYN   196       9.280 -22.288 -22.957  0.00-15.00           C  
ATOM   3237  HD2 LYN   196       9.058 -22.431 -24.003  0.00-15.00           H  
ATOM   3238  HD3 LYN   196       9.546 -23.273 -22.605  0.00-15.00           H  
ATOM   3239  CE  LYN   196      10.470 -21.344 -22.612  0.00-15.00           C  
ATOM   3240  HE2 LYN   196      10.294 -20.346 -22.976  0.00-15.00           H  
ATOM   3241  HE3 LYN   196      10.691 -21.280 -21.585  0.00-15.00           H  
ATOM   3242  NZ  LYN   196      11.702 -21.770 -23.284  0.00-15.00           N  
ATOM   3243  HZ1 LYN   196      12.451 -21.133 -23.119  0.00-15.00           H  
ATOM   3244  HZ2 LYN   196      11.976 -22.682 -22.979  0.00-15.00           H  
ATOM   3245  C   LYN   196       5.207 -23.700 -23.706  0.00-15.00           C  
ATOM   3246  O   LYN   196       5.747 -24.362 -24.595  0.00-15.00           O  
ATOM   3247  N   VAL   197       4.055 -24.063 -23.151  0.00-15.00           N  
ATOM   3248  H   VAL   197       3.645 -23.466 -22.443  0.00-15.00           H  
ATOM   3249  CA  VAL   197       3.268 -25.207 -23.485  0.00-15.00           C  
ATOM   3250  HA  VAL   197       3.985 -25.967 -23.721  0.00-15.00           H  
ATOM   3251  CB  VAL   197       2.215 -25.698 -22.436  0.00-15.00           C  
ATOM   3252  HB  VAL   197       1.435 -24.906 -22.389  0.00-15.00           H  
ATOM   3253  CG1 VAL   197       1.360 -26.893 -22.839  0.00-15.00           C  
ATOM   3254 HG11 VAL   197       2.023 -27.751 -23.112  0.00-15.00           H  
ATOM   3255 HG12 VAL   197       0.749 -27.391 -22.106  0.00-15.00           H  
ATOM   3256 HG13 VAL   197       0.647 -26.720 -23.639  0.00-15.00           H  
ATOM   3257  CG2 VAL   197       2.721 -25.925 -21.075  0.00-15.00           C  
ATOM   3258 HG21 VAL   197       2.813 -24.988 -20.523  0.00-15.00           H  
ATOM   3259 HG22 VAL   197       3.717 -26.402 -21.133  0.00-15.00           H  
ATOM   3260 HG23 VAL   197       2.076 -26.484 -20.476  0.00-15.00           H  
ATOM   3261  C   VAL   197       2.641 -25.067 -24.870  0.00-15.00           C  
ATOM   3262  O   VAL   197       2.868 -25.905 -25.780  0.00-15.00           O  
ATOM   3263  N   ARN   198       1.816 -24.039 -25.136  0.00-15.00           N  
ATOM   3264  H   ARN   198       1.903 -23.279 -24.497  0.00-15.00           H  
ATOM   3265  CA  ARN   198       1.307 -23.756 -26.476  0.00-15.00           C  
ATOM   3266  HA  ARN   198       0.522 -24.449 -26.698  0.00-15.00           H  
ATOM   3267  CB  ARN   198       0.661 -22.329 -26.502  0.00-15.00           C  
ATOM   3268  HB2 ARN   198       1.516 -21.673 -26.196  0.00-15.00           H  
ATOM   3269  HB3 ARN   198       0.250 -22.102 -27.467  0.00-15.00           H  
ATOM   3270  CG  ARN   198      -0.489 -22.235 -25.544  0.00-15.00           C  
ATOM   3271  HG2 ARN   198      -0.076 -22.079 -24.581  0.00-15.00           H  
ATOM   3272  HG3 ARN   198      -1.094 -23.174 -25.552  0.00-15.00           H  
ATOM   3273  CD  ARN   198      -1.290 -20.926 -25.885  0.00-15.00           C  
ATOM   3274  HD2 ARN   198      -0.617 -20.055 -25.751  0.00-15.00           H  
ATOM   3275  HD3 ARN   198      -1.534 -20.892 -26.968  0.00-15.00           H  
ATOM   3276  NE  ARN   198      -2.470 -20.771 -25.176  0.00-15.00           N  
ATOM   3277  HE  ARN   198      -2.788 -21.578 -24.570  0.00-15.00           H  
ATOM   3278  CZ  ARN   198      -3.529 -20.060 -25.673  0.00-15.00           C  
ATOM   3279  NH1 ARN   198      -3.548 -19.502 -26.815  0.00-15.00           N  
ATOM   3280 HH11 ARN   198      -4.415 -19.036 -26.979  0.00-15.00           H  
ATOM   3281  NH2 ARN   198      -4.531 -19.915 -24.703  0.00-15.00           N  
ATOM   3282 HH21 ARN   198      -4.355 -19.242 -23.948  0.00-15.00           H  
ATOM   3283 HH22 ARN   198      -4.700 -20.871 -24.231  0.00-15.00           H  
ATOM   3284  C   ARN   198       2.396 -23.714 -27.572  0.00-15.00           C  
ATOM   3285  O   ARN   198       2.124 -24.146 -28.723  0.00-15.00           O  
ATOM   3286  N   GLH   199       3.523 -23.061 -27.311  0.00-15.00           N  
ATOM   3287  H   GLH   199       3.689 -22.701 -26.407  0.00-15.00           H  
ATOM   3288  CA  GLH   199       4.508 -22.905 -28.360  0.00-15.00           C  
ATOM   3289  HA  GLH   199       4.066 -22.465 -29.257  0.00-15.00           H  
ATOM   3290  CB  GLH   199       5.641 -21.957 -27.946  0.00-15.00           C  
ATOM   3291  HB2 GLH   199       5.777 -21.915 -26.864  0.00-15.00           H  
ATOM   3292  HB3 GLH   199       6.550 -22.227 -28.465  0.00-15.00           H  
ATOM   3293  CG  GLH   199       5.280 -20.518 -28.413  0.00-15.00           C  
ATOM   3294  HG2 GLH   199       4.219 -20.289 -28.465  0.00-15.00           H  
ATOM   3295  HG3 GLH   199       5.577 -20.421 -29.435  0.00-15.00           H  
ATOM   3296  CD  GLH   199       5.962 -19.456 -27.634  0.00-15.00           C  
ATOM   3297  OE1 GLH   199       7.151 -19.761 -27.072  0.00-15.00           O  
ATOM   3298  OE2 GLH   199       5.457 -18.342 -27.394  0.00-15.00           O  
ATOM   3299  HE1 GLH   199       7.361 -19.331 -26.306  0.00-15.00           H  
ATOM   3300  C   GLH   199       5.175 -24.258 -28.785  0.00-15.00           C  
ATOM   3301  O   GLH   199       5.830 -24.275 -29.808  0.00-15.00           O  
ATOM   3302  N   SER   200       5.157 -25.241 -27.897  0.00-15.00           N  
ATOM   3303  H   SER   200       4.461 -25.262 -27.166  0.00-15.00           H  
ATOM   3304  CA  SER   200       5.703 -26.542 -28.186  0.00-15.00           C  
ATOM   3305  HA  SER   200       6.766 -26.405 -28.553  0.00-15.00           H  
ATOM   3306  CB  SER   200       5.880 -27.451 -26.942  0.00-15.00           C  
ATOM   3307  HB2 SER   200       6.127 -26.909 -26.035  0.00-15.00           H  
ATOM   3308  HB3 SER   200       6.711 -28.157 -27.050  0.00-15.00           H  
ATOM   3309  OG  SER   200       4.596 -28.161 -26.946  0.00-15.00           O  
ATOM   3310  HG  SER   200       3.896 -27.572 -26.652  0.00-15.00           H  
ATOM   3311  C   SER   200       4.913 -27.397 -29.204  0.00-15.00           C  
ATOM   3312  O   SER   200       5.386 -28.430 -29.678  0.00-15.00           O  
ATOM   3313  N   GLY   201       3.610 -26.973 -29.406  0.00-15.00           N  
ATOM   3314  H   GLY   201       3.241 -26.244 -28.826  0.00-15.00           H  
ATOM   3315  CA  GLY   201       2.740 -27.644 -30.343  0.00-15.00           C  
ATOM   3316  HA2 GLY   201       3.276 -28.098 -31.176  0.00-15.00           H  
ATOM   3317  HA3 GLY   201       2.042 -26.920 -30.766  0.00-15.00           H  
ATOM   3318  C   GLY   201       1.951 -28.662 -29.595  0.00-15.00           C  
ATOM   3319  O   GLY   201       1.038 -29.244 -30.196  0.00-15.00           O  
ATOM   3320  N   SER   202       2.203 -28.976 -28.375  0.00-15.00           N  
ATOM   3321  H   SER   202       2.887 -28.460 -27.843  0.00-15.00           H  
ATOM   3322  CA  SER   202       1.588 -30.139 -27.681  0.00-15.00           C  
ATOM   3323  HA  SER   202       1.796 -31.083 -28.269  0.00-15.00           H  
ATOM   3324  CB  SER   202       2.179 -30.190 -26.241  0.00-15.00           C  
ATOM   3325  HB2 SER   202       1.661 -31.053 -25.876  0.00-15.00           H  
ATOM   3326  HB3 SER   202       1.987 -29.323 -25.600  0.00-15.00           H  
ATOM   3327  OG  SER   202       3.537 -30.679 -26.238  0.00-15.00           O  
ATOM   3328  HG  SER   202       4.059 -29.937 -26.363  0.00-15.00           H  
ATOM   3329  C   SER   202       0.064 -30.001 -27.597  0.00-15.00           C  
ATOM   3330  O   SER   202      -0.641 -30.874 -27.189  0.00-15.00           O  
ATOM   3331  N   LEU   203      -0.426 -28.783 -27.943  0.00-15.00           N  
ATOM   3332  H   LEU   203       0.260 -28.124 -28.282  0.00-15.00           H  
ATOM   3333  CA  LEU   203      -1.863 -28.428 -27.837  0.00-15.00           C  
ATOM   3334  HA  LEU   203      -2.471 -29.188 -27.334  0.00-15.00           H  
ATOM   3335  CB  LEU   203      -2.077 -27.100 -27.095  0.00-15.00           C  
ATOM   3336  HB2 LEU   203      -1.685 -26.249 -27.613  0.00-15.00           H  
ATOM   3337  HB3 LEU   203      -3.154 -26.835 -26.974  0.00-15.00           H  
ATOM   3338  CG  LEU   203      -1.383 -27.068 -25.672  0.00-15.00           C  
ATOM   3339  HG  LEU   203      -0.305 -26.919 -25.874  0.00-15.00           H  
ATOM   3340  CD1 LEU   203      -1.938 -25.812 -24.947  0.00-15.00           C  
ATOM   3341 HD11 LEU   203      -2.307 -26.069 -23.954  0.00-15.00           H  
ATOM   3342 HD12 LEU   203      -2.685 -25.154 -25.431  0.00-15.00           H  
ATOM   3343 HD13 LEU   203      -1.077 -25.205 -24.630  0.00-15.00           H  
ATOM   3344  CD2 LEU   203      -1.654 -28.316 -24.761  0.00-15.00           C  
ATOM   3345 HD21 LEU   203      -1.173 -29.183 -25.169  0.00-15.00           H  
ATOM   3346 HD22 LEU   203      -1.322 -28.224 -23.733  0.00-15.00           H  
ATOM   3347 HD23 LEU   203      -2.716 -28.529 -24.785  0.00-15.00           H  
ATOM   3348  C   LEU   203      -2.428 -28.417 -29.193  0.00-15.00           C  
ATOM   3349  O   LEU   203      -3.643 -28.241 -29.380  0.00-15.00           O  
ATOM   3350  N   SER   204      -1.571 -28.546 -30.200  0.00-15.00           N  
ATOM   3351  H   SER   204      -0.617 -28.632 -30.041  0.00-15.00           H  
ATOM   3352  CA  SER   204      -2.085 -28.633 -31.547  0.00-15.00           C  
ATOM   3353  HA  SER   204      -2.533 -27.644 -31.789  0.00-15.00           H  
ATOM   3354  CB  SER   204      -0.984 -28.943 -32.509  0.00-15.00           C  
ATOM   3355  HB2 SER   204      -0.196 -28.136 -32.439  0.00-15.00           H  
ATOM   3356  HB3 SER   204      -0.567 -29.888 -32.195  0.00-15.00           H  
ATOM   3357  OG  SER   204      -1.484 -29.026 -33.816  0.00-15.00           O  
ATOM   3358  HG  SER   204      -0.792 -29.351 -34.381  0.00-15.00           H  
ATOM   3359  C   SER   204      -3.190 -29.684 -31.690  0.00-15.00           C  
ATOM   3360  O   SER   204      -3.129 -30.789 -31.099  0.00-15.00           O  
ATOM   3361  N   PRO   205      -4.211 -29.256 -32.449  0.00-15.00           N  
ATOM   3362  CD  PRO   205      -4.364 -27.906 -33.066  0.00-15.00           C  
ATOM   3363  HD2 PRO   205      -4.131 -27.244 -32.257  0.00-15.00           H  
ATOM   3364  HD3 PRO   205      -3.648 -27.813 -33.837  0.00-15.00           H  
ATOM   3365  CG  PRO   205      -5.822 -27.873 -33.542  0.00-15.00           C  
ATOM   3366  HG2 PRO   205      -5.928 -27.231 -34.408  0.00-15.00           H  
ATOM   3367  HG3 PRO   205      -6.371 -27.485 -32.682  0.00-15.00           H  
ATOM   3368  CB  PRO   205      -6.222 -29.268 -33.842  0.00-15.00           C  
ATOM   3369  HB2 PRO   205      -5.877 -29.511 -34.826  0.00-15.00           H  
ATOM   3370  HB3 PRO   205      -7.281 -29.389 -33.606  0.00-15.00           H  
ATOM   3371  CA  PRO   205      -5.379 -30.090 -32.786  0.00-15.00           C  
ATOM   3372  HA  PRO   205      -5.968 -30.254 -31.803  0.00-15.00           H  
ATOM   3373  C   PRO   205      -4.921 -31.444 -33.373  0.00-15.00           C  
ATOM   3374  O   PRO   205      -5.682 -32.388 -33.467  0.00-15.00           O  
ATOM   3375  N   GLH   206      -3.709 -31.441 -33.898  0.00-15.00           N  
ATOM   3376  H   GLH   206      -3.109 -30.657 -33.754  0.00-15.00           H  
ATOM   3377  CA  GLH   206      -3.238 -32.590 -34.717  0.00-15.00           C  
ATOM   3378  HA  GLH   206      -4.098 -33.044 -35.245  0.00-15.00           H  
ATOM   3379  CB  GLH   206      -2.183 -32.193 -35.758  0.00-15.00           C  
ATOM   3380  HB2 GLH   206      -2.631 -31.495 -36.454  0.00-15.00           H  
ATOM   3381  HB3 GLH   206      -2.050 -33.088 -36.403  0.00-15.00           H  
ATOM   3382  CG  GLH   206      -0.860 -31.649 -35.221  0.00-15.00           C  
ATOM   3383  HG2 GLH   206      -0.428 -32.352 -34.499  0.00-15.00           H  
ATOM   3384  HG3 GLH   206      -1.062 -30.730 -34.739  0.00-15.00           H  
ATOM   3385  CD  GLH   206       0.058 -31.348 -36.334  0.00-15.00           C  
ATOM   3386  OE1 GLH   206       1.360 -31.637 -36.056  0.00-15.00           O  
ATOM   3387  OE2 GLH   206      -0.344 -30.894 -37.404  0.00-15.00           O  
ATOM   3388  HE1 GLH   206       1.918 -31.268 -36.697  0.00-15.00           H  
ATOM   3389  C   GLH   206      -2.633 -33.654 -33.799  0.00-15.00           C  
ATOM   3390  O   GLH   206      -2.120 -34.664 -34.236  0.00-15.00           O  
ATOM   3391  N   HIE   207      -2.645 -33.414 -32.483  0.00-15.00           N  
ATOM   3392  H   HIE   207      -3.230 -32.669 -32.222  0.00-15.00           H  
ATOM   3393  CA  HIE   207      -2.181 -34.376 -31.521  0.00-15.00           C  
ATOM   3394  HA  HIE   207      -1.752 -35.213 -32.047  0.00-15.00           H  
ATOM   3395  CB  HIE   207      -1.101 -33.786 -30.636  0.00-15.00           C  
ATOM   3396  HB2 HIE   207      -0.933 -34.424 -29.791  0.00-15.00           H  
ATOM   3397  HB3 HIE   207      -1.398 -32.891 -30.266  0.00-15.00           H  
ATOM   3398  CG  HIE   207       0.150 -33.575 -31.457  0.00-15.00           C  
ATOM   3399  ND1 HIE   207       0.748 -32.303 -31.637  0.00-15.00           N  
ATOM   3400  CE1 HIE   207       1.945 -32.552 -32.137  0.00-15.00           C  
ATOM   3401  HE1 HIE   207       2.819 -31.834 -32.133  0.00-15.00           H  
ATOM   3402  NE2 HIE   207       2.094 -33.789 -32.547  0.00-15.00           N  
ATOM   3403  HE2 HIE   207       2.616 -34.014 -33.362  0.00-15.00           H  
ATOM   3404  CD2 HIE   207       1.066 -34.501 -31.961  0.00-15.00           C  
ATOM   3405  HD2 HIE   207       1.168 -35.587 -31.935  0.00-15.00           H  
ATOM   3406  C   HIE   207      -3.396 -34.796 -30.673  0.00-15.00           C  
ATOM   3407  O   HIE   207      -4.412 -34.109 -30.689  0.00-15.00           O  
ATOM   3408  N   GLY   208      -3.190 -35.853 -29.824  0.00-15.00           N  
ATOM   3409  H   GLY   208      -2.223 -36.202 -29.766  0.00-15.00           H  
ATOM   3410  CA  GLY   208      -4.185 -36.234 -28.875  0.00-15.00           C  
ATOM   3411  HA2 GLY   208      -5.153 -36.407 -29.362  0.00-15.00           H  
ATOM   3412  HA3 GLY   208      -3.964 -37.205 -28.443  0.00-15.00           H  
ATOM   3413  C   GLY   208      -4.182 -35.057 -27.852  0.00-15.00           C  
ATOM   3414  O   GLY   208      -3.530 -34.069 -28.016  0.00-15.00           O  
ATOM   3415  N   PRO   209      -5.093 -35.190 -26.865  0.00-15.00           N  
ATOM   3416  CD  PRO   209      -5.969 -36.226 -26.752  0.00-15.00           C  
ATOM   3417  HD2 PRO   209      -5.455 -37.065 -26.275  0.00-15.00           H  
ATOM   3418  HD3 PRO   209      -6.378 -36.606 -27.710  0.00-15.00           H  
ATOM   3419  CG  PRO   209      -7.082 -35.817 -25.778  0.00-15.00           C  
ATOM   3420  HG2 PRO   209      -7.337 -36.659 -25.185  0.00-15.00           H  
ATOM   3421  HG3 PRO   209      -7.956 -35.425 -26.293  0.00-15.00           H  
ATOM   3422  CB  PRO   209      -6.383 -34.740 -24.925  0.00-15.00           C  
ATOM   3423  HB2 PRO   209      -5.923 -35.296 -24.061  0.00-15.00           H  
ATOM   3424  HB3 PRO   209      -6.937 -33.879 -24.564  0.00-15.00           H  
ATOM   3425  CA  PRO   209      -5.335 -34.090 -25.849  0.00-15.00           C  
ATOM   3426  HA  PRO   209      -5.838 -33.277 -26.370  0.00-15.00           H  
ATOM   3427  C   PRO   209      -4.086 -33.767 -25.006  0.00-15.00           C  
ATOM   3428  O   PRO   209      -3.210 -34.717 -24.935  0.00-15.00           O  
ATOM   3429  N   VAL   210      -3.944 -32.673 -24.210  0.00-15.00           N  
ATOM   3430  H   VAL   210      -4.627 -31.969 -24.275  0.00-15.00           H  
ATOM   3431  CA  VAL   210      -2.862 -32.548 -23.192  0.00-15.00           C  
ATOM   3432  HA  VAL   210      -1.973 -33.091 -23.506  0.00-15.00           H  
ATOM   3433  CB  VAL   210      -2.496 -31.092 -22.948  0.00-15.00           C  
ATOM   3434  HB  VAL   210      -2.157 -30.727 -23.928  0.00-15.00           H  
ATOM   3435  CG1 VAL   210      -3.706 -30.164 -22.678  0.00-15.00           C  
ATOM   3436 HG11 VAL   210      -3.470 -29.060 -22.548  0.00-15.00           H  
ATOM   3437 HG12 VAL   210      -4.258 -30.450 -21.824  0.00-15.00           H  
ATOM   3438 HG13 VAL   210      -4.419 -30.211 -23.460  0.00-15.00           H  
ATOM   3439  CG2 VAL   210      -1.330 -30.982 -21.890  0.00-15.00           C  
ATOM   3440 HG21 VAL   210      -1.655 -31.354 -20.907  0.00-15.00           H  
ATOM   3441 HG22 VAL   210      -1.094 -29.951 -21.654  0.00-15.00           H  
ATOM   3442 HG23 VAL   210      -0.355 -31.593 -22.178  0.00-15.00           H  
ATOM   3443  C   VAL   210      -3.338 -33.303 -21.907  0.00-15.00           C  
ATOM   3444  O   VAL   210      -4.468 -33.023 -21.478  0.00-15.00           O  
ATOM   3445  N   VAL   211      -2.429 -34.129 -21.322  0.00-15.00           N  
ATOM   3446  H   VAL   211      -1.497 -34.294 -21.794  0.00-15.00           H  
ATOM   3447  CA  VAL   211      -2.573 -34.774 -19.994  0.00-15.00           C  
ATOM   3448  HA  VAL   211      -3.650 -34.824 -19.749  0.00-15.00           H  
ATOM   3449  CB  VAL   211      -1.875 -36.114 -19.924  0.00-15.00           C  
ATOM   3450  HB  VAL   211      -0.807 -35.924 -20.048  0.00-15.00           H  
ATOM   3451  CG1 VAL   211      -2.026 -36.808 -18.516  0.00-15.00           C  
ATOM   3452 HG11 VAL   211      -1.526 -37.826 -18.556  0.00-15.00           H  
ATOM   3453 HG12 VAL   211      -3.065 -36.934 -18.317  0.00-15.00           H  
ATOM   3454 HG13 VAL   211      -1.561 -36.259 -17.699  0.00-15.00           H  
ATOM   3455  CG2 VAL   211      -2.135 -36.979 -21.053  0.00-15.00           C  
ATOM   3456 HG21 VAL   211      -3.191 -37.122 -21.224  0.00-15.00           H  
ATOM   3457 HG22 VAL   211      -1.805 -38.001 -20.903  0.00-15.00           H  
ATOM   3458 HG23 VAL   211      -1.813 -36.655 -22.028  0.00-15.00           H  
ATOM   3459  C   VAL   211      -2.034 -33.742 -18.969  0.00-15.00           C  
ATOM   3460  O   VAL   211      -0.837 -33.504 -18.954  0.00-15.00           O  
ATOM   3461  N   VAL   212      -2.963 -33.074 -18.296  0.00-15.00           N  
ATOM   3462  H   VAL   212      -3.858 -33.452 -18.322  0.00-15.00           H  
ATOM   3463  CA  VAL   212      -2.762 -32.095 -17.192  0.00-15.00           C  
ATOM   3464  HA  VAL   212      -1.828 -31.513 -17.272  0.00-15.00           H  
ATOM   3465  CB  VAL   212      -3.889 -31.111 -17.395  0.00-15.00           C  
ATOM   3466  HB  VAL   212      -4.762 -31.640 -17.241  0.00-15.00           H  
ATOM   3467  CG1 VAL   212      -3.932 -29.873 -16.396  0.00-15.00           C  
ATOM   3468 HG11 VAL   212      -4.827 -29.261 -16.513  0.00-15.00           H  
ATOM   3469 HG12 VAL   212      -4.033 -30.164 -15.411  0.00-15.00           H  
ATOM   3470 HG13 VAL   212      -3.062 -29.230 -16.456  0.00-15.00           H  
ATOM   3471  CG2 VAL   212      -4.092 -30.618 -18.862  0.00-15.00           C  
ATOM   3472 HG21 VAL   212      -4.571 -29.630 -18.887  0.00-15.00           H  
ATOM   3473 HG22 VAL   212      -3.146 -30.291 -19.215  0.00-15.00           H  
ATOM   3474 HG23 VAL   212      -4.633 -31.327 -19.463  0.00-15.00           H  
ATOM   3475  C   VAL   212      -2.962 -32.921 -15.877  0.00-15.00           C  
ATOM   3476  O   VAL   212      -3.883 -33.712 -15.766  0.00-15.00           O  
ATOM   3477  N   HID   213      -2.120 -32.710 -14.881  0.00-15.00           N  
ATOM   3478  H   HID   213      -1.278 -32.111 -15.018  0.00-15.00           H  
ATOM   3479  CA  HID   213      -2.299 -33.122 -13.517  0.00-15.00           C  
ATOM   3480  HA  HID   213      -3.380 -33.072 -13.365  0.00-15.00           H  
ATOM   3481  CB  HID   213      -1.949 -34.646 -13.249  0.00-15.00           C  
ATOM   3482  HB2 HID   213      -2.361 -35.029 -12.336  0.00-15.00           H  
ATOM   3483  HB3 HID   213      -2.278 -35.279 -14.107  0.00-15.00           H  
ATOM   3484  CG  HID   213      -0.458 -34.899 -13.052  0.00-15.00           C  
ATOM   3485  ND1 HID   213       0.116 -35.299 -11.853  0.00-15.00           N  
ATOM   3486  HD1 HID   213      -0.228 -35.250 -10.892  0.00-15.00           H  
ATOM   3487  CE1 HID   213       1.412 -35.562 -12.164  0.00-15.00           C  
ATOM   3488  HE1 HID   213       2.106 -35.985 -11.455  0.00-15.00           H  
ATOM   3489  NE2 HID   213       1.782 -35.264 -13.397  0.00-15.00           N  
ATOM   3490  CD2 HID   213       0.601 -34.802 -13.974  0.00-15.00           C  
ATOM   3491  HD2 HID   213       0.595 -34.606 -15.072  0.00-15.00           H  
ATOM   3492  C   HID   213      -1.637 -32.237 -12.475  0.00-15.00           C  
ATOM   3493  O   HID   213      -0.673 -31.458 -12.733  0.00-15.00           O  
ATOM   3494  N   CYM   214      -2.101 -32.560 -11.241  0.00-15.00           N  
ATOM   3495  H   CYM   214      -2.697 -33.324 -11.197  0.00-15.00           H  
ATOM   3496  CA  CYM   214      -1.444 -32.226  -9.991  0.00-15.00           C  
ATOM   3497  HA  CYM   214      -0.365 -32.089 -10.110  0.00-15.00           H  
ATOM   3498  CB  CYM   214      -2.104 -30.935  -9.553  0.00-15.00           C  
ATOM   3499  HB2 CYM   214      -1.738 -30.791  -8.534  0.00-15.00           H  
ATOM   3500  HB3 CYM   214      -1.636 -30.150 -10.140  0.00-15.00           H  
ATOM   3501  SG  CYM   214      -3.886 -30.799  -9.706  0.00-15.00           S  
ATOM   3502  C   CYM   214      -1.569 -33.534  -9.070  0.00-15.00           C  
ATOM   3503  O   CYM   214      -1.061 -34.570  -9.451  0.00-15.00           O  
ATOM   3504  N   SER   215      -2.129 -33.463  -7.856  0.00-15.00           N  
ATOM   3505  H   SER   215      -2.658 -32.623  -7.563  0.00-15.00           H  
ATOM   3506  CA  SER   215      -2.289 -34.622  -6.986  0.00-15.00           C  
ATOM   3507  HA  SER   215      -1.699 -35.476  -7.232  0.00-15.00           H  
ATOM   3508  CB  SER   215      -2.019 -34.195  -5.560  0.00-15.00           C  
ATOM   3509  HB2 SER   215      -2.764 -33.450  -5.264  0.00-15.00           H  
ATOM   3510  HB3 SER   215      -1.023 -33.792  -5.380  0.00-15.00           H  
ATOM   3511  OG  SER   215      -1.998 -35.361  -4.634  0.00-15.00           O  
ATOM   3512  HG  SER   215      -1.171 -35.822  -4.818  0.00-15.00           H  
ATOM   3513  C   SER   215      -3.697 -35.128  -7.169  0.00-15.00           C  
ATOM   3514  O   SER   215      -3.860 -36.173  -7.770  0.00-15.00           O  
ATOM   3515  N   ALA   216      -4.808 -34.501  -6.767  0.00-15.00           N  
ATOM   3516  H   ALA   216      -4.760 -33.519  -6.485  0.00-15.00           H  
ATOM   3517  CA  ALA   216      -6.215 -34.831  -7.194  0.00-15.00           C  
ATOM   3518  HA  ALA   216      -6.293 -35.943  -6.984  0.00-15.00           H  
ATOM   3519  CB  ALA   216      -7.331 -34.201  -6.322  0.00-15.00           C  
ATOM   3520  HB1 ALA   216      -7.338 -34.562  -5.295  0.00-15.00           H  
ATOM   3521  HB2 ALA   216      -8.244 -34.502  -6.734  0.00-15.00           H  
ATOM   3522  HB3 ALA   216      -7.236 -33.124  -6.425  0.00-15.00           H  
ATOM   3523  C   ALA   216      -6.520 -34.689  -8.689  0.00-15.00           C  
ATOM   3524  O   ALA   216      -7.263 -35.464  -9.263  0.00-15.00           O  
ATOM   3525  N   GLY   217      -5.927 -33.684  -9.304  0.00-15.00           N  
ATOM   3526  H   GLY   217      -5.478 -32.957  -8.716  0.00-15.00           H  
ATOM   3527  CA  GLY   217      -6.185 -33.317 -10.702  0.00-15.00           C  
ATOM   3528  HA2 GLY   217      -6.424 -34.092 -11.311  0.00-15.00           H  
ATOM   3529  HA3 GLY   217      -5.353 -32.869 -11.216  0.00-15.00           H  
ATOM   3530  C   GLY   217      -7.384 -32.358 -10.912  0.00-15.00           C  
ATOM   3531  O   GLY   217      -8.126 -32.491 -11.872  0.00-15.00           O  
ATOM   3532  N   ILE   218      -7.561 -31.523  -9.876  0.00-15.00           N  
ATOM   3533  H   ILE   218      -6.923 -31.593  -9.065  0.00-15.00           H  
ATOM   3534  CA  ILE   218      -8.781 -30.772  -9.813  0.00-15.00           C  
ATOM   3535  HA  ILE   218      -8.985 -30.459 -10.828  0.00-15.00           H  
ATOM   3536  CB  ILE   218     -10.026 -31.355  -9.160  0.00-15.00           C  
ATOM   3537  HB  ILE   218     -10.761 -30.595  -9.180  0.00-15.00           H  
ATOM   3538  CG2 ILE   218     -10.581 -32.532  -9.876  0.00-15.00           C  
ATOM   3539 HG21 ILE   218     -11.604 -32.720  -9.778  0.00-15.00           H  
ATOM   3540 HG22 ILE   218      -9.981 -33.362  -9.556  0.00-15.00           H  
ATOM   3541 HG23 ILE   218     -10.594 -32.397 -10.948  0.00-15.00           H  
ATOM   3542  CG1 ILE   218      -9.839 -31.682  -7.638  0.00-15.00           C  
ATOM   3543 HG12 ILE   218      -9.341 -30.866  -7.064  0.00-15.00           H  
ATOM   3544 HG13 ILE   218      -9.155 -32.503  -7.525  0.00-15.00           H  
ATOM   3545  CD1 ILE   218     -11.182 -32.071  -6.917  0.00-15.00           C  
ATOM   3546 HD11 ILE   218     -11.858 -31.237  -6.762  0.00-15.00           H  
ATOM   3547 HD12 ILE   218     -11.793 -32.846  -7.404  0.00-15.00           H  
ATOM   3548 HD13 ILE   218     -10.884 -32.456  -5.961  0.00-15.00           H  
ATOM   3549  C   ILE   218      -8.488 -29.400  -9.204  0.00-15.00           C  
ATOM   3550  O   ILE   218      -9.140 -28.489  -9.685  0.00-15.00           O  
ATOM   3551  N   GLY   219      -7.564 -29.170  -8.269  0.00-15.00           N  
ATOM   3552  H   GLY   219      -6.938 -29.966  -8.014  0.00-15.00           H  
ATOM   3553  CA  GLY   219      -7.260 -27.869  -7.703  0.00-15.00           C  
ATOM   3554  HA2 GLY   219      -6.801 -27.981  -6.703  0.00-15.00           H  
ATOM   3555  HA3 GLY   219      -8.164 -27.339  -7.454  0.00-15.00           H  
ATOM   3556  C   GLY   219      -6.522 -26.989  -8.759  0.00-15.00           C  
ATOM   3557  O   GLY   219      -7.114 -26.168  -9.409  0.00-15.00           O  
ATOM   3558  N   ARG   220      -5.215 -27.302  -8.951  0.00-15.00           N  
ATOM   3559  H   ARG   220      -4.785 -28.125  -8.542  0.00-15.00           H  
ATOM   3560  CA  ARG   220      -4.196 -26.646  -9.711  0.00-15.00           C  
ATOM   3561  HA  ARG   220      -4.218 -25.616  -9.410  0.00-15.00           H  
ATOM   3562  CB  ARG   220      -2.786 -27.180  -9.373  0.00-15.00           C  
ATOM   3563  HB2 ARG   220      -2.749 -28.254  -9.593  0.00-15.00           H  
ATOM   3564  HB3 ARG   220      -2.133 -26.666 -10.079  0.00-15.00           H  
ATOM   3565  CG  ARG   220      -2.455 -26.613  -7.976  0.00-15.00           C  
ATOM   3566  HG2 ARG   220      -2.161 -25.648  -8.182  0.00-15.00           H  
ATOM   3567  HG3 ARG   220      -3.285 -26.456  -7.319  0.00-15.00           H  
ATOM   3568  CD  ARG   220      -1.320 -27.299  -7.249  0.00-15.00           C  
ATOM   3569  HD2 ARG   220      -0.438 -27.232  -7.818  0.00-15.00           H  
ATOM   3570  HD3 ARG   220      -1.166 -26.675  -6.356  0.00-15.00           H  
ATOM   3571  NE  ARG   220      -1.670 -28.598  -6.668  0.00-15.00           N  
ATOM   3572  HE  ARG   220      -2.637 -28.926  -6.963  0.00-15.00           H  
ATOM   3573  CZ  ARG   220      -0.873 -29.455  -6.018  0.00-15.00           C  
ATOM   3574  NH1 ARG   220       0.450 -29.093  -5.873  0.00-15.00           N  
ATOM   3575 HH11 ARG   220       1.107 -29.582  -5.203  0.00-15.00           H  
ATOM   3576 HH12 ARG   220       0.850 -28.225  -6.100  0.00-15.00           H  
ATOM   3577  NH2 ARG   220      -1.312 -30.632  -5.589  0.00-15.00           N  
ATOM   3578 HH21 ARG   220      -0.753 -31.300  -5.020  0.00-15.00           H  
ATOM   3579 HH22 ARG   220      -2.279 -30.952  -5.861  0.00-15.00           H  
ATOM   3580  C   ARG   220      -4.500 -26.782 -11.178  0.00-15.00           C  
ATOM   3581  O   ARG   220      -4.614 -25.780 -11.885  0.00-15.00           O  
ATOM   3582  N   SER   221      -4.687 -27.996 -11.573  0.00-15.00           N  
ATOM   3583  H   SER   221      -4.328 -28.730 -11.001  0.00-15.00           H  
ATOM   3584  CA  SER   221      -5.191 -28.407 -12.882  0.00-15.00           C  
ATOM   3585  HA  SER   221      -4.342 -28.257 -13.562  0.00-15.00           H  
ATOM   3586  CB  SER   221      -5.549 -29.963 -12.850  0.00-15.00           C  
ATOM   3587  HB2 SER   221      -6.074 -30.159 -11.895  0.00-15.00           H  
ATOM   3588  HB3 SER   221      -6.113 -30.183 -13.722  0.00-15.00           H  
ATOM   3589  OG  SER   221      -4.353 -30.767 -12.851  0.00-15.00           O  
ATOM   3590  HG  SER   221      -4.114 -30.838 -11.922  0.00-15.00           H  
ATOM   3591  C   SER   221      -6.441 -27.639 -13.365  0.00-15.00           C  
ATOM   3592  O   SER   221      -6.463 -27.046 -14.495  0.00-15.00           O  
ATOM   3593  N   GLY   222      -7.424 -27.617 -12.455  0.00-15.00           N  
ATOM   3594  H   GLY   222      -6.977 -27.538 -11.518  0.00-15.00           H  
ATOM   3595  CA  GLY   222      -8.665 -26.908 -12.664  0.00-15.00           C  
ATOM   3596  HA2 GLY   222      -9.378 -27.163 -11.869  0.00-15.00           H  
ATOM   3597  HA3 GLY   222      -9.139 -27.269 -13.497  0.00-15.00           H  
ATOM   3598  C   GLY   222      -8.539 -25.383 -12.756  0.00-15.00           C  
ATOM   3599  O   GLY   222      -9.395 -24.771 -13.383  0.00-15.00           O  
ATOM   3600  N   THR   223      -7.549 -24.777 -12.029  0.00-15.00           N  
ATOM   3601  H   THR   223      -6.917 -25.500 -11.736  0.00-15.00           H  
ATOM   3602  CA  THR   223      -7.102 -23.350 -12.144  0.00-15.00           C  
ATOM   3603  HA  THR   223      -7.970 -22.718 -12.028  0.00-15.00           H  
ATOM   3604  CB  THR   223      -6.130 -22.981 -10.990  0.00-15.00           C  
ATOM   3605  HB  THR   223      -5.188 -23.542 -10.999  0.00-15.00           H  
ATOM   3606  CG2 THR   223      -5.883 -21.460 -10.799  0.00-15.00           C  
ATOM   3607 HG21 THR   223      -5.307 -21.346  -9.899  0.00-15.00           H  
ATOM   3608 HG22 THR   223      -5.365 -21.165 -11.715  0.00-15.00           H  
ATOM   3609 HG23 THR   223      -6.780 -20.877 -10.784  0.00-15.00           H  
ATOM   3610  OG1 THR   223      -6.770 -23.365  -9.734  0.00-15.00           O  
ATOM   3611  HG1 THR   223      -7.144 -24.289  -9.718  0.00-15.00           H  
ATOM   3612  C   THR   223      -6.438 -23.155 -13.499  0.00-15.00           C  
ATOM   3613  O   THR   223      -6.837 -22.197 -14.183  0.00-15.00           O  
ATOM   3614  N   PHE   224      -5.528 -24.029 -13.881  0.00-15.00           N  
ATOM   3615  H   PHE   224      -5.268 -24.754 -13.156  0.00-15.00           H  
ATOM   3616  CA  PHE   224      -4.559 -23.981 -14.985  0.00-15.00           C  
ATOM   3617  HA  PHE   224      -3.994 -23.079 -14.831  0.00-15.00           H  
ATOM   3618  CB  PHE   224      -3.573 -25.207 -14.853  0.00-15.00           C  
ATOM   3619  HB2 PHE   224      -2.975 -24.931 -13.991  0.00-15.00           H  
ATOM   3620  HB3 PHE   224      -4.168 -26.104 -14.818  0.00-15.00           H  
ATOM   3621  CG  PHE   224      -2.682 -25.299 -16.153  0.00-15.00           C  
ATOM   3622  CD1 PHE   224      -1.616 -24.457 -16.361  0.00-15.00           C  
ATOM   3623  HD1 PHE   224      -1.350 -23.694 -15.617  0.00-15.00           H  
ATOM   3624  CE1 PHE   224      -0.779 -24.588 -17.569  0.00-15.00           C  
ATOM   3625  HE1 PHE   224       0.020 -23.911 -17.641  0.00-15.00           H  
ATOM   3626  CZ  PHE   224      -1.182 -25.479 -18.592  0.00-15.00           C  
ATOM   3627  HZ  PHE   224      -0.692 -25.631 -19.566  0.00-15.00           H  
ATOM   3628  CE2 PHE   224      -2.395 -26.211 -18.319  0.00-15.00           C  
ATOM   3629  HE2 PHE   224      -2.750 -26.800 -19.158  0.00-15.00           H  
ATOM   3630  CD2 PHE   224      -3.047 -26.214 -17.121  0.00-15.00           C  
ATOM   3631  HD2 PHE   224      -3.860 -26.895 -16.946  0.00-15.00           H  
ATOM   3632  C   PHE   224      -5.361 -23.944 -16.325  0.00-15.00           C  
ATOM   3633  O   PHE   224      -5.346 -22.943 -17.011  0.00-15.00           O  
ATOM   3634  N   CYS   225      -6.083 -24.999 -16.725  0.00-15.00           N  
ATOM   3635  H   CYS   225      -6.110 -25.817 -16.150  0.00-15.00           H  
ATOM   3636  CA  CYS   225      -6.805 -25.132 -17.947  0.00-15.00           C  
ATOM   3637  HA  CYS   225      -6.125 -25.021 -18.745  0.00-15.00           H  
ATOM   3638  CB  CYS   225      -7.514 -26.500 -17.963  0.00-15.00           C  
ATOM   3639  HB2 CYS   225      -6.601 -27.150 -17.842  0.00-15.00           H  
ATOM   3640  HB3 CYS   225      -7.858 -26.806 -18.972  0.00-15.00           H  
ATOM   3641  SG  CYS   225      -8.527 -26.940 -16.543  0.00-15.00           S  
ATOM   3642  HG  CYS   225      -7.603 -26.743 -15.590  0.00-15.00           H  
ATOM   3643  C   CYS   225      -7.863 -24.069 -18.248  0.00-15.00           C  
ATOM   3644  O   CYS   225      -8.033 -23.696 -19.393  0.00-15.00           O  
ATOM   3645  N   LEU   226      -8.527 -23.597 -17.166  0.00-15.00           N  
ATOM   3646  H   LEU   226      -8.392 -23.862 -16.196  0.00-15.00           H  
ATOM   3647  CA  LEU   226      -9.594 -22.566 -17.284  0.00-15.00           C  
ATOM   3648  HA  LEU   226     -10.389 -22.899 -18.069  0.00-15.00           H  
ATOM   3649  CB  LEU   226     -10.301 -22.329 -15.862  0.00-15.00           C  
ATOM   3650  HB2 LEU   226     -10.778 -23.258 -15.616  0.00-15.00           H  
ATOM   3651  HB3 LEU   226      -9.676 -22.256 -14.976  0.00-15.00           H  
ATOM   3652  CG  LEU   226     -11.288 -21.169 -15.639  0.00-15.00           C  
ATOM   3653  HG  LEU   226     -10.768 -20.197 -15.917  0.00-15.00           H  
ATOM   3654  CD1 LEU   226     -12.505 -21.164 -16.543  0.00-15.00           C  
ATOM   3655 HD11 LEU   226     -13.212 -22.031 -16.521  0.00-15.00           H  
ATOM   3656 HD12 LEU   226     -12.148 -21.041 -17.647  0.00-15.00           H  
ATOM   3657 HD13 LEU   226     -13.101 -20.277 -16.364  0.00-15.00           H  
ATOM   3658  CD2 LEU   226     -11.707 -20.952 -14.214  0.00-15.00           C  
ATOM   3659 HD21 LEU   226     -10.934 -20.631 -13.564  0.00-15.00           H  
ATOM   3660 HD22 LEU   226     -12.559 -20.221 -14.171  0.00-15.00           H  
ATOM   3661 HD23 LEU   226     -12.036 -21.912 -13.834  0.00-15.00           H  
ATOM   3662  C   LEU   226      -9.087 -21.253 -17.879  0.00-15.00           C  
ATOM   3663  O   LEU   226      -9.742 -20.537 -18.610  0.00-15.00           O  
ATOM   3664  N   ALA   227      -7.858 -20.925 -17.443  0.00-15.00           N  
ATOM   3665  H   ALA   227      -7.376 -21.596 -16.894  0.00-15.00           H  
ATOM   3666  CA  ALA   227      -7.101 -19.784 -18.089  0.00-15.00           C  
ATOM   3667  HA  ALA   227      -7.704 -18.874 -18.042  0.00-15.00           H  
ATOM   3668  CB  ALA   227      -5.899 -19.465 -17.235  0.00-15.00           C  
ATOM   3669  HB1 ALA   227      -5.370 -18.644 -17.743  0.00-15.00           H  
ATOM   3670  HB2 ALA   227      -5.296 -20.382 -17.079  0.00-15.00           H  
ATOM   3671  HB3 ALA   227      -6.234 -18.987 -16.347  0.00-15.00           H  
ATOM   3672  C   ALA   227      -6.778 -19.945 -19.559  0.00-15.00           C  
ATOM   3673  O   ALA   227      -7.203 -19.087 -20.360  0.00-15.00           O  
ATOM   3674  N   ASP   228      -6.285 -21.153 -19.924  0.00-15.00           N  
ATOM   3675  H   ASP   228      -6.070 -21.885 -19.230  0.00-15.00           H  
ATOM   3676  CA  ASP   228      -5.873 -21.412 -21.341  0.00-15.00           C  
ATOM   3677  HA  ASP   228      -5.270 -20.587 -21.735  0.00-15.00           H  
ATOM   3678  CB  ASP   228      -5.195 -22.780 -21.495  0.00-15.00           C  
ATOM   3679  HB2 ASP   228      -5.876 -23.508 -21.075  0.00-15.00           H  
ATOM   3680  HB3 ASP   228      -4.384 -22.902 -20.842  0.00-15.00           H  
ATOM   3681  CG  ASP   228      -4.652 -23.109 -22.877  0.00-15.00           C  
ATOM   3682  OD1 ASP   228      -5.186 -24.115 -23.437  0.00-15.00           O  
ATOM   3683  OD2 ASP   228      -3.686 -22.500 -23.311  0.00-15.00           O  
ATOM   3684  C   ASP   228      -7.174 -21.438 -22.179  0.00-15.00           C  
ATOM   3685  O   ASP   228      -7.119 -20.813 -23.239  0.00-15.00           O  
ATOM   3686  N   THR   229      -8.267 -22.162 -21.707  0.00-15.00           N  
ATOM   3687  H   THR   229      -8.117 -22.730 -20.901  0.00-15.00           H  
ATOM   3688  CA  THR   229      -9.539 -22.266 -22.471  0.00-15.00           C  
ATOM   3689  HA  THR   229      -9.130 -22.542 -23.434  0.00-15.00           H  
ATOM   3690  CB  THR   229     -10.354 -23.535 -22.052  0.00-15.00           C  
ATOM   3691  HB  THR   229      -9.616 -24.286 -21.784  0.00-15.00           H  
ATOM   3692  CG2 THR   229     -11.305 -23.330 -20.862  0.00-15.00           C  
ATOM   3693 HG21 THR   229     -11.724 -22.303 -20.862  0.00-15.00           H  
ATOM   3694 HG22 THR   229     -12.229 -23.997 -20.728  0.00-15.00           H  
ATOM   3695 HG23 THR   229     -10.631 -23.399 -20.016  0.00-15.00           H  
ATOM   3696  OG1 THR   229     -11.056 -24.046 -23.139  0.00-15.00           O  
ATOM   3697  HG1 THR   229     -10.509 -24.492 -23.738  0.00-15.00           H  
ATOM   3698  C   THR   229     -10.350 -20.931 -22.551  0.00-15.00           C  
ATOM   3699  O   THR   229     -11.108 -20.801 -23.476  0.00-15.00           O  
ATOM   3700  N   CYS   230     -10.132 -19.932 -21.648  0.00-15.00           N  
ATOM   3701  H   CYS   230      -9.623 -20.246 -20.782  0.00-15.00           H  
ATOM   3702  CA  CYS   230     -10.709 -18.591 -21.786  0.00-15.00           C  
ATOM   3703  HA  CYS   230     -11.757 -18.685 -22.242  0.00-15.00           H  
ATOM   3704  CB  CYS   230     -10.928 -18.025 -20.360  0.00-15.00           C  
ATOM   3705  HB2 CYS   230     -10.103 -18.291 -19.685  0.00-15.00           H  
ATOM   3706  HB3 CYS   230     -10.967 -16.938 -20.481  0.00-15.00           H  
ATOM   3707  SG  CYS   230     -12.604 -18.477 -19.803  0.00-15.00           S  
ATOM   3708  HG  CYS   230     -13.017 -17.815 -20.925  0.00-15.00           H  
ATOM   3709  C   CYS   230      -9.912 -17.738 -22.700  0.00-15.00           C  
ATOM   3710  O   CYS   230     -10.506 -16.901 -23.310  0.00-15.00           O  
ATOM   3711  N   LEU   231      -8.558 -17.780 -22.729  0.00-15.00           N  
ATOM   3712  H   LEU   231      -8.166 -18.452 -22.079  0.00-15.00           H  
ATOM   3713  CA  LEU   231      -7.755 -17.054 -23.702  0.00-15.00           C  
ATOM   3714  HA  LEU   231      -8.048 -16.018 -23.496  0.00-15.00           H  
ATOM   3715  CB  LEU   231      -6.227 -17.239 -23.422  0.00-15.00           C  
ATOM   3716  HB2 LEU   231      -6.161 -18.309 -23.288  0.00-15.00           H  
ATOM   3717  HB3 LEU   231      -5.728 -16.941 -24.297  0.00-15.00           H  
ATOM   3718  CG  LEU   231      -5.870 -16.555 -22.123  0.00-15.00           C  
ATOM   3719  HG  LEU   231      -6.570 -16.755 -21.314  0.00-15.00           H  
ATOM   3720  CD1 LEU   231      -4.555 -17.047 -21.569  0.00-15.00           C  
ATOM   3721 HD11 LEU   231      -4.415 -18.094 -21.752  0.00-15.00           H  
ATOM   3722 HD12 LEU   231      -3.796 -16.566 -22.138  0.00-15.00           H  
ATOM   3723 HD13 LEU   231      -4.512 -16.857 -20.488  0.00-15.00           H  
ATOM   3724  CD2 LEU   231      -5.846 -15.058 -22.250  0.00-15.00           C  
ATOM   3725 HD21 LEU   231      -5.028 -14.640 -22.857  0.00-15.00           H  
ATOM   3726 HD22 LEU   231      -5.910 -14.551 -21.342  0.00-15.00           H  
ATOM   3727 HD23 LEU   231      -6.731 -14.750 -22.750  0.00-15.00           H  
ATOM   3728  C   LEU   231      -7.972 -17.474 -25.169  0.00-15.00           C  
ATOM   3729  O   LEU   231      -8.087 -16.712 -26.116  0.00-15.00           O  
ATOM   3730  N   LEU   232      -8.208 -18.769 -25.331  0.00-15.00           N  
ATOM   3731  H   LEU   232      -7.848 -19.285 -24.615  0.00-15.00           H  
ATOM   3732  CA  LEU   232      -8.627 -19.384 -26.596  0.00-15.00           C  
ATOM   3733  HA  LEU   232      -7.871 -19.073 -27.337  0.00-15.00           H  
ATOM   3734  CB  LEU   232      -8.861 -20.918 -26.435  0.00-15.00           C  
ATOM   3735  HB2 LEU   232      -8.639 -21.271 -25.431  0.00-15.00           H  
ATOM   3736  HB3 LEU   232      -9.881 -21.132 -26.621  0.00-15.00           H  
ATOM   3737  CG  LEU   232      -8.030 -21.771 -27.336  0.00-15.00           C  
ATOM   3738  HG  LEU   232      -8.525 -21.710 -28.337  0.00-15.00           H  
ATOM   3739  CD1 LEU   232      -6.518 -21.339 -27.499  0.00-15.00           C  
ATOM   3740 HD11 LEU   232      -6.037 -21.016 -26.586  0.00-15.00           H  
ATOM   3741 HD12 LEU   232      -6.473 -20.604 -28.299  0.00-15.00           H  
ATOM   3742 HD13 LEU   232      -5.964 -22.140 -27.995  0.00-15.00           H  
ATOM   3743  CD2 LEU   232      -8.174 -23.263 -26.890  0.00-15.00           C  
ATOM   3744 HD21 LEU   232      -9.094 -23.435 -26.306  0.00-15.00           H  
ATOM   3745 HD22 LEU   232      -8.208 -23.877 -27.776  0.00-15.00           H  
ATOM   3746 HD23 LEU   232      -7.285 -23.617 -26.307  0.00-15.00           H  
ATOM   3747  C   LEU   232      -9.861 -18.795 -27.189  0.00-15.00           C  
ATOM   3748  O   LEU   232      -9.976 -18.398 -28.328  0.00-15.00           O  
ATOM   3749  N   LEU   233     -10.839 -18.646 -26.284  0.00-15.00           N  
ATOM   3750  H   LEU   233     -10.638 -18.950 -25.379  0.00-15.00           H  
ATOM   3751  CA  LEU   233     -12.122 -18.100 -26.648  0.00-15.00           C  
ATOM   3752  HA  LEU   233     -12.486 -18.614 -27.541  0.00-15.00           H  
ATOM   3753  CB  LEU   233     -13.255 -18.300 -25.577  0.00-15.00           C  
ATOM   3754  HB2 LEU   233     -12.980 -17.826 -24.658  0.00-15.00           H  
ATOM   3755  HB3 LEU   233     -14.164 -17.769 -25.859  0.00-15.00           H  
ATOM   3756  CG  LEU   233     -13.603 -19.735 -25.291  0.00-15.00           C  
ATOM   3757  HG  LEU   233     -12.602 -20.111 -25.102  0.00-15.00           H  
ATOM   3758  CD1 LEU   233     -14.493 -19.914 -24.027  0.00-15.00           C  
ATOM   3759 HD11 LEU   233     -13.880 -19.874 -23.111  0.00-15.00           H  
ATOM   3760 HD12 LEU   233     -15.053 -20.833 -24.107  0.00-15.00           H  
ATOM   3761 HD13 LEU   233     -15.224 -19.070 -23.875  0.00-15.00           H  
ATOM   3762  CD2 LEU   233     -14.253 -20.432 -26.451  0.00-15.00           C  
ATOM   3763 HD21 LEU   233     -13.858 -21.469 -26.620  0.00-15.00           H  
ATOM   3764 HD22 LEU   233     -14.130 -19.877 -27.358  0.00-15.00           H  
ATOM   3765 HD23 LEU   233     -15.340 -20.529 -26.282  0.00-15.00           H  
ATOM   3766  C   LEU   233     -12.122 -16.616 -27.004  0.00-15.00           C  
ATOM   3767  O   LEU   233     -12.909 -16.127 -27.821  0.00-15.00           O  
ATOM   3768  N   MET   234     -11.255 -15.866 -26.302  0.00-15.00           N  
ATOM   3769  H   MET   234     -10.487 -16.322 -25.878  0.00-15.00           H  
ATOM   3770  CA  MET   234     -11.193 -14.438 -26.472  0.00-15.00           C  
ATOM   3771  HA  MET   234     -12.262 -14.003 -26.431  0.00-15.00           H  
ATOM   3772  CB  MET   234     -10.365 -13.760 -25.392  0.00-15.00           C  
ATOM   3773  HB2 MET   234      -9.379 -14.245 -25.389  0.00-15.00           H  
ATOM   3774  HB3 MET   234     -10.228 -12.737 -25.702  0.00-15.00           H  
ATOM   3775  CG  MET   234     -11.008 -13.951 -24.016  0.00-15.00           C  
ATOM   3776  HG2 MET   234     -12.062 -13.603 -24.004  0.00-15.00           H  
ATOM   3777  HG3 MET   234     -10.985 -14.989 -23.657  0.00-15.00           H  
ATOM   3778  SD  MET   234     -10.073 -13.027 -22.838  0.00-15.00           S  
ATOM   3779  CE  MET   234      -9.494 -11.766 -23.960  0.00-15.00           C  
ATOM   3780  HE1 MET   234     -10.287 -11.263 -24.472  0.00-15.00           H  
ATOM   3781  HE2 MET   234      -8.790 -12.300 -24.696  0.00-15.00           H  
ATOM   3782  HE3 MET   234      -8.843 -11.009 -23.508  0.00-15.00           H  
ATOM   3783  C   MET   234     -10.656 -14.131 -27.837  0.00-15.00           C  
ATOM   3784  O   MET   234     -10.668 -13.020 -28.326  0.00-15.00           O  
ATOM   3785  N   ASH   235      -9.976 -15.120 -28.353  0.00-15.00           N  
ATOM   3786  H   ASH   235      -9.990 -15.980 -27.882  0.00-15.00           H  
ATOM   3787  CA  ASH   235      -9.286 -15.018 -29.606  0.00-15.00           C  
ATOM   3788  HA  ASH   235      -8.851 -14.036 -29.676  0.00-15.00           H  
ATOM   3789  CB  ASH   235      -8.170 -16.015 -29.674  0.00-15.00           C  
ATOM   3790  HB2 ASH   235      -8.550 -16.935 -30.133  0.00-15.00           H  
ATOM   3791  HB3 ASH   235      -7.851 -16.192 -28.694  0.00-15.00           H  
ATOM   3792  CG  ASH   235      -7.012 -15.608 -30.512  0.00-15.00           C  
ATOM   3793  OD1 ASH   235      -6.906 -14.306 -30.732  0.00-15.00           O  
ATOM   3794  OD2 ASH   235      -6.298 -16.475 -31.008  0.00-15.00           O  
ATOM   3795  HD1 ASH   235      -6.657 -14.119 -31.609  0.00-15.00           H  
ATOM   3796  C   ASH   235     -10.281 -15.202 -30.728  0.00-15.00           C  
ATOM   3797  O   ASH   235     -10.354 -14.432 -31.696  0.00-15.00           O  
ATOM   3798  N   LYN   236     -11.077 -16.263 -30.626  0.00-15.00           N  
ATOM   3799  H   LYN   236     -11.070 -16.818 -29.789  0.00-15.00           H  
ATOM   3800  CA  LYN   236     -12.036 -16.687 -31.658  0.00-15.00           C  
ATOM   3801  HA  LYN   236     -11.517 -16.731 -32.618  0.00-15.00           H  
ATOM   3802  CB  LYN   236     -12.614 -18.094 -31.355  0.00-15.00           C  
ATOM   3803  HB2 LYN   236     -12.451 -18.349 -30.310  0.00-15.00           H  
ATOM   3804  HB3 LYN   236     -13.676 -18.011 -31.510  0.00-15.00           H  
ATOM   3805  CG  LYN   236     -12.073 -19.189 -32.257  0.00-15.00           C  
ATOM   3806  HG2 LYN   236     -12.400 -18.962 -33.264  0.00-15.00           H  
ATOM   3807  HG3 LYN   236     -11.012 -19.104 -32.262  0.00-15.00           H  
ATOM   3808  CD  LYN   236     -12.537 -20.608 -31.745  0.00-15.00           C  
ATOM   3809  HD2 LYN   236     -11.982 -20.954 -30.908  0.00-15.00           H  
ATOM   3810  HD3 LYN   236     -12.379 -21.322 -32.499  0.00-15.00           H  
ATOM   3811  CE  LYN   236     -14.045 -20.658 -31.389  0.00-15.00           C  
ATOM   3812  HE2 LYN   236     -14.308 -19.682 -31.009  0.00-15.00           H  
ATOM   3813  HE3 LYN   236     -14.116 -21.325 -30.501  0.00-15.00           H  
ATOM   3814  NZ  LYN   236     -14.890 -21.074 -32.452  0.00-15.00           N  
ATOM   3815  HZ1 LYN   236     -15.822 -21.151 -32.126  0.00-15.00           H  
ATOM   3816  HZ2 LYN   236     -14.949 -20.489 -33.267  0.00-15.00           H  
ATOM   3817  C   LYN   236     -13.196 -15.721 -31.749  0.00-15.00           C  
ATOM   3818  O   LYN   236     -13.461 -15.157 -32.821  0.00-15.00           O  
ATOM   3819  N   ARN   237     -13.839 -15.413 -30.638  0.00-15.00           N  
ATOM   3820  H   ARN   237     -13.361 -15.440 -29.745  0.00-15.00           H  
ATOM   3821  CA  ARN   237     -15.050 -14.573 -30.648  0.00-15.00           C  
ATOM   3822  HA  ARN   237     -15.862 -14.971 -31.289  0.00-15.00           H  
ATOM   3823  CB  ARN   237     -15.592 -14.413 -29.173  0.00-15.00           C  
ATOM   3824  HB2 ARN   237     -14.837 -14.066 -28.484  0.00-15.00           H  
ATOM   3825  HB3 ARN   237     -16.377 -13.693 -29.135  0.00-15.00           H  
ATOM   3826  CG  ARN   237     -16.203 -15.700 -28.635  0.00-15.00           C  
ATOM   3827  HG2 ARN   237     -15.422 -16.413 -28.490  0.00-15.00           H  
ATOM   3828  HG3 ARN   237     -16.921 -16.060 -29.355  0.00-15.00           H  
ATOM   3829  CD  ARN   237     -17.018 -15.472 -27.337  0.00-15.00           C  
ATOM   3830  HD2 ARN   237     -17.869 -14.883 -27.496  0.00-15.00           H  
ATOM   3831  HD3 ARN   237     -16.455 -14.943 -26.611  0.00-15.00           H  
ATOM   3832  NE  ARN   237     -17.298 -16.746 -26.688  0.00-15.00           N  
ATOM   3833  HE  ARN   237     -17.738 -17.314 -27.375  0.00-15.00           H  
ATOM   3834  CZ  ARN   237     -17.953 -16.883 -25.452  0.00-15.00           C  
ATOM   3835  NH1 ARN   237     -18.266 -17.968 -24.920  0.00-15.00           N  
ATOM   3836 HH11 ARN   237     -17.499 -18.650 -24.974  0.00-15.00           H  
ATOM   3837  NH2 ARN   237     -18.272 -15.649 -24.843  0.00-15.00           N  
ATOM   3838 HH21 ARN   237     -18.779 -14.986 -25.490  0.00-15.00           H  
ATOM   3839 HH22 ARN   237     -18.862 -15.745 -24.044  0.00-15.00           H  
ATOM   3840  C   ARN   237     -14.761 -13.112 -31.168  0.00-15.00           C  
ATOM   3841  O   ARN   237     -13.735 -12.544 -30.767  0.00-15.00           O  
ATOM   3842  N   LYN   238     -15.649 -12.622 -32.046  0.00-15.00           N  
ATOM   3843  H   LYN   238     -16.325 -13.306 -32.355  0.00-15.00           H  
ATOM   3844  CA  LYN   238     -15.617 -11.306 -32.522  0.00-15.00           C  
ATOM   3845  HA  LYN   238     -14.655 -11.094 -32.976  0.00-15.00           H  
ATOM   3846  CB  LYN   238     -16.769 -11.040 -33.512  0.00-15.00           C  
ATOM   3847  HB2 LYN   238     -17.686 -11.175 -32.994  0.00-15.00           H  
ATOM   3848  HB3 LYN   238     -16.569 -11.853 -34.243  0.00-15.00           H  
ATOM   3849  CG  LYN   238     -16.709  -9.720 -34.265  0.00-15.00           C  
ATOM   3850  HG2 LYN   238     -17.676  -9.308 -34.438  0.00-15.00           H  
ATOM   3851  HG3 LYN   238     -16.234  -9.019 -33.583  0.00-15.00           H  
ATOM   3852  CD  LYN   238     -15.801  -9.801 -35.488  0.00-15.00           C  
ATOM   3853  HD2 LYN   238     -15.995 -10.704 -36.147  0.00-15.00           H  
ATOM   3854  HD3 LYN   238     -14.750  -9.827 -35.150  0.00-15.00           H  
ATOM   3855  CE  LYN   238     -15.941  -8.536 -36.316  0.00-15.00           C  
ATOM   3856  HE2 LYN   238     -15.473  -7.721 -35.791  0.00-15.00           H  
ATOM   3857  HE3 LYN   238     -17.057  -8.445 -36.308  0.00-15.00           H  
ATOM   3858  NZ  LYN   238     -15.443  -8.706 -37.648  0.00-15.00           N  
ATOM   3859  HZ1 LYN   238     -14.470  -9.071 -37.655  0.00-15.00           H  
ATOM   3860  HZ2 LYN   238     -15.478  -7.800 -38.209  0.00-15.00           H  
ATOM   3861  C   LYN   238     -15.720 -10.363 -31.349  0.00-15.00           C  
ATOM   3862  O   LYN   238     -15.341  -9.210 -31.461  0.00-15.00           O  
ATOM   3863  N   ASH   239     -16.237 -10.845 -30.184  0.00-15.00           N  
ATOM   3864  H   ASH   239     -16.433 -11.855 -30.135  0.00-15.00           H  
ATOM   3865  CA  ASH   239     -16.245 -10.069 -28.983  0.00-15.00           C  
ATOM   3866  HA  ASH   239     -15.720  -9.084 -29.176  0.00-15.00           H  
ATOM   3867  CB  ASH   239     -17.675  -9.712 -28.581  0.00-15.00           C  
ATOM   3868  HB2 ASH   239     -18.261  -9.381 -29.464  0.00-15.00           H  
ATOM   3869  HB3 ASH   239     -18.053 -10.702 -28.243  0.00-15.00           H  
ATOM   3870  CG  ASH   239     -17.830  -8.754 -27.439  0.00-15.00           C  
ATOM   3871  OD1 ASH   239     -16.609  -8.302 -26.951  0.00-15.00           O  
ATOM   3872  OD2 ASH   239     -18.886  -8.462 -26.961  0.00-15.00           O  
ATOM   3873  HD1 ASH   239     -16.679  -8.241 -26.024  0.00-15.00           H  
ATOM   3874  C   ASH   239     -15.540 -10.812 -27.900  0.00-15.00           C  
ATOM   3875  O   ASH   239     -16.085 -11.635 -27.221  0.00-15.00           O  
ATOM   3876  N   PRO   240     -14.279 -10.431 -27.628  0.00-15.00           N  
ATOM   3877  CD  PRO   240     -13.438  -9.579 -28.539  0.00-15.00           C  
ATOM   3878  HD2 PRO   240     -12.955 -10.268 -29.310  0.00-15.00           H  
ATOM   3879  HD3 PRO   240     -14.079  -8.860 -29.061  0.00-15.00           H  
ATOM   3880  CG  PRO   240     -12.401  -9.062 -27.614  0.00-15.00           C  
ATOM   3881  HG2 PRO   240     -11.459  -8.723 -28.134  0.00-15.00           H  
ATOM   3882  HG3 PRO   240     -12.761  -8.191 -27.101  0.00-15.00           H  
ATOM   3883  CB  PRO   240     -12.150 -10.242 -26.687  0.00-15.00           C  
ATOM   3884  HB2 PRO   240     -11.378 -10.863 -27.096  0.00-15.00           H  
ATOM   3885  HB3 PRO   240     -11.822  -9.869 -25.672  0.00-15.00           H  
ATOM   3886  CA  PRO   240     -13.465 -10.938 -26.547  0.00-15.00           C  
ATOM   3887  HA  PRO   240     -13.340 -12.035 -26.621  0.00-15.00           H  
ATOM   3888  C   PRO   240     -14.069 -10.680 -25.149  0.00-15.00           C  
ATOM   3889  O   PRO   240     -13.929 -11.476 -24.277  0.00-15.00           O  
ATOM   3890  N   SER   241     -14.750  -9.548 -24.983  0.00-15.00           N  
ATOM   3891  H   SER   241     -14.973  -9.031 -25.788  0.00-15.00           H  
ATOM   3892  CA  SER   241     -15.125  -9.126 -23.631  0.00-15.00           C  
ATOM   3893  HA  SER   241     -14.278  -9.244 -22.868  0.00-15.00           H  
ATOM   3894  CB  SER   241     -15.528  -7.657 -23.625  0.00-15.00           C  
ATOM   3895  HB2 SER   241     -15.373  -7.259 -22.566  0.00-15.00           H  
ATOM   3896  HB3 SER   241     -14.758  -7.068 -24.151  0.00-15.00           H  
ATOM   3897  OG  SER   241     -16.849  -7.395 -24.083  0.00-15.00           O  
ATOM   3898  HG  SER   241     -16.872  -7.520 -25.014  0.00-15.00           H  
ATOM   3899  C   SER   241     -16.316  -9.983 -23.200  0.00-15.00           C  
ATOM   3900  O   SER   241     -16.650 -10.030 -22.001  0.00-15.00           O  
ATOM   3901  N   SER   242     -17.012 -10.640 -24.107  0.00-15.00           N  
ATOM   3902  H   SER   242     -16.493 -10.987 -24.936  0.00-15.00           H  
ATOM   3903  CA  SER   242     -18.265 -11.323 -23.792  0.00-15.00           C  
ATOM   3904  HA  SER   242     -18.932 -10.639 -23.276  0.00-15.00           H  
ATOM   3905  CB  SER   242     -18.967 -11.812 -25.038  0.00-15.00           C  
ATOM   3906  HB2 SER   242     -20.040 -12.035 -24.901  0.00-15.00           H  
ATOM   3907  HB3 SER   242     -18.928 -10.996 -25.837  0.00-15.00           H  
ATOM   3908  OG  SER   242     -18.310 -12.983 -25.446  0.00-15.00           O  
ATOM   3909  HG  SER   242     -17.401 -13.047 -25.133  0.00-15.00           H  
ATOM   3910  C   SER   242     -17.978 -12.544 -22.854  0.00-15.00           C  
ATOM   3911  O   SER   242     -18.771 -12.870 -21.978  0.00-15.00           O  
ATOM   3912  N   VAL   243     -16.852 -13.176 -23.123  0.00-15.00           N  
ATOM   3913  H   VAL   243     -16.160 -12.715 -23.594  0.00-15.00           H  
ATOM   3914  CA  VAL   243     -16.370 -14.388 -22.452  0.00-15.00           C  
ATOM   3915  HA  VAL   243     -16.912 -15.263 -22.831  0.00-15.00           H  
ATOM   3916  CB  VAL   243     -14.887 -14.694 -22.710  0.00-15.00           C  
ATOM   3917  HB  VAL   243     -14.347 -13.819 -22.466  0.00-15.00           H  
ATOM   3918  CG1 VAL   243     -14.321 -15.696 -21.749  0.00-15.00           C  
ATOM   3919 HG11 VAL   243     -14.524 -16.683 -22.245  0.00-15.00           H  
ATOM   3920 HG12 VAL   243     -13.224 -15.612 -21.591  0.00-15.00           H  
ATOM   3921 HG13 VAL   243     -14.828 -15.709 -20.761  0.00-15.00           H  
ATOM   3922  CG2 VAL   243     -14.596 -14.993 -24.128  0.00-15.00           C  
ATOM   3923 HG21 VAL   243     -13.934 -15.856 -24.203  0.00-15.00           H  
ATOM   3924 HG22 VAL   243     -15.502 -15.256 -24.658  0.00-15.00           H  
ATOM   3925 HG23 VAL   243     -14.129 -14.188 -24.671  0.00-15.00           H  
ATOM   3926  C   VAL   243     -16.664 -14.324 -20.939  0.00-15.00           C  
ATOM   3927  O   VAL   243     -16.093 -13.445 -20.237  0.00-15.00           O  
ATOM   3928  N   ASH   244     -17.558 -15.198 -20.486  0.00-15.00           N  
ATOM   3929  H   ASH   244     -18.239 -15.607 -21.063  0.00-15.00           H  
ATOM   3930  CA  ASH   244     -17.872 -15.297 -19.078  0.00-15.00           C  
ATOM   3931  HA  ASH   244     -17.547 -14.370 -18.629  0.00-15.00           H  
ATOM   3932  CB  ASH   244     -19.313 -15.587 -18.883  0.00-15.00           C  
ATOM   3933  HB2 ASH   244     -19.901 -14.867 -19.353  0.00-15.00           H  
ATOM   3934  HB3 ASH   244     -19.471 -16.574 -19.300  0.00-15.00           H  
ATOM   3935  CG  ASH   244     -19.712 -15.677 -17.417  0.00-15.00           C  
ATOM   3936  OD1 ASH   244     -18.729 -15.769 -16.472  0.00-15.00           O  
ATOM   3937  OD2 ASH   244     -20.940 -15.643 -17.168  0.00-15.00           O  
ATOM   3938  HD1 ASH   244     -18.018 -15.311 -16.774  0.00-15.00           H  
ATOM   3939  C   ASH   244     -17.027 -16.462 -18.436  0.00-15.00           C  
ATOM   3940  O   ASH   244     -17.159 -17.616 -18.759  0.00-15.00           O  
ATOM   3941  N   ILE   245     -16.072 -16.139 -17.518  0.00-15.00           N  
ATOM   3942  H   ILE   245     -16.020 -15.147 -17.216  0.00-15.00           H  
ATOM   3943  CA  ILE   245     -15.146 -17.142 -16.836  0.00-15.00           C  
ATOM   3944  HA  ILE   245     -14.805 -17.771 -17.648  0.00-15.00           H  
ATOM   3945  CB  ILE   245     -13.848 -16.576 -16.189  0.00-15.00           C  
ATOM   3946  HB  ILE   245     -14.246 -16.081 -15.318  0.00-15.00           H  
ATOM   3947  CG2 ILE   245     -12.772 -17.644 -15.820  0.00-15.00           C  
ATOM   3948 HG21 ILE   245     -13.254 -18.456 -15.439  0.00-15.00           H  
ATOM   3949 HG22 ILE   245     -12.061 -17.355 -15.081  0.00-15.00           H  
ATOM   3950 HG23 ILE   245     -12.321 -17.985 -16.699  0.00-15.00           H  
ATOM   3951  CG1 ILE   245     -13.255 -15.498 -17.015  0.00-15.00           C  
ATOM   3952 HG12 ILE   245     -13.929 -14.672 -17.234  0.00-15.00           H  
ATOM   3953 HG13 ILE   245     -13.057 -16.039 -18.019  0.00-15.00           H  
ATOM   3954  CD1 ILE   245     -11.899 -14.972 -16.438  0.00-15.00           C  
ATOM   3955 HD11 ILE   245     -10.959 -15.409 -16.889  0.00-15.00           H  
ATOM   3956 HD12 ILE   245     -11.837 -14.910 -15.382  0.00-15.00           H  
ATOM   3957 HD13 ILE   245     -11.780 -13.958 -16.803  0.00-15.00           H  
ATOM   3958  C   ILE   245     -15.917 -18.236 -16.010  0.00-15.00           C  
ATOM   3959  O   ILE   245     -15.724 -19.460 -16.170  0.00-15.00           O  
ATOM   3960  N   LYN   246     -16.975 -17.790 -15.279  0.00-15.00           N  
ATOM   3961  H   LYN   246     -16.982 -16.773 -15.127  0.00-15.00           H  
ATOM   3962  CA  LYN   246     -17.838 -18.621 -14.482  0.00-15.00           C  
ATOM   3963  HA  LYN   246     -17.243 -19.246 -13.766  0.00-15.00           H  
ATOM   3964  CB  LYN   246     -18.788 -17.793 -13.607  0.00-15.00           C  
ATOM   3965  HB2 LYN   246     -19.502 -17.288 -14.308  0.00-15.00           H  
ATOM   3966  HB3 LYN   246     -19.448 -18.482 -13.093  0.00-15.00           H  
ATOM   3967  CG  LYN   246     -18.098 -16.868 -12.600  0.00-15.00           C  
ATOM   3968  HG2 LYN   246     -17.254 -17.410 -12.155  0.00-15.00           H  
ATOM   3969  HG3 LYN   246     -17.574 -16.131 -13.133  0.00-15.00           H  
ATOM   3970  CD  LYN   246     -19.073 -16.068 -11.672  0.00-15.00           C  
ATOM   3971  HD2 LYN   246     -19.999 -16.655 -11.565  0.00-15.00           H  
ATOM   3972  HD3 LYN   246     -18.568 -15.878 -10.656  0.00-15.00           H  
ATOM   3973  CE  LYN   246     -19.452 -14.625 -12.216  0.00-15.00           C  
ATOM   3974  HE2 LYN   246     -18.556 -14.046 -12.212  0.00-15.00           H  
ATOM   3975  HE3 LYN   246     -20.237 -14.211 -11.606  0.00-15.00           H  
ATOM   3976  NZ  LYN   246     -19.944 -14.786 -13.537  0.00-15.00           N  
ATOM   3977  HZ1 LYN   246     -20.774 -15.300 -13.582  0.00-15.00           H  
ATOM   3978  HZ2 LYN   246     -19.384 -15.381 -14.072  0.00-15.00           H  
ATOM   3979  C   LYN   246     -18.546 -19.628 -15.369  0.00-15.00           C  
ATOM   3980  O   LYN   246     -18.520 -20.809 -14.982  0.00-15.00           O  
ATOM   3981  N   LYN   247     -19.230 -19.264 -16.459  0.00-15.00           N  
ATOM   3982  H   LYN   247     -19.032 -18.283 -16.638  0.00-15.00           H  
ATOM   3983  CA  LYN   247     -19.671 -20.091 -17.518  0.00-15.00           C  
ATOM   3984  HA  LYN   247     -20.472 -20.745 -17.137  0.00-15.00           H  
ATOM   3985  CB  LYN   247     -20.345 -19.234 -18.634  0.00-15.00           C  
ATOM   3986  HB2 LYN   247     -20.408 -19.907 -19.518  0.00-15.00           H  
ATOM   3987  HB3 LYN   247     -19.720 -18.370 -18.925  0.00-15.00           H  
ATOM   3988  CG  LYN   247     -21.765 -18.820 -18.294  0.00-15.00           C  
ATOM   3989  HG2 LYN   247     -21.757 -18.315 -17.366  0.00-15.00           H  
ATOM   3990  HG3 LYN   247     -22.527 -19.602 -18.221  0.00-15.00           H  
ATOM   3991  CD  LYN   247     -22.324 -17.919 -19.388  0.00-15.00           C  
ATOM   3992  HD2 LYN   247     -21.771 -16.983 -19.415  0.00-15.00           H  
ATOM   3993  HD3 LYN   247     -22.139 -18.382 -20.367  0.00-15.00           H  
ATOM   3994  CE  LYN   247     -23.841 -17.640 -19.277  0.00-15.00           C  
ATOM   3995  HE2 LYN   247     -24.207 -16.946 -20.078  0.00-15.00           H  
ATOM   3996  HE3 LYN   247     -24.305 -18.632 -19.376  0.00-15.00           H  
ATOM   3997  NZ  LYN   247     -24.061 -17.018 -17.977  0.00-15.00           N  
ATOM   3998  HZ1 LYN   247     -24.113 -16.050 -18.063  0.00-15.00           H  
ATOM   3999  HZ2 LYN   247     -23.367 -17.235 -17.230  0.00-15.00           H  
ATOM   4000  C   LYN   247     -18.792 -21.220 -18.113  0.00-15.00           C  
ATOM   4001  O   LYN   247     -19.165 -22.397 -18.088  0.00-15.00           O  
ATOM   4002  N   VAL   248     -17.565 -20.790 -18.381  0.00-15.00           N  
ATOM   4003  H   VAL   248     -17.428 -19.846 -18.292  0.00-15.00           H  
ATOM   4004  CA  VAL   248     -16.472 -21.624 -18.921  0.00-15.00           C  
ATOM   4005  HA  VAL   248     -16.993 -22.042 -19.735  0.00-15.00           H  
ATOM   4006  CB  VAL   248     -15.270 -20.782 -19.428  0.00-15.00           C  
ATOM   4007  HB  VAL   248     -14.871 -20.189 -18.664  0.00-15.00           H  
ATOM   4008  CG1 VAL   248     -14.088 -21.747 -19.790  0.00-15.00           C  
ATOM   4009 HG11 VAL   248     -13.523 -22.189 -18.936  0.00-15.00           H  
ATOM   4010 HG12 VAL   248     -13.285 -21.138 -20.259  0.00-15.00           H  
ATOM   4011 HG13 VAL   248     -14.461 -22.496 -20.459  0.00-15.00           H  
ATOM   4012  CG2 VAL   248     -15.707 -19.995 -20.638  0.00-15.00           C  
ATOM   4013 HG21 VAL   248     -16.386 -19.114 -20.478  0.00-15.00           H  
ATOM   4014 HG22 VAL   248     -14.825 -19.581 -21.143  0.00-15.00           H  
ATOM   4015 HG23 VAL   248     -16.276 -20.621 -21.285  0.00-15.00           H  
ATOM   4016  C   VAL   248     -16.090 -22.679 -17.862  0.00-15.00           C  
ATOM   4017  O   VAL   248     -15.907 -23.823 -18.129  0.00-15.00           O  
ATOM   4018  N   LEU   249     -15.921 -22.252 -16.591  0.00-15.00           N  
ATOM   4019  H   LEU   249     -15.879 -21.205 -16.449  0.00-15.00           H  
ATOM   4020  CA  LEU   249     -15.674 -23.210 -15.500  0.00-15.00           C  
ATOM   4021  HA  LEU   249     -14.819 -23.804 -15.818  0.00-15.00           H  
ATOM   4022  CB  LEU   249     -15.217 -22.403 -14.287  0.00-15.00           C  
ATOM   4023  HB2 LEU   249     -14.243 -21.976 -14.440  0.00-15.00           H  
ATOM   4024  HB3 LEU   249     -15.872 -21.516 -14.109  0.00-15.00           H  
ATOM   4025  CG  LEU   249     -14.975 -23.248 -12.994  0.00-15.00           C  
ATOM   4026  HG  LEU   249     -15.914 -23.775 -12.809  0.00-15.00           H  
ATOM   4027  CD1 LEU   249     -13.793 -24.282 -13.199  0.00-15.00           C  
ATOM   4028 HD11 LEU   249     -13.769 -24.648 -14.174  0.00-15.00           H  
ATOM   4029 HD12 LEU   249     -12.759 -23.877 -13.133  0.00-15.00           H  
ATOM   4030 HD13 LEU   249     -13.890 -25.193 -12.602  0.00-15.00           H  
ATOM   4031  CD2 LEU   249     -14.721 -22.393 -11.712  0.00-15.00           C  
ATOM   4032 HD21 LEU   249     -15.637 -22.031 -11.359  0.00-15.00           H  
ATOM   4033 HD22 LEU   249     -14.017 -21.570 -11.824  0.00-15.00           H  
ATOM   4034 HD23 LEU   249     -14.275 -22.965 -10.917  0.00-15.00           H  
ATOM   4035  C   LEU   249     -16.790 -24.278 -15.451  0.00-15.00           C  
ATOM   4036  O   LEU   249     -16.463 -25.505 -15.427  0.00-15.00           O  
ATOM   4037  N   LEU   250     -18.077 -23.913 -15.387  0.00-15.00           N  
ATOM   4038  H   LEU   250     -18.313 -22.943 -15.444  0.00-15.00           H  
ATOM   4039  CA  LEU   250     -19.304 -24.695 -15.334  0.00-15.00           C  
ATOM   4040  HA  LEU   250     -18.963 -25.377 -14.566  0.00-15.00           H  
ATOM   4041  CB  LEU   250     -20.581 -23.819 -15.054  0.00-15.00           C  
ATOM   4042  HB2 LEU   250     -21.499 -24.421 -15.228  0.00-15.00           H  
ATOM   4043  HB3 LEU   250     -20.580 -23.029 -15.840  0.00-15.00           H  
ATOM   4044  CG  LEU   250     -20.627 -23.243 -13.572  0.00-15.00           C  
ATOM   4045  HG  LEU   250     -19.678 -22.653 -13.392  0.00-15.00           H  
ATOM   4046  CD1 LEU   250     -21.888 -22.342 -13.469  0.00-15.00           C  
ATOM   4047 HD11 LEU   250     -21.481 -21.418 -13.144  0.00-15.00           H  
ATOM   4048 HD12 LEU   250     -22.353 -22.282 -14.408  0.00-15.00           H  
ATOM   4049 HD13 LEU   250     -22.650 -22.703 -12.737  0.00-15.00           H  
ATOM   4050  CD2 LEU   250     -20.743 -24.265 -12.472  0.00-15.00           C  
ATOM   4051 HD21 LEU   250     -20.844 -23.792 -11.419  0.00-15.00           H  
ATOM   4052 HD22 LEU   250     -21.625 -24.851 -12.718  0.00-15.00           H  
ATOM   4053 HD23 LEU   250     -19.852 -24.939 -12.431  0.00-15.00           H  
ATOM   4054  C   LEU   250     -19.457 -25.654 -16.515  0.00-15.00           C  
ATOM   4055  O   LEU   250     -19.972 -26.782 -16.299  0.00-15.00           O  
ATOM   4056  N   GLH   251     -18.894 -25.351 -17.681  0.00-15.00           N  
ATOM   4057  H   GLH   251     -18.516 -24.363 -17.772  0.00-15.00           H  
ATOM   4058  CA  GLH   251     -18.875 -26.208 -18.853  0.00-15.00           C  
ATOM   4059  HA  GLH   251     -19.821 -26.688 -18.975  0.00-15.00           H  
ATOM   4060  CB  GLH   251     -18.659 -25.347 -20.098  0.00-15.00           C  
ATOM   4061  HB2 GLH   251     -17.840 -24.709 -20.050  0.00-15.00           H  
ATOM   4062  HB3 GLH   251     -19.520 -24.618 -20.155  0.00-15.00           H  
ATOM   4063  CG  GLH   251     -18.552 -26.134 -21.384  0.00-15.00           C  
ATOM   4064  HG2 GLH   251     -17.775 -26.884 -21.426  0.00-15.00           H  
ATOM   4065  HG3 GLH   251     -18.293 -25.467 -22.218  0.00-15.00           H  
ATOM   4066  CD  GLH   251     -19.778 -26.886 -21.754  0.00-15.00           C  
ATOM   4067  OE1 GLH   251     -20.965 -26.342 -21.320  0.00-15.00           O  
ATOM   4068  OE2 GLH   251     -19.679 -27.724 -22.586  0.00-15.00           O  
ATOM   4069  HE1 GLH   251     -21.666 -26.935 -21.637  0.00-15.00           H  
ATOM   4070  C   GLH   251     -17.802 -27.292 -18.647  0.00-15.00           C  
ATOM   4071  O   GLH   251     -18.128 -28.439 -18.896  0.00-15.00           O  
ATOM   4072  N   MET   252     -16.642 -26.972 -18.159  0.00-15.00           N  
ATOM   4073  H   MET   252     -16.561 -26.041 -17.666  0.00-15.00           H  
ATOM   4074  CA  MET   252     -15.590 -27.952 -17.827  0.00-15.00           C  
ATOM   4075  HA  MET   252     -15.365 -28.387 -18.773  0.00-15.00           H  
ATOM   4076  CB  MET   252     -14.278 -27.289 -17.226  0.00-15.00           C  
ATOM   4077  HB2 MET   252     -13.631 -28.109 -16.920  0.00-15.00           H  
ATOM   4078  HB3 MET   252     -14.488 -26.712 -16.329  0.00-15.00           H  
ATOM   4079  CG  MET   252     -13.569 -26.519 -18.312  0.00-15.00           C  
ATOM   4080  HG2 MET   252     -14.241 -25.697 -18.526  0.00-15.00           H  
ATOM   4081  HG3 MET   252     -13.400 -27.148 -19.181  0.00-15.00           H  
ATOM   4082  SD  MET   252     -11.962 -25.842 -17.944  0.00-15.00           S  
ATOM   4083  CE  MET   252     -11.048 -26.292 -19.396  0.00-15.00           C  
ATOM   4084  HE1 MET   252     -10.115 -25.648 -19.367  0.00-15.00           H  
ATOM   4085  HE2 MET   252     -11.592 -26.009 -20.283  0.00-15.00           H  
ATOM   4086  HE3 MET   252     -10.770 -27.375 -19.541  0.00-15.00           H  
ATOM   4087  C   MET   252     -16.065 -28.941 -16.738  0.00-15.00           C  
ATOM   4088  O   MET   252     -15.839 -30.146 -16.783  0.00-15.00           O  
ATOM   4089  N   ARG   253     -16.807 -28.418 -15.780  0.00-15.00           N  
ATOM   4090  H   ARG   253     -16.874 -27.489 -15.817  0.00-15.00           H  
ATOM   4091  CA  ARG   253     -17.238 -29.082 -14.602  0.00-15.00           C  
ATOM   4092  HA  ARG   253     -16.396 -29.615 -14.180  0.00-15.00           H  
ATOM   4093  CB  ARG   253     -17.735 -28.030 -13.548  0.00-15.00           C  
ATOM   4094  HB2 ARG   253     -18.419 -28.462 -12.859  0.00-15.00           H  
ATOM   4095  HB3 ARG   253     -18.355 -27.409 -14.204  0.00-15.00           H  
ATOM   4096  CG  ARG   253     -16.554 -27.420 -12.695  0.00-15.00           C  
ATOM   4097  HG2 ARG   253     -15.978 -28.208 -12.229  0.00-15.00           H  
ATOM   4098  HG3 ARG   253     -15.932 -26.849 -13.309  0.00-15.00           H  
ATOM   4099  CD  ARG   253     -17.066 -26.483 -11.600  0.00-15.00           C  
ATOM   4100  HD2 ARG   253     -18.021 -26.899 -11.271  0.00-15.00           H  
ATOM   4101  HD3 ARG   253     -17.195 -25.451 -11.914  0.00-15.00           H  
ATOM   4102  NE  ARG   253     -16.132 -26.340 -10.529  0.00-15.00           N  
ATOM   4103  HE  ARG   253     -15.245 -26.019 -10.856  0.00-15.00           H  
ATOM   4104  CZ  ARG   253     -16.399 -26.389  -9.178  0.00-15.00           C  
ATOM   4105  NH1 ARG   253     -15.415 -26.118  -8.297  0.00-15.00           N  
ATOM   4106 HH11 ARG   253     -15.616 -26.346  -7.310  0.00-15.00           H  
ATOM   4107 HH12 ARG   253     -14.419 -25.950  -8.414  0.00-15.00           H  
ATOM   4108  NH2 ARG   253     -17.614 -26.670  -8.688  0.00-15.00           N  
ATOM   4109 HH21 ARG   253     -18.407 -26.875  -9.300  0.00-15.00           H  
ATOM   4110 HH22 ARG   253     -17.653 -27.058  -7.791  0.00-15.00           H  
ATOM   4111  C   ARG   253     -18.346 -30.124 -14.885  0.00-15.00           C  
ATOM   4112  O   ARG   253     -18.624 -30.909 -14.030  0.00-15.00           O  
ATOM   4113  N   LYN   254     -18.958 -30.021 -16.057  0.00-15.00           N  
ATOM   4114  H   LYN   254     -18.779 -29.249 -16.667  0.00-15.00           H  
ATOM   4115  CA  LYN   254     -19.801 -31.143 -16.593  0.00-15.00           C  
ATOM   4116  HA  LYN   254     -20.522 -31.336 -15.840  0.00-15.00           H  
ATOM   4117  CB  LYN   254     -20.471 -30.739 -17.945  0.00-15.00           C  
ATOM   4118  HB2 LYN   254     -19.710 -30.388 -18.680  0.00-15.00           H  
ATOM   4119  HB3 LYN   254     -20.891 -31.569 -18.539  0.00-15.00           H  
ATOM   4120  CG  LYN   254     -21.567 -29.637 -17.889  0.00-15.00           C  
ATOM   4121  HG2 LYN   254     -22.403 -30.053 -17.380  0.00-15.00           H  
ATOM   4122  HG3 LYN   254     -21.134 -28.831 -17.310  0.00-15.00           H  
ATOM   4123  CD  LYN   254     -21.993 -29.127 -19.257  0.00-15.00           C  
ATOM   4124  HD2 LYN   254     -22.503 -29.963 -19.720  0.00-15.00           H  
ATOM   4125  HD3 LYN   254     -21.152 -28.885 -19.904  0.00-15.00           H  
ATOM   4126  CE  LYN   254     -22.937 -27.858 -19.078  0.00-15.00           C  
ATOM   4127  HE2 LYN   254     -23.786 -28.129 -18.502  0.00-15.00           H  
ATOM   4128  HE3 LYN   254     -22.315 -27.170 -18.591  0.00-15.00           H  
ATOM   4129  NZ  LYN   254     -23.341 -27.491 -20.437  0.00-15.00           N  
ATOM   4130  HZ1 LYN   254     -24.264 -27.821 -20.717  0.00-15.00           H  
ATOM   4131  HZ2 LYN   254     -23.450 -26.519 -20.356  0.00-15.00           H  
ATOM   4132  C   LYN   254     -18.958 -32.388 -16.720  0.00-15.00           C  
ATOM   4133  O   LYN   254     -19.414 -33.526 -16.391  0.00-15.00           O  
ATOM   4134  N   PHE   255     -17.667 -32.264 -17.042  0.00-15.00           N  
ATOM   4135  H   PHE   255     -17.227 -31.354 -17.239  0.00-15.00           H  
ATOM   4136  CA  PHE   255     -16.777 -33.442 -17.249  0.00-15.00           C  
ATOM   4137  HA  PHE   255     -17.325 -34.248 -17.659  0.00-15.00           H  
ATOM   4138  CB  PHE   255     -15.817 -33.127 -18.313  0.00-15.00           C  
ATOM   4139  HB2 PHE   255     -15.177 -33.954 -18.473  0.00-15.00           H  
ATOM   4140  HB3 PHE   255     -15.221 -32.307 -18.001  0.00-15.00           H  
ATOM   4141  CG  PHE   255     -16.432 -32.730 -19.664  0.00-15.00           C  
ATOM   4142  CD1 PHE   255     -16.872 -33.680 -20.698  0.00-15.00           C  
ATOM   4143  HD1 PHE   255     -16.748 -34.752 -20.460  0.00-15.00           H  
ATOM   4144  CE1 PHE   255     -17.468 -33.165 -21.840  0.00-15.00           C  
ATOM   4145  HE1 PHE   255     -17.747 -33.774 -22.686  0.00-15.00           H  
ATOM   4146  CZ  PHE   255     -17.509 -31.773 -22.082  0.00-15.00           C  
ATOM   4147  HZ  PHE   255     -17.938 -31.443 -23.015  0.00-15.00           H  
ATOM   4148  CE2 PHE   255     -17.030 -30.830 -21.133  0.00-15.00           C  
ATOM   4149  HE2 PHE   255     -17.043 -29.729 -21.326  0.00-15.00           H  
ATOM   4150  CD2 PHE   255     -16.505 -31.274 -19.939  0.00-15.00           C  
ATOM   4151  HD2 PHE   255     -16.135 -30.568 -19.241  0.00-15.00           H  
ATOM   4152  C   PHE   255     -16.083 -33.938 -15.982  0.00-15.00           C  
ATOM   4153  O   PHE   255     -16.087 -35.155 -15.731  0.00-15.00           O  
ATOM   4154  N   ARG   256     -15.492 -33.042 -15.152  0.00-15.00           N  
ATOM   4155  H   ARG   256     -15.610 -32.037 -15.439  0.00-15.00           H  
ATOM   4156  CA  ARG   256     -14.739 -33.275 -13.871  0.00-15.00           C  
ATOM   4157  HA  ARG   256     -14.970 -34.339 -13.636  0.00-15.00           H  
ATOM   4158  CB  ARG   256     -13.214 -33.149 -14.244  0.00-15.00           C  
ATOM   4159  HB2 ARG   256     -13.194 -32.082 -14.382  0.00-15.00           H  
ATOM   4160  HB3 ARG   256     -12.960 -33.771 -15.097  0.00-15.00           H  
ATOM   4161  CG  ARG   256     -12.368 -33.679 -13.164  0.00-15.00           C  
ATOM   4162  HG2 ARG   256     -12.429 -32.924 -12.366  0.00-15.00           H  
ATOM   4163  HG3 ARG   256     -12.746 -34.529 -12.608  0.00-15.00           H  
ATOM   4164  CD  ARG   256     -10.880 -33.939 -13.643  0.00-15.00           C  
ATOM   4165  HD2 ARG   256     -10.821 -34.448 -14.602  0.00-15.00           H  
ATOM   4166  HD3 ARG   256     -10.499 -32.864 -13.812  0.00-15.00           H  
ATOM   4167  NE  ARG   256     -10.088 -34.608 -12.636  0.00-15.00           N  
ATOM   4168  HE  ARG   256      -9.475 -34.012 -12.172  0.00-15.00           H  
ATOM   4169  CZ  ARG   256      -9.870 -35.895 -12.530  0.00-15.00           C  
ATOM   4170  NH1 ARG   256     -10.487 -36.781 -13.290  0.00-15.00           N  
ATOM   4171 HH11 ARG   256     -11.138 -36.600 -14.071  0.00-15.00           H  
ATOM   4172 HH12 ARG   256     -10.185 -37.709 -13.161  0.00-15.00           H  
ATOM   4173  NH2 ARG   256      -8.998 -36.402 -11.636  0.00-15.00           N  
ATOM   4174 HH21 ARG   256      -8.440 -35.697 -11.100  0.00-15.00           H  
ATOM   4175 HH22 ARG   256      -8.983 -37.355 -11.245  0.00-15.00           H  
ATOM   4176  C   ARG   256     -15.220 -32.444 -12.649  0.00-15.00           C  
ATOM   4177  O   ARG   256     -15.236 -31.188 -12.760  0.00-15.00           O  
ATOM   4178  N   MET   257     -15.507 -33.032 -11.464  0.00-15.00           N  
ATOM   4179  H   MET   257     -15.549 -34.073 -11.401  0.00-15.00           H  
ATOM   4180  CA  MET   257     -16.112 -32.321 -10.351  0.00-15.00           C  
ATOM   4181  HA  MET   257     -16.782 -31.564 -10.758  0.00-15.00           H  
ATOM   4182  CB  MET   257     -16.848 -33.460  -9.599  0.00-15.00           C  
ATOM   4183  HB2 MET   257     -17.528 -34.020 -10.336  0.00-15.00           H  
ATOM   4184  HB3 MET   257     -16.154 -34.151  -9.205  0.00-15.00           H  
ATOM   4185  CG  MET   257     -17.786 -32.893  -8.466  0.00-15.00           C  
ATOM   4186  HG2 MET   257     -18.359 -32.141  -8.961  0.00-15.00           H  
ATOM   4187  HG3 MET   257     -17.190 -32.352  -7.718  0.00-15.00           H  
ATOM   4188  SD  MET   257     -18.806 -34.207  -7.715  0.00-15.00           S  
ATOM   4189  CE  MET   257     -20.477 -33.454  -7.941  0.00-15.00           C  
ATOM   4190  HE1 MET   257     -21.195 -34.200  -7.667  0.00-15.00           H  
ATOM   4191  HE2 MET   257     -20.555 -32.676  -7.149  0.00-15.00           H  
ATOM   4192  HE3 MET   257     -20.753 -33.126  -8.907  0.00-15.00           H  
ATOM   4193  C   MET   257     -14.991 -31.696  -9.480  0.00-15.00           C  
ATOM   4194  O   MET   257     -13.957 -32.317  -9.224  0.00-15.00           O  
ATOM   4195  N   GLY   258     -15.202 -30.510  -8.948  0.00-15.00           N  
ATOM   4196  H   GLY   258     -16.148 -30.164  -9.319  0.00-15.00           H  
ATOM   4197  CA  GLY   258     -14.394 -29.800  -8.029  0.00-15.00           C  
ATOM   4198  HA2 GLY   258     -14.104 -30.575  -7.330  0.00-15.00           H  
ATOM   4199  HA3 GLY   258     -14.781 -28.970  -7.440  0.00-15.00           H  
ATOM   4200  C   GLY   258     -13.124 -29.225  -8.673  0.00-15.00           C  
ATOM   4201  O   GLY   258     -12.118 -28.944  -7.995  0.00-15.00           O  
ATOM   4202  N   LEU   259     -13.240 -28.713  -9.891  0.00-15.00           N  
ATOM   4203  H   LEU   259     -13.953 -29.169 -10.370  0.00-15.00           H  
ATOM   4204  CA  LEU   259     -12.227 -27.866 -10.618  0.00-15.00           C  
ATOM   4205  HA  LEU   259     -11.215 -28.244 -10.540  0.00-15.00           H  
ATOM   4206  CB  LEU   259     -12.610 -27.756 -12.112  0.00-15.00           C  
ATOM   4207  HB2 LEU   259     -12.002 -27.014 -12.608  0.00-15.00           H  
ATOM   4208  HB3 LEU   259     -13.623 -27.384 -12.081  0.00-15.00           H  
ATOM   4209  CG  LEU   259     -12.748 -29.082 -12.838  0.00-15.00           C  
ATOM   4210  HG  LEU   259     -13.534 -29.609 -12.331  0.00-15.00           H  
ATOM   4211  CD1 LEU   259     -13.161 -28.931 -14.274  0.00-15.00           C  
ATOM   4212 HD11 LEU   259     -14.217 -29.124 -14.434  0.00-15.00           H  
ATOM   4213 HD12 LEU   259     -12.821 -27.961 -14.695  0.00-15.00           H  
ATOM   4214 HD13 LEU   259     -12.743 -29.651 -14.857  0.00-15.00           H  
ATOM   4215  CD2 LEU   259     -11.418 -29.909 -12.741  0.00-15.00           C  
ATOM   4216 HD21 LEU   259     -11.110 -30.252 -11.734  0.00-15.00           H  
ATOM   4217 HD22 LEU   259     -10.630 -29.446 -13.254  0.00-15.00           H  
ATOM   4218 HD23 LEU   259     -11.511 -30.852 -13.246  0.00-15.00           H  
ATOM   4219  C   LEU   259     -12.146 -26.479  -9.961  0.00-15.00           C  
ATOM   4220  O   LEU   259     -13.151 -25.766  -9.931  0.00-15.00           O  
ATOM   4221  N   ILE   260     -10.948 -26.201  -9.326  0.00-15.00           N  
ATOM   4222  H   ILE   260     -10.295 -26.986  -9.283  0.00-15.00           H  
ATOM   4223  CA  ILE   260     -10.662 -25.167  -8.398  0.00-15.00           C  
ATOM   4224  HA  ILE   260      -9.589 -25.089  -8.283  0.00-15.00           H  
ATOM   4225  CB  ILE   260     -11.098 -23.772  -8.880  0.00-15.00           C  
ATOM   4226  HB  ILE   260     -12.082 -23.884  -9.330  0.00-15.00           H  
ATOM   4227  CG2 ILE   260     -11.054 -22.762  -7.760  0.00-15.00           C  
ATOM   4228 HG21 ILE   260     -10.746 -21.775  -8.025  0.00-15.00           H  
ATOM   4229 HG22 ILE   260     -10.380 -23.027  -6.992  0.00-15.00           H  
ATOM   4230 HG23 ILE   260     -11.992 -22.600  -7.282  0.00-15.00           H  
ATOM   4231  CG1 ILE   260     -10.199 -23.316 -10.076  0.00-15.00           C  
ATOM   4232 HG12 ILE   260     -10.019 -24.239 -10.665  0.00-15.00           H  
ATOM   4233 HG13 ILE   260      -9.297 -22.929  -9.662  0.00-15.00           H  
ATOM   4234  CD1 ILE   260     -10.877 -22.142 -10.831  0.00-15.00           C  
ATOM   4235 HD11 ILE   260     -11.719 -22.433 -11.467  0.00-15.00           H  
ATOM   4236 HD12 ILE   260     -10.184 -21.712 -11.472  0.00-15.00           H  
ATOM   4237 HD13 ILE   260     -11.158 -21.315 -10.234  0.00-15.00           H  
ATOM   4238  C   ILE   260     -11.259 -25.562  -7.019  0.00-15.00           C  
ATOM   4239  O   ILE   260     -12.433 -25.933  -6.868  0.00-15.00           O  
ATOM   4240  N   GLN   261     -10.395 -25.549  -5.986  0.00-15.00           N  
ATOM   4241  H   GLN   261      -9.445 -25.440  -6.260  0.00-15.00           H  
ATOM   4242  CA  GLN   261     -10.757 -25.945  -4.627  0.00-15.00           C  
ATOM   4243  HA  GLN   261     -11.666 -26.414  -4.536  0.00-15.00           H  
ATOM   4244  CB  GLN   261      -9.685 -26.944  -4.179  0.00-15.00           C  
ATOM   4245  HB2 GLN   261      -9.842 -27.060  -3.064  0.00-15.00           H  
ATOM   4246  HB3 GLN   261      -8.735 -26.474  -4.308  0.00-15.00           H  
ATOM   4247  CG  GLN   261      -9.631 -28.385  -4.790  0.00-15.00           C  
ATOM   4248  HG2 GLN   261      -9.511 -28.283  -5.837  0.00-15.00           H  
ATOM   4249  HG3 GLN   261      -8.738 -28.966  -4.418  0.00-15.00           H  
ATOM   4250  CD  GLN   261     -10.919 -29.101  -4.382  0.00-15.00           C  
ATOM   4251  OE1 GLN   261     -11.031 -29.749  -3.331  0.00-15.00           O  
ATOM   4252  NE2 GLN   261     -11.952 -29.001  -5.264  0.00-15.00           N  
ATOM   4253 HE21 GLN   261     -11.843 -28.507  -6.178  0.00-15.00           H  
ATOM   4254 HE22 GLN   261     -12.811 -29.533  -5.231  0.00-15.00           H  
ATOM   4255  C   GLN   261     -10.981 -24.778  -3.636  0.00-15.00           C  
ATOM   4256  O   GLN   261     -11.604 -24.845  -2.615  0.00-15.00           O  
ATOM   4257  N   THR   262     -10.345 -23.678  -3.990  0.00-15.00           N  
ATOM   4258  H   THR   262      -9.862 -23.618  -4.849  0.00-15.00           H  
ATOM   4259  CA  THR   262     -10.302 -22.458  -3.224  0.00-15.00           C  
ATOM   4260  HA  THR   262     -10.931 -22.519  -2.328  0.00-15.00           H  
ATOM   4261  CB  THR   262      -8.840 -22.145  -2.644  0.00-15.00           C  
ATOM   4262  HB  THR   262      -8.922 -21.384  -1.799  0.00-15.00           H  
ATOM   4263  CG2 THR   262      -8.187 -23.285  -1.931  0.00-15.00           C  
ATOM   4264 HG21 THR   262      -8.842 -23.601  -1.170  0.00-15.00           H  
ATOM   4265 HG22 THR   262      -7.185 -23.150  -1.600  0.00-15.00           H  
ATOM   4266 HG23 THR   262      -8.016 -24.142  -2.661  0.00-15.00           H  
ATOM   4267  OG1 THR   262      -7.941 -21.552  -3.497  0.00-15.00           O  
ATOM   4268  HG1 THR   262      -7.136 -21.927  -3.291  0.00-15.00           H  
ATOM   4269  C   THR   262     -10.854 -21.225  -3.962  0.00-15.00           C  
ATOM   4270  O   THR   262     -10.861 -21.137  -5.214  0.00-15.00           O  
ATOM   4271  N   ALA   263     -11.155 -20.196  -3.213  0.00-15.00           N  
ATOM   4272  H   ALA   263     -11.392 -20.332  -2.200  0.00-15.00           H  
ATOM   4273  CA  ALA   263     -11.496 -18.868  -3.714  0.00-15.00           C  
ATOM   4274  HA  ALA   263     -12.216 -19.039  -4.524  0.00-15.00           H  
ATOM   4275  CB  ALA   263     -12.183 -18.098  -2.600  0.00-15.00           C  
ATOM   4276  HB1 ALA   263     -11.447 -17.855  -1.783  0.00-15.00           H  
ATOM   4277  HB2 ALA   263     -13.103 -18.557  -2.208  0.00-15.00           H  
ATOM   4278  HB3 ALA   263     -12.400 -17.051  -2.933  0.00-15.00           H  
ATOM   4279  C   ALA   263     -10.267 -18.087  -4.273  0.00-15.00           C  
ATOM   4280  O   ALA   263     -10.403 -17.334  -5.265  0.00-15.00           O  
ATOM   4281  N   ASP   264      -9.109 -18.387  -3.699  0.00-15.00           N  
ATOM   4282  H   ASP   264      -9.134 -18.997  -2.904  0.00-15.00           H  
ATOM   4283  CA  ASP   264      -7.800 -17.861  -3.938  0.00-15.00           C  
ATOM   4284  HA  ASP   264      -7.831 -16.737  -3.929  0.00-15.00           H  
ATOM   4285  CB  ASP   264      -6.939 -18.347  -2.730  0.00-15.00           C  
ATOM   4286  HB2 ASP   264      -7.377 -17.890  -1.823  0.00-15.00           H  
ATOM   4287  HB3 ASP   264      -6.944 -19.373  -2.602  0.00-15.00           H  
ATOM   4288  CG  ASP   264      -5.511 -17.793  -2.795  0.00-15.00           C  
ATOM   4289  OD1 ASP   264      -5.359 -16.582  -2.960  0.00-15.00           O  
ATOM   4290  OD2 ASP   264      -4.531 -18.570  -2.574  0.00-15.00           O  
ATOM   4291  C   ASP   264      -7.375 -18.282  -5.311  0.00-15.00           C  
ATOM   4292  O   ASP   264      -6.897 -17.430  -6.132  0.00-15.00           O  
ATOM   4293  N   GLN   265      -7.445 -19.628  -5.595  0.00-15.00           N  
ATOM   4294  H   GLN   265      -7.861 -20.191  -4.861  0.00-15.00           H  
ATOM   4295  CA  GLN   265      -7.514 -20.269  -6.942  0.00-15.00           C  
ATOM   4296  HA  GLN   265      -6.502 -20.093  -7.340  0.00-15.00           H  
ATOM   4297  CB  GLN   265      -7.714 -21.795  -6.752  0.00-15.00           C  
ATOM   4298  HB2 GLN   265      -8.145 -22.086  -7.694  0.00-15.00           H  
ATOM   4299  HB3 GLN   265      -8.372 -22.057  -5.892  0.00-15.00           H  
ATOM   4300  CG  GLN   265      -6.283 -22.495  -6.596  0.00-15.00           C  
ATOM   4301  HG2 GLN   265      -5.766 -22.291  -7.562  0.00-15.00           H  
ATOM   4302  HG3 GLN   265      -5.628 -22.160  -5.876  0.00-15.00           H  
ATOM   4303  CD  GLN   265      -6.426 -23.955  -6.322  0.00-15.00           C  
ATOM   4304  OE1 GLN   265      -7.515 -24.491  -6.383  0.00-15.00           O  
ATOM   4305  NE2 GLN   265      -5.389 -24.518  -5.707  0.00-15.00           N  
ATOM   4306 HE21 GLN   265      -4.501 -24.010  -5.740  0.00-15.00           H  
ATOM   4307 HE22 GLN   265      -5.546 -25.476  -5.415  0.00-15.00           H  
ATOM   4308  C   GLN   265      -8.394 -19.611  -7.934  0.00-15.00           C  
ATOM   4309  O   GLN   265      -7.975 -19.408  -9.028  0.00-15.00           O  
ATOM   4310  N   LEU   266      -9.679 -19.293  -7.581  0.00-15.00           N  
ATOM   4311  H   LEU   266     -10.023 -19.496  -6.628  0.00-15.00           H  
ATOM   4312  CA  LEU   266     -10.684 -18.767  -8.478  0.00-15.00           C  
ATOM   4313  HA  LEU   266     -10.669 -19.374  -9.364  0.00-15.00           H  
ATOM   4314  CB  LEU   266     -12.046 -18.811  -7.836  0.00-15.00           C  
ATOM   4315  HB2 LEU   266     -12.066 -19.814  -7.519  0.00-15.00           H  
ATOM   4316  HB3 LEU   266     -11.984 -18.163  -6.999  0.00-15.00           H  
ATOM   4317  CG  LEU   266     -13.193 -18.413  -8.661  0.00-15.00           C  
ATOM   4318  HG  LEU   266     -12.919 -17.499  -9.171  0.00-15.00           H  
ATOM   4319  CD1 LEU   266     -13.522 -19.518  -9.684  0.00-15.00           C  
ATOM   4320 HD11 LEU   266     -13.851 -20.415  -9.088  0.00-15.00           H  
ATOM   4321 HD12 LEU   266     -14.360 -19.151 -10.265  0.00-15.00           H  
ATOM   4322 HD13 LEU   266     -12.626 -19.774 -10.262  0.00-15.00           H  
ATOM   4323  CD2 LEU   266     -14.473 -18.135  -7.766  0.00-15.00           C  
ATOM   4324 HD21 LEU   266     -14.334 -17.315  -7.117  0.00-15.00           H  
ATOM   4325 HD22 LEU   266     -15.302 -17.949  -8.493  0.00-15.00           H  
ATOM   4326 HD23 LEU   266     -14.860 -18.874  -7.128  0.00-15.00           H  
ATOM   4327  C   LEU   266     -10.288 -17.325  -8.820  0.00-15.00           C  
ATOM   4328  O   LEU   266     -10.330 -17.002  -9.987  0.00-15.00           O  
ATOM   4329  N   ARN   267      -9.798 -16.458  -7.866  0.00-15.00           N  
ATOM   4330  H   ARN   267      -9.955 -16.752  -6.892  0.00-15.00           H  
ATOM   4331  CA  ARN   267      -9.196 -15.160  -8.114  0.00-15.00           C  
ATOM   4332  HA  ARN   267      -9.970 -14.491  -8.403  0.00-15.00           H  
ATOM   4333  CB  ARN   267      -8.562 -14.630  -6.806  0.00-15.00           C  
ATOM   4334  HB2 ARN   267      -9.319 -14.708  -6.011  0.00-15.00           H  
ATOM   4335  HB3 ARN   267      -7.722 -15.210  -6.376  0.00-15.00           H  
ATOM   4336  CG  ARN   267      -8.048 -13.194  -6.930  0.00-15.00           C  
ATOM   4337  HG2 ARN   267      -7.125 -13.089  -7.468  0.00-15.00           H  
ATOM   4338  HG3 ARN   267      -8.682 -12.521  -7.534  0.00-15.00           H  
ATOM   4339  CD  ARN   267      -7.844 -12.469  -5.601  0.00-15.00           C  
ATOM   4340  HD2 ARN   267      -7.088 -11.634  -5.731  0.00-15.00           H  
ATOM   4341  HD3 ARN   267      -8.831 -12.096  -5.254  0.00-15.00           H  
ATOM   4342  NE  ARN   267      -7.396 -13.292  -4.588  0.00-15.00           N  
ATOM   4343  HE  ARN   267      -6.719 -13.981  -4.946  0.00-15.00           H  
ATOM   4344  CZ  ARN   267      -8.085 -13.705  -3.415  0.00-15.00           C  
ATOM   4345  NH1 ARN   267      -9.253 -13.492  -3.063  0.00-15.00           N  
ATOM   4346 HH11 ARN   267      -9.734 -13.195  -3.929  0.00-15.00           H  
ATOM   4347  NH2 ARN   267      -7.231 -14.379  -2.504  0.00-15.00           N  
ATOM   4348 HH21 ARN   267      -6.671 -13.716  -1.972  0.00-15.00           H  
ATOM   4349 HH22 ARN   267      -6.714 -15.282  -2.722  0.00-15.00           H  
ATOM   4350  C   ARN   267      -8.099 -15.257  -9.148  0.00-15.00           C  
ATOM   4351  O   ARN   267      -7.956 -14.298  -9.862  0.00-15.00           O  
ATOM   4352  N   PHE   268      -7.180 -16.198  -9.004  0.00-15.00           N  
ATOM   4353  H   PHE   268      -7.228 -16.968  -8.261  0.00-15.00           H  
ATOM   4354  CA  PHE   268      -5.965 -16.369  -9.815  0.00-15.00           C  
ATOM   4355  HA  PHE   268      -5.396 -15.408  -9.882  0.00-15.00           H  
ATOM   4356  CB  PHE   268      -4.978 -17.300  -9.138  0.00-15.00           C  
ATOM   4357  HB2 PHE   268      -5.098 -18.357  -9.409  0.00-15.00           H  
ATOM   4358  HB3 PHE   268      -5.316 -17.468  -8.069  0.00-15.00           H  
ATOM   4359  CG  PHE   268      -3.535 -16.848  -9.354  0.00-15.00           C  
ATOM   4360  CD1 PHE   268      -2.840 -16.260  -8.306  0.00-15.00           C  
ATOM   4361  HD1 PHE   268      -3.360 -16.119  -7.358  0.00-15.00           H  
ATOM   4362  CE1 PHE   268      -1.421 -16.072  -8.334  0.00-15.00           C  
ATOM   4363  HE1 PHE   268      -0.856 -15.666  -7.500  0.00-15.00           H  
ATOM   4364  CZ  PHE   268      -0.768 -16.519  -9.467  0.00-15.00           C  
ATOM   4365  HZ  PHE   268       0.295 -16.412  -9.374  0.00-15.00           H  
ATOM   4366  CE2 PHE   268      -1.420 -17.051 -10.581  0.00-15.00           C  
ATOM   4367  HE2 PHE   268      -0.816 -17.282 -11.430  0.00-15.00           H  
ATOM   4368  CD2 PHE   268      -2.835 -17.208 -10.532  0.00-15.00           C  
ATOM   4369  HD2 PHE   268      -3.394 -17.563 -11.443  0.00-15.00           H  
ATOM   4370  C   PHE   268      -6.361 -16.683 -11.294  0.00-15.00           C  
ATOM   4371  O   PHE   268      -5.784 -16.280 -12.279  0.00-15.00           O  
ATOM   4372  N   SER   269      -7.475 -17.355 -11.508  0.00-15.00           N  
ATOM   4373  H   SER   269      -7.936 -17.792 -10.713  0.00-15.00           H  
ATOM   4374  CA  SER   269      -7.946 -17.710 -12.857  0.00-15.00           C  
ATOM   4375  HA  SER   269      -7.045 -18.222 -13.366  0.00-15.00           H  
ATOM   4376  CB  SER   269      -9.094 -18.758 -12.797  0.00-15.00           C  
ATOM   4377  HB2 SER   269      -9.056 -19.251 -13.740  0.00-15.00           H  
ATOM   4378  HB3 SER   269      -8.892 -19.562 -12.016  0.00-15.00           H  
ATOM   4379  OG  SER   269     -10.328 -18.123 -12.616  0.00-15.00           O  
ATOM   4380  HG  SER   269     -10.338 -17.872 -11.725  0.00-15.00           H  
ATOM   4381  C   SER   269      -8.332 -16.477 -13.710  0.00-15.00           C  
ATOM   4382  O   SER   269      -8.098 -16.508 -14.940  0.00-15.00           O  
ATOM   4383  N   TYR   270      -8.947 -15.468 -13.037  0.00-15.00           N  
ATOM   4384  H   TYR   270      -9.074 -15.592 -12.010  0.00-15.00           H  
ATOM   4385  CA  TYR   270      -9.260 -14.260 -13.725  0.00-15.00           C  
ATOM   4386  HA  TYR   270      -9.646 -14.482 -14.681  0.00-15.00           H  
ATOM   4387  CB  TYR   270     -10.179 -13.292 -12.914  0.00-15.00           C  
ATOM   4388  HB2 TYR   270      -9.856 -13.211 -11.835  0.00-15.00           H  
ATOM   4389  HB3 TYR   270     -10.038 -12.266 -13.346  0.00-15.00           H  
ATOM   4390  CG  TYR   270     -11.648 -13.623 -12.957  0.00-15.00           C  
ATOM   4391  CD1 TYR   270     -12.180 -14.714 -12.235  0.00-15.00           C  
ATOM   4392  HD1 TYR   270     -11.459 -15.343 -11.748  0.00-15.00           H  
ATOM   4393  CE1 TYR   270     -13.558 -15.019 -12.326  0.00-15.00           C  
ATOM   4394  HE1 TYR   270     -13.864 -15.987 -11.899  0.00-15.00           H  
ATOM   4395  CZ  TYR   270     -14.428 -14.203 -13.079  0.00-15.00           C  
ATOM   4396  OH  TYR   270     -15.724 -14.579 -13.324  0.00-15.00           O  
ATOM   4397  HH  TYR   270     -16.035 -15.089 -12.590  0.00-15.00           H  
ATOM   4398  CE2 TYR   270     -13.879 -13.037 -13.725  0.00-15.00           C  
ATOM   4399  HE2 TYR   270     -14.519 -12.338 -14.306  0.00-15.00           H  
ATOM   4400  CD2 TYR   270     -12.519 -12.712 -13.648  0.00-15.00           C  
ATOM   4401  HD2 TYR   270     -12.171 -11.829 -14.156  0.00-15.00           H  
ATOM   4402  C   TYR   270      -7.953 -13.495 -13.996  0.00-15.00           C  
ATOM   4403  O   TYR   270      -7.816 -12.951 -15.060  0.00-15.00           O  
ATOM   4404  N   LEU   271      -7.053 -13.353 -12.985  0.00-15.00           N  
ATOM   4405  H   LEU   271      -7.233 -13.948 -12.212  0.00-15.00           H  
ATOM   4406  CA  LEU   271      -5.748 -12.797 -13.020  0.00-15.00           C  
ATOM   4407  HA  LEU   271      -5.978 -11.772 -13.276  0.00-15.00           H  
ATOM   4408  CB  LEU   271      -5.009 -12.779 -11.651  0.00-15.00           C  
ATOM   4409  HB2 LEU   271      -4.867 -13.799 -11.306  0.00-15.00           H  
ATOM   4410  HB3 LEU   271      -4.043 -12.505 -11.857  0.00-15.00           H  
ATOM   4411  CG  LEU   271      -5.540 -11.780 -10.586  0.00-15.00           C  
ATOM   4412  HG  LEU   271      -6.607 -12.012 -10.587  0.00-15.00           H  
ATOM   4413  CD1 LEU   271      -4.888 -12.006  -9.177  0.00-15.00           C  
ATOM   4414 HD11 LEU   271      -4.927 -13.072  -8.886  0.00-15.00           H  
ATOM   4415 HD12 LEU   271      -5.415 -11.389  -8.463  0.00-15.00           H  
ATOM   4416 HD13 LEU   271      -3.778 -11.855  -9.151  0.00-15.00           H  
ATOM   4417  CD2 LEU   271      -5.457 -10.324 -11.056  0.00-15.00           C  
ATOM   4418 HD21 LEU   271      -4.515 -10.055 -11.518  0.00-15.00           H  
ATOM   4419 HD22 LEU   271      -6.260 -10.051 -11.699  0.00-15.00           H  
ATOM   4420 HD23 LEU   271      -5.587  -9.722 -10.229  0.00-15.00           H  
ATOM   4421  C   LEU   271      -4.932 -13.233 -14.182  0.00-15.00           C  
ATOM   4422  O   LEU   271      -4.117 -12.438 -14.720  0.00-15.00           O  
ATOM   4423  N   ALA   272      -4.967 -14.487 -14.584  0.00-15.00           N  
ATOM   4424  H   ALA   272      -5.400 -15.067 -13.945  0.00-15.00           H  
ATOM   4425  CA  ALA   272      -4.321 -15.079 -15.748  0.00-15.00           C  
ATOM   4426  HA  ALA   272      -3.266 -14.713 -15.693  0.00-15.00           H  
ATOM   4427  CB  ALA   272      -4.210 -16.614 -15.609  0.00-15.00           C  
ATOM   4428  HB1 ALA   272      -3.884 -17.061 -14.616  0.00-15.00           H  
ATOM   4429  HB2 ALA   272      -3.581 -17.086 -16.424  0.00-15.00           H  
ATOM   4430  HB3 ALA   272      -5.197 -17.062 -15.750  0.00-15.00           H  
ATOM   4431  C   ALA   272      -4.898 -14.724 -17.078  0.00-15.00           C  
ATOM   4432  O   ALA   272      -4.159 -14.366 -18.053  0.00-15.00           O  
ATOM   4433  N   VAL   273      -6.257 -14.661 -17.171  0.00-15.00           N  
ATOM   4434  H   VAL   273      -6.816 -14.862 -16.460  0.00-15.00           H  
ATOM   4435  CA  VAL   273      -6.975 -14.390 -18.421  0.00-15.00           C  
ATOM   4436  HA  VAL   273      -6.434 -14.985 -19.224  0.00-15.00           H  
ATOM   4437  CB  VAL   273      -8.457 -14.909 -18.342  0.00-15.00           C  
ATOM   4438  HB  VAL   273      -8.961 -14.395 -17.531  0.00-15.00           H  
ATOM   4439  CG1 VAL   273      -9.267 -14.768 -19.641  0.00-15.00           C  
ATOM   4440 HG11 VAL   273      -9.636 -13.731 -19.650  0.00-15.00           H  
ATOM   4441 HG12 VAL   273      -8.627 -15.057 -20.457  0.00-15.00           H  
ATOM   4442 HG13 VAL   273     -10.224 -15.302 -19.578  0.00-15.00           H  
ATOM   4443  CG2 VAL   273      -8.461 -16.369 -18.048  0.00-15.00           C  
ATOM   4444 HG21 VAL   273      -7.747 -16.719 -17.319  0.00-15.00           H  
ATOM   4445 HG22 VAL   273      -8.212 -16.868 -19.006  0.00-15.00           H  
ATOM   4446 HG23 VAL   273      -9.531 -16.607 -17.753  0.00-15.00           H  
ATOM   4447  C   VAL   273      -6.939 -12.898 -18.846  0.00-15.00           C  
ATOM   4448  O   VAL   273      -6.719 -12.592 -20.004  0.00-15.00           O  
ATOM   4449  N   ILE   274      -7.150 -12.054 -17.887  0.00-15.00           N  
ATOM   4450  H   ILE   274      -7.162 -12.367 -16.922  0.00-15.00           H  
ATOM   4451  CA  ILE   274      -7.189 -10.593 -18.148  0.00-15.00           C  
ATOM   4452  HA  ILE   274      -7.979 -10.349 -18.907  0.00-15.00           H  
ATOM   4453  CB  ILE   274      -7.491  -9.824 -16.858  0.00-15.00           C  
ATOM   4454  HB  ILE   274      -6.881 -10.230 -16.075  0.00-15.00           H  
ATOM   4455  CG2 ILE   274      -7.155  -8.328 -17.005  0.00-15.00           C  
ATOM   4456 HG21 ILE   274      -6.208  -8.281 -17.576  0.00-15.00           H  
ATOM   4457 HG22 ILE   274      -7.094  -7.844 -16.021  0.00-15.00           H  
ATOM   4458 HG23 ILE   274      -7.821  -7.791 -17.584  0.00-15.00           H  
ATOM   4459  CG1 ILE   274      -8.884 -10.018 -16.444  0.00-15.00           C  
ATOM   4460 HG12 ILE   274      -9.591  -9.421 -17.138  0.00-15.00           H  
ATOM   4461 HG13 ILE   274      -9.262 -11.019 -16.606  0.00-15.00           H  
ATOM   4462  CD1 ILE   274      -9.149  -9.667 -14.988  0.00-15.00           C  
ATOM   4463 HD11 ILE   274      -8.360  -8.997 -14.515  0.00-15.00           H  
ATOM   4464 HD12 ILE   274     -10.074  -9.136 -14.813  0.00-15.00           H  
ATOM   4465 HD13 ILE   274      -9.245 -10.603 -14.386  0.00-15.00           H  
ATOM   4466  C   ILE   274      -5.797 -10.162 -18.697  0.00-15.00           C  
ATOM   4467  O   ILE   274      -5.712  -9.491 -19.739  0.00-15.00           O  
ATOM   4468  N   GLH   275      -4.750 -10.655 -18.007  0.00-15.00           N  
ATOM   4469  H   GLH   275      -4.811 -11.246 -17.209  0.00-15.00           H  
ATOM   4470  CA  GLH   275      -3.427 -10.218 -18.368  0.00-15.00           C  
ATOM   4471  HA  GLH   275      -3.361  -9.144 -18.423  0.00-15.00           H  
ATOM   4472  CB  GLH   275      -2.439 -10.567 -17.251  0.00-15.00           C  
ATOM   4473  HB2 GLH   275      -2.484 -11.666 -17.100  0.00-15.00           H  
ATOM   4474  HB3 GLH   275      -2.827 -10.024 -16.421  0.00-15.00           H  
ATOM   4475  CG  GLH   275      -0.984 -10.290 -17.563  0.00-15.00           C  
ATOM   4476  HG2 GLH   275      -0.344 -10.813 -16.825  0.00-15.00           H  
ATOM   4477  HG3 GLH   275      -0.786 -10.707 -18.559  0.00-15.00           H  
ATOM   4478  CD  GLH   275      -0.731  -8.843 -17.582  0.00-15.00           C  
ATOM   4479  OE1 GLH   275      -1.544  -8.086 -16.841  0.00-15.00           O  
ATOM   4480  OE2 GLH   275       0.301  -8.443 -18.140  0.00-15.00           O  
ATOM   4481  HE1 GLH   275      -1.129  -7.330 -16.491  0.00-15.00           H  
ATOM   4482  C   GLH   275      -2.980 -10.791 -19.702  0.00-15.00           C  
ATOM   4483  O   GLH   275      -2.544 -10.038 -20.564  0.00-15.00           O  
ATOM   4484  N   GLY   276      -3.327 -12.042 -19.881  0.00-15.00           N  
ATOM   4485  H   GLY   276      -3.837 -12.506 -19.162  0.00-15.00           H  
ATOM   4486  CA  GLY   276      -3.061 -12.729 -21.114  0.00-15.00           C  
ATOM   4487  HA2 GLY   276      -2.019 -12.577 -21.444  0.00-15.00           H  
ATOM   4488  HA3 GLY   276      -3.286 -13.803 -20.958  0.00-15.00           H  
ATOM   4489  C   GLY   276      -3.867 -12.215 -22.347  0.00-15.00           C  
ATOM   4490  O   GLY   276      -3.452 -12.464 -23.467  0.00-15.00           O  
ATOM   4491  N   ALA   277      -4.917 -11.391 -22.168  0.00-15.00           N  
ATOM   4492  H   ALA   277      -5.030 -11.086 -21.209  0.00-15.00           H  
ATOM   4493  CA  ALA   277      -5.688 -10.783 -23.203  0.00-15.00           C  
ATOM   4494  HA  ALA   277      -6.052 -11.520 -23.911  0.00-15.00           H  
ATOM   4495  CB  ALA   277      -6.928 -10.107 -22.621  0.00-15.00           C  
ATOM   4496  HB1 ALA   277      -6.710  -9.656 -21.645  0.00-15.00           H  
ATOM   4497  HB2 ALA   277      -7.740 -10.834 -22.454  0.00-15.00           H  
ATOM   4498  HB3 ALA   277      -7.329  -9.298 -23.221  0.00-15.00           H  
ATOM   4499  C   ALA   277      -4.817  -9.851 -23.932  0.00-15.00           C  
ATOM   4500  O   ALA   277      -4.954  -9.641 -25.161  0.00-15.00           O  
ATOM   4501  N   LYN   278      -4.013  -9.081 -23.188  0.00-15.00           N  
ATOM   4502  H   LYN   278      -4.170  -8.930 -22.197  0.00-15.00           H  
ATOM   4503  CA  LYN   278      -3.069  -8.175 -23.740  0.00-15.00           C  
ATOM   4504  HA  LYN   278      -3.692  -7.270 -23.966  0.00-15.00           H  
ATOM   4505  CB  LYN   278      -2.015  -7.722 -22.703  0.00-15.00           C  
ATOM   4506  HB2 LYN   278      -1.422  -8.610 -22.434  0.00-15.00           H  
ATOM   4507  HB3 LYN   278      -1.359  -7.050 -23.191  0.00-15.00           H  
ATOM   4508  CG  LYN   278      -2.557  -7.035 -21.503  0.00-15.00           C  
ATOM   4509  HG2 LYN   278      -3.117  -6.118 -21.750  0.00-15.00           H  
ATOM   4510  HG3 LYN   278      -3.210  -7.747 -20.917  0.00-15.00           H  
ATOM   4511  CD  LYN   278      -1.424  -6.593 -20.598  0.00-15.00           C  
ATOM   4512  HD2 LYN   278      -0.818  -7.448 -20.276  0.00-15.00           H  
ATOM   4513  HD3 LYN   278      -0.734  -5.993 -21.169  0.00-15.00           H  
ATOM   4514  CE  LYN   278      -1.898  -5.805 -19.389  0.00-15.00           C  
ATOM   4515  HE2 LYN   278      -2.485  -4.943 -19.742  0.00-15.00           H  
ATOM   4516  HE3 LYN   278      -2.643  -6.365 -18.857  0.00-15.00           H  
ATOM   4517  NZ  LYN   278      -0.767  -5.395 -18.495  0.00-15.00           N  
ATOM   4518  HZ1 LYN   278       0.096  -5.377 -18.997  0.00-15.00           H  
ATOM   4519  HZ2 LYN   278      -0.713  -6.069 -17.751  0.00-15.00           H  
ATOM   4520  C   LYN   278      -2.420  -8.759 -25.012  0.00-15.00           C  
ATOM   4521  O   LYN   278      -2.288  -8.028 -26.013  0.00-15.00           O  
ATOM   4522  N   PHE   279      -1.974  -9.978 -24.865  0.00-15.00           N  
ATOM   4523  H   PHE   279      -2.328 -10.477 -24.123  0.00-15.00           H  
ATOM   4524  CA  PHE   279      -1.332 -10.665 -26.016  0.00-15.00           C  
ATOM   4525  HA  PHE   279      -0.587  -9.989 -26.350  0.00-15.00           H  
ATOM   4526  CB  PHE   279      -0.630 -11.908 -25.454  0.00-15.00           C  
ATOM   4527  HB2 PHE   279       0.009 -11.658 -24.624  0.00-15.00           H  
ATOM   4528  HB3 PHE   279      -1.384 -12.609 -25.108  0.00-15.00           H  
ATOM   4529  CG  PHE   279       0.218 -12.638 -26.455  0.00-15.00           C  
ATOM   4530  CD1 PHE   279      -0.350 -13.525 -27.365  0.00-15.00           C  
ATOM   4531  HD1 PHE   279      -1.417 -13.627 -27.412  0.00-15.00           H  
ATOM   4532  CE1 PHE   279       0.498 -14.262 -28.207  0.00-15.00           C  
ATOM   4533  HE1 PHE   279       0.080 -15.097 -28.722  0.00-15.00           H  
ATOM   4534  CZ  PHE   279       1.883 -14.068 -28.192  0.00-15.00           C  
ATOM   4535  HZ  PHE   279       2.523 -14.679 -28.772  0.00-15.00           H  
ATOM   4536  CE2 PHE   279       2.401 -13.110 -27.347  0.00-15.00           C  
ATOM   4537  HE2 PHE   279       3.418 -13.032 -27.175  0.00-15.00           H  
ATOM   4538  CD2 PHE   279       1.587 -12.422 -26.458  0.00-15.00           C  
ATOM   4539  HD2 PHE   279       2.046 -11.787 -25.764  0.00-15.00           H  
ATOM   4540  C   PHE   279      -2.280 -10.980 -27.110  0.00-15.00           C  
ATOM   4541  O   PHE   279      -1.978 -10.729 -28.301  0.00-15.00           O  
ATOM   4542  N   ILE   280      -3.461 -11.569 -26.684  0.00-15.00           N  
ATOM   4543  H   ILE   280      -3.488 -11.933 -25.764  0.00-15.00           H  
ATOM   4544  CA  ILE   280      -4.505 -11.846 -27.681  0.00-15.00           C  
ATOM   4545  HA  ILE   280      -4.092 -12.551 -28.382  0.00-15.00           H  
ATOM   4546  CB  ILE   280      -5.753 -12.357 -26.970  0.00-15.00           C  
ATOM   4547  HB  ILE   280      -6.129 -11.632 -26.280  0.00-15.00           H  
ATOM   4548  CG2 ILE   280      -6.855 -12.699 -28.020  0.00-15.00           C  
ATOM   4549 HG21 ILE   280      -7.187 -13.735 -27.890  0.00-15.00           H  
ATOM   4550 HG22 ILE   280      -7.697 -12.025 -27.889  0.00-15.00           H  
ATOM   4551 HG23 ILE   280      -6.410 -12.555 -29.030  0.00-15.00           H  
ATOM   4552  CG1 ILE   280      -5.445 -13.647 -26.205  0.00-15.00           C  
ATOM   4553 HG12 ILE   280      -6.284 -13.964 -25.524  0.00-15.00           H  
ATOM   4554 HG13 ILE   280      -4.608 -13.386 -25.554  0.00-15.00           H  
ATOM   4555  CD1 ILE   280      -4.878 -14.817 -27.017  0.00-15.00           C  
ATOM   4556 HD11 ILE   280      -4.759 -14.476 -28.095  0.00-15.00           H  
ATOM   4557 HD12 ILE   280      -5.644 -15.590 -26.952  0.00-15.00           H  
ATOM   4558 HD13 ILE   280      -3.995 -15.133 -26.557  0.00-15.00           H  
ATOM   4559  C   ILE   280      -4.833 -10.638 -28.516  0.00-15.00           C  
ATOM   4560  O   ILE   280      -5.149 -10.762 -29.691  0.00-15.00           O  
ATOM   4561  N   MET   281      -4.883  -9.471 -27.847  0.00-15.00           N  
ATOM   4562  H   MET   281      -4.724  -9.448 -26.882  0.00-15.00           H  
ATOM   4563  CA  MET   281      -5.329  -8.281 -28.593  0.00-15.00           C  
ATOM   4564  HA  MET   281      -5.928  -8.532 -29.473  0.00-15.00           H  
ATOM   4565  CB  MET   281      -6.160  -7.368 -27.661  0.00-15.00           C  
ATOM   4566  HB2 MET   281      -5.504  -6.870 -26.933  0.00-15.00           H  
ATOM   4567  HB3 MET   281      -6.629  -6.587 -28.237  0.00-15.00           H  
ATOM   4568  CG  MET   281      -7.235  -8.132 -26.907  0.00-15.00           C  
ATOM   4569  HG2 MET   281      -7.678  -7.481 -26.125  0.00-15.00           H  
ATOM   4570  HG3 MET   281      -6.798  -8.955 -26.330  0.00-15.00           H  
ATOM   4571  SD  MET   281      -8.491  -8.867 -27.889  0.00-15.00           S  
ATOM   4572  CE  MET   281      -9.462  -7.458 -28.465  0.00-15.00           C  
ATOM   4573  HE1 MET   281      -8.951  -6.488 -28.314  0.00-15.00           H  
ATOM   4574  HE2 MET   281      -9.683  -7.527 -29.510  0.00-15.00           H  
ATOM   4575  HE3 MET   281     -10.417  -7.429 -27.916  0.00-15.00           H  
ATOM   4576  C   MET   281      -4.112  -7.485 -29.131  0.00-15.00           C  
ATOM   4577  O   MET   281      -4.243  -6.264 -29.395  0.00-15.00           O  
ATOM   4578  N   GLY   282      -2.994  -8.085 -29.427  0.00-15.00           N  
ATOM   4579  H   GLY   282      -2.852  -8.962 -28.982  0.00-15.00           H  
ATOM   4580  CA  GLY   282      -2.003  -7.477 -30.277  0.00-15.00           C  
ATOM   4581  HA2 GLY   282      -1.805  -8.117 -31.128  0.00-15.00           H  
ATOM   4582  HA3 GLY   282      -2.450  -6.581 -30.672  0.00-15.00           H  
ATOM   4583  C   GLY   282      -0.662  -7.101 -29.653  0.00-15.00           C  
ATOM   4584  O   GLY   282       0.289  -6.830 -30.351  0.00-15.00           O  
ATOM   4585  N   ASH   283      -0.650  -6.891 -28.316  0.00-15.00           N  
ATOM   4586  H   ASH   283      -1.467  -7.153 -27.775  0.00-15.00           H  
ATOM   4587  CA  ASH   283       0.554  -6.341 -27.703  0.00-15.00           C  
ATOM   4588  HA  ASH   283       0.988  -5.464 -28.243  0.00-15.00           H  
ATOM   4589  CB  ASH   283       0.301  -5.933 -26.261  0.00-15.00           C  
ATOM   4590  HB2 ASH   283      -0.585  -5.370 -26.191  0.00-15.00           H  
ATOM   4591  HB3 ASH   283       0.089  -6.865 -25.682  0.00-15.00           H  
ATOM   4592  CG  ASH   283       1.475  -5.279 -25.519  0.00-15.00           C  
ATOM   4593  OD1 ASH   283       2.625  -5.331 -26.190  0.00-15.00           O  
ATOM   4594  OD2 ASH   283       1.325  -4.703 -24.405  0.00-15.00           O  
ATOM   4595  HD1 ASH   283       3.273  -4.896 -25.653  0.00-15.00           H  
ATOM   4596  C   ASH   283       1.580  -7.487 -27.864  0.00-15.00           C  
ATOM   4597  O   ASH   283       1.553  -8.435 -27.107  0.00-15.00           O  
ATOM   4598  N   SER   284       2.612  -7.276 -28.762  0.00-15.00           N  
ATOM   4599  H   SER   284       2.639  -6.467 -29.339  0.00-15.00           H  
ATOM   4600  CA  SER   284       3.550  -8.334 -29.052  0.00-15.00           C  
ATOM   4601  HA  SER   284       3.096  -9.291 -29.089  0.00-15.00           H  
ATOM   4602  CB  SER   284       4.214  -8.051 -30.422  0.00-15.00           C  
ATOM   4603  HB2 SER   284       4.708  -7.113 -30.353  0.00-15.00           H  
ATOM   4604  HB3 SER   284       3.401  -8.112 -31.163  0.00-15.00           H  
ATOM   4605  OG  SER   284       5.113  -9.041 -30.715  0.00-15.00           O  
ATOM   4606  HG  SER   284       5.762  -8.729 -31.279  0.00-15.00           H  
ATOM   4607  C   SER   284       4.609  -8.439 -27.972  0.00-15.00           C  
ATOM   4608  O   SER   284       5.103  -9.511 -27.650  0.00-15.00           O  
ATOM   4609  N   SER   285       4.941  -7.239 -27.459  0.00-15.00           N  
ATOM   4610  H   SER   285       4.437  -6.394 -27.734  0.00-15.00           H  
ATOM   4611  CA  SER   285       6.009  -7.074 -26.489  0.00-15.00           C  
ATOM   4612  HA  SER   285       6.888  -7.602 -26.903  0.00-15.00           H  
ATOM   4613  CB  SER   285       6.384  -5.607 -26.294  0.00-15.00           C  
ATOM   4614  HB2 SER   285       6.464  -5.061 -27.215  0.00-15.00           H  
ATOM   4615  HB3 SER   285       7.309  -5.526 -25.683  0.00-15.00           H  
ATOM   4616  OG  SER   285       5.346  -5.029 -25.541  0.00-15.00           O  
ATOM   4617  HG  SER   285       4.989  -4.269 -26.005  0.00-15.00           H  
ATOM   4618  C   SER   285       5.618  -7.692 -25.079  0.00-15.00           C  
ATOM   4619  O   SER   285       6.535  -8.054 -24.294  0.00-15.00           O  
ATOM   4620  N   VAL   286       4.318  -7.851 -24.761  0.00-15.00           N  
ATOM   4621  H   VAL   286       3.722  -8.022 -25.583  0.00-15.00           H  
ATOM   4622  CA  VAL   286       3.926  -8.270 -23.471  0.00-15.00           C  
ATOM   4623  HA  VAL   286       4.357  -7.529 -22.787  0.00-15.00           H  
ATOM   4624  CB  VAL   286       2.387  -8.283 -23.353  0.00-15.00           C  
ATOM   4625  HB  VAL   286       2.014  -7.385 -23.814  0.00-15.00           H  
ATOM   4626  CG1 VAL   286       1.785  -9.430 -24.147  0.00-15.00           C  
ATOM   4627 HG11 VAL   286       0.957  -9.029 -24.694  0.00-15.00           H  
ATOM   4628 HG12 VAL   286       2.567  -9.844 -24.845  0.00-15.00           H  
ATOM   4629 HG13 VAL   286       1.452 -10.229 -23.506  0.00-15.00           H  
ATOM   4630  CG2 VAL   286       1.969  -8.448 -21.972  0.00-15.00           C  
ATOM   4631 HG21 VAL   286       2.559  -7.720 -21.375  0.00-15.00           H  
ATOM   4632 HG22 VAL   286       2.114  -9.408 -21.525  0.00-15.00           H  
ATOM   4633 HG23 VAL   286       0.935  -8.179 -22.017  0.00-15.00           H  
ATOM   4634  C   VAL   286       4.538  -9.610 -23.084  0.00-15.00           C  
ATOM   4635  O   VAL   286       4.756  -9.891 -21.922  0.00-15.00           O  
ATOM   4636  N   GLN   287       4.719 -10.548 -24.086  0.00-15.00           N  
ATOM   4637  H   GLN   287       4.291 -10.349 -24.933  0.00-15.00           H  
ATOM   4638  CA  GLN   287       5.152 -11.858 -23.753  0.00-15.00           C  
ATOM   4639  HA  GLN   287       4.477 -12.230 -22.992  0.00-15.00           H  
ATOM   4640  CB  GLN   287       5.074 -12.762 -24.980  0.00-15.00           C  
ATOM   4641  HB2 GLN   287       4.022 -12.750 -25.327  0.00-15.00           H  
ATOM   4642  HB3 GLN   287       5.685 -12.279 -25.777  0.00-15.00           H  
ATOM   4643  CG  GLN   287       5.495 -14.183 -24.642  0.00-15.00           C  
ATOM   4644  HG2 GLN   287       6.560 -14.254 -24.322  0.00-15.00           H  
ATOM   4645  HG3 GLN   287       4.927 -14.539 -23.767  0.00-15.00           H  
ATOM   4646  CD  GLN   287       5.327 -15.135 -25.795  0.00-15.00           C  
ATOM   4647  OE1 GLN   287       4.768 -14.825 -26.844  0.00-15.00           O  
ATOM   4648  NE2 GLN   287       5.870 -16.332 -25.674  0.00-15.00           N  
ATOM   4649 HE21 GLN   287       6.299 -16.776 -26.524  0.00-15.00           H  
ATOM   4650 HE22 GLN   287       5.593 -16.856 -24.864  0.00-15.00           H  
ATOM   4651  C   GLN   287       6.537 -11.880 -23.182  0.00-15.00           C  
ATOM   4652  O   GLN   287       6.943 -12.722 -22.344  0.00-15.00           O  
ATOM   4653  N   ASH   288       7.419 -10.995 -23.660  0.00-15.00           N  
ATOM   4654  H   ASH   288       7.156 -10.436 -24.464  0.00-15.00           H  
ATOM   4655  CA  ASH   288       8.787 -10.850 -23.133  0.00-15.00           C  
ATOM   4656  HA  ASH   288       9.256 -11.850 -23.125  0.00-15.00           H  
ATOM   4657  CB  ASH   288       9.647  -9.940 -24.067  0.00-15.00           C  
ATOM   4658  HB2 ASH   288       9.261  -8.932 -24.110  0.00-15.00           H  
ATOM   4659  HB3 ASH   288      10.630  -9.928 -23.709  0.00-15.00           H  
ATOM   4660  CG  ASH   288       9.748 -10.523 -25.438  0.00-15.00           C  
ATOM   4661  OD1 ASH   288       9.765 -11.853 -25.554  0.00-15.00           O  
ATOM   4662  OD2 ASH   288       9.716  -9.747 -26.374  0.00-15.00           O  
ATOM   4663  HD1 ASH   288       8.941 -12.196 -25.746  0.00-15.00           H  
ATOM   4664  C   ASH   288       8.795 -10.301 -21.736  0.00-15.00           C  
ATOM   4665  O   ASH   288       9.743 -10.554 -20.969  0.00-15.00           O  
ATOM   4666  N   GLN   289       7.762  -9.527 -21.417  0.00-15.00           N  
ATOM   4667  H   GLN   289       7.198  -9.160 -22.123  0.00-15.00           H  
ATOM   4668  CA  GLN   289       7.652  -9.003 -20.099  0.00-15.00           C  
ATOM   4669  HA  GLN   289       8.619  -8.645 -19.775  0.00-15.00           H  
ATOM   4670  CB  GLN   289       6.647  -7.749 -20.088  0.00-15.00           C  
ATOM   4671  HB2 GLN   289       6.513  -7.426 -19.060  0.00-15.00           H  
ATOM   4672  HB3 GLN   289       5.690  -8.034 -20.455  0.00-15.00           H  
ATOM   4673  CG  GLN   289       7.067  -6.609 -20.990  0.00-15.00           C  
ATOM   4674  HG2 GLN   289       7.907  -6.028 -20.704  0.00-15.00           H  
ATOM   4675  HG3 GLN   289       7.344  -7.035 -21.922  0.00-15.00           H  
ATOM   4676  CD  GLN   289       5.896  -5.662 -21.243  0.00-15.00           C  
ATOM   4677  OE1 GLN   289       4.961  -5.565 -20.464  0.00-15.00           O  
ATOM   4678  NE2 GLN   289       5.935  -5.082 -22.447  0.00-15.00           N  
ATOM   4679 HE21 GLN   289       6.731  -5.201 -23.016  0.00-15.00           H  
ATOM   4680 HE22 GLN   289       5.239  -4.343 -22.639  0.00-15.00           H  
ATOM   4681  C   GLN   289       7.245  -9.985 -19.032  0.00-15.00           C  
ATOM   4682  O   GLN   289       7.506  -9.827 -17.839  0.00-15.00           O  
ATOM   4683  N   TRP   290       6.615 -11.086 -19.460  0.00-15.00           N  
ATOM   4684  H   TRP   290       6.156 -11.066 -20.364  0.00-15.00           H  
ATOM   4685  CA  TRP   290       6.333 -12.201 -18.509  0.00-15.00           C  
ATOM   4686  HA  TRP   290       6.037 -11.762 -17.559  0.00-15.00           H  
ATOM   4687  CB  TRP   290       5.166 -13.034 -19.065  0.00-15.00           C  
ATOM   4688  HB2 TRP   290       5.476 -13.633 -19.930  0.00-15.00           H  
ATOM   4689  HB3 TRP   290       4.911 -13.828 -18.341  0.00-15.00           H  
ATOM   4690  CG  TRP   290       3.935 -12.294 -19.377  0.00-15.00           C  
ATOM   4691  CD1 TRP   290       3.526 -11.169 -18.841  0.00-15.00           C  
ATOM   4692  HD1 TRP   290       4.116 -10.494 -18.258  0.00-15.00           H  
ATOM   4693  NE1 TRP   290       2.312 -10.786 -19.351  0.00-15.00           N  
ATOM   4694  HE1 TRP   290       1.989  -9.851 -19.267  0.00-15.00           H  
ATOM   4695  CE2 TRP   290       1.851 -11.716 -20.274  0.00-15.00           C  
ATOM   4696  CZ2 TRP   290       0.767 -11.730 -21.129  0.00-15.00           C  
ATOM   4697  HZ2 TRP   290       0.108 -10.888 -21.240  0.00-15.00           H  
ATOM   4698  CH2 TRP   290       0.682 -12.783 -22.053  0.00-15.00           C  
ATOM   4699  HH2 TRP   290      -0.125 -12.809 -22.747  0.00-15.00           H  
ATOM   4700  CZ3 TRP   290       1.656 -13.770 -22.096  0.00-15.00           C  
ATOM   4701  HZ3 TRP   290       1.421 -14.703 -22.610  0.00-15.00           H  
ATOM   4702  CE3 TRP   290       2.834 -13.651 -21.384  0.00-15.00           C  
ATOM   4703  HE3 TRP   290       3.648 -14.285 -21.539  0.00-15.00           H  
ATOM   4704  CD2 TRP   290       2.943 -12.649 -20.389  0.00-15.00           C  
ATOM   4705  C   TRP   290       7.505 -13.076 -18.278  0.00-15.00           C  
ATOM   4706  O   TRP   290       7.590 -13.871 -17.324  0.00-15.00           O  
ATOM   4707  N   LYN   291       8.515 -12.917 -19.108  0.00-15.00           N  
ATOM   4708  H   LYN   291       8.657 -12.097 -19.682  0.00-15.00           H  
ATOM   4709  CA  LYN   291       9.699 -13.797 -19.187  0.00-15.00           C  
ATOM   4710  HA  LYN   291       9.398 -14.796 -18.922  0.00-15.00           H  
ATOM   4711  CB  LYN   291      10.352 -13.917 -20.602  0.00-15.00           C  
ATOM   4712  HB2 LYN   291       9.635 -13.611 -21.428  0.00-15.00           H  
ATOM   4713  HB3 LYN   291      11.171 -13.238 -20.658  0.00-15.00           H  
ATOM   4714  CG  LYN   291      10.901 -15.356 -20.924  0.00-15.00           C  
ATOM   4715  HG2 LYN   291      11.766 -15.572 -20.366  0.00-15.00           H  
ATOM   4716  HG3 LYN   291      10.059 -16.011 -20.616  0.00-15.00           H  
ATOM   4717  CD  LYN   291      11.099 -15.526 -22.407  0.00-15.00           C  
ATOM   4718  HD2 LYN   291      11.948 -14.950 -22.697  0.00-15.00           H  
ATOM   4719  HD3 LYN   291      10.309 -15.027 -22.964  0.00-15.00           H  
ATOM   4720  CE  LYN   291      11.157 -16.995 -22.847  0.00-15.00           C  
ATOM   4721  HE2 LYN   291      12.013 -17.402 -22.339  0.00-15.00           H  
ATOM   4722  HE3 LYN   291      11.340 -17.006 -23.916  0.00-15.00           H  
ATOM   4723  NZ  LYN   291       9.925 -17.742 -22.528  0.00-15.00           N  
ATOM   4724  HZ1 LYN   291      10.108 -18.295 -21.699  0.00-15.00           H  
ATOM   4725  HZ2 LYN   291       9.638 -18.393 -23.276  0.00-15.00           H  
ATOM   4726  C   LYN   291      10.661 -13.254 -18.165  0.00-15.00           C  
ATOM   4727  O   LYN   291      11.229 -14.011 -17.347  0.00-15.00           O  
ATOM   4728  N   GLH   292      10.745 -11.882 -18.258  0.00-15.00           N  
ATOM   4729  H   GLH   292      10.141 -11.353 -18.884  0.00-15.00           H  
ATOM   4730  CA  GLH   292      11.561 -11.066 -17.344  0.00-15.00           C  
ATOM   4731  HA  GLH   292      12.504 -11.533 -17.208  0.00-15.00           H  
ATOM   4732  CB  GLH   292      11.730  -9.633 -17.868  0.00-15.00           C  
ATOM   4733  HB2 GLH   292      12.426  -9.066 -17.245  0.00-15.00           H  
ATOM   4734  HB3 GLH   292      10.715  -9.132 -17.744  0.00-15.00           H  
ATOM   4735  CG  GLH   292      12.081  -9.555 -19.334  0.00-15.00           C  
ATOM   4736  HG2 GLH   292      11.284  -9.966 -19.918  0.00-15.00           H  
ATOM   4737  HG3 GLH   292      12.177  -8.421 -19.491  0.00-15.00           H  
ATOM   4738  CD  GLH   292      13.489 -10.102 -19.592  0.00-15.00           C  
ATOM   4739  OE1 GLH   292      13.801 -10.325 -20.875  0.00-15.00           O  
ATOM   4740  OE2 GLH   292      14.180 -10.450 -18.612  0.00-15.00           O  
ATOM   4741  HE1 GLH   292      13.014 -10.305 -21.391  0.00-15.00           H  
ATOM   4742  C   GLH   292      10.923 -10.991 -15.951  0.00-15.00           C  
ATOM   4743  O   GLH   292      11.580 -10.796 -14.910  0.00-15.00           O  
ATOM   4744  N   LEU   293       9.593 -10.999 -15.908  0.00-15.00           N  
ATOM   4745  H   LEU   293       9.063 -10.834 -16.758  0.00-15.00           H  
ATOM   4746  CA  LEU   293       8.828 -10.957 -14.629  0.00-15.00           C  
ATOM   4747  HA  LEU   293       9.346 -10.277 -13.938  0.00-15.00           H  
ATOM   4748  CB  LEU   293       7.444 -10.369 -14.857  0.00-15.00           C  
ATOM   4749  HB2 LEU   293       7.017 -10.744 -15.765  0.00-15.00           H  
ATOM   4750  HB3 LEU   293       6.772 -10.718 -14.026  0.00-15.00           H  
ATOM   4751  CG  LEU   293       7.405  -8.871 -14.870  0.00-15.00           C  
ATOM   4752  HG  LEU   293       8.270  -8.470 -15.343  0.00-15.00           H  
ATOM   4753  CD1 LEU   293       6.107  -8.460 -15.628  0.00-15.00           C  
ATOM   4754 HD11 LEU   293       5.395  -8.056 -14.869  0.00-15.00           H  
ATOM   4755 HD12 LEU   293       5.611  -9.306 -16.142  0.00-15.00           H  
ATOM   4756 HD13 LEU   293       6.495  -7.667 -16.306  0.00-15.00           H  
ATOM   4757  CD2 LEU   293       7.306  -8.352 -13.410  0.00-15.00           C  
ATOM   4758 HD21 LEU   293       6.290  -7.944 -13.250  0.00-15.00           H  
ATOM   4759 HD22 LEU   293       8.073  -7.571 -13.249  0.00-15.00           H  
ATOM   4760 HD23 LEU   293       7.475  -9.123 -12.671  0.00-15.00           H  
ATOM   4761  C   LEU   293       8.755 -12.325 -13.945  0.00-15.00           C  
ATOM   4762  O   LEU   293       8.616 -12.367 -12.725  0.00-15.00           O  
ATOM   4763  N   SER   294       8.759 -13.399 -14.667  0.00-15.00           N  
ATOM   4764  H   SER   294       8.627 -13.286 -15.621  0.00-15.00           H  
ATOM   4765  CA  SER   294       8.708 -14.797 -14.121  0.00-15.00           C  
ATOM   4766  HA  SER   294       7.909 -14.707 -13.369  0.00-15.00           H  
ATOM   4767  CB  SER   294       8.162 -15.742 -15.229  0.00-15.00           C  
ATOM   4768  HB2 SER   294       7.451 -15.262 -15.876  0.00-15.00           H  
ATOM   4769  HB3 SER   294       7.766 -16.625 -14.750  0.00-15.00           H  
ATOM   4770  OG  SER   294       9.137 -16.237 -16.155  0.00-15.00           O  
ATOM   4771  HG  SER   294       9.984 -16.349 -15.792  0.00-15.00           H  
ATOM   4772  C   SER   294      10.019 -15.142 -13.470  0.00-15.00           C  
ATOM   4773  O   SER   294      10.089 -15.922 -12.503  0.00-15.00           O  
ATOM   4774  N   HIE   295      11.099 -14.613 -13.973  0.00-15.00           N  
ATOM   4775  H   HIE   295      11.040 -14.115 -14.833  0.00-15.00           H  
ATOM   4776  CA  HIE   295      12.462 -14.860 -13.475  0.00-15.00           C  
ATOM   4777  HA  HIE   295      13.135 -14.180 -14.002  0.00-15.00           H  
ATOM   4778  CB  HIE   295      12.533 -14.590 -12.013  0.00-15.00           C  
ATOM   4779  HB2 HIE   295      13.490 -14.867 -11.613  0.00-15.00           H  
ATOM   4780  HB3 HIE   295      11.783 -15.186 -11.473  0.00-15.00           H  
ATOM   4781  CG  HIE   295      12.224 -13.124 -11.625  0.00-15.00           C  
ATOM   4782  ND1 HIE   295      12.753 -12.033 -12.366  0.00-15.00           N  
ATOM   4783  CE1 HIE   295      12.204 -10.952 -11.864  0.00-15.00           C  
ATOM   4784  HE1 HIE   295      12.108 -10.068 -12.497  0.00-15.00           H  
ATOM   4785  NE2 HIE   295      11.438 -11.175 -10.839  0.00-15.00           N  
ATOM   4786  HE2 HIE   295      10.655 -10.695 -10.468  0.00-15.00           H  
ATOM   4787  CD2 HIE   295      11.530 -12.516 -10.598  0.00-15.00           C  
ATOM   4788  HD2 HIE   295      11.134 -12.933  -9.693  0.00-15.00           H  
ATOM   4789  C   HIE   295      12.871 -16.313 -13.734  0.00-15.00           C  
ATOM   4790  O   HIE   295      13.197 -17.032 -12.809  0.00-15.00           O  
ATOM   4791  N   GLH   296      12.827 -16.769 -14.966  0.00-15.00           N  
ATOM   4792  H   GLH   296      12.925 -16.120 -15.745  0.00-15.00           H  
ATOM   4793  CA  GLH   296      12.972 -18.186 -15.286  0.00-15.00           C  
ATOM   4794  HA  GLH   296      12.410 -18.672 -14.500  0.00-15.00           H  
ATOM   4795  CB  GLH   296      12.280 -18.639 -16.590  0.00-15.00           C  
ATOM   4796  HB2 GLH   296      12.471 -19.723 -16.729  0.00-15.00           H  
ATOM   4797  HB3 GLH   296      11.188 -18.585 -16.350  0.00-15.00           H  
ATOM   4798  CG  GLH   296      12.581 -17.809 -17.876  0.00-15.00           C  
ATOM   4799  HG2 GLH   296      12.214 -16.852 -17.780  0.00-15.00           H  
ATOM   4800  HG3 GLH   296      13.579 -17.705 -18.001  0.00-15.00           H  
ATOM   4801  CD  GLH   296      11.992 -18.501 -19.102  0.00-15.00           C  
ATOM   4802  OE1 GLH   296      11.224 -19.591 -18.840  0.00-15.00           O  
ATOM   4803  OE2 GLH   296      12.161 -18.025 -20.229  0.00-15.00           O  
ATOM   4804  HE1 GLH   296      11.179 -20.059 -19.616  0.00-15.00           H  
ATOM   4805  C   GLH   296      14.439 -18.644 -15.289  0.00-15.00           C  
ATOM   4806  O   GLH   296      14.815 -19.657 -15.873  0.00-15.00           O  
ATOM   4807  N   ASH   297      15.346 -17.920 -14.586  0.00-15.00           N  
ATOM   4808  H   ASH   297      15.094 -16.945 -14.390  0.00-15.00           H  
ATOM   4809  CA  ASH   297      16.730 -18.233 -14.479  0.00-15.00           C  
ATOM   4810  HA  ASH   297      16.900 -19.042 -15.164  0.00-15.00           H  
ATOM   4811  CB  ASH   297      17.583 -17.098 -15.090  0.00-15.00           C  
ATOM   4812  HB2 ASH   297      17.474 -16.135 -14.499  0.00-15.00           H  
ATOM   4813  HB3 ASH   297      18.600 -17.373 -15.066  0.00-15.00           H  
ATOM   4814  CG  ASH   297      17.175 -16.827 -16.508  0.00-15.00           C  
ATOM   4815  OD1 ASH   297      16.989 -17.931 -17.248  0.00-15.00           O  
ATOM   4816  OD2 ASH   297      17.014 -15.639 -16.912  0.00-15.00           O  
ATOM   4817  HD1 ASH   297      17.546 -18.610 -17.004  0.00-15.00           H  
ATOM   4818  C   ASH   297      17.273 -18.452 -13.085  0.00-15.00           C  
ATOM   4819  O   ASH   297      17.041 -17.654 -12.226  0.00-15.00           O  
TER    4820      ASH   297 
ATOM   4820  N   PND   298      -8.911 -33.840  -1.970  0.00-15.00           N  
ATOM   4821  ON1 PND   298     -10.067 -33.971  -2.451  0.00-15.00           O  
ATOM   4822  ON2 PND   298      -8.562 -34.439  -0.957  0.00-15.00           O  
ATOM   4823  CG  PND   298      -8.005 -32.937  -2.652  0.00-15.00           C  
ATOM   4824  CD1 PND   298      -8.452 -32.084  -3.688  0.00-15.00           C  
ATOM   4825  CD2 PND   298      -6.614 -32.984  -2.465  0.00-15.00           C  
ATOM   4826  CE1 PND   298      -7.618 -31.234  -4.457  0.00-15.00           C  
ATOM   4827  CE2 PND   298      -5.715 -32.181  -3.156  0.00-15.00           C  
ATOM   4828  CZ  PND   298      -6.270 -31.233  -4.081  0.00-15.00           C  
ATOM   4829  OH  PND   298      -5.547 -30.235  -4.710  0.00-15.00           O  
ATOM   4830  HE2 PND   298      -4.642 -32.208  -2.950  0.00-15.00           H  
ATOM   4831  HE1 PND   298      -7.978 -30.638  -5.323  0.00-15.00           H  
ATOM   4832  HD1 PND   298      -9.529 -32.254  -3.733  0.00-15.00           H  
ATOM   4833  HD2 PND   298      -6.258 -33.750  -1.771  0.00-15.00           H  
ATOM   4834  PO  PND   298      -4.350 -30.609  -7.651  0.00-15.00           P  
ATOM   4835  OP1 PND   298      -5.821 -31.044  -7.590  0.00-15.00           O  
ATOM   4836  OP2 PND   298      -4.206 -29.140  -7.331  0.00-15.00           O  
ATOM   4837  OP3 PND   298      -3.399 -31.465  -6.839  0.00-15.00           O  
TER    4838      PND   298 
END   
