# Supplementary material for: Correction to “Loop Dynamics and Enzyme Catalysis in Protein Tyrosine Phosphatases”
Source: J Am Chem Soc. 2022 May 24;144(22):10091–3. doi: 10.1021/jacs.2c04624 (PMC11027752; doi:10.1021/jacs.2c04624)
Supplement: Supplementary file 2 — ja2c04624_si_002.zip [file ja2c04624_si_002.zip › Data_Package/Clustered_Snapshots/WT_PTP1B_Step2_TS.pdb]

ATOM      1  N   GLH     1     -17.293  -6.958 -19.227  0.00-17.00           N  
ATOM      2  H   GLH     1     -17.602  -6.652 -20.171  0.00-17.00           H  
ATOM      3  CA  GLH     1     -15.945  -7.344 -19.216  0.00-17.00           C  
ATOM      4  HA  GLH     1     -15.732  -8.024 -20.022  0.00-17.00           H  
ATOM      5  CB  GLH     1     -15.028  -6.157 -19.348  0.00-17.00           C  
ATOM      6  HB2 GLH     1     -15.616  -5.232 -19.149  0.00-17.00           H  
ATOM      7  HB3 GLH     1     -14.345  -6.229 -18.528  0.00-17.00           H  
ATOM      8  CG  GLH     1     -14.306  -6.113 -20.637  0.00-17.00           C  
ATOM      9  HG2 GLH     1     -14.859  -5.465 -21.295  0.00-17.00           H  
ATOM     10  HG3 GLH     1     -14.218  -7.062 -21.117  0.00-17.00           H  
ATOM     11  CD  GLH     1     -12.876  -5.522 -20.502  0.00-17.00           C  
ATOM     12  OE1 GLH     1     -11.909  -6.515 -20.743  0.00-17.00           O  
ATOM     13  OE2 GLH     1     -12.736  -4.366 -20.211  0.00-17.00           O  
ATOM     14  HE1 GLH     1     -11.184  -6.000 -21.059  0.00-17.00           H  
ATOM     15  C   GLH     1     -15.601  -8.151 -17.955  0.00-17.00           C  
ATOM     16  O   GLH     1     -16.289  -8.045 -16.959  0.00-17.00           O  
ATOM     17  N   MET     2     -14.469  -8.867 -18.053  0.00-17.00           N  
ATOM     18  H   MET     2     -13.832  -8.711 -18.828  0.00-17.00           H  
ATOM     19  CA  MET     2     -13.955  -9.647 -16.922  0.00-17.00           C  
ATOM     20  HA  MET     2     -14.769 -10.277 -16.548  0.00-17.00           H  
ATOM     21  CB  MET     2     -12.834 -10.495 -17.344  0.00-17.00           C  
ATOM     22  HB2 MET     2     -11.996  -9.910 -17.555  0.00-17.00           H  
ATOM     23  HB3 MET     2     -12.601 -11.075 -16.501  0.00-17.00           H  
ATOM     24  CG  MET     2     -13.087 -11.462 -18.401  0.00-17.00           C  
ATOM     25  HG2 MET     2     -13.674 -12.376 -18.018  0.00-17.00           H  
ATOM     26  HG3 MET     2     -13.766 -11.014 -19.147  0.00-17.00           H  
ATOM     27  SD  MET     2     -11.513 -12.103 -19.097  0.00-17.00           S  
ATOM     28  CE  MET     2     -11.042 -10.565 -19.859  0.00-17.00           C  
ATOM     29  HE1 MET     2     -11.844  -9.817 -19.983  0.00-17.00           H  
ATOM     30  HE2 MET     2     -10.305 -10.104 -19.150  0.00-17.00           H  
ATOM     31  HE3 MET     2     -10.559 -10.788 -20.800  0.00-17.00           H  
ATOM     32  C   MET     2     -13.405  -8.666 -15.891  0.00-17.00           C  
ATOM     33  O   MET     2     -13.498  -8.883 -14.710  0.00-17.00           O  
ATOM     34  N   GLH     3     -12.855  -7.539 -16.330  0.00-17.00           N  
ATOM     35  H   GLH     3     -12.889  -7.327 -17.310  0.00-17.00           H  
ATOM     36  CA  GLH     3     -12.225  -6.593 -15.449  0.00-17.00           C  
ATOM     37  HA  GLH     3     -11.456  -7.088 -14.849  0.00-17.00           H  
ATOM     38  CB  GLH     3     -11.447  -5.518 -16.284  0.00-17.00           C  
ATOM     39  HB2 GLH     3     -11.569  -4.517 -15.855  0.00-17.00           H  
ATOM     40  HB3 GLH     3     -11.891  -5.400 -17.254  0.00-17.00           H  
ATOM     41  CG  GLH     3      -9.944  -5.808 -16.429  0.00-17.00           C  
ATOM     42  HG2 GLH     3      -9.496  -5.917 -15.446  0.00-17.00           H  
ATOM     43  HG3 GLH     3      -9.855  -6.739 -16.945  0.00-17.00           H  
ATOM     44  CD  GLH     3      -9.222  -4.770 -17.248  0.00-17.00           C  
ATOM     45  OE1 GLH     3      -9.661  -4.436 -18.457  0.00-17.00           O  
ATOM     46  OE2 GLH     3      -8.274  -4.187 -16.714  0.00-17.00           O  
ATOM     47  HE1 GLH     3      -9.162  -3.737 -18.827  0.00-17.00           H  
ATOM     48  C   GLH     3     -13.192  -5.905 -14.609  0.00-17.00           C  
ATOM     49  O   GLH     3     -13.117  -5.875 -13.378  0.00-17.00           O  
ATOM     50  N   LYN     4     -14.272  -5.341 -15.275  0.00-17.00           N  
ATOM     51  H   LYN     4     -14.196  -5.206 -16.246  0.00-17.00           H  
ATOM     52  CA  LYN     4     -15.313  -4.736 -14.497  0.00-17.00           C  
ATOM     53  HA  LYN     4     -14.981  -3.810 -13.967  0.00-17.00           H  
ATOM     54  CB  LYN     4     -16.448  -4.390 -15.473  0.00-17.00           C  
ATOM     55  HB2 LYN     4     -17.403  -4.163 -14.967  0.00-17.00           H  
ATOM     56  HB3 LYN     4     -16.616  -5.223 -16.200  0.00-17.00           H  
ATOM     57  CG  LYN     4     -16.077  -3.117 -16.252  0.00-17.00           C  
ATOM     58  HG2 LYN     4     -16.315  -3.282 -17.321  0.00-17.00           H  
ATOM     59  HG3 LYN     4     -15.046  -2.883 -16.139  0.00-17.00           H  
ATOM     60  CD  LYN     4     -16.916  -1.900 -15.864  0.00-17.00           C  
ATOM     61  HD2 LYN     4     -16.512  -0.977 -16.328  0.00-17.00           H  
ATOM     62  HD3 LYN     4     -16.807  -1.846 -14.811  0.00-17.00           H  
ATOM     63  CE  LYN     4     -18.378  -2.075 -16.263  0.00-17.00           C  
ATOM     64  HE2 LYN     4     -18.489  -1.887 -17.321  0.00-17.00           H  
ATOM     65  HE3 LYN     4     -18.664  -3.099 -15.974  0.00-17.00           H  
ATOM     66  NZ  LYN     4     -19.287  -1.153 -15.591  0.00-17.00           N  
ATOM     67  HZ1 LYN     4     -20.111  -1.685 -15.409  0.00-17.00           H  
ATOM     68  HZ2 LYN     4     -19.540  -0.324 -16.099  0.00-17.00           H  
ATOM     69  C   LYN     4     -15.930  -5.662 -13.414  0.00-17.00           C  
ATOM     70  O   LYN     4     -16.008  -5.255 -12.234  0.00-17.00           O  
ATOM     71  N   GLH     5     -16.337  -6.853 -13.877  0.00-17.00           N  
ATOM     72  H   GLH     5     -16.430  -7.078 -14.882  0.00-17.00           H  
ATOM     73  CA  GLH     5     -16.825  -7.894 -12.951  0.00-17.00           C  
ATOM     74  HA  GLH     5     -17.649  -7.428 -12.442  0.00-17.00           H  
ATOM     75  CB  GLH     5     -17.159  -9.155 -13.762  0.00-17.00           C  
ATOM     76  HB2 GLH     5     -17.807  -8.886 -14.623  0.00-17.00           H  
ATOM     77  HB3 GLH     5     -16.257  -9.511 -14.210  0.00-17.00           H  
ATOM     78  CG  GLH     5     -17.753 -10.257 -12.872  0.00-17.00           C  
ATOM     79  HG2 GLH     5     -18.789 -10.080 -12.596  0.00-17.00           H  
ATOM     80  HG3 GLH     5     -17.158 -10.487 -12.002  0.00-17.00           H  
ATOM     81  CD  GLH     5     -17.729 -11.603 -13.632  0.00-17.00           C  
ATOM     82  OE1 GLH     5     -17.593 -11.477 -14.952  0.00-17.00           O  
ATOM     83  OE2 GLH     5     -17.995 -12.615 -12.993  0.00-17.00           O  
ATOM     84  HE1 GLH     5     -16.746 -11.592 -15.287  0.00-17.00           H  
ATOM     85  C   GLH     5     -15.766  -8.281 -11.874  0.00-17.00           C  
ATOM     86  O   GLH     5     -16.104  -8.408 -10.715  0.00-17.00           O  
ATOM     87  N   PHE     6     -14.465  -8.460 -12.269  0.00-17.00           N  
ATOM     88  H   PHE     6     -14.219  -8.403 -13.231  0.00-17.00           H  
ATOM     89  CA  PHE     6     -13.441  -8.757 -11.279  0.00-17.00           C  
ATOM     90  HA  PHE     6     -13.614  -9.719 -10.786  0.00-17.00           H  
ATOM     91  CB  PHE     6     -12.088  -8.819 -11.999  0.00-17.00           C  
ATOM     92  HB2 PHE     6     -12.148  -9.677 -12.704  0.00-17.00           H  
ATOM     93  HB3 PHE     6     -11.875  -7.928 -12.578  0.00-17.00           H  
ATOM     94  CG  PHE     6     -10.974  -9.042 -11.001  0.00-17.00           C  
ATOM     95  CD1 PHE     6     -10.533 -10.335 -10.767  0.00-17.00           C  
ATOM     96  HD1 PHE     6     -11.001 -11.126 -11.256  0.00-17.00           H  
ATOM     97  CE1 PHE     6      -9.464 -10.501  -9.888  0.00-17.00           C  
ATOM     98  HE1 PHE     6      -9.086 -11.519  -9.769  0.00-17.00           H  
ATOM     99  CZ  PHE     6      -8.804  -9.386  -9.361  0.00-17.00           C  
ATOM    100  HZ  PHE     6      -8.036  -9.524  -8.620  0.00-17.00           H  
ATOM    101  CE2 PHE     6      -9.193  -8.089  -9.698  0.00-17.00           C  
ATOM    102  HE2 PHE     6      -8.622  -7.321  -9.380  0.00-17.00           H  
ATOM    103  CD2 PHE     6     -10.315  -7.915 -10.522  0.00-17.00           C  
ATOM    104  HD2 PHE     6     -10.801  -6.943 -10.654  0.00-17.00           H  
ATOM    105  C   PHE     6     -13.331  -7.732 -10.156  0.00-17.00           C  
ATOM    106  O   PHE     6     -13.225  -8.140  -9.004  0.00-17.00           O  
ATOM    107  N   GLH     7     -13.434  -6.478 -10.498  0.00-17.00           N  
ATOM    108  H   GLH     7     -13.344  -6.228 -11.460  0.00-17.00           H  
ATOM    109  CA  GLH     7     -13.326  -5.391  -9.519  0.00-17.00           C  
ATOM    110  HA  GLH     7     -12.495  -5.738  -8.836  0.00-17.00           H  
ATOM    111  CB  GLH     7     -12.911  -4.122 -10.217  0.00-17.00           C  
ATOM    112  HB2 GLH     7     -13.648  -3.699 -10.892  0.00-17.00           H  
ATOM    113  HB3 GLH     7     -12.796  -3.413  -9.388  0.00-17.00           H  
ATOM    114  CG  GLH     7     -11.619  -4.281 -11.064  0.00-17.00           C  
ATOM    115  HG2 GLH     7     -10.990  -4.988 -10.469  0.00-17.00           H  
ATOM    116  HG3 GLH     7     -11.931  -4.721 -11.988  0.00-17.00           H  
ATOM    117  CD  GLH     7     -10.980  -2.884 -11.330  0.00-17.00           C  
ATOM    118  OE1 GLH     7      -9.663  -2.929 -11.633  0.00-17.00           O  
ATOM    119  OE2 GLH     7     -11.648  -1.872 -11.310  0.00-17.00           O  
ATOM    120  HE1 GLH     7      -9.333  -2.061 -11.813  0.00-17.00           H  
ATOM    121  C   GLH     7     -14.620  -5.191  -8.721  0.00-17.00           C  
ATOM    122  O   GLH     7     -14.500  -4.830  -7.555  0.00-17.00           O  
ATOM    123  N   GLN     8     -15.766  -5.607  -9.283  0.00-17.00           N  
ATOM    124  H   GLN     8     -15.865  -5.574 -10.282  0.00-17.00           H  
ATOM    125  CA  GLN     8     -17.013  -5.632  -8.515  0.00-17.00           C  
ATOM    126  HA  GLN     8     -17.130  -4.686  -7.996  0.00-17.00           H  
ATOM    127  CB  GLN     8     -18.216  -5.884  -9.417  0.00-17.00           C  
ATOM    128  HB2 GLN     8     -18.029  -5.382 -10.426  0.00-17.00           H  
ATOM    129  HB3 GLN     8     -18.268  -6.945  -9.702  0.00-17.00           H  
ATOM    130  CG  GLN     8     -19.518  -5.382  -8.805  0.00-17.00           C  
ATOM    131  HG2 GLN     8     -20.266  -5.284  -9.536  0.00-17.00           H  
ATOM    132  HG3 GLN     8     -19.456  -4.347  -8.456  0.00-17.00           H  
ATOM    133  CD  GLN     8     -20.056  -6.263  -7.681  0.00-17.00           C  
ATOM    134  OE1 GLN     8     -19.784  -7.450  -7.623  0.00-17.00           O  
ATOM    135  NE2 GLN     8     -20.670  -5.603  -6.678  0.00-17.00           N  
ATOM    136 HE21 GLN     8     -20.777  -4.603  -6.759  0.00-17.00           H  
ATOM    137 HE22 GLN     8     -20.741  -6.065  -5.781  0.00-17.00           H  
ATOM    138  C   GLN     8     -17.008  -6.718  -7.428  0.00-17.00           C  
ATOM    139  O   GLN     8     -17.328  -6.391  -6.280  0.00-17.00           O  
ATOM    140  N   ILE     9     -16.485  -7.894  -7.752  0.00-17.00           N  
ATOM    141  H   ILE     9     -15.982  -7.946  -8.659  0.00-17.00           H  
ATOM    142  CA  ILE     9     -16.343  -8.997  -6.806  0.00-17.00           C  
ATOM    143  HA  ILE     9     -17.326  -9.130  -6.301  0.00-17.00           H  
ATOM    144  CB  ILE     9     -15.949 -10.345  -7.515  0.00-17.00           C  
ATOM    145  HB  ILE     9     -14.994 -10.180  -8.017  0.00-17.00           H  
ATOM    146  CG2 ILE     9     -15.724 -11.494  -6.544  0.00-17.00           C  
ATOM    147 HG21 ILE     9     -15.072 -11.269  -5.668  0.00-17.00           H  
ATOM    148 HG22 ILE     9     -15.147 -12.245  -6.993  0.00-17.00           H  
ATOM    149 HG23 ILE     9     -16.733 -11.801  -6.308  0.00-17.00           H  
ATOM    150  CG1 ILE     9     -16.969 -10.691  -8.621  0.00-17.00           C  
ATOM    151 HG12 ILE     9     -17.900 -10.884  -8.087  0.00-17.00           H  
ATOM    152 HG13 ILE     9     -17.120  -9.908  -9.262  0.00-17.00           H  
ATOM    153  CD1 ILE     9     -16.490 -11.929  -9.405  0.00-17.00           C  
ATOM    154 HD11 ILE     9     -15.371 -12.169  -9.326  0.00-17.00           H  
ATOM    155 HD12 ILE     9     -16.684 -11.811 -10.445  0.00-17.00           H  
ATOM    156 HD13 ILE     9     -17.075 -12.824  -9.272  0.00-17.00           H  
ATOM    157  C   ILE     9     -15.275  -8.650  -5.782  0.00-17.00           C  
ATOM    158  O   ILE     9     -15.332  -9.017  -4.675  0.00-17.00           O  
ATOM    159  N   ASH    10     -14.230  -7.973  -6.219  0.00-17.00           N  
ATOM    160  H   ASH    10     -14.354  -7.461  -7.121  0.00-17.00           H  
ATOM    161  CA  ASH    10     -13.129  -7.718  -5.353  0.00-17.00           C  
ATOM    162  HA  ASH    10     -12.853  -8.548  -4.752  0.00-17.00           H  
ATOM    163  CB  ASH    10     -11.953  -7.230  -6.200  0.00-17.00           C  
ATOM    164  HB2 ASH    10     -12.115  -7.445  -7.315  0.00-17.00           H  
ATOM    165  HB3 ASH    10     -11.932  -6.145  -6.141  0.00-17.00           H  
ATOM    166  CG  ASH    10     -10.645  -7.824  -5.774  0.00-17.00           C  
ATOM    167  OD1 ASH    10     -10.660  -9.047  -5.349  0.00-17.00           O  
ATOM    168  OD2 ASH    10      -9.631  -7.133  -5.844  0.00-17.00           O  
ATOM    169  HD1 ASH    10     -11.404  -9.275  -4.790  0.00-17.00           H  
ATOM    170  C   ASH    10     -13.486  -6.579  -4.373  0.00-17.00           C  
ATOM    171  O   ASH    10     -13.032  -6.598  -3.242  0.00-17.00           O  
ATOM    172  N   LYN    11     -14.351  -5.611  -4.752  0.00-17.00           N  
ATOM    173  H   LYN    11     -14.847  -5.724  -5.650  0.00-17.00           H  
ATOM    174  CA  LYN    11     -14.628  -4.450  -3.937  0.00-17.00           C  
ATOM    175  HA  LYN    11     -13.753  -4.025  -3.476  0.00-17.00           H  
ATOM    176  CB  LYN    11     -15.238  -3.376  -4.754  0.00-17.00           C  
ATOM    177  HB2 LYN    11     -15.095  -2.346  -4.380  0.00-17.00           H  
ATOM    178  HB3 LYN    11     -14.712  -3.361  -5.714  0.00-17.00           H  
ATOM    179  CG  LYN    11     -16.676  -3.588  -5.100  0.00-17.00           C  
ATOM    180  HG2 LYN    11     -17.275  -3.552  -4.166  0.00-17.00           H  
ATOM    181  HG3 LYN    11     -16.805  -4.582  -5.644  0.00-17.00           H  
ATOM    182  CD  LYN    11     -17.296  -2.538  -6.112  0.00-17.00           C  
ATOM    183  HD2 LYN    11     -16.566  -2.280  -6.907  0.00-17.00           H  
ATOM    184  HD3 LYN    11     -17.434  -1.601  -5.561  0.00-17.00           H  
ATOM    185  CE  LYN    11     -18.617  -2.955  -6.632  0.00-17.00           C  
ATOM    186  HE2 LYN    11     -19.355  -2.943  -5.811  0.00-17.00           H  
ATOM    187  HE3 LYN    11     -18.629  -3.982  -7.002  0.00-17.00           H  
ATOM    188  NZ  LYN    11     -19.038  -2.032  -7.701  0.00-17.00           N  
ATOM    189  HZ1 LYN    11     -19.384  -1.125  -7.411  0.00-17.00           H  
ATOM    190  HZ2 LYN    11     -19.781  -2.411  -8.262  0.00-17.00           H  
ATOM    191  C   LYN    11     -15.586  -4.845  -2.860  0.00-17.00           C  
ATOM    192  O   LYN    11     -15.497  -4.291  -1.785  0.00-17.00           O  
ATOM    193  N   SER    12     -16.475  -5.808  -3.123  0.00-17.00           N  
ATOM    194  H   SER    12     -16.629  -6.066  -4.074  0.00-17.00           H  
ATOM    195  CA  SER    12     -17.393  -6.240  -2.046  0.00-17.00           C  
ATOM    196  HA  SER    12     -17.571  -5.433  -1.386  0.00-17.00           H  
ATOM    197  CB  SER    12     -18.728  -6.588  -2.788  0.00-17.00           C  
ATOM    198  HB2 SER    12     -19.416  -6.986  -2.095  0.00-17.00           H  
ATOM    199  HB3 SER    12     -19.107  -5.668  -3.228  0.00-17.00           H  
ATOM    200  OG  SER    12     -18.585  -7.568  -3.739  0.00-17.00           O  
ATOM    201  HG  SER    12     -19.005  -7.239  -4.522  0.00-17.00           H  
ATOM    202  C   SER    12     -16.817  -7.448  -1.264  0.00-17.00           C  
ATOM    203  O   SER    12     -17.457  -7.821  -0.310  0.00-17.00           O  
ATOM    204  N   GLY    13     -15.718  -8.040  -1.776  0.00-17.00           N  
ATOM    205  H   GLY    13     -15.144  -7.643  -2.445  0.00-17.00           H  
ATOM    206  CA  GLY    13     -15.224  -9.313  -1.177  0.00-17.00           C  
ATOM    207  HA2 GLY    13     -14.289  -9.491  -1.632  0.00-17.00           H  
ATOM    208  HA3 GLY    13     -14.979  -9.169  -0.174  0.00-17.00           H  
ATOM    209  C   GLY    13     -16.215 -10.472  -1.328  0.00-17.00           C  
ATOM    210  O   GLY    13     -16.627 -11.029  -0.296  0.00-17.00           O  
ATOM    211  N   SER    14     -16.545 -10.818  -2.592  0.00-17.00           N  
ATOM    212  H   SER    14     -16.175 -10.373  -3.424  0.00-17.00           H  
ATOM    213  CA  SER    14     -17.549 -11.863  -2.818  0.00-17.00           C  
ATOM    214  HA  SER    14     -17.975 -12.078  -1.863  0.00-17.00           H  
ATOM    215  CB  SER    14     -18.703 -11.260  -3.700  0.00-17.00           C  
ATOM    216  HB2 SER    14     -19.516 -11.895  -3.733  0.00-17.00           H  
ATOM    217  HB3 SER    14     -18.366 -11.171  -4.765  0.00-17.00           H  
ATOM    218  OG  SER    14     -19.117 -10.028  -3.231  0.00-17.00           O  
ATOM    219  HG  SER    14     -19.119  -9.412  -4.000  0.00-17.00           H  
ATOM    220  C   SER    14     -16.927 -13.126  -3.422  0.00-17.00           C  
ATOM    221  O   SER    14     -17.744 -13.928  -3.808  0.00-17.00           O  
ATOM    222  N   TRP    15     -15.623 -13.379  -3.398  0.00-17.00           N  
ATOM    223  H   TRP    15     -15.042 -12.789  -2.824  0.00-17.00           H  
ATOM    224  CA  TRP    15     -14.985 -14.547  -4.133  0.00-17.00           C  
ATOM    225  HA  TRP    15     -15.399 -14.588  -5.157  0.00-17.00           H  
ATOM    226  CB  TRP    15     -13.419 -14.496  -4.315  0.00-17.00           C  
ATOM    227  HB2 TRP    15     -13.200 -15.308  -5.034  0.00-17.00           H  
ATOM    228  HB3 TRP    15     -12.911 -14.489  -3.331  0.00-17.00           H  
ATOM    229  CG  TRP    15     -12.909 -13.408  -5.194  0.00-17.00           C  
ATOM    230  CD1 TRP    15     -12.446 -12.197  -4.792  0.00-17.00           C  
ATOM    231  HD1 TRP    15     -12.269 -11.819  -3.781  0.00-17.00           H  
ATOM    232  NE1 TRP    15     -12.009 -11.484  -5.921  0.00-17.00           N  
ATOM    233  HE1 TRP    15     -11.662 -10.516  -5.804  0.00-17.00           H  
ATOM    234  CE2 TRP    15     -12.347 -12.130  -7.026  0.00-17.00           C  
ATOM    235  CZ2 TRP    15     -12.348 -11.737  -8.416  0.00-17.00           C  
ATOM    236  HZ2 TRP    15     -11.927 -10.792  -8.638  0.00-17.00           H  
ATOM    237  CH2 TRP    15     -12.649 -12.716  -9.442  0.00-17.00           C  
ATOM    238  HH2 TRP    15     -12.586 -12.443 -10.474  0.00-17.00           H  
ATOM    239  CZ3 TRP    15     -13.103 -13.942  -9.050  0.00-17.00           C  
ATOM    240  HZ3 TRP    15     -13.346 -14.784  -9.744  0.00-17.00           H  
ATOM    241  CE3 TRP    15     -13.217 -14.280  -7.683  0.00-17.00           C  
ATOM    242  HE3 TRP    15     -13.570 -15.253  -7.381  0.00-17.00           H  
ATOM    243  CD2 TRP    15     -12.794 -13.385  -6.621  0.00-17.00           C  
ATOM    244  C   TRP    15     -15.337 -15.962  -3.592  0.00-17.00           C  
ATOM    245  O   TRP    15     -15.533 -16.835  -4.475  0.00-17.00           O  
ATOM    246  N   ALA    16     -15.409 -16.113  -2.287  0.00-17.00           N  
ATOM    247  H   ALA    16     -15.345 -15.259  -1.721  0.00-17.00           H  
ATOM    248  CA  ALA    16     -15.937 -17.297  -1.652  0.00-17.00           C  
ATOM    249  HA  ALA    16     -15.428 -18.144  -2.116  0.00-17.00           H  
ATOM    250  CB  ALA    16     -15.639 -17.354  -0.125  0.00-17.00           C  
ATOM    251  HB1 ALA    16     -15.645 -16.457   0.446  0.00-17.00           H  
ATOM    252  HB2 ALA    16     -14.566 -17.605  -0.004  0.00-17.00           H  
ATOM    253  HB3 ALA    16     -16.127 -18.057   0.466  0.00-17.00           H  
ATOM    254  C   ALA    16     -17.457 -17.511  -1.916  0.00-17.00           C  
ATOM    255  O   ALA    16     -17.933 -18.572  -2.346  0.00-17.00           O  
ATOM    256  N   ALA    17     -18.253 -16.417  -1.740  0.00-17.00           N  
ATOM    257  H   ALA    17     -18.021 -15.479  -1.474  0.00-17.00           H  
ATOM    258  CA  ALA    17     -19.619 -16.498  -2.206  0.00-17.00           C  
ATOM    259  HA  ALA    17     -20.124 -17.259  -1.576  0.00-17.00           H  
ATOM    260  CB  ALA    17     -20.481 -15.213  -1.789  0.00-17.00           C  
ATOM    261  HB1 ALA    17     -21.370 -15.224  -2.405  0.00-17.00           H  
ATOM    262  HB2 ALA    17     -19.942 -14.226  -2.013  0.00-17.00           H  
ATOM    263  HB3 ALA    17     -20.805 -15.304  -0.792  0.00-17.00           H  
ATOM    264  C   ALA    17     -19.887 -16.914  -3.677  0.00-17.00           C  
ATOM    265  O   ALA    17     -20.681 -17.807  -3.879  0.00-17.00           O  
ATOM    266  N   ILE    18     -19.175 -16.245  -4.637  0.00-17.00           N  
ATOM    267  H   ILE    18     -18.580 -15.525  -4.277  0.00-17.00           H  
ATOM    268  CA  ILE    18     -19.078 -16.613  -6.070  0.00-17.00           C  
ATOM    269  HA  ILE    18     -20.111 -16.585  -6.498  0.00-17.00           H  
ATOM    270  CB  ILE    18     -18.153 -15.634  -6.817  0.00-17.00           C  
ATOM    271  HB  ILE    18     -17.263 -15.513  -6.193  0.00-17.00           H  
ATOM    272  CG2 ILE    18     -17.684 -16.036  -8.183  0.00-17.00           C  
ATOM    273 HG21 ILE    18     -18.517 -15.859  -8.914  0.00-17.00           H  
ATOM    274 HG22 ILE    18     -16.834 -15.446  -8.488  0.00-17.00           H  
ATOM    275 HG23 ILE    18     -17.443 -17.078  -8.319  0.00-17.00           H  
ATOM    276  CG1 ILE    18     -18.764 -14.190  -6.905  0.00-17.00           C  
ATOM    277 HG12 ILE    18     -17.827 -13.591  -6.994  0.00-17.00           H  
ATOM    278 HG13 ILE    18     -19.144 -13.975  -5.889  0.00-17.00           H  
ATOM    279  CD1 ILE    18     -19.755 -13.751  -7.886  0.00-17.00           C  
ATOM    280 HD11 ILE    18     -20.074 -12.814  -7.593  0.00-17.00           H  
ATOM    281 HD12 ILE    18     -19.207 -13.721  -8.849  0.00-17.00           H  
ATOM    282 HD13 ILE    18     -20.596 -14.442  -7.896  0.00-17.00           H  
ATOM    283  C   ILE    18     -18.588 -18.103  -6.234  0.00-17.00           C  
ATOM    284  O   ILE    18     -19.233 -18.835  -6.964  0.00-17.00           O  
ATOM    285  N   TYR    19     -17.447 -18.434  -5.601  0.00-17.00           N  
ATOM    286  H   TYR    19     -16.899 -17.650  -5.220  0.00-17.00           H  
ATOM    287  CA  TYR    19     -16.881 -19.827  -5.623  0.00-17.00           C  
ATOM    288  HA  TYR    19     -16.427 -20.205  -6.584  0.00-17.00           H  
ATOM    289  CB  TYR    19     -15.736 -19.907  -4.634  0.00-17.00           C  
ATOM    290  HB2 TYR    19     -14.885 -19.317  -4.882  0.00-17.00           H  
ATOM    291  HB3 TYR    19     -16.117 -19.532  -3.687  0.00-17.00           H  
ATOM    292  CG  TYR    19     -15.168 -21.340  -4.461  0.00-17.00           C  
ATOM    293  CD1 TYR    19     -14.266 -21.853  -5.404  0.00-17.00           C  
ATOM    294  HD1 TYR    19     -13.884 -21.166  -6.092  0.00-17.00           H  
ATOM    295  CE1 TYR    19     -13.779 -23.163  -5.396  0.00-17.00           C  
ATOM    296  HE1 TYR    19     -13.087 -23.411  -6.146  0.00-17.00           H  
ATOM    297  CZ  TYR    19     -14.216 -24.018  -4.338  0.00-17.00           C  
ATOM    298  OH  TYR    19     -13.820 -25.307  -4.319  0.00-17.00           O  
ATOM    299  HH  TYR    19     -13.098 -25.420  -4.914  0.00-17.00           H  
ATOM    300  CE2 TYR    19     -15.136 -23.503  -3.340  0.00-17.00           C  
ATOM    301  HE2 TYR    19     -15.543 -24.173  -2.634  0.00-17.00           H  
ATOM    302  CD2 TYR    19     -15.524 -22.167  -3.348  0.00-17.00           C  
ATOM    303  HD2 TYR    19     -16.178 -21.659  -2.670  0.00-17.00           H  
ATOM    304  C   TYR    19     -17.930 -20.916  -5.185  0.00-17.00           C  
ATOM    305  O   TYR    19     -18.120 -21.877  -5.914  0.00-17.00           O  
ATOM    306  N   GLN    20     -18.684 -20.660  -4.060  0.00-17.00           N  
ATOM    307  H   GLN    20     -18.606 -19.680  -3.744  0.00-17.00           H  
ATOM    308  CA  GLN    20     -19.768 -21.447  -3.452  0.00-17.00           C  
ATOM    309  HA  GLN    20     -19.265 -22.405  -3.451  0.00-17.00           H  
ATOM    310  CB  GLN    20     -20.065 -21.047  -1.941  0.00-17.00           C  
ATOM    311  HB2 GLN    20     -20.978 -21.608  -1.642  0.00-17.00           H  
ATOM    312  HB3 GLN    20     -20.160 -19.973  -1.897  0.00-17.00           H  
ATOM    313  CG  GLN    20     -18.979 -21.289  -0.943  0.00-17.00           C  
ATOM    314  HG2 GLN    20     -18.078 -20.698  -1.302  0.00-17.00           H  
ATOM    315  HG3 GLN    20     -19.301 -20.798  -0.043  0.00-17.00           H  
ATOM    316  CD  GLN    20     -18.513 -22.726  -0.733  0.00-17.00           C  
ATOM    317  OE1 GLN    20     -19.096 -23.617  -1.346  0.00-17.00           O  
ATOM    318  NE2 GLN    20     -17.646 -22.895   0.219  0.00-17.00           N  
ATOM    319 HE21 GLN    20     -17.122 -23.749   0.351  0.00-17.00           H  
ATOM    320 HE22 GLN    20     -17.299 -22.043   0.725  0.00-17.00           H  
ATOM    321  C   GLN    20     -20.917 -21.510  -4.462  0.00-17.00           C  
ATOM    322  O   GLN    20     -21.316 -22.604  -4.755  0.00-17.00           O  
ATOM    323  N   ASH    21     -21.342 -20.474  -5.115  0.00-17.00           N  
ATOM    324  H   ASH    21     -21.014 -19.570  -4.777  0.00-17.00           H  
ATOM    325  CA  ASH    21     -22.445 -20.690  -6.063  0.00-17.00           C  
ATOM    326  HA  ASH    21     -23.321 -21.118  -5.586  0.00-17.00           H  
ATOM    327  CB  ASH    21     -22.799 -19.214  -6.462  0.00-17.00           C  
ATOM    328  HB2 ASH    21     -23.284 -19.179  -7.454  0.00-17.00           H  
ATOM    329  HB3 ASH    21     -21.836 -18.738  -6.753  0.00-17.00           H  
ATOM    330  CG  ASH    21     -23.625 -18.408  -5.472  0.00-17.00           C  
ATOM    331  OD1 ASH    21     -23.630 -17.107  -5.766  0.00-17.00           O  
ATOM    332  OD2 ASH    21     -24.331 -18.909  -4.552  0.00-17.00           O  
ATOM    333  HD1 ASH    21     -24.190 -16.628  -5.174  0.00-17.00           H  
ATOM    334  C   ASH    21     -21.995 -21.435  -7.346  0.00-17.00           C  
ATOM    335  O   ASH    21     -22.770 -22.240  -7.888  0.00-17.00           O  
ATOM    336  N   ILE    22     -20.771 -21.213  -7.838  0.00-17.00           N  
ATOM    337  H   ILE    22     -20.239 -20.478  -7.388  0.00-17.00           H  
ATOM    338  CA  ILE    22     -20.304 -22.086  -8.951  0.00-17.00           C  
ATOM    339  HA  ILE    22     -21.059 -22.120  -9.758  0.00-17.00           H  
ATOM    340  CB  ILE    22     -18.855 -21.614  -9.411  0.00-17.00           C  
ATOM    341  HB  ILE    22     -18.082 -21.633  -8.630  0.00-17.00           H  
ATOM    342  CG2 ILE    22     -18.337 -22.463 -10.523  0.00-17.00           C  
ATOM    343 HG21 ILE    22     -19.193 -22.571 -11.181  0.00-17.00           H  
ATOM    344 HG22 ILE    22     -18.076 -23.487 -10.181  0.00-17.00           H  
ATOM    345 HG23 ILE    22     -17.385 -22.019 -10.811  0.00-17.00           H  
ATOM    346  CG1 ILE    22     -18.863 -20.201 -10.026  0.00-17.00           C  
ATOM    347 HG12 ILE    22     -19.478 -20.120 -11.000  0.00-17.00           H  
ATOM    348 HG13 ILE    22     -19.572 -19.624  -9.384  0.00-17.00           H  
ATOM    349  CD1 ILE    22     -17.558 -19.529 -10.061  0.00-17.00           C  
ATOM    350 HD11 ILE    22     -17.004 -19.494  -9.152  0.00-17.00           H  
ATOM    351 HD12 ILE    22     -16.994 -19.981 -10.904  0.00-17.00           H  
ATOM    352 HD13 ILE    22     -17.681 -18.517 -10.510  0.00-17.00           H  
ATOM    353  C   ILE    22     -20.167 -23.638  -8.544  0.00-17.00           C  
ATOM    354  O   ILE    22     -20.652 -24.530  -9.272  0.00-17.00           O  
ATOM    355  N   ARG    23     -19.537 -23.947  -7.390  0.00-17.00           N  
ATOM    356  H   ARG    23     -19.157 -23.163  -6.828  0.00-17.00           H  
ATOM    357  CA  ARG    23     -19.560 -25.315  -6.784  0.00-17.00           C  
ATOM    358  HA  ARG    23     -18.849 -25.931  -7.314  0.00-17.00           H  
ATOM    359  CB  ARG    23     -19.037 -25.196  -5.306  0.00-17.00           C  
ATOM    360  HB2 ARG    23     -19.710 -24.716  -4.650  0.00-17.00           H  
ATOM    361  HB3 ARG    23     -18.301 -24.386  -5.192  0.00-17.00           H  
ATOM    362  CG  ARG    23     -18.454 -26.515  -4.686  0.00-17.00           C  
ATOM    363  HG2 ARG    23     -19.045 -27.264  -5.156  0.00-17.00           H  
ATOM    364  HG3 ARG    23     -17.463 -26.572  -4.966  0.00-17.00           H  
ATOM    365  CD  ARG    23     -18.664 -26.714  -3.188  0.00-17.00           C  
ATOM    366  HD2 ARG    23     -18.514 -25.771  -2.573  0.00-17.00           H  
ATOM    367  HD3 ARG    23     -17.841 -27.377  -2.846  0.00-17.00           H  
ATOM    368  NE  ARG    23     -19.998 -27.244  -2.911  0.00-17.00           N  
ATOM    369  HE  ARG    23     -20.191 -28.247  -3.043  0.00-17.00           H  
ATOM    370  CZ  ARG    23     -21.046 -26.538  -2.618  0.00-17.00           C  
ATOM    371  NH1 ARG    23     -20.928 -25.323  -2.225  0.00-17.00           N  
ATOM    372 HH11 ARG    23     -21.781 -24.760  -2.036  0.00-17.00           H  
ATOM    373 HH12 ARG    23     -20.036 -24.868  -2.096  0.00-17.00           H  
ATOM    374  NH2 ARG    23     -22.233 -27.088  -2.602  0.00-17.00           N  
ATOM    375 HH21 ARG    23     -22.307 -28.058  -2.990  0.00-17.00           H  
ATOM    376 HH22 ARG    23     -23.113 -26.673  -2.217  0.00-17.00           H  
ATOM    377  C   ARG    23     -21.046 -25.885  -6.553  0.00-17.00           C  
ATOM    378  O   ARG    23     -21.259 -27.103  -6.660  0.00-17.00           O  
ATOM    379  N   HIE    24     -22.021 -25.005  -6.183  0.00-17.00           N  
ATOM    380  H   HIE    24     -21.663 -24.145  -5.828  0.00-17.00           H  
ATOM    381  CA  HIE    24     -23.434 -25.251  -6.023  0.00-17.00           C  
ATOM    382  HA  HIE    24     -23.469 -26.240  -5.505  0.00-17.00           H  
ATOM    383  CB  HIE    24     -24.260 -24.154  -5.300  0.00-17.00           C  
ATOM    384  HB2 HIE    24     -24.249 -23.173  -5.803  0.00-17.00           H  
ATOM    385  HB3 HIE    24     -23.779 -23.955  -4.350  0.00-17.00           H  
ATOM    386  CG  HIE    24     -25.750 -24.416  -5.200  0.00-17.00           C  
ATOM    387  ND1 HIE    24     -26.364 -25.105  -4.143  0.00-17.00           N  
ATOM    388  CE1 HIE    24     -27.655 -25.081  -4.375  0.00-17.00           C  
ATOM    389  HE1 HIE    24     -28.369 -25.531  -3.662  0.00-17.00           H  
ATOM    390  NE2 HIE    24     -27.945 -24.410  -5.478  0.00-17.00           N  
ATOM    391  HE2 HIE    24     -28.883 -24.099  -5.741  0.00-17.00           H  
ATOM    392  CD2 HIE    24     -26.753 -23.943  -5.966  0.00-17.00           C  
ATOM    393  HD2 HIE    24     -26.678 -23.235  -6.733  0.00-17.00           H  
ATOM    394  C   HIE    24     -24.063 -25.675  -7.382  0.00-17.00           C  
ATOM    395  O   HIE    24     -24.806 -26.596  -7.505  0.00-17.00           O  
ATOM    396  N   GLH    25     -23.789 -24.864  -8.447  0.00-17.00           N  
ATOM    397  H   GLH    25     -23.217 -24.010  -8.258  0.00-17.00           H  
ATOM    398  CA  GLH    25     -24.282 -25.086  -9.761  0.00-17.00           C  
ATOM    399  HA  GLH    25     -25.321 -25.508  -9.717  0.00-17.00           H  
ATOM    400  CB  GLH    25     -24.294 -23.793 -10.523  0.00-17.00           C  
ATOM    401  HB2 GLH    25     -23.276 -23.451 -10.458  0.00-17.00           H  
ATOM    402  HB3 GLH    25     -24.373 -23.994 -11.616  0.00-17.00           H  
ATOM    403  CG  GLH    25     -25.240 -22.713  -9.885  0.00-17.00           C  
ATOM    404  HG2 GLH    25     -26.240 -22.938 -10.230  0.00-17.00           H  
ATOM    405  HG3 GLH    25     -25.190 -22.621  -8.770  0.00-17.00           H  
ATOM    406  CD  GLH    25     -24.926 -21.376 -10.400  0.00-17.00           C  
ATOM    407  OE1 GLH    25     -24.754 -20.316  -9.635  0.00-17.00           O  
ATOM    408  OE2 GLH    25     -24.712 -21.266 -11.652  0.00-17.00           O  
ATOM    409  HE1 GLH    25     -24.309 -19.650 -10.234  0.00-17.00           H  
ATOM    410  C   GLH    25     -23.594 -26.273 -10.518  0.00-17.00           C  
ATOM    411  O   GLH    25     -24.082 -26.668 -11.554  0.00-17.00           O  
ATOM    412  N   ALA    26     -22.311 -26.595 -10.197  0.00-17.00           N  
ATOM    413  H   ALA    26     -21.802 -25.954  -9.639  0.00-17.00           H  
ATOM    414  CA  ALA    26     -21.491 -27.654 -10.891  0.00-17.00           C  
ATOM    415  HA  ALA    26     -21.044 -27.363 -11.864  0.00-17.00           H  
ATOM    416  CB  ALA    26     -20.234 -27.882 -10.069  0.00-17.00           C  
ATOM    417  HB1 ALA    26     -20.481 -28.202  -9.112  0.00-17.00           H  
ATOM    418  HB2 ALA    26     -19.743 -28.696 -10.538  0.00-17.00           H  
ATOM    419  HB3 ALA    26     -19.511 -27.025  -9.942  0.00-17.00           H  
ATOM    420  C   ALA    26     -22.224 -28.970 -10.978  0.00-17.00           C  
ATOM    421  O   ALA    26     -22.637 -29.497  -9.915  0.00-17.00           O  
ATOM    422  N   SER    27     -22.465 -29.491 -12.209  0.00-17.00           N  
ATOM    423  H   SER    27     -22.302 -28.828 -13.021  0.00-17.00           H  
ATOM    424  CA  SER    27     -23.103 -30.721 -12.603  0.00-17.00           C  
ATOM    425  HA  SER    27     -24.161 -30.540 -12.520  0.00-17.00           H  
ATOM    426  CB  SER    27     -22.645 -30.941 -14.063  0.00-17.00           C  
ATOM    427  HB2 SER    27     -21.533 -30.982 -14.032  0.00-17.00           H  
ATOM    428  HB3 SER    27     -22.998 -31.929 -14.272  0.00-17.00           H  
ATOM    429  OG  SER    27     -23.135 -30.004 -15.048  0.00-17.00           O  
ATOM    430  HG  SER    27     -22.702 -29.180 -14.840  0.00-17.00           H  
ATOM    431  C   SER    27     -22.710 -31.876 -11.774  0.00-17.00           C  
ATOM    432  O   SER    27     -21.574 -31.949 -11.310  0.00-17.00           O  
ATOM    433  N   ASH    28     -23.647 -32.829 -11.567  0.00-17.00           N  
ATOM    434  H   ASH    28     -24.356 -32.967 -12.251  0.00-17.00           H  
ATOM    435  CA  ASH    28     -23.400 -34.014 -10.700  0.00-17.00           C  
ATOM    436  HA  ASH    28     -22.343 -34.151 -10.385  0.00-17.00           H  
ATOM    437  CB  ASH    28     -24.192 -34.011  -9.403  0.00-17.00           C  
ATOM    438  HB2 ASH    28     -25.281 -33.851  -9.561  0.00-17.00           H  
ATOM    439  HB3 ASH    28     -24.014 -33.131  -8.825  0.00-17.00           H  
ATOM    440  CG  ASH    28     -24.022 -35.231  -8.458  0.00-17.00           C  
ATOM    441  OD1 ASH    28     -22.853 -35.949  -8.658  0.00-17.00           O  
ATOM    442  OD2 ASH    28     -24.806 -35.305  -7.522  0.00-17.00           O  
ATOM    443  HD1 ASH    28     -22.750 -36.702  -8.059  0.00-17.00           H  
ATOM    444  C   ASH    28     -23.709 -35.203 -11.568  0.00-17.00           C  
ATOM    445  O   ASH    28     -24.897 -35.497 -11.752  0.00-17.00           O  
ATOM    446  N   PHE    29     -22.698 -35.890 -12.106  0.00-17.00           N  
ATOM    447  H   PHE    29     -21.682 -35.574 -11.877  0.00-17.00           H  
ATOM    448  CA  PHE    29     -22.888 -37.132 -12.920  0.00-17.00           C  
ATOM    449  HA  PHE    29     -23.993 -37.200 -13.116  0.00-17.00           H  
ATOM    450  CB  PHE    29     -22.064 -36.966 -14.257  0.00-17.00           C  
ATOM    451  HB2 PHE    29     -21.021 -36.782 -13.965  0.00-17.00           H  
ATOM    452  HB3 PHE    29     -22.115 -37.936 -14.834  0.00-17.00           H  
ATOM    453  CG  PHE    29     -22.675 -35.952 -15.198  0.00-17.00           C  
ATOM    454  CD1 PHE    29     -24.011 -36.120 -15.637  0.00-17.00           C  
ATOM    455  HD1 PHE    29     -24.543 -37.026 -15.358  0.00-17.00           H  
ATOM    456  CE1 PHE    29     -24.707 -35.133 -16.334  0.00-17.00           C  
ATOM    457  HE1 PHE    29     -25.744 -35.306 -16.692  0.00-17.00           H  
ATOM    458  CZ  PHE    29     -24.019 -33.903 -16.567  0.00-17.00           C  
ATOM    459  HZ  PHE    29     -24.377 -33.067 -17.153  0.00-17.00           H  
ATOM    460  CE2 PHE    29     -22.665 -33.729 -16.208  0.00-17.00           C  
ATOM    461  HE2 PHE    29     -22.038 -32.945 -16.635  0.00-17.00           H  
ATOM    462  CD2 PHE    29     -22.064 -34.780 -15.538  0.00-17.00           C  
ATOM    463  HD2 PHE    29     -21.057 -34.620 -15.154  0.00-17.00           H  
ATOM    464  C   PHE    29     -22.336 -38.362 -12.174  0.00-17.00           C  
ATOM    465  O   PHE    29     -21.611 -38.198 -11.218  0.00-17.00           O  
ATOM    466  N   PRO    30     -22.789 -39.602 -12.575  0.00-17.00           N  
ATOM    467  CD  PRO    30     -23.870 -39.783 -13.533  0.00-17.00           C  
ATOM    468  HD2 PRO    30     -23.350 -39.836 -14.417  0.00-17.00           H  
ATOM    469  HD3 PRO    30     -24.717 -39.099 -13.533  0.00-17.00           H  
ATOM    470  CG  PRO    30     -24.388 -41.196 -13.284  0.00-17.00           C  
ATOM    471  HG2 PRO    30     -25.159 -40.982 -12.566  0.00-17.00           H  
ATOM    472  HG3 PRO    30     -24.729 -41.668 -14.275  0.00-17.00           H  
ATOM    473  CB  PRO    30     -23.242 -41.898 -12.594  0.00-17.00           C  
ATOM    474  HB2 PRO    30     -23.649 -42.596 -11.818  0.00-17.00           H  
ATOM    475  HB3 PRO    30     -22.806 -42.578 -13.329  0.00-17.00           H  
ATOM    476  CA  PRO    30     -22.358 -40.848 -11.944  0.00-17.00           C  
ATOM    477  HA  PRO    30     -22.576 -40.743 -10.916  0.00-17.00           H  
ATOM    478  C   PRO    30     -20.848 -41.104 -12.185  0.00-17.00           C  
ATOM    479  O   PRO    30     -20.280 -40.719 -13.209  0.00-17.00           O  
ATOM    480  N   CYS    31     -20.267 -41.779 -11.180  0.00-17.00           N  
ATOM    481  H   CYS    31     -20.851 -42.052 -10.407  0.00-17.00           H  
ATOM    482  CA  CYS    31     -18.918 -42.275 -11.270  0.00-17.00           C  
ATOM    483  HA  CYS    31     -18.627 -42.291 -12.281  0.00-17.00           H  
ATOM    484  CB  CYS    31     -17.990 -41.404 -10.439  0.00-17.00           C  
ATOM    485  HB2 CYS    31     -18.010 -40.420 -10.884  0.00-17.00           H  
ATOM    486  HB3 CYS    31     -16.927 -41.694 -10.510  0.00-17.00           H  
ATOM    487  SG  CYS    31     -18.621 -41.303  -8.735  0.00-17.00           S  
ATOM    488  HG  CYS    31     -19.392 -40.237  -9.075  0.00-17.00           H  
ATOM    489  C   CYS    31     -18.970 -43.728 -10.804  0.00-17.00           C  
ATOM    490  O   CYS    31     -18.287 -44.054  -9.774  0.00-17.00           O  
ATOM    491  N   ARN    32     -19.792 -44.602 -11.403  0.00-17.00           N  
ATOM    492  H   ARN    32     -20.347 -44.291 -12.239  0.00-17.00           H  
ATOM    493  CA  ARN    32     -19.994 -45.973 -10.837  0.00-17.00           C  
ATOM    494  HA  ARN    32     -20.283 -45.885  -9.767  0.00-17.00           H  
ATOM    495  CB  ARN    32     -21.212 -46.540 -11.626  0.00-17.00           C  
ATOM    496  HB2 ARN    32     -21.019 -46.731 -12.629  0.00-17.00           H  
ATOM    497  HB3 ARN    32     -21.395 -47.534 -11.174  0.00-17.00           H  
ATOM    498  CG  ARN    32     -22.481 -45.704 -11.375  0.00-17.00           C  
ATOM    499  HG2 ARN    32     -22.500 -45.274 -10.354  0.00-17.00           H  
ATOM    500  HG3 ARN    32     -22.493 -44.891 -12.106  0.00-17.00           H  
ATOM    501  CD  ARN    32     -23.723 -46.477 -11.722  0.00-17.00           C  
ATOM    502  HD2 ARN    32     -23.743 -46.938 -12.749  0.00-17.00           H  
ATOM    503  HD3 ARN    32     -23.777 -47.299 -11.001  0.00-17.00           H  
ATOM    504  NE  ARN    32     -24.933 -45.763 -11.459  0.00-17.00           N  
ATOM    505  HE  ARN    32     -25.566 -46.259 -10.844  0.00-17.00           H  
ATOM    506  CZ  ARN    32     -25.630 -45.166 -12.573  0.00-17.00           C  
ATOM    507  NH1 ARN    32     -25.261 -45.349 -13.802  0.00-17.00           N  
ATOM    508 HH11 ARN    32     -25.917 -44.890 -14.465  0.00-17.00           H  
ATOM    509  NH2 ARN    32     -26.712 -44.341 -12.142  0.00-17.00           N  
ATOM    510 HH21 ARN    32     -27.154 -44.731 -11.328  0.00-17.00           H  
ATOM    511 HH22 ARN    32     -27.393 -44.334 -12.901  0.00-17.00           H  
ATOM    512  C   ARN    32     -18.790 -46.865 -11.038  0.00-17.00           C  
ATOM    513  O   ARN    32     -18.563 -47.672 -10.196  0.00-17.00           O  
ATOM    514  N   VAL    33     -18.119 -46.740 -12.207  0.00-17.00           N  
ATOM    515  H   VAL    33     -18.401 -45.984 -12.812  0.00-17.00           H  
ATOM    516  CA  VAL    33     -16.902 -47.516 -12.519  0.00-17.00           C  
ATOM    517  HA  VAL    33     -17.241 -48.538 -12.385  0.00-17.00           H  
ATOM    518  CB  VAL    33     -16.419 -47.252 -14.016  0.00-17.00           C  
ATOM    519  HB  VAL    33     -16.252 -46.167 -14.039  0.00-17.00           H  
ATOM    520  CG1 VAL    33     -15.094 -47.934 -14.433  0.00-17.00           C  
ATOM    521 HG11 VAL    33     -14.625 -48.499 -13.622  0.00-17.00           H  
ATOM    522 HG12 VAL    33     -15.157 -48.649 -15.299  0.00-17.00           H  
ATOM    523 HG13 VAL    33     -14.302 -47.175 -14.624  0.00-17.00           H  
ATOM    524  CG2 VAL    33     -17.569 -47.705 -14.990  0.00-17.00           C  
ATOM    525 HG21 VAL    33     -17.628 -47.259 -15.978  0.00-17.00           H  
ATOM    526 HG22 VAL    33     -17.423 -48.738 -15.226  0.00-17.00           H  
ATOM    527 HG23 VAL    33     -18.575 -47.640 -14.507  0.00-17.00           H  
ATOM    528  C   VAL    33     -15.781 -47.208 -11.496  0.00-17.00           C  
ATOM    529  O   VAL    33     -15.250 -48.149 -10.949  0.00-17.00           O  
ATOM    530  N   ALA    34     -15.488 -45.905 -11.264  0.00-17.00           N  
ATOM    531  H   ALA    34     -15.990 -45.298 -11.868  0.00-17.00           H  
ATOM    532  CA  ALA    34     -14.487 -45.418 -10.268  0.00-17.00           C  
ATOM    533  HA  ALA    34     -13.479 -45.763 -10.668  0.00-17.00           H  
ATOM    534  CB  ALA    34     -14.463 -43.833 -10.326  0.00-17.00           C  
ATOM    535  HB1 ALA    34     -13.768 -43.448  -9.599  0.00-17.00           H  
ATOM    536  HB2 ALA    34     -15.380 -43.492  -9.985  0.00-17.00           H  
ATOM    537  HB3 ALA    34     -14.286 -43.288 -11.224  0.00-17.00           H  
ATOM    538  C   ALA    34     -14.716 -45.904  -8.819  0.00-17.00           C  
ATOM    539  O   ALA    34     -13.773 -45.823  -7.999  0.00-17.00           O  
ATOM    540  N   LYS    35     -15.957 -46.250  -8.466  0.00-17.00           N  
ATOM    541  H   LYS    35     -16.682 -46.222  -9.083  0.00-17.00           H  
ATOM    542  CA  LYS    35     -16.358 -46.699  -7.155  0.00-17.00           C  
ATOM    543  HA  LYS    35     -15.651 -46.474  -6.312  0.00-17.00           H  
ATOM    544  CB  LYS    35     -17.700 -45.989  -6.770  0.00-17.00           C  
ATOM    545  HB2 LYS    35     -18.179 -46.340  -5.872  0.00-17.00           H  
ATOM    546  HB3 LYS    35     -18.362 -46.101  -7.622  0.00-17.00           H  
ATOM    547  CG  LYS    35     -17.538 -44.456  -6.477  0.00-17.00           C  
ATOM    548  HG2 LYS    35     -17.105 -43.947  -7.376  0.00-17.00           H  
ATOM    549  HG3 LYS    35     -16.947 -44.323  -5.604  0.00-17.00           H  
ATOM    550  CD  LYS    35     -18.872 -43.880  -6.072  0.00-17.00           C  
ATOM    551  HD2 LYS    35     -19.614 -43.834  -6.905  0.00-17.00           H  
ATOM    552  HD3 LYS    35     -19.107 -44.387  -5.124  0.00-17.00           H  
ATOM    553  CE  LYS    35     -18.630 -42.391  -5.539  0.00-17.00           C  
ATOM    554  HE2 LYS    35     -18.047 -42.472  -4.691  0.00-17.00           H  
ATOM    555  HE3 LYS    35     -18.159 -41.674  -6.195  0.00-17.00           H  
ATOM    556  NZ  LYS    35     -19.912 -41.753  -5.198  0.00-17.00           N  
ATOM    557  HZ1 LYS    35     -19.753 -40.762  -5.160  0.00-17.00           H  
ATOM    558  HZ2 LYS    35     -20.270 -42.175  -4.372  0.00-17.00           H  
ATOM    559  HZ3 LYS    35     -20.519 -41.821  -5.992  0.00-17.00           H  
ATOM    560  C   LYS    35     -16.499 -48.235  -7.080  0.00-17.00           C  
ATOM    561  O   LYS    35     -16.765 -48.722  -5.960  0.00-17.00           O  
ATOM    562  N   LEU    36     -16.272 -48.952  -8.188  0.00-17.00           N  
ATOM    563  H   LEU    36     -15.979 -48.494  -9.083  0.00-17.00           H  
ATOM    564  CA  LEU    36     -16.209 -50.414  -8.142  0.00-17.00           C  
ATOM    565  HA  LEU    36     -17.224 -50.722  -7.836  0.00-17.00           H  
ATOM    566  CB  LEU    36     -15.918 -51.036  -9.560  0.00-17.00           C  
ATOM    567  HB2 LEU    36     -15.727 -52.080  -9.368  0.00-17.00           H  
ATOM    568  HB3 LEU    36     -15.025 -50.625  -9.950  0.00-17.00           H  
ATOM    569  CG  LEU    36     -17.019 -50.926 -10.562  0.00-17.00           C  
ATOM    570  HG  LEU    36     -17.299 -49.825 -10.605  0.00-17.00           H  
ATOM    571  CD1 LEU    36     -16.589 -51.469 -11.945  0.00-17.00           C  
ATOM    572 HD11 LEU    36     -15.986 -50.703 -12.452  0.00-17.00           H  
ATOM    573 HD12 LEU    36     -17.439 -51.684 -12.613  0.00-17.00           H  
ATOM    574 HD13 LEU    36     -16.043 -52.428 -11.831  0.00-17.00           H  
ATOM    575  CD2 LEU    36     -18.285 -51.622 -10.067  0.00-17.00           C  
ATOM    576 HD21 LEU    36     -18.415 -51.434  -9.027  0.00-17.00           H  
ATOM    577 HD22 LEU    36     -19.196 -51.236 -10.664  0.00-17.00           H  
ATOM    578 HD23 LEU    36     -18.198 -52.668 -10.227  0.00-17.00           H  
ATOM    579  C   LEU    36     -15.096 -50.914  -7.254  0.00-17.00           C  
ATOM    580  O   LEU    36     -13.986 -50.451  -7.425  0.00-17.00           O  
ATOM    581  N   PRO    37     -15.374 -51.935  -6.443  0.00-17.00           N  
ATOM    582  CD  PRO    37     -16.591 -52.633  -6.299  0.00-17.00           C  
ATOM    583  HD2 PRO    37     -16.794 -53.286  -7.148  0.00-17.00           H  
ATOM    584  HD3 PRO    37     -17.421 -51.920  -6.067  0.00-17.00           H  
ATOM    585  CG  PRO    37     -16.362 -53.545  -5.078  0.00-17.00           C  
ATOM    586  HG2 PRO    37     -16.996 -54.465  -5.160  0.00-17.00           H  
ATOM    587  HG3 PRO    37     -16.674 -52.943  -4.205  0.00-17.00           H  
ATOM    588  CB  PRO    37     -14.879 -53.738  -4.963  0.00-17.00           C  
ATOM    589  HB2 PRO    37     -14.652 -53.916  -3.912  0.00-17.00           H  
ATOM    590  HB3 PRO    37     -14.669 -54.526  -5.619  0.00-17.00           H  
ATOM    591  CA  PRO    37     -14.374 -52.397  -5.527  0.00-17.00           C  
ATOM    592  HA  PRO    37     -14.194 -51.785  -4.621  0.00-17.00           H  
ATOM    593  C   PRO    37     -13.007 -52.723  -6.157  0.00-17.00           C  
ATOM    594  O   PRO    37     -11.949 -52.377  -5.612  0.00-17.00           O  
ATOM    595  N   LYN    38     -13.005 -53.321  -7.326  0.00-17.00           N  
ATOM    596  H   LYN    38     -13.882 -53.634  -7.736  0.00-17.00           H  
ATOM    597  CA  LYN    38     -11.770 -53.650  -8.047  0.00-17.00           C  
ATOM    598  HA  LYN    38     -11.259 -54.315  -7.342  0.00-17.00           H  
ATOM    599  CB  LYN    38     -12.100 -54.564  -9.267  0.00-17.00           C  
ATOM    600  HB2 LYN    38     -11.199 -55.103  -9.539  0.00-17.00           H  
ATOM    601  HB3 LYN    38     -12.878 -55.262  -9.049  0.00-17.00           H  
ATOM    602  CG  LYN    38     -12.679 -53.744 -10.468  0.00-17.00           C  
ATOM    603  HG2 LYN    38     -12.079 -52.846 -10.645  0.00-17.00           H  
ATOM    604  HG3 LYN    38     -13.667 -53.379 -10.247  0.00-17.00           H  
ATOM    605  CD  LYN    38     -12.697 -54.599 -11.688  0.00-17.00           C  
ATOM    606  HD2 LYN    38     -11.701 -54.783 -12.048  0.00-17.00           H  
ATOM    607  HD3 LYN    38     -13.188 -55.561 -11.537  0.00-17.00           H  
ATOM    608  CE  LYN    38     -13.433 -53.937 -12.876  0.00-17.00           C  
ATOM    609  HE2 LYN    38     -14.340 -53.515 -12.433  0.00-17.00           H  
ATOM    610  HE3 LYN    38     -12.847 -53.085 -13.170  0.00-17.00           H  
ATOM    611  NZ  LYN    38     -13.830 -54.836 -13.945  0.00-17.00           N  
ATOM    612  HZ1 LYN    38     -12.992 -55.310 -14.259  0.00-17.00           H  
ATOM    613  HZ2 LYN    38     -14.138 -54.322 -14.781  0.00-17.00           H  
ATOM    614  C   LYN    38     -10.905 -52.462  -8.297  0.00-17.00           C  
ATOM    615  O   LYN    38      -9.649 -52.568  -8.300  0.00-17.00           O  
ATOM    616  N   ASN    39     -11.479 -51.254  -8.319  0.00-17.00           N  
ATOM    617  H   ASN    39     -12.516 -51.244  -8.222  0.00-17.00           H  
ATOM    618  CA  ASN    39     -10.767 -49.992  -8.744  0.00-17.00           C  
ATOM    619  HA  ASN    39      -9.728 -50.075  -9.180  0.00-17.00           H  
ATOM    620  CB  ASN    39     -11.652 -49.278  -9.792  0.00-17.00           C  
ATOM    621  HB2 ASN    39     -12.584 -49.116  -9.358  0.00-17.00           H  
ATOM    622  HB3 ASN    39     -11.216 -48.343  -9.986  0.00-17.00           H  
ATOM    623  CG  ASN    39     -11.889 -50.005 -11.140  0.00-17.00           C  
ATOM    624  OD1 ASN    39     -10.964 -50.646 -11.631  0.00-17.00           O  
ATOM    625  ND2 ASN    39     -12.969 -49.842 -11.854  0.00-17.00           N  
ATOM    626 HD21 ASN    39     -13.082 -50.327 -12.691  0.00-17.00           H  
ATOM    627 HD22 ASN    39     -13.654 -49.168 -11.608  0.00-17.00           H  
ATOM    628  C   ASN    39     -10.572 -49.071  -7.571  0.00-17.00           C  
ATOM    629  O   ASN    39     -10.199 -47.901  -7.751  0.00-17.00           O  
ATOM    630  N   LYN    40     -10.498 -49.589  -6.386  0.00-17.00           N  
ATOM    631  H   LYN    40     -10.746 -50.544  -6.267  0.00-17.00           H  
ATOM    632  CA  LYN    40     -10.174 -48.901  -5.115  0.00-17.00           C  
ATOM    633  HA  LYN    40     -10.709 -47.965  -5.130  0.00-17.00           H  
ATOM    634  CB  LYN    40     -10.557 -49.827  -3.932  0.00-17.00           C  
ATOM    635  HB2 LYN    40      -9.893 -50.720  -3.953  0.00-17.00           H  
ATOM    636  HB3 LYN    40     -11.600 -50.145  -4.011  0.00-17.00           H  
ATOM    637  CG  LYN    40     -10.504 -49.147  -2.570  0.00-17.00           C  
ATOM    638  HG2 LYN    40     -11.059 -48.207  -2.498  0.00-17.00           H  
ATOM    639  HG3 LYN    40      -9.436 -48.847  -2.444  0.00-17.00           H  
ATOM    640  CD  LYN    40     -11.066 -50.083  -1.460  0.00-17.00           C  
ATOM    641  HD2 LYN    40     -10.928 -51.122  -1.769  0.00-17.00           H  
ATOM    642  HD3 LYN    40     -12.158 -49.989  -1.387  0.00-17.00           H  
ATOM    643  CE  LYN    40     -10.332 -49.933  -0.108  0.00-17.00           C  
ATOM    644  HE2 LYN    40     -10.503 -50.703   0.572  0.00-17.00           H  
ATOM    645  HE3 LYN    40      -9.248 -49.912  -0.377  0.00-17.00           H  
ATOM    646  NZ  LYN    40     -10.829 -48.733   0.535  0.00-17.00           N  
ATOM    647  HZ1 LYN    40     -10.227 -47.938   0.418  0.00-17.00           H  
ATOM    648  HZ2 LYN    40     -10.867 -48.884   1.540  0.00-17.00           H  
ATOM    649  C   LYN    40      -8.699 -48.374  -5.087  0.00-17.00           C  
ATOM    650  O   LYN    40      -8.352 -47.167  -5.030  0.00-17.00           O  
ATOM    651  N   ASN    41      -7.707 -49.308  -5.240  0.00-17.00           N  
ATOM    652  H   ASN    41      -8.015 -50.286  -5.357  0.00-17.00           H  
ATOM    653  CA  ASN    41      -6.285 -49.052  -5.402  0.00-17.00           C  
ATOM    654  HA  ASN    41      -6.120 -48.599  -4.452  0.00-17.00           H  
ATOM    655  CB  ASN    41      -5.490 -50.350  -5.325  0.00-17.00           C  
ATOM    656  HB2 ASN    41      -5.707 -50.996  -4.468  0.00-17.00           H  
ATOM    657  HB3 ASN    41      -4.433 -50.146  -5.153  0.00-17.00           H  
ATOM    658  CG  ASN    41      -5.525 -51.331  -6.521  0.00-17.00           C  
ATOM    659  OD1 ASN    41      -5.971 -50.952  -7.579  0.00-17.00           O  
ATOM    660  ND2 ASN    41      -4.942 -52.567  -6.429  0.00-17.00           N  
ATOM    661 HD21 ASN    41      -4.399 -52.883  -5.583  0.00-17.00           H  
ATOM    662 HD22 ASN    41      -4.792 -53.134  -7.243  0.00-17.00           H  
ATOM    663  C   ASN    41      -5.857 -48.217  -6.562  0.00-17.00           C  
ATOM    664  O   ASN    41      -4.653 -48.029  -6.665  0.00-17.00           O  
ATOM    665  N   ARN    42      -6.741 -47.804  -7.503  0.00-17.00           N  
ATOM    666  H   ARN    42      -7.676 -47.999  -7.289  0.00-17.00           H  
ATOM    667  CA  ARN    42      -6.464 -47.023  -8.718  0.00-17.00           C  
ATOM    668  HA  ARN    42      -5.400 -46.919  -8.878  0.00-17.00           H  
ATOM    669  CB  ARN    42      -7.008 -47.696  -9.915  0.00-17.00           C  
ATOM    670  HB2 ARN    42      -6.713 -47.030 -10.800  0.00-17.00           H  
ATOM    671  HB3 ARN    42      -8.148 -47.827  -9.814  0.00-17.00           H  
ATOM    672  CG  ARN    42      -6.402 -48.956 -10.319  0.00-17.00           C  
ATOM    673  HG2 ARN    42      -6.675 -49.729  -9.632  0.00-17.00           H  
ATOM    674  HG3 ARN    42      -5.329 -48.851 -10.404  0.00-17.00           H  
ATOM    675  CD  ARN    42      -7.023 -49.432 -11.665  0.00-17.00           C  
ATOM    676  HD2 ARN    42      -8.045 -49.558 -11.414  0.00-17.00           H  
ATOM    677  HD3 ARN    42      -6.916 -48.682 -12.471  0.00-17.00           H  
ATOM    678  NE  ARN    42      -6.488 -50.649 -12.012  0.00-17.00           N  
ATOM    679  HE  ARN    42      -6.994 -51.296 -11.434  0.00-17.00           H  
ATOM    680  CZ  ARN    42      -6.493 -51.263 -13.327  0.00-17.00           C  
ATOM    681  NH1 ARN    42      -6.977 -50.798 -14.343  0.00-17.00           N  
ATOM    682 HH11 ARN    42      -7.204 -49.803 -14.242  0.00-17.00           H  
ATOM    683  NH2 ARN    42      -5.927 -52.586 -13.305  0.00-17.00           N  
ATOM    684 HH21 ARN    42      -5.531 -52.681 -12.435  0.00-17.00           H  
ATOM    685 HH22 ARN    42      -6.683 -53.274 -13.380  0.00-17.00           H  
ATOM    686  C   ARN    42      -6.964 -45.601  -8.518  0.00-17.00           C  
ATOM    687  O   ARN    42      -6.854 -44.780  -9.417  0.00-17.00           O  
ATOM    688  N   ASN    43      -7.565 -45.272  -7.354  0.00-17.00           N  
ATOM    689  H   ASN    43      -7.640 -46.079  -6.692  0.00-17.00           H  
ATOM    690  CA  ASN    43      -7.836 -43.930  -6.885  0.00-17.00           C  
ATOM    691  HA  ASN    43      -7.683 -43.194  -7.670  0.00-17.00           H  
ATOM    692  CB  ASN    43      -9.312 -43.893  -6.377  0.00-17.00           C  
ATOM    693  HB2 ASN    43      -9.286 -43.294  -5.485  0.00-17.00           H  
ATOM    694  HB3 ASN    43      -9.575 -44.929  -6.177  0.00-17.00           H  
ATOM    695  CG  ASN    43     -10.401 -43.319  -7.310  0.00-17.00           C  
ATOM    696  OD1 ASN    43     -10.083 -43.127  -8.526  0.00-17.00           O  
ATOM    697  ND2 ASN    43     -11.588 -42.949  -6.807  0.00-17.00           N  
ATOM    698 HD21 ASN    43     -12.272 -42.371  -7.319  0.00-17.00           H  
ATOM    699 HD22 ASN    43     -11.842 -43.370  -5.886  0.00-17.00           H  
ATOM    700  C   ASN    43      -6.803 -43.671  -5.794  0.00-17.00           C  
ATOM    701  O   ASN    43      -6.743 -44.378  -4.819  0.00-17.00           O  
ATOM    702  N   ARG    44      -6.051 -42.589  -5.984  0.00-17.00           N  
ATOM    703  H   ARG    44      -5.960 -42.010  -6.873  0.00-17.00           H  
ATOM    704  CA  ARG    44      -5.017 -42.151  -4.985  0.00-17.00           C  
ATOM    705  HA  ARG    44      -4.302 -42.986  -4.707  0.00-17.00           H  
ATOM    706  CB  ARG    44      -4.153 -41.039  -5.692  0.00-17.00           C  
ATOM    707  HB2 ARG    44      -4.787 -40.263  -6.134  0.00-17.00           H  
ATOM    708  HB3 ARG    44      -3.651 -41.559  -6.581  0.00-17.00           H  
ATOM    709  CG  ARG    44      -3.066 -40.564  -4.755  0.00-17.00           C  
ATOM    710  HG2 ARG    44      -2.577 -41.427  -4.348  0.00-17.00           H  
ATOM    711  HG3 ARG    44      -3.558 -40.094  -3.948  0.00-17.00           H  
ATOM    712  CD  ARG    44      -2.070 -39.652  -5.504  0.00-17.00           C  
ATOM    713  HD2 ARG    44      -1.750 -38.937  -4.719  0.00-17.00           H  
ATOM    714  HD3 ARG    44      -2.543 -39.117  -6.374  0.00-17.00           H  
ATOM    715  NE  ARG    44      -1.019 -40.478  -6.084  0.00-17.00           N  
ATOM    716  HE  ARG    44      -1.078 -40.548  -7.057  0.00-17.00           H  
ATOM    717  CZ  ARG    44       0.089 -40.958  -5.410  0.00-17.00           C  
ATOM    718  NH1 ARG    44       0.297 -40.836  -4.079  0.00-17.00           N  
ATOM    719 HH11 ARG    44       1.036 -41.347  -3.549  0.00-17.00           H  
ATOM    720 HH12 ARG    44      -0.411 -40.442  -3.440  0.00-17.00           H  
ATOM    721  NH2 ARG    44       1.085 -41.602  -6.088  0.00-17.00           N  
ATOM    722 HH21 ARG    44       1.923 -41.955  -5.546  0.00-17.00           H  
ATOM    723 HH22 ARG    44       1.006 -41.824  -7.045  0.00-17.00           H  
ATOM    724  C   ARG    44      -5.683 -41.572  -3.685  0.00-17.00           C  
ATOM    725  O   ARG    44      -5.305 -41.911  -2.568  0.00-17.00           O  
ATOM    726  N   TYR    45      -6.694 -40.707  -3.919  0.00-17.00           N  
ATOM    727  H   TYR    45      -6.956 -40.437  -4.834  0.00-17.00           H  
ATOM    728  CA  TYR    45      -7.555 -40.162  -2.929  0.00-17.00           C  
ATOM    729  HA  TYR    45      -7.106 -40.306  -1.923  0.00-17.00           H  
ATOM    730  CB  TYR    45      -7.757 -38.656  -3.185  0.00-17.00           C  
ATOM    731  HB2 TYR    45      -8.160 -38.437  -4.233  0.00-17.00           H  
ATOM    732  HB3 TYR    45      -8.475 -38.206  -2.529  0.00-17.00           H  
ATOM    733  CG  TYR    45      -6.465 -37.807  -3.016  0.00-17.00           C  
ATOM    734  CD1 TYR    45      -5.475 -37.721  -4.067  0.00-17.00           C  
ATOM    735  HD1 TYR    45      -5.556 -38.397  -4.918  0.00-17.00           H  
ATOM    736  CE1 TYR    45      -4.408 -36.805  -3.898  0.00-17.00           C  
ATOM    737  HE1 TYR    45      -3.584 -36.723  -4.676  0.00-17.00           H  
ATOM    738  CZ  TYR    45      -4.199 -36.142  -2.634  0.00-17.00           C  
ATOM    739  OH  TYR    45      -3.081 -35.385  -2.486  0.00-17.00           O  
ATOM    740  HH  TYR    45      -2.913 -34.860  -3.246  0.00-17.00           H  
ATOM    741  CE2 TYR    45      -5.212 -36.187  -1.605  0.00-17.00           C  
ATOM    742  HE2 TYR    45      -5.190 -35.575  -0.643  0.00-17.00           H  
ATOM    743  CD2 TYR    45      -6.262 -37.092  -1.778  0.00-17.00           C  
ATOM    744  HD2 TYR    45      -6.930 -37.227  -0.928  0.00-17.00           H  
ATOM    745  C   TYR    45      -8.884 -40.915  -2.825  0.00-17.00           C  
ATOM    746  O   TYR    45      -9.127 -41.783  -3.669  0.00-17.00           O  
ATOM    747  N   ARG    46      -9.636 -40.654  -1.764  0.00-17.00           N  
ATOM    748  H   ARG    46      -9.369 -39.971  -1.030  0.00-17.00           H  
ATOM    749  CA  ARG    46     -10.854 -41.367  -1.549  0.00-17.00           C  
ATOM    750  HA  ARG    46     -10.648 -42.360  -1.923  0.00-17.00           H  
ATOM    751  CB  ARG    46     -11.257 -41.367  -0.071  0.00-17.00           C  
ATOM    752  HB2 ARG    46     -11.504 -40.314   0.210  0.00-17.00           H  
ATOM    753  HB3 ARG    46     -10.404 -41.698   0.508  0.00-17.00           H  
ATOM    754  CG  ARG    46     -12.563 -42.158   0.298  0.00-17.00           C  
ATOM    755  HG2 ARG    46     -13.294 -41.649  -0.308  0.00-17.00           H  
ATOM    756  HG3 ARG    46     -12.298 -43.143   0.068  0.00-17.00           H  
ATOM    757  CD  ARG    46     -12.884 -42.033   1.685  0.00-17.00           C  
ATOM    758  HD2 ARG    46     -12.867 -40.960   1.974  0.00-17.00           H  
ATOM    759  HD3 ARG    46     -12.242 -42.639   2.383  0.00-17.00           H  
ATOM    760  NE  ARG    46     -14.244 -42.489   1.928  0.00-17.00           N  
ATOM    761  HE  ARG    46     -14.900 -42.576   1.079  0.00-17.00           H  
ATOM    762  CZ  ARG    46     -14.925 -42.476   3.074  0.00-17.00           C  
ATOM    763  NH1 ARG    46     -14.299 -42.058   4.169  0.00-17.00           N  
ATOM    764 HH11 ARG    46     -14.575 -42.473   5.013  0.00-17.00           H  
ATOM    765 HH12 ARG    46     -13.339 -41.866   4.188  0.00-17.00           H  
ATOM    766  NH2 ARG    46     -16.161 -42.913   3.172  0.00-17.00           N  
ATOM    767 HH21 ARG    46     -16.686 -43.297   2.390  0.00-17.00           H  
ATOM    768 HH22 ARG    46     -16.726 -42.817   4.025  0.00-17.00           H  
ATOM    769  C   ARG    46     -12.014 -40.838  -2.352  0.00-17.00           C  
ATOM    770  O   ARG    46     -12.722 -41.681  -3.004  0.00-17.00           O  
ATOM    771  N   ASP    47     -12.368 -39.493  -2.367  0.00-17.00           N  
ATOM    772  H   ASP    47     -11.773 -38.845  -1.864  0.00-17.00           H  
ATOM    773  CA  ASP    47     -13.566 -38.969  -3.005  0.00-17.00           C  
ATOM    774  HA  ASP    47     -14.343 -39.676  -2.860  0.00-17.00           H  
ATOM    775  CB  ASP    47     -13.924 -37.632  -2.258  0.00-17.00           C  
ATOM    776  HB2 ASP    47     -13.060 -36.983  -2.137  0.00-17.00           H  
ATOM    777  HB3 ASP    47     -14.171 -37.906  -1.210  0.00-17.00           H  
ATOM    778  CG  ASP    47     -15.006 -36.710  -2.888  0.00-17.00           C  
ATOM    779  OD1 ASP    47     -16.125 -37.205  -2.861  0.00-17.00           O  
ATOM    780  OD2 ASP    47     -14.715 -35.585  -3.293  0.00-17.00           O  
ATOM    781  C   ASP    47     -13.353 -38.743  -4.525  0.00-17.00           C  
ATOM    782  O   ASP    47     -14.054 -39.332  -5.388  0.00-17.00           O  
ATOM    783  N   VAL    48     -12.264 -37.971  -4.861  0.00-17.00           N  
ATOM    784  H   VAL    48     -11.684 -37.676  -4.209  0.00-17.00           H  
ATOM    785  CA  VAL    48     -11.884 -37.539  -6.280  0.00-17.00           C  
ATOM    786  HA  VAL    48     -12.677 -36.903  -6.522  0.00-17.00           H  
ATOM    787  CB  VAL    48     -10.533 -36.697  -6.185  0.00-17.00           C  
ATOM    788  HB  VAL    48      -9.774 -37.452  -5.988  0.00-17.00           H  
ATOM    789  CG1 VAL    48     -10.189 -35.963  -7.620  0.00-17.00           C  
ATOM    790 HG11 VAL    48      -9.598 -36.516  -8.231  0.00-17.00           H  
ATOM    791 HG12 VAL    48     -11.171 -35.762  -8.075  0.00-17.00           H  
ATOM    792 HG13 VAL    48      -9.620 -35.065  -7.696  0.00-17.00           H  
ATOM    793  CG2 VAL    48     -10.480 -35.688  -5.002  0.00-17.00           C  
ATOM    794 HG21 VAL    48     -11.329 -34.997  -5.093  0.00-17.00           H  
ATOM    795 HG22 VAL    48     -10.601 -36.229  -4.005  0.00-17.00           H  
ATOM    796 HG23 VAL    48      -9.724 -34.999  -4.877  0.00-17.00           H  
ATOM    797  C   VAL    48     -11.792 -38.595  -7.355  0.00-17.00           C  
ATOM    798  O   VAL    48     -10.844 -39.413  -7.330  0.00-17.00           O  
ATOM    799  N   SER    49     -12.822 -38.691  -8.212  0.00-17.00           N  
ATOM    800  H   SER    49     -13.649 -38.099  -8.213  0.00-17.00           H  
ATOM    801  CA  SER    49     -12.945 -39.736  -9.264  0.00-17.00           C  
ATOM    802  HA  SER    49     -12.029 -40.323  -9.337  0.00-17.00           H  
ATOM    803  CB  SER    49     -14.102 -40.589  -8.747  0.00-17.00           C  
ATOM    804  HB2 SER    49     -14.947 -39.947  -8.433  0.00-17.00           H  
ATOM    805  HB3 SER    49     -14.507 -41.346  -9.480  0.00-17.00           H  
ATOM    806  OG  SER    49     -13.666 -41.205  -7.547  0.00-17.00           O  
ATOM    807  HG  SER    49     -13.183 -40.550  -7.003  0.00-17.00           H  
ATOM    808  C   SER    49     -13.215 -39.050 -10.641  0.00-17.00           C  
ATOM    809  O   SER    49     -13.424 -37.828 -10.671  0.00-17.00           O  
ATOM    810  N   PRO    50     -13.049 -39.702 -11.805  0.00-17.00           N  
ATOM    811  CD  PRO    50     -12.435 -40.983 -12.042  0.00-17.00           C  
ATOM    812  HD2 PRO    50     -11.494 -40.741 -11.767  0.00-17.00           H  
ATOM    813  HD3 PRO    50     -12.853 -41.837 -11.520  0.00-17.00           H  
ATOM    814  CG  PRO    50     -12.662 -41.291 -13.565  0.00-17.00           C  
ATOM    815  HG2 PRO    50     -13.527 -41.880 -13.691  0.00-17.00           H  
ATOM    816  HG3 PRO    50     -11.731 -41.828 -13.921  0.00-17.00           H  
ATOM    817  CB  PRO    50     -12.934 -39.907 -14.194  0.00-17.00           C  
ATOM    818  HB2 PRO    50     -12.009 -39.413 -14.514  0.00-17.00           H  
ATOM    819  HB3 PRO    50     -13.637 -40.058 -15.015  0.00-17.00           H  
ATOM    820  CA  PRO    50     -13.621 -39.175 -13.000  0.00-17.00           C  
ATOM    821  HA  PRO    50     -13.399 -38.128 -13.075  0.00-17.00           H  
ATOM    822  C   PRO    50     -15.189 -39.460 -12.936  0.00-17.00           C  
ATOM    823  O   PRO    50     -15.659 -40.257 -12.102  0.00-17.00           O  
ATOM    824  N   PHE    51     -15.902 -39.020 -14.008  0.00-17.00           N  
ATOM    825  H   PHE    51     -15.395 -38.508 -14.718  0.00-17.00           H  
ATOM    826  CA  PHE    51     -17.318 -39.344 -14.224  0.00-17.00           C  
ATOM    827  HA  PHE    51     -17.831 -39.696 -13.362  0.00-17.00           H  
ATOM    828  CB  PHE    51     -18.113 -38.197 -14.805  0.00-17.00           C  
ATOM    829  HB2 PHE    51     -19.081 -38.475 -15.338  0.00-17.00           H  
ATOM    830  HB3 PHE    51     -17.442 -37.758 -15.607  0.00-17.00           H  
ATOM    831  CG  PHE    51     -18.416 -37.042 -13.863  0.00-17.00           C  
ATOM    832  CD1 PHE    51     -18.784 -37.158 -12.571  0.00-17.00           C  
ATOM    833  HD1 PHE    51     -19.070 -38.134 -12.251  0.00-17.00           H  
ATOM    834  CE1 PHE    51     -19.080 -36.003 -11.728  0.00-17.00           C  
ATOM    835  HE1 PHE    51     -19.194 -36.105 -10.729  0.00-17.00           H  
ATOM    836  CZ  PHE    51     -18.850 -34.691 -12.232  0.00-17.00           C  
ATOM    837  HZ  PHE    51     -18.818 -33.838 -11.587  0.00-17.00           H  
ATOM    838  CE2 PHE    51     -18.426 -34.592 -13.577  0.00-17.00           C  
ATOM    839  HE2 PHE    51     -18.179 -33.617 -13.919  0.00-17.00           H  
ATOM    840  CD2 PHE    51     -18.255 -35.713 -14.384  0.00-17.00           C  
ATOM    841  HD2 PHE    51     -18.015 -35.637 -15.456  0.00-17.00           H  
ATOM    842  C   PHE    51     -17.306 -40.507 -15.275  0.00-17.00           C  
ATOM    843  O   PHE    51     -16.376 -40.615 -15.996  0.00-17.00           O  
ATOM    844  N   ASH    52     -18.348 -41.313 -15.371  0.00-17.00           N  
ATOM    845  H   ASH    52     -19.217 -41.101 -14.865  0.00-17.00           H  
ATOM    846  CA  ASH    52     -18.396 -42.411 -16.295  0.00-17.00           C  
ATOM    847  HA  ASH    52     -17.559 -43.093 -16.234  0.00-17.00           H  
ATOM    848  CB  ASH    52     -19.675 -43.305 -16.044  0.00-17.00           C  
ATOM    849  HB2 ASH    52     -20.500 -42.678 -16.106  0.00-17.00           H  
ATOM    850  HB3 ASH    52     -19.747 -44.055 -16.817  0.00-17.00           H  
ATOM    851  CG  ASH    52     -19.644 -44.037 -14.754  0.00-17.00           C  
ATOM    852  OD1 ASH    52     -18.504 -44.626 -14.325  0.00-17.00           O  
ATOM    853  OD2 ASH    52     -20.569 -43.913 -13.889  0.00-17.00           O  
ATOM    854  HD1 ASH    52     -17.967 -44.933 -15.069  0.00-17.00           H  
ATOM    855  C   ASH    52     -18.520 -41.976 -17.727  0.00-17.00           C  
ATOM    856  O   ASH    52     -17.955 -42.556 -18.699  0.00-17.00           O  
ATOM    857  N   HIE    53     -19.410 -40.999 -17.993  0.00-17.00           N  
ATOM    858  H   HIE    53     -20.030 -40.683 -17.283  0.00-17.00           H  
ATOM    859  CA  HIE    53     -19.560 -40.495 -19.384  0.00-17.00           C  
ATOM    860  HA  HIE    53     -19.873 -41.246 -20.141  0.00-17.00           H  
ATOM    861  CB  HIE    53     -20.672 -39.477 -19.483  0.00-17.00           C  
ATOM    862  HB2 HIE    53     -20.989 -39.561 -20.554  0.00-17.00           H  
ATOM    863  HB3 HIE    53     -21.544 -39.895 -19.009  0.00-17.00           H  
ATOM    864  CG  HIE    53     -20.353 -38.114 -19.125  0.00-17.00           C  
ATOM    865  ND1 HIE    53     -19.612 -37.318 -19.942  0.00-17.00           N  
ATOM    866  CE1 HIE    53     -19.547 -36.156 -19.380  0.00-17.00           C  
ATOM    867  HE1 HIE    53     -18.965 -35.421 -19.787  0.00-17.00           H  
ATOM    868  NE2 HIE    53     -20.020 -36.167 -18.168  0.00-17.00           N  
ATOM    869  HE2 HIE    53     -20.000 -35.366 -17.546  0.00-17.00           H  
ATOM    870  CD2 HIE    53     -20.543 -37.455 -17.944  0.00-17.00           C  
ATOM    871  HD2 HIE    53     -21.019 -37.764 -17.037  0.00-17.00           H  
ATOM    872  C   HIE    53     -18.281 -40.049 -20.175  0.00-17.00           C  
ATOM    873  O   HIE    53     -18.220 -40.368 -21.351  0.00-17.00           O  
ATOM    874  N   SER    54     -17.331 -39.355 -19.565  0.00-17.00           N  
ATOM    875  H   SER    54     -17.278 -39.416 -18.544  0.00-17.00           H  
ATOM    876  CA  SER    54     -16.081 -38.904 -20.244  0.00-17.00           C  
ATOM    877  HA  SER    54     -15.886 -39.538 -21.095  0.00-17.00           H  
ATOM    878  CB  SER    54     -16.253 -37.476 -20.662  0.00-17.00           C  
ATOM    879  HB2 SER    54     -15.603 -37.229 -21.448  0.00-17.00           H  
ATOM    880  HB3 SER    54     -17.257 -37.381 -21.233  0.00-17.00           H  
ATOM    881  OG  SER    54     -16.175 -36.486 -19.597  0.00-17.00           O  
ATOM    882  HG  SER    54     -15.251 -36.164 -19.529  0.00-17.00           H  
ATOM    883  C   SER    54     -14.898 -39.279 -19.389  0.00-17.00           C  
ATOM    884  O   SER    54     -13.997 -38.463 -19.280  0.00-17.00           O  
ATOM    885  N   ARN    55     -14.798 -40.508 -18.824  0.00-17.00           N  
ATOM    886  H   ARN    55     -15.384 -41.247 -19.041  0.00-17.00           H  
ATOM    887  CA  ARN    55     -13.576 -41.020 -18.264  0.00-17.00           C  
ATOM    888  HA  ARN    55     -13.170 -40.200 -17.638  0.00-17.00           H  
ATOM    889  CB  ARN    55     -13.713 -42.238 -17.295  0.00-17.00           C  
ATOM    890  HB2 ARN    55     -12.728 -42.546 -16.855  0.00-17.00           H  
ATOM    891  HB3 ARN    55     -14.141 -41.938 -16.397  0.00-17.00           H  
ATOM    892  CG  ARN    55     -14.490 -43.435 -17.778  0.00-17.00           C  
ATOM    893  HG2 ARN    55     -13.904 -43.957 -18.476  0.00-17.00           H  
ATOM    894  HG3 ARN    55     -15.469 -43.147 -18.115  0.00-17.00           H  
ATOM    895  CD  ARN    55     -14.768 -44.403 -16.533  0.00-17.00           C  
ATOM    896  HD2 ARN    55     -15.576 -44.130 -15.824  0.00-17.00           H  
ATOM    897  HD3 ARN    55     -13.858 -44.430 -15.974  0.00-17.00           H  
ATOM    898  NE  ARN    55     -15.261 -45.740 -17.082  0.00-17.00           N  
ATOM    899  HE  ARN    55     -16.269 -45.804 -17.115  0.00-17.00           H  
ATOM    900  CZ  ARN    55     -14.459 -46.877 -17.495  0.00-17.00           C  
ATOM    901  NH1 ARN    55     -13.211 -46.879 -17.411  0.00-17.00           N  
ATOM    902 HH11 ARN    55     -12.809 -46.012 -17.297  0.00-17.00           H  
ATOM    903  NH2 ARN    55     -15.314 -47.838 -18.143  0.00-17.00           N  
ATOM    904 HH21 ARN    55     -14.890 -48.207 -19.001  0.00-17.00           H  
ATOM    905 HH22 ARN    55     -15.274 -48.647 -17.503  0.00-17.00           H  
ATOM    906  C   ARN    55     -12.667 -41.397 -19.461  0.00-17.00           C  
ATOM    907  O   ARN    55     -13.203 -41.727 -20.509  0.00-17.00           O  
ATOM    908  N   ILE    56     -11.350 -41.462 -19.370  0.00-17.00           N  
ATOM    909  H   ILE    56     -10.886 -41.274 -18.509  0.00-17.00           H  
ATOM    910  CA  ILE    56     -10.593 -42.041 -20.452  0.00-17.00           C  
ATOM    911  HA  ILE    56     -11.099 -41.842 -21.366  0.00-17.00           H  
ATOM    912  CB  ILE    56      -9.252 -41.365 -20.611  0.00-17.00           C  
ATOM    913  HB  ILE    56      -8.670 -41.561 -19.687  0.00-17.00           H  
ATOM    914  CG2 ILE    56      -8.431 -42.015 -21.787  0.00-17.00           C  
ATOM    915 HG21 ILE    56      -8.990 -41.979 -22.719  0.00-17.00           H  
ATOM    916 HG22 ILE    56      -8.184 -43.102 -21.780  0.00-17.00           H  
ATOM    917 HG23 ILE    56      -7.480 -41.439 -21.873  0.00-17.00           H  
ATOM    918  CG1 ILE    56      -9.416 -39.828 -20.864  0.00-17.00           C  
ATOM    919 HG12 ILE    56      -8.537 -39.292 -20.415  0.00-17.00           H  
ATOM    920 HG13 ILE    56     -10.270 -39.331 -20.501  0.00-17.00           H  
ATOM    921  CD1 ILE    56      -9.474 -39.408 -22.370  0.00-17.00           C  
ATOM    922 HD11 ILE    56      -9.745 -38.367 -22.488  0.00-17.00           H  
ATOM    923 HD12 ILE    56     -10.129 -39.985 -22.987  0.00-17.00           H  
ATOM    924 HD13 ILE    56      -8.469 -39.353 -22.727  0.00-17.00           H  
ATOM    925  C   ILE    56     -10.456 -43.551 -20.232  0.00-17.00           C  
ATOM    926  O   ILE    56      -9.924 -44.005 -19.212  0.00-17.00           O  
ATOM    927  N   LYN    57     -10.983 -44.340 -21.174  0.00-17.00           N  
ATOM    928  H   LYN    57     -11.344 -43.976 -22.092  0.00-17.00           H  
ATOM    929  CA  LYN    57     -10.801 -45.799 -21.046  0.00-17.00           C  
ATOM    930  HA  LYN    57     -10.922 -46.239 -20.029  0.00-17.00           H  
ATOM    931  CB  LYN    57     -12.031 -46.402 -21.828  0.00-17.00           C  
ATOM    932  HB2 LYN    57     -12.081 -45.996 -22.826  0.00-17.00           H  
ATOM    933  HB3 LYN    57     -11.834 -47.454 -21.974  0.00-17.00           H  
ATOM    934  CG  LYN    57     -13.450 -46.177 -21.357  0.00-17.00           C  
ATOM    935  HG2 LYN    57     -13.464 -46.492 -20.326  0.00-17.00           H  
ATOM    936  HG3 LYN    57     -13.667 -45.174 -21.298  0.00-17.00           H  
ATOM    937  CD  LYN    57     -14.430 -46.966 -22.230  0.00-17.00           C  
ATOM    938  HD2 LYN    57     -14.156 -48.002 -22.337  0.00-17.00           H  
ATOM    939  HD3 LYN    57     -14.410 -46.519 -23.217  0.00-17.00           H  
ATOM    940  CE  LYN    57     -15.908 -46.866 -21.649  0.00-17.00           C  
ATOM    941  HE2 LYN    57     -15.954 -47.116 -20.544  0.00-17.00           H  
ATOM    942  HE3 LYN    57     -16.498 -47.624 -22.161  0.00-17.00           H  
ATOM    943  NZ  LYN    57     -16.436 -45.581 -21.920  0.00-17.00           N  
ATOM    944  HZ1 LYN    57     -16.283 -44.965 -21.124  0.00-17.00           H  
ATOM    945  HZ2 LYN    57     -16.029 -45.162 -22.713  0.00-17.00           H  
ATOM    946  C   LYN    57      -9.543 -46.376 -21.652  0.00-17.00           C  
ATOM    947  O   LYN    57      -9.265 -46.199 -22.809  0.00-17.00           O  
ATOM    948  N   LEU    58      -8.777 -47.206 -20.936  0.00-17.00           N  
ATOM    949  H   LEU    58      -9.095 -47.521 -20.006  0.00-17.00           H  
ATOM    950  CA  LEU    58      -7.625 -47.861 -21.478  0.00-17.00           C  
ATOM    951  HA  LEU    58      -7.047 -47.019 -21.973  0.00-17.00           H  
ATOM    952  CB  LEU    58      -6.829 -48.548 -20.354  0.00-17.00           C  
ATOM    953  HB2 LEU    58      -7.373 -49.427 -19.912  0.00-17.00           H  
ATOM    954  HB3 LEU    58      -5.882 -49.009 -20.635  0.00-17.00           H  
ATOM    955  CG  LEU    58      -6.412 -47.653 -19.206  0.00-17.00           C  
ATOM    956  HG  LEU    58      -7.322 -47.115 -18.910  0.00-17.00           H  
ATOM    957  CD1 LEU    58      -5.990 -48.452 -17.934  0.00-17.00           C  
ATOM    958 HD11 LEU    58      -4.887 -48.719 -17.971  0.00-17.00           H  
ATOM    959 HD12 LEU    58      -6.602 -49.369 -17.751  0.00-17.00           H  
ATOM    960 HD13 LEU    58      -5.990 -47.836 -17.023  0.00-17.00           H  
ATOM    961  CD2 LEU    58      -5.305 -46.567 -19.565  0.00-17.00           C  
ATOM    962 HD21 LEU    58      -4.687 -46.346 -18.749  0.00-17.00           H  
ATOM    963 HD22 LEU    58      -4.604 -47.057 -20.307  0.00-17.00           H  
ATOM    964 HD23 LEU    58      -5.707 -45.708 -20.121  0.00-17.00           H  
ATOM    965  C   LEU    58      -8.067 -48.921 -22.445  0.00-17.00           C  
ATOM    966  O   LEU    58      -9.164 -49.493 -22.232  0.00-17.00           O  
ATOM    967  N   HIE    59      -7.300 -49.129 -23.476  0.00-17.00           N  
ATOM    968  H   HIE    59      -6.630 -48.434 -23.667  0.00-17.00           H  
ATOM    969  CA  HIE    59      -7.663 -50.120 -24.518  0.00-17.00           C  
ATOM    970  HA  HIE    59      -8.722 -50.209 -24.524  0.00-17.00           H  
ATOM    971  CB  HIE    59      -7.141 -49.692 -25.866  0.00-17.00           C  
ATOM    972  HB2 HIE    59      -6.075 -49.737 -25.866  0.00-17.00           H  
ATOM    973  HB3 HIE    59      -7.477 -50.490 -26.565  0.00-17.00           H  
ATOM    974  CG  HIE    59      -7.631 -48.367 -26.391  0.00-17.00           C  
ATOM    975  ND1 HIE    59      -6.958 -47.636 -27.359  0.00-17.00           N  
ATOM    976  CE1 HIE    59      -7.634 -46.495 -27.413  0.00-17.00           C  
ATOM    977  HE1 HIE    59      -7.157 -45.587 -27.767  0.00-17.00           H  
ATOM    978  NE2 HIE    59      -8.654 -46.461 -26.575  0.00-17.00           N  
ATOM    979  HE2 HIE    59      -8.962 -45.624 -26.157  0.00-17.00           H  
ATOM    980  CD2 HIE    59      -8.626 -47.581 -25.884  0.00-17.00           C  
ATOM    981  HD2 HIE    59      -9.246 -47.644 -24.963  0.00-17.00           H  
ATOM    982  C   HIE    59      -7.132 -51.548 -24.119  0.00-17.00           C  
ATOM    983  O   HIE    59      -6.466 -52.196 -24.917  0.00-17.00           O  
ATOM    984  N   GLN    60      -7.515 -52.039 -22.942  0.00-17.00           N  
ATOM    985  H   GLN    60      -7.900 -51.396 -22.256  0.00-17.00           H  
ATOM    986  CA  GLN    60      -7.048 -53.344 -22.515  0.00-17.00           C  
ATOM    987  HA  GLN    60      -6.652 -53.863 -23.427  0.00-17.00           H  
ATOM    988  CB  GLN    60      -5.919 -53.286 -21.433  0.00-17.00           C  
ATOM    989  HB2 GLN    60      -4.929 -53.007 -21.844  0.00-17.00           H  
ATOM    990  HB3 GLN    60      -5.941 -54.299 -21.074  0.00-17.00           H  
ATOM    991  CG  GLN    60      -6.279 -52.402 -20.295  0.00-17.00           C  
ATOM    992  HG2 GLN    60      -6.087 -51.350 -20.616  0.00-17.00           H  
ATOM    993  HG3 GLN    60      -7.294 -52.419 -19.977  0.00-17.00           H  
ATOM    994  CD  GLN    60      -5.466 -52.762 -19.066  0.00-17.00           C  
ATOM    995  OE1 GLN    60      -5.531 -53.873 -18.544  0.00-17.00           O  
ATOM    996  NE2 GLN    60      -4.577 -51.795 -18.682  0.00-17.00           N  
ATOM    997 HE21 GLN    60      -4.744 -51.232 -17.819  0.00-17.00           H  
ATOM    998 HE22 GLN    60      -3.964 -51.397 -19.425  0.00-17.00           H  
ATOM    999  C   GLN    60      -8.236 -54.128 -21.996  0.00-17.00           C  
ATOM   1000  O   GLN    60      -9.111 -53.529 -21.448  0.00-17.00           O  
ATOM   1001  N   GLH    61      -8.234 -55.392 -22.215  0.00-17.00           N  
ATOM   1002  H   GLH    61      -7.560 -55.772 -22.835  0.00-17.00           H  
ATOM   1003  CA  GLH    61      -9.380 -56.232 -21.867  0.00-17.00           C  
ATOM   1004  HA  GLH    61     -10.271 -55.692 -22.211  0.00-17.00           H  
ATOM   1005  CB  GLH    61      -9.317 -57.572 -22.629  0.00-17.00           C  
ATOM   1006  HB2 GLH    61      -8.512 -58.122 -22.267  0.00-17.00           H  
ATOM   1007  HB3 GLH    61     -10.319 -58.113 -22.435  0.00-17.00           H  
ATOM   1008  CG  GLH    61      -9.295 -57.400 -24.141  0.00-17.00           C  
ATOM   1009  HG2 GLH    61      -8.536 -56.744 -24.489  0.00-17.00           H  
ATOM   1010  HG3 GLH    61     -10.269 -57.037 -24.492  0.00-17.00           H  
ATOM   1011  CD  GLH    61      -9.117 -58.757 -24.786  0.00-17.00           C  
ATOM   1012  OE1 GLH    61      -9.497 -58.836 -26.060  0.00-17.00           O  
ATOM   1013  OE2 GLH    61      -8.717 -59.698 -24.127  0.00-17.00           O  
ATOM   1014  HE1 GLH    61      -9.650 -59.719 -26.408  0.00-17.00           H  
ATOM   1015  C   GLH    61      -9.492 -56.499 -20.361  0.00-17.00           C  
ATOM   1016  O   GLH    61     -10.625 -56.707 -19.840  0.00-17.00           O  
ATOM   1017  N   ASH    62      -8.391 -56.542 -19.669  0.00-17.00           N  
ATOM   1018  H   ASH    62      -7.552 -56.098 -20.014  0.00-17.00           H  
ATOM   1019  CA  ASH    62      -8.383 -56.847 -18.223  0.00-17.00           C  
ATOM   1020  HA  ASH    62      -8.715 -57.871 -18.108  0.00-17.00           H  
ATOM   1021  CB  ASH    62      -6.946 -56.741 -17.730  0.00-17.00           C  
ATOM   1022  HB2 ASH    62      -6.638 -55.675 -17.728  0.00-17.00           H  
ATOM   1023  HB3 ASH    62      -6.331 -57.301 -18.436  0.00-17.00           H  
ATOM   1024  CG  ASH    62      -6.808 -57.238 -16.308  0.00-17.00           C  
ATOM   1025  OD1 ASH    62      -7.008 -58.527 -16.164  0.00-17.00           O  
ATOM   1026  OD2 ASH    62      -6.580 -56.513 -15.405  0.00-17.00           O  
ATOM   1027  HD1 ASH    62      -6.850 -58.787 -15.268  0.00-17.00           H  
ATOM   1028  C   ASH    62      -9.292 -55.885 -17.483  0.00-17.00           C  
ATOM   1029  O   ASH    62     -10.386 -56.264 -17.095  0.00-17.00           O  
ATOM   1030  N   ASN    63      -8.804 -54.605 -17.375  0.00-17.00           N  
ATOM   1031  H   ASN    63      -7.881 -54.421 -17.647  0.00-17.00           H  
ATOM   1032  CA  ASN    63      -9.427 -53.592 -16.602  0.00-17.00           C  
ATOM   1033  HA  ASN    63     -10.507 -53.848 -16.656  0.00-17.00           H  
ATOM   1034  CB  ASN    63      -8.974 -53.685 -15.159  0.00-17.00           C  
ATOM   1035  HB2 ASN    63      -7.884 -53.533 -15.125  0.00-17.00           H  
ATOM   1036  HB3 ASN    63      -9.155 -54.674 -14.775  0.00-17.00           H  
ATOM   1037  CG  ASN    63      -9.621 -52.629 -14.273  0.00-17.00           C  
ATOM   1038  OD1 ASN    63     -10.172 -51.596 -14.730  0.00-17.00           O  
ATOM   1039  ND2 ASN    63      -9.527 -52.887 -12.951  0.00-17.00           N  
ATOM   1040 HD21 ASN    63      -9.253 -53.787 -12.637  0.00-17.00           H  
ATOM   1041 HD22 ASN    63      -9.653 -52.094 -12.358  0.00-17.00           H  
ATOM   1042  C   ASN    63      -9.163 -52.211 -17.217  0.00-17.00           C  
ATOM   1043  O   ASN    63      -8.041 -51.716 -17.123  0.00-17.00           O  
ATOM   1044  N   ASH    64     -10.186 -51.594 -17.829  0.00-17.00           N  
ATOM   1045  H   ASH    64     -10.959 -52.180 -18.162  0.00-17.00           H  
ATOM   1046  CA  ASH    64      -9.917 -50.299 -18.610  0.00-17.00           C  
ATOM   1047  HA  ASH    64      -8.953 -50.489 -19.052  0.00-17.00           H  
ATOM   1048  CB  ASH    64     -10.893 -50.265 -19.805  0.00-17.00           C  
ATOM   1049  HB2 ASH    64     -10.874 -51.188 -20.407  0.00-17.00           H  
ATOM   1050  HB3 ASH    64     -10.582 -49.385 -20.400  0.00-17.00           H  
ATOM   1051  CG  ASH    64     -12.352 -50.070 -19.415  0.00-17.00           C  
ATOM   1052  OD1 ASH    64     -12.576 -49.686 -18.150  0.00-17.00           O  
ATOM   1053  OD2 ASH    64     -13.258 -50.231 -20.218  0.00-17.00           O  
ATOM   1054  HD1 ASH    64     -13.500 -49.605 -17.910  0.00-17.00           H  
ATOM   1055  C   ASH    64      -9.925 -49.002 -17.785  0.00-17.00           C  
ATOM   1056  O   ASH    64      -9.855 -47.928 -18.458  0.00-17.00           O  
ATOM   1057  N   TYR    65     -10.059 -49.100 -16.499  0.00-17.00           N  
ATOM   1058  H   TYR    65     -10.041 -50.049 -16.111  0.00-17.00           H  
ATOM   1059  CA  TYR    65     -10.178 -47.875 -15.708  0.00-17.00           C  
ATOM   1060  HA  TYR    65     -10.778 -47.124 -16.263  0.00-17.00           H  
ATOM   1061  CB  TYR    65     -10.891 -48.238 -14.396  0.00-17.00           C  
ATOM   1062  HB2 TYR    65     -10.288 -48.960 -13.836  0.00-17.00           H  
ATOM   1063  HB3 TYR    65     -11.820 -48.778 -14.555  0.00-17.00           H  
ATOM   1064  CG  TYR    65     -11.001 -47.070 -13.403  0.00-17.00           C  
ATOM   1065  CD1 TYR    65     -11.792 -45.964 -13.712  0.00-17.00           C  
ATOM   1066  HD1 TYR    65     -12.323 -46.118 -14.655  0.00-17.00           H  
ATOM   1067  CE1 TYR    65     -11.933 -44.889 -12.808  0.00-17.00           C  
ATOM   1068  HE1 TYR    65     -12.514 -43.934 -12.945  0.00-17.00           H  
ATOM   1069  CZ  TYR    65     -11.206 -44.973 -11.612  0.00-17.00           C  
ATOM   1070  OH  TYR    65     -11.347 -43.878 -10.845  0.00-17.00           O  
ATOM   1071  HH  TYR    65     -10.813 -43.962 -10.097  0.00-17.00           H  
ATOM   1072  CE2 TYR    65     -10.349 -46.049 -11.287  0.00-17.00           C  
ATOM   1073  HE2 TYR    65      -9.723 -46.141 -10.350  0.00-17.00           H  
ATOM   1074  CD2 TYR    65     -10.266 -47.094 -12.208  0.00-17.00           C  
ATOM   1075  HD2 TYR    65      -9.649 -47.985 -12.018  0.00-17.00           H  
ATOM   1076  C   TYR    65      -8.821 -47.172 -15.456  0.00-17.00           C  
ATOM   1077  O   TYR    65      -7.830 -47.852 -15.045  0.00-17.00           O  
ATOM   1078  N   ILE    66      -8.834 -45.879 -15.604  0.00-17.00           N  
ATOM   1079  H   ILE    66      -9.647 -45.455 -15.998  0.00-17.00           H  
ATOM   1080  CA  ILE    66      -7.835 -44.936 -15.001  0.00-17.00           C  
ATOM   1081  HA  ILE    66      -7.319 -45.455 -14.086  0.00-17.00           H  
ATOM   1082  CB  ILE    66      -6.903 -44.596 -16.132  0.00-17.00           C  
ATOM   1083  HB  ILE    66      -6.419 -45.476 -16.461  0.00-17.00           H  
ATOM   1084  CG2 ILE    66      -7.609 -43.949 -17.324  0.00-17.00           C  
ATOM   1085 HG21 ILE    66      -6.918 -43.663 -18.102  0.00-17.00           H  
ATOM   1086 HG22 ILE    66      -8.290 -44.560 -17.803  0.00-17.00           H  
ATOM   1087 HG23 ILE    66      -8.044 -43.046 -17.023  0.00-17.00           H  
ATOM   1088  CG1 ILE    66      -5.696 -43.733 -15.587  0.00-17.00           C  
ATOM   1089 HG12 ILE    66      -6.034 -42.676 -15.309  0.00-17.00           H  
ATOM   1090 HG13 ILE    66      -5.354 -44.255 -14.719  0.00-17.00           H  
ATOM   1091  CD1 ILE    66      -4.364 -43.670 -16.503  0.00-17.00           C  
ATOM   1092 HD11 ILE    66      -4.280 -44.699 -16.902  0.00-17.00           H  
ATOM   1093 HD12 ILE    66      -3.454 -43.411 -16.036  0.00-17.00           H  
ATOM   1094 HD13 ILE    66      -4.685 -42.978 -17.298  0.00-17.00           H  
ATOM   1095  C   ILE    66      -8.687 -43.683 -14.451  0.00-17.00           C  
ATOM   1096  O   ILE    66      -9.787 -43.503 -14.934  0.00-17.00           O  
ATOM   1097  N   ASN    67      -8.145 -42.882 -13.527  0.00-17.00           N  
ATOM   1098  H   ASN    67      -7.153 -43.044 -13.214  0.00-17.00           H  
ATOM   1099  CA  ASN    67      -8.799 -41.784 -12.793  0.00-17.00           C  
ATOM   1100  HA  ASN    67      -9.696 -42.120 -12.418  0.00-17.00           H  
ATOM   1101  CB  ASN    67      -8.102 -41.388 -11.469  0.00-17.00           C  
ATOM   1102  HB2 ASN    67      -7.043 -41.314 -11.670  0.00-17.00           H  
ATOM   1103  HB3 ASN    67      -8.150 -42.294 -10.852  0.00-17.00           H  
ATOM   1104  CG  ASN    67      -8.643 -40.290 -10.575  0.00-17.00           C  
ATOM   1105  OD1 ASN    67      -8.340 -39.067 -10.666  0.00-17.00           O  
ATOM   1106  ND2 ASN    67      -9.459 -40.772  -9.679  0.00-17.00           N  
ATOM   1107 HD21 ASN    67      -9.638 -41.793  -9.569  0.00-17.00           H  
ATOM   1108 HD22 ASN    67      -9.841 -40.228  -8.943  0.00-17.00           H  
ATOM   1109  C   ASN    67      -8.990 -40.525 -13.665  0.00-17.00           C  
ATOM   1110  O   ASN    67      -9.462 -39.476 -13.271  0.00-17.00           O  
ATOM   1111  N   ALA    68      -8.553 -40.652 -14.950  0.00-17.00           N  
ATOM   1112  H   ALA    68      -8.322 -41.530 -15.265  0.00-17.00           H  
ATOM   1113  CA  ALA    68      -8.572 -39.607 -15.979  0.00-17.00           C  
ATOM   1114  HA  ALA    68      -8.213 -38.607 -15.510  0.00-17.00           H  
ATOM   1115  CB  ALA    68      -7.639 -40.060 -17.036  0.00-17.00           C  
ATOM   1116  HB1 ALA    68      -7.289 -39.239 -17.676  0.00-17.00           H  
ATOM   1117  HB2 ALA    68      -8.077 -40.782 -17.713  0.00-17.00           H  
ATOM   1118  HB3 ALA    68      -6.767 -40.583 -16.630  0.00-17.00           H  
ATOM   1119  C   ALA    68      -9.950 -39.422 -16.589  0.00-17.00           C  
ATOM   1120  O   ALA    68     -10.723 -40.374 -16.727  0.00-17.00           O  
ATOM   1121  N   SER    69     -10.231 -38.131 -16.879  0.00-17.00           N  
ATOM   1122  H   SER    69      -9.459 -37.481 -16.876  0.00-17.00           H  
ATOM   1123  CA  SER    69     -11.434 -37.521 -17.457  0.00-17.00           C  
ATOM   1124  HA  SER    69     -12.198 -38.314 -17.423  0.00-17.00           H  
ATOM   1125  CB  SER    69     -11.788 -36.363 -16.464  0.00-17.00           C  
ATOM   1126  HB2 SER    69     -12.693 -35.779 -16.951  0.00-17.00           H  
ATOM   1127  HB3 SER    69     -10.933 -35.694 -16.354  0.00-17.00           H  
ATOM   1128  OG  SER    69     -12.230 -36.897 -15.172  0.00-17.00           O  
ATOM   1129  HG  SER    69     -13.074 -37.318 -15.386  0.00-17.00           H  
ATOM   1130  C   SER    69     -10.974 -36.944 -18.790  0.00-17.00           C  
ATOM   1131  O   SER    69      -9.953 -36.284 -18.746  0.00-17.00           O  
ATOM   1132  N   LEU    70     -11.749 -37.034 -19.873  0.00-17.00           N  
ATOM   1133  H   LEU    70     -12.672 -37.413 -19.720  0.00-17.00           H  
ATOM   1134  CA  LEU    70     -11.624 -36.175 -21.038  0.00-17.00           C  
ATOM   1135  HA  LEU    70     -10.604 -35.880 -21.192  0.00-17.00           H  
ATOM   1136  CB  LEU    70     -12.247 -36.916 -22.287  0.00-17.00           C  
ATOM   1137  HB2 LEU    70     -13.292 -37.048 -22.132  0.00-17.00           H  
ATOM   1138  HB3 LEU    70     -11.774 -37.876 -22.485  0.00-17.00           H  
ATOM   1139  CG  LEU    70     -12.097 -36.149 -23.659  0.00-17.00           C  
ATOM   1140  HG  LEU    70     -12.714 -35.202 -23.614  0.00-17.00           H  
ATOM   1141  CD1 LEU    70     -10.641 -35.870 -24.154  0.00-17.00           C  
ATOM   1142 HD11 LEU    70     -10.698 -35.330 -25.104  0.00-17.00           H  
ATOM   1143 HD12 LEU    70     -10.072 -35.232 -23.453  0.00-17.00           H  
ATOM   1144 HD13 LEU    70     -10.147 -36.807 -24.365  0.00-17.00           H  
ATOM   1145  CD2 LEU    70     -12.803 -36.951 -24.832  0.00-17.00           C  
ATOM   1146 HD21 LEU    70     -13.415 -37.704 -24.342  0.00-17.00           H  
ATOM   1147 HD22 LEU    70     -12.231 -37.614 -25.416  0.00-17.00           H  
ATOM   1148 HD23 LEU    70     -13.449 -36.323 -25.480  0.00-17.00           H  
ATOM   1149  C   LEU    70     -12.520 -34.952 -20.705  0.00-17.00           C  
ATOM   1150  O   LEU    70     -13.695 -35.204 -20.303  0.00-17.00           O  
ATOM   1151  N   ILE    71     -11.922 -33.760 -20.835  0.00-17.00           N  
ATOM   1152  H   ILE    71     -10.925 -33.607 -20.937  0.00-17.00           H  
ATOM   1153  CA  ILE    71     -12.652 -32.462 -20.948  0.00-17.00           C  
ATOM   1154  HA  ILE    71     -13.733 -32.484 -20.789  0.00-17.00           H  
ATOM   1155  CB  ILE    71     -11.995 -31.416 -20.127  0.00-17.00           C  
ATOM   1156  HB  ILE    71     -10.960 -31.537 -20.208  0.00-17.00           H  
ATOM   1157  CG2 ILE    71     -12.349 -29.953 -20.539  0.00-17.00           C  
ATOM   1158 HG21 ILE    71     -13.422 -29.748 -20.650  0.00-17.00           H  
ATOM   1159 HG22 ILE    71     -11.808 -29.689 -21.484  0.00-17.00           H  
ATOM   1160 HG23 ILE    71     -12.102 -29.264 -19.785  0.00-17.00           H  
ATOM   1161  CG1 ILE    71     -12.221 -31.604 -18.590  0.00-17.00           C  
ATOM   1162 HG12 ILE    71     -11.548 -30.883 -18.136  0.00-17.00           H  
ATOM   1163 HG13 ILE    71     -13.113 -31.093 -18.200  0.00-17.00           H  
ATOM   1164  CD1 ILE    71     -12.047 -32.952 -17.938  0.00-17.00           C  
ATOM   1165 HD11 ILE    71     -11.041 -33.313 -18.250  0.00-17.00           H  
ATOM   1166 HD12 ILE    71     -12.059 -32.992 -16.909  0.00-17.00           H  
ATOM   1167 HD13 ILE    71     -12.748 -33.727 -18.355  0.00-17.00           H  
ATOM   1168  C   ILE    71     -12.598 -32.031 -22.449  0.00-17.00           C  
ATOM   1169  O   ILE    71     -11.505 -31.856 -22.931  0.00-17.00           O  
ATOM   1170  N   LYN    72     -13.741 -31.819 -23.114  0.00-17.00           N  
ATOM   1171  H   LYN    72     -14.553 -31.998 -22.618  0.00-17.00           H  
ATOM   1172  CA  LYN    72     -13.830 -31.507 -24.534  0.00-17.00           C  
ATOM   1173  HA  LYN    72     -12.777 -31.337 -24.873  0.00-17.00           H  
ATOM   1174  CB  LYN    72     -14.627 -32.602 -25.248  0.00-17.00           C  
ATOM   1175  HB2 LYN    72     -14.551 -33.589 -24.733  0.00-17.00           H  
ATOM   1176  HB3 LYN    72     -15.669 -32.322 -25.191  0.00-17.00           H  
ATOM   1177  CG  LYN    72     -14.332 -32.761 -26.805  0.00-17.00           C  
ATOM   1178  HG2 LYN    72     -14.353 -31.753 -27.248  0.00-17.00           H  
ATOM   1179  HG3 LYN    72     -13.377 -33.212 -27.051  0.00-17.00           H  
ATOM   1180  CD  LYN    72     -15.546 -33.421 -27.466  0.00-17.00           C  
ATOM   1181  HD2 LYN    72     -15.983 -34.282 -26.837  0.00-17.00           H  
ATOM   1182  HD3 LYN    72     -16.349 -32.680 -27.625  0.00-17.00           H  
ATOM   1183  CE  LYN    72     -15.185 -34.100 -28.821  0.00-17.00           C  
ATOM   1184  HE2 LYN    72     -14.601 -33.388 -29.392  0.00-17.00           H  
ATOM   1185  HE3 LYN    72     -16.104 -34.339 -29.287  0.00-17.00           H  
ATOM   1186  NZ  LYN    72     -14.432 -35.326 -28.591  0.00-17.00           N  
ATOM   1187  HZ1 LYN    72     -14.659 -35.985 -29.328  0.00-17.00           H  
ATOM   1188  HZ2 LYN    72     -14.744 -35.746 -27.694  0.00-17.00           H  
ATOM   1189  C   LYN    72     -14.482 -30.102 -24.647  0.00-17.00           C  
ATOM   1190  O   LYN    72     -15.669 -30.071 -24.431  0.00-17.00           O  
ATOM   1191  N   MET    73     -13.777 -29.044 -24.988  0.00-17.00           N  
ATOM   1192  H   MET    73     -12.827 -29.196 -25.216  0.00-17.00           H  
ATOM   1193  CA  MET    73     -14.370 -27.709 -25.094  0.00-17.00           C  
ATOM   1194  HA  MET    73     -15.268 -27.628 -24.439  0.00-17.00           H  
ATOM   1195  CB  MET    73     -13.257 -26.770 -24.592  0.00-17.00           C  
ATOM   1196  HB2 MET    73     -13.676 -25.773 -24.592  0.00-17.00           H  
ATOM   1197  HB3 MET    73     -12.409 -26.767 -25.265  0.00-17.00           H  
ATOM   1198  CG  MET    73     -12.721 -26.924 -23.183  0.00-17.00           C  
ATOM   1199  HG2 MET    73     -11.967 -26.097 -22.976  0.00-17.00           H  
ATOM   1200  HG3 MET    73     -12.285 -27.941 -23.059  0.00-17.00           H  
ATOM   1201  SD  MET    73     -14.055 -26.904 -21.941  0.00-17.00           S  
ATOM   1202  CE  MET    73     -14.557 -25.110 -22.035  0.00-17.00           C  
ATOM   1203  HE1 MET    73     -15.329 -25.022 -22.882  0.00-17.00           H  
ATOM   1204  HE2 MET    73     -13.771 -24.414 -22.294  0.00-17.00           H  
ATOM   1205  HE3 MET    73     -14.895 -24.652 -21.131  0.00-17.00           H  
ATOM   1206  C   MET    73     -14.742 -27.511 -26.546  0.00-17.00           C  
ATOM   1207  O   MET    73     -14.050 -26.826 -27.327  0.00-17.00           O  
ATOM   1208  N   GLH    74     -15.958 -27.956 -26.858  0.00-17.00           N  
ATOM   1209  H   GLH    74     -16.480 -28.442 -26.208  0.00-17.00           H  
ATOM   1210  CA  GLH    74     -16.512 -27.897 -28.185  0.00-17.00           C  
ATOM   1211  HA  GLH    74     -15.971 -28.572 -28.888  0.00-17.00           H  
ATOM   1212  CB  GLH    74     -17.999 -28.272 -28.130  0.00-17.00           C  
ATOM   1213  HB2 GLH    74     -18.657 -27.509 -27.622  0.00-17.00           H  
ATOM   1214  HB3 GLH    74     -18.128 -29.200 -27.559  0.00-17.00           H  
ATOM   1215  CG  GLH    74     -18.612 -28.438 -29.492  0.00-17.00           C  
ATOM   1216  HG2 GLH    74     -18.166 -29.325 -29.953  0.00-17.00           H  
ATOM   1217  HG3 GLH    74     -18.453 -27.552 -30.072  0.00-17.00           H  
ATOM   1218  CD  GLH    74     -20.129 -28.582 -29.412  0.00-17.00           C  
ATOM   1219  OE1 GLH    74     -20.631 -28.897 -30.673  0.00-17.00           O  
ATOM   1220  OE2 GLH    74     -20.777 -28.455 -28.399  0.00-17.00           O  
ATOM   1221  HE1 GLH    74     -21.268 -29.597 -30.517  0.00-17.00           H  
ATOM   1222  C   GLH    74     -16.267 -26.516 -28.806  0.00-17.00           C  
ATOM   1223  O   GLH    74     -15.745 -26.361 -29.915  0.00-17.00           O  
ATOM   1224  N   GLH    75     -16.751 -25.456 -28.155  0.00-17.00           N  
ATOM   1225  H   GLH    75     -17.339 -25.559 -27.362  0.00-17.00           H  
ATOM   1226  CA  GLH    75     -16.636 -24.138 -28.701  0.00-17.00           C  
ATOM   1227  HA  GLH    75     -17.158 -24.179 -29.754  0.00-17.00           H  
ATOM   1228  CB  GLH    75     -17.441 -23.046 -27.970  0.00-17.00           C  
ATOM   1229  HB2 GLH    75     -17.107 -23.064 -26.936  0.00-17.00           H  
ATOM   1230  HB3 GLH    75     -18.509 -23.350 -27.901  0.00-17.00           H  
ATOM   1231  CG  GLH    75     -17.351 -21.665 -28.531  0.00-17.00           C  
ATOM   1232  HG2 GLH    75     -17.390 -21.741 -29.607  0.00-17.00           H  
ATOM   1233  HG3 GLH    75     -16.300 -21.331 -28.323  0.00-17.00           H  
ATOM   1234  CD  GLH    75     -18.346 -20.650 -27.910  0.00-17.00           C  
ATOM   1235  OE1 GLH    75     -18.561 -20.775 -26.607  0.00-17.00           O  
ATOM   1236  OE2 GLH    75     -18.837 -19.797 -28.609  0.00-17.00           O  
ATOM   1237  HE1 GLH    75     -18.449 -19.946 -26.243  0.00-17.00           H  
ATOM   1238  C   GLH    75     -15.230 -23.686 -28.930  0.00-17.00           C  
ATOM   1239  O   GLH    75     -14.905 -23.182 -29.982  0.00-17.00           O  
ATOM   1240  N   ALA    76     -14.373 -23.918 -27.984  0.00-17.00           N  
ATOM   1241  H   ALA    76     -14.658 -24.455 -27.178  0.00-17.00           H  
ATOM   1242  CA  ALA    76     -12.968 -23.493 -28.080  0.00-17.00           C  
ATOM   1243  HA  ALA    76     -12.900 -22.497 -28.407  0.00-17.00           H  
ATOM   1244  CB  ALA    76     -12.373 -23.424 -26.672  0.00-17.00           C  
ATOM   1245  HB1 ALA    76     -11.989 -24.398 -26.398  0.00-17.00           H  
ATOM   1246  HB2 ALA    76     -13.237 -23.239 -26.029  0.00-17.00           H  
ATOM   1247  HB3 ALA    76     -11.604 -22.692 -26.705  0.00-17.00           H  
ATOM   1248  C   ALA    76     -12.198 -24.438 -28.918  0.00-17.00           C  
ATOM   1249  O   ALA    76     -11.133 -24.087 -29.374  0.00-17.00           O  
ATOM   1250  N   GLN    77     -12.791 -25.553 -29.314  0.00-17.00           N  
ATOM   1251  H   GLN    77     -13.759 -25.654 -29.136  0.00-17.00           H  
ATOM   1252  CA  GLN    77     -12.119 -26.618 -30.107  0.00-17.00           C  
ATOM   1253  HA  GLN    77     -12.838 -27.489 -29.940  0.00-17.00           H  
ATOM   1254  CB  GLN    77     -12.037 -26.142 -31.543  0.00-17.00           C  
ATOM   1255  HB2 GLN    77     -11.421 -26.843 -32.113  0.00-17.00           H  
ATOM   1256  HB3 GLN    77     -11.518 -25.178 -31.595  0.00-17.00           H  
ATOM   1257  CG  GLN    77     -13.398 -25.969 -32.173  0.00-17.00           C  
ATOM   1258  HG2 GLN    77     -13.909 -26.903 -31.994  0.00-17.00           H  
ATOM   1259  HG3 GLN    77     -13.876 -25.130 -31.696  0.00-17.00           H  
ATOM   1260  CD  GLN    77     -13.231 -25.701 -33.665  0.00-17.00           C  
ATOM   1261  OE1 GLN    77     -12.868 -24.618 -34.103  0.00-17.00           O  
ATOM   1262  NE2 GLN    77     -13.599 -26.671 -34.509  0.00-17.00           N  
ATOM   1263 HE21 GLN    77     -13.655 -26.397 -35.485  0.00-17.00           H  
ATOM   1264 HE22 GLN    77     -13.749 -27.580 -34.176  0.00-17.00           H  
ATOM   1265  C   GLN    77     -10.795 -26.992 -29.541  0.00-17.00           C  
ATOM   1266  O   GLN    77      -9.819 -27.145 -30.291  0.00-17.00           O  
ATOM   1267  N   ARN    78     -10.784 -27.163 -28.217  0.00-17.00           N  
ATOM   1268  H   ARN    78     -11.659 -27.329 -27.663  0.00-17.00           H  
ATOM   1269  CA  ARN    78      -9.591 -27.835 -27.676  0.00-17.00           C  
ATOM   1270  HA  ARN    78      -8.989 -28.184 -28.540  0.00-17.00           H  
ATOM   1271  CB  ARN    78      -8.751 -26.829 -26.917  0.00-17.00           C  
ATOM   1272  HB2 ARN    78      -9.280 -26.240 -26.126  0.00-17.00           H  
ATOM   1273  HB3 ARN    78      -8.414 -26.164 -27.692  0.00-17.00           H  
ATOM   1274  CG  ARN    78      -7.355 -27.374 -26.355  0.00-17.00           C  
ATOM   1275  HG2 ARN    78      -6.965 -28.224 -26.916  0.00-17.00           H  
ATOM   1276  HG3 ARN    78      -7.559 -27.718 -25.326  0.00-17.00           H  
ATOM   1277  CD  ARN    78      -6.235 -26.319 -26.242  0.00-17.00           C  
ATOM   1278  HD2 ARN    78      -6.652 -25.388 -25.969  0.00-17.00           H  
ATOM   1279  HD3 ARN    78      -5.482 -26.653 -25.572  0.00-17.00           H  
ATOM   1280  NE  ARN    78      -5.544 -26.125 -27.545  0.00-17.00           N  
ATOM   1281  HE  ARN    78      -4.874 -26.856 -27.735  0.00-17.00           H  
ATOM   1282  CZ  ARN    78      -4.992 -24.812 -27.920  0.00-17.00           C  
ATOM   1283  NH1 ARN    78      -4.819 -23.772 -27.290  0.00-17.00           N  
ATOM   1284 HH11 ARN    78      -5.234 -23.797 -26.373  0.00-17.00           H  
ATOM   1285  NH2 ARN    78      -4.744 -24.919 -29.309  0.00-17.00           N  
ATOM   1286 HH21 ARN    78      -5.441 -24.464 -29.928  0.00-17.00           H  
ATOM   1287 HH22 ARN    78      -3.791 -24.654 -29.586  0.00-17.00           H  
ATOM   1288  C   ARN    78     -10.053 -28.950 -26.824  0.00-17.00           C  
ATOM   1289  O   ARN    78     -11.149 -28.857 -26.289  0.00-17.00           O  
ATOM   1290  N   SER    79      -9.204 -29.963 -26.580  0.00-17.00           N  
ATOM   1291  H   SER    79      -8.296 -29.946 -27.082  0.00-17.00           H  
ATOM   1292  CA  SER    79      -9.476 -30.911 -25.490  0.00-17.00           C  
ATOM   1293  HA  SER    79     -10.427 -30.712 -24.914  0.00-17.00           H  
ATOM   1294  CB  SER    79      -9.637 -32.363 -26.098  0.00-17.00           C  
ATOM   1295  HB2 SER    79      -9.654 -33.138 -25.323  0.00-17.00           H  
ATOM   1296  HB3 SER    79      -8.840 -32.590 -26.760  0.00-17.00           H  
ATOM   1297  OG  SER    79     -10.908 -32.565 -26.847  0.00-17.00           O  
ATOM   1298  HG  SER    79     -10.796 -32.150 -27.702  0.00-17.00           H  
ATOM   1299  C   SER    79      -8.288 -30.846 -24.507  0.00-17.00           C  
ATOM   1300  O   SER    79      -7.109 -30.713 -24.849  0.00-17.00           O  
ATOM   1301  N   TYR    80      -8.658 -31.085 -23.251  0.00-17.00           N  
ATOM   1302  H   TYR    80      -9.629 -31.418 -23.140  0.00-17.00           H  
ATOM   1303  CA  TYR    80      -7.781 -31.149 -22.100  0.00-17.00           C  
ATOM   1304  HA  TYR    80      -6.744 -31.045 -22.409  0.00-17.00           H  
ATOM   1305  CB  TYR    80      -8.117 -30.031 -21.125  0.00-17.00           C  
ATOM   1306  HB2 TYR    80      -7.365 -30.260 -20.310  0.00-17.00           H  
ATOM   1307  HB3 TYR    80      -9.117 -30.126 -20.650  0.00-17.00           H  
ATOM   1308  CG  TYR    80      -7.917 -28.652 -21.659  0.00-17.00           C  
ATOM   1309  CD1 TYR    80      -8.971 -27.930 -22.322  0.00-17.00           C  
ATOM   1310  HD1 TYR    80      -9.942 -28.470 -22.216  0.00-17.00           H  
ATOM   1311  CE1 TYR    80      -8.726 -26.658 -22.963  0.00-17.00           C  
ATOM   1312  HE1 TYR    80      -9.522 -26.081 -23.395  0.00-17.00           H  
ATOM   1313  CZ  TYR    80      -7.471 -26.094 -22.875  0.00-17.00           C  
ATOM   1314  OH  TYR    80      -7.281 -24.869 -23.367  0.00-17.00           O  
ATOM   1315  HH  TYR    80      -6.351 -24.545 -23.513  0.00-17.00           H  
ATOM   1316  CE2 TYR    80      -6.412 -26.808 -22.232  0.00-17.00           C  
ATOM   1317  HE2 TYR    80      -5.465 -26.296 -22.135  0.00-17.00           H  
ATOM   1318  CD2 TYR    80      -6.648 -28.070 -21.609  0.00-17.00           C  
ATOM   1319  HD2 TYR    80      -5.837 -28.615 -21.192  0.00-17.00           H  
ATOM   1320  C   TYR    80      -8.149 -32.514 -21.443  0.00-17.00           C  
ATOM   1321  O   TYR    80      -9.283 -32.916 -21.255  0.00-17.00           O  
ATOM   1322  N   ILE    81      -7.184 -33.355 -21.082  0.00-17.00           N  
ATOM   1323  H   ILE    81      -6.266 -33.054 -21.227  0.00-17.00           H  
ATOM   1324  CA  ILE    81      -7.442 -34.399 -20.102  0.00-17.00           C  
ATOM   1325  HA  ILE    81      -8.464 -34.607 -19.998  0.00-17.00           H  
ATOM   1326  CB  ILE    81      -6.670 -35.707 -20.536  0.00-17.00           C  
ATOM   1327  HB  ILE    81      -5.607 -35.417 -20.716  0.00-17.00           H  
ATOM   1328  CG2 ILE    81      -6.602 -36.804 -19.461  0.00-17.00           C  
ATOM   1329 HG21 ILE    81      -7.596 -37.304 -19.331  0.00-17.00           H  
ATOM   1330 HG22 ILE    81      -6.014 -37.627 -19.709  0.00-17.00           H  
ATOM   1331 HG23 ILE    81      -6.149 -36.487 -18.520  0.00-17.00           H  
ATOM   1332  CG1 ILE    81      -7.403 -36.341 -21.753  0.00-17.00           C  
ATOM   1333 HG12 ILE    81      -8.378 -36.795 -21.474  0.00-17.00           H  
ATOM   1334 HG13 ILE    81      -7.637 -35.598 -22.484  0.00-17.00           H  
ATOM   1335  CD1 ILE    81      -6.382 -37.352 -22.403  0.00-17.00           C  
ATOM   1336 HD11 ILE    81      -5.416 -36.863 -22.494  0.00-17.00           H  
ATOM   1337 HD12 ILE    81      -6.775 -37.635 -23.476  0.00-17.00           H  
ATOM   1338 HD13 ILE    81      -6.278 -38.280 -21.863  0.00-17.00           H  
ATOM   1339  C   ILE    81      -6.903 -33.965 -18.743  0.00-17.00           C  
ATOM   1340  O   ILE    81      -5.810 -33.470 -18.625  0.00-17.00           O  
ATOM   1341  N   LEU    82      -7.773 -34.117 -17.714  0.00-17.00           N  
ATOM   1342  H   LEU    82      -8.627 -34.575 -17.890  0.00-17.00           H  
ATOM   1343  CA  LEU    82      -7.473 -33.950 -16.313  0.00-17.00           C  
ATOM   1344  HA  LEU    82      -6.526 -33.472 -16.360  0.00-17.00           H  
ATOM   1345  CB  LEU    82      -8.425 -32.992 -15.486  0.00-17.00           C  
ATOM   1346  HB2 LEU    82      -8.356 -33.150 -14.370  0.00-17.00           H  
ATOM   1347  HB3 LEU    82      -9.489 -33.311 -15.683  0.00-17.00           H  
ATOM   1348  CG  LEU    82      -8.198 -31.474 -15.705  0.00-17.00           C  
ATOM   1349  HG  LEU    82      -7.200 -31.358 -15.392  0.00-17.00           H  
ATOM   1350  CD1 LEU    82      -8.278 -31.047 -17.134  0.00-17.00           C  
ATOM   1351 HD11 LEU    82      -9.191 -31.316 -17.713  0.00-17.00           H  
ATOM   1352 HD12 LEU    82      -7.417 -31.414 -17.727  0.00-17.00           H  
ATOM   1353 HD13 LEU    82      -8.253 -29.917 -17.167  0.00-17.00           H  
ATOM   1354  CD2 LEU    82      -9.270 -30.680 -14.932  0.00-17.00           C  
ATOM   1355 HD21 LEU    82     -10.257 -31.153 -15.232  0.00-17.00           H  
ATOM   1356 HD22 LEU    82      -9.185 -30.797 -13.882  0.00-17.00           H  
ATOM   1357 HD23 LEU    82      -9.206 -29.597 -14.985  0.00-17.00           H  
ATOM   1358  C   LEU    82      -7.346 -35.409 -15.737  0.00-17.00           C  
ATOM   1359  O   LEU    82      -8.275 -36.190 -15.935  0.00-17.00           O  
ATOM   1360  N   THR    83      -6.331 -35.669 -14.910  0.00-17.00           N  
ATOM   1361  H   THR    83      -5.671 -34.927 -14.761  0.00-17.00           H  
ATOM   1362  CA  THR    83      -6.040 -36.932 -14.166  0.00-17.00           C  
ATOM   1363  HA  THR    83      -7.027 -37.401 -13.961  0.00-17.00           H  
ATOM   1364  CB  THR    83      -5.203 -37.882 -15.109  0.00-17.00           C  
ATOM   1365  HB  THR    83      -5.746 -37.937 -16.070  0.00-17.00           H  
ATOM   1366  CG2 THR    83      -3.752 -37.388 -15.415  0.00-17.00           C  
ATOM   1367 HG21 THR    83      -3.124 -37.800 -14.666  0.00-17.00           H  
ATOM   1368 HG22 THR    83      -3.333 -37.808 -16.338  0.00-17.00           H  
ATOM   1369 HG23 THR    83      -3.689 -36.294 -15.416  0.00-17.00           H  
ATOM   1370  OG1 THR    83      -5.354 -39.307 -14.739  0.00-17.00           O  
ATOM   1371  HG1 THR    83      -5.142 -39.791 -15.557  0.00-17.00           H  
ATOM   1372  C   THR    83      -5.355 -36.635 -12.841  0.00-17.00           C  
ATOM   1373  O   THR    83      -4.807 -35.599 -12.650  0.00-17.00           O  
ATOM   1374  N   GLN    84      -5.389 -37.552 -11.823  0.00-17.00           N  
ATOM   1375  H   GLN    84      -5.987 -38.350 -11.965  0.00-17.00           H  
ATOM   1376  CA  GLN    84      -4.659 -37.458 -10.535  0.00-17.00           C  
ATOM   1377  HA  GLN    84      -4.762 -36.444 -10.053  0.00-17.00           H  
ATOM   1378  CB  GLN    84      -5.140 -38.539  -9.594  0.00-17.00           C  
ATOM   1379  HB2 GLN    84      -6.220 -38.445  -9.617  0.00-17.00           H  
ATOM   1380  HB3 GLN    84      -4.918 -38.561  -8.497  0.00-17.00           H  
ATOM   1381  CG  GLN    84      -4.702 -40.025 -10.046  0.00-17.00           C  
ATOM   1382  HG2 GLN    84      -3.688 -40.258  -9.984  0.00-17.00           H  
ATOM   1383  HG3 GLN    84      -5.130 -40.146 -11.064  0.00-17.00           H  
ATOM   1384  CD  GLN    84      -5.398 -41.076  -9.173  0.00-17.00           C  
ATOM   1385  OE1 GLN    84      -6.266 -40.813  -8.368  0.00-17.00           O  
ATOM   1386  NE2 GLN    84      -5.122 -42.354  -9.496  0.00-17.00           N  
ATOM   1387 HE21 GLN    84      -5.766 -43.096  -9.180  0.00-17.00           H  
ATOM   1388 HE22 GLN    84      -4.490 -42.432 -10.296  0.00-17.00           H  
ATOM   1389  C   GLN    84      -3.142 -37.593 -10.886  0.00-17.00           C  
ATOM   1390  O   GLN    84      -2.828 -38.079 -11.999  0.00-17.00           O  
ATOM   1391  N   GLY    85      -2.280 -37.382  -9.896  0.00-17.00           N  
ATOM   1392  H   GLY    85      -2.592 -37.024  -9.026  0.00-17.00           H  
ATOM   1393  CA  GLY    85      -0.896 -37.838  -9.882  0.00-17.00           C  
ATOM   1394  HA2 GLY    85      -0.334 -37.328 -10.624  0.00-17.00           H  
ATOM   1395  HA3 GLY    85      -0.586 -37.362  -8.991  0.00-17.00           H  
ATOM   1396  C   GLY    85      -0.870 -39.332  -9.847  0.00-17.00           C  
ATOM   1397  O   GLY    85      -1.369 -39.843  -8.835  0.00-17.00           O  
ATOM   1398  N   PRO    86      -0.280 -40.032 -10.893  0.00-17.00           N  
ATOM   1399  CD  PRO    86       0.544 -39.455 -11.912  0.00-17.00           C  
ATOM   1400  HD2 PRO    86       1.189 -38.732 -11.566  0.00-17.00           H  
ATOM   1401  HD3 PRO    86      -0.106 -39.039 -12.639  0.00-17.00           H  
ATOM   1402  CG  PRO    86       1.364 -40.597 -12.490  0.00-17.00           C  
ATOM   1403  HG2 PRO    86       1.572 -40.414 -13.575  0.00-17.00           H  
ATOM   1404  HG3 PRO    86       2.337 -40.696 -11.999  0.00-17.00           H  
ATOM   1405  CB  PRO    86       0.498 -41.803 -12.208  0.00-17.00           C  
ATOM   1406  HB2 PRO    86       1.168 -42.711 -12.148  0.00-17.00           H  
ATOM   1407  HB3 PRO    86      -0.251 -41.927 -13.018  0.00-17.00           H  
ATOM   1408  CA  PRO    86      -0.229 -41.540 -10.930  0.00-17.00           C  
ATOM   1409  HA  PRO    86      -1.256 -41.899 -11.054  0.00-17.00           H  
ATOM   1410  C   PRO    86       0.474 -42.149  -9.671  0.00-17.00           C  
ATOM   1411  O   PRO    86       1.292 -41.549  -8.977  0.00-17.00           O  
ATOM   1412  N   LEU    87       0.121 -43.415  -9.348  0.00-17.00           N  
ATOM   1413  H   LEU    87      -0.587 -43.908  -9.905  0.00-17.00           H  
ATOM   1414  CA  LEU    87       0.687 -44.279  -8.336  0.00-17.00           C  
ATOM   1415  HA  LEU    87       1.297 -43.703  -7.744  0.00-17.00           H  
ATOM   1416  CB  LEU    87      -0.458 -44.875  -7.496  0.00-17.00           C  
ATOM   1417  HB2 LEU    87       0.029 -45.467  -6.667  0.00-17.00           H  
ATOM   1418  HB3 LEU    87      -0.929 -45.632  -8.067  0.00-17.00           H  
ATOM   1419  CG  LEU    87      -1.453 -43.880  -6.943  0.00-17.00           C  
ATOM   1420  HG  LEU    87      -1.177 -42.849  -6.984  0.00-17.00           H  
ATOM   1421  CD1 LEU    87      -2.835 -44.073  -7.640  0.00-17.00           C  
ATOM   1422 HD11 LEU    87      -2.739 -43.603  -8.621  0.00-17.00           H  
ATOM   1423 HD12 LEU    87      -3.141 -45.120  -7.848  0.00-17.00           H  
ATOM   1424 HD13 LEU    87      -3.682 -43.676  -7.108  0.00-17.00           H  
ATOM   1425  CD2 LEU    87      -1.557 -44.280  -5.427  0.00-17.00           C  
ATOM   1426 HD21 LEU    87      -2.364 -43.719  -4.982  0.00-17.00           H  
ATOM   1427 HD22 LEU    87      -0.591 -44.187  -4.880  0.00-17.00           H  
ATOM   1428 HD23 LEU    87      -1.955 -45.340  -5.362  0.00-17.00           H  
ATOM   1429  C   LEU    87       1.566 -45.376  -8.958  0.00-17.00           C  
ATOM   1430  O   LEU    87       1.522 -45.572 -10.160  0.00-17.00           O  
ATOM   1431  N   PRO    88       2.482 -46.053  -8.212  0.00-17.00           N  
ATOM   1432  CD  PRO    88       2.794 -45.989  -6.747  0.00-17.00           C  
ATOM   1433  HD2 PRO    88       3.032 -44.964  -6.462  0.00-17.00           H  
ATOM   1434  HD3 PRO    88       1.917 -46.108  -6.078  0.00-17.00           H  
ATOM   1435  CG  PRO    88       3.960 -46.937  -6.452  0.00-17.00           C  
ATOM   1436  HG2 PRO    88       4.866 -46.384  -6.242  0.00-17.00           H  
ATOM   1437  HG3 PRO    88       3.833 -47.535  -5.549  0.00-17.00           H  
ATOM   1438  CB  PRO    88       4.068 -47.809  -7.611  0.00-17.00           C  
ATOM   1439  HB2 PRO    88       5.057 -48.100  -7.772  0.00-17.00           H  
ATOM   1440  HB3 PRO    88       3.527 -48.680  -7.286  0.00-17.00           H  
ATOM   1441  CA  PRO    88       3.370 -47.088  -8.775  0.00-17.00           C  
ATOM   1442  HA  PRO    88       4.051 -46.518  -9.441  0.00-17.00           H  
ATOM   1443  C   PRO    88       2.705 -48.175  -9.715  0.00-17.00           C  
ATOM   1444  O   PRO    88       3.295 -48.487 -10.746  0.00-17.00           O  
ATOM   1445  N   ASN    89       1.553 -48.663  -9.241  0.00-17.00           N  
ATOM   1446  H   ASN    89       1.345 -48.277  -8.395  0.00-17.00           H  
ATOM   1447  CA  ASN    89       0.656 -49.528  -9.956  0.00-17.00           C  
ATOM   1448  HA  ASN    89       1.171 -50.411 -10.303  0.00-17.00           H  
ATOM   1449  CB  ASN    89      -0.325 -50.177  -8.846  0.00-17.00           C  
ATOM   1450  HB2 ASN    89       0.107 -50.586  -7.967  0.00-17.00           H  
ATOM   1451  HB3 ASN    89      -0.888 -51.015  -9.312  0.00-17.00           H  
ATOM   1452  CG  ASN    89      -1.345 -49.340  -8.152  0.00-17.00           C  
ATOM   1453  OD1 ASN    89      -0.892 -48.439  -7.546  0.00-17.00           O  
ATOM   1454  ND2 ASN    89      -2.654 -49.665  -8.272  0.00-17.00           N  
ATOM   1455 HD21 ASN    89      -2.985 -50.416  -8.920  0.00-17.00           H  
ATOM   1456 HD22 ASN    89      -3.342 -48.970  -7.892  0.00-17.00           H  
ATOM   1457  C   ASN    89      -0.118 -48.891 -11.128  0.00-17.00           C  
ATOM   1458  O   ASN    89      -0.744 -49.658 -11.882  0.00-17.00           O  
ATOM   1459  N   THR    90      -0.201 -47.573 -11.237  0.00-17.00           N  
ATOM   1460  H   THR    90       0.352 -47.053 -10.629  0.00-17.00           H  
ATOM   1461  CA  THR    90      -0.879 -46.957 -12.347  0.00-17.00           C  
ATOM   1462  HA  THR    90      -1.346 -47.687 -13.002  0.00-17.00           H  
ATOM   1463  CB  THR    90      -2.111 -46.077 -11.882  0.00-17.00           C  
ATOM   1464  HB  THR    90      -2.558 -45.531 -12.696  0.00-17.00           H  
ATOM   1465  CG2 THR    90      -3.240 -46.857 -11.225  0.00-17.00           C  
ATOM   1466 HG21 THR    90      -4.077 -46.284 -10.903  0.00-17.00           H  
ATOM   1467 HG22 THR    90      -2.772 -47.372 -10.418  0.00-17.00           H  
ATOM   1468 HG23 THR    90      -3.620 -47.645 -11.930  0.00-17.00           H  
ATOM   1469  OG1 THR    90      -1.704 -45.112 -11.020  0.00-17.00           O  
ATOM   1470  HG1 THR    90      -2.360 -44.440 -11.202  0.00-17.00           H  
ATOM   1471  C   THR    90       0.053 -46.089 -13.188  0.00-17.00           C  
ATOM   1472  O   THR    90      -0.493 -45.595 -14.170  0.00-17.00           O  
ATOM   1473  N   CYS    91       1.423 -46.084 -12.961  0.00-17.00           N  
ATOM   1474  H   CYS    91       1.789 -46.427 -12.104  0.00-17.00           H  
ATOM   1475  CA  CYS    91       2.372 -45.412 -13.905  0.00-17.00           C  
ATOM   1476  HA  CYS    91       2.046 -44.344 -13.925  0.00-17.00           H  
ATOM   1477  CB  CYS    91       3.767 -45.574 -13.290  0.00-17.00           C  
ATOM   1478  HB2 CYS    91       4.407 -45.153 -14.037  0.00-17.00           H  
ATOM   1479  HB3 CYS    91       3.941 -46.645 -13.104  0.00-17.00           H  
ATOM   1480  SG  CYS    91       3.994 -44.493 -11.834  0.00-17.00           S  
ATOM   1481  HG  CYS    91       2.967 -44.961 -11.053  0.00-17.00           H  
ATOM   1482  C   CYS    91       2.217 -46.001 -15.354  0.00-17.00           C  
ATOM   1483  O   CYS    91       2.214 -45.263 -16.357  0.00-17.00           O  
ATOM   1484  N   GLY    92       2.089 -47.296 -15.486  0.00-17.00           N  
ATOM   1485  H   GLY    92       2.251 -47.826 -14.640  0.00-17.00           H  
ATOM   1486  CA  GLY    92       1.998 -48.149 -16.700  0.00-17.00           C  
ATOM   1487  HA2 GLY    92       2.869 -47.910 -17.304  0.00-17.00           H  
ATOM   1488  HA3 GLY    92       2.035 -49.163 -16.498  0.00-17.00           H  
ATOM   1489  C   GLY    92       0.686 -47.816 -17.366  0.00-17.00           C  
ATOM   1490  O   GLY    92       0.625 -47.572 -18.578  0.00-17.00           O  
ATOM   1491  N   HIE    93      -0.389 -47.747 -16.642  0.00-17.00           N  
ATOM   1492  H   HIE    93      -0.342 -48.019 -15.667  0.00-17.00           H  
ATOM   1493  CA  HIE    93      -1.642 -47.223 -17.055  0.00-17.00           C  
ATOM   1494  HA  HIE    93      -1.863 -47.675 -18.020  0.00-17.00           H  
ATOM   1495  CB  HIE    93      -2.772 -47.567 -16.051  0.00-17.00           C  
ATOM   1496  HB2 HIE    93      -2.505 -47.045 -15.135  0.00-17.00           H  
ATOM   1497  HB3 HIE    93      -3.781 -47.134 -16.325  0.00-17.00           H  
ATOM   1498  CG  HIE    93      -2.857 -49.007 -15.699  0.00-17.00           C  
ATOM   1499  ND1 HIE    93      -3.280 -49.499 -14.470  0.00-17.00           N  
ATOM   1500  CE1 HIE    93      -3.369 -50.780 -14.629  0.00-17.00           C  
ATOM   1501  HE1 HIE    93      -3.547 -51.422 -13.812  0.00-17.00           H  
ATOM   1502  NE2 HIE    93      -2.837 -51.169 -15.806  0.00-17.00           N  
ATOM   1503  HE2 HIE    93      -2.684 -52.142 -15.969  0.00-17.00           H  
ATOM   1504  CD2 HIE    93      -2.577 -50.017 -16.586  0.00-17.00           C  
ATOM   1505  HD2 HIE    93      -2.322 -50.083 -17.629  0.00-17.00           H  
ATOM   1506  C   HIE    93      -1.591 -45.774 -17.505  0.00-17.00           C  
ATOM   1507  O   HIE    93      -2.084 -45.464 -18.565  0.00-17.00           O  
ATOM   1508  N   PHE    94      -0.902 -44.868 -16.780  0.00-17.00           N  
ATOM   1509  H   PHE    94      -0.533 -45.257 -15.942  0.00-17.00           H  
ATOM   1510  CA  PHE    94      -0.711 -43.385 -17.046  0.00-17.00           C  
ATOM   1511  HA  PHE    94      -1.699 -42.961 -16.970  0.00-17.00           H  
ATOM   1512  CB  PHE    94       0.066 -42.778 -15.841  0.00-17.00           C  
ATOM   1513  HB2 PHE    94       0.978 -43.414 -15.675  0.00-17.00           H  
ATOM   1514  HB3 PHE    94      -0.530 -42.972 -14.929  0.00-17.00           H  
ATOM   1515  CG  PHE    94       0.449 -41.303 -15.976  0.00-17.00           C  
ATOM   1516  CD1 PHE    94       1.646 -40.838 -16.647  0.00-17.00           C  
ATOM   1517  HD1 PHE    94       2.479 -41.434 -16.944  0.00-17.00           H  
ATOM   1518  CE1 PHE    94       1.863 -39.515 -16.808  0.00-17.00           C  
ATOM   1519  HE1 PHE    94       2.739 -39.031 -17.222  0.00-17.00           H  
ATOM   1520  CZ  PHE    94       0.856 -38.616 -16.403  0.00-17.00           C  
ATOM   1521  HZ  PHE    94       1.001 -37.550 -16.423  0.00-17.00           H  
ATOM   1522  CE2 PHE    94      -0.306 -39.019 -15.756  0.00-17.00           C  
ATOM   1523  HE2 PHE    94      -0.980 -38.170 -15.418  0.00-17.00           H  
ATOM   1524  CD2 PHE    94      -0.505 -40.365 -15.585  0.00-17.00           C  
ATOM   1525  HD2 PHE    94      -1.355 -40.713 -15.097  0.00-17.00           H  
ATOM   1526  C   PHE    94      -0.136 -43.307 -18.457  0.00-17.00           C  
ATOM   1527  O   PHE    94      -0.714 -42.656 -19.365  0.00-17.00           O  
ATOM   1528  N   TRP    95       0.905 -44.065 -18.739  0.00-17.00           N  
ATOM   1529  H   TRP    95       1.396 -44.618 -17.984  0.00-17.00           H  
ATOM   1530  CA  TRP    95       1.620 -44.135 -19.996  0.00-17.00           C  
ATOM   1531  HA  TRP    95       1.770 -43.084 -20.263  0.00-17.00           H  
ATOM   1532  CB  TRP    95       3.045 -44.608 -19.803  0.00-17.00           C  
ATOM   1533  HB2 TRP    95       3.040 -45.590 -19.352  0.00-17.00           H  
ATOM   1534  HB3 TRP    95       3.434 -44.815 -20.836  0.00-17.00           H  
ATOM   1535  CG  TRP    95       3.935 -43.579 -19.098  0.00-17.00           C  
ATOM   1536  CD1 TRP    95       4.547 -43.816 -17.896  0.00-17.00           C  
ATOM   1537  HD1 TRP    95       4.460 -44.755 -17.311  0.00-17.00           H  
ATOM   1538  NE1 TRP    95       5.174 -42.633 -17.478  0.00-17.00           N  
ATOM   1539  HE1 TRP    95       5.753 -42.635 -16.599  0.00-17.00           H  
ATOM   1540  CE2 TRP    95       5.020 -41.617 -18.440  0.00-17.00           C  
ATOM   1541  CZ2 TRP    95       5.422 -40.263 -18.532  0.00-17.00           C  
ATOM   1542  HZ2 TRP    95       5.982 -39.789 -17.732  0.00-17.00           H  
ATOM   1543  CH2 TRP    95       4.990 -39.456 -19.585  0.00-17.00           C  
ATOM   1544  HH2 TRP    95       5.343 -38.456 -19.593  0.00-17.00           H  
ATOM   1545  CZ3 TRP    95       4.275 -40.071 -20.657  0.00-17.00           C  
ATOM   1546  HZ3 TRP    95       4.072 -39.502 -21.553  0.00-17.00           H  
ATOM   1547  CE3 TRP    95       3.941 -41.424 -20.633  0.00-17.00           C  
ATOM   1548  HE3 TRP    95       3.318 -41.828 -21.331  0.00-17.00           H  
ATOM   1549  CD2 TRP    95       4.309 -42.283 -19.557  0.00-17.00           C  
ATOM   1550  C   TRP    95       0.849 -44.850 -21.135  0.00-17.00           C  
ATOM   1551  O   TRP    95       1.005 -44.433 -22.268  0.00-17.00           O  
ATOM   1552  N   GLH    96       0.176 -45.968 -20.852  0.00-17.00           N  
ATOM   1553  H   GLH    96       0.070 -46.217 -19.839  0.00-17.00           H  
ATOM   1554  CA  GLH    96      -0.786 -46.589 -21.804  0.00-17.00           C  
ATOM   1555  HA  GLH    96      -0.190 -46.927 -22.647  0.00-17.00           H  
ATOM   1556  CB  GLH    96      -1.548 -47.847 -21.167  0.00-17.00           C  
ATOM   1557  HB2 GLH    96      -2.232 -47.510 -20.273  0.00-17.00           H  
ATOM   1558  HB3 GLH    96      -0.868 -48.576 -20.735  0.00-17.00           H  
ATOM   1559  CG  GLH    96      -2.431 -48.421 -22.195  0.00-17.00           C  
ATOM   1560  HG2 GLH    96      -3.071 -47.595 -22.597  0.00-17.00           H  
ATOM   1561  HG3 GLH    96      -1.863 -48.900 -23.080  0.00-17.00           H  
ATOM   1562  CD  GLH    96      -3.350 -49.472 -21.647  0.00-17.00           C  
ATOM   1563  OE1 GLH    96      -3.111 -49.863 -20.366  0.00-17.00           O  
ATOM   1564  OE2 GLH    96      -4.234 -49.942 -22.369  0.00-17.00           O  
ATOM   1565  HE1 GLH    96      -3.719 -50.563 -20.111  0.00-17.00           H  
ATOM   1566  C   GLH    96      -1.832 -45.587 -22.311  0.00-17.00           C  
ATOM   1567  O   GLH    96      -2.141 -45.500 -23.492  0.00-17.00           O  
ATOM   1568  N   MET    97      -2.268 -44.759 -21.380  0.00-17.00           N  
ATOM   1569  H   MET    97      -2.238 -45.063 -20.444  0.00-17.00           H  
ATOM   1570  CA  MET    97      -3.295 -43.757 -21.708  0.00-17.00           C  
ATOM   1571  HA  MET    97      -4.143 -44.217 -22.199  0.00-17.00           H  
ATOM   1572  CB  MET    97      -3.780 -43.170 -20.373  0.00-17.00           C  
ATOM   1573  HB2 MET    97      -3.054 -42.435 -20.017  0.00-17.00           H  
ATOM   1574  HB3 MET    97      -3.762 -43.896 -19.570  0.00-17.00           H  
ATOM   1575  CG  MET    97      -5.215 -42.600 -20.415  0.00-17.00           C  
ATOM   1576  HG2 MET    97      -5.366 -42.256 -21.456  0.00-17.00           H  
ATOM   1577  HG3 MET    97      -5.862 -43.525 -20.349  0.00-17.00           H  
ATOM   1578  SD  MET    97      -5.493 -41.409 -19.074  0.00-17.00           S  
ATOM   1579  CE  MET    97      -4.644 -39.952 -19.887  0.00-17.00           C  
ATOM   1580  HE1 MET    97      -4.763 -39.114 -19.231  0.00-17.00           H  
ATOM   1581  HE2 MET    97      -3.639 -40.237 -20.019  0.00-17.00           H  
ATOM   1582  HE3 MET    97      -5.169 -39.731 -20.810  0.00-17.00           H  
ATOM   1583  C   MET    97      -2.740 -42.660 -22.611  0.00-17.00           C  
ATOM   1584  O   MET    97      -3.403 -42.235 -23.543  0.00-17.00           O  
ATOM   1585  N   VAL    98      -1.514 -42.219 -22.372  0.00-17.00           N  
ATOM   1586  H   VAL    98      -1.154 -42.487 -21.432  0.00-17.00           H  
ATOM   1587  CA  VAL    98      -0.754 -41.320 -23.200  0.00-17.00           C  
ATOM   1588  HA  VAL    98      -1.078 -40.282 -23.269  0.00-17.00           H  
ATOM   1589  CB  VAL    98       0.692 -41.086 -22.560  0.00-17.00           C  
ATOM   1590  HB  VAL    98       1.171 -42.012 -22.361  0.00-17.00           H  
ATOM   1591  CG1 VAL    98       1.667 -40.349 -23.441  0.00-17.00           C  
ATOM   1592 HG11 VAL    98       1.451 -39.317 -23.518  0.00-17.00           H  
ATOM   1593 HG12 VAL    98       1.814 -40.641 -24.425  0.00-17.00           H  
ATOM   1594 HG13 VAL    98       2.642 -40.315 -23.073  0.00-17.00           H  
ATOM   1595  CG2 VAL    98       0.557 -40.255 -21.218  0.00-17.00           C  
ATOM   1596 HG21 VAL    98      -0.476 -40.393 -20.806  0.00-17.00           H  
ATOM   1597 HG22 VAL    98       1.235 -40.758 -20.505  0.00-17.00           H  
ATOM   1598 HG23 VAL    98       0.637 -39.199 -21.164  0.00-17.00           H  
ATOM   1599  C   VAL    98      -0.526 -41.875 -24.610  0.00-17.00           C  
ATOM   1600  O   VAL    98      -0.732 -41.165 -25.559  0.00-17.00           O  
ATOM   1601  N   TRP    99      -0.130 -43.114 -24.759  0.00-17.00           N  
ATOM   1602  H   TRP    99      -0.021 -43.768 -23.985  0.00-17.00           H  
ATOM   1603  CA  TRP    99       0.167 -43.729 -26.029  0.00-17.00           C  
ATOM   1604  HA  TRP    99       0.894 -43.028 -26.543  0.00-17.00           H  
ATOM   1605  CB  TRP    99       0.750 -45.149 -25.850  0.00-17.00           C  
ATOM   1606  HB2 TRP    99       1.638 -45.068 -25.270  0.00-17.00           H  
ATOM   1607  HB3 TRP    99       0.053 -45.811 -25.330  0.00-17.00           H  
ATOM   1608  CG  TRP    99       1.057 -45.781 -27.174  0.00-17.00           C  
ATOM   1609  CD1 TRP    99       0.174 -46.515 -27.964  0.00-17.00           C  
ATOM   1610  HD1 TRP    99      -0.666 -47.056 -27.535  0.00-17.00           H  
ATOM   1611  NE1 TRP    99       0.763 -46.802 -29.143  0.00-17.00           N  
ATOM   1612  HE1 TRP    99       0.156 -46.886 -29.977  0.00-17.00           H  
ATOM   1613  CE2 TRP    99       2.028 -46.339 -29.149  0.00-17.00           C  
ATOM   1614  CZ2 TRP    99       2.980 -46.293 -30.158  0.00-17.00           C  
ATOM   1615  HZ2 TRP    99       2.701 -46.666 -31.096  0.00-17.00           H  
ATOM   1616  CH2 TRP    99       4.177 -45.670 -29.867  0.00-17.00           C  
ATOM   1617  HH2 TRP    99       4.880 -45.625 -30.627  0.00-17.00           H  
ATOM   1618  CZ3 TRP    99       4.448 -45.028 -28.700  0.00-17.00           C  
ATOM   1619  HZ3 TRP    99       5.244 -44.335 -28.620  0.00-17.00           H  
ATOM   1620  CE3 TRP    99       3.492 -45.022 -27.656  0.00-17.00           C  
ATOM   1621  HE3 TRP    99       3.693 -44.563 -26.702  0.00-17.00           H  
ATOM   1622  CD2 TRP    99       2.278 -45.691 -27.890  0.00-17.00           C  
ATOM   1623  C   TRP    99      -1.138 -43.843 -26.787  0.00-17.00           C  
ATOM   1624  O   TRP    99      -1.300 -43.457 -27.907  0.00-17.00           O  
ATOM   1625  N   GLH   100      -2.210 -44.387 -26.151  0.00-17.00           N  
ATOM   1626  H   GLH   100      -2.291 -44.450 -25.164  0.00-17.00           H  
ATOM   1627  CA  GLH   100      -3.448 -44.691 -26.897  0.00-17.00           C  
ATOM   1628  HA  GLH   100      -3.183 -45.196 -27.834  0.00-17.00           H  
ATOM   1629  CB  GLH   100      -4.373 -45.648 -26.087  0.00-17.00           C  
ATOM   1630  HB2 GLH   100      -4.480 -45.273 -25.037  0.00-17.00           H  
ATOM   1631  HB3 GLH   100      -5.327 -45.703 -26.543  0.00-17.00           H  
ATOM   1632  CG  GLH   100      -3.796 -47.090 -26.033  0.00-17.00           C  
ATOM   1633  HG2 GLH   100      -3.975 -47.699 -26.961  0.00-17.00           H  
ATOM   1634  HG3 GLH   100      -2.760 -47.053 -25.924  0.00-17.00           H  
ATOM   1635  CD  GLH   100      -4.284 -47.960 -24.824  0.00-17.00           C  
ATOM   1636  OE1 GLH   100      -5.270 -47.457 -24.042  0.00-17.00           O  
ATOM   1637  OE2 GLH   100      -3.802 -49.062 -24.636  0.00-17.00           O  
ATOM   1638  HE1 GLH   100      -5.856 -46.828 -24.478  0.00-17.00           H  
ATOM   1639  C   GLH   100      -4.241 -43.418 -27.159  0.00-17.00           C  
ATOM   1640  O   GLH   100      -4.978 -43.371 -28.161  0.00-17.00           O  
ATOM   1641  N   GLN   101      -4.044 -42.403 -26.366  0.00-17.00           N  
ATOM   1642  H   GLN   101      -3.548 -42.576 -25.449  0.00-17.00           H  
ATOM   1643  CA  GLN   101      -4.828 -41.201 -26.719  0.00-17.00           C  
ATOM   1644  HA  GLN   101      -5.771 -41.529 -27.154  0.00-17.00           H  
ATOM   1645  CB  GLN   101      -5.192 -40.410 -25.441  0.00-17.00           C  
ATOM   1646  HB2 GLN   101      -5.658 -39.466 -25.816  0.00-17.00           H  
ATOM   1647  HB3 GLN   101      -4.218 -40.098 -24.996  0.00-17.00           H  
ATOM   1648  CG  GLN   101      -6.167 -41.119 -24.469  0.00-17.00           C  
ATOM   1649  HG2 GLN   101      -6.373 -40.501 -23.619  0.00-17.00           H  
ATOM   1650  HG3 GLN   101      -5.754 -42.097 -24.183  0.00-17.00           H  
ATOM   1651  CD  GLN   101      -7.551 -41.396 -25.064  0.00-17.00           C  
ATOM   1652  OE1 GLN   101      -8.096 -42.459 -24.909  0.00-17.00           O  
ATOM   1653  NE2 GLN   101      -8.159 -40.455 -25.802  0.00-17.00           N  
ATOM   1654 HE21 GLN   101      -7.654 -39.707 -26.284  0.00-17.00           H  
ATOM   1655 HE22 GLN   101      -9.113 -40.653 -26.040  0.00-17.00           H  
ATOM   1656  C   GLN   101      -4.151 -40.310 -27.782  0.00-17.00           C  
ATOM   1657  O   GLN   101      -4.713 -39.320 -28.256  0.00-17.00           O  
ATOM   1658  N   LYN   102      -2.854 -40.630 -28.046  0.00-17.00           N  
ATOM   1659  H   LYN   102      -2.405 -41.366 -27.559  0.00-17.00           H  
ATOM   1660  CA  LYN   102      -1.989 -39.918 -28.930  0.00-17.00           C  
ATOM   1661  HA  LYN   102      -1.077 -40.550 -28.990  0.00-17.00           H  
ATOM   1662  CB  LYN   102      -2.632 -39.798 -30.279  0.00-17.00           C  
ATOM   1663  HB2 LYN   102      -2.103 -39.145 -30.944  0.00-17.00           H  
ATOM   1664  HB3 LYN   102      -3.611 -39.393 -30.152  0.00-17.00           H  
ATOM   1665  CG  LYN   102      -2.744 -41.174 -30.969  0.00-17.00           C  
ATOM   1666  HG2 LYN   102      -3.237 -41.923 -30.334  0.00-17.00           H  
ATOM   1667  HG3 LYN   102      -1.737 -41.471 -31.239  0.00-17.00           H  
ATOM   1668  CD  LYN   102      -3.511 -41.033 -32.315  0.00-17.00           C  
ATOM   1669  HD2 LYN   102      -3.108 -40.186 -32.911  0.00-17.00           H  
ATOM   1670  HD3 LYN   102      -4.512 -40.700 -32.107  0.00-17.00           H  
ATOM   1671  CE  LYN   102      -3.454 -42.327 -33.122  0.00-17.00           C  
ATOM   1672  HE2 LYN   102      -2.433 -42.650 -33.354  0.00-17.00           H  
ATOM   1673  HE3 LYN   102      -3.885 -42.104 -34.098  0.00-17.00           H  
ATOM   1674  NZ  LYN   102      -4.194 -43.395 -32.447  0.00-17.00           N  
ATOM   1675  HZ1 LYN   102      -4.078 -44.269 -32.959  0.00-17.00           H  
ATOM   1676  HZ2 LYN   102      -5.117 -43.192 -32.513  0.00-17.00           H  
ATOM   1677  C   LYN   102      -1.534 -38.497 -28.451  0.00-17.00           C  
ATOM   1678  O   LYN   102      -1.264 -37.591 -29.239  0.00-17.00           O  
ATOM   1679  N   SER   103      -1.356 -38.379 -27.148  0.00-17.00           N  
ATOM   1680  H   SER   103      -1.471 -39.190 -26.561  0.00-17.00           H  
ATOM   1681  CA  SER   103      -0.862 -37.189 -26.381  0.00-17.00           C  
ATOM   1682  HA  SER   103      -1.355 -36.275 -26.714  0.00-17.00           H  
ATOM   1683  CB  SER   103      -1.304 -37.471 -24.829  0.00-17.00           C  
ATOM   1684  HB2 SER   103      -0.743 -38.341 -24.555  0.00-17.00           H  
ATOM   1685  HB3 SER   103      -0.971 -36.703 -24.109  0.00-17.00           H  
ATOM   1686  OG  SER   103      -2.678 -37.619 -24.630  0.00-17.00           O  
ATOM   1687  HG  SER   103      -2.988 -36.725 -24.883  0.00-17.00           H  
ATOM   1688  C   SER   103       0.620 -36.900 -26.625  0.00-17.00           C  
ATOM   1689  O   SER   103       1.485 -37.824 -26.466  0.00-17.00           O  
ATOM   1690  N   ARN   104       1.031 -35.711 -27.146  0.00-17.00           N  
ATOM   1691  H   ARN   104       0.368 -34.962 -27.145  0.00-17.00           H  
ATOM   1692  CA  ARN   104       2.455 -35.293 -27.322  0.00-17.00           C  
ATOM   1693  HA  ARN   104       2.948 -36.212 -27.597  0.00-17.00           H  
ATOM   1694  CB  ARN   104       2.488 -34.194 -28.435  0.00-17.00           C  
ATOM   1695  HB2 ARN   104       2.365 -34.683 -29.395  0.00-17.00           H  
ATOM   1696  HB3 ARN   104       1.617 -33.561 -28.327  0.00-17.00           H  
ATOM   1697  CG  ARN   104       3.788 -33.342 -28.484  0.00-17.00           C  
ATOM   1698  HG2 ARN   104       3.696 -32.685 -27.653  0.00-17.00           H  
ATOM   1699  HG3 ARN   104       4.606 -34.093 -28.330  0.00-17.00           H  
ATOM   1700  CD  ARN   104       4.022 -32.761 -29.834  0.00-17.00           C  
ATOM   1701  HD2 ARN   104       4.080 -33.606 -30.536  0.00-17.00           H  
ATOM   1702  HD3 ARN   104       3.219 -32.202 -30.200  0.00-17.00           H  
ATOM   1703  NE  ARN   104       5.213 -31.986 -29.875  0.00-17.00           N  
ATOM   1704  HE  ARN   104       5.168 -31.316 -29.158  0.00-17.00           H  
ATOM   1705  CZ  ARN   104       6.430 -32.645 -29.874  0.00-17.00           C  
ATOM   1706  NH1 ARN   104       6.562 -33.903 -29.905  0.00-17.00           N  
ATOM   1707 HH11 ARN   104       6.756 -34.168 -28.958  0.00-17.00           H  
ATOM   1708  NH2 ARN   104       7.571 -31.698 -29.890  0.00-17.00           N  
ATOM   1709 HH21 ARN   104       8.397 -32.270 -30.095  0.00-17.00           H  
ATOM   1710 HH22 ARN   104       7.479 -31.071 -30.639  0.00-17.00           H  
ATOM   1711  C   ARN   104       2.972 -34.711 -25.985  0.00-17.00           C  
ATOM   1712  O   ARN   104       4.123 -34.944 -25.772  0.00-17.00           O  
ATOM   1713  N   GLY   105       2.172 -34.186 -25.039  0.00-17.00           N  
ATOM   1714  H   GLY   105       1.142 -34.076 -25.112  0.00-17.00           H  
ATOM   1715  CA  GLY   105       2.712 -33.550 -23.807  0.00-17.00           C  
ATOM   1716  HA2 GLY   105       3.677 -33.997 -23.627  0.00-17.00           H  
ATOM   1717  HA3 GLY   105       2.946 -32.570 -23.977  0.00-17.00           H  
ATOM   1718  C   GLY   105       1.833 -33.760 -22.543  0.00-17.00           C  
ATOM   1719  O   GLY   105       0.585 -33.843 -22.562  0.00-17.00           O  
ATOM   1720  N   VAL   106       2.506 -33.747 -21.367  0.00-17.00           N  
ATOM   1721  H   VAL   106       3.537 -33.572 -21.361  0.00-17.00           H  
ATOM   1722  CA  VAL   106       1.944 -33.902 -20.056  0.00-17.00           C  
ATOM   1723  HA  VAL   106       0.858 -34.227 -20.133  0.00-17.00           H  
ATOM   1724  CB  VAL   106       2.551 -35.132 -19.359  0.00-17.00           C  
ATOM   1725  HB  VAL   106       3.613 -35.004 -19.293  0.00-17.00           H  
ATOM   1726  CG1 VAL   106       2.019 -35.265 -17.924  0.00-17.00           C  
ATOM   1727 HG11 VAL   106       1.200 -35.970 -17.910  0.00-17.00           H  
ATOM   1728 HG12 VAL   106       1.655 -34.399 -17.408  0.00-17.00           H  
ATOM   1729 HG13 VAL   106       2.811 -35.744 -17.317  0.00-17.00           H  
ATOM   1730  CG2 VAL   106       2.385 -36.488 -20.083  0.00-17.00           C  
ATOM   1731 HG21 VAL   106       1.299 -36.771 -20.159  0.00-17.00           H  
ATOM   1732 HG22 VAL   106       2.946 -37.302 -19.643  0.00-17.00           H  
ATOM   1733 HG23 VAL   106       2.887 -36.470 -21.094  0.00-17.00           H  
ATOM   1734  C   VAL   106       2.314 -32.559 -19.439  0.00-17.00           C  
ATOM   1735  O   VAL   106       3.556 -32.195 -19.432  0.00-17.00           O  
ATOM   1736  N   VAL   107       1.343 -31.974 -18.760  0.00-17.00           N  
ATOM   1737  H   VAL   107       0.410 -32.404 -18.752  0.00-17.00           H  
ATOM   1738  CA  VAL   107       1.524 -30.790 -17.947  0.00-17.00           C  
ATOM   1739  HA  VAL   107       2.565 -30.492 -17.981  0.00-17.00           H  
ATOM   1740  CB  VAL   107       0.774 -29.573 -18.526  0.00-17.00           C  
ATOM   1741  HB  VAL   107       0.969 -29.510 -19.596  0.00-17.00           H  
ATOM   1742  CG1 VAL   107      -0.763 -29.804 -18.509  0.00-17.00           C  
ATOM   1743 HG11 VAL   107      -1.211 -29.677 -17.525  0.00-17.00           H  
ATOM   1744 HG12 VAL   107      -1.035 -30.816 -18.850  0.00-17.00           H  
ATOM   1745 HG13 VAL   107      -1.174 -28.996 -19.206  0.00-17.00           H  
ATOM   1746  CG2 VAL   107       1.121 -28.177 -18.018  0.00-17.00           C  
ATOM   1747 HG21 VAL   107       0.835 -27.349 -18.653  0.00-17.00           H  
ATOM   1748 HG22 VAL   107       2.179 -28.134 -17.804  0.00-17.00           H  
ATOM   1749 HG23 VAL   107       0.628 -28.006 -17.105  0.00-17.00           H  
ATOM   1750  C   VAL   107       1.299 -31.056 -16.405  0.00-17.00           C  
ATOM   1751  O   VAL   107       0.185 -31.121 -15.885  0.00-17.00           O  
ATOM   1752  N   MET   108       2.434 -31.145 -15.673  0.00-17.00           N  
ATOM   1753  H   MET   108       3.305 -30.936 -16.121  0.00-17.00           H  
ATOM   1754  CA  MET   108       2.376 -31.436 -14.205  0.00-17.00           C  
ATOM   1755  HA  MET   108       1.443 -31.953 -13.920  0.00-17.00           H  
ATOM   1756  CB  MET   108       3.571 -32.332 -13.856  0.00-17.00           C  
ATOM   1757  HB2 MET   108       4.490 -31.800 -14.043  0.00-17.00           H  
ATOM   1758  HB3 MET   108       3.665 -33.114 -14.560  0.00-17.00           H  
ATOM   1759  CG  MET   108       3.653 -33.005 -12.492  0.00-17.00           C  
ATOM   1760  HG2 MET   108       3.965 -32.247 -11.749  0.00-17.00           H  
ATOM   1761  HG3 MET   108       2.681 -33.327 -12.112  0.00-17.00           H  
ATOM   1762  SD  MET   108       4.857 -34.361 -12.215  0.00-17.00           S  
ATOM   1763  CE  MET   108       4.784 -34.510 -10.392  0.00-17.00           C  
ATOM   1764  HE1 MET   108       4.893 -33.537  -9.998  0.00-17.00           H  
ATOM   1765  HE2 MET   108       5.584 -35.270 -10.177  0.00-17.00           H  
ATOM   1766  HE3 MET   108       3.864 -35.032 -10.094  0.00-17.00           H  
ATOM   1767  C   MET   108       2.475 -30.099 -13.379  0.00-17.00           C  
ATOM   1768  O   MET   108       3.507 -29.420 -13.375  0.00-17.00           O  
ATOM   1769  N   LEU   109       1.567 -29.961 -12.403  0.00-17.00           N  
ATOM   1770  H   LEU   109       0.753 -30.597 -12.464  0.00-17.00           H  
ATOM   1771  CA  LEU   109       1.435 -28.742 -11.681  0.00-17.00           C  
ATOM   1772  HA  LEU   109       2.061 -27.929 -12.094  0.00-17.00           H  
ATOM   1773  CB  LEU   109       0.028 -28.245 -11.642  0.00-17.00           C  
ATOM   1774  HB2 LEU   109      -0.660 -29.011 -11.353  0.00-17.00           H  
ATOM   1775  HB3 LEU   109      -0.123 -27.499 -10.850  0.00-17.00           H  
ATOM   1776  CG  LEU   109      -0.501 -27.787 -12.986  0.00-17.00           C  
ATOM   1777  HG  LEU   109      -0.369 -28.555 -13.679  0.00-17.00           H  
ATOM   1778  CD1 LEU   109      -1.981 -27.527 -13.007  0.00-17.00           C  
ATOM   1779 HD11 LEU   109      -2.224 -26.612 -12.445  0.00-17.00           H  
ATOM   1780 HD12 LEU   109      -2.307 -27.375 -13.997  0.00-17.00           H  
ATOM   1781 HD13 LEU   109      -2.557 -28.387 -12.563  0.00-17.00           H  
ATOM   1782  CD2 LEU   109       0.256 -26.566 -13.583  0.00-17.00           C  
ATOM   1783 HD21 LEU   109       1.226 -26.949 -13.937  0.00-17.00           H  
ATOM   1784 HD22 LEU   109       0.323 -25.799 -12.843  0.00-17.00           H  
ATOM   1785 HD23 LEU   109      -0.293 -26.180 -14.463  0.00-17.00           H  
ATOM   1786  C   LEU   109       1.902 -28.956 -10.239  0.00-17.00           C  
ATOM   1787  O   LEU   109       2.527 -28.102  -9.666  0.00-17.00           O  
ATOM   1788  N   ASN   110       1.724 -30.110  -9.639  0.00-17.00           N  
ATOM   1789  H   ASN   110       1.517 -30.890 -10.340  0.00-17.00           H  
ATOM   1790  CA  ASN   110       2.331 -30.583  -8.334  0.00-17.00           C  
ATOM   1791  HA  ASN   110       2.187 -29.684  -7.719  0.00-17.00           H  
ATOM   1792  CB  ASN   110       1.491 -31.774  -7.756  0.00-17.00           C  
ATOM   1793  HB2 ASN   110       0.382 -31.571  -7.891  0.00-17.00           H  
ATOM   1794  HB3 ASN   110       1.679 -31.737  -6.704  0.00-17.00           H  
ATOM   1795  CG  ASN   110       1.705 -33.140  -8.393  0.00-17.00           C  
ATOM   1796  OD1 ASN   110       1.954 -33.253  -9.601  0.00-17.00           O  
ATOM   1797  ND2 ASN   110       1.617 -34.266  -7.690  0.00-17.00           N  
ATOM   1798 HD21 ASN   110       1.544 -35.140  -8.257  0.00-17.00           H  
ATOM   1799 HD22 ASN   110       1.407 -34.240  -6.721  0.00-17.00           H  
ATOM   1800  C   ASN   110       3.827 -30.840  -8.319  0.00-17.00           C  
ATOM   1801  O   ASN   110       4.529 -30.860  -9.371  0.00-17.00           O  
ATOM   1802  N   ARG   111       4.409 -30.993  -7.166  0.00-17.00           N  
ATOM   1803  H   ARG   111       3.792 -30.905  -6.427  0.00-17.00           H  
ATOM   1804  CA  ARG   111       5.724 -31.659  -6.973  0.00-17.00           C  
ATOM   1805  HA  ARG   111       6.211 -31.864  -7.914  0.00-17.00           H  
ATOM   1806  CB  ARG   111       6.613 -30.752  -6.034  0.00-17.00           C  
ATOM   1807  HB2 ARG   111       6.349 -30.876  -4.984  0.00-17.00           H  
ATOM   1808  HB3 ARG   111       6.468 -29.739  -6.085  0.00-17.00           H  
ATOM   1809  CG  ARG   111       8.085 -31.009  -6.241  0.00-17.00           C  
ATOM   1810  HG2 ARG   111       8.309 -30.848  -7.340  0.00-17.00           H  
ATOM   1811  HG3 ARG   111       8.314 -32.021  -6.042  0.00-17.00           H  
ATOM   1812  CD  ARG   111       8.856 -29.958  -5.412  0.00-17.00           C  
ATOM   1813  HD2 ARG   111       8.870 -30.065  -4.302  0.00-17.00           H  
ATOM   1814  HD3 ARG   111       8.424 -28.950  -5.715  0.00-17.00           H  
ATOM   1815  NE  ARG   111      10.222 -29.726  -5.989  0.00-17.00           N  
ATOM   1816  HE  ARG   111      10.590 -30.461  -6.634  0.00-17.00           H  
ATOM   1817  CZ  ARG   111      11.127 -28.817  -5.554  0.00-17.00           C  
ATOM   1818  NH1 ARG   111      10.725 -27.910  -4.680  0.00-17.00           N  
ATOM   1819 HH11 ARG   111       9.830 -27.812  -4.327  0.00-17.00           H  
ATOM   1820 HH12 ARG   111      11.362 -27.177  -4.375  0.00-17.00           H  
ATOM   1821  NH2 ARG   111      12.325 -28.713  -6.157  0.00-17.00           N  
ATOM   1822 HH21 ARG   111      12.712 -29.270  -6.942  0.00-17.00           H  
ATOM   1823 HH22 ARG   111      12.907 -27.902  -5.920  0.00-17.00           H  
ATOM   1824  C   ARG   111       5.388 -32.985  -6.195  0.00-17.00           C  
ATOM   1825  O   ARG   111       4.423 -33.006  -5.474  0.00-17.00           O  
ATOM   1826  N   VAL   112       6.227 -34.062  -6.334  0.00-17.00           N  
ATOM   1827  H   VAL   112       7.103 -33.904  -6.870  0.00-17.00           H  
ATOM   1828  CA  VAL   112       5.971 -35.376  -5.717  0.00-17.00           C  
ATOM   1829  HA  VAL   112       5.010 -35.585  -6.129  0.00-17.00           H  
ATOM   1830  CB  VAL   112       6.994 -36.438  -6.090  0.00-17.00           C  
ATOM   1831  HB  VAL   112       6.814 -37.406  -5.718  0.00-17.00           H  
ATOM   1832  CG1 VAL   112       6.897 -36.683  -7.594  0.00-17.00           C  
ATOM   1833 HG11 VAL   112       5.978 -37.241  -7.817  0.00-17.00           H  
ATOM   1834 HG12 VAL   112       7.705 -37.408  -7.878  0.00-17.00           H  
ATOM   1835 HG13 VAL   112       6.980 -35.811  -8.259  0.00-17.00           H  
ATOM   1836  CG2 VAL   112       8.383 -36.075  -5.578  0.00-17.00           C  
ATOM   1837 HG21 VAL   112       8.712 -35.037  -5.627  0.00-17.00           H  
ATOM   1838 HG22 VAL   112       9.175 -36.685  -6.086  0.00-17.00           H  
ATOM   1839 HG23 VAL   112       8.407 -36.361  -4.516  0.00-17.00           H  
ATOM   1840  C   VAL   112       5.736 -35.319  -4.216  0.00-17.00           C  
ATOM   1841  O   VAL   112       4.667 -35.750  -3.686  0.00-17.00           O  
ATOM   1842  N   MET   113       6.571 -34.498  -3.547  0.00-17.00           N  
ATOM   1843  H   MET   113       7.390 -34.004  -4.009  0.00-17.00           H  
ATOM   1844  CA  MET   113       6.466 -34.043  -2.171  0.00-17.00           C  
ATOM   1845  HA  MET   113       5.488 -34.333  -1.719  0.00-17.00           H  
ATOM   1846  CB  MET   113       7.524 -34.804  -1.378  0.00-17.00           C  
ATOM   1847  HB2 MET   113       8.510 -34.420  -1.715  0.00-17.00           H  
ATOM   1848  HB3 MET   113       7.508 -35.876  -1.606  0.00-17.00           H  
ATOM   1849  CG  MET   113       7.480 -34.494   0.105  0.00-17.00           C  
ATOM   1850  HG2 MET   113       7.262 -33.460   0.435  0.00-17.00           H  
ATOM   1851  HG3 MET   113       6.641 -35.077   0.519  0.00-17.00           H  
ATOM   1852  SD  MET   113       8.929 -34.698   1.114  0.00-17.00           S  
ATOM   1853  CE  MET   113       8.674 -36.478   1.235  0.00-17.00           C  
ATOM   1854  HE1 MET   113       9.342 -36.926   1.980  0.00-17.00           H  
ATOM   1855  HE2 MET   113       8.813 -36.863   0.252  0.00-17.00           H  
ATOM   1856  HE3 MET   113       7.648 -36.842   1.483  0.00-17.00           H  
ATOM   1857  C   MET   113       6.491 -32.528  -2.074  0.00-17.00           C  
ATOM   1858  O   MET   113       7.480 -31.936  -2.558  0.00-17.00           O  
ATOM   1859  N   GLU   114       5.424 -31.876  -1.577  0.00-17.00           N  
ATOM   1860  H   GLU   114       4.737 -32.473  -1.081  0.00-17.00           H  
ATOM   1861  CA  GLU   114       5.103 -30.446  -1.418  0.00-17.00           C  
ATOM   1862  HA  GLU   114       6.039 -29.869  -1.711  0.00-17.00           H  
ATOM   1863  CB  GLU   114       4.057 -30.109  -2.560  0.00-17.00           C  
ATOM   1864  HB2 GLU   114       4.565 -30.330  -3.580  0.00-17.00           H  
ATOM   1865  HB3 GLU   114       3.828 -29.069  -2.549  0.00-17.00           H  
ATOM   1866  CG  GLU   114       2.653 -30.776  -2.498  0.00-17.00           C  
ATOM   1867  HG2 GLU   114       2.773 -31.884  -2.355  0.00-17.00           H  
ATOM   1868  HG3 GLU   114       2.038 -30.267  -1.706  0.00-17.00           H  
ATOM   1869  CD  GLU   114       1.918 -30.698  -3.844  0.00-17.00           C  
ATOM   1870  OE1 GLU   114       0.858 -31.359  -3.989  0.00-17.00           O  
ATOM   1871  OE2 GLU   114       2.330 -30.008  -4.776  0.00-17.00           O  
ATOM   1872  C   GLU   114       4.691 -30.079   0.031  0.00-17.00           C  
ATOM   1873  O   GLU   114       3.673 -29.525   0.136  0.00-17.00           O  
ATOM   1874  N   LYS   115       5.356 -30.666   1.063  0.00-17.00           N  
ATOM   1875  H   LYS   115       6.155 -31.187   0.895  0.00-17.00           H  
ATOM   1876  CA  LYS   115       4.958 -30.668   2.476  0.00-17.00           C  
ATOM   1877  HA  LYS   115       5.842 -31.121   2.893  0.00-17.00           H  
ATOM   1878  CB  LYS   115       4.604 -29.319   3.067  0.00-17.00           C  
ATOM   1879  HB2 LYS   115       4.352 -29.535   4.092  0.00-17.00           H  
ATOM   1880  HB3 LYS   115       3.811 -28.879   2.430  0.00-17.00           H  
ATOM   1881  CG  LYS   115       5.852 -28.431   3.271  0.00-17.00           C  
ATOM   1882  HG2 LYS   115       6.444 -28.394   2.343  0.00-17.00           H  
ATOM   1883  HG3 LYS   115       6.571 -28.873   3.957  0.00-17.00           H  
ATOM   1884  CD  LYS   115       5.424 -26.977   3.690  0.00-17.00           C  
ATOM   1885  HD2 LYS   115       5.026 -26.512   2.811  0.00-17.00           H  
ATOM   1886  HD3 LYS   115       4.687 -26.928   4.482  0.00-17.00           H  
ATOM   1887  CE  LYS   115       6.614 -26.080   4.058  0.00-17.00           C  
ATOM   1888  HE2 LYS   115       7.534 -26.318   3.502  0.00-17.00           H  
ATOM   1889  HE3 LYS   115       6.976 -26.437   4.982  0.00-17.00           H  
ATOM   1890  NZ  LYS   115       6.292 -24.613   4.149  0.00-17.00           N  
ATOM   1891  HZ1 LYS   115       5.850 -24.296   3.362  0.00-17.00           H  
ATOM   1892  HZ2 LYS   115       5.634 -24.375   4.913  0.00-17.00           H  
ATOM   1893  HZ3 LYS   115       7.079 -23.998   4.303  0.00-17.00           H  
ATOM   1894  C   LYS   115       3.807 -31.623   2.811  0.00-17.00           C  
ATOM   1895  O   LYS   115       2.669 -31.490   2.319  0.00-17.00           O  
ATOM   1896  N   GLY   116       4.056 -32.692   3.579  0.00-17.00           N  
ATOM   1897  H   GLY   116       4.966 -32.571   3.969  0.00-17.00           H  
ATOM   1898  CA  GLY   116       3.284 -33.857   3.820  0.00-17.00           C  
ATOM   1899  HA2 GLY   116       3.282 -33.844   4.814  0.00-17.00           H  
ATOM   1900  HA3 GLY   116       2.238 -33.971   3.452  0.00-17.00           H  
ATOM   1901  C   GLY   116       3.878 -35.143   3.303  0.00-17.00           C  
ATOM   1902  O   GLY   116       5.073 -35.158   2.981  0.00-17.00           O  
ATOM   1903  N   SER   117       3.111 -36.158   3.048  0.00-17.00           N  
ATOM   1904  H   SER   117       2.166 -36.177   3.349  0.00-17.00           H  
ATOM   1905  CA  SER   117       3.552 -37.420   2.439  0.00-17.00           C  
ATOM   1906  HA  SER   117       4.472 -37.639   2.978  0.00-17.00           H  
ATOM   1907  CB  SER   117       2.544 -38.512   2.966  0.00-17.00           C  
ATOM   1908  HB2 SER   117       2.527 -38.370   4.051  0.00-17.00           H  
ATOM   1909  HB3 SER   117       1.493 -38.260   2.736  0.00-17.00           H  
ATOM   1910  OG  SER   117       2.853 -39.826   2.652  0.00-17.00           O  
ATOM   1911  HG  SER   117       3.666 -40.130   3.069  0.00-17.00           H  
ATOM   1912  C   SER   117       3.767 -37.204   0.909  0.00-17.00           C  
ATOM   1913  O   SER   117       3.781 -36.125   0.414  0.00-17.00           O  
ATOM   1914  N   LEU   118       4.041 -38.356   0.328  0.00-17.00           N  
ATOM   1915  H   LEU   118       3.646 -39.223   0.827  0.00-17.00           H  
ATOM   1916  CA  LEU   118       4.426 -38.461  -1.038  0.00-17.00           C  
ATOM   1917  HA  LEU   118       4.846 -37.532  -1.419  0.00-17.00           H  
ATOM   1918  CB  LEU   118       5.381 -39.676  -1.178  0.00-17.00           C  
ATOM   1919  HB2 LEU   118       4.763 -40.591  -1.136  0.00-17.00           H  
ATOM   1920  HB3 LEU   118       6.182 -39.590  -0.493  0.00-17.00           H  
ATOM   1921  CG  LEU   118       5.933 -39.861  -2.566  0.00-17.00           C  
ATOM   1922  HG  LEU   118       5.195 -39.776  -3.337  0.00-17.00           H  
ATOM   1923  CD1 LEU   118       6.998 -38.749  -2.919  0.00-17.00           C  
ATOM   1924 HD11 LEU   118       6.530 -37.753  -2.790  0.00-17.00           H  
ATOM   1925 HD12 LEU   118       7.397 -38.963  -3.896  0.00-17.00           H  
ATOM   1926 HD13 LEU   118       7.883 -38.715  -2.314  0.00-17.00           H  
ATOM   1927  CD2 LEU   118       6.426 -41.200  -2.909  0.00-17.00           C  
ATOM   1928 HD21 LEU   118       6.975 -41.144  -3.879  0.00-17.00           H  
ATOM   1929 HD22 LEU   118       7.103 -41.596  -2.161  0.00-17.00           H  
ATOM   1930 HD23 LEU   118       5.656 -41.903  -3.063  0.00-17.00           H  
ATOM   1931  C   LEU   118       3.094 -38.650  -1.724  0.00-17.00           C  
ATOM   1932  O   LEU   118       2.268 -39.430  -1.338  0.00-17.00           O  
ATOM   1933  N   LYS   119       2.797 -37.724  -2.629  0.00-17.00           N  
ATOM   1934  H   LYS   119       3.471 -36.981  -2.746  0.00-17.00           H  
ATOM   1935  CA  LYS   119       1.452 -37.359  -3.136  0.00-17.00           C  
ATOM   1936  HA  LYS   119       0.661 -37.960  -2.682  0.00-17.00           H  
ATOM   1937  CB  LYS   119       1.235 -35.833  -2.845  0.00-17.00           C  
ATOM   1938  HB2 LYS   119       0.543 -35.445  -3.689  0.00-17.00           H  
ATOM   1939  HB3 LYS   119       2.133 -35.250  -2.860  0.00-17.00           H  
ATOM   1940  CG  LYS   119       0.743 -35.695  -1.433  0.00-17.00           C  
ATOM   1941  HG2 LYS   119      -0.260 -36.070  -1.276  0.00-17.00           H  
ATOM   1942  HG3 LYS   119       1.442 -36.044  -0.644  0.00-17.00           H  
ATOM   1943  CD  LYS   119       0.627 -34.189  -1.099  0.00-17.00           C  
ATOM   1944  HD2 LYS   119       0.429 -34.162  -0.015  0.00-17.00           H  
ATOM   1945  HD3 LYS   119       1.547 -33.603  -1.186  0.00-17.00           H  
ATOM   1946  CE  LYS   119      -0.612 -33.567  -1.655  0.00-17.00           C  
ATOM   1947  HE2 LYS   119      -1.424 -33.897  -1.032  0.00-17.00           H  
ATOM   1948  HE3 LYS   119      -0.848 -33.883  -2.693  0.00-17.00           H  
ATOM   1949  NZ  LYS   119      -0.537 -32.143  -1.558  0.00-17.00           N  
ATOM   1950  HZ1 LYS   119       0.095 -31.716  -2.239  0.00-17.00           H  
ATOM   1951  HZ2 LYS   119      -1.473 -31.691  -1.702  0.00-17.00           H  
ATOM   1952  HZ3 LYS   119      -0.273 -31.752  -0.611  0.00-17.00           H  
ATOM   1953  C   LYS   119       1.373 -37.603  -4.644  0.00-17.00           C  
ATOM   1954  O   LYS   119       0.292 -37.427  -5.138  0.00-17.00           O  
ATOM   1955  N   CYS   120       2.425 -38.042  -5.295  0.00-17.00           N  
ATOM   1956  H   CYS   120       3.299 -38.207  -4.737  0.00-17.00           H  
ATOM   1957  CA  CYS   120       2.524 -38.587  -6.628  0.00-17.00           C  
ATOM   1958  HA  CYS   120       1.742 -39.330  -6.899  0.00-17.00           H  
ATOM   1959  CB  CYS   120       2.345 -37.369  -7.602  0.00-17.00           C  
ATOM   1960  HB2 CYS   120       3.060 -36.620  -7.319  0.00-17.00           H  
ATOM   1961  HB3 CYS   120       1.394 -36.935  -7.352  0.00-17.00           H  
ATOM   1962  SG  CYS   120       2.471 -37.647  -9.432  0.00-17.00           S  
ATOM   1963  HG  CYS   120       3.755 -37.958  -9.457  0.00-17.00           H  
ATOM   1964  C   CYS   120       3.874 -39.253  -6.825  0.00-17.00           C  
ATOM   1965  O   CYS   120       4.862 -39.071  -6.128  0.00-17.00           O  
ATOM   1966  N   ALA   121       3.903 -40.216  -7.735  0.00-17.00           N  
ATOM   1967  H   ALA   121       3.161 -40.143  -8.450  0.00-17.00           H  
ATOM   1968  CA  ALA   121       5.122 -40.994  -7.889  0.00-17.00           C  
ATOM   1969  HA  ALA   121       5.445 -41.271  -6.933  0.00-17.00           H  
ATOM   1970  CB  ALA   121       4.672 -42.309  -8.523  0.00-17.00           C  
ATOM   1971  HB1 ALA   121       4.424 -42.212  -9.589  0.00-17.00           H  
ATOM   1972  HB2 ALA   121       5.424 -43.064  -8.438  0.00-17.00           H  
ATOM   1973  HB3 ALA   121       3.765 -42.646  -8.016  0.00-17.00           H  
ATOM   1974  C   ALA   121       6.177 -40.330  -8.816  0.00-17.00           C  
ATOM   1975  O   ALA   121       5.767 -39.385  -9.502  0.00-17.00           O  
ATOM   1976  N   GLN   122       7.466 -40.707  -8.847  0.00-17.00           N  
ATOM   1977  H   GLN   122       7.840 -41.482  -8.245  0.00-17.00           H  
ATOM   1978  CA  GLN   122       8.353 -40.366  -9.859  0.00-17.00           C  
ATOM   1979  HA  GLN   122       8.148 -39.315 -10.049  0.00-17.00           H  
ATOM   1980  CB  GLN   122       9.870 -40.446  -9.328  0.00-17.00           C  
ATOM   1981  HB2 GLN   122      10.455 -40.449 -10.219  0.00-17.00           H  
ATOM   1982  HB3 GLN   122      10.057 -41.389  -8.868  0.00-17.00           H  
ATOM   1983  CG  GLN   122      10.384 -39.430  -8.377  0.00-17.00           C  
ATOM   1984  HG2 GLN   122      10.057 -38.412  -8.584  0.00-17.00           H  
ATOM   1985  HG3 GLN   122      11.478 -39.325  -8.538  0.00-17.00           H  
ATOM   1986  CD  GLN   122      10.325 -39.688  -6.909  0.00-17.00           C  
ATOM   1987  OE1 GLN   122       9.832 -40.727  -6.509  0.00-17.00           O  
ATOM   1988  NE2 GLN   122      10.943 -38.981  -5.981  0.00-17.00           N  
ATOM   1989 HE21 GLN   122      11.310 -38.028  -5.987  0.00-17.00           H  
ATOM   1990 HE22 GLN   122      10.855 -39.298  -5.024  0.00-17.00           H  
ATOM   1991  C   GLN   122       8.086 -41.268 -11.101  0.00-17.00           C  
ATOM   1992  O   GLN   122       8.741 -42.270 -11.247  0.00-17.00           O  
ATOM   1993  N   TYR   123       7.039 -40.991 -11.895  0.00-17.00           N  
ATOM   1994  H   TYR   123       6.656 -40.101 -11.688  0.00-17.00           H  
ATOM   1995  CA  TYR   123       6.658 -41.760 -13.120  0.00-17.00           C  
ATOM   1996  HA  TYR   123       6.696 -42.826 -12.927  0.00-17.00           H  
ATOM   1997  CB  TYR   123       5.224 -41.480 -13.276  0.00-17.00           C  
ATOM   1998  HB2 TYR   123       4.686 -41.771 -12.354  0.00-17.00           H  
ATOM   1999  HB3 TYR   123       4.738 -42.217 -14.005  0.00-17.00           H  
ATOM   2000  CG  TYR   123       4.854 -40.059 -13.672  0.00-17.00           C  
ATOM   2001  CD1 TYR   123       4.935 -39.634 -15.040  0.00-17.00           C  
ATOM   2002  HD1 TYR   123       5.230 -40.333 -15.859  0.00-17.00           H  
ATOM   2003  CE1 TYR   123       4.552 -38.298 -15.376  0.00-17.00           C  
ATOM   2004  HE1 TYR   123       4.608 -37.990 -16.408  0.00-17.00           H  
ATOM   2005  CZ  TYR   123       4.188 -37.366 -14.426  0.00-17.00           C  
ATOM   2006  OH  TYR   123       3.724 -36.142 -14.702  0.00-17.00           O  
ATOM   2007  HH  TYR   123       2.918 -35.867 -14.173  0.00-17.00           H  
ATOM   2008  CE2 TYR   123       4.032 -37.778 -13.044  0.00-17.00           C  
ATOM   2009  HE2 TYR   123       3.648 -37.032 -12.432  0.00-17.00           H  
ATOM   2010  CD2 TYR   123       4.475 -39.114 -12.671  0.00-17.00           C  
ATOM   2011  HD2 TYR   123       4.356 -39.346 -11.585  0.00-17.00           H  
ATOM   2012  C   TYR   123       7.433 -41.605 -14.413  0.00-17.00           C  
ATOM   2013  O   TYR   123       7.112 -42.251 -15.420  0.00-17.00           O  
ATOM   2014  N   TRP   124       8.385 -40.696 -14.350  0.00-17.00           N  
ATOM   2015  H   TRP   124       8.588 -40.231 -13.478  0.00-17.00           H  
ATOM   2016  CA  TRP   124       9.249 -40.348 -15.447  0.00-17.00           C  
ATOM   2017  HA  TRP   124       8.949 -40.849 -16.373  0.00-17.00           H  
ATOM   2018  CB  TRP   124       9.217 -38.852 -15.761  0.00-17.00           C  
ATOM   2019  HB2 TRP   124       8.206 -38.524 -16.108  0.00-17.00           H  
ATOM   2020  HB3 TRP   124       9.951 -38.668 -16.559  0.00-17.00           H  
ATOM   2021  CG  TRP   124       9.748 -37.877 -14.791  0.00-17.00           C  
ATOM   2022  CD1 TRP   124      10.979 -37.357 -14.842  0.00-17.00           C  
ATOM   2023  HD1 TRP   124      11.644 -37.436 -15.633  0.00-17.00           H  
ATOM   2024  NE1 TRP   124      11.340 -36.745 -13.659  0.00-17.00           N  
ATOM   2025  HE1 TRP   124      12.229 -36.193 -13.499  0.00-17.00           H  
ATOM   2026  CE2 TRP   124      10.303 -36.809 -12.752  0.00-17.00           C  
ATOM   2027  CZ2 TRP   124      10.090 -36.218 -11.491  0.00-17.00           C  
ATOM   2028  HZ2 TRP   124      10.795 -35.631 -10.973  0.00-17.00           H  
ATOM   2029  CH2 TRP   124       8.842 -36.423 -10.835  0.00-17.00           C  
ATOM   2030  HH2 TRP   124       8.697 -36.052  -9.833  0.00-17.00           H  
ATOM   2031  CZ3 TRP   124       7.823 -37.093 -11.512  0.00-17.00           C  
ATOM   2032  HZ3 TRP   124       6.871 -37.271 -11.064  0.00-17.00           H  
ATOM   2033  CE3 TRP   124       8.067 -37.565 -12.834  0.00-17.00           C  
ATOM   2034  HE3 TRP   124       7.292 -38.078 -13.330  0.00-17.00           H  
ATOM   2035  CD2 TRP   124       9.317 -37.483 -13.480  0.00-17.00           C  
ATOM   2036  C   TRP   124      10.667 -40.682 -15.018  0.00-17.00           C  
ATOM   2037  O   TRP   124      10.968 -40.464 -13.880  0.00-17.00           O  
ATOM   2038  N   PRO   125      11.581 -41.267 -15.846  0.00-17.00           N  
ATOM   2039  CD  PRO   125      11.319 -41.610 -17.226  0.00-17.00           C  
ATOM   2040  HD2 PRO   125      10.707 -40.803 -17.664  0.00-17.00           H  
ATOM   2041  HD3 PRO   125      10.822 -42.589 -17.192  0.00-17.00           H  
ATOM   2042  CG  PRO   125      12.690 -41.694 -17.802  0.00-17.00           C  
ATOM   2043  HG2 PRO   125      12.992 -40.677 -18.154  0.00-17.00           H  
ATOM   2044  HG3 PRO   125      12.747 -42.375 -18.655  0.00-17.00           H  
ATOM   2045  CB  PRO   125      13.647 -41.975 -16.724  0.00-17.00           C  
ATOM   2046  HB2 PRO   125      13.735 -43.032 -16.585  0.00-17.00           H  
ATOM   2047  HB3 PRO   125      14.625 -41.502 -16.892  0.00-17.00           H  
ATOM   2048  CA  PRO   125      13.000 -41.308 -15.549  0.00-17.00           C  
ATOM   2049  HA  PRO   125      13.158 -41.954 -14.658  0.00-17.00           H  
ATOM   2050  C   PRO   125      13.611 -39.955 -15.283  0.00-17.00           C  
ATOM   2051  O   PRO   125      13.297 -38.998 -15.967  0.00-17.00           O  
ATOM   2052  N   GLN   126      14.486 -39.882 -14.291  0.00-17.00           N  
ATOM   2053  H   GLN   126      14.739 -40.761 -13.838  0.00-17.00           H  
ATOM   2054  CA  GLN   126      15.280 -38.715 -13.807  0.00-17.00           C  
ATOM   2055  HA  GLN   126      14.772 -37.808 -14.212  0.00-17.00           H  
ATOM   2056  CB  GLN   126      15.269 -38.543 -12.261  0.00-17.00           C  
ATOM   2057  HB2 GLN   126      15.861 -39.360 -11.841  0.00-17.00           H  
ATOM   2058  HB3 GLN   126      15.978 -37.688 -12.116  0.00-17.00           H  
ATOM   2059  CG  GLN   126      13.842 -38.385 -11.625  0.00-17.00           C  
ATOM   2060  HG2 GLN   126      13.485 -37.423 -11.704  0.00-17.00           H  
ATOM   2061  HG3 GLN   126      13.048 -39.064 -11.954  0.00-17.00           H  
ATOM   2062  CD  GLN   126      14.051 -38.597 -10.144  0.00-17.00           C  
ATOM   2063  OE1 GLN   126      13.933 -37.684  -9.313  0.00-17.00           O  
ATOM   2064  NE2 GLN   126      14.404 -39.856  -9.746  0.00-17.00           N  
ATOM   2065 HE21 GLN   126      14.330 -40.016  -8.694  0.00-17.00           H  
ATOM   2066 HE22 GLN   126      14.651 -40.594 -10.411  0.00-17.00           H  
ATOM   2067  C   GLN   126      16.650 -38.698 -14.440  0.00-17.00           C  
ATOM   2068  O   GLN   126      17.285 -37.622 -14.513  0.00-17.00           O  
ATOM   2069  N   LYN   127      17.135 -39.869 -14.946  0.00-17.00           N  
ATOM   2070  H   LYN   127      16.422 -40.596 -15.087  0.00-17.00           H  
ATOM   2071  CA  LYN   127      18.472 -39.931 -15.602  0.00-17.00           C  
ATOM   2072  HA  LYN   127      18.788 -38.850 -15.780  0.00-17.00           H  
ATOM   2073  CB  LYN   127      19.420 -40.627 -14.686  0.00-17.00           C  
ATOM   2074  HB2 LYN   127      20.383 -40.856 -15.160  0.00-17.00           H  
ATOM   2075  HB3 LYN   127      18.987 -41.584 -14.464  0.00-17.00           H  
ATOM   2076  CG  LYN   127      19.701 -39.848 -13.337  0.00-17.00           C  
ATOM   2077  HG2 LYN   127      19.672 -38.791 -13.588  0.00-17.00           H  
ATOM   2078  HG3 LYN   127      18.854 -40.037 -12.691  0.00-17.00           H  
ATOM   2079  CD  LYN   127      20.935 -40.282 -12.684  0.00-17.00           C  
ATOM   2080  HD2 LYN   127      21.667 -40.389 -13.428  0.00-17.00           H  
ATOM   2081  HD3 LYN   127      20.735 -41.181 -12.119  0.00-17.00           H  
ATOM   2082  CE  LYN   127      21.408 -39.206 -11.586  0.00-17.00           C  
ATOM   2083  HE2 LYN   127      21.201 -38.211 -11.908  0.00-17.00           H  
ATOM   2084  HE3 LYN   127      20.741 -39.319 -10.705  0.00-17.00           H  
ATOM   2085  NZ  LYN   127      22.817 -39.334 -11.143  0.00-17.00           N  
ATOM   2086  HZ1 LYN   127      22.885 -40.259 -10.700  0.00-17.00           H  
ATOM   2087  HZ2 LYN   127      23.051 -38.693 -10.425  0.00-17.00           H  
ATOM   2088  C   LYN   127      18.388 -40.625 -16.943  0.00-17.00           C  
ATOM   2089  O   LYN   127      17.722 -41.672 -17.076  0.00-17.00           O  
ATOM   2090  N   GLH   128      18.984 -40.028 -17.949  0.00-17.00           N  
ATOM   2091  H   GLH   128      19.109 -38.995 -17.836  0.00-17.00           H  
ATOM   2092  CA  GLH   128      19.051 -40.558 -19.308  0.00-17.00           C  
ATOM   2093  HA  GLH   128      18.028 -40.433 -19.749  0.00-17.00           H  
ATOM   2094  CB  GLH   128      19.992 -39.743 -20.171  0.00-17.00           C  
ATOM   2095  HB2 GLH   128      21.045 -39.694 -19.700  0.00-17.00           H  
ATOM   2096  HB3 GLH   128      20.078 -40.281 -21.113  0.00-17.00           H  
ATOM   2097  CG  GLH   128      19.562 -38.354 -20.518  0.00-17.00           C  
ATOM   2098  HG2 GLH   128      18.502 -38.276 -20.696  0.00-17.00           H  
ATOM   2099  HG3 GLH   128      20.034 -37.972 -21.394  0.00-17.00           H  
ATOM   2100  CD  GLH   128      19.984 -37.307 -19.454  0.00-17.00           C  
ATOM   2101  OE1 GLH   128      20.164 -37.758 -18.206  0.00-17.00           O  
ATOM   2102  OE2 GLH   128      20.120 -36.125 -19.856  0.00-17.00           O  
ATOM   2103  HE1 GLH   128      21.056 -38.127 -18.180  0.00-17.00           H  
ATOM   2104  C   GLH   128      19.346 -42.030 -19.326  0.00-17.00           C  
ATOM   2105  O   GLH   128      18.795 -42.765 -20.094  0.00-17.00           O  
ATOM   2106  N   GLH   129      20.364 -42.409 -18.584  0.00-17.00           N  
ATOM   2107  H   GLH   129      20.888 -41.689 -18.021  0.00-17.00           H  
ATOM   2108  CA  GLH   129      20.986 -43.755 -18.643  0.00-17.00           C  
ATOM   2109  HA  GLH   129      20.911 -44.040 -19.693  0.00-17.00           H  
ATOM   2110  CB  GLH   129      22.461 -43.728 -18.229  0.00-17.00           C  
ATOM   2111  HB2 GLH   129      22.976 -44.669 -18.560  0.00-17.00           H  
ATOM   2112  HB3 GLH   129      22.939 -42.970 -18.797  0.00-17.00           H  
ATOM   2113  CG  GLH   129      22.685 -43.495 -16.768  0.00-17.00           C  
ATOM   2114  HG2 GLH   129      21.996 -44.066 -16.139  0.00-17.00           H  
ATOM   2115  HG3 GLH   129      23.680 -43.959 -16.530  0.00-17.00           H  
ATOM   2116  CD  GLH   129      22.713 -42.033 -16.334  0.00-17.00           C  
ATOM   2117  OE1 GLH   129      22.325 -41.140 -17.258  0.00-17.00           O  
ATOM   2118  OE2 GLH   129      23.072 -41.704 -15.210  0.00-17.00           O  
ATOM   2119  HE1 GLH   129      21.712 -40.553 -16.809  0.00-17.00           H  
ATOM   2120  C   GLH   129      20.214 -44.771 -17.830  0.00-17.00           C  
ATOM   2121  O   GLH   129      20.478 -46.000 -17.879  0.00-17.00           O  
ATOM   2122  N   LYN   130      19.109 -44.370 -17.173  0.00-17.00           N  
ATOM   2123  H   LYN   130      19.067 -43.385 -17.044  0.00-17.00           H  
ATOM   2124  CA  LYN   130      18.252 -45.270 -16.391  0.00-17.00           C  
ATOM   2125  HA  LYN   130      18.561 -46.247 -16.537  0.00-17.00           H  
ATOM   2126  CB  LYN   130      18.181 -44.935 -14.878  0.00-17.00           C  
ATOM   2127  HB2 LYN   130      17.709 -43.952 -14.726  0.00-17.00           H  
ATOM   2128  HB3 LYN   130      17.550 -45.660 -14.312  0.00-17.00           H  
ATOM   2129  CG  LYN   130      19.512 -45.013 -14.193  0.00-17.00           C  
ATOM   2130  HG2 LYN   130      20.335 -44.458 -14.703  0.00-17.00           H  
ATOM   2131  HG3 LYN   130      19.440 -44.529 -13.196  0.00-17.00           H  
ATOM   2132  CD  LYN   130      19.951 -46.450 -13.948  0.00-17.00           C  
ATOM   2133  HD2 LYN   130      20.029 -47.008 -14.881  0.00-17.00           H  
ATOM   2134  HD3 LYN   130      21.017 -46.495 -13.547  0.00-17.00           H  
ATOM   2135  CE  LYN   130      19.038 -47.203 -13.053  0.00-17.00           C  
ATOM   2136  HE2 LYN   130      18.024 -47.279 -13.411  0.00-17.00           H  
ATOM   2137  HE3 LYN   130      19.073 -46.625 -12.120  0.00-17.00           H  
ATOM   2138  NZ  LYN   130      19.585 -48.509 -12.705  0.00-17.00           N  
ATOM   2139  HZ1 LYN   130      18.980 -49.191 -13.175  0.00-17.00           H  
ATOM   2140  HZ2 LYN   130      20.478 -48.645 -13.123  0.00-17.00           H  
ATOM   2141  C   LYN   130      16.800 -45.165 -16.933  0.00-17.00           C  
ATOM   2142  O   LYN   130      15.983 -44.576 -16.267  0.00-17.00           O  
ATOM   2143  N   GLH   131      16.484 -45.791 -18.020  0.00-17.00           N  
ATOM   2144  H   GLH   131      17.116 -46.578 -18.314  0.00-17.00           H  
ATOM   2145  CA  GLH   131      15.143 -45.771 -18.604  0.00-17.00           C  
ATOM   2146  HA  GLH   131      14.916 -44.721 -18.593  0.00-17.00           H  
ATOM   2147  CB  GLH   131      15.199 -46.291 -20.085  0.00-17.00           C  
ATOM   2148  HB2 GLH   131      15.948 -45.751 -20.633  0.00-17.00           H  
ATOM   2149  HB3 GLH   131      14.222 -45.999 -20.397  0.00-17.00           H  
ATOM   2150  CG  GLH   131      15.420 -47.842 -20.248  0.00-17.00           C  
ATOM   2151  HG2 GLH   131      14.763 -48.355 -19.524  0.00-17.00           H  
ATOM   2152  HG3 GLH   131      15.070 -48.082 -21.242  0.00-17.00           H  
ATOM   2153  CD  GLH   131      16.849 -48.326 -20.063  0.00-17.00           C  
ATOM   2154  OE1 GLH   131      17.816 -47.424 -19.879  0.00-17.00           O  
ATOM   2155  OE2 GLH   131      17.088 -49.503 -20.111  0.00-17.00           O  
ATOM   2156  HE1 GLH   131      18.641 -47.875 -19.919  0.00-17.00           H  
ATOM   2157  C   GLH   131      14.223 -46.578 -17.732  0.00-17.00           C  
ATOM   2158  O   GLH   131      14.682 -47.499 -17.012  0.00-17.00           O  
ATOM   2159  N   MET   132      12.945 -46.333 -17.850  0.00-17.00           N  
ATOM   2160  H   MET   132      12.689 -45.511 -18.342  0.00-17.00           H  
ATOM   2161  CA  MET   132      11.990 -47.158 -17.217  0.00-17.00           C  
ATOM   2162  HA  MET   132      12.511 -47.753 -16.449  0.00-17.00           H  
ATOM   2163  CB  MET   132      10.981 -46.259 -16.499  0.00-17.00           C  
ATOM   2164  HB2 MET   132      10.333 -45.683 -17.184  0.00-17.00           H  
ATOM   2165  HB3 MET   132      10.330 -46.853 -15.941  0.00-17.00           H  
ATOM   2166  CG  MET   132      11.669 -45.249 -15.568  0.00-17.00           C  
ATOM   2167  HG2 MET   132      12.352 -44.619 -16.093  0.00-17.00           H  
ATOM   2168  HG3 MET   132      12.079 -45.790 -14.741  0.00-17.00           H  
ATOM   2169  SD  MET   132      10.431 -44.143 -14.810  0.00-17.00           S  
ATOM   2170  CE  MET   132       9.432 -45.346 -13.907  0.00-17.00           C  
ATOM   2171  HE1 MET   132       8.517 -45.579 -14.449  0.00-17.00           H  
ATOM   2172  HE2 MET   132      10.034 -46.239 -13.720  0.00-17.00           H  
ATOM   2173  HE3 MET   132       9.109 -44.821 -12.975  0.00-17.00           H  
ATOM   2174  C   MET   132      11.168 -48.066 -18.170  0.00-17.00           C  
ATOM   2175  O   MET   132      10.911 -47.663 -19.285  0.00-17.00           O  
ATOM   2176  N   ILE   133      10.865 -49.285 -17.668  0.00-17.00           N  
ATOM   2177  H   ILE   133      11.023 -49.524 -16.695  0.00-17.00           H  
ATOM   2178  CA  ILE   133      10.000 -50.172 -18.434  0.00-17.00           C  
ATOM   2179  HA  ILE   133       9.608 -49.638 -19.300  0.00-17.00           H  
ATOM   2180  CB  ILE   133      10.744 -51.447 -18.909  0.00-17.00           C  
ATOM   2181  HB  ILE   133      11.213 -51.843 -18.027  0.00-17.00           H  
ATOM   2182  CG2 ILE   133       9.820 -52.421 -19.471  0.00-17.00           C  
ATOM   2183 HG21 ILE   133       9.900 -53.360 -18.970  0.00-17.00           H  
ATOM   2184 HG22 ILE   133      10.001 -52.662 -20.576  0.00-17.00           H  
ATOM   2185 HG23 ILE   133       8.781 -52.073 -19.410  0.00-17.00           H  
ATOM   2186  CG1 ILE   133      11.789 -51.022 -19.960  0.00-17.00           C  
ATOM   2187 HG12 ILE   133      12.416 -50.219 -19.587  0.00-17.00           H  
ATOM   2188 HG13 ILE   133      11.257 -50.782 -20.877  0.00-17.00           H  
ATOM   2189  CD1 ILE   133      12.718 -52.154 -20.329  0.00-17.00           C  
ATOM   2190 HD11 ILE   133      12.340 -53.176 -20.021  0.00-17.00           H  
ATOM   2191 HD12 ILE   133      13.660 -52.048 -19.814  0.00-17.00           H  
ATOM   2192 HD13 ILE   133      12.888 -52.103 -21.424  0.00-17.00           H  
ATOM   2193  C   ILE   133       8.803 -50.573 -17.567  0.00-17.00           C  
ATOM   2194  O   ILE   133       9.030 -51.165 -16.484  0.00-17.00           O  
ATOM   2195  N   PHE   134       7.633 -50.484 -18.137  0.00-17.00           N  
ATOM   2196  H   PHE   134       7.560 -50.250 -19.118  0.00-17.00           H  
ATOM   2197  CA  PHE   134       6.373 -50.801 -17.455  0.00-17.00           C  
ATOM   2198  HA  PHE   134       6.569 -50.951 -16.402  0.00-17.00           H  
ATOM   2199  CB  PHE   134       5.371 -49.719 -17.671  0.00-17.00           C  
ATOM   2200  HB2 PHE   134       4.459 -49.969 -17.136  0.00-17.00           H  
ATOM   2201  HB3 PHE   134       5.052 -49.620 -18.751  0.00-17.00           H  
ATOM   2202  CG  PHE   134       5.937 -48.361 -17.321  0.00-17.00           C  
ATOM   2203  CD1 PHE   134       5.832 -47.926 -15.991  0.00-17.00           C  
ATOM   2204  HD1 PHE   134       5.364 -48.595 -15.253  0.00-17.00           H  
ATOM   2205  CE1 PHE   134       6.393 -46.668 -15.591  0.00-17.00           C  
ATOM   2206  HE1 PHE   134       6.416 -46.354 -14.585  0.00-17.00           H  
ATOM   2207  CZ  PHE   134       7.019 -45.922 -16.623  0.00-17.00           C  
ATOM   2208  HZ  PHE   134       7.593 -45.018 -16.348  0.00-17.00           H  
ATOM   2209  CE2 PHE   134       7.118 -46.380 -17.940  0.00-17.00           C  
ATOM   2210  HE2 PHE   134       7.599 -45.737 -18.643  0.00-17.00           H  
ATOM   2211  CD2 PHE   134       6.536 -47.563 -18.329  0.00-17.00           C  
ATOM   2212  HD2 PHE   134       6.664 -47.780 -19.399  0.00-17.00           H  
ATOM   2213  C   PHE   134       5.910 -52.139 -17.994  0.00-17.00           C  
ATOM   2214  O   PHE   134       5.368 -52.201 -19.101  0.00-17.00           O  
ATOM   2215  N   GLH   135       6.150 -53.208 -17.227  0.00-17.00           N  
ATOM   2216  H   GLH   135       6.602 -52.992 -16.373  0.00-17.00           H  
ATOM   2217  CA  GLH   135       5.979 -54.534 -17.783  0.00-17.00           C  
ATOM   2218  HA  GLH   135       6.514 -54.575 -18.699  0.00-17.00           H  
ATOM   2219  CB  GLH   135       6.660 -55.540 -16.862  0.00-17.00           C  
ATOM   2220  HB2 GLH   135       6.621 -56.520 -17.289  0.00-17.00           H  
ATOM   2221  HB3 GLH   135       6.065 -55.552 -15.936  0.00-17.00           H  
ATOM   2222  CG  GLH   135       8.078 -55.064 -16.525  0.00-17.00           C  
ATOM   2223  HG2 GLH   135       8.473 -54.575 -17.378  0.00-17.00           H  
ATOM   2224  HG3 GLH   135       8.049 -54.395 -15.700  0.00-17.00           H  
ATOM   2225  CD  GLH   135       8.937 -56.210 -16.080  0.00-17.00           C  
ATOM   2226  OE1 GLH   135       8.336 -57.348 -15.657  0.00-17.00           O  
ATOM   2227  OE2 GLH   135      10.199 -56.061 -16.078  0.00-17.00           O  
ATOM   2228  HE1 GLH   135       8.928 -57.861 -15.116  0.00-17.00           H  
ATOM   2229  C   GLH   135       4.515 -54.838 -17.991  0.00-17.00           C  
ATOM   2230  O   GLH   135       4.193 -55.639 -18.885  0.00-17.00           O  
ATOM   2231  N   ASH   136       3.616 -54.376 -17.179  0.00-17.00           N  
ATOM   2232  H   ASH   136       3.896 -53.893 -16.348  0.00-17.00           H  
ATOM   2233  CA  ASH   136       2.157 -54.600 -17.401  0.00-17.00           C  
ATOM   2234  HA  ASH   136       2.034 -55.672 -17.495  0.00-17.00           H  
ATOM   2235  CB  ASH   136       1.415 -54.108 -16.209  0.00-17.00           C  
ATOM   2236  HB2 ASH   136       0.386 -54.396 -16.246  0.00-17.00           H  
ATOM   2237  HB3 ASH   136       1.915 -54.575 -15.331  0.00-17.00           H  
ATOM   2238  CG  ASH   136       1.428 -52.603 -16.031  0.00-17.00           C  
ATOM   2239  OD1 ASH   136       2.522 -52.001 -16.509  0.00-17.00           O  
ATOM   2240  OD2 ASH   136       0.533 -52.059 -15.394  0.00-17.00           O  
ATOM   2241  HD1 ASH   136       3.073 -51.643 -15.792  0.00-17.00           H  
ATOM   2242  C   ASH   136       1.625 -54.064 -18.735  0.00-17.00           C  
ATOM   2243  O   ASH   136       0.772 -54.727 -19.362  0.00-17.00           O  
ATOM   2244  N   THR   137       2.053 -52.862 -19.126  0.00-17.00           N  
ATOM   2245  H   THR   137       2.343 -52.235 -18.451  0.00-17.00           H  
ATOM   2246  CA  THR   137       1.541 -52.294 -20.371  0.00-17.00           C  
ATOM   2247  HA  THR   137       0.682 -52.839 -20.667  0.00-17.00           H  
ATOM   2248  CB  THR   137       1.010 -50.854 -20.163  0.00-17.00           C  
ATOM   2249  HB  THR   137       0.626 -50.464 -21.125  0.00-17.00           H  
ATOM   2250  CG2 THR   137      -0.255 -50.829 -19.217  0.00-17.00           C  
ATOM   2251 HG21 THR   137      -0.321 -51.854 -18.750  0.00-17.00           H  
ATOM   2252 HG22 THR   137      -0.044 -50.147 -18.425  0.00-17.00           H  
ATOM   2253 HG23 THR   137      -1.097 -50.537 -19.746  0.00-17.00           H  
ATOM   2254  OG1 THR   137       2.068 -49.948 -19.670  0.00-17.00           O  
ATOM   2255  HG1 THR   137       2.833 -50.508 -19.541  0.00-17.00           H  
ATOM   2256  C   THR   137       2.552 -52.263 -21.533  0.00-17.00           C  
ATOM   2257  O   THR   137       2.213 -51.701 -22.618  0.00-17.00           O  
ATOM   2258  N   ASN   138       3.723 -52.878 -21.370  0.00-17.00           N  
ATOM   2259  H   ASN   138       4.054 -52.966 -20.393  0.00-17.00           H  
ATOM   2260  CA  ASN   138       4.674 -53.178 -22.425  0.00-17.00           C  
ATOM   2261  HA  ASN   138       5.503 -53.769 -22.088  0.00-17.00           H  
ATOM   2262  CB  ASN   138       3.989 -54.119 -23.468  0.00-17.00           C  
ATOM   2263  HB2 ASN   138       3.532 -53.516 -24.257  0.00-17.00           H  
ATOM   2264  HB3 ASN   138       3.155 -54.654 -23.019  0.00-17.00           H  
ATOM   2265  CG  ASN   138       4.995 -55.127 -24.022  0.00-17.00           C  
ATOM   2266  OD1 ASN   138       5.919 -55.612 -23.342  0.00-17.00           O  
ATOM   2267  ND2 ASN   138       4.943 -55.383 -25.341  0.00-17.00           N  
ATOM   2268 HD21 ASN   138       4.193 -54.916 -25.861  0.00-17.00           H  
ATOM   2269 HD22 ASN   138       5.510 -56.079 -25.753  0.00-17.00           H  
ATOM   2270  C   ASN   138       5.148 -51.895 -23.081  0.00-17.00           C  
ATOM   2271  O   ASN   138       5.117 -51.739 -24.285  0.00-17.00           O  
ATOM   2272  N   LEU   139       5.516 -50.957 -22.268  0.00-17.00           N  
ATOM   2273  H   LEU   139       5.866 -51.226 -21.369  0.00-17.00           H  
ATOM   2274  CA  LEU   139       5.952 -49.601 -22.763  0.00-17.00           C  
ATOM   2275  HA  LEU   139       6.055 -49.544 -23.873  0.00-17.00           H  
ATOM   2276  CB  LEU   139       4.982 -48.526 -22.359  0.00-17.00           C  
ATOM   2277  HB2 LEU   139       4.842 -48.527 -21.289  0.00-17.00           H  
ATOM   2278  HB3 LEU   139       5.467 -47.606 -22.631  0.00-17.00           H  
ATOM   2279  CG  LEU   139       3.623 -48.519 -23.077  0.00-17.00           C  
ATOM   2280  HG  LEU   139       3.296 -49.574 -22.937  0.00-17.00           H  
ATOM   2281  CD1 LEU   139       2.629 -47.726 -22.270  0.00-17.00           C  
ATOM   2282 HD11 LEU   139       2.776 -47.854 -21.242  0.00-17.00           H  
ATOM   2283 HD12 LEU   139       1.573 -48.015 -22.498  0.00-17.00           H  
ATOM   2284 HD13 LEU   139       2.860 -46.691 -22.632  0.00-17.00           H  
ATOM   2285  CD2 LEU   139       3.728 -48.045 -24.520  0.00-17.00           C  
ATOM   2286 HD21 LEU   139       4.129 -48.822 -25.132  0.00-17.00           H  
ATOM   2287 HD22 LEU   139       4.421 -47.229 -24.684  0.00-17.00           H  
ATOM   2288 HD23 LEU   139       2.779 -47.639 -24.816  0.00-17.00           H  
ATOM   2289  C   LEU   139       7.311 -49.303 -22.170  0.00-17.00           C  
ATOM   2290  O   LEU   139       7.584 -49.598 -20.995  0.00-17.00           O  
ATOM   2291  N   LYN   140       8.213 -48.672 -22.956  0.00-17.00           N  
ATOM   2292  H   LYN   140       7.979 -48.639 -23.947  0.00-17.00           H  
ATOM   2293  CA  LYN   140       9.520 -48.167 -22.463  0.00-17.00           C  
ATOM   2294  HA  LYN   140       9.550 -48.600 -21.438  0.00-17.00           H  
ATOM   2295  CB  LYN   140      10.702 -48.813 -23.205  0.00-17.00           C  
ATOM   2296  HB2 LYN   140      10.500 -48.640 -24.263  0.00-17.00           H  
ATOM   2297  HB3 LYN   140      10.754 -49.827 -22.968  0.00-17.00           H  
ATOM   2298  CG  LYN   140      11.976 -48.219 -22.753  0.00-17.00           C  
ATOM   2299  HG2 LYN   140      12.054 -47.228 -23.160  0.00-17.00           H  
ATOM   2300  HG3 LYN   140      12.005 -48.105 -21.687  0.00-17.00           H  
ATOM   2301  CD  LYN   140      13.170 -49.115 -23.104  0.00-17.00           C  
ATOM   2302  HD2 LYN   140      12.967 -50.150 -22.950  0.00-17.00           H  
ATOM   2303  HD3 LYN   140      14.019 -48.895 -22.473  0.00-17.00           H  
ATOM   2304  CE  LYN   140      13.557 -49.015 -24.515  0.00-17.00           C  
ATOM   2305  HE2 LYN   140      12.834 -49.530 -25.211  0.00-17.00           H  
ATOM   2306  HE3 LYN   140      13.559 -47.947 -24.819  0.00-17.00           H  
ATOM   2307  NZ  LYN   140      14.873 -49.581 -24.774  0.00-17.00           N  
ATOM   2308  HZ1 LYN   140      15.565 -48.849 -25.061  0.00-17.00           H  
ATOM   2309  HZ2 LYN   140      14.886 -50.200 -25.555  0.00-17.00           H  
ATOM   2310  C   LYN   140       9.546 -46.674 -22.486  0.00-17.00           C  
ATOM   2311  O   LYN   140       9.062 -46.027 -23.403  0.00-17.00           O  
ATOM   2312  N   LEU   141      10.163 -46.077 -21.459  0.00-17.00           N  
ATOM   2313  H   LEU   141      10.398 -46.569 -20.563  0.00-17.00           H  
ATOM   2314  CA  LEU   141      10.221 -44.609 -21.337  0.00-17.00           C  
ATOM   2315  HA  LEU   141       9.880 -44.185 -22.278  0.00-17.00           H  
ATOM   2316  CB  LEU   141       9.262 -44.149 -20.225  0.00-17.00           C  
ATOM   2317  HB2 LEU   141       8.364 -44.751 -20.225  0.00-17.00           H  
ATOM   2318  HB3 LEU   141       9.778 -44.438 -19.300  0.00-17.00           H  
ATOM   2319  CG  LEU   141       9.085 -42.709 -20.169  0.00-17.00           C  
ATOM   2320  HG  LEU   141      10.082 -42.220 -20.194  0.00-17.00           H  
ATOM   2321  CD1 LEU   141       8.256 -42.113 -21.371  0.00-17.00           C  
ATOM   2322 HD11 LEU   141       8.216 -42.831 -22.197  0.00-17.00           H  
ATOM   2323 HD12 LEU   141       7.235 -41.861 -21.187  0.00-17.00           H  
ATOM   2324 HD13 LEU   141       8.789 -41.290 -21.803  0.00-17.00           H  
ATOM   2325  CD2 LEU   141       8.346 -42.346 -18.825  0.00-17.00           C  
ATOM   2326 HD21 LEU   141       8.420 -42.950 -17.949  0.00-17.00           H  
ATOM   2327 HD22 LEU   141       8.524 -41.336 -18.640  0.00-17.00           H  
ATOM   2328 HD23 LEU   141       7.289 -42.400 -19.097  0.00-17.00           H  
ATOM   2329  C   LEU   141      11.660 -44.188 -21.016  0.00-17.00           C  
ATOM   2330  O   LEU   141      12.269 -44.649 -20.063  0.00-17.00           O  
ATOM   2331  N   THR   142      12.206 -43.294 -21.823  0.00-17.00           N  
ATOM   2332  H   THR   142      11.750 -43.079 -22.726  0.00-17.00           H  
ATOM   2333  CA  THR   142      13.572 -42.815 -21.705  0.00-17.00           C  
ATOM   2334  HA  THR   142      14.006 -43.220 -20.774  0.00-17.00           H  
ATOM   2335  CB  THR   142      14.430 -43.236 -22.882  0.00-17.00           C  
ATOM   2336  HB  THR   142      14.093 -42.645 -23.736  0.00-17.00           H  
ATOM   2337  CG2 THR   142      15.861 -43.000 -22.590  0.00-17.00           C  
ATOM   2338 HG21 THR   142      16.415 -43.886 -22.301  0.00-17.00           H  
ATOM   2339 HG22 THR   142      16.431 -42.505 -23.415  0.00-17.00           H  
ATOM   2340 HG23 THR   142      15.932 -42.383 -21.701  0.00-17.00           H  
ATOM   2341  OG1 THR   142      14.240 -44.613 -23.134  0.00-17.00           O  
ATOM   2342  HG1 THR   142      14.983 -44.970 -23.602  0.00-17.00           H  
ATOM   2343  C   THR   142      13.604 -41.282 -21.604  0.00-17.00           C  
ATOM   2344  O   THR   142      13.005 -40.587 -22.410  0.00-17.00           O  
ATOM   2345  N   LEU   143      14.375 -40.753 -20.658  0.00-17.00           N  
ATOM   2346  H   LEU   143      14.860 -41.457 -20.127  0.00-17.00           H  
ATOM   2347  CA  LEU   143      14.706 -39.364 -20.614  0.00-17.00           C  
ATOM   2348  HA  LEU   143      13.817 -38.797 -20.827  0.00-17.00           H  
ATOM   2349  CB  LEU   143      15.235 -38.946 -19.240  0.00-17.00           C  
ATOM   2350  HB2 LEU   143      14.467 -39.213 -18.493  0.00-17.00           H  
ATOM   2351  HB3 LEU   143      16.109 -39.559 -18.993  0.00-17.00           H  
ATOM   2352  CG  LEU   143      15.599 -37.455 -19.096  0.00-17.00           C  
ATOM   2353  HG  LEU   143      16.160 -37.176 -19.963  0.00-17.00           H  
ATOM   2354  CD1 LEU   143      14.315 -36.641 -19.118  0.00-17.00           C  
ATOM   2355 HD11 LEU   143      14.520 -35.570 -18.920  0.00-17.00           H  
ATOM   2356 HD12 LEU   143      13.591 -36.963 -18.434  0.00-17.00           H  
ATOM   2357 HD13 LEU   143      13.877 -36.667 -20.157  0.00-17.00           H  
ATOM   2358  CD2 LEU   143      16.333 -37.220 -17.806  0.00-17.00           C  
ATOM   2359 HD21 LEU   143      16.812 -38.143 -17.442  0.00-17.00           H  
ATOM   2360 HD22 LEU   143      17.119 -36.522 -17.961  0.00-17.00           H  
ATOM   2361 HD23 LEU   143      15.673 -36.778 -17.074  0.00-17.00           H  
ATOM   2362  C   LEU   143      15.723 -39.033 -21.743  0.00-17.00           C  
ATOM   2363  O   LEU   143      16.806 -39.640 -21.748  0.00-17.00           O  
ATOM   2364  N   ILE   144      15.366 -38.104 -22.610  0.00-17.00           N  
ATOM   2365  H   ILE   144      14.372 -37.872 -22.688  0.00-17.00           H  
ATOM   2366  CA  ILE   144      16.206 -37.748 -23.757  0.00-17.00           C  
ATOM   2367  HA  ILE   144      16.937 -38.584 -23.799  0.00-17.00           H  
ATOM   2368  CB  ILE   144      15.359 -37.633 -25.044  0.00-17.00           C  
ATOM   2369  HB  ILE   144      14.495 -36.952 -24.823  0.00-17.00           H  
ATOM   2370  CG2 ILE   144      16.104 -37.071 -26.180  0.00-17.00           C  
ATOM   2371 HG21 ILE   144      17.105 -37.550 -26.332  0.00-17.00           H  
ATOM   2372 HG22 ILE   144      15.569 -37.086 -27.130  0.00-17.00           H  
ATOM   2373 HG23 ILE   144      16.257 -36.038 -25.941  0.00-17.00           H  
ATOM   2374  CG1 ILE   144      14.754 -38.999 -25.452  0.00-17.00           C  
ATOM   2375 HG12 ILE   144      14.149 -39.406 -24.643  0.00-17.00           H  
ATOM   2376 HG13 ILE   144      14.211 -38.940 -26.353  0.00-17.00           H  
ATOM   2377  CD1 ILE   144      15.892 -40.058 -25.661  0.00-17.00           C  
ATOM   2378 HD11 ILE   144      16.291 -39.976 -26.668  0.00-17.00           H  
ATOM   2379 HD12 ILE   144      15.492 -41.038 -25.447  0.00-17.00           H  
ATOM   2380 HD13 ILE   144      16.601 -39.895 -24.907  0.00-17.00           H  
ATOM   2381  C   ILE   144      16.985 -36.435 -23.521  0.00-17.00           C  
ATOM   2382  O   ILE   144      18.157 -36.284 -23.828  0.00-17.00           O  
ATOM   2383  N   SER   145      16.297 -35.421 -22.888  0.00-17.00           N  
ATOM   2384  H   SER   145      15.302 -35.383 -22.875  0.00-17.00           H  
ATOM   2385  CA  SER   145      16.975 -34.210 -22.437  0.00-17.00           C  
ATOM   2386  HA  SER   145      17.872 -34.565 -21.942  0.00-17.00           H  
ATOM   2387  CB  SER   145      17.218 -33.321 -23.664  0.00-17.00           C  
ATOM   2388  HB2 SER   145      17.917 -32.515 -23.340  0.00-17.00           H  
ATOM   2389  HB3 SER   145      17.840 -33.857 -24.414  0.00-17.00           H  
ATOM   2390  OG  SER   145      16.050 -32.786 -24.241  0.00-17.00           O  
ATOM   2391  HG  SER   145      15.624 -33.451 -24.734  0.00-17.00           H  
ATOM   2392  C   SER   145      16.149 -33.486 -21.406  0.00-17.00           C  
ATOM   2393  O   SER   145      14.934 -33.763 -21.171  0.00-17.00           O  
ATOM   2394  N   GLH   146      16.822 -32.558 -20.690  0.00-17.00           N  
ATOM   2395  H   GLH   146      17.590 -32.059 -21.191  0.00-17.00           H  
ATOM   2396  CA  GLH   146      16.165 -31.848 -19.637  0.00-17.00           C  
ATOM   2397  HA  GLH   146      15.061 -31.917 -19.795  0.00-17.00           H  
ATOM   2398  CB  GLH   146      16.578 -32.430 -18.307  0.00-17.00           C  
ATOM   2399  HB2 GLH   146      17.516 -32.084 -17.974  0.00-17.00           H  
ATOM   2400  HB3 GLH   146      16.574 -33.537 -18.513  0.00-17.00           H  
ATOM   2401  CG  GLH   146      15.586 -32.161 -17.289  0.00-17.00           C  
ATOM   2402  HG2 GLH   146      14.569 -32.382 -17.759  0.00-17.00           H  
ATOM   2403  HG3 GLH   146      15.588 -31.104 -17.016  0.00-17.00           H  
ATOM   2404  CD  GLH   146      15.784 -32.989 -16.018  0.00-17.00           C  
ATOM   2405  OE1 GLH   146      14.575 -33.191 -15.369  0.00-17.00           O  
ATOM   2406  OE2 GLH   146      16.898 -33.146 -15.512  0.00-17.00           O  
ATOM   2407  HE1 GLH   146      14.632 -33.217 -14.398  0.00-17.00           H  
ATOM   2408  C   GLH   146      16.595 -30.385 -19.771  0.00-17.00           C  
ATOM   2409  O   GLH   146      17.739 -30.040 -19.875  0.00-17.00           O  
ATOM   2410  N   ASH   147      15.627 -29.447 -19.682  0.00-17.00           N  
ATOM   2411  H   ASH   147      14.650 -29.735 -19.631  0.00-17.00           H  
ATOM   2412  CA  ASH   147      15.911 -28.036 -19.578  0.00-17.00           C  
ATOM   2413  HA  ASH   147      17.013 -27.868 -19.676  0.00-17.00           H  
ATOM   2414  CB  ASH   147      15.271 -27.367 -20.765  0.00-17.00           C  
ATOM   2415  HB2 ASH   147      15.538 -27.839 -21.684  0.00-17.00           H  
ATOM   2416  HB3 ASH   147      14.204 -27.422 -20.752  0.00-17.00           H  
ATOM   2417  CG  ASH   147      15.532 -25.857 -20.884  0.00-17.00           C  
ATOM   2418  OD1 ASH   147      16.606 -25.362 -20.247  0.00-17.00           O  
ATOM   2419  OD2 ASH   147      14.752 -25.167 -21.556  0.00-17.00           O  
ATOM   2420  HD1 ASH   147      16.726 -24.485 -20.496  0.00-17.00           H  
ATOM   2421  C   ASH   147      15.431 -27.467 -18.196  0.00-17.00           C  
ATOM   2422  O   ASH   147      14.229 -27.244 -18.077  0.00-17.00           O  
ATOM   2423  N   ILE   148      16.263 -27.196 -17.292  0.00-17.00           N  
ATOM   2424  H   ILE   148      17.183 -27.014 -17.511  0.00-17.00           H  
ATOM   2425  CA  ILE   148      15.828 -26.795 -16.022  0.00-17.00           C  
ATOM   2426  HA  ILE   148      14.833 -27.149 -15.795  0.00-17.00           H  
ATOM   2427  CB  ILE   148      16.743 -27.426 -14.868  0.00-17.00           C  
ATOM   2428  HB  ILE   148      17.764 -27.038 -14.943  0.00-17.00           H  
ATOM   2429  CG2 ILE   148      16.165 -27.003 -13.501  0.00-17.00           C  
ATOM   2430 HG21 ILE   148      16.417 -27.695 -12.711  0.00-17.00           H  
ATOM   2431 HG22 ILE   148      16.628 -26.085 -13.150  0.00-17.00           H  
ATOM   2432 HG23 ILE   148      15.102 -26.920 -13.486  0.00-17.00           H  
ATOM   2433  CG1 ILE   148      16.832 -28.992 -15.083  0.00-17.00           C  
ATOM   2434 HG12 ILE   148      15.769 -29.308 -15.183  0.00-17.00           H  
ATOM   2435 HG13 ILE   148      17.237 -29.162 -16.016  0.00-17.00           H  
ATOM   2436  CD1 ILE   148      17.626 -29.698 -13.970  0.00-17.00           C  
ATOM   2437 HD11 ILE   148      18.554 -29.131 -13.826  0.00-17.00           H  
ATOM   2438 HD12 ILE   148      17.008 -29.684 -13.045  0.00-17.00           H  
ATOM   2439 HD13 ILE   148      17.860 -30.735 -14.332  0.00-17.00           H  
ATOM   2440  C   ILE   148      15.792 -25.283 -15.901  0.00-17.00           C  
ATOM   2441  O   ILE   148      16.825 -24.670 -16.097  0.00-17.00           O  
ATOM   2442  N   LYN   149      14.669 -24.708 -15.476  0.00-17.00           N  
ATOM   2443  H   LYN   149      13.865 -25.279 -15.512  0.00-17.00           H  
ATOM   2444  CA  LYN   149      14.402 -23.295 -15.156  0.00-17.00           C  
ATOM   2445  HA  LYN   149      15.345 -22.759 -15.410  0.00-17.00           H  
ATOM   2446  CB  LYN   149      13.221 -22.738 -16.008  0.00-17.00           C  
ATOM   2447  HB2 LYN   149      13.214 -21.660 -15.860  0.00-17.00           H  
ATOM   2448  HB3 LYN   149      12.256 -23.099 -15.641  0.00-17.00           H  
ATOM   2449  CG  LYN   149      13.337 -22.917 -17.524  0.00-17.00           C  
ATOM   2450  HG2 LYN   149      13.660 -23.923 -17.870  0.00-17.00           H  
ATOM   2451  HG3 LYN   149      12.401 -22.794 -18.026  0.00-17.00           H  
ATOM   2452  CD  LYN   149      14.235 -21.947 -18.189  0.00-17.00           C  
ATOM   2453  HD2 LYN   149      13.897 -20.940 -18.115  0.00-17.00           H  
ATOM   2454  HD3 LYN   149      15.222 -21.969 -17.737  0.00-17.00           H  
ATOM   2455  CE  LYN   149      14.408 -22.350 -19.737  0.00-17.00           C  
ATOM   2456  HE2 LYN   149      14.767 -23.406 -19.792  0.00-17.00           H  
ATOM   2457  HE3 LYN   149      13.452 -22.189 -20.238  0.00-17.00           H  
ATOM   2458  NZ  LYN   149      15.478 -21.483 -20.212  0.00-17.00           N  
ATOM   2459  HZ1 LYN   149      16.030 -21.955 -20.939  0.00-17.00           H  
ATOM   2460  HZ2 LYN   149      15.085 -20.664 -20.689  0.00-17.00           H  
ATOM   2461  C   LYN   149      14.165 -23.104 -13.653  0.00-17.00           C  
ATOM   2462  O   LYN   149      14.385 -24.067 -12.885  0.00-17.00           O  
ATOM   2463  N   SER   150      13.847 -21.934 -13.207  0.00-17.00           N  
ATOM   2464  H   SER   150      13.753 -21.160 -13.866  0.00-17.00           H  
ATOM   2465  CA  SER   150      13.860 -21.563 -11.815  0.00-17.00           C  
ATOM   2466  HA  SER   150      14.799 -21.960 -11.386  0.00-17.00           H  
ATOM   2467  CB  SER   150      14.144 -20.089 -11.712  0.00-17.00           C  
ATOM   2468  HB2 SER   150      14.968 -19.832 -12.337  0.00-17.00           H  
ATOM   2469  HB3 SER   150      14.354 -19.710 -10.671  0.00-17.00           H  
ATOM   2470  OG  SER   150      13.043 -19.372 -12.344  0.00-17.00           O  
ATOM   2471  HG  SER   150      13.258 -18.459 -12.191  0.00-17.00           H  
ATOM   2472  C   SER   150      12.617 -22.059 -11.048  0.00-17.00           C  
ATOM   2473  O   SER   150      12.784 -22.563  -9.977  0.00-17.00           O  
ATOM   2474  N   TYR   151      11.397 -21.954 -11.566  0.00-17.00           N  
ATOM   2475  H   TYR   151      11.345 -21.380 -12.385  0.00-17.00           H  
ATOM   2476  CA  TYR   151      10.182 -22.466 -10.954  0.00-17.00           C  
ATOM   2477  HA  TYR   151      10.282 -22.969  -9.998  0.00-17.00           H  
ATOM   2478  CB  TYR   151       9.303 -21.275 -10.751  0.00-17.00           C  
ATOM   2479  HB2 TYR   151       8.315 -21.441 -10.379  0.00-17.00           H  
ATOM   2480  HB3 TYR   151       9.641 -20.522 -10.025  0.00-17.00           H  
ATOM   2481  CG  TYR   151       9.007 -20.515 -12.109  0.00-17.00           C  
ATOM   2482  CD1 TYR   151       9.769 -19.406 -12.510  0.00-17.00           C  
ATOM   2483  HD1 TYR   151      10.504 -19.031 -11.829  0.00-17.00           H  
ATOM   2484  CE1 TYR   151       9.663 -18.851 -13.800  0.00-17.00           C  
ATOM   2485  HE1 TYR   151      10.278 -18.038 -14.059  0.00-17.00           H  
ATOM   2486  CZ  TYR   151       8.564 -19.240 -14.623  0.00-17.00           C  
ATOM   2487  OH  TYR   151       8.317 -18.575 -15.737  0.00-17.00           O  
ATOM   2488  HH  TYR   151       8.646 -17.680 -15.792  0.00-17.00           H  
ATOM   2489  CE2 TYR   151       7.721 -20.309 -14.220  0.00-17.00           C  
ATOM   2490  HE2 TYR   151       6.917 -20.677 -14.833  0.00-17.00           H  
ATOM   2491  CD2 TYR   151       7.961 -20.998 -12.992  0.00-17.00           C  
ATOM   2492  HD2 TYR   151       7.318 -21.845 -12.842  0.00-17.00           H  
ATOM   2493  C   TYR   151       9.472 -23.460 -11.839  0.00-17.00           C  
ATOM   2494  O   TYR   151       8.360 -23.862 -11.627  0.00-17.00           O  
ATOM   2495  N   TYR   152      10.154 -23.863 -12.904  0.00-17.00           N  
ATOM   2496  H   TYR   152      11.103 -23.721 -12.941  0.00-17.00           H  
ATOM   2497  CA  TYR   152       9.713 -25.002 -13.837  0.00-17.00           C  
ATOM   2498  HA  TYR   152       9.244 -25.811 -13.294  0.00-17.00           H  
ATOM   2499  CB  TYR   152       8.675 -24.542 -14.802  0.00-17.00           C  
ATOM   2500  HB2 TYR   152       7.936 -23.901 -14.269  0.00-17.00           H  
ATOM   2501  HB3 TYR   152       8.126 -25.357 -15.185  0.00-17.00           H  
ATOM   2502  CG  TYR   152       9.091 -23.762 -16.018  0.00-17.00           C  
ATOM   2503  CD1 TYR   152       9.594 -22.411 -15.875  0.00-17.00           C  
ATOM   2504  HD1 TYR   152       9.668 -21.952 -14.897  0.00-17.00           H  
ATOM   2505  CE1 TYR   152      10.161 -21.890 -17.076  0.00-17.00           C  
ATOM   2506  HE1 TYR   152      10.733 -20.944 -16.971  0.00-17.00           H  
ATOM   2507  CZ  TYR   152      10.013 -22.573 -18.311  0.00-17.00           C  
ATOM   2508  OH  TYR   152      10.445 -21.960 -19.410  0.00-17.00           O  
ATOM   2509  HH  TYR   152      11.227 -21.456 -19.260  0.00-17.00           H  
ATOM   2510  CE2 TYR   152       9.470 -23.886 -18.419  0.00-17.00           C  
ATOM   2511  HE2 TYR   152       9.406 -24.403 -19.434  0.00-17.00           H  
ATOM   2512  CD2 TYR   152       9.007 -24.487 -17.239  0.00-17.00           C  
ATOM   2513  HD2 TYR   152       8.738 -25.534 -17.343  0.00-17.00           H  
ATOM   2514  C   TYR   152      10.872 -25.749 -14.530  0.00-17.00           C  
ATOM   2515  O   TYR   152      12.017 -25.392 -14.402  0.00-17.00           O  
ATOM   2516  N   THR   153      10.538 -26.827 -15.208  0.00-17.00           N  
ATOM   2517  H   THR   153       9.541 -27.060 -15.221  0.00-17.00           H  
ATOM   2518  CA  THR   153      11.498 -27.541 -16.007  0.00-17.00           C  
ATOM   2519  HA  THR   153      12.371 -27.050 -16.314  0.00-17.00           H  
ATOM   2520  CB  THR   153      11.954 -28.717 -15.107  0.00-17.00           C  
ATOM   2521  HB  THR   153      11.075 -29.327 -14.808  0.00-17.00           H  
ATOM   2522  CG2 THR   153      12.815 -29.768 -15.815  0.00-17.00           C  
ATOM   2523 HG21 THR   153      13.572 -29.293 -16.336  0.00-17.00           H  
ATOM   2524 HG22 THR   153      13.255 -30.378 -15.025  0.00-17.00           H  
ATOM   2525 HG23 THR   153      12.313 -30.457 -16.449  0.00-17.00           H  
ATOM   2526  OG1 THR   153      12.697 -28.234 -13.971  0.00-17.00           O  
ATOM   2527  HG1 THR   153      12.489 -27.307 -13.871  0.00-17.00           H  
ATOM   2528  C   THR   153      10.700 -28.026 -17.239  0.00-17.00           C  
ATOM   2529  O   THR   153       9.526 -28.403 -17.122  0.00-17.00           O  
ATOM   2530  N   VAL   154      11.424 -28.241 -18.331  0.00-17.00           N  
ATOM   2531  H   VAL   154      12.363 -27.842 -18.417  0.00-17.00           H  
ATOM   2532  CA  VAL   154      10.916 -29.072 -19.449  0.00-17.00           C  
ATOM   2533  HA  VAL   154       9.921 -29.439 -19.242  0.00-17.00           H  
ATOM   2534  CB  VAL   154      10.888 -28.113 -20.692  0.00-17.00           C  
ATOM   2535  HB  VAL   154      11.912 -27.805 -20.931  0.00-17.00           H  
ATOM   2536  CG1 VAL   154      10.262 -28.824 -21.954  0.00-17.00           C  
ATOM   2537 HG11 VAL   154       9.338 -29.255 -21.651  0.00-17.00           H  
ATOM   2538 HG12 VAL   154      10.297 -28.234 -22.790  0.00-17.00           H  
ATOM   2539 HG13 VAL   154      10.847 -29.694 -22.154  0.00-17.00           H  
ATOM   2540  CG2 VAL   154      10.018 -26.892 -20.377  0.00-17.00           C  
ATOM   2541 HG21 VAL   154       9.479 -26.846 -19.417  0.00-17.00           H  
ATOM   2542 HG22 VAL   154      10.742 -26.015 -20.402  0.00-17.00           H  
ATOM   2543 HG23 VAL   154       9.189 -26.767 -21.111  0.00-17.00           H  
ATOM   2544  C   VAL   154      11.812 -30.342 -19.675  0.00-17.00           C  
ATOM   2545  O   VAL   154      13.070 -30.191 -19.613  0.00-17.00           O  
ATOM   2546  N   ARG   155      11.233 -31.455 -20.070  0.00-17.00           N  
ATOM   2547  H   ARG   155      10.294 -31.274 -20.341  0.00-17.00           H  
ATOM   2548  CA  ARG   155      11.929 -32.669 -20.396  0.00-17.00           C  
ATOM   2549  HA  ARG   155      13.033 -32.575 -20.505  0.00-17.00           H  
ATOM   2550  CB  ARG   155      11.624 -33.724 -19.248  0.00-17.00           C  
ATOM   2551  HB2 ARG   155      10.600 -33.988 -19.161  0.00-17.00           H  
ATOM   2552  HB3 ARG   155      12.156 -34.639 -19.549  0.00-17.00           H  
ATOM   2553  CG  ARG   155      12.086 -33.369 -17.867  0.00-17.00           C  
ATOM   2554  HG2 ARG   155      12.094 -32.307 -17.696  0.00-17.00           H  
ATOM   2555  HG3 ARG   155      13.080 -33.796 -17.817  0.00-17.00           H  
ATOM   2556  CD  ARG   155      11.266 -33.973 -16.806  0.00-17.00           C  
ATOM   2557  HD2 ARG   155      11.377 -35.012 -16.746  0.00-17.00           H  
ATOM   2558  HD3 ARG   155      10.192 -33.762 -16.930  0.00-17.00           H  
ATOM   2559  NE  ARG   155      11.723 -33.589 -15.427  0.00-17.00           N  
ATOM   2560  HE  ARG   155      12.724 -33.309 -15.380  0.00-17.00           H  
ATOM   2561  CZ  ARG   155      10.926 -33.534 -14.349  0.00-17.00           C  
ATOM   2562  NH1 ARG   155       9.682 -34.044 -14.520  0.00-17.00           N  
ATOM   2563 HH11 ARG   155       9.240 -34.433 -15.358  0.00-17.00           H  
ATOM   2564 HH12 ARG   155       9.031 -34.018 -13.734  0.00-17.00           H  
ATOM   2565  NH2 ARG   155      11.338 -33.009 -13.202  0.00-17.00           N  
ATOM   2566 HH21 ARG   155      10.746 -33.066 -12.373  0.00-17.00           H  
ATOM   2567 HH22 ARG   155      12.284 -32.647 -13.035  0.00-17.00           H  
ATOM   2568  C   ARG   155      11.408 -33.142 -21.757  0.00-17.00           C  
ATOM   2569  O   ARG   155      10.167 -33.161 -22.002  0.00-17.00           O  
ATOM   2570  N   GLN   156      12.285 -33.597 -22.590  0.00-17.00           N  
ATOM   2571  H   GLN   156      13.237 -33.503 -22.330  0.00-17.00           H  
ATOM   2572  CA  GLN   156      12.042 -34.427 -23.708  0.00-17.00           C  
ATOM   2573  HA  GLN   156      11.013 -34.341 -24.029  0.00-17.00           H  
ATOM   2574  CB  GLN   156      12.855 -34.009 -24.858  0.00-17.00           C  
ATOM   2575  HB2 GLN   156      13.875 -34.372 -24.634  0.00-17.00           H  
ATOM   2576  HB3 GLN   156      12.908 -32.929 -24.904  0.00-17.00           H  
ATOM   2577  CG  GLN   156      12.472 -34.541 -26.188  0.00-17.00           C  
ATOM   2578  HG2 GLN   156      11.497 -34.184 -26.436  0.00-17.00           H  
ATOM   2579  HG3 GLN   156      12.368 -35.659 -26.184  0.00-17.00           H  
ATOM   2580  CD  GLN   156      13.480 -34.168 -27.260  0.00-17.00           C  
ATOM   2581  OE1 GLN   156      14.146 -33.130 -27.147  0.00-17.00           O  
ATOM   2582  NE2 GLN   156      13.617 -34.998 -28.287  0.00-17.00           N  
ATOM   2583 HE21 GLN   156      14.420 -34.964 -28.910  0.00-17.00           H  
ATOM   2584 HE22 GLN   156      12.975 -35.747 -28.336  0.00-17.00           H  
ATOM   2585  C   GLN   156      12.114 -35.908 -23.306  0.00-17.00           C  
ATOM   2586  O   GLN   156      13.176 -36.403 -22.872  0.00-17.00           O  
ATOM   2587  N   LEU   157      11.024 -36.679 -23.519  0.00-17.00           N  
ATOM   2588  H   LEU   157      10.275 -36.369 -24.126  0.00-17.00           H  
ATOM   2589  CA  LEU   157      11.060 -38.097 -23.158  0.00-17.00           C  
ATOM   2590  HA  LEU   157      12.056 -38.416 -22.733  0.00-17.00           H  
ATOM   2591  CB  LEU   157       9.952 -38.462 -22.191  0.00-17.00           C  
ATOM   2592  HB2 LEU   157       8.958 -38.213 -22.692  0.00-17.00           H  
ATOM   2593  HB3 LEU   157       9.959 -39.545 -22.016  0.00-17.00           H  
ATOM   2594  CG  LEU   157       9.932 -37.702 -20.906  0.00-17.00           C  
ATOM   2595  HG  LEU   157      10.051 -36.646 -21.021  0.00-17.00           H  
ATOM   2596  CD1 LEU   157       8.604 -37.914 -20.209  0.00-17.00           C  
ATOM   2597 HD11 LEU   157       7.783 -37.483 -20.880  0.00-17.00           H  
ATOM   2598 HD12 LEU   157       8.453 -37.403 -19.269  0.00-17.00           H  
ATOM   2599 HD13 LEU   157       8.317 -38.969 -20.082  0.00-17.00           H  
ATOM   2600  CD2 LEU   157      11.109 -38.065 -19.999  0.00-17.00           C  
ATOM   2601 HD21 LEU   157      12.035 -37.606 -20.198  0.00-17.00           H  
ATOM   2602 HD22 LEU   157      10.936 -37.822 -18.987  0.00-17.00           H  
ATOM   2603 HD23 LEU   157      11.338 -39.153 -19.938  0.00-17.00           H  
ATOM   2604  C   LEU   157      10.857 -38.833 -24.470  0.00-17.00           C  
ATOM   2605  O   LEU   157      10.326 -38.275 -25.469  0.00-17.00           O  
ATOM   2606  N   GLH   158      11.304 -40.116 -24.560  0.00-17.00           N  
ATOM   2607  H   GLH   158      11.933 -40.395 -23.851  0.00-17.00           H  
ATOM   2608  CA  GLH   158      10.892 -41.001 -25.619  0.00-17.00           C  
ATOM   2609  HA  GLH   158      10.331 -40.446 -26.368  0.00-17.00           H  
ATOM   2610  CB  GLH   158      12.065 -41.561 -26.375  0.00-17.00           C  
ATOM   2611  HB2 GLH   158      12.726 -40.759 -26.813  0.00-17.00           H  
ATOM   2612  HB3 GLH   158      12.691 -42.142 -25.730  0.00-17.00           H  
ATOM   2613  CG  GLH   158      11.719 -42.514 -27.526  0.00-17.00           C  
ATOM   2614  HG2 GLH   158      10.927 -42.121 -28.049  0.00-17.00           H  
ATOM   2615  HG3 GLH   158      11.377 -43.443 -27.001  0.00-17.00           H  
ATOM   2616  CD  GLH   158      12.896 -42.848 -28.394  0.00-17.00           C  
ATOM   2617  OE1 GLH   158      13.341 -41.856 -29.150  0.00-17.00           O  
ATOM   2618  OE2 GLH   158      13.369 -44.015 -28.413  0.00-17.00           O  
ATOM   2619  HE1 GLH   158      13.403 -42.211 -30.030  0.00-17.00           H  
ATOM   2620  C   GLH   158      10.050 -42.207 -25.084  0.00-17.00           C  
ATOM   2621  O   GLH   158      10.450 -42.977 -24.199  0.00-17.00           O  
ATOM   2622  N   LEU   159       8.886 -42.361 -25.707  0.00-17.00           N  
ATOM   2623  H   LEU   159       8.664 -41.829 -26.555  0.00-17.00           H  
ATOM   2624  CA  LEU   159       7.957 -43.355 -25.257  0.00-17.00           C  
ATOM   2625  HA  LEU   159       8.370 -43.857 -24.382  0.00-17.00           H  
ATOM   2626  CB  LEU   159       6.513 -42.823 -25.023  0.00-17.00           C  
ATOM   2627  HB2 LEU   159       6.590 -41.960 -24.280  0.00-17.00           H  
ATOM   2628  HB3 LEU   159       6.176 -42.380 -25.961  0.00-17.00           H  
ATOM   2629  CG  LEU   159       5.520 -43.820 -24.504  0.00-17.00           C  
ATOM   2630  HG  LEU   159       5.466 -44.683 -25.198  0.00-17.00           H  
ATOM   2631  CD1 LEU   159       5.830 -44.283 -23.132  0.00-17.00           C  
ATOM   2632 HD11 LEU   159       5.579 -45.358 -23.083  0.00-17.00           H  
ATOM   2633 HD12 LEU   159       6.880 -44.179 -22.919  0.00-17.00           H  
ATOM   2634 HD13 LEU   159       5.196 -43.782 -22.405  0.00-17.00           H  
ATOM   2635  CD2 LEU   159       4.116 -43.216 -24.494  0.00-17.00           C  
ATOM   2636 HD21 LEU   159       3.476 -43.755 -23.820  0.00-17.00           H  
ATOM   2637 HD22 LEU   159       3.505 -43.349 -25.467  0.00-17.00           H  
ATOM   2638 HD23 LEU   159       4.109 -42.208 -24.224  0.00-17.00           H  
ATOM   2639  C   LEU   159       7.891 -44.401 -26.366  0.00-17.00           C  
ATOM   2640  O   LEU   159       7.643 -44.076 -27.537  0.00-17.00           O  
ATOM   2641  N   GLH   160       8.220 -45.678 -26.023  0.00-17.00           N  
ATOM   2642  H   GLH   160       8.863 -45.677 -25.274  0.00-17.00           H  
ATOM   2643  CA  GLH   160       8.230 -46.746 -27.004  0.00-17.00           C  
ATOM   2644  HA  GLH   160       8.016 -46.315 -27.938  0.00-17.00           H  
ATOM   2645  CB  GLH   160       9.655 -47.338 -27.173  0.00-17.00           C  
ATOM   2646  HB2 GLH   160      10.289 -46.615 -27.661  0.00-17.00           H  
ATOM   2647  HB3 GLH   160      10.033 -47.542 -26.156  0.00-17.00           H  
ATOM   2648  CG  GLH   160       9.532 -48.600 -28.020  0.00-17.00           C  
ATOM   2649  HG2 GLH   160       9.042 -49.397 -27.425  0.00-17.00           H  
ATOM   2650  HG3 GLH   160       9.111 -48.411 -28.932  0.00-17.00           H  
ATOM   2651  CD  GLH   160      10.954 -49.125 -28.421  0.00-17.00           C  
ATOM   2652  OE1 GLH   160      12.043 -48.438 -27.947  0.00-17.00           O  
ATOM   2653  OE2 GLH   160      11.041 -50.085 -29.181  0.00-17.00           O  
ATOM   2654  HE1 GLH   160      11.832 -48.027 -27.145  0.00-17.00           H  
ATOM   2655  C   GLH   160       7.210 -47.830 -26.665  0.00-17.00           C  
ATOM   2656  O   GLH   160       7.259 -48.329 -25.597  0.00-17.00           O  
ATOM   2657  N   ASN   161       6.362 -48.147 -27.634  0.00-17.00           N  
ATOM   2658  H   ASN   161       6.275 -47.431 -28.328  0.00-17.00           H  
ATOM   2659  CA  ASN   161       5.513 -49.320 -27.603  0.00-17.00           C  
ATOM   2660  HA  ASN   161       5.118 -49.310 -26.597  0.00-17.00           H  
ATOM   2661  CB  ASN   161       4.389 -49.118 -28.607  0.00-17.00           C  
ATOM   2662  HB2 ASN   161       3.854 -48.232 -28.395  0.00-17.00           H  
ATOM   2663  HB3 ASN   161       4.757 -48.977 -29.603  0.00-17.00           H  
ATOM   2664  CG  ASN   161       3.381 -50.224 -28.476  0.00-17.00           C  
ATOM   2665  OD1 ASN   161       3.680 -51.333 -27.940  0.00-17.00           O  
ATOM   2666  ND2 ASN   161       2.188 -50.036 -29.000  0.00-17.00           N  
ATOM   2667 HD21 ASN   161       1.462 -50.711 -28.811  0.00-17.00           H  
ATOM   2668 HD22 ASN   161       2.128 -49.617 -29.896  0.00-17.00           H  
ATOM   2669  C   ASN   161       6.321 -50.563 -27.926  0.00-17.00           C  
ATOM   2670  O   ASN   161       6.601 -50.863 -29.088  0.00-17.00           O  
ATOM   2671  N   LEU   162       6.676 -51.255 -26.865  0.00-17.00           N  
ATOM   2672  H   LEU   162       6.580 -50.829 -25.942  0.00-17.00           H  
ATOM   2673  CA  LEU   162       7.506 -52.426 -26.969  0.00-17.00           C  
ATOM   2674  HA  LEU   162       8.421 -52.031 -27.440  0.00-17.00           H  
ATOM   2675  CB  LEU   162       7.866 -53.087 -25.653  0.00-17.00           C  
ATOM   2676  HB2 LEU   162       6.985 -53.440 -25.121  0.00-17.00           H  
ATOM   2677  HB3 LEU   162       8.430 -53.990 -25.914  0.00-17.00           H  
ATOM   2678  CG  LEU   162       8.794 -52.212 -24.757  0.00-17.00           C  
ATOM   2679  HG  LEU   162       8.281 -51.235 -24.548  0.00-17.00           H  
ATOM   2680  CD1 LEU   162       9.031 -52.864 -23.388  0.00-17.00           C  
ATOM   2681 HD11 LEU   162       8.656 -52.229 -22.587  0.00-17.00           H  
ATOM   2682 HD12 LEU   162      10.097 -53.025 -23.252  0.00-17.00           H  
ATOM   2683 HD13 LEU   162       8.450 -53.791 -23.344  0.00-17.00           H  
ATOM   2684  CD2 LEU   162      10.088 -51.944 -25.494  0.00-17.00           C  
ATOM   2685 HD21 LEU   162      10.911 -52.382 -24.951  0.00-17.00           H  
ATOM   2686 HD22 LEU   162      10.105 -52.270 -26.512  0.00-17.00           H  
ATOM   2687 HD23 LEU   162      10.309 -50.849 -25.533  0.00-17.00           H  
ATOM   2688  C   LEU   162       6.922 -53.458 -27.896  0.00-17.00           C  
ATOM   2689  O   LEU   162       7.643 -54.235 -28.541  0.00-17.00           O  
ATOM   2690  N   THR   163       5.598 -53.481 -28.089  0.00-17.00           N  
ATOM   2691  H   THR   163       5.030 -52.878 -27.511  0.00-17.00           H  
ATOM   2692  CA  THR   163       4.950 -54.474 -28.922  0.00-17.00           C  
ATOM   2693  HA  THR   163       5.288 -55.431 -28.652  0.00-17.00           H  
ATOM   2694  CB  THR   163       3.427 -54.420 -28.615  0.00-17.00           C  
ATOM   2695  HB  THR   163       3.057 -53.432 -28.803  0.00-17.00           H  
ATOM   2696  CG2 THR   163       2.678 -55.381 -29.568  0.00-17.00           C  
ATOM   2697 HG21 THR   163       3.321 -56.221 -29.787  0.00-17.00           H  
ATOM   2698 HG22 THR   163       1.727 -55.723 -29.091  0.00-17.00           H  
ATOM   2699 HG23 THR   163       2.456 -54.917 -30.532  0.00-17.00           H  
ATOM   2700  OG1 THR   163       3.194 -54.815 -27.273  0.00-17.00           O  
ATOM   2701  HG1 THR   163       2.900 -54.102 -26.802  0.00-17.00           H  
ATOM   2702  C   THR   163       5.200 -54.159 -30.382  0.00-17.00           C  
ATOM   2703  O   THR   163       5.540 -55.075 -31.097  0.00-17.00           O  
ATOM   2704  N   THR   164       4.992 -52.888 -30.801  0.00-17.00           N  
ATOM   2705  H   THR   164       4.874 -52.181 -30.070  0.00-17.00           H  
ATOM   2706  CA  THR   164       5.192 -52.512 -32.234  0.00-17.00           C  
ATOM   2707  HA  THR   164       5.105 -53.485 -32.781  0.00-17.00           H  
ATOM   2708  CB  THR   164       4.069 -51.557 -32.636  0.00-17.00           C  
ATOM   2709  HB  THR   164       4.114 -51.425 -33.735  0.00-17.00           H  
ATOM   2710  CG2 THR   164       2.703 -52.012 -32.229  0.00-17.00           C  
ATOM   2711 HG21 THR   164       2.275 -52.738 -32.860  0.00-17.00           H  
ATOM   2712 HG22 THR   164       2.750 -52.428 -31.255  0.00-17.00           H  
ATOM   2713 HG23 THR   164       2.097 -51.110 -32.229  0.00-17.00           H  
ATOM   2714  OG1 THR   164       4.400 -50.280 -32.030  0.00-17.00           O  
ATOM   2715  HG1 THR   164       5.183 -49.938 -32.406  0.00-17.00           H  
ATOM   2716  C   THR   164       6.537 -51.936 -32.506  0.00-17.00           C  
ATOM   2717  O   THR   164       6.906 -51.854 -33.689  0.00-17.00           O  
ATOM   2718  N   GLN   165       7.293 -51.715 -31.459  0.00-17.00           N  
ATOM   2719  H   GLN   165       7.116 -52.200 -30.598  0.00-17.00           H  
ATOM   2720  CA  GLN   165       8.620 -51.042 -31.469  0.00-17.00           C  
ATOM   2721  HA  GLN   165       9.006 -50.934 -30.489  0.00-17.00           H  
ATOM   2722  CB  GLN   165       9.595 -51.939 -32.263  0.00-17.00           C  
ATOM   2723  HB2 GLN   165      10.341 -51.311 -32.806  0.00-17.00           H  
ATOM   2724  HB3 GLN   165       9.059 -52.551 -32.993  0.00-17.00           H  
ATOM   2725  CG  GLN   165      10.353 -52.806 -31.269  0.00-17.00           C  
ATOM   2726  HG2 GLN   165      10.976 -52.227 -30.617  0.00-17.00           H  
ATOM   2727  HG3 GLN   165       9.576 -53.271 -30.692  0.00-17.00           H  
ATOM   2728  CD  GLN   165      11.097 -53.900 -31.999  0.00-17.00           C  
ATOM   2729  OE1 GLN   165      11.766 -53.627 -32.950  0.00-17.00           O  
ATOM   2730  NE2 GLN   165      11.010 -55.178 -31.579  0.00-17.00           N  
ATOM   2731 HE21 GLN   165      10.954 -55.258 -30.586  0.00-17.00           H  
ATOM   2732 HE22 GLN   165      11.318 -55.871 -32.138  0.00-17.00           H  
ATOM   2733  C   GLN   165       8.544 -49.631 -32.098  0.00-17.00           C  
ATOM   2734  O   GLN   165       9.600 -49.108 -32.431  0.00-17.00           O  
ATOM   2735  N   GLH   166       7.348 -48.966 -32.204  0.00-17.00           N  
ATOM   2736  H   GLH   166       6.626 -49.369 -31.676  0.00-17.00           H  
ATOM   2737  CA  GLH   166       7.264 -47.638 -32.696  0.00-17.00           C  
ATOM   2738  HA  GLH   166       8.053 -47.444 -33.352  0.00-17.00           H  
ATOM   2739  CB  GLH   166       5.959 -47.360 -33.447  0.00-17.00           C  
ATOM   2740  HB2 GLH   166       5.894 -46.336 -33.829  0.00-17.00           H  
ATOM   2741  HB3 GLH   166       5.943 -48.000 -34.366  0.00-17.00           H  
ATOM   2742  CG  GLH   166       4.745 -47.676 -32.592  0.00-17.00           C  
ATOM   2743  HG2 GLH   166       4.932 -48.592 -31.974  0.00-17.00           H  
ATOM   2744  HG3 GLH   166       4.473 -46.805 -31.937  0.00-17.00           H  
ATOM   2745  CD  GLH   166       3.524 -47.921 -33.470  0.00-17.00           C  
ATOM   2746  OE1 GLH   166       3.436 -47.123 -34.561  0.00-17.00           O  
ATOM   2747  OE2 GLH   166       2.706 -48.736 -33.128  0.00-17.00           O  
ATOM   2748  HE1 GLH   166       2.709 -46.515 -34.463  0.00-17.00           H  
ATOM   2749  C   GLH   166       7.460 -46.665 -31.499  0.00-17.00           C  
ATOM   2750  O   GLH   166       7.107 -47.031 -30.376  0.00-17.00           O  
ATOM   2751  N   THR   167       8.106 -45.529 -31.770  0.00-17.00           N  
ATOM   2752  H   THR   167       8.348 -45.328 -32.707  0.00-17.00           H  
ATOM   2753  CA  THR   167       8.458 -44.629 -30.696  0.00-17.00           C  
ATOM   2754  HA  THR   167       8.079 -45.062 -29.756  0.00-17.00           H  
ATOM   2755  CB  THR   167       9.953 -44.381 -30.618  0.00-17.00           C  
ATOM   2756  HB  THR   167      10.212 -43.753 -29.746  0.00-17.00           H  
ATOM   2757  CG2 THR   167      10.674 -45.713 -30.508  0.00-17.00           C  
ATOM   2758 HG21 THR   167      10.064 -46.356 -29.853  0.00-17.00           H  
ATOM   2759 HG22 THR   167      10.750 -46.168 -31.487  0.00-17.00           H  
ATOM   2760 HG23 THR   167      11.690 -45.629 -30.076  0.00-17.00           H  
ATOM   2761  OG1 THR   167      10.364 -43.732 -31.803  0.00-17.00           O  
ATOM   2762  HG1 THR   167      10.585 -44.448 -32.398  0.00-17.00           H  
ATOM   2763  C   THR   167       7.813 -43.240 -30.908  0.00-17.00           C  
ATOM   2764  O   THR   167       7.518 -42.831 -31.978  0.00-17.00           O  
ATOM   2765  N   ARN   168       7.637 -42.546 -29.790  0.00-17.00           N  
ATOM   2766  H   ARN   168       8.003 -42.896 -28.901  0.00-17.00           H  
ATOM   2767  CA  ARN   168       7.074 -41.177 -29.823  0.00-17.00           C  
ATOM   2768  HA  ARN   168       7.252 -40.818 -30.813  0.00-17.00           H  
ATOM   2769  CB  ARN   168       5.597 -41.131 -29.428  0.00-17.00           C  
ATOM   2770  HB2 ARN   168       5.323 -40.091 -29.417  0.00-17.00           H  
ATOM   2771  HB3 ARN   168       5.428 -41.547 -28.429  0.00-17.00           H  
ATOM   2772  CG  ARN   168       4.756 -41.826 -30.494  0.00-17.00           C  
ATOM   2773  HG2 ARN   168       5.141 -42.835 -30.570  0.00-17.00           H  
ATOM   2774  HG3 ARN   168       4.914 -41.397 -31.490  0.00-17.00           H  
ATOM   2775  CD  ARN   168       3.355 -41.791 -30.118  0.00-17.00           C  
ATOM   2776  HD2 ARN   168       2.981 -40.770 -30.073  0.00-17.00           H  
ATOM   2777  HD3 ARN   168       3.229 -42.166 -29.046  0.00-17.00           H  
ATOM   2778  NE  ARN   168       2.494 -42.585 -30.965  0.00-17.00           N  
ATOM   2779  HE  ARN   168       3.011 -43.346 -31.320  0.00-17.00           H  
ATOM   2780  CZ  ARN   168       1.186 -42.989 -30.522  0.00-17.00           C  
ATOM   2781  NH1 ARN   168       0.657 -42.623 -29.473  0.00-17.00           N  
ATOM   2782 HH11 ARN   168      -0.325 -42.722 -29.394  0.00-17.00           H  
ATOM   2783  NH2 ARN   168       0.561 -43.825 -31.537  0.00-17.00           N  
ATOM   2784 HH21 ARN   168       1.219 -44.087 -32.277  0.00-17.00           H  
ATOM   2785 HH22 ARN   168      -0.241 -43.351 -31.870  0.00-17.00           H  
ATOM   2786  C   ARN   168       7.811 -40.211 -28.882  0.00-17.00           C  
ATOM   2787  O   ARN   168       8.332 -40.628 -27.800  0.00-17.00           O  
ATOM   2788  N   GLH   169       7.859 -38.935 -29.267  0.00-17.00           N  
ATOM   2789  H   GLH   169       7.312 -38.652 -30.052  0.00-17.00           H  
ATOM   2790  CA  GLH   169       8.474 -37.896 -28.432  0.00-17.00           C  
ATOM   2791  HA  GLH   169       9.241 -38.376 -27.804  0.00-17.00           H  
ATOM   2792  CB  GLH   169       9.090 -36.840 -29.278  0.00-17.00           C  
ATOM   2793  HB2 GLH   169       8.528 -36.698 -30.183  0.00-17.00           H  
ATOM   2794  HB3 GLH   169      10.041 -37.225 -29.528  0.00-17.00           H  
ATOM   2795  CG  GLH   169       9.290 -35.514 -28.555  0.00-17.00           C  
ATOM   2796  HG2 GLH   169       9.785 -35.626 -27.561  0.00-17.00           H  
ATOM   2797  HG3 GLH   169       8.334 -35.087 -28.389  0.00-17.00           H  
ATOM   2798  CD  GLH   169      10.174 -34.525 -29.335  0.00-17.00           C  
ATOM   2799  OE1 GLH   169      11.496 -34.742 -29.399  0.00-17.00           O  
ATOM   2800  OE2 GLH   169       9.684 -33.485 -29.753  0.00-17.00           O  
ATOM   2801  HE1 GLH   169      11.850 -35.232 -28.713  0.00-17.00           H  
ATOM   2802  C   GLH   169       7.370 -37.354 -27.574  0.00-17.00           C  
ATOM   2803  O   GLH   169       6.346 -36.891 -28.067  0.00-17.00           O  
ATOM   2804  N   ILE   170       7.528 -37.459 -26.260  0.00-17.00           N  
ATOM   2805  H   ILE   170       8.258 -38.000 -25.931  0.00-17.00           H  
ATOM   2806  CA  ILE   170       6.685 -36.764 -25.313  0.00-17.00           C  
ATOM   2807  HA  ILE   170       5.818 -36.357 -25.865  0.00-17.00           H  
ATOM   2808  CB  ILE   170       6.187 -37.735 -24.208  0.00-17.00           C  
ATOM   2809  HB  ILE   170       7.086 -37.917 -23.630  0.00-17.00           H  
ATOM   2810  CG2 ILE   170       5.072 -37.084 -23.290  0.00-17.00           C  
ATOM   2811 HG21 ILE   170       4.246 -36.806 -23.904  0.00-17.00           H  
ATOM   2812 HG22 ILE   170       4.812 -37.777 -22.473  0.00-17.00           H  
ATOM   2813 HG23 ILE   170       5.376 -36.182 -22.821  0.00-17.00           H  
ATOM   2814  CG1 ILE   170       5.703 -39.099 -24.786  0.00-17.00           C  
ATOM   2815 HG12 ILE   170       6.469 -39.503 -25.433  0.00-17.00           H  
ATOM   2816 HG13 ILE   170       5.381 -39.761 -23.967  0.00-17.00           H  
ATOM   2817  CD1 ILE   170       4.470 -38.891 -25.707  0.00-17.00           C  
ATOM   2818 HD11 ILE   170       3.936 -39.847 -25.885  0.00-17.00           H  
ATOM   2819 HD12 ILE   170       4.702 -38.410 -26.607  0.00-17.00           H  
ATOM   2820 HD13 ILE   170       3.754 -38.286 -25.215  0.00-17.00           H  
ATOM   2821  C   ILE   170       7.483 -35.691 -24.615  0.00-17.00           C  
ATOM   2822  O   ILE   170       8.670 -35.821 -24.386  0.00-17.00           O  
ATOM   2823  N   LEU   171       6.736 -34.582 -24.363  0.00-17.00           N  
ATOM   2824  H   LEU   171       5.757 -34.443 -24.608  0.00-17.00           H  
ATOM   2825  CA  LEU   171       7.329 -33.412 -23.708  0.00-17.00           C  
ATOM   2826  HA  LEU   171       8.397 -33.452 -23.649  0.00-17.00           H  
ATOM   2827  CB  LEU   171       6.972 -32.185 -24.668  0.00-17.00           C  
ATOM   2828  HB2 LEU   171       7.138 -31.231 -24.176  0.00-17.00           H  
ATOM   2829  HB3 LEU   171       5.896 -32.276 -24.978  0.00-17.00           H  
ATOM   2830  CG  LEU   171       7.759 -32.050 -25.986  0.00-17.00           C  
ATOM   2831  HG  LEU   171       7.610 -32.948 -26.534  0.00-17.00           H  
ATOM   2832  CD1 LEU   171       7.260 -30.758 -26.757  0.00-17.00           C  
ATOM   2833 HD11 LEU   171       6.225 -30.421 -26.533  0.00-17.00           H  
ATOM   2834 HD12 LEU   171       7.232 -31.006 -27.829  0.00-17.00           H  
ATOM   2835 HD13 LEU   171       7.914 -29.903 -26.559  0.00-17.00           H  
ATOM   2836  CD2 LEU   171       9.270 -31.856 -25.816  0.00-17.00           C  
ATOM   2837 HD21 LEU   171       9.424 -31.452 -24.782  0.00-17.00           H  
ATOM   2838 HD22 LEU   171       9.557 -32.872 -25.779  0.00-17.00           H  
ATOM   2839 HD23 LEU   171       9.774 -31.272 -26.559  0.00-17.00           H  
ATOM   2840  C   LEU   171       6.676 -33.240 -22.367  0.00-17.00           C  
ATOM   2841  O   LEU   171       5.427 -33.193 -22.365  0.00-17.00           O  
ATOM   2842  N   HIE   172       7.428 -33.074 -21.250  0.00-17.00           N  
ATOM   2843  H   HIE   172       8.381 -33.014 -21.393  0.00-17.00           H  
ATOM   2844  CA  HIE   172       6.984 -33.042 -19.869  0.00-17.00           C  
ATOM   2845  HA  HIE   172       5.887 -33.254 -19.868  0.00-17.00           H  
ATOM   2846  CB  HIE   172       7.703 -34.071 -18.922  0.00-17.00           C  
ATOM   2847  HB2 HIE   172       7.947 -34.933 -19.534  0.00-17.00           H  
ATOM   2848  HB3 HIE   172       8.731 -33.755 -18.703  0.00-17.00           H  
ATOM   2849  CG  HIE   172       7.137 -34.343 -17.548  0.00-17.00           C  
ATOM   2850  ND1 HIE   172       7.822 -35.175 -16.574  0.00-17.00           N  
ATOM   2851  CE1 HIE   172       6.880 -35.413 -15.644  0.00-17.00           C  
ATOM   2852  HE1 HIE   172       7.065 -35.947 -14.778  0.00-17.00           H  
ATOM   2853  NE2 HIE   172       5.727 -34.840 -15.929  0.00-17.00           N  
ATOM   2854  HE2 HIE   172       4.846 -35.040 -15.459  0.00-17.00           H  
ATOM   2855  CD2 HIE   172       5.877 -34.107 -17.055  0.00-17.00           C  
ATOM   2856  HD2 HIE   172       5.045 -33.583 -17.570  0.00-17.00           H  
ATOM   2857  C   HIE   172       7.346 -31.621 -19.440  0.00-17.00           C  
ATOM   2858  O   HIE   172       8.469 -31.231 -19.504  0.00-17.00           O  
ATOM   2859  N   PHE   173       6.297 -30.891 -19.004  0.00-17.00           N  
ATOM   2860  H   PHE   173       5.336 -31.283 -19.097  0.00-17.00           H  
ATOM   2861  CA  PHE   173       6.386 -29.604 -18.411  0.00-17.00           C  
ATOM   2862  HA  PHE   173       7.391 -29.161 -18.443  0.00-17.00           H  
ATOM   2863  CB  PHE   173       5.306 -28.802 -19.223  0.00-17.00           C  
ATOM   2864  HB2 PHE   173       4.244 -29.098 -19.012  0.00-17.00           H  
ATOM   2865  HB3 PHE   173       5.332 -27.717 -18.864  0.00-17.00           H  
ATOM   2866  CG  PHE   173       5.619 -28.796 -20.700  0.00-17.00           C  
ATOM   2867  CD1 PHE   173       6.587 -27.869 -21.141  0.00-17.00           C  
ATOM   2868  HD1 PHE   173       7.061 -27.073 -20.527  0.00-17.00           H  
ATOM   2869  CE1 PHE   173       7.002 -27.843 -22.472  0.00-17.00           C  
ATOM   2870  HE1 PHE   173       7.653 -27.060 -22.856  0.00-17.00           H  
ATOM   2871  CZ  PHE   173       6.398 -28.772 -23.343  0.00-17.00           C  
ATOM   2872  HZ  PHE   173       6.657 -28.669 -24.369  0.00-17.00           H  
ATOM   2873  CE2 PHE   173       5.496 -29.760 -22.911  0.00-17.00           C  
ATOM   2874  HE2 PHE   173       5.063 -30.458 -23.569  0.00-17.00           H  
ATOM   2875  CD2 PHE   173       5.062 -29.735 -21.610  0.00-17.00           C  
ATOM   2876  HD2 PHE   173       4.326 -30.443 -21.292  0.00-17.00           H  
ATOM   2877  C   PHE   173       5.953 -29.660 -16.947  0.00-17.00           C  
ATOM   2878  O   PHE   173       4.794 -29.930 -16.639  0.00-17.00           O  
ATOM   2879  N   HIE   174       6.862 -29.443 -16.024  0.00-17.00           N  
ATOM   2880  H   HIE   174       7.851 -29.330 -16.250  0.00-17.00           H  
ATOM   2881  CA  HIE   174       6.622 -29.508 -14.593  0.00-17.00           C  
ATOM   2882  HA  HIE   174       5.618 -29.929 -14.317  0.00-17.00           H  
ATOM   2883  CB  HIE   174       7.691 -30.538 -14.146  0.00-17.00           C  
ATOM   2884  HB2 HIE   174       7.569 -31.625 -14.392  0.00-17.00           H  
ATOM   2885  HB3 HIE   174       8.745 -30.191 -14.418  0.00-17.00           H  
ATOM   2886  CG  HIE   174       7.628 -30.683 -12.615  0.00-17.00           C  
ATOM   2887  ND1 HIE   174       8.817 -30.909 -11.950  0.00-17.00           N  
ATOM   2888  CE1 HIE   174       8.468 -31.014 -10.630  0.00-17.00           C  
ATOM   2889  HE1 HIE   174       9.119 -31.276  -9.821  0.00-17.00           H  
ATOM   2890  NE2 HIE   174       7.163 -30.988 -10.592  0.00-17.00           N  
ATOM   2891  HE2 HIE   174       6.696 -31.198  -9.703  0.00-17.00           H  
ATOM   2892  CD2 HIE   174       6.561 -30.788 -11.800  0.00-17.00           C  
ATOM   2893  HD2 HIE   174       5.462 -30.814 -11.938  0.00-17.00           H  
ATOM   2894  C   HIE   174       6.858 -28.136 -13.899  0.00-17.00           C  
ATOM   2895  O   HIE   174       7.853 -27.460 -14.255  0.00-17.00           O  
ATOM   2896  N   TYR   175       5.972 -27.748 -13.014  0.00-17.00           N  
ATOM   2897  H   TYR   175       5.191 -28.385 -12.877  0.00-17.00           H  
ATOM   2898  CA  TYR   175       5.922 -26.557 -12.167  0.00-17.00           C  
ATOM   2899  HA  TYR   175       6.701 -25.803 -12.388  0.00-17.00           H  
ATOM   2900  CB  TYR   175       4.554 -25.829 -12.314  0.00-17.00           C  
ATOM   2901  HB2 TYR   175       3.895 -26.155 -11.500  0.00-17.00           H  
ATOM   2902  HB3 TYR   175       4.042 -26.036 -13.275  0.00-17.00           H  
ATOM   2903  CG  TYR   175       4.551 -24.317 -12.211  0.00-17.00           C  
ATOM   2904  CD1 TYR   175       4.930 -23.654 -11.041  0.00-17.00           C  
ATOM   2905  HD1 TYR   175       5.307 -24.248 -10.242  0.00-17.00           H  
ATOM   2906  CE1 TYR   175       4.876 -22.287 -11.004  0.00-17.00           C  
ATOM   2907  HE1 TYR   175       5.268 -21.735 -10.193  0.00-17.00           H  
ATOM   2908  CZ  TYR   175       4.410 -21.523 -12.087  0.00-17.00           C  
ATOM   2909  OH  TYR   175       4.389 -20.126 -11.927  0.00-17.00           O  
ATOM   2910  HH  TYR   175       4.375 -19.737 -12.778  0.00-17.00           H  
ATOM   2911  CE2 TYR   175       4.009 -22.116 -13.287  0.00-17.00           C  
ATOM   2912  HE2 TYR   175       3.755 -21.595 -14.234  0.00-17.00           H  
ATOM   2913  CD2 TYR   175       4.162 -23.539 -13.339  0.00-17.00           C  
ATOM   2914  HD2 TYR   175       3.931 -24.026 -14.291  0.00-17.00           H  
ATOM   2915  C   TYR   175       6.373 -27.093 -10.768  0.00-17.00           C  
ATOM   2916  O   TYR   175       5.554 -27.765 -10.152  0.00-17.00           O  
ATOM   2917  N   THR   176       7.667 -26.888 -10.488  0.00-17.00           N  
ATOM   2918  H   THR   176       8.248 -26.292 -11.049  0.00-17.00           H  
ATOM   2919  CA  THR   176       8.356 -27.353  -9.288  0.00-17.00           C  
ATOM   2920  HA  THR   176       8.268 -28.412  -9.295  0.00-17.00           H  
ATOM   2921  CB  THR   176       9.787 -26.997  -9.457  0.00-17.00           C  
ATOM   2922  HB  THR   176      10.261 -27.116  -8.514  0.00-17.00           H  
ATOM   2923  CG2 THR   176      10.562 -27.827 -10.473  0.00-17.00           C  
ATOM   2924 HG21 THR   176      10.004 -27.768 -11.403  0.00-17.00           H  
ATOM   2925 HG22 THR   176      10.699 -28.858 -10.229  0.00-17.00           H  
ATOM   2926 HG23 THR   176      11.587 -27.453 -10.694  0.00-17.00           H  
ATOM   2927  OG1 THR   176      10.090 -25.643  -9.762  0.00-17.00           O  
ATOM   2928  HG1 THR   176      10.644 -25.328  -9.016  0.00-17.00           H  
ATOM   2929  C   THR   176       7.689 -26.759  -8.041  0.00-17.00           C  
ATOM   2930  O   THR   176       7.580 -27.387  -7.021  0.00-17.00           O  
ATOM   2931  N   THR   177       7.351 -25.457  -8.029  0.00-17.00           N  
ATOM   2932  H   THR   177       7.625 -24.920  -8.852  0.00-17.00           H  
ATOM   2933  CA  THR   177       6.937 -24.646  -6.964  0.00-17.00           C  
ATOM   2934  HA  THR   177       6.831 -25.264  -6.155  0.00-17.00           H  
ATOM   2935  CB  THR   177       8.010 -23.657  -6.662  0.00-17.00           C  
ATOM   2936  HB  THR   177       7.699 -22.915  -5.917  0.00-17.00           H  
ATOM   2937  CG2 THR   177       9.424 -24.269  -6.278  0.00-17.00           C  
ATOM   2938 HG21 THR   177      10.056 -23.422  -5.903  0.00-17.00           H  
ATOM   2939 HG22 THR   177       9.903 -24.776  -7.033  0.00-17.00           H  
ATOM   2940 HG23 THR   177       9.300 -24.911  -5.438  0.00-17.00           H  
ATOM   2941  OG1 THR   177       8.421 -22.869  -7.773  0.00-17.00           O  
ATOM   2942  HG1 THR   177       7.583 -22.611  -8.171  0.00-17.00           H  
ATOM   2943  C   THR   177       5.501 -24.109  -7.189  0.00-17.00           C  
ATOM   2944  O   THR   177       5.336 -22.964  -7.568  0.00-17.00           O  
ATOM   2945  N   TRP   178       4.484 -24.972  -7.044  0.00-17.00           N  
ATOM   2946  H   TRP   178       4.734 -25.934  -6.870  0.00-17.00           H  
ATOM   2947  CA  TRP   178       3.051 -24.622  -6.991  0.00-17.00           C  
ATOM   2948  HA  TRP   178       3.008 -23.580  -6.595  0.00-17.00           H  
ATOM   2949  CB  TRP   178       2.310 -24.490  -8.358  0.00-17.00           C  
ATOM   2950  HB2 TRP   178       2.911 -23.811  -9.002  0.00-17.00           H  
ATOM   2951  HB3 TRP   178       2.237 -25.515  -8.763  0.00-17.00           H  
ATOM   2952  CG  TRP   178       0.882 -24.012  -8.261  0.00-17.00           C  
ATOM   2953  CD1 TRP   178       0.260 -23.557  -7.132  0.00-17.00           C  
ATOM   2954  HD1 TRP   178       0.669 -23.515  -6.139  0.00-17.00           H  
ATOM   2955  NE1 TRP   178      -1.013 -23.260  -7.459  0.00-17.00           N  
ATOM   2956  HE1 TRP   178      -1.654 -23.047  -6.703  0.00-17.00           H  
ATOM   2957  CE2 TRP   178      -1.334 -23.447  -8.750  0.00-17.00           C  
ATOM   2958  CZ2 TRP   178      -2.506 -23.354  -9.464  0.00-17.00           C  
ATOM   2959  HZ2 TRP   178      -3.445 -23.045  -9.011  0.00-17.00           H  
ATOM   2960  CH2 TRP   178      -2.499 -23.653 -10.878  0.00-17.00           C  
ATOM   2961  HH2 TRP   178      -3.381 -23.491 -11.464  0.00-17.00           H  
ATOM   2962  CZ3 TRP   178      -1.250 -23.907 -11.524  0.00-17.00           C  
ATOM   2963  HZ3 TRP   178      -1.089 -23.986 -12.636  0.00-17.00           H  
ATOM   2964  CE3 TRP   178      -0.126 -23.940 -10.708  0.00-17.00           C  
ATOM   2965  HE3 TRP   178       0.801 -24.184 -11.199  0.00-17.00           H  
ATOM   2966  CD2 TRP   178      -0.109 -23.868  -9.296  0.00-17.00           C  
ATOM   2967  C   TRP   178       2.370 -25.391  -5.855  0.00-17.00           C  
ATOM   2968  O   TRP   178       1.968 -26.530  -6.086  0.00-17.00           O  
ATOM   2969  N   PRO   179       2.302 -24.804  -4.613  0.00-17.00           N  
ATOM   2970  CD  PRO   179       2.795 -23.487  -4.186  0.00-17.00           C  
ATOM   2971  HD2 PRO   179       3.854 -23.418  -4.185  0.00-17.00           H  
ATOM   2972  HD3 PRO   179       2.355 -22.635  -4.657  0.00-17.00           H  
ATOM   2973  CG  PRO   179       2.613 -23.443  -2.629  0.00-17.00           C  
ATOM   2974  HG2 PRO   179       3.473 -23.091  -2.172  0.00-17.00           H  
ATOM   2975  HG3 PRO   179       1.804 -22.819  -2.353  0.00-17.00           H  
ATOM   2976  CB  PRO   179       2.174 -24.815  -2.187  0.00-17.00           C  
ATOM   2977  HB2 PRO   179       2.945 -25.238  -1.558  0.00-17.00           H  
ATOM   2978  HB3 PRO   179       1.281 -24.854  -1.531  0.00-17.00           H  
ATOM   2979  CA  PRO   179       1.856 -25.617  -3.461  0.00-17.00           C  
ATOM   2980  HA  PRO   179       2.550 -26.436  -3.474  0.00-17.00           H  
ATOM   2981  C   PRO   179       0.378 -25.940  -3.615  0.00-17.00           C  
ATOM   2982  O   PRO   179      -0.427 -25.252  -4.282  0.00-17.00           O  
ATOM   2983  N   ASP   180      -0.040 -27.003  -2.887  0.00-17.00           N  
ATOM   2984  H   ASP   180       0.682 -27.461  -2.374  0.00-17.00           H  
ATOM   2985  CA  ASP   180      -1.404 -27.519  -2.888  0.00-17.00           C  
ATOM   2986  HA  ASP   180      -1.830 -27.219  -3.844  0.00-17.00           H  
ATOM   2987  CB  ASP   180      -1.308 -28.957  -2.486  0.00-17.00           C  
ATOM   2988  HB2 ASP   180      -0.660 -29.431  -3.202  0.00-17.00           H  
ATOM   2989  HB3 ASP   180      -0.848 -29.070  -1.481  0.00-17.00           H  
ATOM   2990  CG  ASP   180      -2.628 -29.732  -2.678  0.00-17.00           C  
ATOM   2991  OD1 ASP   180      -3.580 -29.116  -3.267  0.00-17.00           O  
ATOM   2992  OD2 ASP   180      -2.709 -30.856  -2.153  0.00-17.00           O  
ATOM   2993  C   ASP   180      -2.256 -26.721  -1.907  0.00-17.00           C  
ATOM   2994  O   ASP   180      -1.720 -26.330  -0.900  0.00-17.00           O  
ATOM   2995  N   PHE   181      -3.575 -26.439  -2.120  0.00-17.00           N  
ATOM   2996  H   PHE   181      -3.989 -26.899  -2.969  0.00-17.00           H  
ATOM   2997  CA  PHE   181      -4.359 -25.353  -1.575  0.00-17.00           C  
ATOM   2998  HA  PHE   181      -5.246 -25.096  -2.151  0.00-17.00           H  
ATOM   2999  CB  PHE   181      -4.880 -25.790  -0.193  0.00-17.00           C  
ATOM   3000  HB2 PHE   181      -4.051 -25.691   0.447  0.00-17.00           H  
ATOM   3001  HB3 PHE   181      -5.137 -26.817  -0.261  0.00-17.00           H  
ATOM   3002  CG  PHE   181      -6.147 -25.202   0.398  0.00-17.00           C  
ATOM   3003  CD1 PHE   181      -7.371 -25.765   0.080  0.00-17.00           C  
ATOM   3004  HD1 PHE   181      -7.483 -26.624  -0.471  0.00-17.00           H  
ATOM   3005  CE1 PHE   181      -8.543 -25.320   0.765  0.00-17.00           C  
ATOM   3006  HE1 PHE   181      -9.451 -25.793   0.495  0.00-17.00           H  
ATOM   3007  CZ  PHE   181      -8.452 -24.248   1.640  0.00-17.00           C  
ATOM   3008  HZ  PHE   181      -9.288 -23.772   2.109  0.00-17.00           H  
ATOM   3009  CE2 PHE   181      -7.182 -23.647   1.850  0.00-17.00           C  
ATOM   3010  HE2 PHE   181      -7.113 -22.867   2.529  0.00-17.00           H  
ATOM   3011  CD2 PHE   181      -6.033 -24.176   1.306  0.00-17.00           C  
ATOM   3012  HD2 PHE   181      -5.158 -23.652   1.436  0.00-17.00           H  
ATOM   3013  C   PHE   181      -3.619 -24.038  -1.577  0.00-17.00           C  
ATOM   3014  O   PHE   181      -3.289 -23.460  -0.490  0.00-17.00           O  
ATOM   3015  N   GLY   182      -3.154 -23.660  -2.759  0.00-17.00           N  
ATOM   3016  H   GLY   182      -3.288 -24.200  -3.555  0.00-17.00           H  
ATOM   3017  CA  GLY   182      -2.315 -22.532  -3.043  0.00-17.00           C  
ATOM   3018  HA2 GLY   182      -2.686 -21.710  -2.486  0.00-17.00           H  
ATOM   3019  HA3 GLY   182      -1.332 -22.712  -2.849  0.00-17.00           H  
ATOM   3020  C   GLY   182      -2.273 -22.195  -4.510  0.00-17.00           C  
ATOM   3021  O   GLY   182      -2.986 -22.804  -5.329  0.00-17.00           O  
ATOM   3022  N   VAL   183      -1.586 -21.079  -4.853  0.00-17.00           N  
ATOM   3023  H   VAL   183      -0.906 -20.703  -4.133  0.00-17.00           H  
ATOM   3024  CA  VAL   183      -1.629 -20.372  -6.175  0.00-17.00           C  
ATOM   3025  HA  VAL   183      -2.253 -20.908  -6.928  0.00-17.00           H  
ATOM   3026  CB  VAL   183      -2.297 -18.993  -5.968  0.00-17.00           C  
ATOM   3027  HB  VAL   183      -2.102 -18.465  -6.880  0.00-17.00           H  
ATOM   3028  CG1 VAL   183      -3.910 -19.170  -5.947  0.00-17.00           C  
ATOM   3029 HG11 VAL   183      -4.451 -18.286  -5.803  0.00-17.00           H  
ATOM   3030 HG12 VAL   183      -4.183 -19.867  -5.190  0.00-17.00           H  
ATOM   3031 HG13 VAL   183      -4.158 -19.595  -6.943  0.00-17.00           H  
ATOM   3032  CG2 VAL   183      -1.861 -18.070  -4.825  0.00-17.00           C  
ATOM   3033 HG21 VAL   183      -2.090 -18.445  -3.811  0.00-17.00           H  
ATOM   3034 HG22 VAL   183      -0.801 -17.981  -4.778  0.00-17.00           H  
ATOM   3035 HG23 VAL   183      -2.229 -17.094  -4.876  0.00-17.00           H  
ATOM   3036  C   VAL   183      -0.155 -20.226  -6.651  0.00-17.00           C  
ATOM   3037  O   VAL   183       0.734 -20.222  -5.798  0.00-17.00           O  
ATOM   3038  N   PRO   184       0.161 -20.192  -7.954  0.00-17.00           N  
ATOM   3039  CD  PRO   184      -0.849 -20.114  -9.023  0.00-17.00           C  
ATOM   3040  HD2 PRO   184      -1.368 -19.207  -8.905  0.00-17.00           H  
ATOM   3041  HD3 PRO   184      -1.613 -20.943  -8.974  0.00-17.00           H  
ATOM   3042  CG  PRO   184      -0.103 -20.075 -10.349  0.00-17.00           C  
ATOM   3043  HG2 PRO   184      -0.535 -20.744 -11.153  0.00-17.00           H  
ATOM   3044  HG3 PRO   184      -0.061 -19.055 -10.681  0.00-17.00           H  
ATOM   3045  CB  PRO   184       1.264 -20.567  -9.902  0.00-17.00           C  
ATOM   3046  HB2 PRO   184       1.433 -21.689  -9.855  0.00-17.00           H  
ATOM   3047  HB3 PRO   184       1.983 -20.166 -10.612  0.00-17.00           H  
ATOM   3048  CA  PRO   184       1.515 -20.082  -8.482  0.00-17.00           C  
ATOM   3049  HA  PRO   184       2.147 -20.892  -7.963  0.00-17.00           H  
ATOM   3050  C   PRO   184       2.124 -18.663  -8.306  0.00-17.00           C  
ATOM   3051  O   PRO   184       1.451 -17.714  -7.890  0.00-17.00           O  
ATOM   3052  N   GLU   185       3.420 -18.549  -8.590  0.00-17.00           N  
ATOM   3053  H   GLU   185       3.849 -19.374  -8.860  0.00-17.00           H  
ATOM   3054  CA  GLU   185       4.226 -17.437  -8.235  0.00-17.00           C  
ATOM   3055  HA  GLU   185       4.318 -17.353  -7.197  0.00-17.00           H  
ATOM   3056  CB  GLU   185       5.669 -17.678  -8.742  0.00-17.00           C  
ATOM   3057  HB2 GLU   185       6.215 -16.745  -8.546  0.00-17.00           H  
ATOM   3058  HB3 GLU   185       5.672 -17.722  -9.801  0.00-17.00           H  
ATOM   3059  CG  GLU   185       6.416 -18.885  -8.187  0.00-17.00           C  
ATOM   3060  HG2 GLU   185       7.325 -19.043  -8.762  0.00-17.00           H  
ATOM   3061  HG3 GLU   185       5.805 -19.830  -8.303  0.00-17.00           H  
ATOM   3062  CD  GLU   185       6.847 -18.634  -6.719  0.00-17.00           C  
ATOM   3063  OE1 GLU   185       6.542 -19.497  -5.880  0.00-17.00           O  
ATOM   3064  OE2 GLU   185       7.670 -17.721  -6.461  0.00-17.00           O  
ATOM   3065  C   GLU   185       3.624 -16.022  -8.631  0.00-17.00           C  
ATOM   3066  O   GLU   185       3.524 -15.170  -7.775  0.00-17.00           O  
ATOM   3067  N   SER   186       3.290 -15.805  -9.885  0.00-17.00           N  
ATOM   3068  H   SER   186       3.351 -16.523 -10.620  0.00-17.00           H  
ATOM   3069  CA  SER   186       2.582 -14.545 -10.321  0.00-17.00           C  
ATOM   3070  HA  SER   186       1.954 -14.107  -9.520  0.00-17.00           H  
ATOM   3071  CB  SER   186       3.736 -13.523 -10.698  0.00-17.00           C  
ATOM   3072  HB2 SER   186       3.325 -12.632 -11.010  0.00-17.00           H  
ATOM   3073  HB3 SER   186       4.463 -13.461  -9.890  0.00-17.00           H  
ATOM   3074  OG  SER   186       4.483 -14.025 -11.831  0.00-17.00           O  
ATOM   3075  HG  SER   186       5.236 -13.456 -12.001  0.00-17.00           H  
ATOM   3076  C   SER   186       1.806 -14.899 -11.597  0.00-17.00           C  
ATOM   3077  O   SER   186       2.230 -15.875 -12.209  0.00-17.00           O  
ATOM   3078  N   PRO   187       0.777 -14.134 -12.072  0.00-17.00           N  
ATOM   3079  CD  PRO   187       0.253 -13.066 -11.267  0.00-17.00           C  
ATOM   3080  HD2 PRO   187      -0.055 -13.319 -10.213  0.00-17.00           H  
ATOM   3081  HD3 PRO   187       0.843 -12.117 -11.052  0.00-17.00           H  
ATOM   3082  CG  PRO   187      -0.878 -12.507 -12.064  0.00-17.00           C  
ATOM   3083  HG2 PRO   187      -1.844 -12.709 -11.674  0.00-17.00           H  
ATOM   3084  HG3 PRO   187      -0.789 -11.413 -11.954  0.00-17.00           H  
ATOM   3085  CB  PRO   187      -0.808 -12.988 -13.551  0.00-17.00           C  
ATOM   3086  HB2 PRO   187      -1.757 -13.338 -13.846  0.00-17.00           H  
ATOM   3087  HB3 PRO   187      -0.399 -12.167 -14.224  0.00-17.00           H  
ATOM   3088  CA  PRO   187       0.206 -14.151 -13.388  0.00-17.00           C  
ATOM   3089  HA  PRO   187      -0.478 -15.044 -13.458  0.00-17.00           H  
ATOM   3090  C   PRO   187       1.183 -14.262 -14.523  0.00-17.00           C  
ATOM   3091  O   PRO   187       1.061 -15.125 -15.354  0.00-17.00           O  
ATOM   3092  N   ALA   188       2.218 -13.439 -14.611  0.00-17.00           N  
ATOM   3093  H   ALA   188       2.119 -12.681 -13.976  0.00-17.00           H  
ATOM   3094  CA  ALA   188       3.507 -13.480 -15.409  0.00-17.00           C  
ATOM   3095  HA  ALA   188       3.256 -13.287 -16.432  0.00-17.00           H  
ATOM   3096  CB  ALA   188       4.433 -12.352 -14.975  0.00-17.00           C  
ATOM   3097  HB1 ALA   188       4.821 -12.395 -14.003  0.00-17.00           H  
ATOM   3098  HB2 ALA   188       3.911 -11.429 -15.009  0.00-17.00           H  
ATOM   3099  HB3 ALA   188       5.247 -12.369 -15.612  0.00-17.00           H  
ATOM   3100  C   ALA   188       4.083 -14.902 -15.353  0.00-17.00           C  
ATOM   3101  O   ALA   188       4.588 -15.395 -16.351  0.00-17.00           O  
ATOM   3102  N   SER   189       4.278 -15.482 -14.124  0.00-17.00           N  
ATOM   3103  H   SER   189       4.197 -14.927 -13.287  0.00-17.00           H  
ATOM   3104  CA  SER   189       4.918 -16.764 -14.028  0.00-17.00           C  
ATOM   3105  HA  SER   189       5.728 -16.804 -14.807  0.00-17.00           H  
ATOM   3106  CB  SER   189       5.400 -17.024 -12.598  0.00-17.00           C  
ATOM   3107  HB2 SER   189       4.627 -17.055 -11.827  0.00-17.00           H  
ATOM   3108  HB3 SER   189       5.828 -18.052 -12.595  0.00-17.00           H  
ATOM   3109  OG  SER   189       6.492 -16.134 -12.203  0.00-17.00           O  
ATOM   3110  HG  SER   189       6.091 -15.313 -11.994  0.00-17.00           H  
ATOM   3111  C   SER   189       4.057 -17.937 -14.595  0.00-17.00           C  
ATOM   3112  O   SER   189       4.543 -18.804 -15.366  0.00-17.00           O  
ATOM   3113  N   PHE   190       2.729 -17.818 -14.225  0.00-17.00           N  
ATOM   3114  H   PHE   190       2.533 -16.984 -13.587  0.00-17.00           H  
ATOM   3115  CA  PHE   190       1.578 -18.725 -14.697  0.00-17.00           C  
ATOM   3116  HA  PHE   190       1.826 -19.702 -14.308  0.00-17.00           H  
ATOM   3117  CB  PHE   190       0.289 -18.240 -14.014  0.00-17.00           C  
ATOM   3118  HB2 PHE   190       0.544 -18.110 -12.953  0.00-17.00           H  
ATOM   3119  HB3 PHE   190       0.134 -17.279 -14.352  0.00-17.00           H  
ATOM   3120  CG  PHE   190      -1.071 -18.964 -14.139  0.00-17.00           C  
ATOM   3121  CD1 PHE   190      -1.796 -19.069 -12.980  0.00-17.00           C  
ATOM   3122  HD1 PHE   190      -1.437 -18.672 -12.099  0.00-17.00           H  
ATOM   3123  CE1 PHE   190      -2.975 -19.803 -13.003  0.00-17.00           C  
ATOM   3124  HE1 PHE   190      -3.492 -19.862 -12.065  0.00-17.00           H  
ATOM   3125  CZ  PHE   190      -3.522 -20.260 -14.212  0.00-17.00           C  
ATOM   3126  HZ  PHE   190      -4.500 -20.692 -14.111  0.00-17.00           H  
ATOM   3127  CE2 PHE   190      -2.835 -20.139 -15.377  0.00-17.00           C  
ATOM   3128  HE2 PHE   190      -3.215 -20.577 -16.279  0.00-17.00           H  
ATOM   3129  CD2 PHE   190      -1.578 -19.467 -15.345  0.00-17.00           C  
ATOM   3130  HD2 PHE   190      -1.054 -19.254 -16.278  0.00-17.00           H  
ATOM   3131  C   PHE   190       1.505 -18.692 -16.227  0.00-17.00           C  
ATOM   3132  O   PHE   190       1.288 -19.677 -16.878  0.00-17.00           O  
ATOM   3133  N   LEU   191       1.643 -17.464 -16.794  0.00-17.00           N  
ATOM   3134  H   LEU   191       1.893 -16.663 -16.198  0.00-17.00           H  
ATOM   3135  CA  LEU   191       1.483 -17.216 -18.218  0.00-17.00           C  
ATOM   3136  HA  LEU   191       0.642 -17.837 -18.555  0.00-17.00           H  
ATOM   3137  CB  LEU   191       1.163 -15.703 -18.338  0.00-17.00           C  
ATOM   3138  HB2 LEU   191       1.567 -15.428 -19.284  0.00-17.00           H  
ATOM   3139  HB3 LEU   191       1.713 -15.084 -17.707  0.00-17.00           H  
ATOM   3140  CG  LEU   191      -0.400 -15.342 -18.451  0.00-17.00           C  
ATOM   3141  HG  LEU   191      -1.077 -15.775 -17.779  0.00-17.00           H  
ATOM   3142  CD1 LEU   191      -0.603 -13.799 -18.163  0.00-17.00           C  
ATOM   3143 HD11 LEU   191      -0.699 -13.454 -17.110  0.00-17.00           H  
ATOM   3144 HD12 LEU   191       0.201 -13.209 -18.619  0.00-17.00           H  
ATOM   3145 HD13 LEU   191      -1.500 -13.548 -18.756  0.00-17.00           H  
ATOM   3146  CD2 LEU   191      -0.924 -15.650 -19.878  0.00-17.00           C  
ATOM   3147 HD21 LEU   191      -0.468 -14.962 -20.676  0.00-17.00           H  
ATOM   3148 HD22 LEU   191      -0.863 -16.666 -20.137  0.00-17.00           H  
ATOM   3149 HD23 LEU   191      -1.940 -15.486 -19.855  0.00-17.00           H  
ATOM   3150  C   LEU   191       2.704 -17.514 -19.119  0.00-17.00           C  
ATOM   3151  O   LEU   191       2.546 -18.083 -20.241  0.00-17.00           O  
ATOM   3152  N   ASN   192       3.912 -17.276 -18.660  0.00-17.00           N  
ATOM   3153  H   ASN   192       3.958 -16.801 -17.800  0.00-17.00           H  
ATOM   3154  CA  ASN   192       5.156 -17.765 -19.293  0.00-17.00           C  
ATOM   3155  HA  ASN   192       5.055 -17.305 -20.230  0.00-17.00           H  
ATOM   3156  CB  ASN   192       6.376 -17.285 -18.507  0.00-17.00           C  
ATOM   3157  HB2 ASN   192       6.387 -16.231 -18.182  0.00-17.00           H  
ATOM   3158  HB3 ASN   192       6.461 -17.809 -17.516  0.00-17.00           H  
ATOM   3159  CG  ASN   192       7.704 -17.541 -19.239  0.00-17.00           C  
ATOM   3160  OD1 ASN   192       7.965 -17.044 -20.312  0.00-17.00           O  
ATOM   3161  ND2 ASN   192       8.522 -18.277 -18.508  0.00-17.00           N  
ATOM   3162 HD21 ASN   192       8.431 -18.445 -17.515  0.00-17.00           H  
ATOM   3163 HD22 ASN   192       9.382 -18.735 -18.935  0.00-17.00           H  
ATOM   3164  C   ASN   192       5.133 -19.337 -19.439  0.00-17.00           C  
ATOM   3165  O   ASN   192       5.449 -19.791 -20.495  0.00-17.00           O  
ATOM   3166  N   PHE   193       4.665 -20.060 -18.402  0.00-17.00           N  
ATOM   3167  H   PHE   193       4.371 -19.502 -17.647  0.00-17.00           H  
ATOM   3168  CA  PHE   193       4.520 -21.545 -18.404  0.00-17.00           C  
ATOM   3169  HA  PHE   193       5.585 -21.873 -18.669  0.00-17.00           H  
ATOM   3170  CB  PHE   193       4.199 -21.978 -16.936  0.00-17.00           C  
ATOM   3171  HB2 PHE   193       5.012 -21.469 -16.324  0.00-17.00           H  
ATOM   3172  HB3 PHE   193       3.224 -21.567 -16.640  0.00-17.00           H  
ATOM   3173  CG  PHE   193       4.111 -23.493 -16.742  0.00-17.00           C  
ATOM   3174  CD1 PHE   193       5.270 -24.287 -16.530  0.00-17.00           C  
ATOM   3175  HD1 PHE   193       6.205 -23.789 -16.677  0.00-17.00           H  
ATOM   3176  CE1 PHE   193       5.231 -25.649 -16.163  0.00-17.00           C  
ATOM   3177  HE1 PHE   193       6.115 -26.213 -15.954  0.00-17.00           H  
ATOM   3178  CZ  PHE   193       3.908 -26.279 -16.118  0.00-17.00           C  
ATOM   3179  HZ  PHE   193       3.770 -27.360 -16.038  0.00-17.00           H  
ATOM   3180  CE2 PHE   193       2.767 -25.490 -16.478  0.00-17.00           C  
ATOM   3181  HE2 PHE   193       1.792 -25.979 -16.537  0.00-17.00           H  
ATOM   3182  CD2 PHE   193       2.859 -24.100 -16.756  0.00-17.00           C  
ATOM   3183  HD2 PHE   193       1.947 -23.539 -16.872  0.00-17.00           H  
ATOM   3184  C   PHE   193       3.541 -22.060 -19.442  0.00-17.00           C  
ATOM   3185  O   PHE   193       3.887 -22.747 -20.345  0.00-17.00           O  
ATOM   3186  N   LEU   194       2.266 -21.607 -19.360  0.00-17.00           N  
ATOM   3187  H   LEU   194       2.100 -21.002 -18.522  0.00-17.00           H  
ATOM   3188  CA  LEU   194       1.186 -21.739 -20.357  0.00-17.00           C  
ATOM   3189  HA  LEU   194       0.723 -22.710 -20.274  0.00-17.00           H  
ATOM   3190  CB  LEU   194       0.151 -20.626 -19.907  0.00-17.00           C  
ATOM   3191  HB2 LEU   194       0.154 -20.654 -18.806  0.00-17.00           H  
ATOM   3192  HB3 LEU   194       0.503 -19.647 -20.112  0.00-17.00           H  
ATOM   3193  CG  LEU   194      -1.361 -20.554 -20.319  0.00-17.00           C  
ATOM   3194  HG  LEU   194      -1.789 -21.541 -20.188  0.00-17.00           H  
ATOM   3195  CD1 LEU   194      -2.288 -19.633 -19.469  0.00-17.00           C  
ATOM   3196 HD11 LEU   194      -3.322 -19.657 -19.811  0.00-17.00           H  
ATOM   3197 HD12 LEU   194      -2.341 -19.964 -18.435  0.00-17.00           H  
ATOM   3198 HD13 LEU   194      -2.048 -18.597 -19.419  0.00-17.00           H  
ATOM   3199  CD2 LEU   194      -1.573 -20.184 -21.816  0.00-17.00           C  
ATOM   3200 HD21 LEU   194      -1.100 -19.242 -22.043  0.00-17.00           H  
ATOM   3201 HD22 LEU   194      -2.625 -20.108 -22.119  0.00-17.00           H  
ATOM   3202 HD23 LEU   194      -1.040 -20.832 -22.454  0.00-17.00           H  
ATOM   3203  C   LEU   194       1.584 -21.510 -21.830  0.00-17.00           C  
ATOM   3204  O   LEU   194       1.359 -22.362 -22.692  0.00-17.00           O  
ATOM   3205  N   PHE   195       2.233 -20.391 -22.160  0.00-17.00           N  
ATOM   3206  H   PHE   195       2.421 -19.708 -21.487  0.00-17.00           H  
ATOM   3207  CA  PHE   195       2.784 -20.060 -23.488  0.00-17.00           C  
ATOM   3208  HA  PHE   195       1.941 -20.297 -24.170  0.00-17.00           H  
ATOM   3209  CB  PHE   195       3.038 -18.541 -23.608  0.00-17.00           C  
ATOM   3210  HB2 PHE   195       3.795 -18.262 -24.338  0.00-17.00           H  
ATOM   3211  HB3 PHE   195       3.482 -18.094 -22.707  0.00-17.00           H  
ATOM   3212  CG  PHE   195       1.812 -17.754 -23.933  0.00-17.00           C  
ATOM   3213  CD1 PHE   195       0.852 -17.550 -22.986  0.00-17.00           C  
ATOM   3214  HD1 PHE   195       0.975 -17.974 -22.036  0.00-17.00           H  
ATOM   3215  CE1 PHE   195      -0.331 -16.937 -23.225  0.00-17.00           C  
ATOM   3216  HE1 PHE   195      -1.074 -16.989 -22.510  0.00-17.00           H  
ATOM   3217  CZ  PHE   195      -0.604 -16.491 -24.545  0.00-17.00           C  
ATOM   3218  HZ  PHE   195      -1.619 -16.049 -24.798  0.00-17.00           H  
ATOM   3219  CE2 PHE   195       0.357 -16.707 -25.558  0.00-17.00           C  
ATOM   3220  HE2 PHE   195       0.148 -16.322 -26.537  0.00-17.00           H  
ATOM   3221  CD2 PHE   195       1.540 -17.373 -25.243  0.00-17.00           C  
ATOM   3222  HD2 PHE   195       2.209 -17.641 -26.013  0.00-17.00           H  
ATOM   3223  C   PHE   195       3.951 -21.004 -23.912  0.00-17.00           C  
ATOM   3224  O   PHE   195       4.069 -21.366 -25.074  0.00-17.00           O  
ATOM   3225  N   LYN   196       4.798 -21.461 -23.014  0.00-17.00           N  
ATOM   3226  H   LYN   196       4.574 -21.267 -22.033  0.00-17.00           H  
ATOM   3227  CA  LYN   196       5.796 -22.400 -23.214  0.00-17.00           C  
ATOM   3228  HA  LYN   196       6.442 -22.103 -23.997  0.00-17.00           H  
ATOM   3229  CB  LYN   196       6.684 -22.580 -21.926  0.00-17.00           C  
ATOM   3230  HB2 LYN   196       6.163 -23.038 -21.020  0.00-17.00           H  
ATOM   3231  HB3 LYN   196       6.836 -21.491 -21.613  0.00-17.00           H  
ATOM   3232  CG  LYN   196       7.999 -23.303 -22.182  0.00-17.00           C  
ATOM   3233  HG2 LYN   196       7.841 -24.136 -22.799  0.00-17.00           H  
ATOM   3234  HG3 LYN   196       8.375 -23.728 -21.224  0.00-17.00           H  
ATOM   3235  CD  LYN   196       9.095 -22.328 -22.619  0.00-17.00           C  
ATOM   3236  HD2 LYN   196       9.329 -21.690 -21.797  0.00-17.00           H  
ATOM   3237  HD3 LYN   196       8.755 -21.670 -23.411  0.00-17.00           H  
ATOM   3238  CE  LYN   196      10.313 -23.168 -23.095  0.00-17.00           C  
ATOM   3239  HE2 LYN   196      10.407 -24.096 -22.594  0.00-17.00           H  
ATOM   3240  HE3 LYN   196      10.115 -23.372 -24.141  0.00-17.00           H  
ATOM   3241  NZ  LYN   196      11.533 -22.435 -23.055  0.00-17.00           N  
ATOM   3242  HZ1 LYN   196      11.985 -22.489 -22.148  0.00-17.00           H  
ATOM   3243  HZ2 LYN   196      11.346 -21.475 -23.255  0.00-17.00           H  
ATOM   3244  C   LYN   196       5.263 -23.838 -23.580  0.00-17.00           C  
ATOM   3245  O   LYN   196       5.808 -24.657 -24.382  0.00-17.00           O  
ATOM   3246  N   VAL   197       4.165 -24.203 -22.905  0.00-17.00           N  
ATOM   3247  H   VAL   197       3.814 -23.505 -22.214  0.00-17.00           H  
ATOM   3248  CA  VAL   197       3.402 -25.398 -23.184  0.00-17.00           C  
ATOM   3249  HA  VAL   197       4.133 -26.296 -23.192  0.00-17.00           H  
ATOM   3250  CB  VAL   197       2.394 -25.582 -21.983  0.00-17.00           C  
ATOM   3251  HB  VAL   197       2.018 -24.574 -21.746  0.00-17.00           H  
ATOM   3252  CG1 VAL   197       1.131 -26.439 -22.298  0.00-17.00           C  
ATOM   3253 HG11 VAL   197       0.418 -25.931 -22.936  0.00-17.00           H  
ATOM   3254 HG12 VAL   197       0.644 -26.712 -21.409  0.00-17.00           H  
ATOM   3255 HG13 VAL   197       1.398 -27.305 -22.782  0.00-17.00           H  
ATOM   3256  CG2 VAL   197       3.097 -26.166 -20.713  0.00-17.00           C  
ATOM   3257 HG21 VAL   197       2.433 -26.346 -19.842  0.00-17.00           H  
ATOM   3258 HG22 VAL   197       3.841 -25.523 -20.303  0.00-17.00           H  
ATOM   3259 HG23 VAL   197       3.539 -27.114 -21.016  0.00-17.00           H  
ATOM   3260  C   VAL   197       2.713 -25.373 -24.553  0.00-17.00           C  
ATOM   3261  O   VAL   197       2.764 -26.338 -25.321  0.00-17.00           O  
ATOM   3262  N   ARN   198       2.073 -24.251 -24.947  0.00-17.00           N  
ATOM   3263  H   ARN   198       1.964 -23.467 -24.267  0.00-17.00           H  
ATOM   3264  CA  ARN   198       1.594 -24.000 -26.283  0.00-17.00           C  
ATOM   3265  HA  ARN   198       0.747 -24.643 -26.414  0.00-17.00           H  
ATOM   3266  CB  ARN   198       0.992 -22.530 -26.328  0.00-17.00           C  
ATOM   3267  HB2 ARN   198       0.871 -22.259 -27.401  0.00-17.00           H  
ATOM   3268  HB3 ARN   198       1.677 -21.726 -26.015  0.00-17.00           H  
ATOM   3269  CG  ARN   198      -0.363 -22.454 -25.582  0.00-17.00           C  
ATOM   3270  HG2 ARN   198      -1.017 -23.163 -26.046  0.00-17.00           H  
ATOM   3271  HG3 ARN   198      -0.225 -22.621 -24.533  0.00-17.00           H  
ATOM   3272  CD  ARN   198      -0.989 -21.029 -25.715  0.00-17.00           C  
ATOM   3273  HD2 ARN   198      -0.492 -20.241 -25.109  0.00-17.00           H  
ATOM   3274  HD3 ARN   198      -0.942 -20.685 -26.757  0.00-17.00           H  
ATOM   3275  NE  ARN   198      -2.382 -21.070 -25.456  0.00-17.00           N  
ATOM   3276  HE  ARN   198      -2.686 -21.540 -24.549  0.00-17.00           H  
ATOM   3277  CZ  ARN   198      -3.385 -20.122 -25.868  0.00-17.00           C  
ATOM   3278  NH1 ARN   198      -3.252 -19.434 -26.919  0.00-17.00           N  
ATOM   3279 HH11 ARN   198      -4.056 -18.965 -27.225  0.00-17.00           H  
ATOM   3280  NH2 ARN   198      -4.616 -20.139 -25.222  0.00-17.00           N  
ATOM   3281 HH21 ARN   198      -4.654 -20.635 -24.348  0.00-17.00           H  
ATOM   3282 HH22 ARN   198      -5.092 -19.213 -25.018  0.00-17.00           H  
ATOM   3283  C   ARN   198       2.658 -24.053 -27.414  0.00-17.00           C  
ATOM   3284  O   ARN   198       2.518 -24.655 -28.487  0.00-17.00           O  
ATOM   3285  N   GLH   199       3.798 -23.414 -27.171  0.00-17.00           N  
ATOM   3286  H   GLH   199       4.012 -23.017 -26.220  0.00-17.00           H  
ATOM   3287  CA  GLH   199       4.741 -23.168 -28.254  0.00-17.00           C  
ATOM   3288  HA  GLH   199       4.297 -22.836 -29.089  0.00-17.00           H  
ATOM   3289  CB  GLH   199       5.702 -22.095 -27.841  0.00-17.00           C  
ATOM   3290  HB2 GLH   199       6.271 -22.347 -26.979  0.00-17.00           H  
ATOM   3291  HB3 GLH   199       6.470 -22.024 -28.577  0.00-17.00           H  
ATOM   3292  CG  GLH   199       5.080 -20.719 -27.654  0.00-17.00           C  
ATOM   3293  HG2 GLH   199       4.277 -20.727 -26.882  0.00-17.00           H  
ATOM   3294  HG3 GLH   199       4.489 -20.474 -28.558  0.00-17.00           H  
ATOM   3295  CD  GLH   199       6.084 -19.542 -27.500  0.00-17.00           C  
ATOM   3296  OE1 GLH   199       7.356 -19.877 -27.120  0.00-17.00           O  
ATOM   3297  OE2 GLH   199       5.670 -18.427 -27.739  0.00-17.00           O  
ATOM   3298  HE1 GLH   199       7.535 -19.417 -26.326  0.00-17.00           H  
ATOM   3299  C   GLH   199       5.477 -24.455 -28.664  0.00-17.00           C  
ATOM   3300  O   GLH   199       6.240 -24.520 -29.620  0.00-17.00           O  
ATOM   3301  N   SER   200       5.251 -25.461 -27.792  0.00-17.00           N  
ATOM   3302  H   SER   200       4.997 -25.271 -26.820  0.00-17.00           H  
ATOM   3303  CA  SER   200       5.836 -26.789 -27.952  0.00-17.00           C  
ATOM   3304  HA  SER   200       6.829 -26.635 -28.477  0.00-17.00           H  
ATOM   3305  CB  SER   200       5.888 -27.461 -26.584  0.00-17.00           C  
ATOM   3306  HB2 SER   200       6.531 -28.236 -26.683  0.00-17.00           H  
ATOM   3307  HB3 SER   200       6.090 -26.758 -25.815  0.00-17.00           H  
ATOM   3308  OG  SER   200       4.617 -27.992 -26.329  0.00-17.00           O  
ATOM   3309  HG  SER   200       4.107 -27.288 -26.011  0.00-17.00           H  
ATOM   3310  C   SER   200       5.036 -27.554 -29.007  0.00-17.00           C  
ATOM   3311  O   SER   200       5.388 -28.638 -29.439  0.00-17.00           O  
ATOM   3312  N   GLY   201       3.792 -27.181 -29.190  0.00-17.00           N  
ATOM   3313  H   GLY   201       3.447 -26.374 -28.691  0.00-17.00           H  
ATOM   3314  CA  GLY   201       2.837 -27.868 -30.096  0.00-17.00           C  
ATOM   3315  HA2 GLY   201       3.334 -28.417 -30.928  0.00-17.00           H  
ATOM   3316  HA3 GLY   201       2.129 -27.186 -30.579  0.00-17.00           H  
ATOM   3317  C   GLY   201       2.033 -28.919 -29.342  0.00-17.00           C  
ATOM   3318  O   GLY   201       1.151 -29.522 -29.959  0.00-17.00           O  
ATOM   3319  N   SER   202       2.324 -29.043 -28.032  0.00-17.00           N  
ATOM   3320  H   SER   202       3.124 -28.589 -27.665  0.00-17.00           H  
ATOM   3321  CA  SER   202       1.627 -30.050 -27.230  0.00-17.00           C  
ATOM   3322  HA  SER   202       1.848 -30.960 -27.772  0.00-17.00           H  
ATOM   3323  CB  SER   202       2.237 -30.137 -25.855  0.00-17.00           C  
ATOM   3324  HB2 SER   202       1.659 -30.798 -25.153  0.00-17.00           H  
ATOM   3325  HB3 SER   202       2.274 -29.221 -25.341  0.00-17.00           H  
ATOM   3326  OG  SER   202       3.456 -30.728 -25.897  0.00-17.00           O  
ATOM   3327  HG  SER   202       4.124 -30.011 -25.915  0.00-17.00           H  
ATOM   3328  C   SER   202       0.061 -29.894 -27.297  0.00-17.00           C  
ATOM   3329  O   SER   202      -0.681 -30.836 -26.966  0.00-17.00           O  
ATOM   3330  N   LEU   203      -0.373 -28.685 -27.635  0.00-17.00           N  
ATOM   3331  H   LEU   203       0.274 -27.997 -27.998  0.00-17.00           H  
ATOM   3332  CA  LEU   203      -1.824 -28.288 -27.426  0.00-17.00           C  
ATOM   3333  HA  LEU   203      -2.373 -29.061 -26.871  0.00-17.00           H  
ATOM   3334  CB  LEU   203      -1.983 -26.914 -26.773  0.00-17.00           C  
ATOM   3335  HB2 LEU   203      -1.488 -26.173 -27.433  0.00-17.00           H  
ATOM   3336  HB3 LEU   203      -3.070 -26.789 -26.671  0.00-17.00           H  
ATOM   3337  CG  LEU   203      -1.373 -26.772 -25.356  0.00-17.00           C  
ATOM   3338  HG  LEU   203      -0.331 -26.587 -25.449  0.00-17.00           H  
ATOM   3339  CD1 LEU   203      -1.991 -25.586 -24.679  0.00-17.00           C  
ATOM   3340 HD11 LEU   203      -2.653 -24.954 -25.263  0.00-17.00           H  
ATOM   3341 HD12 LEU   203      -2.704 -25.969 -23.915  0.00-17.00           H  
ATOM   3342 HD13 LEU   203      -1.252 -24.994 -24.233  0.00-17.00           H  
ATOM   3343  CD2 LEU   203      -1.633 -28.022 -24.526  0.00-17.00           C  
ATOM   3344 HD21 LEU   203      -1.023 -28.854 -24.788  0.00-17.00           H  
ATOM   3345 HD22 LEU   203      -1.348 -27.872 -23.451  0.00-17.00           H  
ATOM   3346 HD23 LEU   203      -2.698 -28.282 -24.573  0.00-17.00           H  
ATOM   3347  C   LEU   203      -2.567 -28.307 -28.768  0.00-17.00           C  
ATOM   3348  O   LEU   203      -3.779 -28.042 -28.756  0.00-17.00           O  
ATOM   3349  N   SER   204      -1.856 -28.581 -29.848  0.00-17.00           N  
ATOM   3350  H   SER   204      -0.864 -28.856 -29.845  0.00-17.00           H  
ATOM   3351  CA  SER   204      -2.316 -28.463 -31.257  0.00-17.00           C  
ATOM   3352  HA  SER   204      -2.887 -27.554 -31.477  0.00-17.00           H  
ATOM   3353  CB  SER   204      -1.104 -28.592 -32.206  0.00-17.00           C  
ATOM   3354  HB2 SER   204      -0.804 -29.649 -32.227  0.00-17.00           H  
ATOM   3355  HB3 SER   204      -1.421 -28.293 -33.208  0.00-17.00           H  
ATOM   3356  OG  SER   204      -0.014 -27.776 -31.740  0.00-17.00           O  
ATOM   3357  HG  SER   204      -0.325 -26.973 -31.438  0.00-17.00           H  
ATOM   3358  C   SER   204      -3.271 -29.617 -31.509  0.00-17.00           C  
ATOM   3359  O   SER   204      -3.250 -30.676 -30.876  0.00-17.00           O  
ATOM   3360  N   PRO   205      -4.187 -29.388 -32.428  0.00-17.00           N  
ATOM   3361  CD  PRO   205      -4.377 -28.107 -33.068  0.00-17.00           C  
ATOM   3362  HD2 PRO   205      -3.403 -27.620 -33.279  0.00-17.00           H  
ATOM   3363  HD3 PRO   205      -4.843 -27.440 -32.434  0.00-17.00           H  
ATOM   3364  CG  PRO   205      -5.278 -28.387 -34.256  0.00-17.00           C  
ATOM   3365  HG2 PRO   205      -5.848 -27.581 -34.615  0.00-17.00           H  
ATOM   3366  HG3 PRO   205      -4.648 -28.761 -35.030  0.00-17.00           H  
ATOM   3367  CB  PRO   205      -6.141 -29.476 -33.737  0.00-17.00           C  
ATOM   3368  HB2 PRO   205      -6.918 -29.052 -33.140  0.00-17.00           H  
ATOM   3369  HB3 PRO   205      -6.564 -30.058 -34.537  0.00-17.00           H  
ATOM   3370  CA  PRO   205      -5.222 -30.327 -32.873  0.00-17.00           C  
ATOM   3371  HA  PRO   205      -5.801 -30.675 -31.995  0.00-17.00           H  
ATOM   3372  C   PRO   205      -4.702 -31.534 -33.652  0.00-17.00           C  
ATOM   3373  O   PRO   205      -5.427 -32.490 -33.767  0.00-17.00           O  
ATOM   3374  N   GLH   206      -3.532 -31.427 -34.248  0.00-17.00           N  
ATOM   3375  H   GLH   206      -2.843 -30.770 -33.983  0.00-17.00           H  
ATOM   3376  CA  GLH   206      -2.909 -32.574 -34.958  0.00-17.00           C  
ATOM   3377  HA  GLH   206      -3.735 -32.981 -35.528  0.00-17.00           H  
ATOM   3378  CB  GLH   206      -1.839 -32.187 -35.935  0.00-17.00           C  
ATOM   3379  HB2 GLH   206      -2.194 -31.383 -36.653  0.00-17.00           H  
ATOM   3380  HB3 GLH   206      -1.565 -33.113 -36.513  0.00-17.00           H  
ATOM   3381  CG  GLH   206      -0.528 -31.686 -35.286  0.00-17.00           C  
ATOM   3382  HG2 GLH   206       0.314 -31.794 -35.881  0.00-17.00           H  
ATOM   3383  HG3 GLH   206      -0.365 -32.201 -34.376  0.00-17.00           H  
ATOM   3384  CD  GLH   206      -0.649 -30.125 -34.900  0.00-17.00           C  
ATOM   3385  OE1 GLH   206       0.556 -29.546 -34.661  0.00-17.00           O  
ATOM   3386  OE2 GLH   206      -1.707 -29.570 -34.796  0.00-17.00           O  
ATOM   3387  HE1 GLH   206       0.504 -28.944 -33.932  0.00-17.00           H  
ATOM   3388  C   GLH   206      -2.433 -33.632 -33.965  0.00-17.00           C  
ATOM   3389  O   GLH   206      -2.089 -34.743 -34.393  0.00-17.00           O  
ATOM   3390  N   HIE   207      -2.405 -33.286 -32.664  0.00-17.00           N  
ATOM   3391  H   HIE   207      -2.398 -32.297 -32.432  0.00-17.00           H  
ATOM   3392  CA  HIE   207      -2.022 -34.325 -31.595  0.00-17.00           C  
ATOM   3393  HA  HIE   207      -1.725 -35.172 -32.146  0.00-17.00           H  
ATOM   3394  CB  HIE   207      -0.944 -33.693 -30.695  0.00-17.00           C  
ATOM   3395  HB2 HIE   207      -1.326 -32.881 -30.158  0.00-17.00           H  
ATOM   3396  HB3 HIE   207      -0.714 -34.416 -29.942  0.00-17.00           H  
ATOM   3397  CG  HIE   207       0.295 -33.389 -31.455  0.00-17.00           C  
ATOM   3398  ND1 HIE   207       1.008 -34.357 -32.181  0.00-17.00           N  
ATOM   3399  CE1 HIE   207       2.057 -33.724 -32.616  0.00-17.00           C  
ATOM   3400  HE1 HIE   207       2.981 -34.243 -32.887  0.00-17.00           H  
ATOM   3401  NE2 HIE   207       2.088 -32.428 -32.272  0.00-17.00           N  
ATOM   3402  HE2 HIE   207       2.888 -31.774 -32.168  0.00-17.00           H  
ATOM   3403  CD2 HIE   207       0.890 -32.148 -31.659  0.00-17.00           C  
ATOM   3404  HD2 HIE   207       0.626 -31.144 -31.386  0.00-17.00           H  
ATOM   3405  C   HIE   207      -3.290 -34.702 -30.815  0.00-17.00           C  
ATOM   3406  O   HIE   207      -4.347 -34.046 -30.867  0.00-17.00           O  
ATOM   3407  N   GLY   208      -3.147 -35.736 -29.977  0.00-17.00           N  
ATOM   3408  H   GLY   208      -2.246 -36.116 -29.864  0.00-17.00           H  
ATOM   3409  CA  GLY   208      -4.154 -36.141 -28.996  0.00-17.00           C  
ATOM   3410  HA2 GLY   208      -3.861 -37.144 -28.636  0.00-17.00           H  
ATOM   3411  HA3 GLY   208      -5.095 -36.255 -29.467  0.00-17.00           H  
ATOM   3412  C   GLY   208      -4.050 -35.116 -27.847  0.00-17.00           C  
ATOM   3413  O   GLY   208      -3.089 -34.342 -27.799  0.00-17.00           O  
ATOM   3414  N   PRO   209      -5.094 -35.108 -26.962  0.00-17.00           N  
ATOM   3415  CD  PRO   209      -6.161 -36.144 -27.048  0.00-17.00           C  
ATOM   3416  HD2 PRO   209      -6.604 -36.328 -28.031  0.00-17.00           H  
ATOM   3417  HD3 PRO   209      -5.766 -37.055 -26.607  0.00-17.00           H  
ATOM   3418  CG  PRO   209      -7.201 -35.587 -26.049  0.00-17.00           C  
ATOM   3419  HG2 PRO   209      -7.965 -34.969 -26.636  0.00-17.00           H  
ATOM   3420  HG3 PRO   209      -7.711 -36.437 -25.518  0.00-17.00           H  
ATOM   3421  CB  PRO   209      -6.477 -34.626 -25.117  0.00-17.00           C  
ATOM   3422  HB2 PRO   209      -7.129 -33.840 -24.740  0.00-17.00           H  
ATOM   3423  HB3 PRO   209      -6.074 -35.250 -24.372  0.00-17.00           H  
ATOM   3424  CA  PRO   209      -5.269 -34.126 -25.928  0.00-17.00           C  
ATOM   3425  HA  PRO   209      -5.405 -33.109 -26.283  0.00-17.00           H  
ATOM   3426  C   PRO   209      -4.032 -34.011 -24.997  0.00-17.00           C  
ATOM   3427  O   PRO   209      -3.235 -34.944 -24.871  0.00-17.00           O  
ATOM   3428  N   VAL   210      -3.923 -32.869 -24.243  0.00-17.00           N  
ATOM   3429  H   VAL   210      -4.707 -32.254 -24.345  0.00-17.00           H  
ATOM   3430  CA  VAL   210      -2.863 -32.601 -23.154  0.00-17.00           C  
ATOM   3431  HA  VAL   210      -1.998 -33.209 -23.455  0.00-17.00           H  
ATOM   3432  CB  VAL   210      -2.531 -31.036 -23.065  0.00-17.00           C  
ATOM   3433  HB  VAL   210      -2.404 -30.682 -24.077  0.00-17.00           H  
ATOM   3434  CG1 VAL   210      -3.719 -30.209 -22.636  0.00-17.00           C  
ATOM   3435 HG11 VAL   210      -4.558 -30.349 -23.241  0.00-17.00           H  
ATOM   3436 HG12 VAL   210      -3.542 -29.129 -22.724  0.00-17.00           H  
ATOM   3437 HG13 VAL   210      -4.000 -30.399 -21.614  0.00-17.00           H  
ATOM   3438  CG2 VAL   210      -1.115 -30.716 -22.420  0.00-17.00           C  
ATOM   3439 HG21 VAL   210      -0.940 -31.264 -21.534  0.00-17.00           H  
ATOM   3440 HG22 VAL   210      -0.927 -29.710 -22.253  0.00-17.00           H  
ATOM   3441 HG23 VAL   210      -0.377 -31.030 -23.143  0.00-17.00           H  
ATOM   3442  C   VAL   210      -3.367 -33.189 -21.838  0.00-17.00           C  
ATOM   3443  O   VAL   210      -4.558 -33.144 -21.556  0.00-17.00           O  
ATOM   3444  N   VAL   211      -2.451 -33.938 -21.177  0.00-17.00           N  
ATOM   3445  H   VAL   211      -1.523 -33.931 -21.581  0.00-17.00           H  
ATOM   3446  CA  VAL   211      -2.710 -34.639 -19.919  0.00-17.00           C  
ATOM   3447  HA  VAL   211      -3.763 -34.926 -19.875  0.00-17.00           H  
ATOM   3448  CB  VAL   211      -1.915 -35.992 -19.962  0.00-17.00           C  
ATOM   3449  HB  VAL   211      -0.822 -35.918 -20.169  0.00-17.00           H  
ATOM   3450  CG1 VAL   211      -2.009 -36.732 -18.575  0.00-17.00           C  
ATOM   3451 HG11 VAL   211      -2.959 -36.726 -18.040  0.00-17.00           H  
ATOM   3452 HG12 VAL   211      -1.282 -36.192 -17.928  0.00-17.00           H  
ATOM   3453 HG13 VAL   211      -1.660 -37.822 -18.600  0.00-17.00           H  
ATOM   3454  CG2 VAL   211      -2.386 -37.023 -21.058  0.00-17.00           C  
ATOM   3455 HG21 VAL   211      -2.187 -36.659 -22.024  0.00-17.00           H  
ATOM   3456 HG22 VAL   211      -1.859 -37.993 -20.911  0.00-17.00           H  
ATOM   3457 HG23 VAL   211      -3.420 -37.277 -21.123  0.00-17.00           H  
ATOM   3458  C   VAL   211      -2.294 -33.646 -18.812  0.00-17.00           C  
ATOM   3459  O   VAL   211      -1.135 -33.536 -18.459  0.00-17.00           O  
ATOM   3460  N   VAL   212      -3.226 -32.857 -18.289  0.00-17.00           N  
ATOM   3461  H   VAL   212      -4.160 -33.070 -18.506  0.00-17.00           H  
ATOM   3462  CA  VAL   212      -3.053 -32.014 -17.084  0.00-17.00           C  
ATOM   3463  HA  VAL   212      -2.050 -31.560 -17.018  0.00-17.00           H  
ATOM   3464  CB  VAL   212      -4.148 -30.906 -17.115  0.00-17.00           C  
ATOM   3465  HB  VAL   212      -5.052 -31.447 -16.965  0.00-17.00           H  
ATOM   3466  CG1 VAL   212      -3.815 -29.903 -16.054  0.00-17.00           C  
ATOM   3467 HG11 VAL   212      -4.059 -30.302 -15.055  0.00-17.00           H  
ATOM   3468 HG12 VAL   212      -2.740 -29.528 -15.876  0.00-17.00           H  
ATOM   3469 HG13 VAL   212      -4.395 -28.988 -16.157  0.00-17.00           H  
ATOM   3470  CG2 VAL   212      -4.369 -30.285 -18.496  0.00-17.00           C  
ATOM   3471 HG21 VAL   212      -3.472 -30.191 -19.011  0.00-17.00           H  
ATOM   3472 HG22 VAL   212      -4.906 -29.278 -18.510  0.00-17.00           H  
ATOM   3473 HG23 VAL   212      -4.991 -30.853 -19.150  0.00-17.00           H  
ATOM   3474  C   VAL   212      -3.195 -32.983 -15.824  0.00-17.00           C  
ATOM   3475  O   VAL   212      -4.260 -33.693 -15.762  0.00-17.00           O  
ATOM   3476  N   HID   213      -2.265 -32.819 -14.912  0.00-17.00           N  
ATOM   3477  H   HID   213      -1.512 -32.151 -15.135  0.00-17.00           H  
ATOM   3478  CA  HID   213      -2.504 -33.086 -13.505  0.00-17.00           C  
ATOM   3479  HA  HID   213      -3.485 -33.029 -13.312  0.00-17.00           H  
ATOM   3480  CB  HID   213      -2.079 -34.540 -13.299  0.00-17.00           C  
ATOM   3481  HB2 HID   213      -2.531 -34.759 -12.354  0.00-17.00           H  
ATOM   3482  HB3 HID   213      -2.541 -35.044 -14.173  0.00-17.00           H  
ATOM   3483  CG  HID   213      -0.649 -35.018 -13.165  0.00-17.00           C  
ATOM   3484  ND1 HID   213       0.027 -34.903 -11.980  0.00-17.00           N  
ATOM   3485  HD1 HID   213      -0.362 -34.635 -11.101  0.00-17.00           H  
ATOM   3486  CE1 HID   213       1.220 -35.415 -12.144  0.00-17.00           C  
ATOM   3487  HE1 HID   213       1.953 -35.583 -11.379  0.00-17.00           H  
ATOM   3488  NE2 HID   213       1.388 -35.869 -13.340  0.00-17.00           N  
ATOM   3489  CD2 HID   213       0.210 -35.590 -14.049  0.00-17.00           C  
ATOM   3490  HD2 HID   213       0.158 -35.846 -15.081  0.00-17.00           H  
ATOM   3491  C   HID   213      -1.751 -32.215 -12.501  0.00-17.00           C  
ATOM   3492  O   HID   213      -0.713 -31.578 -12.699  0.00-17.00           O  
ATOM   3493  N   CSP   214      -2.225 -32.363 -11.279  0.00-17.00           N  
ATOM   3494  H   CSP   214      -3.039 -32.953 -11.122  0.00-17.00           H  
ATOM   3495  CA  CSP   214      -1.628 -31.995 -10.035  0.00-17.00           C  
ATOM   3496  HA  CSP   214      -0.586 -31.775 -10.145  0.00-17.00           H  
ATOM   3497  CB  CSP   214      -2.449 -30.807  -9.460  0.00-17.00           C  
ATOM   3498  HB2 CSP   214      -2.056 -30.449  -8.553  0.00-17.00           H  
ATOM   3499  HB3 CSP   214      -2.233 -29.980 -10.126  0.00-17.00           H  
ATOM   3500  S   CSP   214      -4.247 -31.114  -9.260  0.00-17.00           S  
ATOM   3501  P   CSP   214      -4.548 -30.789  -6.957  0.00-17.00           P  
ATOM   3502  O1  CSP   214      -3.459 -31.763  -6.535  0.00-17.00           O  
ATOM   3503  O2  CSP   214      -4.280 -29.267  -7.001  0.00-17.00           O  
ATOM   3504  O3  CSP   214      -6.011 -31.220  -6.919  0.00-17.00           O  
ATOM   3505  C   CSP   214      -1.473 -33.296  -9.149  0.00-17.00           C  
ATOM   3506  O   CSP   214      -1.148 -34.301  -9.713  0.00-17.00           O  
ATOM   3507  N   SER   215      -1.818 -33.353  -7.862  0.00-17.00           N  
ATOM   3508  H   SER   215      -2.345 -32.597  -7.543  0.00-17.00           H  
ATOM   3509  CA  SER   215      -1.882 -34.533  -6.960  0.00-17.00           C  
ATOM   3510  HA  SER   215      -1.034 -35.175  -7.285  0.00-17.00           H  
ATOM   3511  CB  SER   215      -1.532 -34.215  -5.537  0.00-17.00           C  
ATOM   3512  HB2 SER   215      -0.671 -33.561  -5.553  0.00-17.00           H  
ATOM   3513  HB3 SER   215      -1.165 -35.118  -5.006  0.00-17.00           H  
ATOM   3514  OG  SER   215      -2.505 -33.563  -4.761  0.00-17.00           O  
ATOM   3515  HG  SER   215      -2.818 -32.875  -5.314  0.00-17.00           H  
ATOM   3516  C   SER   215      -3.193 -35.251  -7.171  0.00-17.00           C  
ATOM   3517  O   SER   215      -3.279 -36.405  -7.546  0.00-17.00           O  
ATOM   3518  N   ALA   216      -4.322 -34.518  -6.940  0.00-17.00           N  
ATOM   3519  H   ALA   216      -4.184 -33.479  -6.928  0.00-17.00           H  
ATOM   3520  CA  ALA   216      -5.620 -35.147  -7.041  0.00-17.00           C  
ATOM   3521  HA  ALA   216      -5.547 -36.223  -6.804  0.00-17.00           H  
ATOM   3522  CB  ALA   216      -6.586 -34.532  -5.986  0.00-17.00           C  
ATOM   3523  HB1 ALA   216      -7.490 -35.154  -6.053  0.00-17.00           H  
ATOM   3524  HB2 ALA   216      -6.628 -33.452  -6.020  0.00-17.00           H  
ATOM   3525  HB3 ALA   216      -6.134 -34.720  -4.972  0.00-17.00           H  
ATOM   3526  C   ALA   216      -6.294 -34.969  -8.411  0.00-17.00           C  
ATOM   3527  O   ALA   216      -7.228 -35.723  -8.813  0.00-17.00           O  
ATOM   3528  N   GLY   217      -5.910 -33.923  -9.121  0.00-17.00           N  
ATOM   3529  H   GLY   217      -5.224 -33.276  -8.701  0.00-17.00           H  
ATOM   3530  CA  GLY   217      -6.268 -33.748 -10.503  0.00-17.00           C  
ATOM   3531  HA2 GLY   217      -5.338 -33.462 -11.029  0.00-17.00           H  
ATOM   3532  HA3 GLY   217      -6.586 -34.728 -10.970  0.00-17.00           H  
ATOM   3533  C   GLY   217      -7.314 -32.690 -10.754  0.00-17.00           C  
ATOM   3534  O   GLY   217      -7.964 -32.762 -11.776  0.00-17.00           O  
ATOM   3535  N   ILE   218      -7.564 -31.777  -9.778  0.00-17.00           N  
ATOM   3536  H   ILE   218      -6.870 -31.766  -8.984  0.00-17.00           H  
ATOM   3537  CA  ILE   218      -8.805 -31.031  -9.641  0.00-17.00           C  
ATOM   3538  HA  ILE   218      -9.191 -30.848 -10.651  0.00-17.00           H  
ATOM   3539  CB  ILE   218      -9.900 -31.815  -8.857  0.00-17.00           C  
ATOM   3540  HB  ILE   218     -10.705 -31.137  -8.709  0.00-17.00           H  
ATOM   3541  CG2 ILE   218     -10.616 -33.077  -9.579  0.00-17.00           C  
ATOM   3542 HG21 ILE   218     -10.903 -32.720 -10.530  0.00-17.00           H  
ATOM   3543 HG22 ILE   218      -9.898 -33.948  -9.635  0.00-17.00           H  
ATOM   3544 HG23 ILE   218     -11.427 -33.558  -9.032  0.00-17.00           H  
ATOM   3545  CG1 ILE   218      -9.393 -32.130  -7.400  0.00-17.00           C  
ATOM   3546 HG12 ILE   218      -9.009 -31.276  -7.013  0.00-17.00           H  
ATOM   3547 HG13 ILE   218      -8.492 -32.781  -7.407  0.00-17.00           H  
ATOM   3548  CD1 ILE   218     -10.406 -32.431  -6.384  0.00-17.00           C  
ATOM   3549 HD11 ILE   218     -11.356 -31.828  -6.575  0.00-17.00           H  
ATOM   3550 HD12 ILE   218     -10.028 -32.276  -5.402  0.00-17.00           H  
ATOM   3551 HD13 ILE   218     -10.754 -33.439  -6.383  0.00-17.00           H  
ATOM   3552  C   ILE   218      -8.574 -29.573  -9.185  0.00-17.00           C  
ATOM   3553  O   ILE   218      -9.179 -28.654  -9.657  0.00-17.00           O  
ATOM   3554  N   GLY   219      -7.645 -29.336  -8.178  0.00-17.00           N  
ATOM   3555  H   GLY   219      -7.169 -30.086  -7.713  0.00-17.00           H  
ATOM   3556  CA  GLY   219      -7.437 -28.072  -7.522  0.00-17.00           C  
ATOM   3557  HA2 GLY   219      -6.792 -28.256  -6.661  0.00-17.00           H  
ATOM   3558  HA3 GLY   219      -8.451 -27.757  -7.090  0.00-17.00           H  
ATOM   3559  C   GLY   219      -6.788 -27.113  -8.461  0.00-17.00           C  
ATOM   3560  O   GLY   219      -7.442 -26.230  -8.974  0.00-17.00           O  
ATOM   3561  N   ARG   220      -5.465 -27.393  -8.736  0.00-17.00           N  
ATOM   3562  H   ARG   220      -5.060 -28.196  -8.292  0.00-17.00           H  
ATOM   3563  CA  ARG   220      -4.653 -26.555  -9.645  0.00-17.00           C  
ATOM   3564  HA  ARG   220      -4.795 -25.547  -9.458  0.00-17.00           H  
ATOM   3565  CB  ARG   220      -3.216 -26.891  -9.273  0.00-17.00           C  
ATOM   3566  HB2 ARG   220      -2.561 -26.419  -9.968  0.00-17.00           H  
ATOM   3567  HB3 ARG   220      -3.114 -27.966  -9.371  0.00-17.00           H  
ATOM   3568  CG  ARG   220      -2.847 -26.424  -7.792  0.00-17.00           C  
ATOM   3569  HG2 ARG   220      -2.681 -25.354  -7.862  0.00-17.00           H  
ATOM   3570  HG3 ARG   220      -3.675 -26.534  -7.067  0.00-17.00           H  
ATOM   3571  CD  ARG   220      -1.520 -27.034  -7.214  0.00-17.00           C  
ATOM   3572  HD2 ARG   220      -0.636 -27.032  -7.845  0.00-17.00           H  
ATOM   3573  HD3 ARG   220      -1.213 -26.329  -6.422  0.00-17.00           H  
ATOM   3574  NE  ARG   220      -1.830 -28.410  -6.835  0.00-17.00           N  
ATOM   3575  HE  ARG   220      -2.792 -28.740  -6.930  0.00-17.00           H  
ATOM   3576  CZ  ARG   220      -0.939 -29.239  -6.282  0.00-17.00           C  
ATOM   3577  NH1 ARG   220       0.302 -28.812  -5.994  0.00-17.00           N  
ATOM   3578 HH11 ARG   220       0.951 -29.454  -5.551  0.00-17.00           H  
ATOM   3579 HH12 ARG   220       0.640 -27.885  -6.084  0.00-17.00           H  
ATOM   3580  NH2 ARG   220      -1.197 -30.504  -5.867  0.00-17.00           N  
ATOM   3581 HH21 ARG   220      -2.189 -30.866  -6.050  0.00-17.00           H  
ATOM   3582 HH22 ARG   220      -0.525 -30.993  -5.264  0.00-17.00           H  
ATOM   3583  C   ARG   220      -4.955 -26.829 -11.103  0.00-17.00           C  
ATOM   3584  O   ARG   220      -4.883 -25.912 -11.882  0.00-17.00           O  
ATOM   3585  N   SER   221      -5.208 -28.069 -11.419  0.00-17.00           N  
ATOM   3586  H   SER   221      -5.241 -28.763 -10.716  0.00-17.00           H  
ATOM   3587  CA  SER   221      -5.559 -28.483 -12.727  0.00-17.00           C  
ATOM   3588  HA  SER   221      -4.672 -28.330 -13.380  0.00-17.00           H  
ATOM   3589  CB  SER   221      -5.721 -30.067 -12.635  0.00-17.00           C  
ATOM   3590  HB2 SER   221      -6.430 -30.334 -11.821  0.00-17.00           H  
ATOM   3591  HB3 SER   221      -6.058 -30.430 -13.595  0.00-17.00           H  
ATOM   3592  OG  SER   221      -4.496 -30.748 -12.306  0.00-17.00           O  
ATOM   3593  HG  SER   221      -4.397 -30.821 -11.347  0.00-17.00           H  
ATOM   3594  C   SER   221      -6.746 -27.756 -13.361  0.00-17.00           C  
ATOM   3595  O   SER   221      -6.724 -27.398 -14.563  0.00-17.00           O  
ATOM   3596  N   GLY   222      -7.777 -27.558 -12.575  0.00-17.00           N  
ATOM   3597  H   GLY   222      -7.623 -27.761 -11.605  0.00-17.00           H  
ATOM   3598  CA  GLY   222      -9.002 -26.862 -12.925  0.00-17.00           C  
ATOM   3599  HA2 GLY   222      -9.641 -26.938 -12.122  0.00-17.00           H  
ATOM   3600  HA3 GLY   222      -9.492 -27.193 -13.843  0.00-17.00           H  
ATOM   3601  C   GLY   222      -8.619 -25.412 -13.193  0.00-17.00           C  
ATOM   3602  O   GLY   222      -9.009 -24.807 -14.194  0.00-17.00           O  
ATOM   3603  N   THR   223      -7.894 -24.802 -12.263  0.00-17.00           N  
ATOM   3604  H   THR   223      -7.616 -25.420 -11.505  0.00-17.00           H  
ATOM   3605  CA  THR   223      -7.423 -23.365 -12.264  0.00-17.00           C  
ATOM   3606  HA  THR   223      -8.308 -22.724 -12.301  0.00-17.00           H  
ATOM   3607  CB  THR   223      -6.579 -23.111 -10.919  0.00-17.00           C  
ATOM   3608  HB  THR   223      -5.751 -23.821 -10.891  0.00-17.00           H  
ATOM   3609  CG2 THR   223      -6.162 -21.651 -10.668  0.00-17.00           C  
ATOM   3610 HG21 THR   223      -5.717 -21.026 -11.442  0.00-17.00           H  
ATOM   3611 HG22 THR   223      -7.056 -21.146 -10.334  0.00-17.00           H  
ATOM   3612 HG23 THR   223      -5.562 -21.514  -9.758  0.00-17.00           H  
ATOM   3613  OG1 THR   223      -7.479 -23.341  -9.828  0.00-17.00           O  
ATOM   3614  HG1 THR   223      -7.863 -24.170  -9.809  0.00-17.00           H  
ATOM   3615  C   THR   223      -6.662 -22.959 -13.505  0.00-17.00           C  
ATOM   3616  O   THR   223      -6.998 -21.969 -14.079  0.00-17.00           O  
ATOM   3617  N   PHE   224      -5.672 -23.772 -13.956  0.00-17.00           N  
ATOM   3618  H   PHE   224      -5.532 -24.673 -13.531  0.00-17.00           H  
ATOM   3619  CA  PHE   224      -4.780 -23.639 -15.069  0.00-17.00           C  
ATOM   3620  HA  PHE   224      -4.396 -22.637 -15.122  0.00-17.00           H  
ATOM   3621  CB  PHE   224      -3.677 -24.689 -14.943  0.00-17.00           C  
ATOM   3622  HB2 PHE   224      -4.125 -25.700 -14.891  0.00-17.00           H  
ATOM   3623  HB3 PHE   224      -3.164 -24.535 -14.019  0.00-17.00           H  
ATOM   3624  CG  PHE   224      -2.601 -24.631 -15.944  0.00-17.00           C  
ATOM   3625  CD1 PHE   224      -1.794 -23.481 -16.005  0.00-17.00           C  
ATOM   3626  HD1 PHE   224      -1.914 -22.640 -15.298  0.00-17.00           H  
ATOM   3627  CE1 PHE   224      -0.729 -23.378 -16.977  0.00-17.00           C  
ATOM   3628  HE1 PHE   224      -0.054 -22.546 -16.953  0.00-17.00           H  
ATOM   3629  CZ  PHE   224      -0.605 -24.404 -17.897  0.00-17.00           C  
ATOM   3630  HZ  PHE   224       0.135 -24.443 -18.706  0.00-17.00           H  
ATOM   3631  CE2 PHE   224      -1.455 -25.548 -17.856  0.00-17.00           C  
ATOM   3632  HE2 PHE   224      -1.291 -26.467 -18.472  0.00-17.00           H  
ATOM   3633  CD2 PHE   224      -2.483 -25.555 -16.923  0.00-17.00           C  
ATOM   3634  HD2 PHE   224      -3.189 -26.363 -16.981  0.00-17.00           H  
ATOM   3635  C   PHE   224      -5.441 -23.773 -16.414  0.00-17.00           C  
ATOM   3636  O   PHE   224      -5.276 -22.881 -17.301  0.00-17.00           O  
ATOM   3637  N   CYS   225      -6.188 -24.872 -16.679  0.00-17.00           N  
ATOM   3638  H   CYS   225      -6.207 -25.668 -16.015  0.00-17.00           H  
ATOM   3639  CA  CYS   225      -6.800 -25.096 -17.995  0.00-17.00           C  
ATOM   3640  HA  CYS   225      -6.015 -24.989 -18.757  0.00-17.00           H  
ATOM   3641  CB  CYS   225      -7.146 -26.633 -18.163  0.00-17.00           C  
ATOM   3642  HB2 CYS   225      -6.277 -27.282 -17.985  0.00-17.00           H  
ATOM   3643  HB3 CYS   225      -7.527 -26.690 -19.149  0.00-17.00           H  
ATOM   3644  SG  CYS   225      -8.478 -27.118 -16.889  0.00-17.00           S  
ATOM   3645  HG  CYS   225      -7.579 -26.945 -15.939  0.00-17.00           H  
ATOM   3646  C   CYS   225      -7.970 -24.109 -18.331  0.00-17.00           C  
ATOM   3647  O   CYS   225      -8.135 -23.720 -19.484  0.00-17.00           O  
ATOM   3648  N   LEU   226      -8.701 -23.621 -17.287  0.00-17.00           N  
ATOM   3649  H   LEU   226      -8.446 -23.969 -16.377  0.00-17.00           H  
ATOM   3650  CA  LEU   226      -9.679 -22.519 -17.305  0.00-17.00           C  
ATOM   3651  HA  LEU   226     -10.592 -22.885 -17.802  0.00-17.00           H  
ATOM   3652  CB  LEU   226     -10.099 -22.233 -15.874  0.00-17.00           C  
ATOM   3653  HB2 LEU   226     -10.722 -23.080 -15.542  0.00-17.00           H  
ATOM   3654  HB3 LEU   226      -9.242 -22.270 -15.181  0.00-17.00           H  
ATOM   3655  CG  LEU   226     -11.074 -21.035 -15.683  0.00-17.00           C  
ATOM   3656  HG  LEU   226     -10.579 -20.087 -15.775  0.00-17.00           H  
ATOM   3657  CD1 LEU   226     -12.247 -21.106 -16.675  0.00-17.00           C  
ATOM   3658 HD11 LEU   226     -11.941 -20.877 -17.645  0.00-17.00           H  
ATOM   3659 HD12 LEU   226     -12.531 -22.135 -16.556  0.00-17.00           H  
ATOM   3660 HD13 LEU   226     -13.099 -20.501 -16.451  0.00-17.00           H  
ATOM   3661  CD2 LEU   226     -11.652 -20.950 -14.249  0.00-17.00           C  
ATOM   3662 HD21 LEU   226     -12.326 -20.088 -14.146  0.00-17.00           H  
ATOM   3663 HD22 LEU   226     -10.879 -20.985 -13.473  0.00-17.00           H  
ATOM   3664 HD23 LEU   226     -12.155 -21.834 -14.174  0.00-17.00           H  
ATOM   3665  C   LEU   226      -9.120 -21.238 -17.939  0.00-17.00           C  
ATOM   3666  O   LEU   226      -9.737 -20.709 -18.847  0.00-17.00           O  
ATOM   3667  N   ALA   227      -7.855 -20.861 -17.611  0.00-17.00           N  
ATOM   3668  H   ALA   227      -7.252 -21.366 -16.979  0.00-17.00           H  
ATOM   3669  CA  ALA   227      -7.308 -19.659 -18.159  0.00-17.00           C  
ATOM   3670  HA  ALA   227      -8.143 -18.918 -18.130  0.00-17.00           H  
ATOM   3671  CB  ALA   227      -6.044 -19.188 -17.307  0.00-17.00           C  
ATOM   3672  HB1 ALA   227      -5.072 -19.644 -17.513  0.00-17.00           H  
ATOM   3673  HB2 ALA   227      -6.209 -19.389 -16.246  0.00-17.00           H  
ATOM   3674  HB3 ALA   227      -5.983 -18.157 -17.419  0.00-17.00           H  
ATOM   3675  C   ALA   227      -7.022 -19.747 -19.698  0.00-17.00           C  
ATOM   3676  O   ALA   227      -7.453 -18.922 -20.519  0.00-17.00           O  
ATOM   3677  N   ASP   228      -6.289 -20.810 -20.062  0.00-17.00           N  
ATOM   3678  H   ASP   228      -6.148 -21.556 -19.410  0.00-17.00           H  
ATOM   3679  CA  ASP   228      -5.904 -21.279 -21.416  0.00-17.00           C  
ATOM   3680  HA  ASP   228      -5.251 -20.595 -21.929  0.00-17.00           H  
ATOM   3681  CB  ASP   228      -5.032 -22.496 -21.401  0.00-17.00           C  
ATOM   3682  HB2 ASP   228      -4.196 -22.408 -20.759  0.00-17.00           H  
ATOM   3683  HB3 ASP   228      -5.662 -23.310 -21.079  0.00-17.00           H  
ATOM   3684  CG  ASP   228      -4.501 -22.951 -22.793  0.00-17.00           C  
ATOM   3685  OD1 ASP   228      -3.616 -22.211 -23.290  0.00-17.00           O  
ATOM   3686  OD2 ASP   228      -4.818 -24.083 -23.236  0.00-17.00           O  
ATOM   3687  C   ASP   228      -7.122 -21.477 -22.349  0.00-17.00           C  
ATOM   3688  O   ASP   228      -7.066 -20.878 -23.429  0.00-17.00           O  
ATOM   3689  N   THR   229      -8.191 -22.137 -21.945  0.00-17.00           N  
ATOM   3690  H   THR   229      -8.229 -22.711 -21.086  0.00-17.00           H  
ATOM   3691  CA  THR   229      -9.400 -22.189 -22.740  0.00-17.00           C  
ATOM   3692  HA  THR   229      -8.966 -22.503 -23.689  0.00-17.00           H  
ATOM   3693  CB  THR   229     -10.309 -23.363 -22.349  0.00-17.00           C  
ATOM   3694  HB  THR   229      -9.698 -24.190 -22.082  0.00-17.00           H  
ATOM   3695  CG2 THR   229     -11.239 -23.068 -21.137  0.00-17.00           C  
ATOM   3696 HG21 THR   229     -10.690 -23.089 -20.219  0.00-17.00           H  
ATOM   3697 HG22 THR   229     -12.112 -23.741 -20.945  0.00-17.00           H  
ATOM   3698 HG23 THR   229     -11.567 -22.058 -21.263  0.00-17.00           H  
ATOM   3699  OG1 THR   229     -11.110 -23.806 -23.363  0.00-17.00           O  
ATOM   3700  HG1 THR   229     -10.531 -24.081 -24.063  0.00-17.00           H  
ATOM   3701  C   THR   229     -10.144 -20.880 -23.000  0.00-17.00           C  
ATOM   3702  O   THR   229     -10.725 -20.745 -24.072  0.00-17.00           O  
ATOM   3703  N   CYS   230     -10.202 -20.009 -21.950  0.00-17.00           N  
ATOM   3704  H   CYS   230      -9.629 -20.224 -21.154  0.00-17.00           H  
ATOM   3705  CA  CYS   230     -10.706 -18.663 -22.064  0.00-17.00           C  
ATOM   3706  HA  CYS   230     -11.715 -18.650 -22.470  0.00-17.00           H  
ATOM   3707  CB  CYS   230     -10.737 -17.991 -20.715  0.00-17.00           C  
ATOM   3708  HB2 CYS   230     -10.704 -16.968 -20.832  0.00-17.00           H  
ATOM   3709  HB3 CYS   230      -9.909 -18.245 -20.033  0.00-17.00           H  
ATOM   3710  SG  CYS   230     -12.305 -18.315 -19.852  0.00-17.00           S  
ATOM   3711  HG  CYS   230     -11.913 -19.641 -19.811  0.00-17.00           H  
ATOM   3712  C   CYS   230      -9.937 -17.743 -23.010  0.00-17.00           C  
ATOM   3713  O   CYS   230     -10.549 -16.966 -23.751  0.00-17.00           O  
ATOM   3714  N   LEU   231      -8.568 -17.751 -22.930  0.00-17.00           N  
ATOM   3715  H   LEU   231      -8.118 -18.425 -22.261  0.00-17.00           H  
ATOM   3716  CA  LEU   231      -7.698 -17.054 -23.879  0.00-17.00           C  
ATOM   3717  HA  LEU   231      -8.070 -16.141 -24.177  0.00-17.00           H  
ATOM   3718  CB  LEU   231      -6.271 -17.204 -23.398  0.00-17.00           C  
ATOM   3719  HB2 LEU   231      -6.006 -18.246 -23.165  0.00-17.00           H  
ATOM   3720  HB3 LEU   231      -5.600 -17.036 -24.255  0.00-17.00           H  
ATOM   3721  CG  LEU   231      -5.962 -16.374 -22.087  0.00-17.00           C  
ATOM   3722  HG  LEU   231      -6.733 -16.627 -21.298  0.00-17.00           H  
ATOM   3723  CD1 LEU   231      -4.663 -16.864 -21.399  0.00-17.00           C  
ATOM   3724 HD11 LEU   231      -4.653 -17.951 -21.283  0.00-17.00           H  
ATOM   3725 HD12 LEU   231      -3.769 -16.614 -21.986  0.00-17.00           H  
ATOM   3726 HD13 LEU   231      -4.572 -16.350 -20.429  0.00-17.00           H  
ATOM   3727  CD2 LEU   231      -6.034 -14.879 -22.315  0.00-17.00           C  
ATOM   3728 HD21 LEU   231      -5.774 -14.330 -21.463  0.00-17.00           H  
ATOM   3729 HD22 LEU   231      -5.523 -14.466 -23.216  0.00-17.00           H  
ATOM   3730 HD23 LEU   231      -7.124 -14.691 -22.588  0.00-17.00           H  
ATOM   3731  C   LEU   231      -7.789 -17.570 -25.301  0.00-17.00           C  
ATOM   3732  O   LEU   231      -7.513 -16.835 -26.247  0.00-17.00           O  
ATOM   3733  N   LEU   232      -8.069 -18.867 -25.542  0.00-17.00           N  
ATOM   3734  H   LEU   232      -8.276 -19.394 -24.760  0.00-17.00           H  
ATOM   3735  CA  LEU   232      -8.428 -19.415 -26.821  0.00-17.00           C  
ATOM   3736  HA  LEU   232      -7.653 -19.112 -27.471  0.00-17.00           H  
ATOM   3737  CB  LEU   232      -8.422 -20.922 -26.770  0.00-17.00           C  
ATOM   3738  HB2 LEU   232      -9.131 -21.340 -26.061  0.00-17.00           H  
ATOM   3739  HB3 LEU   232      -7.444 -21.213 -26.231  0.00-17.00           H  
ATOM   3740  CG  LEU   232      -8.521 -21.616 -28.146  0.00-17.00           C  
ATOM   3741  HG  LEU   232      -9.468 -21.378 -28.581  0.00-17.00           H  
ATOM   3742  CD1 LEU   232      -7.464 -21.150 -29.104  0.00-17.00           C  
ATOM   3743 HD11 LEU   232      -6.701 -20.680 -28.487  0.00-17.00           H  
ATOM   3744 HD12 LEU   232      -6.947 -22.017 -29.571  0.00-17.00           H  
ATOM   3745 HD13 LEU   232      -7.817 -20.409 -29.824  0.00-17.00           H  
ATOM   3746  CD2 LEU   232      -8.548 -23.176 -28.054  0.00-17.00           C  
ATOM   3747 HD21 LEU   232      -9.096 -23.654 -28.810  0.00-17.00           H  
ATOM   3748 HD22 LEU   232      -8.958 -23.549 -27.114  0.00-17.00           H  
ATOM   3749 HD23 LEU   232      -7.529 -23.586 -28.083  0.00-17.00           H  
ATOM   3750  C   LEU   232      -9.771 -18.888 -27.278  0.00-17.00           C  
ATOM   3751  O   LEU   232      -9.830 -18.475 -28.441  0.00-17.00           O  
ATOM   3752  N   LEU   233     -10.835 -18.939 -26.463  0.00-17.00           N  
ATOM   3753  H   LEU   233     -10.780 -19.539 -25.657  0.00-17.00           H  
ATOM   3754  CA  LEU   233     -12.101 -18.408 -26.833  0.00-17.00           C  
ATOM   3755  HA  LEU   233     -12.385 -18.979 -27.704  0.00-17.00           H  
ATOM   3756  CB  LEU   233     -13.142 -18.530 -25.736  0.00-17.00           C  
ATOM   3757  HB2 LEU   233     -12.738 -18.205 -24.780  0.00-17.00           H  
ATOM   3758  HB3 LEU   233     -14.002 -17.890 -26.040  0.00-17.00           H  
ATOM   3759  CG  LEU   233     -13.708 -19.894 -25.487  0.00-17.00           C  
ATOM   3760  HG  LEU   233     -12.925 -20.661 -25.468  0.00-17.00           H  
ATOM   3761  CD1 LEU   233     -14.495 -20.076 -24.191  0.00-17.00           C  
ATOM   3762 HD11 LEU   233     -14.524 -19.199 -23.568  0.00-17.00           H  
ATOM   3763 HD12 LEU   233     -14.174 -20.970 -23.588  0.00-17.00           H  
ATOM   3764 HD13 LEU   233     -15.521 -20.310 -24.487  0.00-17.00           H  
ATOM   3765  CD2 LEU   233     -14.657 -20.268 -26.624  0.00-17.00           C  
ATOM   3766 HD21 LEU   233     -15.524 -19.597 -26.798  0.00-17.00           H  
ATOM   3767 HD22 LEU   233     -14.999 -21.316 -26.582  0.00-17.00           H  
ATOM   3768 HD23 LEU   233     -14.139 -20.231 -27.590  0.00-17.00           H  
ATOM   3769  C   LEU   233     -11.937 -16.966 -27.269  0.00-17.00           C  
ATOM   3770  O   LEU   233     -12.421 -16.600 -28.319  0.00-17.00           O  
ATOM   3771  N   MET   234     -11.376 -16.088 -26.409  0.00-17.00           N  
ATOM   3772  H   MET   234     -11.083 -16.413 -25.512  0.00-17.00           H  
ATOM   3773  CA  MET   234     -11.112 -14.730 -26.704  0.00-17.00           C  
ATOM   3774  HA  MET   234     -12.067 -14.261 -26.797  0.00-17.00           H  
ATOM   3775  CB  MET   234     -10.294 -14.106 -25.503  0.00-17.00           C  
ATOM   3776  HB2 MET   234     -10.871 -14.307 -24.599  0.00-17.00           H  
ATOM   3777  HB3 MET   234      -9.383 -14.659 -25.501  0.00-17.00           H  
ATOM   3778  CG  MET   234     -10.056 -12.626 -25.610  0.00-17.00           C  
ATOM   3779  HG2 MET   234      -9.414 -12.420 -26.497  0.00-17.00           H  
ATOM   3780  HG3 MET   234     -10.990 -12.032 -25.697  0.00-17.00           H  
ATOM   3781  SD  MET   234      -9.053 -12.121 -24.232  0.00-17.00           S  
ATOM   3782  CE  MET   234     -10.082 -12.843 -22.934  0.00-17.00           C  
ATOM   3783  HE1 MET   234      -9.469 -13.558 -22.343  0.00-17.00           H  
ATOM   3784  HE2 MET   234     -10.395 -12.070 -22.252  0.00-17.00           H  
ATOM   3785  HE3 MET   234     -10.941 -13.395 -23.345  0.00-17.00           H  
ATOM   3786  C   MET   234     -10.331 -14.496 -28.027  0.00-17.00           C  
ATOM   3787  O   MET   234     -10.560 -13.519 -28.736  0.00-17.00           O  
ATOM   3788  N   ASH   235      -9.385 -15.365 -28.305  0.00-17.00           N  
ATOM   3789  H   ASH   235      -9.239 -16.146 -27.711  0.00-17.00           H  
ATOM   3790  CA  ASH   235      -8.500 -15.301 -29.487  0.00-17.00           C  
ATOM   3791  HA  ASH   235      -7.966 -14.355 -29.433  0.00-17.00           H  
ATOM   3792  CB  ASH   235      -7.459 -16.379 -29.387  0.00-17.00           C  
ATOM   3793  HB2 ASH   235      -7.273 -16.627 -28.319  0.00-17.00           H  
ATOM   3794  HB3 ASH   235      -7.680 -17.327 -29.906  0.00-17.00           H  
ATOM   3795  CG  ASH   235      -6.155 -15.978 -30.035  0.00-17.00           C  
ATOM   3796  OD1 ASH   235      -6.115 -14.755 -30.579  0.00-17.00           O  
ATOM   3797  OD2 ASH   235      -5.227 -16.768 -30.066  0.00-17.00           O  
ATOM   3798  HD1 ASH   235      -6.326 -14.861 -31.524  0.00-17.00           H  
ATOM   3799  C   ASH   235      -9.343 -15.532 -30.770  0.00-17.00           C  
ATOM   3800  O   ASH   235      -9.185 -14.784 -31.729  0.00-17.00           O  
ATOM   3801  N   LYN   236     -10.282 -16.438 -30.725  0.00-17.00           N  
ATOM   3802  H   LYN   236     -10.315 -17.051 -29.919  0.00-17.00           H  
ATOM   3803  CA  LYN   236     -11.145 -16.857 -31.830  0.00-17.00           C  
ATOM   3804  HA  LYN   236     -10.479 -17.202 -32.622  0.00-17.00           H  
ATOM   3805  CB  LYN   236     -12.041 -18.030 -31.423  0.00-17.00           C  
ATOM   3806  HB2 LYN   236     -12.508 -17.865 -30.467  0.00-17.00           H  
ATOM   3807  HB3 LYN   236     -11.405 -18.933 -31.284  0.00-17.00           H  
ATOM   3808  CG  LYN   236     -13.070 -18.347 -32.484  0.00-17.00           C  
ATOM   3809  HG2 LYN   236     -13.793 -19.007 -32.001  0.00-17.00           H  
ATOM   3810  HG3 LYN   236     -13.578 -17.468 -32.762  0.00-17.00           H  
ATOM   3811  CD  LYN   236     -12.443 -19.060 -33.718  0.00-17.00           C  
ATOM   3812  HD2 LYN   236     -11.667 -18.369 -34.038  0.00-17.00           H  
ATOM   3813  HD3 LYN   236     -11.998 -20.015 -33.434  0.00-17.00           H  
ATOM   3814  CE  LYN   236     -13.459 -19.349 -34.800  0.00-17.00           C  
ATOM   3815  HE2 LYN   236     -14.090 -18.499 -34.999  0.00-17.00           H  
ATOM   3816  HE3 LYN   236     -14.174 -20.112 -34.421  0.00-17.00           H  
ATOM   3817  NZ  LYN   236     -12.844 -19.902 -35.983  0.00-17.00           N  
ATOM   3818  HZ1 LYN   236     -12.431 -19.152 -36.494  0.00-17.00           H  
ATOM   3819  HZ2 LYN   236     -13.532 -20.303 -36.596  0.00-17.00           H  
ATOM   3820  C   LYN   236     -11.973 -15.620 -32.347  0.00-17.00           C  
ATOM   3821  O   LYN   236     -12.183 -15.422 -33.491  0.00-17.00           O  
ATOM   3822  N   ARN   237     -12.465 -14.801 -31.404  0.00-17.00           N  
ATOM   3823  H   ARN   237     -12.124 -14.845 -30.468  0.00-17.00           H  
ATOM   3824  CA  ARN   237     -13.356 -13.744 -31.789  0.00-17.00           C  
ATOM   3825  HA  ARN   237     -13.770 -13.949 -32.796  0.00-17.00           H  
ATOM   3826  CB  ARN   237     -14.584 -13.776 -30.867  0.00-17.00           C  
ATOM   3827  HB2 ARN   237     -15.358 -13.061 -31.196  0.00-17.00           H  
ATOM   3828  HB3 ARN   237     -14.176 -13.463 -29.905  0.00-17.00           H  
ATOM   3829  CG  ARN   237     -15.212 -15.178 -30.594  0.00-17.00           C  
ATOM   3830  HG2 ARN   237     -15.815 -15.523 -31.447  0.00-17.00           H  
ATOM   3831  HG3 ARN   237     -14.386 -15.896 -30.546  0.00-17.00           H  
ATOM   3832  CD  ARN   237     -16.037 -15.126 -29.321  0.00-17.00           C  
ATOM   3833  HD2 ARN   237     -15.370 -14.737 -28.547  0.00-17.00           H  
ATOM   3834  HD3 ARN   237     -16.914 -14.493 -29.437  0.00-17.00           H  
ATOM   3835  NE  ARN   237     -16.521 -16.451 -29.004  0.00-17.00           N  
ATOM   3836  HE  ARN   237     -15.922 -17.202 -29.408  0.00-17.00           H  
ATOM   3837  CZ  ARN   237     -16.957 -16.750 -27.660  0.00-17.00           C  
ATOM   3838  NH1 ARN   237     -16.957 -15.861 -26.747  0.00-17.00           N  
ATOM   3839 HH11 ARN   237     -16.736 -14.959 -27.087  0.00-17.00           H  
ATOM   3840  NH2 ARN   237     -17.465 -18.074 -27.454  0.00-17.00           N  
ATOM   3841 HH21 ARN   237     -16.784 -18.646 -27.148  0.00-17.00           H  
ATOM   3842 HH22 ARN   237     -17.911 -18.429 -28.296  0.00-17.00           H  
ATOM   3843  C   ARN   237     -12.690 -12.413 -31.711  0.00-17.00           C  
ATOM   3844  O   ARN   237     -13.335 -11.382 -32.066  0.00-17.00           O  
ATOM   3845  N   LYN   238     -11.477 -12.340 -31.165  0.00-17.00           N  
ATOM   3846  H   LYN   238     -10.908 -13.212 -31.137  0.00-17.00           H  
ATOM   3847  CA  LYN   238     -10.882 -11.118 -30.684  0.00-17.00           C  
ATOM   3848  HA  LYN   238     -10.035 -11.405 -30.062  0.00-17.00           H  
ATOM   3849  CB  LYN   238     -10.412 -10.374 -31.934  0.00-17.00           C  
ATOM   3850  HB2 LYN   238     -10.040  -9.368 -31.717  0.00-17.00           H  
ATOM   3851  HB3 LYN   238     -11.245 -10.185 -32.627  0.00-17.00           H  
ATOM   3852  CG  LYN   238      -9.256 -11.131 -32.663  0.00-17.00           C  
ATOM   3853  HG2 LYN   238      -9.576 -12.141 -33.001  0.00-17.00           H  
ATOM   3854  HG3 LYN   238      -8.975 -10.626 -33.557  0.00-17.00           H  
ATOM   3855  CD  LYN   238      -7.970 -11.255 -31.813  0.00-17.00           C  
ATOM   3856  HD2 LYN   238      -7.747 -10.353 -31.289  0.00-17.00           H  
ATOM   3857  HD3 LYN   238      -8.158 -12.054 -31.090  0.00-17.00           H  
ATOM   3858  CE  LYN   238      -6.751 -11.710 -32.646  0.00-17.00           C  
ATOM   3859  HE2 LYN   238      -7.089 -12.420 -33.389  0.00-17.00           H  
ATOM   3860  HE3 LYN   238      -6.442 -10.787 -33.218  0.00-17.00           H  
ATOM   3861  NZ  LYN   238      -5.642 -12.210 -31.831  0.00-17.00           N  
ATOM   3862  HZ1 LYN   238      -5.607 -13.170 -31.805  0.00-17.00           H  
ATOM   3863  HZ2 LYN   238      -5.680 -11.842 -30.864  0.00-17.00           H  
ATOM   3864  C   LYN   238     -11.872 -10.256 -29.885  0.00-17.00           C  
ATOM   3865  O   LYN   238     -12.007  -9.068 -30.187  0.00-17.00           O  
ATOM   3866  N   ASH   239     -12.564 -10.869 -28.946  0.00-17.00           N  
ATOM   3867  H   ASH   239     -12.308 -11.844 -28.735  0.00-17.00           H  
ATOM   3868  CA  ASH   239     -13.629 -10.218 -28.233  0.00-17.00           C  
ATOM   3869  HA  ASH   239     -13.448  -9.154 -28.228  0.00-17.00           H  
ATOM   3870  CB  ASH   239     -14.968 -10.501 -28.864  0.00-17.00           C  
ATOM   3871  HB2 ASH   239     -14.927 -10.319 -29.925  0.00-17.00           H  
ATOM   3872  HB3 ASH   239     -15.189 -11.524 -28.732  0.00-17.00           H  
ATOM   3873  CG  ASH   239     -16.062  -9.699 -28.203  0.00-17.00           C  
ATOM   3874  OD1 ASH   239     -17.280  -9.846 -28.633  0.00-17.00           O  
ATOM   3875  OD2 ASH   239     -15.809  -8.979 -27.226  0.00-17.00           O  
ATOM   3876  HD1 ASH   239     -17.921  -9.390 -28.080  0.00-17.00           H  
ATOM   3877  C   ASH   239     -13.550 -10.636 -26.800  0.00-17.00           C  
ATOM   3878  O   ASH   239     -14.263 -11.581 -26.467  0.00-17.00           O  
ATOM   3879  N   PRO   240     -12.767  -9.939 -25.955  0.00-17.00           N  
ATOM   3880  CD  PRO   240     -11.954  -8.804 -26.379  0.00-17.00           C  
ATOM   3881  HD2 PRO   240     -12.560  -7.953 -26.555  0.00-17.00           H  
ATOM   3882  HD3 PRO   240     -11.396  -9.046 -27.326  0.00-17.00           H  
ATOM   3883  CG  PRO   240     -11.054  -8.542 -25.165  0.00-17.00           C  
ATOM   3884  HG2 PRO   240     -10.846  -7.495 -25.059  0.00-17.00           H  
ATOM   3885  HG3 PRO   240     -10.127  -9.137 -25.246  0.00-17.00           H  
ATOM   3886  CB  PRO   240     -11.805  -9.133 -23.983  0.00-17.00           C  
ATOM   3887  HB2 PRO   240     -12.462  -8.337 -23.590  0.00-17.00           H  
ATOM   3888  HB3 PRO   240     -11.245  -9.466 -23.157  0.00-17.00           H  
ATOM   3889  CA  PRO   240     -12.603 -10.298 -24.526  0.00-17.00           C  
ATOM   3890  HA  PRO   240     -12.069 -11.231 -24.421  0.00-17.00           H  
ATOM   3891  C   PRO   240     -13.964 -10.377 -23.802  0.00-17.00           C  
ATOM   3892  O   PRO   240     -14.167 -11.224 -22.923  0.00-17.00           O  
ATOM   3893  N   SER   241     -14.938  -9.528 -24.234  0.00-17.00           N  
ATOM   3894  H   SER   241     -14.836  -9.065 -25.120  0.00-17.00           H  
ATOM   3895  CA  SER   241     -16.182  -9.346 -23.487  0.00-17.00           C  
ATOM   3896  HA  SER   241     -15.960  -9.284 -22.415  0.00-17.00           H  
ATOM   3897  CB  SER   241     -16.783  -7.967 -23.881  0.00-17.00           C  
ATOM   3898  HB2 SER   241     -17.836  -8.012 -23.506  0.00-17.00           H  
ATOM   3899  HB3 SER   241     -16.797  -7.889 -24.940  0.00-17.00           H  
ATOM   3900  OG  SER   241     -16.130  -6.857 -23.263  0.00-17.00           O  
ATOM   3901  HG  SER   241     -15.367  -6.686 -23.794  0.00-17.00           H  
ATOM   3902  C   SER   241     -17.130 -10.484 -23.734  0.00-17.00           C  
ATOM   3903  O   SER   241     -18.098 -10.716 -23.043  0.00-17.00           O  
ATOM   3904  N   SER   242     -16.791 -11.365 -24.719  0.00-17.00           N  
ATOM   3905  H   SER   242     -15.906 -11.213 -25.165  0.00-17.00           H  
ATOM   3906  CA  SER   242     -17.645 -12.444 -25.116  0.00-17.00           C  
ATOM   3907  HA  SER   242     -18.672 -12.189 -25.026  0.00-17.00           H  
ATOM   3908  CB  SER   242     -17.390 -12.775 -26.616  0.00-17.00           C  
ATOM   3909  HB2 SER   242     -18.179 -13.499 -26.891  0.00-17.00           H  
ATOM   3910  HB3 SER   242     -17.525 -11.888 -27.205  0.00-17.00           H  
ATOM   3911  OG  SER   242     -16.152 -13.343 -26.787  0.00-17.00           O  
ATOM   3912  HG  SER   242     -15.746 -12.985 -27.560  0.00-17.00           H  
ATOM   3913  C   SER   242     -17.403 -13.696 -24.216  0.00-17.00           C  
ATOM   3914  O   SER   242     -18.258 -14.606 -24.226  0.00-17.00           O  
ATOM   3915  N   VAL   243     -16.262 -13.628 -23.494  0.00-17.00           N  
ATOM   3916  H   VAL   243     -15.908 -12.727 -23.235  0.00-17.00           H  
ATOM   3917  CA  VAL   243     -15.891 -14.723 -22.588  0.00-17.00           C  
ATOM   3918  HA  VAL   243     -16.188 -15.631 -22.997  0.00-17.00           H  
ATOM   3919  CB  VAL   243     -14.407 -14.773 -22.558  0.00-17.00           C  
ATOM   3920  HB  VAL   243     -13.973 -13.861 -22.076  0.00-17.00           H  
ATOM   3921  CG1 VAL   243     -13.867 -16.010 -21.879  0.00-17.00           C  
ATOM   3922 HG11 VAL   243     -14.498 -16.253 -21.006  0.00-17.00           H  
ATOM   3923 HG12 VAL   243     -13.887 -16.842 -22.570  0.00-17.00           H  
ATOM   3924 HG13 VAL   243     -12.878 -15.932 -21.460  0.00-17.00           H  
ATOM   3925  CG2 VAL   243     -13.820 -14.751 -23.954  0.00-17.00           C  
ATOM   3926 HG21 VAL   243     -14.593 -14.900 -24.723  0.00-17.00           H  
ATOM   3927 HG22 VAL   243     -13.117 -15.544 -24.084  0.00-17.00           H  
ATOM   3928 HG23 VAL   243     -13.281 -13.824 -24.092  0.00-17.00           H  
ATOM   3929  C   VAL   243     -16.438 -14.612 -21.185  0.00-17.00           C  
ATOM   3930  O   VAL   243     -16.143 -13.678 -20.429  0.00-17.00           O  
ATOM   3931  N   ASH   244     -17.205 -15.608 -20.798  0.00-17.00           N  
ATOM   3932  H   ASH   244     -17.442 -16.330 -21.486  0.00-17.00           H  
ATOM   3933  CA  ASH   244     -17.792 -15.685 -19.460  0.00-17.00           C  
ATOM   3934  HA  ASH   244     -17.731 -14.673 -19.000  0.00-17.00           H  
ATOM   3935  CB  ASH   244     -19.272 -16.008 -19.595  0.00-17.00           C  
ATOM   3936  HB2 ASH   244     -19.846 -15.462 -20.314  0.00-17.00           H  
ATOM   3937  HB3 ASH   244     -19.364 -17.021 -20.000  0.00-17.00           H  
ATOM   3938  CG  ASH   244     -20.068 -15.857 -18.277  0.00-17.00           C  
ATOM   3939  OD1 ASH   244     -19.397 -16.205 -17.176  0.00-17.00           O  
ATOM   3940  OD2 ASH   244     -21.206 -15.466 -18.304  0.00-17.00           O  
ATOM   3941  HD1 ASH   244     -18.915 -15.480 -16.829  0.00-17.00           H  
ATOM   3942  C   ASH   244     -17.111 -16.691 -18.657  0.00-17.00           C  
ATOM   3943  O   ASH   244     -17.611 -17.730 -18.566  0.00-17.00           O  
ATOM   3944  N   ILE   245     -15.992 -16.350 -17.944  0.00-17.00           N  
ATOM   3945  H   ILE   245     -15.634 -15.412 -18.065  0.00-17.00           H  
ATOM   3946  CA  ILE   245     -15.103 -17.277 -17.211  0.00-17.00           C  
ATOM   3947  HA  ILE   245     -14.553 -17.920 -17.935  0.00-17.00           H  
ATOM   3948  CB  ILE   245     -13.972 -16.515 -16.405  0.00-17.00           C  
ATOM   3949  HB  ILE   245     -14.396 -15.774 -15.649  0.00-17.00           H  
ATOM   3950  CG2 ILE   245     -12.950 -17.475 -15.789  0.00-17.00           C  
ATOM   3951 HG21 ILE   245     -12.288 -17.892 -16.583  0.00-17.00           H  
ATOM   3952 HG22 ILE   245     -13.390 -18.276 -15.204  0.00-17.00           H  
ATOM   3953 HG23 ILE   245     -12.298 -16.944 -15.062  0.00-17.00           H  
ATOM   3954  CG1 ILE   245     -13.172 -15.593 -17.312  0.00-17.00           C  
ATOM   3955 HG12 ILE   245     -12.540 -16.061 -17.999  0.00-17.00           H  
ATOM   3956 HG13 ILE   245     -13.861 -15.144 -18.002  0.00-17.00           H  
ATOM   3957  CD1 ILE   245     -12.430 -14.421 -16.605  0.00-17.00           C  
ATOM   3958 HD11 ILE   245     -11.628 -14.086 -17.289  0.00-17.00           H  
ATOM   3959 HD12 ILE   245     -11.977 -14.868 -15.728  0.00-17.00           H  
ATOM   3960 HD13 ILE   245     -13.104 -13.544 -16.314  0.00-17.00           H  
ATOM   3961  C   ILE   245     -15.897 -18.299 -16.409  0.00-17.00           C  
ATOM   3962  O   ILE   245     -15.600 -19.474 -16.461  0.00-17.00           O  
ATOM   3963  N   LYN   246     -16.819 -17.793 -15.576  0.00-17.00           N  
ATOM   3964  H   LYN   246     -17.051 -16.783 -15.742  0.00-17.00           H  
ATOM   3965  CA  LYN   246     -17.613 -18.617 -14.742  0.00-17.00           C  
ATOM   3966  HA  LYN   246     -16.855 -19.196 -14.244  0.00-17.00           H  
ATOM   3967  CB  LYN   246     -18.484 -17.856 -13.724  0.00-17.00           C  
ATOM   3968  HB2 LYN   246     -18.985 -18.508 -13.017  0.00-17.00           H  
ATOM   3969  HB3 LYN   246     -19.246 -17.327 -14.192  0.00-17.00           H  
ATOM   3970  CG  LYN   246     -17.704 -16.899 -12.790  0.00-17.00           C  
ATOM   3971  HG2 LYN   246     -17.221 -16.119 -13.332  0.00-17.00           H  
ATOM   3972  HG3 LYN   246     -16.844 -17.439 -12.397  0.00-17.00           H  
ATOM   3973  CD  LYN   246     -18.645 -16.305 -11.699  0.00-17.00           C  
ATOM   3974  HD2 LYN   246     -18.058 -15.678 -11.012  0.00-17.00           H  
ATOM   3975  HD3 LYN   246     -19.084 -17.108 -11.166  0.00-17.00           H  
ATOM   3976  CE  LYN   246     -19.923 -15.663 -12.210  0.00-17.00           C  
ATOM   3977  HE2 LYN   246     -20.592 -15.475 -11.372  0.00-17.00           H  
ATOM   3978  HE3 LYN   246     -20.450 -16.389 -12.769  0.00-17.00           H  
ATOM   3979  NZ  LYN   246     -19.629 -14.473 -13.041  0.00-17.00           N  
ATOM   3980  HZ1 LYN   246     -20.393 -14.376 -13.655  0.00-17.00           H  
ATOM   3981  HZ2 LYN   246     -19.577 -13.594 -12.506  0.00-17.00           H  
ATOM   3982  C   LYN   246     -18.499 -19.673 -15.453  0.00-17.00           C  
ATOM   3983  O   LYN   246     -18.872 -20.690 -14.869  0.00-17.00           O  
ATOM   3984  N   LYN   247     -18.850 -19.394 -16.715  0.00-17.00           N  
ATOM   3985  H   LYN   247     -18.332 -18.627 -17.166  0.00-17.00           H  
ATOM   3986  CA  LYN   247     -19.592 -20.254 -17.650  0.00-17.00           C  
ATOM   3987  HA  LYN   247     -20.379 -20.623 -17.067  0.00-17.00           H  
ATOM   3988  CB  LYN   247     -20.421 -19.397 -18.693  0.00-17.00           C  
ATOM   3989  HB2 LYN   247     -20.675 -18.394 -18.373  0.00-17.00           H  
ATOM   3990  HB3 LYN   247     -19.764 -19.241 -19.560  0.00-17.00           H  
ATOM   3991  CG  LYN   247     -21.832 -20.073 -19.002  0.00-17.00           C  
ATOM   3992  HG2 LYN   247     -21.688 -21.132 -19.082  0.00-17.00           H  
ATOM   3993  HG3 LYN   247     -22.420 -19.837 -18.074  0.00-17.00           H  
ATOM   3994  CD  LYN   247     -22.453 -19.346 -20.197  0.00-17.00           C  
ATOM   3995  HD2 LYN   247     -22.294 -18.255 -20.040  0.00-17.00           H  
ATOM   3996  HD3 LYN   247     -23.489 -19.520 -20.133  0.00-17.00           H  
ATOM   3997  CE  LYN   247     -21.854 -19.720 -21.535  0.00-17.00           C  
ATOM   3998  HE2 LYN   247     -20.768 -19.704 -21.611  0.00-17.00           H  
ATOM   3999  HE3 LYN   247     -22.160 -20.774 -21.699  0.00-17.00           H  
ATOM   4000  NZ  LYN   247     -22.494 -18.964 -22.639  0.00-17.00           N  
ATOM   4001  HZ1 LYN   247     -21.823 -18.249 -22.877  0.00-17.00           H  
ATOM   4002  HZ2 LYN   247     -22.468 -19.573 -23.430  0.00-17.00           H  
ATOM   4003  C   LYN   247     -18.715 -21.288 -18.246  0.00-17.00           C  
ATOM   4004  O   LYN   247     -19.155 -22.431 -18.336  0.00-17.00           O  
ATOM   4005  N   VAL   248     -17.498 -20.861 -18.647  0.00-17.00           N  
ATOM   4006  H   VAL   248     -17.291 -19.876 -18.586  0.00-17.00           H  
ATOM   4007  CA  VAL   248     -16.428 -21.740 -19.071  0.00-17.00           C  
ATOM   4008  HA  VAL   248     -16.809 -22.285 -19.919  0.00-17.00           H  
ATOM   4009  CB  VAL   248     -15.203 -20.886 -19.614  0.00-17.00           C  
ATOM   4010  HB  VAL   248     -14.832 -20.386 -18.728  0.00-17.00           H  
ATOM   4011  CG1 VAL   248     -13.997 -21.627 -20.157  0.00-17.00           C  
ATOM   4012 HG11 VAL   248     -14.173 -22.201 -21.050  0.00-17.00           H  
ATOM   4013 HG12 VAL   248     -13.589 -22.296 -19.457  0.00-17.00           H  
ATOM   4014 HG13 VAL   248     -13.193 -20.948 -20.454  0.00-17.00           H  
ATOM   4015  CG2 VAL   248     -15.586 -19.833 -20.675  0.00-17.00           C  
ATOM   4016 HG21 VAL   248     -15.960 -20.360 -21.541  0.00-17.00           H  
ATOM   4017 HG22 VAL   248     -16.429 -19.213 -20.341  0.00-17.00           H  
ATOM   4018 HG23 VAL   248     -14.709 -19.241 -20.989  0.00-17.00           H  
ATOM   4019  C   VAL   248     -16.065 -22.750 -17.967  0.00-17.00           C  
ATOM   4020  O   VAL   248     -15.873 -23.948 -18.296  0.00-17.00           O  
ATOM   4021  N   LEU   249     -15.863 -22.310 -16.711  0.00-17.00           N  
ATOM   4022  H   LEU   249     -15.992 -21.336 -16.416  0.00-17.00           H  
ATOM   4023  CA  LEU   249     -15.618 -23.187 -15.621  0.00-17.00           C  
ATOM   4024  HA  LEU   249     -14.748 -23.849 -15.821  0.00-17.00           H  
ATOM   4025  CB  LEU   249     -15.298 -22.311 -14.519  0.00-17.00           C  
ATOM   4026  HB2 LEU   249     -16.037 -21.538 -14.504  0.00-17.00           H  
ATOM   4027  HB3 LEU   249     -14.341 -21.788 -14.641  0.00-17.00           H  
ATOM   4028  CG  LEU   249     -15.155 -22.885 -13.114  0.00-17.00           C  
ATOM   4029  HG  LEU   249     -16.148 -23.181 -12.869  0.00-17.00           H  
ATOM   4030  CD1 LEU   249     -14.215 -24.111 -12.938  0.00-17.00           C  
ATOM   4031 HD11 LEU   249     -13.374 -24.069 -13.586  0.00-17.00           H  
ATOM   4032 HD12 LEU   249     -13.682 -24.071 -11.966  0.00-17.00           H  
ATOM   4033 HD13 LEU   249     -14.676 -25.123 -13.078  0.00-17.00           H  
ATOM   4034  CD2 LEU   249     -14.827 -21.837 -12.061  0.00-17.00           C  
ATOM   4035 HD21 LEU   249     -13.839 -21.445 -12.128  0.00-17.00           H  
ATOM   4036 HD22 LEU   249     -15.032 -22.203 -11.048  0.00-17.00           H  
ATOM   4037 HD23 LEU   249     -15.583 -21.127 -12.176  0.00-17.00           H  
ATOM   4038  C   LEU   249     -16.773 -24.150 -15.367  0.00-17.00           C  
ATOM   4039  O   LEU   249     -16.568 -25.386 -15.297  0.00-17.00           O  
ATOM   4040  N   LEU   250     -18.022 -23.664 -15.293  0.00-17.00           N  
ATOM   4041  H   LEU   250     -18.176 -22.689 -15.116  0.00-17.00           H  
ATOM   4042  CA  LEU   250     -19.257 -24.443 -15.315  0.00-17.00           C  
ATOM   4043  HA  LEU   250     -19.132 -25.065 -14.429  0.00-17.00           H  
ATOM   4044  CB  LEU   250     -20.581 -23.662 -15.008  0.00-17.00           C  
ATOM   4045  HB2 LEU   250     -20.625 -22.814 -15.693  0.00-17.00           H  
ATOM   4046  HB3 LEU   250     -21.438 -24.257 -15.210  0.00-17.00           H  
ATOM   4047  CG  LEU   250     -20.773 -23.144 -13.574  0.00-17.00           C  
ATOM   4048  HG  LEU   250     -19.829 -22.693 -13.321  0.00-17.00           H  
ATOM   4049  CD1 LEU   250     -21.888 -22.043 -13.504  0.00-17.00           C  
ATOM   4050 HD11 LEU   250     -22.130 -21.817 -12.518  0.00-17.00           H  
ATOM   4051 HD12 LEU   250     -21.370 -21.148 -13.943  0.00-17.00           H  
ATOM   4052 HD13 LEU   250     -22.771 -22.270 -14.159  0.00-17.00           H  
ATOM   4053  CD2 LEU   250     -20.982 -24.303 -12.608  0.00-17.00           C  
ATOM   4054 HD21 LEU   250     -20.189 -25.023 -12.449  0.00-17.00           H  
ATOM   4055 HD22 LEU   250     -21.359 -23.975 -11.620  0.00-17.00           H  
ATOM   4056 HD23 LEU   250     -21.814 -24.829 -12.954  0.00-17.00           H  
ATOM   4057  C   LEU   250     -19.368 -25.489 -16.415  0.00-17.00           C  
ATOM   4058  O   LEU   250     -19.667 -26.627 -16.013  0.00-17.00           O  
ATOM   4059  N   GLH   251     -19.075 -25.078 -17.611  0.00-17.00           N  
ATOM   4060  H   GLH   251     -18.834 -24.085 -17.835  0.00-17.00           H  
ATOM   4061  CA  GLH   251     -18.771 -26.054 -18.685  0.00-17.00           C  
ATOM   4062  HA  GLH   251     -19.667 -26.641 -18.820  0.00-17.00           H  
ATOM   4063  CB  GLH   251     -18.484 -25.327 -20.006  0.00-17.00           C  
ATOM   4064  HB2 GLH   251     -17.553 -24.792 -19.974  0.00-17.00           H  
ATOM   4065  HB3 GLH   251     -19.243 -24.553 -20.147  0.00-17.00           H  
ATOM   4066  CG  GLH   251     -18.423 -26.126 -21.362  0.00-17.00           C  
ATOM   4067  HG2 GLH   251     -18.034 -25.461 -22.146  0.00-17.00           H  
ATOM   4068  HG3 GLH   251     -17.714 -26.974 -21.321  0.00-17.00           H  
ATOM   4069  CD  GLH   251     -19.813 -26.708 -21.725  0.00-17.00           C  
ATOM   4070  OE1 GLH   251     -20.995 -26.027 -21.624  0.00-17.00           O  
ATOM   4071  OE2 GLH   251     -19.755 -27.810 -22.252  0.00-17.00           O  
ATOM   4072  HE1 GLH   251     -20.896 -25.051 -21.735  0.00-17.00           H  
ATOM   4073  C   GLH   251     -17.710 -27.066 -18.348  0.00-17.00           C  
ATOM   4074  O   GLH   251     -18.012 -28.232 -18.392  0.00-17.00           O  
ATOM   4075  N   MET   252     -16.471 -26.800 -18.002  0.00-17.00           N  
ATOM   4076  H   MET   252     -16.146 -25.834 -18.163  0.00-17.00           H  
ATOM   4077  CA  MET   252     -15.475 -27.654 -17.433  0.00-17.00           C  
ATOM   4078  HA  MET   252     -15.257 -28.304 -18.231  0.00-17.00           H  
ATOM   4079  CB  MET   252     -14.256 -26.845 -17.148  0.00-17.00           C  
ATOM   4080  HB2 MET   252     -13.656 -27.376 -16.427  0.00-17.00           H  
ATOM   4081  HB3 MET   252     -14.478 -25.881 -16.764  0.00-17.00           H  
ATOM   4082  CG  MET   252     -13.370 -26.521 -18.454  0.00-17.00           C  
ATOM   4083  HG2 MET   252     -13.394 -27.402 -19.065  0.00-17.00           H  
ATOM   4084  HG3 MET   252     -13.834 -25.668 -18.982  0.00-17.00           H  
ATOM   4085  SD  MET   252     -11.655 -25.913 -17.970  0.00-17.00           S  
ATOM   4086  CE  MET   252     -10.828 -26.499 -19.466  0.00-17.00           C  
ATOM   4087  HE1 MET   252     -11.183 -25.990 -20.408  0.00-17.00           H  
ATOM   4088  HE2 MET   252     -10.958 -27.542 -19.542  0.00-17.00           H  
ATOM   4089  HE3 MET   252      -9.781 -26.374 -19.485  0.00-17.00           H  
ATOM   4090  C   MET   252     -15.948 -28.660 -16.369  0.00-17.00           C  
ATOM   4091  O   MET   252     -15.485 -29.723 -16.395  0.00-17.00           O  
ATOM   4092  N   ARG   253     -16.887 -28.167 -15.516  0.00-17.00           N  
ATOM   4093  H   ARG   253     -17.360 -27.312 -15.729  0.00-17.00           H  
ATOM   4094  CA  ARG   253     -17.492 -28.879 -14.390  0.00-17.00           C  
ATOM   4095  HA  ARG   253     -16.628 -29.477 -14.070  0.00-17.00           H  
ATOM   4096  CB  ARG   253     -18.138 -27.887 -13.388  0.00-17.00           C  
ATOM   4097  HB2 ARG   253     -18.266 -26.968 -14.006  0.00-17.00           H  
ATOM   4098  HB3 ARG   253     -19.145 -28.100 -13.047  0.00-17.00           H  
ATOM   4099  CG  ARG   253     -17.269 -27.467 -12.182  0.00-17.00           C  
ATOM   4100  HG2 ARG   253     -16.316 -27.095 -12.467  0.00-17.00           H  
ATOM   4101  HG3 ARG   253     -17.862 -26.670 -11.661  0.00-17.00           H  
ATOM   4102  CD  ARG   253     -16.890 -28.592 -11.151  0.00-17.00           C  
ATOM   4103  HD2 ARG   253     -15.992 -29.172 -11.475  0.00-17.00           H  
ATOM   4104  HD3 ARG   253     -17.620 -29.383 -11.255  0.00-17.00           H  
ATOM   4105  NE  ARG   253     -16.734 -28.101  -9.753  0.00-17.00           N  
ATOM   4106  HE  ARG   253     -16.154 -27.250  -9.652  0.00-17.00           H  
ATOM   4107  CZ  ARG   253     -17.231 -28.756  -8.647  0.00-17.00           C  
ATOM   4108  NH1 ARG   253     -18.000 -29.813  -8.667  0.00-17.00           N  
ATOM   4109 HH11 ARG   253     -18.287 -30.168  -9.591  0.00-17.00           H  
ATOM   4110 HH12 ARG   253     -18.635 -30.073  -7.848  0.00-17.00           H  
ATOM   4111  NH2 ARG   253     -17.014 -28.255  -7.393  0.00-17.00           N  
ATOM   4112 HH21 ARG   253     -17.240 -28.872  -6.588  0.00-17.00           H  
ATOM   4113 HH22 ARG   253     -16.428 -27.361  -7.173  0.00-17.00           H  
ATOM   4114  C   ARG   253     -18.493 -29.940 -14.804  0.00-17.00           C  
ATOM   4115  O   ARG   253     -18.891 -30.632 -13.897  0.00-17.00           O  
ATOM   4116  N   LYN   254     -18.851 -30.088 -16.092  0.00-17.00           N  
ATOM   4117  H   LYN   254     -18.570 -29.423 -16.789  0.00-17.00           H  
ATOM   4118  CA  LYN   254     -19.672 -31.195 -16.630  0.00-17.00           C  
ATOM   4119  HA  LYN   254     -20.610 -31.343 -16.044  0.00-17.00           H  
ATOM   4120  CB  LYN   254     -20.217 -30.804 -18.003  0.00-17.00           C  
ATOM   4121  HB2 LYN   254     -20.616 -31.665 -18.633  0.00-17.00           H  
ATOM   4122  HB3 LYN   254     -19.338 -30.468 -18.567  0.00-17.00           H  
ATOM   4123  CG  LYN   254     -21.351 -29.744 -17.940  0.00-17.00           C  
ATOM   4124  HG2 LYN   254     -20.958 -28.941 -17.313  0.00-17.00           H  
ATOM   4125  HG3 LYN   254     -22.184 -30.242 -17.539  0.00-17.00           H  
ATOM   4126  CD  LYN   254     -21.684 -29.150 -19.381  0.00-17.00           C  
ATOM   4127  HD2 LYN   254     -20.763 -28.598 -19.786  0.00-17.00           H  
ATOM   4128  HD3 LYN   254     -21.883 -30.001 -20.037  0.00-17.00           H  
ATOM   4129  CE  LYN   254     -22.901 -28.181 -19.411  0.00-17.00           C  
ATOM   4130  HE2 LYN   254     -22.596 -27.253 -18.999  0.00-17.00           H  
ATOM   4131  HE3 LYN   254     -23.708 -28.466 -18.682  0.00-17.00           H  
ATOM   4132  NZ  LYN   254     -23.436 -27.846 -20.707  0.00-17.00           N  
ATOM   4133  HZ1 LYN   254     -22.659 -27.460 -21.255  0.00-17.00           H  
ATOM   4134  HZ2 LYN   254     -24.071 -27.066 -20.579  0.00-17.00           H  
ATOM   4135  C   LYN   254     -18.866 -32.499 -16.722  0.00-17.00           C  
ATOM   4136  O   LYN   254     -19.380 -33.606 -16.609  0.00-17.00           O  
ATOM   4137  N   PHE   255     -17.560 -32.245 -17.028  0.00-17.00           N  
ATOM   4138  H   PHE   255     -17.328 -31.293 -17.188  0.00-17.00           H  
ATOM   4139  CA  PHE   255     -16.523 -33.251 -17.349  0.00-17.00           C  
ATOM   4140  HA  PHE   255     -17.071 -34.026 -17.767  0.00-17.00           H  
ATOM   4141  CB  PHE   255     -15.676 -32.718 -18.506  0.00-17.00           C  
ATOM   4142  HB2 PHE   255     -14.859 -33.442 -18.779  0.00-17.00           H  
ATOM   4143  HB3 PHE   255     -15.139 -31.815 -18.140  0.00-17.00           H  
ATOM   4144  CG  PHE   255     -16.344 -32.338 -19.882  0.00-17.00           C  
ATOM   4145  CD1 PHE   255     -16.641 -33.322 -20.911  0.00-17.00           C  
ATOM   4146  HD1 PHE   255     -16.208 -34.328 -20.894  0.00-17.00           H  
ATOM   4147  CE1 PHE   255     -17.319 -32.967 -22.090  0.00-17.00           C  
ATOM   4148  HE1 PHE   255     -17.511 -33.730 -22.821  0.00-17.00           H  
ATOM   4149  CZ  PHE   255     -17.874 -31.658 -22.208  0.00-17.00           C  
ATOM   4150  HZ  PHE   255     -18.444 -31.434 -23.081  0.00-17.00           H  
ATOM   4151  CE2 PHE   255     -17.599 -30.695 -21.170  0.00-17.00           C  
ATOM   4152  HE2 PHE   255     -17.997 -29.694 -21.177  0.00-17.00           H  
ATOM   4153  CD2 PHE   255     -16.732 -30.971 -20.072  0.00-17.00           C  
ATOM   4154  HD2 PHE   255     -16.530 -30.206 -19.367  0.00-17.00           H  
ATOM   4155  C   PHE   255     -15.793 -33.780 -16.148  0.00-17.00           C  
ATOM   4156  O   PHE   255     -15.364 -34.958 -16.050  0.00-17.00           O  
ATOM   4157  N   ARG   256     -15.518 -32.972 -15.069  0.00-17.00           N  
ATOM   4158  H   ARG   256     -15.876 -32.036 -14.974  0.00-17.00           H  
ATOM   4159  CA  ARG   256     -14.902 -33.465 -13.815  0.00-17.00           C  
ATOM   4160  HA  ARG   256     -15.105 -34.513 -13.678  0.00-17.00           H  
ATOM   4161  CB  ARG   256     -13.383 -33.352 -13.925  0.00-17.00           C  
ATOM   4162  HB2 ARG   256     -13.208 -32.270 -13.764  0.00-17.00           H  
ATOM   4163  HB3 ARG   256     -13.199 -33.382 -14.958  0.00-17.00           H  
ATOM   4164  CG  ARG   256     -12.468 -34.097 -12.929  0.00-17.00           C  
ATOM   4165  HG2 ARG   256     -13.001 -34.990 -12.566  0.00-17.00           H  
ATOM   4166  HG3 ARG   256     -12.614 -33.511 -12.010  0.00-17.00           H  
ATOM   4167  CD  ARG   256     -10.999 -34.322 -13.362  0.00-17.00           C  
ATOM   4168  HD2 ARG   256     -10.963 -34.856 -14.312  0.00-17.00           H  
ATOM   4169  HD3 ARG   256     -10.453 -33.396 -13.501  0.00-17.00           H  
ATOM   4170  NE  ARG   256     -10.130 -34.889 -12.308  0.00-17.00           N  
ATOM   4171  HE  ARG   256      -9.627 -34.136 -11.795  0.00-17.00           H  
ATOM   4172  CZ  ARG   256      -9.806 -36.181 -12.203  0.00-17.00           C  
ATOM   4173  NH1 ARG   256     -10.327 -37.064 -13.104  0.00-17.00           N  
ATOM   4174 HH11 ARG   256     -11.074 -36.767 -13.712  0.00-17.00           H  
ATOM   4175 HH12 ARG   256      -9.993 -38.008 -13.214  0.00-17.00           H  
ATOM   4176  NH2 ARG   256      -8.955 -36.638 -11.285  0.00-17.00           N  
ATOM   4177 HH21 ARG   256      -8.451 -36.020 -10.688  0.00-17.00           H  
ATOM   4178 HH22 ARG   256      -8.788 -37.663 -11.132  0.00-17.00           H  
ATOM   4179  C   ARG   256     -15.509 -32.809 -12.586  0.00-17.00           C  
ATOM   4180  O   ARG   256     -16.182 -31.795 -12.711  0.00-17.00           O  
ATOM   4181  N   MET   257     -15.317 -33.446 -11.391  0.00-17.00           N  
ATOM   4182  H   MET   257     -14.708 -34.246 -11.404  0.00-17.00           H  
ATOM   4183  CA  MET   257     -15.720 -32.971 -10.110  0.00-17.00           C  
ATOM   4184  HA  MET   257     -16.520 -32.261 -10.252  0.00-17.00           H  
ATOM   4185  CB  MET   257     -16.120 -34.180  -9.253  0.00-17.00           C  
ATOM   4186  HB2 MET   257     -16.554 -33.785  -8.329  0.00-17.00           H  
ATOM   4187  HB3 MET   257     -17.014 -34.645  -9.743  0.00-17.00           H  
ATOM   4188  CG  MET   257     -14.993 -35.183  -9.073  0.00-17.00           C  
ATOM   4189  HG2 MET   257     -14.309 -34.556  -8.490  0.00-17.00           H  
ATOM   4190  HG3 MET   257     -14.443 -35.359  -9.977  0.00-17.00           H  
ATOM   4191  SD  MET   257     -15.401 -36.701  -8.263  0.00-17.00           S  
ATOM   4192  CE  MET   257     -16.560 -37.475  -9.439  0.00-17.00           C  
ATOM   4193  HE1 MET   257     -17.378 -36.788  -9.522  0.00-17.00           H  
ATOM   4194  HE2 MET   257     -16.189 -37.455 -10.516  0.00-17.00           H  
ATOM   4195  HE3 MET   257     -16.943 -38.493  -9.201  0.00-17.00           H  
ATOM   4196  C   MET   257     -14.664 -32.036  -9.472  0.00-17.00           C  
ATOM   4197  O   MET   257     -13.579 -31.852  -9.976  0.00-17.00           O  
ATOM   4198  N   GLY   258     -15.012 -31.512  -8.282  0.00-17.00           N  
ATOM   4199  H   GLY   258     -15.919 -31.818  -8.030  0.00-17.00           H  
ATOM   4200  CA  GLY   258     -14.231 -30.615  -7.365  0.00-17.00           C  
ATOM   4201  HA2 GLY   258     -13.798 -31.323  -6.630  0.00-17.00           H  
ATOM   4202  HA3 GLY   258     -15.003 -30.135  -6.772  0.00-17.00           H  
ATOM   4203  C   GLY   258     -13.338 -29.509  -7.955  0.00-17.00           C  
ATOM   4204  O   GLY   258     -12.271 -29.360  -7.479  0.00-17.00           O  
ATOM   4205  N   LEU   259     -13.599 -28.785  -9.060  0.00-17.00           N  
ATOM   4206  H   LEU   259     -14.424 -29.084  -9.555  0.00-17.00           H  
ATOM   4207  CA  LEU   259     -12.654 -28.028  -9.822  0.00-17.00           C  
ATOM   4208  HA  LEU   259     -11.649 -28.509 -10.011  0.00-17.00           H  
ATOM   4209  CB  LEU   259     -13.297 -27.796 -11.156  0.00-17.00           C  
ATOM   4210  HB2 LEU   259     -12.813 -26.954 -11.678  0.00-17.00           H  
ATOM   4211  HB3 LEU   259     -14.378 -27.493 -10.998  0.00-17.00           H  
ATOM   4212  CG  LEU   259     -13.175 -29.043 -12.120  0.00-17.00           C  
ATOM   4213  HG  LEU   259     -13.853 -29.833 -11.735  0.00-17.00           H  
ATOM   4214  CD1 LEU   259     -13.716 -28.679 -13.518  0.00-17.00           C  
ATOM   4215 HD11 LEU   259     -12.939 -28.791 -14.307  0.00-17.00           H  
ATOM   4216 HD12 LEU   259     -14.455 -29.388 -13.880  0.00-17.00           H  
ATOM   4217 HD13 LEU   259     -14.195 -27.700 -13.583  0.00-17.00           H  
ATOM   4218  CD2 LEU   259     -11.808 -29.755 -12.320  0.00-17.00           C  
ATOM   4219 HD21 LEU   259     -11.886 -30.548 -13.080  0.00-17.00           H  
ATOM   4220 HD22 LEU   259     -11.592 -30.279 -11.383  0.00-17.00           H  
ATOM   4221 HD23 LEU   259     -10.981 -29.154 -12.641  0.00-17.00           H  
ATOM   4222  C   LEU   259     -12.396 -26.672  -9.122  0.00-17.00           C  
ATOM   4223  O   LEU   259     -13.354 -26.009  -8.767  0.00-17.00           O  
ATOM   4224  N   ILE   260     -11.142 -26.365  -8.849  0.00-17.00           N  
ATOM   4225  H   ILE   260     -10.504 -27.100  -9.010  0.00-17.00           H  
ATOM   4226  CA  ILE   260     -10.583 -25.399  -8.004  0.00-17.00           C  
ATOM   4227  HA  ILE   260      -9.513 -25.338  -7.978  0.00-17.00           H  
ATOM   4228  CB  ILE   260     -11.138 -24.031  -8.508  0.00-17.00           C  
ATOM   4229  HB  ILE   260     -12.204 -23.873  -8.435  0.00-17.00           H  
ATOM   4230  CG2 ILE   260     -10.599 -22.876  -7.657  0.00-17.00           C  
ATOM   4231 HG21 ILE   260      -9.523 -22.779  -7.783  0.00-17.00           H  
ATOM   4232 HG22 ILE   260     -10.984 -21.894  -7.963  0.00-17.00           H  
ATOM   4233 HG23 ILE   260     -10.867 -22.975  -6.588  0.00-17.00           H  
ATOM   4234  CG1 ILE   260     -10.851 -23.836 -10.034  0.00-17.00           C  
ATOM   4235 HG12 ILE   260     -11.746 -24.188 -10.628  0.00-17.00           H  
ATOM   4236 HG13 ILE   260     -10.036 -24.430 -10.325  0.00-17.00           H  
ATOM   4237  CD1 ILE   260     -10.616 -22.330 -10.489  0.00-17.00           C  
ATOM   4238 HD11 ILE   260     -11.387 -21.665 -10.304  0.00-17.00           H  
ATOM   4239 HD12 ILE   260      -9.701 -21.883 -10.075  0.00-17.00           H  
ATOM   4240 HD13 ILE   260     -10.481 -22.175 -11.602  0.00-17.00           H  
ATOM   4241  C   ILE   260     -11.003 -25.655  -6.495  0.00-17.00           C  
ATOM   4242  O   ILE   260     -12.085 -26.149  -6.148  0.00-17.00           O  
ATOM   4243  N   GLN   261     -10.051 -25.340  -5.601  0.00-17.00           N  
ATOM   4244  H   GLN   261      -9.185 -24.782  -5.724  0.00-17.00           H  
ATOM   4245  CA  GLN   261     -10.215 -25.568  -4.161  0.00-17.00           C  
ATOM   4246  HA  GLN   261     -10.951 -26.359  -3.890  0.00-17.00           H  
ATOM   4247  CB  GLN   261      -8.866 -25.849  -3.436  0.00-17.00           C  
ATOM   4248  HB2 GLN   261      -8.778 -25.672  -2.363  0.00-17.00           H  
ATOM   4249  HB3 GLN   261      -8.172 -25.235  -3.952  0.00-17.00           H  
ATOM   4250  CG  GLN   261      -8.493 -27.292  -3.721  0.00-17.00           C  
ATOM   4251  HG2 GLN   261      -8.610 -27.607  -4.772  0.00-17.00           H  
ATOM   4252  HG3 GLN   261      -9.147 -27.978  -3.131  0.00-17.00           H  
ATOM   4253  CD  GLN   261      -7.057 -27.629  -3.371  0.00-17.00           C  
ATOM   4254  OE1 GLN   261      -6.227 -26.890  -3.803  0.00-17.00           O  
ATOM   4255  NE2 GLN   261      -6.815 -28.716  -2.644  0.00-17.00           N  
ATOM   4256 HE21 GLN   261      -7.558 -29.244  -2.181  0.00-17.00           H  
ATOM   4257 HE22 GLN   261      -5.852 -29.138  -2.522  0.00-17.00           H  
ATOM   4258  C   GLN   261     -10.680 -24.236  -3.489  0.00-17.00           C  
ATOM   4259  O   GLN   261     -11.531 -24.255  -2.635  0.00-17.00           O  
ATOM   4260  N   THR   262     -10.018 -23.120  -3.802  0.00-17.00           N  
ATOM   4261  H   THR   262      -9.358 -22.977  -4.578  0.00-17.00           H  
ATOM   4262  CA  THR   262     -10.153 -21.876  -2.981  0.00-17.00           C  
ATOM   4263  HA  THR   262     -10.763 -22.136  -2.106  0.00-17.00           H  
ATOM   4264  CB  THR   262      -8.714 -21.550  -2.422  0.00-17.00           C  
ATOM   4265  HB  THR   262      -8.905 -20.586  -1.895  0.00-17.00           H  
ATOM   4266  CG2 THR   262      -8.095 -22.650  -1.524  0.00-17.00           C  
ATOM   4267 HG21 THR   262      -8.827 -23.233  -0.910  0.00-17.00           H  
ATOM   4268 HG22 THR   262      -7.430 -22.110  -0.823  0.00-17.00           H  
ATOM   4269 HG23 THR   262      -7.517 -23.344  -2.122  0.00-17.00           H  
ATOM   4270  OG1 THR   262      -7.852 -21.225  -3.519  0.00-17.00           O  
ATOM   4271  HG1 THR   262      -7.014 -20.948  -3.119  0.00-17.00           H  
ATOM   4272  C   THR   262     -10.747 -20.772  -3.844  0.00-17.00           C  
ATOM   4273  O   THR   262     -10.582 -20.650  -5.028  0.00-17.00           O  
ATOM   4274  N   ALA   263     -11.402 -19.798  -3.229  0.00-17.00           N  
ATOM   4275  H   ALA   263     -11.538 -20.024  -2.277  0.00-17.00           H  
ATOM   4276  CA  ALA   263     -11.756 -18.473  -3.746  0.00-17.00           C  
ATOM   4277  HA  ALA   263     -12.348 -18.512  -4.617  0.00-17.00           H  
ATOM   4278  CB  ALA   263     -12.354 -17.585  -2.642  0.00-17.00           C  
ATOM   4279  HB1 ALA   263     -12.893 -16.752  -3.087  0.00-17.00           H  
ATOM   4280  HB2 ALA   263     -11.669 -17.199  -1.967  0.00-17.00           H  
ATOM   4281  HB3 ALA   263     -13.064 -18.163  -2.065  0.00-17.00           H  
ATOM   4282  C   ALA   263     -10.563 -17.703  -4.254  0.00-17.00           C  
ATOM   4283  O   ALA   263     -10.667 -17.141  -5.372  0.00-17.00           O  
ATOM   4284  N   ASP   264      -9.444 -17.731  -3.521  0.00-17.00           N  
ATOM   4285  H   ASP   264      -9.643 -18.124  -2.607  0.00-17.00           H  
ATOM   4286  CA  ASP   264      -8.065 -17.281  -3.806  0.00-17.00           C  
ATOM   4287  HA  ASP   264      -8.066 -16.203  -3.822  0.00-17.00           H  
ATOM   4288  CB  ASP   264      -7.281 -17.851  -2.659  0.00-17.00           C  
ATOM   4289  HB2 ASP   264      -7.211 -18.952  -2.778  0.00-17.00           H  
ATOM   4290  HB3 ASP   264      -7.813 -17.786  -1.775  0.00-17.00           H  
ATOM   4291  CG  ASP   264      -5.917 -17.211  -2.554  0.00-17.00           C  
ATOM   4292  OD1 ASP   264      -4.977 -17.971  -2.257  0.00-17.00           O  
ATOM   4293  OD2 ASP   264      -5.803 -15.994  -2.691  0.00-17.00           O  
ATOM   4294  C   ASP   264      -7.480 -17.732  -5.153  0.00-17.00           C  
ATOM   4295  O   ASP   264      -6.995 -16.909  -5.908  0.00-17.00           O  
ATOM   4296  N   GLN   265      -7.787 -18.967  -5.540  0.00-17.00           N  
ATOM   4297  H   GLN   265      -8.338 -19.595  -4.913  0.00-17.00           H  
ATOM   4298  CA  GLN   265      -7.461 -19.614  -6.771  0.00-17.00           C  
ATOM   4299  HA  GLN   265      -6.423 -19.434  -7.092  0.00-17.00           H  
ATOM   4300  CB  GLN   265      -7.596 -21.145  -6.689  0.00-17.00           C  
ATOM   4301  HB2 GLN   265      -7.715 -21.445  -7.742  0.00-17.00           H  
ATOM   4302  HB3 GLN   265      -8.502 -21.472  -6.179  0.00-17.00           H  
ATOM   4303  CG  GLN   265      -6.350 -21.850  -6.077  0.00-17.00           C  
ATOM   4304  HG2 GLN   265      -6.034 -21.310  -5.231  0.00-17.00           H  
ATOM   4305  HG3 GLN   265      -5.469 -21.832  -6.697  0.00-17.00           H  
ATOM   4306  CD  GLN   265      -6.597 -23.271  -5.673  0.00-17.00           C  
ATOM   4307  OE1 GLN   265      -7.778 -23.709  -5.704  0.00-17.00           O  
ATOM   4308  NE2 GLN   265      -5.568 -24.066  -5.397  0.00-17.00           N  
ATOM   4309 HE21 GLN   265      -4.614 -23.685  -5.327  0.00-17.00           H  
ATOM   4310 HE22 GLN   265      -5.762 -25.028  -5.076  0.00-17.00           H  
ATOM   4311  C   GLN   265      -8.403 -19.192  -7.950  0.00-17.00           C  
ATOM   4312  O   GLN   265      -7.941 -18.735  -9.057  0.00-17.00           O  
ATOM   4313  N   LEU   266      -9.736 -19.194  -7.748  0.00-17.00           N  
ATOM   4314  H   LEU   266     -10.039 -19.517  -6.797  0.00-17.00           H  
ATOM   4315  CA  LEU   266     -10.712 -18.578  -8.686  0.00-17.00           C  
ATOM   4316  HA  LEU   266     -10.580 -19.121  -9.671  0.00-17.00           H  
ATOM   4317  CB  LEU   266     -12.218 -18.818  -8.151  0.00-17.00           C  
ATOM   4318  HB2 LEU   266     -12.257 -18.432  -7.149  0.00-17.00           H  
ATOM   4319  HB3 LEU   266     -12.284 -19.915  -8.033  0.00-17.00           H  
ATOM   4320  CG  LEU   266     -13.332 -18.106  -9.030  0.00-17.00           C  
ATOM   4321  HG  LEU   266     -13.013 -17.266  -9.613  0.00-17.00           H  
ATOM   4322  CD1 LEU   266     -13.517 -19.210 -10.083  0.00-17.00           C  
ATOM   4323 HD11 LEU   266     -13.885 -20.144  -9.690  0.00-17.00           H  
ATOM   4324 HD12 LEU   266     -14.378 -19.002 -10.801  0.00-17.00           H  
ATOM   4325 HD13 LEU   266     -12.602 -19.404 -10.657  0.00-17.00           H  
ATOM   4326  CD2 LEU   266     -14.631 -17.931  -8.311  0.00-17.00           C  
ATOM   4327 HD21 LEU   266     -15.464 -17.675  -8.953  0.00-17.00           H  
ATOM   4328 HD22 LEU   266     -14.517 -17.194  -7.504  0.00-17.00           H  
ATOM   4329 HD23 LEU   266     -14.857 -18.878  -7.841  0.00-17.00           H  
ATOM   4330  C   LEU   266     -10.429 -17.062  -8.924  0.00-17.00           C  
ATOM   4331  O   LEU   266     -10.374 -16.619 -10.061  0.00-17.00           O  
ATOM   4332  N   ARN   267     -10.059 -16.284  -7.893  0.00-17.00           N  
ATOM   4333  H   ARN   267     -10.085 -16.545  -6.930  0.00-17.00           H  
ATOM   4334  CA  ARN   267      -9.474 -14.995  -8.028  0.00-17.00           C  
ATOM   4335  HA  ARN   267     -10.313 -14.460  -8.488  0.00-17.00           H  
ATOM   4336  CB  ARN   267      -9.308 -14.398  -6.635  0.00-17.00           C  
ATOM   4337  HB2 ARN   267      -8.708 -15.041  -6.014  0.00-17.00           H  
ATOM   4338  HB3 ARN   267     -10.257 -14.333  -6.127  0.00-17.00           H  
ATOM   4339  CG  ARN   267      -8.591 -12.985  -6.625  0.00-17.00           C  
ATOM   4340  HG2 ARN   267      -9.067 -12.326  -7.364  0.00-17.00           H  
ATOM   4341  HG3 ARN   267      -7.563 -13.249  -6.897  0.00-17.00           H  
ATOM   4342  CD  ARN   267      -8.699 -12.435  -5.212  0.00-17.00           C  
ATOM   4343  HD2 ARN   267      -9.737 -12.503  -4.932  0.00-17.00           H  
ATOM   4344  HD3 ARN   267      -8.500 -11.371  -5.303  0.00-17.00           H  
ATOM   4345  NE  ARN   267      -7.763 -13.041  -4.268  0.00-17.00           N  
ATOM   4346  HE  ARN   267      -7.121 -13.704  -4.733  0.00-17.00           H  
ATOM   4347  CZ  ARN   267      -8.125 -13.396  -2.866  0.00-17.00           C  
ATOM   4348  NH1 ARN   267      -9.345 -13.372  -2.522  0.00-17.00           N  
ATOM   4349 HH11 ARN   267     -10.006 -13.017  -3.212  0.00-17.00           H  
ATOM   4350  NH2 ARN   267      -6.989 -13.650  -2.005  0.00-17.00           N  
ATOM   4351 HH21 ARN   267      -6.386 -14.421  -2.321  0.00-17.00           H  
ATOM   4352 HH22 ARN   267      -6.331 -12.870  -1.946  0.00-17.00           H  
ATOM   4353  C   ARN   267      -8.188 -14.916  -8.852  0.00-17.00           C  
ATOM   4354  O   ARN   267      -8.153 -14.078  -9.719  0.00-17.00           O  
ATOM   4355  N   PHE   268      -7.254 -15.881  -8.809  0.00-17.00           N  
ATOM   4356  H   PHE   268      -7.527 -16.664  -8.259  0.00-17.00           H  
ATOM   4357  CA  PHE   268      -5.995 -16.144  -9.508  0.00-17.00           C  
ATOM   4358  HA  PHE   268      -5.662 -15.156  -9.752  0.00-17.00           H  
ATOM   4359  CB  PHE   268      -4.979 -17.035  -8.721  0.00-17.00           C  
ATOM   4360  HB2 PHE   268      -4.725 -18.028  -9.069  0.00-17.00           H  
ATOM   4361  HB3 PHE   268      -5.366 -17.107  -7.699  0.00-17.00           H  
ATOM   4362  CG  PHE   268      -3.638 -16.339  -8.571  0.00-17.00           C  
ATOM   4363  CD1 PHE   268      -3.306 -15.708  -7.379  0.00-17.00           C  
ATOM   4364  HD1 PHE   268      -4.091 -15.642  -6.638  0.00-17.00           H  
ATOM   4365  CE1 PHE   268      -1.993 -15.182  -7.150  0.00-17.00           C  
ATOM   4366  HE1 PHE   268      -1.817 -14.575  -6.282  0.00-17.00           H  
ATOM   4367  CZ  PHE   268      -0.971 -15.372  -8.118  0.00-17.00           C  
ATOM   4368  HZ  PHE   268      -0.018 -14.938  -7.885  0.00-17.00           H  
ATOM   4369  CE2 PHE   268      -1.241 -16.105  -9.313  0.00-17.00           C  
ATOM   4370  HE2 PHE   268      -0.580 -16.317 -10.113  0.00-17.00           H  
ATOM   4371  CD2 PHE   268      -2.582 -16.544  -9.494  0.00-17.00           C  
ATOM   4372  HD2 PHE   268      -2.878 -16.975 -10.425  0.00-17.00           H  
ATOM   4373  C   PHE   268      -6.191 -16.591 -10.982  0.00-17.00           C  
ATOM   4374  O   PHE   268      -5.417 -16.098 -11.871  0.00-17.00           O  
ATOM   4375  N   SER   269      -7.261 -17.276 -11.300  0.00-17.00           N  
ATOM   4376  H   SER   269      -7.783 -17.659 -10.558  0.00-17.00           H  
ATOM   4377  CA  SER   269      -7.651 -17.592 -12.660  0.00-17.00           C  
ATOM   4378  HA  SER   269      -6.813 -18.021 -13.171  0.00-17.00           H  
ATOM   4379  CB  SER   269      -8.615 -18.813 -12.679  0.00-17.00           C  
ATOM   4380  HB2 SER   269      -8.225 -19.617 -12.067  0.00-17.00           H  
ATOM   4381  HB3 SER   269      -8.629 -19.183 -13.677  0.00-17.00           H  
ATOM   4382  OG  SER   269      -9.959 -18.514 -12.280  0.00-17.00           O  
ATOM   4383  HG  SER   269      -9.985 -17.733 -11.749  0.00-17.00           H  
ATOM   4384  C   SER   269      -8.134 -16.393 -13.529  0.00-17.00           C  
ATOM   4385  O   SER   269      -7.759 -16.310 -14.682  0.00-17.00           O  
ATOM   4386  N   TYR   270      -8.933 -15.491 -12.960  0.00-17.00           N  
ATOM   4387  H   TYR   270      -9.263 -15.753 -12.045  0.00-17.00           H  
ATOM   4388  CA  TYR   270      -9.341 -14.185 -13.535  0.00-17.00           C  
ATOM   4389  HA  TYR   270      -9.894 -14.520 -14.428  0.00-17.00           H  
ATOM   4390  CB  TYR   270     -10.263 -13.395 -12.532  0.00-17.00           C  
ATOM   4391  HB2 TYR   270     -10.020 -13.511 -11.481  0.00-17.00           H  
ATOM   4392  HB3 TYR   270     -10.107 -12.388 -12.904  0.00-17.00           H  
ATOM   4393  CG  TYR   270     -11.752 -13.607 -12.725  0.00-17.00           C  
ATOM   4394  CD1 TYR   270     -12.365 -14.778 -12.221  0.00-17.00           C  
ATOM   4395  HD1 TYR   270     -11.779 -15.522 -11.724  0.00-17.00           H  
ATOM   4396  CE1 TYR   270     -13.733 -15.014 -12.297  0.00-17.00           C  
ATOM   4397  HE1 TYR   270     -14.142 -15.881 -11.797  0.00-17.00           H  
ATOM   4398  CZ  TYR   270     -14.525 -14.032 -12.926  0.00-17.00           C  
ATOM   4399  OH  TYR   270     -15.823 -14.159 -12.866  0.00-17.00           O  
ATOM   4400  HH  TYR   270     -16.355 -13.391 -12.809  0.00-17.00           H  
ATOM   4401  CE2 TYR   270     -13.916 -12.909 -13.541  0.00-17.00           C  
ATOM   4402  HE2 TYR   270     -14.521 -12.183 -14.048  0.00-17.00           H  
ATOM   4403  CD2 TYR   270     -12.523 -12.666 -13.429  0.00-17.00           C  
ATOM   4404  HD2 TYR   270     -11.966 -11.917 -13.942  0.00-17.00           H  
ATOM   4405  C   TYR   270      -8.120 -13.366 -14.001  0.00-17.00           C  
ATOM   4406  O   TYR   270      -7.963 -13.060 -15.190  0.00-17.00           O  
ATOM   4407  N   LEU   271      -7.122 -13.160 -13.100  0.00-17.00           N  
ATOM   4408  H   LEU   271      -7.470 -13.352 -12.170  0.00-17.00           H  
ATOM   4409  CA  LEU   271      -5.814 -12.591 -13.313  0.00-17.00           C  
ATOM   4410  HA  LEU   271      -5.999 -11.570 -13.710  0.00-17.00           H  
ATOM   4411  CB  LEU   271      -5.069 -12.594 -11.999  0.00-17.00           C  
ATOM   4412  HB2 LEU   271      -4.052 -12.299 -12.203  0.00-17.00           H  
ATOM   4413  HB3 LEU   271      -4.902 -13.669 -11.642  0.00-17.00           H  
ATOM   4414  CG  LEU   271      -5.704 -11.827 -10.802  0.00-17.00           C  
ATOM   4415  HG  LEU   271      -6.712 -12.172 -10.531  0.00-17.00           H  
ATOM   4416  CD1 LEU   271      -4.780 -11.943  -9.593  0.00-17.00           C  
ATOM   4417 HD11 LEU   271      -5.305 -11.599  -8.767  0.00-17.00           H  
ATOM   4418 HD12 LEU   271      -4.341 -12.943  -9.359  0.00-17.00           H  
ATOM   4419 HD13 LEU   271      -3.929 -11.307  -9.901  0.00-17.00           H  
ATOM   4420  CD2 LEU   271      -6.025 -10.376 -11.129  0.00-17.00           C  
ATOM   4421 HD21 LEU   271      -6.419  -9.806 -10.342  0.00-17.00           H  
ATOM   4422 HD22 LEU   271      -5.235  -9.762 -11.547  0.00-17.00           H  
ATOM   4423 HD23 LEU   271      -6.690 -10.490 -11.990  0.00-17.00           H  
ATOM   4424  C   LEU   271      -5.019 -13.145 -14.479  0.00-17.00           C  
ATOM   4425  O   LEU   271      -4.521 -12.317 -15.304  0.00-17.00           O  
ATOM   4426  N   ALA   272      -4.862 -14.435 -14.579  0.00-17.00           N  
ATOM   4427  H   ALA   272      -5.345 -14.987 -13.843  0.00-17.00           H  
ATOM   4428  CA  ALA   272      -4.174 -15.162 -15.640  0.00-17.00           C  
ATOM   4429  HA  ALA   272      -3.152 -14.846 -15.850  0.00-17.00           H  
ATOM   4430  CB  ALA   272      -4.120 -16.676 -15.260  0.00-17.00           C  
ATOM   4431  HB1 ALA   272      -3.579 -17.366 -15.977  0.00-17.00           H  
ATOM   4432  HB2 ALA   272      -5.169 -16.917 -15.027  0.00-17.00           H  
ATOM   4433  HB3 ALA   272      -3.673 -16.701 -14.259  0.00-17.00           H  
ATOM   4434  C   ALA   272      -4.896 -15.004 -17.000  0.00-17.00           C  
ATOM   4435  O   ALA   272      -4.178 -15.014 -17.976  0.00-17.00           O  
ATOM   4436  N   VAL   273      -6.273 -14.730 -17.010  0.00-17.00           N  
ATOM   4437  H   VAL   273      -6.758 -14.802 -16.129  0.00-17.00           H  
ATOM   4438  CA  VAL   273      -7.032 -14.466 -18.267  0.00-17.00           C  
ATOM   4439  HA  VAL   273      -6.522 -15.124 -18.990  0.00-17.00           H  
ATOM   4440  CB  VAL   273      -8.549 -14.856 -18.184  0.00-17.00           C  
ATOM   4441  HB  VAL   273      -9.085 -14.181 -17.510  0.00-17.00           H  
ATOM   4442  CG1 VAL   273      -9.290 -14.711 -19.548  0.00-17.00           C  
ATOM   4443 HG11 VAL   273      -8.765 -15.303 -20.393  0.00-17.00           H  
ATOM   4444 HG12 VAL   273      -9.301 -13.648 -19.877  0.00-17.00           H  
ATOM   4445 HG13 VAL   273     -10.375 -14.944 -19.585  0.00-17.00           H  
ATOM   4446  CG2 VAL   273      -8.838 -16.330 -17.751  0.00-17.00           C  
ATOM   4447 HG21 VAL   273      -8.012 -16.783 -17.206  0.00-17.00           H  
ATOM   4448 HG22 VAL   273      -9.116 -16.866 -18.602  0.00-17.00           H  
ATOM   4449 HG23 VAL   273      -9.779 -16.488 -17.146  0.00-17.00           H  
ATOM   4450  C   VAL   273      -6.966 -12.989 -18.701  0.00-17.00           C  
ATOM   4451  O   VAL   273      -6.848 -12.680 -19.845  0.00-17.00           O  
ATOM   4452  N   ILE   274      -7.076 -12.077 -17.719  0.00-17.00           N  
ATOM   4453  H   ILE   274      -7.179 -12.487 -16.783  0.00-17.00           H  
ATOM   4454  CA  ILE   274      -7.125 -10.606 -17.909  0.00-17.00           C  
ATOM   4455  HA  ILE   274      -7.789 -10.393 -18.720  0.00-17.00           H  
ATOM   4456  CB  ILE   274      -7.529  -9.791 -16.639  0.00-17.00           C  
ATOM   4457  HB  ILE   274      -7.013 -10.224 -15.775  0.00-17.00           H  
ATOM   4458  CG2 ILE   274      -7.203  -8.322 -16.795  0.00-17.00           C  
ATOM   4459 HG21 ILE   274      -7.675  -7.807 -17.663  0.00-17.00           H  
ATOM   4460 HG22 ILE   274      -6.130  -8.169 -16.926  0.00-17.00           H  
ATOM   4461 HG23 ILE   274      -7.538  -7.791 -15.875  0.00-17.00           H  
ATOM   4462  CG1 ILE   274      -9.021  -9.893 -16.394  0.00-17.00           C  
ATOM   4463 HG12 ILE   274      -9.315 -10.908 -16.636  0.00-17.00           H  
ATOM   4464 HG13 ILE   274      -9.479  -9.250 -17.115  0.00-17.00           H  
ATOM   4465  CD1 ILE   274      -9.284  -9.642 -14.916  0.00-17.00           C  
ATOM   4466 HD11 ILE   274      -9.571 -10.563 -14.372  0.00-17.00           H  
ATOM   4467 HD12 ILE   274      -8.375  -9.353 -14.414  0.00-17.00           H  
ATOM   4468 HD13 ILE   274     -10.013  -8.815 -14.848  0.00-17.00           H  
ATOM   4469  C   ILE   274      -5.728 -10.094 -18.361  0.00-17.00           C  
ATOM   4470  O   ILE   274      -5.584  -9.284 -19.278  0.00-17.00           O  
ATOM   4471  N   GLH   275      -4.723 -10.549 -17.626  0.00-17.00           N  
ATOM   4472  H   GLH   275      -4.821 -11.162 -16.830  0.00-17.00           H  
ATOM   4473  CA  GLH   275      -3.382 -10.173 -18.157  0.00-17.00           C  
ATOM   4474  HA  GLH   275      -3.376  -9.158 -18.350  0.00-17.00           H  
ATOM   4475  CB  GLH   275      -2.342 -10.636 -17.144  0.00-17.00           C  
ATOM   4476  HB2 GLH   275      -2.500 -10.113 -16.164  0.00-17.00           H  
ATOM   4477  HB3 GLH   275      -2.452 -11.658 -16.907  0.00-17.00           H  
ATOM   4478  CG  GLH   275      -0.948 -10.393 -17.533  0.00-17.00           C  
ATOM   4479  HG2 GLH   275      -0.345 -10.938 -16.778  0.00-17.00           H  
ATOM   4480  HG3 GLH   275      -0.755 -10.874 -18.533  0.00-17.00           H  
ATOM   4481  CD  GLH   275      -0.488  -8.957 -17.521  0.00-17.00           C  
ATOM   4482  OE1 GLH   275      -1.431  -8.087 -17.025  0.00-17.00           O  
ATOM   4483  OE2 GLH   275       0.501  -8.659 -18.197  0.00-17.00           O  
ATOM   4484  HE1 GLH   275      -1.768  -7.537 -17.709  0.00-17.00           H  
ATOM   4485  C   GLH   275      -3.103 -10.805 -19.520  0.00-17.00           C  
ATOM   4486  O   GLH   275      -2.549 -10.147 -20.416  0.00-17.00           O  
ATOM   4487  N   GLY   276      -3.483 -12.043 -19.731  0.00-17.00           N  
ATOM   4488  H   GLY   276      -3.922 -12.559 -18.968  0.00-17.00           H  
ATOM   4489  CA  GLY   276      -3.282 -12.843 -20.991  0.00-17.00           C  
ATOM   4490  HA2 GLY   276      -2.213 -12.879 -21.310  0.00-17.00           H  
ATOM   4491  HA3 GLY   276      -3.740 -13.813 -20.754  0.00-17.00           H  
ATOM   4492  C   GLY   276      -3.923 -12.078 -22.149  0.00-17.00           C  
ATOM   4493  O   GLY   276      -3.413 -12.175 -23.282  0.00-17.00           O  
ATOM   4494  N   ALA   277      -4.997 -11.361 -21.891  0.00-17.00           N  
ATOM   4495  H   ALA   277      -5.446 -11.568 -21.056  0.00-17.00           H  
ATOM   4496  CA  ALA   277      -5.772 -10.746 -22.961  0.00-17.00           C  
ATOM   4497  HA  ALA   277      -6.063 -11.475 -23.700  0.00-17.00           H  
ATOM   4498  CB  ALA   277      -7.070 -10.198 -22.443  0.00-17.00           C  
ATOM   4499  HB1 ALA   277      -7.273  -9.249 -22.953  0.00-17.00           H  
ATOM   4500  HB2 ALA   277      -7.048 -10.079 -21.321  0.00-17.00           H  
ATOM   4501  HB3 ALA   277      -7.852 -10.962 -22.632  0.00-17.00           H  
ATOM   4502  C   ALA   277      -4.897  -9.726 -23.617  0.00-17.00           C  
ATOM   4503  O   ALA   277      -5.158  -9.364 -24.797  0.00-17.00           O  
ATOM   4504  N   LYN   278      -3.976  -9.130 -22.895  0.00-17.00           N  
ATOM   4505  H   LYN   278      -3.986  -9.212 -21.892  0.00-17.00           H  
ATOM   4506  CA  LYN   278      -3.092  -8.133 -23.531  0.00-17.00           C  
ATOM   4507  HA  LYN   278      -3.713  -7.302 -23.855  0.00-17.00           H  
ATOM   4508  CB  LYN   278      -2.013  -7.605 -22.596  0.00-17.00           C  
ATOM   4509  HB2 LYN   278      -1.387  -8.459 -22.316  0.00-17.00           H  
ATOM   4510  HB3 LYN   278      -1.485  -6.897 -23.131  0.00-17.00           H  
ATOM   4511  CG  LYN   278      -2.602  -6.967 -21.329  0.00-17.00           C  
ATOM   4512  HG2 LYN   278      -3.315  -6.158 -21.640  0.00-17.00           H  
ATOM   4513  HG3 LYN   278      -3.124  -7.727 -20.784  0.00-17.00           H  
ATOM   4514  CD  LYN   278      -1.555  -6.395 -20.484  0.00-17.00           C  
ATOM   4515  HD2 LYN   278      -1.010  -5.647 -20.966  0.00-17.00           H  
ATOM   4516  HD3 LYN   278      -0.852  -7.248 -20.313  0.00-17.00           H  
ATOM   4517  CE  LYN   278      -2.050  -5.888 -19.113  0.00-17.00           C  
ATOM   4518  HE2 LYN   278      -2.649  -5.001 -19.288  0.00-17.00           H  
ATOM   4519  HE3 LYN   278      -2.717  -6.602 -18.699  0.00-17.00           H  
ATOM   4520  NZ  LYN   278      -1.014  -5.557 -18.229  0.00-17.00           N  
ATOM   4521  HZ1 LYN   278      -0.126  -5.828 -18.654  0.00-17.00           H  
ATOM   4522  HZ2 LYN   278      -1.012  -4.546 -18.144  0.00-17.00           H  
ATOM   4523  C   LYN   278      -2.374  -8.683 -24.720  0.00-17.00           C  
ATOM   4524  O   LYN   278      -2.294  -8.032 -25.761  0.00-17.00           O  
ATOM   4525  N   PHE   279      -1.869  -9.923 -24.603  0.00-17.00           N  
ATOM   4526  H   PHE   279      -1.702 -10.269 -23.659  0.00-17.00           H  
ATOM   4527  CA  PHE   279      -1.189 -10.620 -25.714  0.00-17.00           C  
ATOM   4528  HA  PHE   279      -0.457  -9.919 -26.114  0.00-17.00           H  
ATOM   4529  CB  PHE   279      -0.562 -11.866 -25.163  0.00-17.00           C  
ATOM   4530  HB2 PHE   279      -1.228 -12.678 -24.787  0.00-17.00           H  
ATOM   4531  HB3 PHE   279       0.159 -11.653 -24.412  0.00-17.00           H  
ATOM   4532  CG  PHE   279       0.209 -12.625 -26.231  0.00-17.00           C  
ATOM   4533  CD1 PHE   279       1.530 -12.303 -26.615  0.00-17.00           C  
ATOM   4534  HD1 PHE   279       1.956 -11.398 -26.191  0.00-17.00           H  
ATOM   4535  CE1 PHE   279       2.157 -13.013 -27.599  0.00-17.00           C  
ATOM   4536  HE1 PHE   279       3.189 -12.801 -27.769  0.00-17.00           H  
ATOM   4537  CZ  PHE   279       1.616 -14.148 -28.155  0.00-17.00           C  
ATOM   4538  HZ  PHE   279       2.131 -14.876 -28.748  0.00-17.00           H  
ATOM   4539  CE2 PHE   279       0.307 -14.483 -27.865  0.00-17.00           C  
ATOM   4540  HE2 PHE   279      -0.141 -15.353 -28.206  0.00-17.00           H  
ATOM   4541  CD2 PHE   279      -0.388 -13.675 -26.914  0.00-17.00           C  
ATOM   4542  HD2 PHE   279      -1.384 -13.927 -26.665  0.00-17.00           H  
ATOM   4543  C   PHE   279      -2.227 -10.928 -26.841  0.00-17.00           C  
ATOM   4544  O   PHE   279      -1.870 -10.741 -27.991  0.00-17.00           O  
ATOM   4545  N   ILE   280      -3.342 -11.562 -26.488  0.00-17.00           N  
ATOM   4546  H   ILE   280      -3.637 -11.582 -25.521  0.00-17.00           H  
ATOM   4547  CA  ILE   280      -4.345 -11.921 -27.477  0.00-17.00           C  
ATOM   4548  HA  ILE   280      -3.922 -12.661 -28.176  0.00-17.00           H  
ATOM   4549  CB  ILE   280      -5.497 -12.708 -26.759  0.00-17.00           C  
ATOM   4550  HB  ILE   280      -6.008 -12.064 -26.067  0.00-17.00           H  
ATOM   4551  CG2 ILE   280      -6.527 -13.104 -27.790  0.00-17.00           C  
ATOM   4552 HG21 ILE   280      -6.582 -14.226 -27.809  0.00-17.00           H  
ATOM   4553 HG22 ILE   280      -7.510 -12.666 -27.610  0.00-17.00           H  
ATOM   4554 HG23 ILE   280      -6.224 -12.805 -28.801  0.00-17.00           H  
ATOM   4555  CG1 ILE   280      -4.966 -13.891 -25.975  0.00-17.00           C  
ATOM   4556 HG12 ILE   280      -5.830 -14.551 -25.658  0.00-17.00           H  
ATOM   4557 HG13 ILE   280      -4.425 -13.499 -25.134  0.00-17.00           H  
ATOM   4558  CD1 ILE   280      -4.013 -14.791 -26.713  0.00-17.00           C  
ATOM   4559 HD11 ILE   280      -4.087 -14.575 -27.794  0.00-17.00           H  
ATOM   4560 HD12 ILE   280      -3.003 -14.617 -26.397  0.00-17.00           H  
ATOM   4561 HD13 ILE   280      -4.216 -15.826 -26.534  0.00-17.00           H  
ATOM   4562  C   ILE   280      -4.805 -10.710 -28.275  0.00-17.00           C  
ATOM   4563  O   ILE   280      -5.124 -10.927 -29.416  0.00-17.00           O  
ATOM   4564  N   MET   281      -4.921  -9.531 -27.613  0.00-17.00           N  
ATOM   4565  H   MET   281      -4.407  -9.462 -26.740  0.00-17.00           H  
ATOM   4566  CA  MET   281      -5.516  -8.382 -28.303  0.00-17.00           C  
ATOM   4567  HA  MET   281      -6.196  -8.767 -29.086  0.00-17.00           H  
ATOM   4568  CB  MET   281      -6.293  -7.510 -27.338  0.00-17.00           C  
ATOM   4569  HB2 MET   281      -6.592  -6.643 -27.863  0.00-17.00           H  
ATOM   4570  HB3 MET   281      -5.603  -7.194 -26.544  0.00-17.00           H  
ATOM   4571  CG  MET   281      -7.481  -8.215 -26.818  0.00-17.00           C  
ATOM   4572  HG2 MET   281      -7.219  -8.933 -26.064  0.00-17.00           H  
ATOM   4573  HG3 MET   281      -8.056  -7.496 -26.177  0.00-17.00           H  
ATOM   4574  SD  MET   281      -8.611  -8.957 -27.967  0.00-17.00           S  
ATOM   4575  CE  MET   281      -9.356  -7.414 -28.703  0.00-17.00           C  
ATOM   4576  HE1 MET   281      -9.017  -7.331 -29.756  0.00-17.00           H  
ATOM   4577  HE2 MET   281      -9.051  -6.571 -28.157  0.00-17.00           H  
ATOM   4578  HE3 MET   281     -10.434  -7.453 -28.743  0.00-17.00           H  
ATOM   4579  C   MET   281      -4.402  -7.606 -29.058  0.00-17.00           C  
ATOM   4580  O   MET   281      -4.628  -6.431 -29.430  0.00-17.00           O  
ATOM   4581  N   GLY   282      -3.229  -8.245 -29.283  0.00-17.00           N  
ATOM   4582  H   GLY   282      -3.024  -9.147 -28.936  0.00-17.00           H  
ATOM   4583  CA  GLY   282      -2.309  -7.594 -30.248  0.00-17.00           C  
ATOM   4584  HA2 GLY   282      -2.046  -8.364 -31.044  0.00-17.00           H  
ATOM   4585  HA3 GLY   282      -2.750  -6.777 -30.694  0.00-17.00           H  
ATOM   4586  C   GLY   282      -0.998  -7.074 -29.683  0.00-17.00           C  
ATOM   4587  O   GLY   282      -0.163  -6.546 -30.424  0.00-17.00           O  
ATOM   4588  N   ASH   283      -0.802  -7.086 -28.359  0.00-17.00           N  
ATOM   4589  H   ASH   283      -1.617  -7.058 -27.729  0.00-17.00           H  
ATOM   4590  CA  ASH   283       0.414  -6.665 -27.748  0.00-17.00           C  
ATOM   4591  HA  ASH   283       0.867  -5.885 -28.381  0.00-17.00           H  
ATOM   4592  CB  ASH   283       0.151  -6.004 -26.387  0.00-17.00           C  
ATOM   4593  HB2 ASH   283      -0.648  -5.290 -26.465  0.00-17.00           H  
ATOM   4594  HB3 ASH   283      -0.173  -6.807 -25.706  0.00-17.00           H  
ATOM   4595  CG  ASH   283       1.391  -5.359 -25.753  0.00-17.00           C  
ATOM   4596  OD1 ASH   283       2.481  -5.229 -26.554  0.00-17.00           O  
ATOM   4597  OD2 ASH   283       1.332  -4.896 -24.614  0.00-17.00           O  
ATOM   4598  HD1 ASH   283       2.964  -4.425 -26.258  0.00-17.00           H  
ATOM   4599  C   ASH   283       1.420  -7.804 -27.588  0.00-17.00           C  
ATOM   4600  O   ASH   283       1.580  -8.322 -26.516  0.00-17.00           O  
ATOM   4601  N   SER   284       2.115  -8.132 -28.686  0.00-17.00           N  
ATOM   4602  H   SER   284       2.091  -7.561 -29.504  0.00-17.00           H  
ATOM   4603  CA  SER   284       3.025  -9.228 -28.739  0.00-17.00           C  
ATOM   4604  HA  SER   284       2.436 -10.120 -28.569  0.00-17.00           H  
ATOM   4605  CB  SER   284       3.586  -9.374 -30.163  0.00-17.00           C  
ATOM   4606  HB2 SER   284       3.865  -8.368 -30.540  0.00-17.00           H  
ATOM   4607  HB3 SER   284       4.480  -9.999 -30.179  0.00-17.00           H  
ATOM   4608  OG  SER   284       2.670  -9.994 -31.033  0.00-17.00           O  
ATOM   4609  HG  SER   284       2.186  -9.268 -31.465  0.00-17.00           H  
ATOM   4610  C   SER   284       4.147  -9.113 -27.702  0.00-17.00           C  
ATOM   4611  O   SER   284       4.616 -10.166 -27.228  0.00-17.00           O  
ATOM   4612  N   SER   285       4.641  -7.898 -27.388  0.00-17.00           N  
ATOM   4613  H   SER   285       4.330  -7.156 -28.038  0.00-17.00           H  
ATOM   4614  CA  SER   285       5.756  -7.661 -26.493  0.00-17.00           C  
ATOM   4615  HA  SER   285       6.568  -8.253 -26.882  0.00-17.00           H  
ATOM   4616  CB  SER   285       6.172  -6.182 -26.587  0.00-17.00           C  
ATOM   4617  HB2 SER   285       7.221  -6.118 -26.221  0.00-17.00           H  
ATOM   4618  HB3 SER   285       6.115  -5.914 -27.640  0.00-17.00           H  
ATOM   4619  OG  SER   285       5.313  -5.314 -25.892  0.00-17.00           O  
ATOM   4620  HG  SER   285       4.559  -5.152 -26.426  0.00-17.00           H  
ATOM   4621  C   SER   285       5.443  -8.094 -25.081  0.00-17.00           C  
ATOM   4622  O   SER   285       6.370  -8.248 -24.305  0.00-17.00           O  
ATOM   4623  N   VAL   286       4.171  -8.285 -24.668  0.00-17.00           N  
ATOM   4624  H   VAL   286       3.387  -7.958 -25.238  0.00-17.00           H  
ATOM   4625  CA  VAL   286       3.866  -8.540 -23.259  0.00-17.00           C  
ATOM   4626  HA  VAL   286       4.459  -7.826 -22.710  0.00-17.00           H  
ATOM   4627  CB  VAL   286       2.404  -8.412 -22.964  0.00-17.00           C  
ATOM   4628  HB  VAL   286       1.950  -7.522 -23.456  0.00-17.00           H  
ATOM   4629  CG1 VAL   286       1.595  -9.643 -23.452  0.00-17.00           C  
ATOM   4630 HG11 VAL   286       1.371  -9.621 -24.524  0.00-17.00           H  
ATOM   4631 HG12 VAL   286       0.655  -9.726 -22.951  0.00-17.00           H  
ATOM   4632 HG13 VAL   286       2.170 -10.525 -23.263  0.00-17.00           H  
ATOM   4633  CG2 VAL   286       2.150  -8.247 -21.471  0.00-17.00           C  
ATOM   4634 HG21 VAL   286       1.996  -9.257 -21.019  0.00-17.00           H  
ATOM   4635 HG22 VAL   286       3.004  -7.744 -21.010  0.00-17.00           H  
ATOM   4636 HG23 VAL   286       1.259  -7.597 -21.372  0.00-17.00           H  
ATOM   4637  C   VAL   286       4.405  -9.915 -22.893  0.00-17.00           C  
ATOM   4638  O   VAL   286       4.612 -10.254 -21.708  0.00-17.00           O  
ATOM   4639  N   GLN   287       4.558 -10.822 -23.876  0.00-17.00           N  
ATOM   4640  H   GLN   287       4.599 -10.482 -24.843  0.00-17.00           H  
ATOM   4641  CA  GLN   287       5.083 -12.168 -23.654  0.00-17.00           C  
ATOM   4642  HA  GLN   287       4.490 -12.636 -22.927  0.00-17.00           H  
ATOM   4643  CB  GLN   287       4.985 -12.958 -24.975  0.00-17.00           C  
ATOM   4644  HB2 GLN   287       4.027 -12.922 -25.453  0.00-17.00           H  
ATOM   4645  HB3 GLN   287       5.792 -12.559 -25.597  0.00-17.00           H  
ATOM   4646  CG  GLN   287       5.347 -14.375 -24.729  0.00-17.00           C  
ATOM   4647  HG2 GLN   287       4.701 -14.881 -24.070  0.00-17.00           H  
ATOM   4648  HG3 GLN   287       6.387 -14.503 -24.315  0.00-17.00           H  
ATOM   4649  CD  GLN   287       5.327 -15.194 -26.015  0.00-17.00           C  
ATOM   4650  OE1 GLN   287       5.290 -14.725 -27.099  0.00-17.00           O  
ATOM   4651  NE2 GLN   287       5.451 -16.537 -25.839  0.00-17.00           N  
ATOM   4652 HE21 GLN   287       5.572 -16.889 -24.907  0.00-17.00           H  
ATOM   4653 HE22 GLN   287       5.476 -17.104 -26.690  0.00-17.00           H  
ATOM   4654  C   GLN   287       6.533 -12.136 -23.188  0.00-17.00           C  
ATOM   4655  O   GLN   287       6.946 -12.886 -22.260  0.00-17.00           O  
ATOM   4656  N   ASH   288       7.314 -11.204 -23.700  0.00-17.00           N  
ATOM   4657  H   ASH   288       7.108 -10.888 -24.618  0.00-17.00           H  
ATOM   4658  CA  ASH   288       8.644 -10.936 -23.193  0.00-17.00           C  
ATOM   4659  HA  ASH   288       9.154 -11.899 -23.209  0.00-17.00           H  
ATOM   4660  CB  ASH   288       9.433 -10.046 -24.137  0.00-17.00           C  
ATOM   4661  HB2 ASH   288       8.830  -9.126 -24.387  0.00-17.00           H  
ATOM   4662  HB3 ASH   288      10.381  -9.750 -23.656  0.00-17.00           H  
ATOM   4663  CG  ASH   288       9.836 -10.662 -25.469  0.00-17.00           C  
ATOM   4664  OD1 ASH   288      10.096 -12.008 -25.504  0.00-17.00           O  
ATOM   4665  OD2 ASH   288       9.792  -9.967 -26.486  0.00-17.00           O  
ATOM   4666  HD1 ASH   288      10.870 -12.207 -24.963  0.00-17.00           H  
ATOM   4667  C   ASH   288       8.705 -10.394 -21.813  0.00-17.00           C  
ATOM   4668  O   ASH   288       9.597 -10.709 -21.073  0.00-17.00           O  
ATOM   4669  N   GLN   289       7.665  -9.617 -21.421  0.00-17.00           N  
ATOM   4670  H   GLN   289       6.897  -9.471 -22.067  0.00-17.00           H  
ATOM   4671  CA  GLN   289       7.576  -8.968 -20.124  0.00-17.00           C  
ATOM   4672  HA  GLN   289       8.569  -8.530 -20.020  0.00-17.00           H  
ATOM   4673  CB  GLN   289       6.517  -7.907 -20.095  0.00-17.00           C  
ATOM   4674  HB2 GLN   289       6.328  -7.641 -19.071  0.00-17.00           H  
ATOM   4675  HB3 GLN   289       5.704  -8.436 -20.596  0.00-17.00           H  
ATOM   4676  CG  GLN   289       6.826  -6.650 -20.914  0.00-17.00           C  
ATOM   4677  HG2 GLN   289       7.584  -6.033 -20.454  0.00-17.00           H  
ATOM   4678  HG3 GLN   289       7.138  -7.053 -21.854  0.00-17.00           H  
ATOM   4679  CD  GLN   289       5.619  -5.762 -21.072  0.00-17.00           C  
ATOM   4680  OE1 GLN   289       4.808  -5.596 -20.133  0.00-17.00           O  
ATOM   4681  NE2 GLN   289       5.357  -5.295 -22.280  0.00-17.00           N  
ATOM   4682 HE21 GLN   289       4.438  -5.038 -22.545  0.00-17.00           H  
ATOM   4683 HE22 GLN   289       6.015  -5.402 -23.017  0.00-17.00           H  
ATOM   4684  C   GLN   289       7.383 -10.108 -19.106  0.00-17.00           C  
ATOM   4685  O   GLN   289       7.935  -9.960 -18.025  0.00-17.00           O  
ATOM   4686  N   TRP   290       6.567 -11.082 -19.522  0.00-17.00           N  
ATOM   4687  H   TRP   290       6.305 -11.152 -20.463  0.00-17.00           H  
ATOM   4688  CA  TRP   290       6.259 -12.178 -18.618  0.00-17.00           C  
ATOM   4689  HA  TRP   290       5.942 -11.783 -17.667  0.00-17.00           H  
ATOM   4690  CB  TRP   290       5.171 -13.111 -19.126  0.00-17.00           C  
ATOM   4691  HB2 TRP   290       5.537 -13.507 -20.101  0.00-17.00           H  
ATOM   4692  HB3 TRP   290       4.988 -14.023 -18.478  0.00-17.00           H  
ATOM   4693  CG  TRP   290       3.875 -12.432 -19.432  0.00-17.00           C  
ATOM   4694  CD1 TRP   290       3.320 -11.476 -18.690  0.00-17.00           C  
ATOM   4695  HD1 TRP   290       3.671 -11.101 -17.751  0.00-17.00           H  
ATOM   4696  NE1 TRP   290       2.133 -11.022 -19.249  0.00-17.00           N  
ATOM   4697  HE1 TRP   290       1.696 -10.102 -19.191  0.00-17.00           H  
ATOM   4698  CE2 TRP   290       1.732 -11.901 -20.222  0.00-17.00           C  
ATOM   4699  CZ2 TRP   290       0.579 -11.993 -20.995  0.00-17.00           C  
ATOM   4700  HZ2 TRP   290      -0.143 -11.186 -21.031  0.00-17.00           H  
ATOM   4701  CH2 TRP   290       0.497 -13.019 -21.957  0.00-17.00           C  
ATOM   4702  HH2 TRP   290      -0.301 -12.966 -22.726  0.00-17.00           H  
ATOM   4703  CZ3 TRP   290       1.564 -13.903 -22.129  0.00-17.00           C  
ATOM   4704  HZ3 TRP   290       1.534 -14.649 -22.885  0.00-17.00           H  
ATOM   4705  CE3 TRP   290       2.671 -13.848 -21.275  0.00-17.00           C  
ATOM   4706  HE3 TRP   290       3.374 -14.645 -21.218  0.00-17.00           H  
ATOM   4707  CD2 TRP   290       2.840 -12.781 -20.373  0.00-17.00           C  
ATOM   4708  C   TRP   290       7.496 -13.011 -18.401  0.00-17.00           C  
ATOM   4709  O   TRP   290       7.794 -13.379 -17.257  0.00-17.00           O  
ATOM   4710  N   LYN   291       8.262 -13.239 -19.472  0.00-17.00           N  
ATOM   4711  H   LYN   291       7.987 -12.932 -20.393  0.00-17.00           H  
ATOM   4712  CA  LYN   291       9.457 -14.077 -19.370  0.00-17.00           C  
ATOM   4713  HA  LYN   291       9.227 -15.074 -18.916  0.00-17.00           H  
ATOM   4714  CB  LYN   291      10.121 -14.200 -20.740  0.00-17.00           C  
ATOM   4715  HB2 LYN   291       9.388 -14.436 -21.486  0.00-17.00           H  
ATOM   4716  HB3 LYN   291      10.424 -13.200 -21.061  0.00-17.00           H  
ATOM   4717  CG  LYN   291      11.326 -15.152 -20.751  0.00-17.00           C  
ATOM   4718  HG2 LYN   291      11.915 -14.934 -19.870  0.00-17.00           H  
ATOM   4719  HG3 LYN   291      10.945 -16.165 -20.568  0.00-17.00           H  
ATOM   4720  CD  LYN   291      12.065 -15.088 -22.123  0.00-17.00           C  
ATOM   4721  HD2 LYN   291      12.310 -14.027 -22.303  0.00-17.00           H  
ATOM   4722  HD3 LYN   291      11.490 -15.423 -22.985  0.00-17.00           H  
ATOM   4723  CE  LYN   291      13.365 -15.889 -22.053  0.00-17.00           C  
ATOM   4724  HE2 LYN   291      13.173 -16.945 -22.072  0.00-17.00           H  
ATOM   4725  HE3 LYN   291      13.853 -15.706 -21.091  0.00-17.00           H  
ATOM   4726  NZ  LYN   291      14.247 -15.599 -23.158  0.00-17.00           N  
ATOM   4727  HZ1 LYN   291      14.183 -14.638 -23.497  0.00-17.00           H  
ATOM   4728  HZ2 LYN   291      13.970 -16.214 -23.984  0.00-17.00           H  
ATOM   4729  C   LYN   291      10.379 -13.399 -18.375  0.00-17.00           C  
ATOM   4730  O   LYN   291      10.981 -14.048 -17.525  0.00-17.00           O  
ATOM   4731  N   GLH   292      10.571 -12.099 -18.465  0.00-17.00           N  
ATOM   4732  H   GLH   292      10.031 -11.578 -19.171  0.00-17.00           H  
ATOM   4733  CA  GLH   292      11.496 -11.339 -17.558  0.00-17.00           C  
ATOM   4734  HA  GLH   292      12.453 -11.811 -17.572  0.00-17.00           H  
ATOM   4735  CB  GLH   292      11.610  -9.923 -18.026  0.00-17.00           C  
ATOM   4736  HB2 GLH   292      10.643  -9.473 -18.094  0.00-17.00           H  
ATOM   4737  HB3 GLH   292      12.187  -9.353 -17.279  0.00-17.00           H  
ATOM   4738  CG  GLH   292      12.340  -9.746 -19.396  0.00-17.00           C  
ATOM   4739  HG2 GLH   292      12.329  -8.678 -19.650  0.00-17.00           H  
ATOM   4740  HG3 GLH   292      11.826 -10.316 -20.184  0.00-17.00           H  
ATOM   4741  CD  GLH   292      13.806 -10.227 -19.247  0.00-17.00           C  
ATOM   4742  OE1 GLH   292      14.143 -11.349 -19.849  0.00-17.00           O  
ATOM   4743  OE2 GLH   292      14.657  -9.488 -18.710  0.00-17.00           O  
ATOM   4744  HE1 GLH   292      14.991 -11.646 -19.681  0.00-17.00           H  
ATOM   4745  C   GLH   292      10.939 -11.325 -16.170  0.00-17.00           C  
ATOM   4746  O   GLH   292      11.647 -11.737 -15.297  0.00-17.00           O  
ATOM   4747  N   LEU   293       9.707 -10.816 -15.982  0.00-17.00           N  
ATOM   4748  H   LEU   293       9.209 -10.582 -16.747  0.00-17.00           H  
ATOM   4749  CA  LEU   293       9.035 -10.819 -14.691  0.00-17.00           C  
ATOM   4750  HA  LEU   293       9.576 -10.135 -14.004  0.00-17.00           H  
ATOM   4751  CB  LEU   293       7.636 -10.365 -14.836  0.00-17.00           C  
ATOM   4752  HB2 LEU   293       7.140 -11.054 -15.543  0.00-17.00           H  
ATOM   4753  HB3 LEU   293       7.158 -10.514 -13.858  0.00-17.00           H  
ATOM   4754  CG  LEU   293       7.437  -8.938 -15.241  0.00-17.00           C  
ATOM   4755  HG  LEU   293       7.833  -8.812 -16.262  0.00-17.00           H  
ATOM   4756  CD1 LEU   293       5.929  -8.614 -15.431  0.00-17.00           C  
ATOM   4757 HD11 LEU   293       5.715  -7.585 -15.711  0.00-17.00           H  
ATOM   4758 HD12 LEU   293       5.361  -8.803 -14.519  0.00-17.00           H  
ATOM   4759 HD13 LEU   293       5.443  -9.287 -16.136  0.00-17.00           H  
ATOM   4760  CD2 LEU   293       7.952  -8.020 -14.122  0.00-17.00           C  
ATOM   4761 HD21 LEU   293       8.595  -8.615 -13.431  0.00-17.00           H  
ATOM   4762 HD22 LEU   293       7.122  -7.498 -13.562  0.00-17.00           H  
ATOM   4763 HD23 LEU   293       8.631  -7.271 -14.536  0.00-17.00           H  
ATOM   4764  C   LEU   293       9.035 -12.203 -14.021  0.00-17.00           C  
ATOM   4765  O   LEU   293       8.936 -12.286 -12.808  0.00-17.00           O  
ATOM   4766  N   SER   294       9.208 -13.275 -14.761  0.00-17.00           N  
ATOM   4767  H   SER   294       9.324 -13.132 -15.755  0.00-17.00           H  
ATOM   4768  CA  SER   294       9.128 -14.612 -14.220  0.00-17.00           C  
ATOM   4769  HA  SER   294       8.326 -14.547 -13.456  0.00-17.00           H  
ATOM   4770  CB  SER   294       8.529 -15.522 -15.328  0.00-17.00           C  
ATOM   4771  HB2 SER   294       7.859 -16.272 -14.866  0.00-17.00           H  
ATOM   4772  HB3 SER   294       7.817 -15.003 -15.960  0.00-17.00           H  
ATOM   4773  OG  SER   294       9.445 -16.078 -16.280  0.00-17.00           O  
ATOM   4774  HG  SER   294       9.888 -15.385 -16.738  0.00-17.00           H  
ATOM   4775  C   SER   294      10.445 -15.123 -13.648  0.00-17.00           C  
ATOM   4776  O   SER   294      10.413 -15.968 -12.814  0.00-17.00           O  
ATOM   4777  N   HIE   295      11.548 -14.489 -14.060  0.00-17.00           N  
ATOM   4778  H   HIE   295      11.433 -13.587 -14.525  0.00-17.00           H  
ATOM   4779  CA  HIE   295      12.896 -14.859 -13.640  0.00-17.00           C  
ATOM   4780  HA  HIE   295      13.564 -14.289 -14.240  0.00-17.00           H  
ATOM   4781  CB  HIE   295      13.060 -14.414 -12.162  0.00-17.00           C  
ATOM   4782  HB2 HIE   295      14.059 -14.643 -11.922  0.00-17.00           H  
ATOM   4783  HB3 HIE   295      12.340 -14.951 -11.469  0.00-17.00           H  
ATOM   4784  CG  HIE   295      12.848 -12.933 -11.934  0.00-17.00           C  
ATOM   4785  ND1 HIE   295      11.858 -12.451 -11.068  0.00-17.00           N  
ATOM   4786  CE1 HIE   295      11.826 -11.136 -11.251  0.00-17.00           C  
ATOM   4787  HE1 HIE   295      10.951 -10.533 -11.153  0.00-17.00           H  
ATOM   4788  NE2 HIE   295      12.830 -10.729 -12.015  0.00-17.00           N  
ATOM   4789  HE2 HIE   295      12.798  -9.831 -12.439  0.00-17.00           H  
ATOM   4790  CD2 HIE   295      13.508 -11.842 -12.478  0.00-17.00           C  
ATOM   4791  HD2 HIE   295      14.283 -11.820 -13.217  0.00-17.00           H  
ATOM   4792  C   HIE   295      13.164 -16.332 -13.812  0.00-17.00           C  
ATOM   4793  O   HIE   295      13.548 -16.985 -12.848  0.00-17.00           O  
ATOM   4794  N   GLH   296      12.872 -16.898 -14.992  0.00-17.00           N  
ATOM   4795  H   GLH   296      12.808 -16.311 -15.763  0.00-17.00           H  
ATOM   4796  CA  GLH   296      13.120 -18.275 -15.247  0.00-17.00           C  
ATOM   4797  HA  GLH   296      12.622 -18.798 -14.387  0.00-17.00           H  
ATOM   4798  CB  GLH   296      12.334 -18.654 -16.557  0.00-17.00           C  
ATOM   4799  HB2 GLH   296      12.260 -19.739 -16.585  0.00-17.00           H  
ATOM   4800  HB3 GLH   296      11.423 -18.176 -16.452  0.00-17.00           H  
ATOM   4801  CG  GLH   296      13.086 -18.218 -17.812  0.00-17.00           C  
ATOM   4802  HG2 GLH   296      13.186 -17.175 -17.748  0.00-17.00           H  
ATOM   4803  HG3 GLH   296      14.098 -18.674 -17.885  0.00-17.00           H  
ATOM   4804  CD  GLH   296      12.313 -18.642 -19.037  0.00-17.00           C  
ATOM   4805  OE1 GLH   296      11.010 -19.011 -18.898  0.00-17.00           O  
ATOM   4806  OE2 GLH   296      12.848 -18.590 -20.138  0.00-17.00           O  
ATOM   4807  HE1 GLH   296      10.625 -19.241 -19.741  0.00-17.00           H  
ATOM   4808  C   GLH   296      14.596 -18.732 -15.260  0.00-17.00           C  
ATOM   4809  O   GLH   296      14.938 -19.942 -15.116  0.00-17.00           O  
ATOM   4810  N   ASH   297      15.518 -17.752 -15.321  0.00-17.00           N  
ATOM   4811  H   ASH   297      15.217 -16.786 -15.413  0.00-17.00           H  
ATOM   4812  CA  ASH   297      16.925 -18.035 -15.453  0.00-17.00           C  
ATOM   4813  HA  ASH   297      17.002 -18.926 -16.100  0.00-17.00           H  
ATOM   4814  CB  ASH   297      17.651 -16.905 -16.129  0.00-17.00           C  
ATOM   4815  HB2 ASH   297      18.730 -16.986 -16.097  0.00-17.00           H  
ATOM   4816  HB3 ASH   297      17.328 -16.007 -15.617  0.00-17.00           H  
ATOM   4817  CG  ASH   297      17.343 -16.741 -17.586  0.00-17.00           C  
ATOM   4818  OD1 ASH   297      17.385 -17.840 -18.354  0.00-17.00           O  
ATOM   4819  OD2 ASH   297      16.834 -15.702 -18.034  0.00-17.00           O  
ATOM   4820  HD1 ASH   297      16.637 -18.465 -18.185  0.00-17.00           H  
ATOM   4821  C   ASH   297      17.628 -18.366 -14.154  0.00-17.00           C  
ATOM   4822  O   ASH   297      17.539 -17.667 -13.150  0.00-17.00           O  
ATOM   4823  N   LEU   298      18.330 -19.494 -14.171  0.00-17.00           N  
ATOM   4824  H   LEU   298      18.363 -19.956 -15.074  0.00-17.00           H  
ATOM   4825  CA  LEU   298      19.117 -20.127 -13.137  0.00-17.00           C  
ATOM   4826  HA  LEU   298      20.133 -20.365 -13.496  0.00-17.00           H  
ATOM   4827  CB  LEU   298      19.089 -19.300 -11.830  0.00-17.00           C  
ATOM   4828  HB2 LEU   298      18.130 -18.773 -11.666  0.00-17.00           H  
ATOM   4829  HB3 LEU   298      19.193 -20.009 -11.022  0.00-17.00           H  
ATOM   4830  CG  LEU   298      20.234 -18.270 -11.699  0.00-17.00           C  
ATOM   4831  HG  LEU   298      20.107 -17.514 -12.453  0.00-17.00           H  
ATOM   4832  CD1 LEU   298      20.204 -17.627 -10.361  0.00-17.00           C  
ATOM   4833 HD11 LEU   298      19.519 -18.134  -9.666  0.00-17.00           H  
ATOM   4834 HD12 LEU   298      19.882 -16.559 -10.424  0.00-17.00           H  
ATOM   4835 HD13 LEU   298      21.231 -17.638  -9.904  0.00-17.00           H  
ATOM   4836  CD2 LEU   298      21.583 -18.894 -11.998  0.00-17.00           C  
ATOM   4837 HD21 LEU   298      21.968 -18.699 -13.010  0.00-17.00           H  
ATOM   4838 HD22 LEU   298      22.350 -18.481 -11.343  0.00-17.00           H  
ATOM   4839 HD23 LEU   298      21.483 -19.989 -11.931  0.00-17.00           H  
ATOM   4840  C   LEU   298      18.508 -21.510 -12.775  0.00-17.00           C  
ATOM   4841  O   LEU   298      18.530 -22.416 -13.576  0.00-17.00           O  
TER    4842      LEU   298 
ATOM   4842  O1  HOW   299      -4.803 -30.242  -4.851  0.00-17.00           O  
ATOM   4843  H1  HOW   299      -5.069 -29.446  -5.337  0.00-17.00           H  
ATOM   4844  H2  HOW   299      -4.159 -29.695  -4.188  0.00-17.00           H  
END   
