# Supplementary material for: Correction to “Loop Dynamics and Enzyme Catalysis in Protein Tyrosine Phosphatases”
Source: J Am Chem Soc. 2022 May 24;144(22):10091–3. doi: 10.1021/jacs.2c04624 (PMC11027752; doi:10.1021/jacs.2c04624)
Supplement: Supplementary file 2 — ja2c04624_si_002.zip [file ja2c04624_si_002.zip › Data_Package/Clustered_Snapshots/WT_YopH_Step1_RS.pdb]

ATOM      1  N   SER     1     -20.608  -2.799 -10.412  0.00-21.00           N  
ATOM      2  H   SER     1     -21.340  -2.296 -10.917  0.00-21.00           H  
ATOM      3  CA  SER     1     -19.476  -3.248 -11.088  0.00-21.00           C  
ATOM      4  HA  SER     1     -19.331  -2.696 -12.043  0.00-21.00           H  
ATOM      5  CB  SER     1     -18.193  -3.013 -10.219  0.00-21.00           C  
ATOM      6  HB2 SER     1     -17.974  -1.977 -10.020  0.00-21.00           H  
ATOM      7  HB3 SER     1     -18.316  -3.496  -9.275  0.00-21.00           H  
ATOM      8  OG  SER     1     -17.067  -3.621 -10.847  0.00-21.00           O  
ATOM      9  HG  SER     1     -17.109  -3.421 -11.755  0.00-21.00           H  
ATOM     10  C   SER     1     -19.551  -4.737 -11.400  0.00-21.00           C  
ATOM     11  O   SER     1     -20.032  -5.550 -10.633  0.00-21.00           O  
ATOM     12  N   PRO     2     -19.243  -5.129 -12.654  0.00-21.00           N  
ATOM     13  CD  PRO     2     -18.697  -4.280 -13.720  0.00-21.00           C  
ATOM     14  HD2 PRO     2     -19.551  -3.806 -14.286  0.00-21.00           H  
ATOM     15  HD3 PRO     2     -17.979  -3.547 -13.396  0.00-21.00           H  
ATOM     16  CG  PRO     2     -18.087  -5.258 -14.639  0.00-21.00           C  
ATOM     17  HG2 PRO     2     -17.982  -4.897 -15.655  0.00-21.00           H  
ATOM     18  HG3 PRO     2     -17.119  -5.609 -14.206  0.00-21.00           H  
ATOM     19  CB  PRO     2     -18.993  -6.452 -14.551  0.00-21.00           C  
ATOM     20  HB2 PRO     2     -19.855  -6.174 -15.135  0.00-21.00           H  
ATOM     21  HB3 PRO     2     -18.505  -7.299 -14.998  0.00-21.00           H  
ATOM     22  CA  PRO     2     -19.279  -6.533 -13.088  0.00-21.00           C  
ATOM     23  HA  PRO     2     -20.252  -6.919 -12.939  0.00-21.00           H  
ATOM     24  C   PRO     2     -18.214  -7.373 -12.331  0.00-21.00           C  
ATOM     25  O   PRO     2     -18.261  -8.578 -12.428  0.00-21.00           O  
ATOM     26  N   TYR     3     -17.290  -6.712 -11.675  0.00-21.00           N  
ATOM     27  H   TYR     3     -17.234  -5.743 -11.766  0.00-21.00           H  
ATOM     28  CA  TYR     3     -16.298  -7.437 -10.878  0.00-21.00           C  
ATOM     29  HA  TYR     3     -16.539  -8.479 -11.074  0.00-21.00           H  
ATOM     30  CB  TYR     3     -14.919  -7.103 -11.476  0.00-21.00           C  
ATOM     31  HB2 TYR     3     -14.122  -7.582 -10.913  0.00-21.00           H  
ATOM     32  HB3 TYR     3     -14.683  -6.051 -11.359  0.00-21.00           H  
ATOM     33  CG  TYR     3     -14.800  -7.356 -12.943  0.00-21.00           C  
ATOM     34  CD1 TYR     3     -14.824  -8.646 -13.445  0.00-21.00           C  
ATOM     35  HD1 TYR     3     -15.028  -9.477 -12.799  0.00-21.00           H  
ATOM     36  CE1 TYR     3     -14.668  -8.866 -14.795  0.00-21.00           C  
ATOM     37  HE1 TYR     3     -14.825  -9.865 -15.207  0.00-21.00           H  
ATOM     38  CZ  TYR     3     -14.551  -7.801 -15.686  0.00-21.00           C  
ATOM     39  OH  TYR     3     -14.409  -8.052 -16.986  0.00-21.00           O  
ATOM     40  HH  TYR     3     -14.184  -7.278 -17.498  0.00-21.00           H  
ATOM     41  CE2 TYR     3     -14.665  -6.533 -15.185  0.00-21.00           C  
ATOM     42  HE2 TYR     3     -14.930  -5.752 -15.862  0.00-21.00           H  
ATOM     43  CD2 TYR     3     -14.788  -6.272 -13.826  0.00-21.00           C  
ATOM     44  HD2 TYR     3     -14.981  -5.294 -13.393  0.00-21.00           H  
ATOM     45  C   TYR     3     -16.361  -7.102  -9.389  0.00-21.00           C  
ATOM     46  O   TYR     3     -15.493  -7.349  -8.562  0.00-21.00           O  
ATOM     47  N   GLY     4     -17.536  -6.493  -9.022  0.00-21.00           N  
ATOM     48  H   GLY     4     -18.332  -6.405  -9.606  0.00-21.00           H  
ATOM     49  CA  GLY     4     -17.710  -6.075  -7.650  0.00-21.00           C  
ATOM     50  HA2 GLY     4     -18.439  -5.346  -7.636  0.00-21.00           H  
ATOM     51  HA3 GLY     4     -16.799  -5.645  -7.256  0.00-21.00           H  
ATOM     52  C   GLY     4     -18.114  -7.271  -6.697  0.00-21.00           C  
ATOM     53  O   GLY     4     -18.213  -8.397  -7.113  0.00-21.00           O  
ATOM     54  N   PRO     5     -18.269  -6.996  -5.440  0.00-21.00           N  
ATOM     55  CD  PRO     5     -18.340  -5.707  -4.822  0.00-21.00           C  
ATOM     56  HD2 PRO     5     -18.675  -4.910  -5.423  0.00-21.00           H  
ATOM     57  HD3 PRO     5     -17.361  -5.395  -4.505  0.00-21.00           H  
ATOM     58  CG  PRO     5     -19.116  -5.871  -3.579  0.00-21.00           C  
ATOM     59  HG2 PRO     5     -20.189  -5.870  -3.755  0.00-21.00           H  
ATOM     60  HG3 PRO     5     -18.809  -5.165  -2.798  0.00-21.00           H  
ATOM     61  CB  PRO     5     -18.681  -7.259  -3.159  0.00-21.00           C  
ATOM     62  HB2 PRO     5     -19.385  -7.697  -2.404  0.00-21.00           H  
ATOM     63  HB3 PRO     5     -17.693  -7.121  -2.779  0.00-21.00           H  
ATOM     64  CA  PRO     5     -18.720  -8.008  -4.492  0.00-21.00           C  
ATOM     65  HA  PRO     5     -17.934  -8.732  -4.357  0.00-21.00           H  
ATOM     66  C   PRO     5     -20.078  -8.678  -4.727  0.00-21.00           C  
ATOM     67  O   PRO     5     -20.203  -9.865  -4.424  0.00-21.00           O  
ATOM     68  N   GLH     6     -20.966  -7.954  -5.404  0.00-21.00           N  
ATOM     69  H   GLH     6     -20.702  -7.047  -5.802  0.00-21.00           H  
ATOM     70  CA  GLH     6     -22.269  -8.513  -5.686  0.00-21.00           C  
ATOM     71  HA  GLH     6     -22.732  -8.951  -4.802  0.00-21.00           H  
ATOM     72  CB  GLH     6     -23.198  -7.366  -6.203  0.00-21.00           C  
ATOM     73  HB2 GLH     6     -24.174  -7.788  -6.516  0.00-21.00           H  
ATOM     74  HB3 GLH     6     -22.727  -6.928  -7.144  0.00-21.00           H  
ATOM     75  CG  GLH     6     -23.523  -6.271  -5.290  0.00-21.00           C  
ATOM     76  HG2 GLH     6     -23.825  -6.637  -4.252  0.00-21.00           H  
ATOM     77  HG3 GLH     6     -24.357  -5.620  -5.678  0.00-21.00           H  
ATOM     78  CD  GLH     6     -22.292  -5.401  -5.029  0.00-21.00           C  
ATOM     79  OE1 GLH     6     -21.596  -5.013  -6.097  0.00-21.00           O  
ATOM     80  OE2 GLH     6     -22.101  -5.092  -3.849  0.00-21.00           O  
ATOM     81  HE1 GLH     6     -21.395  -4.081  -6.068  0.00-21.00           H  
ATOM     82  C   GLH     6     -22.156  -9.613  -6.799  0.00-21.00           C  
ATOM     83  O   GLH     6     -22.602 -10.730  -6.537  0.00-21.00           O  
ATOM     84  N   ALA     7     -21.438  -9.314  -7.876  0.00-21.00           N  
ATOM     85  H   ALA     7     -21.210  -8.361  -8.038  0.00-21.00           H  
ATOM     86  CA  ALA     7     -21.193 -10.318  -8.922  0.00-21.00           C  
ATOM     87  HA  ALA     7     -22.162 -10.613  -9.283  0.00-21.00           H  
ATOM     88  CB  ALA     7     -20.462  -9.653 -10.076  0.00-21.00           C  
ATOM     89  HB1 ALA     7     -20.678  -8.527  -9.983  0.00-21.00           H  
ATOM     90  HB2 ALA     7     -19.359  -9.776 -10.020  0.00-21.00           H  
ATOM     91  HB3 ALA     7     -20.865 -10.004 -11.039  0.00-21.00           H  
ATOM     92  C   ALA     7     -20.426 -11.465  -8.379  0.00-21.00           C  
ATOM     93  O   ALA     7     -20.640 -12.603  -8.803  0.00-21.00           O  
ATOM     94  N   ARG     8     -19.390 -11.237  -7.584  0.00-21.00           N  
ATOM     95  H   ARG     8     -19.322 -10.317  -7.214  0.00-21.00           H  
ATOM     96  CA  ARG     8     -18.549 -12.303  -7.039  0.00-21.00           C  
ATOM     97  HA  ARG     8     -18.063 -12.836  -7.865  0.00-21.00           H  
ATOM     98  CB  ARG     8     -17.452 -11.634  -6.182  0.00-21.00           C  
ATOM     99  HB2 ARG     8     -16.967 -12.427  -5.639  0.00-21.00           H  
ATOM    100  HB3 ARG     8     -17.813 -10.948  -5.399  0.00-21.00           H  
ATOM    101  CG  ARG     8     -16.422 -10.839  -7.009  0.00-21.00           C  
ATOM    102  HG2 ARG     8     -15.883 -11.571  -7.565  0.00-21.00           H  
ATOM    103  HG3 ARG     8     -16.976 -10.158  -7.662  0.00-21.00           H  
ATOM    104  CD  ARG     8     -15.455 -10.076  -6.117  0.00-21.00           C  
ATOM    105  HD2 ARG     8     -15.858  -9.223  -5.561  0.00-21.00           H  
ATOM    106  HD3 ARG     8     -15.126 -10.613  -5.256  0.00-21.00           H  
ATOM    107  NE  ARG     8     -14.204  -9.627  -6.869  0.00-21.00           N  
ATOM    108  HE  ARG     8     -14.300  -8.654  -7.096  0.00-21.00           H  
ATOM    109  CZ  ARG     8     -13.016 -10.247  -7.056  0.00-21.00           C  
ATOM    110  NH1 ARG     8     -12.862 -11.537  -6.683  0.00-21.00           N  
ATOM    111 HH11 ARG     8     -13.627 -12.144  -6.328  0.00-21.00           H  
ATOM    112 HH12 ARG     8     -11.872 -11.884  -6.610  0.00-21.00           H  
ATOM    113  NH2 ARG     8     -11.996  -9.678  -7.678  0.00-21.00           N  
ATOM    114 HH21 ARG     8     -11.338 -10.297  -8.137  0.00-21.00           H  
ATOM    115 HH22 ARG     8     -11.814  -8.666  -7.815  0.00-21.00           H  
ATOM    116  C   ARG     8     -19.408 -13.256  -6.205  0.00-21.00           C  
ATOM    117  O   ARG     8     -19.325 -14.465  -6.236  0.00-21.00           O  
ATOM    118  N   ALA     9     -20.333 -12.685  -5.488  0.00-21.00           N  
ATOM    119  H   ALA     9     -20.493 -11.675  -5.625  0.00-21.00           H  
ATOM    120  CA  ALA     9     -21.172 -13.455  -4.567  0.00-21.00           C  
ATOM    121  HA  ALA     9     -20.535 -14.162  -4.003  0.00-21.00           H  
ATOM    122  CB  ALA     9     -21.967 -12.491  -3.660  0.00-21.00           C  
ATOM    123  HB1 ALA     9     -21.349 -11.651  -3.287  0.00-21.00           H  
ATOM    124  HB2 ALA     9     -22.285 -13.029  -2.774  0.00-21.00           H  
ATOM    125  HB3 ALA     9     -22.834 -12.043  -4.152  0.00-21.00           H  
ATOM    126  C   ALA     9     -22.088 -14.300  -5.414  0.00-21.00           C  
ATOM    127  O   ALA     9     -22.352 -15.457  -5.015  0.00-21.00           O  
ATOM    128  N   GLH    10     -22.611 -13.731  -6.542  0.00-21.00           N  
ATOM    129  H   GLH    10     -22.199 -12.869  -6.837  0.00-21.00           H  
ATOM    130  CA  GLH    10     -23.568 -14.456  -7.364  0.00-21.00           C  
ATOM    131  HA  GLH    10     -24.483 -14.809  -6.752  0.00-21.00           H  
ATOM    132  CB  GLH    10     -24.172 -13.507  -8.408  0.00-21.00           C  
ATOM    133  HB2 GLH    10     -23.359 -12.938  -8.962  0.00-21.00           H  
ATOM    134  HB3 GLH    10     -24.663 -12.768  -7.828  0.00-21.00           H  
ATOM    135  CG  GLH    10     -25.148 -14.151  -9.416  0.00-21.00           C  
ATOM    136  HG2 GLH    10     -24.640 -14.898 -10.040  0.00-21.00           H  
ATOM    137  HG3 GLH    10     -25.542 -13.403 -10.097  0.00-21.00           H  
ATOM    138  CD  GLH    10     -26.375 -14.788  -8.706  0.00-21.00           C  
ATOM    139  OE1 GLH    10     -26.790 -14.343  -7.535  0.00-21.00           O  
ATOM    140  OE2 GLH    10     -26.957 -15.731  -9.245  0.00-21.00           O  
ATOM    141  HE1 GLH    10     -26.135 -14.357  -6.892  0.00-21.00           H  
ATOM    142  C   GLH    10     -22.834 -15.665  -8.028  0.00-21.00           C  
ATOM    143  O   GLH    10     -23.319 -16.801  -8.193  0.00-21.00           O  
ATOM    144  N   LEU    11     -21.576 -15.388  -8.408  0.00-21.00           N  
ATOM    145  H   LEU    11     -21.297 -14.388  -8.549  0.00-21.00           H  
ATOM    146  CA  LEU    11     -20.832 -16.443  -9.059  0.00-21.00           C  
ATOM    147  HA  LEU    11     -21.431 -16.782  -9.917  0.00-21.00           H  
ATOM    148  CB  LEU    11     -19.510 -15.846  -9.562  0.00-21.00           C  
ATOM    149  HB2 LEU    11     -18.959 -15.320  -8.751  0.00-21.00           H  
ATOM    150  HB3 LEU    11     -19.709 -15.056 -10.306  0.00-21.00           H  
ATOM    151  CG  LEU    11     -18.624 -16.829 -10.286  0.00-21.00           C  
ATOM    152  HG  LEU    11     -18.531 -17.700  -9.636  0.00-21.00           H  
ATOM    153  CD1 LEU    11     -19.116 -17.424 -11.584  0.00-21.00           C  
ATOM    154 HD11 LEU    11     -18.425 -17.156 -12.370  0.00-21.00           H  
ATOM    155 HD12 LEU    11     -19.104 -18.530 -11.606  0.00-21.00           H  
ATOM    156 HD13 LEU    11     -20.164 -17.083 -11.900  0.00-21.00           H  
ATOM    157  CD2 LEU    11     -17.227 -16.391 -10.515  0.00-21.00           C  
ATOM    158 HD21 LEU    11     -17.332 -15.598 -11.251  0.00-21.00           H  
ATOM    159 HD22 LEU    11     -16.649 -17.183 -10.928  0.00-21.00           H  
ATOM    160 HD23 LEU    11     -16.786 -15.851  -9.679  0.00-21.00           H  
ATOM    161  C   LEU    11     -20.620 -17.621  -8.103  0.00-21.00           C  
ATOM    162  O   LEU    11     -20.651 -18.741  -8.513  0.00-21.00           O  
ATOM    163  N   SER    12     -20.344 -17.277  -6.815  0.00-21.00           N  
ATOM    164  H   SER    12     -20.216 -16.341  -6.626  0.00-21.00           H  
ATOM    165  CA  SER    12     -20.037 -18.226  -5.744  0.00-21.00           C  
ATOM    166  HA  SER    12     -19.205 -18.903  -6.048  0.00-21.00           H  
ATOM    167  CB  SER    12     -19.470 -17.564  -4.494  0.00-21.00           C  
ATOM    168  HB2 SER    12     -20.243 -16.928  -4.065  0.00-21.00           H  
ATOM    169  HB3 SER    12     -18.597 -16.977  -4.676  0.00-21.00           H  
ATOM    170  OG  SER    12     -19.263 -18.392  -3.383  0.00-21.00           O  
ATOM    171  HG  SER    12     -18.985 -17.783  -2.720  0.00-21.00           H  
ATOM    172  C   SER    12     -21.259 -19.091  -5.466  0.00-21.00           C  
ATOM    173  O   SER    12     -21.180 -20.290  -5.391  0.00-21.00           O  
ATOM    174  N   SER    13     -22.411 -18.383  -5.385  0.00-21.00           N  
ATOM    175  H   SER    13     -22.416 -17.361  -5.369  0.00-21.00           H  
ATOM    176  CA  SER    13     -23.745 -19.009  -5.324  0.00-21.00           C  
ATOM    177  HA  SER    13     -23.796 -19.487  -4.354  0.00-21.00           H  
ATOM    178  CB  SER    13     -24.749 -17.855  -5.404  0.00-21.00           C  
ATOM    179  HB2 SER    13     -24.729 -17.263  -4.492  0.00-21.00           H  
ATOM    180  HB3 SER    13     -24.701 -17.257  -6.284  0.00-21.00           H  
ATOM    181  OG  SER    13     -26.010 -18.530  -5.450  0.00-21.00           O  
ATOM    182  HG  SER    13     -25.971 -19.308  -4.958  0.00-21.00           H  
ATOM    183  C   SER    13     -24.028 -20.103  -6.426  0.00-21.00           C  
ATOM    184  O   SER    13     -24.349 -21.188  -6.094  0.00-21.00           O  
ATOM    185  N   ARN    14     -23.877 -19.714  -7.739  0.00-21.00           N  
ATOM    186  H   ARN    14     -23.852 -18.699  -7.941  0.00-21.00           H  
ATOM    187  CA  ARN    14     -24.070 -20.567  -8.914  0.00-21.00           C  
ATOM    188  HA  ARN    14     -25.095 -20.980  -8.831  0.00-21.00           H  
ATOM    189  CB  ARN    14     -23.899 -19.832 -10.213  0.00-21.00           C  
ATOM    190  HB2 ARN    14     -22.911 -19.362 -10.348  0.00-21.00           H  
ATOM    191  HB3 ARN    14     -23.955 -20.517 -11.050  0.00-21.00           H  
ATOM    192  CG  ARN    14     -24.944 -18.707 -10.311  0.00-21.00           C  
ATOM    193  HG2 ARN    14     -25.955 -18.996 -10.049  0.00-21.00           H  
ATOM    194  HG3 ARN    14     -24.658 -17.966  -9.528  0.00-21.00           H  
ATOM    195  CD  ARN    14     -24.920 -18.091 -11.686  0.00-21.00           C  
ATOM    196  HD2 ARN    14     -23.901 -17.841 -11.977  0.00-21.00           H  
ATOM    197  HD3 ARN    14     -25.284 -18.815 -12.368  0.00-21.00           H  
ATOM    198  NE  ARN    14     -25.714 -16.910 -11.637  0.00-21.00           N  
ATOM    199  HE  ARN    14     -25.628 -16.357 -10.793  0.00-21.00           H  
ATOM    200  CZ  ARN    14     -25.969 -16.158 -12.812  0.00-21.00           C  
ATOM    201  NH1 ARN    14     -25.524 -16.390 -13.957  0.00-21.00           N  
ATOM    202 HH11 ARN    14     -25.728 -15.613 -14.602  0.00-21.00           H  
ATOM    203  NH2 ARN    14     -26.854 -15.099 -12.537  0.00-21.00           N  
ATOM    204 HH21 ARN    14     -26.806 -14.698 -11.652  0.00-21.00           H  
ATOM    205 HH22 ARN    14     -27.771 -15.182 -12.845  0.00-21.00           H  
ATOM    206  C   ARN    14     -23.097 -21.772  -8.873  0.00-21.00           C  
ATOM    207  O   ARN    14     -23.467 -22.965  -8.962  0.00-21.00           O  
ATOM    208  N   LEU    15     -21.821 -21.483  -8.585  0.00-21.00           N  
ATOM    209  H   LEU    15     -21.635 -20.566  -8.522  0.00-21.00           H  
ATOM    210  CA  LEU    15     -20.712 -22.450  -8.505  0.00-21.00           C  
ATOM    211  HA  LEU    15     -20.892 -23.074  -9.377  0.00-21.00           H  
ATOM    212  CB  LEU    15     -19.370 -21.716  -8.582  0.00-21.00           C  
ATOM    213  HB2 LEU    15     -18.593 -22.527  -8.382  0.00-21.00           H  
ATOM    214  HB3 LEU    15     -19.324 -21.053  -7.694  0.00-21.00           H  
ATOM    215  CG  LEU    15     -18.988 -20.981  -9.909  0.00-21.00           C  
ATOM    216  HG  LEU    15     -19.724 -20.273 -10.113  0.00-21.00           H  
ATOM    217  CD1 LEU    15     -17.577 -20.344  -9.606  0.00-21.00           C  
ATOM    218 HD11 LEU    15     -17.713 -19.683  -8.818  0.00-21.00           H  
ATOM    219 HD12 LEU    15     -17.120 -19.773 -10.486  0.00-21.00           H  
ATOM    220 HD13 LEU    15     -16.851 -21.040  -9.198  0.00-21.00           H  
ATOM    221  CD2 LEU    15     -18.911 -21.792 -11.147  0.00-21.00           C  
ATOM    222 HD21 LEU    15     -18.394 -22.690 -11.171  0.00-21.00           H  
ATOM    223 HD22 LEU    15     -19.925 -22.163 -11.365  0.00-21.00           H  
ATOM    224 HD23 LEU    15     -18.525 -21.182 -11.995  0.00-21.00           H  
ATOM    225  C   LEU    15     -20.858 -23.481  -7.314  0.00-21.00           C  
ATOM    226  O   LEU    15     -20.556 -24.651  -7.470  0.00-21.00           O  
ATOM    227  N   THR    16     -21.435 -23.083  -6.218  0.00-21.00           N  
ATOM    228  H   THR    16     -21.714 -22.117  -6.120  0.00-21.00           H  
ATOM    229  CA  THR    16     -21.691 -23.931  -5.052  0.00-21.00           C  
ATOM    230  HA  THR    16     -20.763 -24.475  -4.956  0.00-21.00           H  
ATOM    231  CB  THR    16     -21.881 -23.082  -3.788  0.00-21.00           C  
ATOM    232  HB  THR    16     -22.757 -22.449  -3.945  0.00-21.00           H  
ATOM    233  CG2 THR    16     -21.892 -23.889  -2.523  0.00-21.00           C  
ATOM    234 HG21 THR    16     -21.004 -24.576  -2.422  0.00-21.00           H  
ATOM    235 HG22 THR    16     -22.699 -24.563  -2.565  0.00-21.00           H  
ATOM    236 HG23 THR    16     -21.981 -23.267  -1.637  0.00-21.00           H  
ATOM    237  OG1 THR    16     -20.792 -22.268  -3.563  0.00-21.00           O  
ATOM    238  HG1 THR    16     -20.655 -21.787  -4.379  0.00-21.00           H  
ATOM    239  C   THR    16     -22.790 -24.973  -5.326  0.00-21.00           C  
ATOM    240  O   THR    16     -22.553 -26.175  -5.063  0.00-21.00           O  
ATOM    241  N   THR    17     -23.818 -24.456  -6.037  0.00-21.00           N  
ATOM    242  H   THR    17     -23.848 -23.487  -6.369  0.00-21.00           H  
ATOM    243  CA  THR    17     -25.015 -25.250  -6.326  0.00-21.00           C  
ATOM    244  HA  THR    17     -25.478 -25.548  -5.378  0.00-21.00           H  
ATOM    245  CB  THR    17     -26.125 -24.330  -6.946  0.00-21.00           C  
ATOM    246  HB  THR    17     -25.588 -23.878  -7.802  0.00-21.00           H  
ATOM    247  CG2 THR    17     -27.354 -25.168  -7.326  0.00-21.00           C  
ATOM    248 HG21 THR    17     -27.956 -25.342  -6.459  0.00-21.00           H  
ATOM    249 HG22 THR    17     -27.030 -26.148  -7.691  0.00-21.00           H  
ATOM    250 HG23 THR    17     -27.921 -24.610  -8.070  0.00-21.00           H  
ATOM    251  OG1 THR    17     -26.522 -23.389  -5.933  0.00-21.00           O  
ATOM    252  HG1 THR    17     -25.830 -22.727  -5.769  0.00-21.00           H  
ATOM    253  C   THR    17     -24.629 -26.499  -7.174  0.00-21.00           C  
ATOM    254  O   THR    17     -24.947 -27.633  -6.895  0.00-21.00           O  
ATOM    255  N   LEU    18     -23.862 -26.237  -8.233  0.00-21.00           N  
ATOM    256  H   LEU    18     -23.848 -25.275  -8.611  0.00-21.00           H  
ATOM    257  CA  LEU    18     -23.174 -27.186  -9.204  0.00-21.00           C  
ATOM    258  HA  LEU    18     -23.902 -27.685  -9.754  0.00-21.00           H  
ATOM    259  CB  LEU    18     -22.401 -26.401 -10.291  0.00-21.00           C  
ATOM    260  HB2 LEU    18     -21.427 -26.782 -10.654  0.00-21.00           H  
ATOM    261  HB3 LEU    18     -22.062 -25.533  -9.760  0.00-21.00           H  
ATOM    262  CG  LEU    18     -23.307 -25.955 -11.442  0.00-21.00           C  
ATOM    263  HG  LEU    18     -24.323 -25.681 -11.145  0.00-21.00           H  
ATOM    264  CD1 LEU    18     -22.698 -24.760 -12.113  0.00-21.00           C  
ATOM    265 HD11 LEU    18     -22.690 -23.949 -11.365  0.00-21.00           H  
ATOM    266 HD12 LEU    18     -21.649 -24.991 -12.440  0.00-21.00           H  
ATOM    267 HD13 LEU    18     -23.238 -24.460 -13.011  0.00-21.00           H  
ATOM    268  CD2 LEU    18     -23.442 -27.074 -12.487  0.00-21.00           C  
ATOM    269 HD21 LEU    18     -22.415 -27.451 -12.627  0.00-21.00           H  
ATOM    270 HD22 LEU    18     -23.989 -26.701 -13.407  0.00-21.00           H  
ATOM    271 HD23 LEU    18     -24.152 -27.750 -12.031  0.00-21.00           H  
ATOM    272  C   LEU    18     -22.232 -28.110  -8.439  0.00-21.00           C  
ATOM    273  O   LEU    18     -22.155 -29.263  -8.779  0.00-21.00           O  
ATOM    274  N   ARG    19     -21.436 -27.622  -7.495  0.00-21.00           N  
ATOM    275  H   ARG    19     -21.599 -26.656  -7.182  0.00-21.00           H  
ATOM    276  CA  ARG    19     -20.562 -28.413  -6.600  0.00-21.00           C  
ATOM    277  HA  ARG    19     -19.973 -28.958  -7.265  0.00-21.00           H  
ATOM    278  CB  ARG    19     -19.646 -27.487  -5.805  0.00-21.00           C  
ATOM    279  HB2 ARG    19     -20.214 -26.937  -5.017  0.00-21.00           H  
ATOM    280  HB3 ARG    19     -19.116 -26.731  -6.440  0.00-21.00           H  
ATOM    281  CG  ARG    19     -18.446 -28.220  -5.084  0.00-21.00           C  
ATOM    282  HG2 ARG    19     -18.883 -29.055  -4.550  0.00-21.00           H  
ATOM    283  HG3 ARG    19     -17.612 -28.641  -5.657  0.00-21.00           H  
ATOM    284  CD  ARG    19     -17.843 -27.347  -4.048  0.00-21.00           C  
ATOM    285  HD2 ARG    19     -18.615 -26.990  -3.406  0.00-21.00           H  
ATOM    286  HD3 ARG    19     -17.401 -26.541  -4.596  0.00-21.00           H  
ATOM    287  NE  ARG    19     -16.745 -27.980  -3.278  0.00-21.00           N  
ATOM    288  HE  ARG    19     -15.780 -27.793  -3.735  0.00-21.00           H  
ATOM    289  CZ  ARG    19     -16.771 -28.672  -2.136  0.00-21.00           C  
ATOM    290  NH1 ARG    19     -17.936 -29.092  -1.613  0.00-21.00           N  
ATOM    291 HH11 ARG    19     -18.834 -28.760  -1.942  0.00-21.00           H  
ATOM    292 HH12 ARG    19     -17.901 -29.563  -0.762  0.00-21.00           H  
ATOM    293  NH2 ARG    19     -15.613 -28.902  -1.468  0.00-21.00           N  
ATOM    294 HH21 ARG    19     -15.578 -29.544  -0.642  0.00-21.00           H  
ATOM    295 HH22 ARG    19     -14.670 -28.793  -1.854  0.00-21.00           H  
ATOM    296  C   ARG    19     -21.250 -29.449  -5.701  0.00-21.00           C  
ATOM    297  O   ARG    19     -20.715 -30.572  -5.530  0.00-21.00           O  
ATOM    298  N   ASN    20     -22.466 -29.057  -5.210  0.00-21.00           N  
ATOM    299  H   ASN    20     -22.689 -28.081  -5.382  0.00-21.00           H  
ATOM    300  CA  ASN    20     -23.332 -29.960  -4.419  0.00-21.00           C  
ATOM    301  HA  ASN    20     -22.670 -30.558  -3.767  0.00-21.00           H  
ATOM    302  CB  ASN    20     -24.465 -29.239  -3.730  0.00-21.00           C  
ATOM    303  HB2 ASN    20     -25.157 -28.716  -4.389  0.00-21.00           H  
ATOM    304  HB3 ASN    20     -24.979 -30.060  -3.159  0.00-21.00           H  
ATOM    305  CG  ASN    20     -23.857 -28.510  -2.601  0.00-21.00           C  
ATOM    306  OD1 ASN    20     -23.054 -29.109  -1.827  0.00-21.00           O  
ATOM    307  ND2 ASN    20     -24.267 -27.308  -2.268  0.00-21.00           N  
ATOM    308 HD21 ASN    20     -24.814 -26.799  -2.897  0.00-21.00           H  
ATOM    309 HD22 ASN    20     -23.770 -26.864  -1.462  0.00-21.00           H  
ATOM    310  C   ASN    20     -23.973 -30.982  -5.304  0.00-21.00           C  
ATOM    311  O   ASN    20     -24.038 -32.128  -4.950  0.00-21.00           O  
ATOM    312  N   THR    21     -24.493 -30.623  -6.497  0.00-21.00           N  
ATOM    313  H   THR    21     -24.626 -29.599  -6.708  0.00-21.00           H  
ATOM    314  CA  THR    21     -25.202 -31.466  -7.468  0.00-21.00           C  
ATOM    315  HA  THR    21     -25.968 -32.046  -6.881  0.00-21.00           H  
ATOM    316  CB  THR    21     -25.881 -30.679  -8.632  0.00-21.00           C  
ATOM    317  HB  THR    21     -25.141 -30.121  -9.234  0.00-21.00           H  
ATOM    318  CG2 THR    21     -26.657 -31.483  -9.644  0.00-21.00           C  
ATOM    319 HG21 THR    21     -27.307 -30.899 -10.291  0.00-21.00           H  
ATOM    320 HG22 THR    21     -25.939 -32.011 -10.280  0.00-21.00           H  
ATOM    321 HG23 THR    21     -27.223 -32.246  -9.197  0.00-21.00           H  
ATOM    322  OG1 THR    21     -26.856 -29.791  -8.107  0.00-21.00           O  
ATOM    323  HG1 THR    21     -26.504 -29.250  -7.403  0.00-21.00           H  
ATOM    324  C   THR    21     -24.217 -32.451  -8.061  0.00-21.00           C  
ATOM    325  O   THR    21     -24.489 -33.623  -8.084  0.00-21.00           O  
ATOM    326  N   LEU    22     -23.071 -31.991  -8.634  0.00-21.00           N  
ATOM    327  H   LEU    22     -22.994 -30.969  -8.784  0.00-21.00           H  
ATOM    328  CA  LEU    22     -22.201 -32.986  -9.403  0.00-21.00           C  
ATOM    329  HA  LEU    22     -22.729 -33.879  -9.815  0.00-21.00           H  
ATOM    330  CB  LEU    22     -21.512 -32.231 -10.608  0.00-21.00           C  
ATOM    331  HB2 LEU    22     -20.829 -32.814 -11.163  0.00-21.00           H  
ATOM    332  HB3 LEU    22     -21.010 -31.344 -10.176  0.00-21.00           H  
ATOM    333  CG  LEU    22     -22.496 -31.706 -11.664  0.00-21.00           C  
ATOM    334  HG  LEU    22     -23.436 -31.238 -11.271  0.00-21.00           H  
ATOM    335  CD1 LEU    22     -22.073 -30.450 -12.340  0.00-21.00           C  
ATOM    336 HD11 LEU    22     -21.588 -29.809 -11.633  0.00-21.00           H  
ATOM    337 HD12 LEU    22     -21.323 -30.688 -13.112  0.00-21.00           H  
ATOM    338 HD13 LEU    22     -22.934 -29.943 -12.691  0.00-21.00           H  
ATOM    339  CD2 LEU    22     -22.872 -32.776 -12.679  0.00-21.00           C  
ATOM    340 HD21 LEU    22     -23.191 -33.747 -12.322  0.00-21.00           H  
ATOM    341 HD22 LEU    22     -21.920 -33.036 -13.166  0.00-21.00           H  
ATOM    342 HD23 LEU    22     -23.600 -32.395 -13.421  0.00-21.00           H  
ATOM    343  C   LEU    22     -21.221 -33.670  -8.450  0.00-21.00           C  
ATOM    344  O   LEU    22     -19.983 -33.526  -8.532  0.00-21.00           O  
ATOM    345  N   ALA    23     -21.784 -34.447  -7.511  0.00-21.00           N  
ATOM    346  H   ALA    23     -22.792 -34.402  -7.527  0.00-21.00           H  
ATOM    347  CA  ALA    23     -21.111 -35.165  -6.460  0.00-21.00           C  
ATOM    348  HA  ALA    23     -20.088 -34.753  -6.498  0.00-21.00           H  
ATOM    349  CB  ALA    23     -21.711 -34.748  -5.181  0.00-21.00           C  
ATOM    350  HB1 ALA    23     -21.811 -33.715  -4.941  0.00-21.00           H  
ATOM    351  HB2 ALA    23     -22.772 -35.022  -5.057  0.00-21.00           H  
ATOM    352  HB3 ALA    23     -21.153 -35.102  -4.331  0.00-21.00           H  
ATOM    353  C   ALA    23     -21.362 -36.629  -6.696  0.00-21.00           C  
ATOM    354  O   ALA    23     -22.493 -36.972  -6.963  0.00-21.00           O  
ATOM    355  N   PRO    24     -20.352 -37.529  -6.560  0.00-21.00           N  
ATOM    356  CD  PRO    24     -18.968 -37.184  -6.329  0.00-21.00           C  
ATOM    357  HD2 PRO    24     -18.779 -36.544  -5.488  0.00-21.00           H  
ATOM    358  HD3 PRO    24     -18.723 -36.530  -7.154  0.00-21.00           H  
ATOM    359  CG  PRO    24     -18.124 -38.487  -6.317  0.00-21.00           C  
ATOM    360  HG2 PRO    24     -17.945 -38.749  -5.335  0.00-21.00           H  
ATOM    361  HG3 PRO    24     -17.264 -38.285  -6.826  0.00-21.00           H  
ATOM    362  CB  PRO    24     -19.109 -39.526  -6.893  0.00-21.00           C  
ATOM    363  HB2 PRO    24     -18.795 -39.719  -7.911  0.00-21.00           H  
ATOM    364  HB3 PRO    24     -19.066 -40.446  -6.281  0.00-21.00           H  
ATOM    365  CA  PRO    24     -20.510 -38.979  -6.744  0.00-21.00           C  
ATOM    366  HA  PRO    24     -21.117 -39.121  -7.688  0.00-21.00           H  
ATOM    367  C   PRO    24     -21.356 -39.532  -5.552  0.00-21.00           C  
ATOM    368  O   PRO    24     -21.191 -39.252  -4.333  0.00-21.00           O  
ATOM    369  N   ALA    25     -22.330 -40.349  -5.909  0.00-21.00           N  
ATOM    370  H   ALA    25     -22.429 -40.413  -6.900  0.00-21.00           H  
ATOM    371  CA  ALA    25     -23.144 -41.149  -5.037  0.00-21.00           C  
ATOM    372  HA  ALA    25     -23.055 -40.791  -4.030  0.00-21.00           H  
ATOM    373  CB  ALA    25     -24.634 -41.065  -5.464  0.00-21.00           C  
ATOM    374  HB1 ALA    25     -24.945 -40.122  -5.737  0.00-21.00           H  
ATOM    375  HB2 ALA    25     -25.092 -41.230  -4.509  0.00-21.00           H  
ATOM    376  HB3 ALA    25     -25.052 -41.798  -6.081  0.00-21.00           H  
ATOM    377  C   ALA    25     -22.482 -42.591  -5.009  0.00-21.00           C  
ATOM    378  O   ALA    25     -21.460 -42.854  -5.643  0.00-21.00           O  
ATOM    379  N   THR    26     -23.185 -43.517  -4.434  0.00-21.00           N  
ATOM    380  H   THR    26     -24.059 -43.234  -4.071  0.00-21.00           H  
ATOM    381  CA  THR    26     -22.745 -44.893  -4.409  0.00-21.00           C  
ATOM    382  HA  THR    26     -21.680 -44.997  -4.109  0.00-21.00           H  
ATOM    383  CB  THR    26     -23.518 -45.695  -3.316  0.00-21.00           C  
ATOM    384  HB  THR    26     -24.590 -45.665  -3.573  0.00-21.00           H  
ATOM    385  CG2 THR    26     -23.017 -47.125  -3.368  0.00-21.00           C  
ATOM    386 HG21 THR    26     -22.720 -47.471  -2.379  0.00-21.00           H  
ATOM    387 HG22 THR    26     -22.194 -47.263  -4.114  0.00-21.00           H  
ATOM    388 HG23 THR    26     -23.829 -47.782  -3.613  0.00-21.00           H  
ATOM    389  OG1 THR    26     -23.157 -45.183  -2.040  0.00-21.00           O  
ATOM    390  HG1 THR    26     -22.841 -44.284  -2.155  0.00-21.00           H  
ATOM    391  C   THR    26     -23.014 -45.479  -5.811  0.00-21.00           C  
ATOM    392  O   THR    26     -24.105 -45.342  -6.324  0.00-21.00           O  
ATOM    393  N   ASN    27     -21.972 -46.041  -6.456  0.00-21.00           N  
ATOM    394  H   ASN    27     -21.035 -46.005  -6.096  0.00-21.00           H  
ATOM    395  CA  ASN    27     -22.078 -46.538  -7.789  0.00-21.00           C  
ATOM    396  HA  ASN    27     -21.106 -46.721  -8.100  0.00-21.00           H  
ATOM    397  CB  ASN    27     -22.859 -47.817  -7.650  0.00-21.00           C  
ATOM    398  HB2 ASN    27     -22.624 -48.483  -6.730  0.00-21.00           H  
ATOM    399  HB3 ASN    27     -23.939 -47.627  -7.559  0.00-21.00           H  
ATOM    400  CG  ASN    27     -22.661 -48.656  -8.943  0.00-21.00           C  
ATOM    401  OD1 ASN    27     -23.385 -49.643  -9.106  0.00-21.00           O  
ATOM    402  ND2 ASN    27     -21.846 -48.251  -9.863  0.00-21.00           N  
ATOM    403 HD21 ASN    27     -22.105 -47.437 -10.298  0.00-21.00           H  
ATOM    404 HD22 ASN    27     -21.311 -48.964 -10.378  0.00-21.00           H  
ATOM    405  C   ASN    27     -22.776 -45.557  -8.722  0.00-21.00           C  
ATOM    406  O   ASN    27     -23.653 -45.897  -9.529  0.00-21.00           O  
ATOM    407  N   ASH    28     -22.426 -44.280  -8.562  0.00-21.00           N  
ATOM    408  H   ASH    28     -21.739 -44.026  -7.863  0.00-21.00           H  
ATOM    409  CA  ASH    28     -23.035 -43.235  -9.394  0.00-21.00           C  
ATOM    410  HA  ASH    28     -24.121 -43.311  -9.145  0.00-21.00           H  
ATOM    411  CB  ASH    28     -22.334 -41.887  -9.107  0.00-21.00           C  
ATOM    412  HB2 ASH    28     -21.260 -41.817  -9.494  0.00-21.00           H  
ATOM    413  HB3 ASH    28     -22.123 -41.820  -8.022  0.00-21.00           H  
ATOM    414  CG  ASH    28     -23.226 -40.706  -9.458  0.00-21.00           C  
ATOM    415  OD1 ASH    28     -24.062 -40.787 -10.547  0.00-21.00           O  
ATOM    416  OD2 ASH    28     -23.232 -39.668  -8.743  0.00-21.00           O  
ATOM    417  HD1 ASH    28     -24.641 -40.075 -10.630  0.00-21.00           H  
ATOM    418  C   ASH    28     -22.727 -43.476 -10.863  0.00-21.00           C  
ATOM    419  O   ASH    28     -21.569 -43.496 -11.294  0.00-21.00           O  
ATOM    420  N   PRO    29     -23.724 -43.679 -11.694  0.00-21.00           N  
ATOM    421  CD  PRO    29     -25.153 -43.568 -11.391  0.00-21.00           C  
ATOM    422  HD2 PRO    29     -25.378 -42.740 -10.725  0.00-21.00           H  
ATOM    423  HD3 PRO    29     -25.528 -44.489 -10.931  0.00-21.00           H  
ATOM    424  CG  PRO    29     -25.881 -43.402 -12.695  0.00-21.00           C  
ATOM    425  HG2 PRO    29     -25.915 -42.367 -12.959  0.00-21.00           H  
ATOM    426  HG3 PRO    29     -26.911 -43.738 -12.729  0.00-21.00           H  
ATOM    427  CB  PRO    29     -25.014 -44.149 -13.671  0.00-21.00           C  
ATOM    428  HB2 PRO    29     -25.283 -45.238 -13.594  0.00-21.00           H  
ATOM    429  HB3 PRO    29     -25.192 -43.743 -14.636  0.00-21.00           H  
ATOM    430  CA  PRO    29     -23.586 -43.896 -13.165  0.00-21.00           C  
ATOM    431  HA  PRO    29     -22.987 -44.823 -13.267  0.00-21.00           H  
ATOM    432  C   PRO    29     -22.927 -42.776 -13.901  0.00-21.00           C  
ATOM    433  O   PRO    29     -22.579 -42.918 -15.060  0.00-21.00           O  
ATOM    434  N   ARN    30     -22.681 -41.676 -13.231  0.00-21.00           N  
ATOM    435  H   ARN    30     -23.000 -41.548 -12.297  0.00-21.00           H  
ATOM    436  CA  ARN    30     -22.120 -40.464 -13.845  0.00-21.00           C  
ATOM    437  HA  ARN    30     -22.455 -40.391 -14.903  0.00-21.00           H  
ATOM    438  CB  ARN    30     -22.617 -39.194 -13.122  0.00-21.00           C  
ATOM    439  HB2 ARN    30     -21.937 -38.371 -13.399  0.00-21.00           H  
ATOM    440  HB3 ARN    30     -22.442 -39.402 -12.067  0.00-21.00           H  
ATOM    441  CG  ARN    30     -24.076 -38.863 -13.430  0.00-21.00           C  
ATOM    442  HG2 ARN    30     -24.167 -38.860 -14.524  0.00-21.00           H  
ATOM    443  HG3 ARN    30     -24.739 -39.714 -13.242  0.00-21.00           H  
ATOM    444  CD  ARN    30     -24.619 -37.631 -12.724  0.00-21.00           C  
ATOM    445  HD2 ARN    30     -24.258 -36.646 -13.094  0.00-21.00           H  
ATOM    446  HD3 ARN    30     -25.694 -37.709 -12.929  0.00-21.00           H  
ATOM    447  NE  ARN    30     -24.430 -37.662 -11.302  0.00-21.00           N  
ATOM    448  HE  ARN    30     -25.142 -38.316 -11.019  0.00-21.00           H  
ATOM    449  CZ  ARN    30     -24.457 -36.557 -10.410  0.00-21.00           C  
ATOM    450  NH1 ARN    30     -24.689 -35.383 -10.860  0.00-21.00           N  
ATOM    451 HH11 ARN    30     -24.785 -35.535 -11.831  0.00-21.00           H  
ATOM    452  NH2 ARN    30     -24.140 -36.917  -9.036  0.00-21.00           N  
ATOM    453 HH21 ARN    30     -24.014 -37.908  -8.809  0.00-21.00           H  
ATOM    454 HH22 ARN    30     -23.278 -36.451  -8.740  0.00-21.00           H  
ATOM    455  C   ARN    30     -20.558 -40.463 -13.738  0.00-21.00           C  
ATOM    456  O   ARN    30     -19.924 -39.784 -14.507  0.00-21.00           O  
ATOM    457  N   TYR    31     -20.019 -41.301 -12.768  0.00-21.00           N  
ATOM    458  H   TYR    31     -20.548 -42.090 -12.369  0.00-21.00           H  
ATOM    459  CA  TYR    31     -18.619 -41.328 -12.403  0.00-21.00           C  
ATOM    460  HA  TYR    31     -18.108 -40.682 -13.091  0.00-21.00           H  
ATOM    461  CB  TYR    31     -18.419 -40.757 -11.014  0.00-21.00           C  
ATOM    462  HB2 TYR    31     -17.342 -40.848 -10.846  0.00-21.00           H  
ATOM    463  HB3 TYR    31     -18.917 -41.312 -10.277  0.00-21.00           H  
ATOM    464  CG  TYR    31     -18.734 -39.286 -10.910  0.00-21.00           C  
ATOM    465  CD1 TYR    31     -17.913 -38.310 -11.426  0.00-21.00           C  
ATOM    466  HD1 TYR    31     -16.861 -38.396 -11.661  0.00-21.00           H  
ATOM    467  CE1 TYR    31     -18.406 -36.982 -11.636  0.00-21.00           C  
ATOM    468  HE1 TYR    31     -17.762 -36.245 -12.027  0.00-21.00           H  
ATOM    469  CZ  TYR    31     -19.734 -36.662 -11.303  0.00-21.00           C  
ATOM    470  OH  TYR    31     -20.280 -35.496 -11.748  0.00-21.00           O  
ATOM    471  HH  TYR    31     -19.785 -34.844 -12.271  0.00-21.00           H  
ATOM    472  CE2 TYR    31     -20.540 -37.633 -10.633  0.00-21.00           C  
ATOM    473  HE2 TYR    31     -21.545 -37.433 -10.362  0.00-21.00           H  
ATOM    474  CD2 TYR    31     -20.014 -38.936 -10.394  0.00-21.00           C  
ATOM    475  HD2 TYR    31     -20.557 -39.670  -9.780  0.00-21.00           H  
ATOM    476  C   TYR    31     -18.133 -42.798 -12.646  0.00-21.00           C  
ATOM    477  O   TYR    31     -18.795 -43.773 -12.354  0.00-21.00           O  
ATOM    478  N   LEU    32     -16.915 -42.927 -13.193  0.00-21.00           N  
ATOM    479  H   LEU    32     -16.328 -42.054 -13.119  0.00-21.00           H  
ATOM    480  CA  LEU    32     -16.184 -44.094 -13.584  0.00-21.00           C  
ATOM    481  HA  LEU    32     -16.867 -44.598 -14.322  0.00-21.00           H  
ATOM    482  CB  LEU    32     -14.921 -43.623 -14.348  0.00-21.00           C  
ATOM    483  HB2 LEU    32     -15.123 -42.779 -15.006  0.00-21.00           H  
ATOM    484  HB3 LEU    32     -14.293 -43.125 -13.546  0.00-21.00           H  
ATOM    485  CG  LEU    32     -14.094 -44.795 -14.949  0.00-21.00           C  
ATOM    486  HG  LEU    32     -14.022 -45.640 -14.223  0.00-21.00           H  
ATOM    487  CD1 LEU    32     -14.768 -45.367 -16.173  0.00-21.00           C  
ATOM    488 HD11 LEU    32     -15.014 -44.606 -16.911  0.00-21.00           H  
ATOM    489 HD12 LEU    32     -14.139 -46.021 -16.802  0.00-21.00           H  
ATOM    490 HD13 LEU    32     -15.605 -45.953 -15.973  0.00-21.00           H  
ATOM    491  CD2 LEU    32     -12.704 -44.383 -15.317  0.00-21.00           C  
ATOM    492 HD21 LEU    32     -12.742 -43.673 -16.118  0.00-21.00           H  
ATOM    493 HD22 LEU    32     -12.072 -45.207 -15.600  0.00-21.00           H  
ATOM    494 HD23 LEU    32     -12.184 -44.001 -14.471  0.00-21.00           H  
ATOM    495  C   LEU    32     -15.921 -44.890 -12.299  0.00-21.00           C  
ATOM    496  O   LEU    32     -15.576 -44.310 -11.263  0.00-21.00           O  
ATOM    497  N   GLN    33     -16.186 -46.173 -12.348  0.00-21.00           N  
ATOM    498  H   GLN    33     -16.429 -46.608 -13.288  0.00-21.00           H  
ATOM    499  CA  GLN    33     -16.072 -47.073 -11.218  0.00-21.00           C  
ATOM    500  HA  GLN    33     -15.984 -46.469 -10.317  0.00-21.00           H  
ATOM    501  CB  GLN    33     -17.335 -47.914 -10.994  0.00-21.00           C  
ATOM    502  HB2 GLN    33     -17.200 -48.624 -10.152  0.00-21.00           H  
ATOM    503  HB3 GLN    33     -17.469 -48.546 -11.811  0.00-21.00           H  
ATOM    504  CG  GLN    33     -18.640 -47.141 -10.788  0.00-21.00           C  
ATOM    505  HG2 GLN    33     -18.869 -46.527 -11.592  0.00-21.00           H  
ATOM    506  HG3 GLN    33     -19.519 -47.857 -10.700  0.00-21.00           H  
ATOM    507  CD  GLN    33     -18.767 -46.236  -9.569  0.00-21.00           C  
ATOM    508  OE1 GLN    33     -18.485 -46.615  -8.416  0.00-21.00           O  
ATOM    509  NE2 GLN    33     -19.013 -44.918  -9.807  0.00-21.00           N  
ATOM    510 HE21 GLN    33     -19.262 -44.357  -8.992  0.00-21.00           H  
ATOM    511 HE22 GLN    33     -18.974 -44.404 -10.736  0.00-21.00           H  
ATOM    512  C   GLN    33     -14.894 -47.950 -11.326  0.00-21.00           C  
ATOM    513  O   GLN    33     -14.506 -48.286 -12.479  0.00-21.00           O  
ATOM    514  N   ALA    34     -14.348 -48.321 -10.181  0.00-21.00           N  
ATOM    515  H   ALA    34     -14.758 -48.016  -9.275  0.00-21.00           H  
ATOM    516  CA  ALA    34     -13.263 -49.317 -10.215  0.00-21.00           C  
ATOM    517  HA  ALA    34     -12.489 -48.860 -10.819  0.00-21.00           H  
ATOM    518  CB  ALA    34     -12.649 -49.470  -8.774  0.00-21.00           C  
ATOM    519  HB1 ALA    34     -12.155 -50.442  -8.682  0.00-21.00           H  
ATOM    520  HB2 ALA    34     -11.917 -48.690  -8.550  0.00-21.00           H  
ATOM    521  HB3 ALA    34     -13.438 -49.430  -7.942  0.00-21.00           H  
ATOM    522  C   ALA    34     -13.598 -50.713 -10.875  0.00-21.00           C  
ATOM    523  O   ALA    34     -14.409 -51.443 -10.294  0.00-21.00           O  
ATOM    524  N   CYS    35     -12.950 -51.085 -11.972  0.00-21.00           N  
ATOM    525  H   CYS    35     -12.243 -50.435 -12.357  0.00-21.00           H  
ATOM    526  CA  CYS    35     -13.154 -52.317 -12.647  0.00-21.00           C  
ATOM    527  HA  CYS    35     -14.205 -52.423 -12.845  0.00-21.00           H  
ATOM    528  CB  CYS    35     -12.426 -52.333 -14.007  0.00-21.00           C  
ATOM    529  HB2 CYS    35     -11.369 -52.554 -13.806  0.00-21.00           H  
ATOM    530  HB3 CYS    35     -12.510 -51.290 -14.438  0.00-21.00           H  
ATOM    531  SG  CYS    35     -12.997 -53.507 -15.194  0.00-21.00           S  
ATOM    532  HG  CYS    35     -11.779 -54.109 -15.346  0.00-21.00           H  
ATOM    533  C   CYS    35     -12.784 -53.562 -11.776  0.00-21.00           C  
ATOM    534  O   CYS    35     -12.401 -54.617 -12.297  0.00-21.00           O  
ATOM    535  N   GLY    36     -13.006 -53.419 -10.477  0.00-21.00           N  
ATOM    536  H   GLY    36     -13.213 -52.555 -10.099  0.00-21.00           H  
ATOM    537  CA  GLY    36     -12.736 -54.519  -9.586  0.00-21.00           C  
ATOM    538  HA2 GLY    36     -13.299 -55.364  -9.984  0.00-21.00           H  
ATOM    539  HA3 GLY    36     -13.226 -54.322  -8.597  0.00-21.00           H  
ATOM    540  C   GLY    36     -11.285 -54.822  -9.443  0.00-21.00           C  
ATOM    541  O   GLY    36     -10.566 -54.871 -10.428  0.00-21.00           O  
ATOM    542  N   GLY    37     -10.779 -54.919  -8.218  0.00-21.00           N  
ATOM    543  H   GLY    37     -11.296 -54.546  -7.473  0.00-21.00           H  
ATOM    544  CA  GLY    37      -9.421 -55.268  -7.920  0.00-21.00           C  
ATOM    545  HA2 GLY    37      -8.941 -55.611  -8.813  0.00-21.00           H  
ATOM    546  HA3 GLY    37      -9.447 -56.064  -7.206  0.00-21.00           H  
ATOM    547  C   GLY    37      -8.664 -54.014  -7.431  0.00-21.00           C  
ATOM    548  O   GLY    37      -8.847 -53.607  -6.296  0.00-21.00           O  
ATOM    549  N   GLH    38      -7.767 -53.549  -8.314  0.00-21.00           N  
ATOM    550  H   GLH    38      -7.742 -53.814  -9.228  0.00-21.00           H  
ATOM    551  CA  GLH    38      -6.881 -52.434  -7.894  0.00-21.00           C  
ATOM    552  HA  GLH    38      -6.275 -52.644  -6.970  0.00-21.00           H  
ATOM    553  CB  GLH    38      -5.837 -52.152  -8.940  0.00-21.00           C  
ATOM    554  HB2 GLH    38      -5.248 -51.244  -8.833  0.00-21.00           H  
ATOM    555  HB3 GLH    38      -5.116 -52.940  -8.759  0.00-21.00           H  
ATOM    556  CG  GLH    38      -6.233 -52.235 -10.408  0.00-21.00           C  
ATOM    557  HG2 GLH    38      -7.107 -51.713 -10.485  0.00-21.00           H  
ATOM    558  HG3 GLH    38      -5.416 -51.825 -10.959  0.00-21.00           H  
ATOM    559  CD  GLH    38      -6.494 -53.666 -10.856  0.00-21.00           C  
ATOM    560  OE1 GLH    38      -7.193 -53.855 -11.991  0.00-21.00           O  
ATOM    561  OE2 GLH    38      -6.083 -54.569 -10.158  0.00-21.00           O  
ATOM    562  HE1 GLH    38      -6.901 -53.248 -12.604  0.00-21.00           H  
ATOM    563  C   GLH    38      -7.721 -51.242  -7.684  0.00-21.00           C  
ATOM    564  O   GLH    38      -8.942 -51.357  -7.819  0.00-21.00           O  
ATOM    565  N   LYS    39      -7.031 -50.237  -7.113  0.00-21.00           N  
ATOM    566  H   LYS    39      -6.072 -50.325  -6.878  0.00-21.00           H  
ATOM    567  CA  LYS    39      -7.726 -49.007  -6.778  0.00-21.00           C  
ATOM    568  HA  LYS    39      -8.789 -49.168  -6.519  0.00-21.00           H  
ATOM    569  CB  LYS    39      -7.137 -48.505  -5.388  0.00-21.00           C  
ATOM    570  HB2 LYS    39      -7.254 -49.423  -4.812  0.00-21.00           H  
ATOM    571  HB3 LYS    39      -6.067 -48.093  -5.403  0.00-21.00           H  
ATOM    572  CG  LYS    39      -7.999 -47.445  -4.654  0.00-21.00           C  
ATOM    573  HG2 LYS    39      -8.354 -46.642  -5.292  0.00-21.00           H  
ATOM    574  HG3 LYS    39      -8.889 -47.953  -4.334  0.00-21.00           H  
ATOM    575  CD  LYS    39      -7.246 -46.925  -3.443  0.00-21.00           C  
ATOM    576  HD2 LYS    39      -6.768 -47.731  -2.957  0.00-21.00           H  
ATOM    577  HD3 LYS    39      -6.472 -46.260  -3.754  0.00-21.00           H  
ATOM    578  CE  LYS    39      -8.288 -46.206  -2.580  0.00-21.00           C  
ATOM    579  HE2 LYS    39      -9.231 -46.776  -2.430  0.00-21.00           H  
ATOM    580  HE3 LYS    39      -8.548 -45.352  -3.194  0.00-21.00           H  
ATOM    581  NZ  LYS    39      -7.645 -45.744  -1.361  0.00-21.00           N  
ATOM    582  HZ1 LYS    39      -7.412 -46.575  -0.890  0.00-21.00           H  
ATOM    583  HZ2 LYS    39      -8.230 -45.187  -0.851  0.00-21.00           H  
ATOM    584  HZ3 LYS    39      -6.855 -45.166  -1.575  0.00-21.00           H  
ATOM    585  C   LYS    39      -7.592 -47.973  -7.919  0.00-21.00           C  
ATOM    586  O   LYS    39      -6.475 -47.734  -8.348  0.00-21.00           O  
ATOM    587  N   LEU    40      -8.711 -47.393  -8.436  0.00-21.00           N  
ATOM    588  H   LEU    40      -9.494 -47.654  -7.929  0.00-21.00           H  
ATOM    589  CA  LEU    40      -8.765 -46.360  -9.498  0.00-21.00           C  
ATOM    590  HA  LEU    40      -8.060 -46.571 -10.323  0.00-21.00           H  
ATOM    591  CB  LEU    40     -10.143 -46.436 -10.138  0.00-21.00           C  
ATOM    592  HB2 LEU    40     -10.850 -46.262  -9.267  0.00-21.00           H  
ATOM    593  HB3 LEU    40     -10.361 -47.473 -10.385  0.00-21.00           H  
ATOM    594  CG  LEU    40     -10.687 -45.356 -11.182  0.00-21.00           C  
ATOM    595  HG  LEU    40     -10.411 -44.325 -10.906  0.00-21.00           H  
ATOM    596  CD1 LEU    40     -10.138 -45.628 -12.604  0.00-21.00           C  
ATOM    597 HD11 LEU    40      -9.092 -45.675 -12.635  0.00-21.00           H  
ATOM    598 HD12 LEU    40     -10.429 -44.983 -13.490  0.00-21.00           H  
ATOM    599 HD13 LEU    40     -10.446 -46.610 -12.803  0.00-21.00           H  
ATOM    600  CD2 LEU    40     -12.237 -45.313 -11.319  0.00-21.00           C  
ATOM    601 HD21 LEU    40     -12.578 -46.297 -11.605  0.00-21.00           H  
ATOM    602 HD22 LEU    40     -12.578 -45.092 -10.267  0.00-21.00           H  
ATOM    603 HD23 LEU    40     -12.616 -44.498 -12.028  0.00-21.00           H  
ATOM    604  C   LEU    40      -8.415 -44.904  -8.992  0.00-21.00           C  
ATOM    605  O   LEU    40      -7.480 -44.254  -9.442  0.00-21.00           O  
ATOM    606  N   ASN    41      -9.140 -44.525  -7.924  0.00-21.00           N  
ATOM    607  H   ASN    41      -9.906 -45.196  -7.707  0.00-21.00           H  
ATOM    608  CA  ASN    41      -8.958 -43.232  -7.281  0.00-21.00           C  
ATOM    609  HA  ASN    41      -8.673 -42.442  -8.070  0.00-21.00           H  
ATOM    610  CB  ASN    41     -10.353 -42.880  -6.662  0.00-21.00           C  
ATOM    611  HB2 ASN    41     -10.308 -41.971  -6.062  0.00-21.00           H  
ATOM    612  HB3 ASN    41     -10.725 -43.610  -5.945  0.00-21.00           H  
ATOM    613  CG  ASN    41     -11.397 -42.660  -7.786  0.00-21.00           C  
ATOM    614  OD1 ASN    41     -11.125 -42.150  -8.878  0.00-21.00           O  
ATOM    615  ND2 ASN    41     -12.665 -42.923  -7.489  0.00-21.00           N  
ATOM    616 HD21 ASN    41     -13.460 -42.733  -8.093  0.00-21.00           H  
ATOM    617 HD22 ASN    41     -12.910 -43.065  -6.508  0.00-21.00           H  
ATOM    618  C   ASN    41      -7.925 -43.223  -6.170  0.00-21.00           C  
ATOM    619  O   ASN    41      -7.624 -44.212  -5.567  0.00-21.00           O  
ATOM    620  N   ARG    42      -7.361 -42.046  -5.888  0.00-21.00           N  
ATOM    621  H   ARG    42      -7.547 -41.208  -6.412  0.00-21.00           H  
ATOM    622  CA  ARG    42      -6.672 -41.830  -4.649  0.00-21.00           C  
ATOM    623  HA  ARG    42      -6.029 -42.609  -4.472  0.00-21.00           H  
ATOM    624  CB  ARG    42      -5.664 -40.697  -4.763  0.00-21.00           C  
ATOM    625  HB2 ARG    42      -6.285 -39.911  -5.313  0.00-21.00           H  
ATOM    626  HB3 ARG    42      -5.429 -40.179  -3.847  0.00-21.00           H  
ATOM    627  CG  ARG    42      -4.367 -41.085  -5.521  0.00-21.00           C  
ATOM    628  HG2 ARG    42      -3.755 -41.762  -4.940  0.00-21.00           H  
ATOM    629  HG3 ARG    42      -4.716 -41.704  -6.354  0.00-21.00           H  
ATOM    630  CD  ARG    42      -3.475 -39.921  -5.966  0.00-21.00           C  
ATOM    631  HD2 ARG    42      -3.368 -39.171  -5.183  0.00-21.00           H  
ATOM    632  HD3 ARG    42      -4.029 -39.395  -6.764  0.00-21.00           H  
ATOM    633  NE  ARG    42      -2.137 -40.449  -6.360  0.00-21.00           N  
ATOM    634  HE  ARG    42      -2.005 -40.338  -7.362  0.00-21.00           H  
ATOM    635  CZ  ARG    42      -1.160 -40.939  -5.608  0.00-21.00           C  
ATOM    636  NH1 ARG    42      -0.070 -41.426  -6.148  0.00-21.00           N  
ATOM    637 HH11 ARG    42       0.609 -41.994  -5.653  0.00-21.00           H  
ATOM    638 HH12 ARG    42      -0.012 -41.675  -7.128  0.00-21.00           H  
ATOM    639  NH2 ARG    42      -1.292 -40.860  -4.259  0.00-21.00           N  
ATOM    640 HH21 ARG    42      -0.584 -41.254  -3.553  0.00-21.00           H  
ATOM    641 HH22 ARG    42      -1.985 -40.274  -3.779  0.00-21.00           H  
ATOM    642  C   ARG    42      -7.645 -41.503  -3.573  0.00-21.00           C  
ATOM    643  O   ARG    42      -7.728 -42.205  -2.539  0.00-21.00           O  
ATOM    644  N   PHE    43      -8.433 -40.438  -3.605  0.00-21.00           N  
ATOM    645  H   PHE    43      -8.460 -39.931  -4.472  0.00-21.00           H  
ATOM    646  CA  PHE    43      -9.376 -39.958  -2.571  0.00-21.00           C  
ATOM    647  HA  PHE    43      -9.113 -40.328  -1.521  0.00-21.00           H  
ATOM    648  CB  PHE    43      -9.339 -38.408  -2.697  0.00-21.00           C  
ATOM    649  HB2 PHE    43     -10.072 -38.003  -2.064  0.00-21.00           H  
ATOM    650  HB3 PHE    43      -9.689 -38.203  -3.708  0.00-21.00           H  
ATOM    651  CG  PHE    43      -7.920 -37.773  -2.620  0.00-21.00           C  
ATOM    652  CD1 PHE    43      -7.186 -37.661  -1.451  0.00-21.00           C  
ATOM    653  HD1 PHE    43      -7.712 -37.889  -0.552  0.00-21.00           H  
ATOM    654  CE1 PHE    43      -5.762 -37.412  -1.575  0.00-21.00           C  
ATOM    655  HE1 PHE    43      -5.223 -37.457  -0.637  0.00-21.00           H  
ATOM    656  CZ  PHE    43      -5.115 -37.101  -2.847  0.00-21.00           C  
ATOM    657  HZ  PHE    43      -4.032 -37.033  -2.918  0.00-21.00           H  
ATOM    658  CE2 PHE    43      -5.901 -37.157  -4.011  0.00-21.00           C  
ATOM    659  HE2 PHE    43      -5.444 -36.942  -4.923  0.00-21.00           H  
ATOM    660  CD2 PHE    43      -7.285 -37.491  -3.853  0.00-21.00           C  
ATOM    661  HD2 PHE    43      -7.799 -37.671  -4.747  0.00-21.00           H  
ATOM    662  C   PHE    43     -10.790 -40.447  -2.897  0.00-21.00           C  
ATOM    663  O   PHE    43     -11.101 -40.887  -4.030  0.00-21.00           O  
ATOM    664  N   ARG    44     -11.619 -40.367  -1.901  0.00-21.00           N  
ATOM    665  H   ARG    44     -11.204 -40.078  -1.043  0.00-21.00           H  
ATOM    666  CA  ARG    44     -12.963 -40.953  -1.862  0.00-21.00           C  
ATOM    667  HA  ARG    44     -12.906 -42.041  -2.163  0.00-21.00           H  
ATOM    668  CB  ARG    44     -13.483 -40.827  -0.430  0.00-21.00           C  
ATOM    669  HB2 ARG    44     -12.789 -41.069   0.356  0.00-21.00           H  
ATOM    670  HB3 ARG    44     -13.926 -39.782  -0.297  0.00-21.00           H  
ATOM    671  CG  ARG    44     -14.732 -41.740  -0.174  0.00-21.00           C  
ATOM    672  HG2 ARG    44     -14.326 -42.678  -0.408  0.00-21.00           H  
ATOM    673  HG3 ARG    44     -15.563 -41.453  -0.788  0.00-21.00           H  
ATOM    674  CD  ARG    44     -15.253 -41.769   1.279  0.00-21.00           C  
ATOM    675  HD2 ARG    44     -14.445 -41.920   1.982  0.00-21.00           H  
ATOM    676  HD3 ARG    44     -15.953 -42.543   1.426  0.00-21.00           H  
ATOM    677  NE  ARG    44     -15.824 -40.458   1.610  0.00-21.00           N  
ATOM    678  HE  ARG    44     -16.749 -40.353   1.154  0.00-21.00           H  
ATOM    679  CZ  ARG    44     -15.302 -39.481   2.403  0.00-21.00           C  
ATOM    680  NH1 ARG    44     -14.044 -39.553   2.862  0.00-21.00           N  
ATOM    681 HH11 ARG    44     -13.365 -40.241   2.499  0.00-21.00           H  
ATOM    682 HH12 ARG    44     -13.579 -39.000   3.606  0.00-21.00           H  
ATOM    683  NH2 ARG    44     -16.017 -38.353   2.627  0.00-21.00           N  
ATOM    684 HH21 ARG    44     -15.653 -37.539   3.171  0.00-21.00           H  
ATOM    685 HH22 ARG    44     -16.782 -38.009   2.026  0.00-21.00           H  
ATOM    686  C   ARG    44     -13.907 -40.280  -2.873  0.00-21.00           C  
ATOM    687  O   ARG    44     -14.220 -40.904  -3.904  0.00-21.00           O  
ATOM    688  N   ASP    45     -14.252 -38.955  -2.737  0.00-21.00           N  
ATOM    689  H   ASP    45     -13.850 -38.437  -1.979  0.00-21.00           H  
ATOM    690  CA  ASP    45     -15.287 -38.283  -3.494  0.00-21.00           C  
ATOM    691  HA  ASP    45     -15.877 -39.042  -4.001  0.00-21.00           H  
ATOM    692  CB  ASP    45     -16.381 -37.564  -2.642  0.00-21.00           C  
ATOM    693  HB2 ASP    45     -17.237 -37.600  -3.294  0.00-21.00           H  
ATOM    694  HB3 ASP    45     -16.710 -38.141  -1.819  0.00-21.00           H  
ATOM    695  CG  ASP    45     -16.005 -36.107  -2.239  0.00-21.00           C  
ATOM    696  OD1 ASP    45     -16.808 -35.218  -2.278  0.00-21.00           O  
ATOM    697  OD2 ASP    45     -14.899 -35.970  -1.652  0.00-21.00           O  
ATOM    698  C   ASP    45     -14.716 -37.371  -4.639  0.00-21.00           C  
ATOM    699  O   ASP    45     -15.435 -36.771  -5.382  0.00-21.00           O  
ATOM    700  N   ILE    46     -13.372 -37.465  -4.899  0.00-21.00           N  
ATOM    701  H   ILE    46     -12.890 -38.034  -4.245  0.00-21.00           H  
ATOM    702  CA  ILE    46     -12.656 -36.918  -6.047  0.00-21.00           C  
ATOM    703  HA  ILE    46     -13.157 -36.048  -6.488  0.00-21.00           H  
ATOM    704  CB  ILE    46     -11.249 -36.541  -5.497  0.00-21.00           C  
ATOM    705  HB  ILE    46     -10.630 -37.452  -5.469  0.00-21.00           H  
ATOM    706  CG2 ILE    46     -10.573 -35.715  -6.531  0.00-21.00           C  
ATOM    707 HG21 ILE    46     -10.965 -34.733  -6.692  0.00-21.00           H  
ATOM    708 HG22 ILE    46      -9.538 -35.556  -6.246  0.00-21.00           H  
ATOM    709 HG23 ILE    46     -10.446 -36.174  -7.449  0.00-21.00           H  
ATOM    710  CG1 ILE    46     -11.156 -35.806  -4.118  0.00-21.00           C  
ATOM    711 HG12 ILE    46     -10.121 -35.640  -3.743  0.00-21.00           H  
ATOM    712 HG13 ILE    46     -11.556 -36.489  -3.398  0.00-21.00           H  
ATOM    713  CD1 ILE    46     -11.868 -34.461  -4.034  0.00-21.00           C  
ATOM    714 HD11 ILE    46     -11.630 -34.098  -3.001  0.00-21.00           H  
ATOM    715 HD12 ILE    46     -11.447 -33.718  -4.688  0.00-21.00           H  
ATOM    716 HD13 ILE    46     -12.938 -34.569  -4.195  0.00-21.00           H  
ATOM    717  C   ILE    46     -12.577 -38.074  -7.106  0.00-21.00           C  
ATOM    718  O   ILE    46     -11.564 -38.811  -7.294  0.00-21.00           O  
ATOM    719  N   GLN    47     -13.642 -38.234  -7.835  0.00-21.00           N  
ATOM    720  H   GLN    47     -14.354 -37.517  -7.774  0.00-21.00           H  
ATOM    721  CA  GLN    47     -13.858 -39.287  -8.768  0.00-21.00           C  
ATOM    722  HA  GLN    47     -13.109 -40.099  -8.829  0.00-21.00           H  
ATOM    723  CB  GLN    47     -15.335 -39.809  -8.386  0.00-21.00           C  
ATOM    724  HB2 GLN    47     -15.665 -40.617  -9.035  0.00-21.00           H  
ATOM    725  HB3 GLN    47     -16.030 -38.936  -8.528  0.00-21.00           H  
ATOM    726  CG  GLN    47     -15.257 -40.418  -6.928  0.00-21.00           C  
ATOM    727  HG2 GLN    47     -14.395 -40.954  -6.733  0.00-21.00           H  
ATOM    728  HG3 GLN    47     -15.383 -39.601  -6.258  0.00-21.00           H  
ATOM    729  CD  GLN    47     -16.233 -41.604  -6.620  0.00-21.00           C  
ATOM    730  OE1 GLN    47     -16.895 -42.145  -7.444  0.00-21.00           O  
ATOM    731  NE2 GLN    47     -16.232 -42.067  -5.377  0.00-21.00           N  
ATOM    732 HE21 GLN    47     -16.950 -42.635  -4.963  0.00-21.00           H  
ATOM    733 HE22 GLN    47     -15.746 -41.452  -4.719  0.00-21.00           H  
ATOM    734  C   GLN    47     -13.960 -38.787 -10.167  0.00-21.00           C  
ATOM    735  O   GLN    47     -14.356 -37.634 -10.323  0.00-21.00           O  
ATOM    736  N   CYS    48     -13.602 -39.607 -11.171  0.00-21.00           N  
ATOM    737  H   CYS    48     -13.480 -40.615 -11.002  0.00-21.00           H  
ATOM    738  CA  CYS    48     -13.664 -39.206 -12.617  0.00-21.00           C  
ATOM    739  HA  CYS    48     -13.491 -38.073 -12.601  0.00-21.00           H  
ATOM    740  CB  CYS    48     -12.404 -39.863 -13.310  0.00-21.00           C  
ATOM    741  HB2 CYS    48     -12.586 -39.688 -14.389  0.00-21.00           H  
ATOM    742  HB3 CYS    48     -11.508 -39.307 -13.076  0.00-21.00           H  
ATOM    743  SG  CYS    48     -12.101 -41.582 -13.132  0.00-21.00           S  
ATOM    744  HG  CYS    48     -11.734 -41.901 -14.378  0.00-21.00           H  
ATOM    745  C   CYS    48     -15.062 -39.585 -13.278  0.00-21.00           C  
ATOM    746  O   CYS    48     -15.554 -40.677 -13.118  0.00-21.00           O  
ATOM    747  N   ARN    49     -15.619 -38.534 -13.915  0.00-21.00           N  
ATOM    748  H   ARN    49     -15.249 -37.570 -13.876  0.00-21.00           H  
ATOM    749  CA  ARN    49     -16.783 -38.537 -14.793  0.00-21.00           C  
ATOM    750  HA  ARN    49     -17.610 -38.972 -14.241  0.00-21.00           H  
ATOM    751  CB  ARN    49     -17.093 -37.048 -15.183  0.00-21.00           C  
ATOM    752  HB2 ARN    49     -17.135 -36.454 -14.287  0.00-21.00           H  
ATOM    753  HB3 ARN    49     -16.348 -36.524 -15.697  0.00-21.00           H  
ATOM    754  CG  ARN    49     -18.371 -36.876 -15.985  0.00-21.00           C  
ATOM    755  HG2 ARN    49     -18.650 -37.730 -16.613  0.00-21.00           H  
ATOM    756  HG3 ARN    49     -18.178 -35.999 -16.582  0.00-21.00           H  
ATOM    757  CD  ARN    49     -19.562 -36.619 -15.042  0.00-21.00           C  
ATOM    758  HD2 ARN    49     -19.527 -35.576 -14.793  0.00-21.00           H  
ATOM    759  HD3 ARN    49     -19.586 -37.191 -14.130  0.00-21.00           H  
ATOM    760  NE  ARN    49     -20.858 -36.959 -15.524  0.00-21.00           N  
ATOM    761  HE  ARN    49     -20.987 -38.000 -15.471  0.00-21.00           H  
ATOM    762  CZ  ARN    49     -22.022 -36.130 -15.538  0.00-21.00           C  
ATOM    763  NH1 ARN    49     -23.094 -36.649 -15.867  0.00-21.00           N  
ATOM    764 HH11 ARN    49     -23.006 -37.610 -16.206  0.00-21.00           H  
ATOM    765  NH2 ARN    49     -21.932 -34.765 -15.105  0.00-21.00           N  
ATOM    766 HH21 ARN    49     -21.749 -34.709 -14.085  0.00-21.00           H  
ATOM    767 HH22 ARN    49     -21.083 -34.319 -15.539  0.00-21.00           H  
ATOM    768  C   ARN    49     -16.548 -39.482 -16.010  0.00-21.00           C  
ATOM    769  O   ARN    49     -15.474 -39.551 -16.589  0.00-21.00           O  
ATOM    770  N   ARN    50     -17.591 -40.270 -16.289  0.00-21.00           N  
ATOM    771  H   ARN    50     -18.419 -40.148 -15.786  0.00-21.00           H  
ATOM    772  CA  ARN    50     -17.490 -41.538 -17.014  0.00-21.00           C  
ATOM    773  HA  ARN    50     -16.529 -41.911 -16.755  0.00-21.00           H  
ATOM    774  CB  ARN    50     -18.575 -42.532 -16.479  0.00-21.00           C  
ATOM    775  HB2 ARN    50     -19.531 -41.973 -16.552  0.00-21.00           H  
ATOM    776  HB3 ARN    50     -18.481 -42.639 -15.430  0.00-21.00           H  
ATOM    777  CG  ARN    50     -18.626 -43.905 -17.224  0.00-21.00           C  
ATOM    778  HG2 ARN    50     -17.653 -44.285 -17.006  0.00-21.00           H  
ATOM    779  HG3 ARN    50     -18.756 -43.729 -18.265  0.00-21.00           H  
ATOM    780  CD  ARN    50     -19.602 -44.939 -16.629  0.00-21.00           C  
ATOM    781  HD2 ARN    50     -19.431 -45.870 -17.085  0.00-21.00           H  
ATOM    782  HD3 ARN    50     -19.382 -45.126 -15.625  0.00-21.00           H  
ATOM    783  NE  ARN    50     -20.937 -44.468 -16.799  0.00-21.00           N  
ATOM    784  HE  ARN    50     -21.143 -43.773 -16.141  0.00-21.00           H  
ATOM    785  CZ  ARN    50     -21.772 -44.426 -17.998  0.00-21.00           C  
ATOM    786  NH1 ARN    50     -21.406 -44.630 -19.161  0.00-21.00           N  
ATOM    787 HH11 ARN    50     -20.440 -44.910 -19.188  0.00-21.00           H  
ATOM    788  NH2 ARN    50     -23.125 -43.984 -17.747  0.00-21.00           N  
ATOM    789 HH21 ARN    50     -23.456 -44.695 -17.083  0.00-21.00           H  
ATOM    790 HH22 ARN    50     -23.183 -43.072 -17.302  0.00-21.00           H  
ATOM    791  C   ARN    50     -17.577 -41.288 -18.523  0.00-21.00           C  
ATOM    792  O   ARN    50     -16.906 -41.902 -19.277  0.00-21.00           O  
ATOM    793  N   GLN    51     -18.478 -40.382 -18.890  0.00-21.00           N  
ATOM    794  H   GLN    51     -18.925 -39.877 -18.164  0.00-21.00           H  
ATOM    795  CA  GLN    51     -18.773 -39.991 -20.268  0.00-21.00           C  
ATOM    796  HA  GLN    51     -18.928 -40.962 -20.822  0.00-21.00           H  
ATOM    797  CB  GLN    51     -19.978 -39.134 -20.544  0.00-21.00           C  
ATOM    798  HB2 GLN    51     -20.848 -39.648 -20.228  0.00-21.00           H  
ATOM    799  HB3 GLN    51     -20.100 -38.884 -21.619  0.00-21.00           H  
ATOM    800  CG  GLN    51     -20.019 -37.806 -19.723  0.00-21.00           C  
ATOM    801  HG2 GLN    51     -19.326 -37.146 -20.180  0.00-21.00           H  
ATOM    802  HG3 GLN    51     -19.828 -38.010 -18.620  0.00-21.00           H  
ATOM    803  CD  GLN    51     -21.370 -37.116 -19.782  0.00-21.00           C  
ATOM    804  OE1 GLN    51     -21.976 -37.074 -20.869  0.00-21.00           O  
ATOM    805  NE2 GLN    51     -21.834 -36.513 -18.667  0.00-21.00           N  
ATOM    806 HE21 GLN    51     -21.184 -36.360 -17.900  0.00-21.00           H  
ATOM    807 HE22 GLN    51     -22.749 -36.109 -18.642  0.00-21.00           H  
ATOM    808  C   GLN    51     -17.509 -39.245 -20.873  0.00-21.00           C  
ATOM    809  O   GLN    51     -17.235 -39.420 -22.052  0.00-21.00           O  
ATOM    810  N   THR    52     -16.886 -38.452 -20.068  0.00-21.00           N  
ATOM    811  H   THR    52     -17.317 -38.283 -19.203  0.00-21.00           H  
ATOM    812  CA  THR    52     -15.598 -37.859 -20.317  0.00-21.00           C  
ATOM    813  HA  THR    52     -15.432 -37.636 -21.422  0.00-21.00           H  
ATOM    814  CB  THR    52     -15.601 -36.498 -19.545  0.00-21.00           C  
ATOM    815  HB  THR    52     -14.578 -36.067 -19.468  0.00-21.00           H  
ATOM    816  CG2 THR    52     -16.417 -35.513 -20.305  0.00-21.00           C  
ATOM    817 HG21 THR    52     -17.386 -35.958 -20.475  0.00-21.00           H  
ATOM    818 HG22 THR    52     -16.562 -34.695 -19.580  0.00-21.00           H  
ATOM    819 HG23 THR    52     -15.845 -35.212 -21.227  0.00-21.00           H  
ATOM    820  OG1 THR    52     -16.182 -36.716 -18.258  0.00-21.00           O  
ATOM    821  HG1 THR    52     -16.031 -35.975 -17.642  0.00-21.00           H  
ATOM    822  C   THR    52     -14.347 -38.622 -20.003  0.00-21.00           C  
ATOM    823  O   THR    52     -13.220 -38.025 -19.990  0.00-21.00           O  
ATOM    824  N   ALA    53     -14.395 -39.973 -19.821  0.00-21.00           N  
ATOM    825  H   ALA    53     -15.194 -40.470 -20.039  0.00-21.00           H  
ATOM    826  CA  ALA    53     -13.170 -40.705 -19.470  0.00-21.00           C  
ATOM    827  HA  ALA    53     -12.545 -40.101 -18.792  0.00-21.00           H  
ATOM    828  CB  ALA    53     -13.654 -42.104 -18.992  0.00-21.00           C  
ATOM    829  HB1 ALA    53     -14.157 -41.921 -18.005  0.00-21.00           H  
ATOM    830  HB2 ALA    53     -14.207 -42.818 -19.729  0.00-21.00           H  
ATOM    831  HB3 ALA    53     -12.810 -42.734 -18.659  0.00-21.00           H  
ATOM    832  C   ALA    53     -12.281 -40.952 -20.654  0.00-21.00           C  
ATOM    833  O   ALA    53     -12.830 -41.084 -21.733  0.00-21.00           O  
ATOM    834  N   VAL    54     -10.967 -41.115 -20.457  0.00-21.00           N  
ATOM    835  H   VAL    54     -10.686 -41.194 -19.481  0.00-21.00           H  
ATOM    836  CA  VAL    54     -10.066 -41.524 -21.448  0.00-21.00           C  
ATOM    837  HA  VAL    54     -10.439 -41.127 -22.389  0.00-21.00           H  
ATOM    838  CB  VAL    54      -8.666 -40.819 -21.456  0.00-21.00           C  
ATOM    839  HB  VAL    54      -8.077 -41.149 -20.582  0.00-21.00           H  
ATOM    840  CG1 VAL    54      -7.827 -41.138 -22.715  0.00-21.00           C  
ATOM    841 HG11 VAL    54      -6.903 -40.536 -22.850  0.00-21.00           H  
ATOM    842 HG12 VAL    54      -8.420 -41.273 -23.612  0.00-21.00           H  
ATOM    843 HG13 VAL    54      -7.284 -42.065 -22.532  0.00-21.00           H  
ATOM    844  CG2 VAL    54      -8.725 -39.327 -21.146  0.00-21.00           C  
ATOM    845 HG21 VAL    54      -9.300 -39.039 -20.299  0.00-21.00           H  
ATOM    846 HG22 VAL    54      -9.250 -38.946 -21.938  0.00-21.00           H  
ATOM    847 HG23 VAL    54      -7.759 -38.781 -21.134  0.00-21.00           H  
ATOM    848  C   VAL    54      -9.953 -43.015 -21.389  0.00-21.00           C  
ATOM    849  O   VAL    54     -10.029 -43.743 -22.355  0.00-21.00           O  
ATOM    850  N   ARN    55      -9.580 -43.576 -20.245  0.00-21.00           N  
ATOM    851  H   ARN    55      -9.616 -42.985 -19.470  0.00-21.00           H  
ATOM    852  CA  ARN    55      -9.151 -44.886 -19.935  0.00-21.00           C  
ATOM    853  HA  ARN    55      -9.241 -45.430 -20.874  0.00-21.00           H  
ATOM    854  CB  ARN    55      -7.676 -44.991 -19.518  0.00-21.00           C  
ATOM    855  HB2 ARN    55      -7.505 -44.039 -18.954  0.00-21.00           H  
ATOM    856  HB3 ARN    55      -7.564 -45.892 -18.908  0.00-21.00           H  
ATOM    857  CG  ARN    55      -6.761 -45.038 -20.709  0.00-21.00           C  
ATOM    858  HG2 ARN    55      -7.198 -44.317 -21.492  0.00-21.00           H  
ATOM    859  HG3 ARN    55      -5.783 -44.576 -20.474  0.00-21.00           H  
ATOM    860  CD  ARN    55      -6.633 -46.461 -21.260  0.00-21.00           C  
ATOM    861  HD2 ARN    55      -7.420 -46.779 -21.836  0.00-21.00           H  
ATOM    862  HD3 ARN    55      -6.787 -47.187 -20.540  0.00-21.00           H  
ATOM    863  NE  ARN    55      -5.346 -46.728 -21.848  0.00-21.00           N  
ATOM    864  HE  ARN    55      -5.154 -47.694 -21.857  0.00-21.00           H  
ATOM    865  CZ  ARN    55      -4.880 -46.122 -23.088  0.00-21.00           C  
ATOM    866  NH1 ARN    55      -5.520 -45.210 -23.701  0.00-21.00           N  
ATOM    867 HH11 ARN    55      -6.343 -44.820 -23.187  0.00-21.00           H  
ATOM    868  NH2 ARN    55      -3.605 -46.637 -23.499  0.00-21.00           N  
ATOM    869 HH21 ARN    55      -3.645 -47.168 -24.375  0.00-21.00           H  
ATOM    870 HH22 ARN    55      -2.950 -45.884 -23.642  0.00-21.00           H  
ATOM    871  C   ARN    55      -9.986 -45.391 -18.755  0.00-21.00           C  
ATOM    872  O   ARN    55      -9.988 -44.707 -17.779  0.00-21.00           O  
ATOM    873  N   ALA    56     -10.560 -46.552 -18.876  0.00-21.00           N  
ATOM    874  H   ALA    56     -10.428 -47.077 -19.758  0.00-21.00           H  
ATOM    875  CA  ALA    56     -11.446 -47.206 -17.904  0.00-21.00           C  
ATOM    876  HA  ALA    56     -12.307 -46.528 -17.622  0.00-21.00           H  
ATOM    877  CB  ALA    56     -12.051 -48.490 -18.539  0.00-21.00           C  
ATOM    878  HB1 ALA    56     -11.326 -49.289 -18.516  0.00-21.00           H  
ATOM    879  HB2 ALA    56     -12.911 -48.898 -17.928  0.00-21.00           H  
ATOM    880  HB3 ALA    56     -12.385 -48.314 -19.541  0.00-21.00           H  
ATOM    881  C   ALA    56     -10.649 -47.591 -16.588  0.00-21.00           C  
ATOM    882  O   ALA    56     -11.292 -47.963 -15.609  0.00-21.00           O  
ATOM    883  N   ASH    57      -9.281 -47.515 -16.639  0.00-21.00           N  
ATOM    884  H   ASH    57      -8.780 -47.471 -17.517  0.00-21.00           H  
ATOM    885  CA  ASH    57      -8.494 -47.845 -15.420  0.00-21.00           C  
ATOM    886  HA  ASH    57      -9.150 -48.151 -14.615  0.00-21.00           H  
ATOM    887  CB  ASH    57      -7.573 -49.110 -15.785  0.00-21.00           C  
ATOM    888  HB2 ASH    57      -7.042 -49.438 -14.870  0.00-21.00           H  
ATOM    889  HB3 ASH    57      -8.113 -49.984 -16.224  0.00-21.00           H  
ATOM    890  CG  ASH    57      -6.452 -48.772 -16.703  0.00-21.00           C  
ATOM    891  OD1 ASH    57      -6.646 -47.757 -17.558  0.00-21.00           O  
ATOM    892  OD2 ASH    57      -5.381 -49.451 -16.547  0.00-21.00           O  
ATOM    893  HD1 ASH    57      -5.796 -47.510 -17.836  0.00-21.00           H  
ATOM    894  C   ASH    57      -7.667 -46.707 -14.862  0.00-21.00           C  
ATOM    895  O   ASH    57      -6.777 -46.927 -14.051  0.00-21.00           O  
ATOM    896  N   LEU    58      -7.984 -45.481 -15.327  0.00-21.00           N  
ATOM    897  H   LEU    58      -8.727 -45.442 -15.966  0.00-21.00           H  
ATOM    898  CA  LEU    58      -7.469 -44.188 -14.882  0.00-21.00           C  
ATOM    899  HA  LEU    58      -6.828 -44.377 -14.029  0.00-21.00           H  
ATOM    900  CB  LEU    58      -6.595 -43.607 -16.050  0.00-21.00           C  
ATOM    901  HB2 LEU    58      -6.208 -42.559 -15.784  0.00-21.00           H  
ATOM    902  HB3 LEU    58      -7.250 -43.386 -16.868  0.00-21.00           H  
ATOM    903  CG  LEU    58      -5.379 -44.410 -16.404  0.00-21.00           C  
ATOM    904  HG  LEU    58      -5.686 -45.369 -16.711  0.00-21.00           H  
ATOM    905  CD1 LEU    58      -4.683 -43.703 -17.603  0.00-21.00           C  
ATOM    906 HD11 LEU    58      -5.333 -43.134 -18.308  0.00-21.00           H  
ATOM    907 HD12 LEU    58      -4.056 -42.928 -17.257  0.00-21.00           H  
ATOM    908 HD13 LEU    58      -4.104 -44.311 -18.238  0.00-21.00           H  
ATOM    909  CD2 LEU    58      -4.451 -44.561 -15.217  0.00-21.00           C  
ATOM    910 HD21 LEU    58      -4.851 -45.231 -14.462  0.00-21.00           H  
ATOM    911 HD22 LEU    58      -3.496 -45.003 -15.544  0.00-21.00           H  
ATOM    912 HD23 LEU    58      -4.316 -43.561 -14.768  0.00-21.00           H  
ATOM    913  C   LEU    58      -8.480 -43.147 -14.396  0.00-21.00           C  
ATOM    914  O   LEU    58      -9.662 -43.071 -14.815  0.00-21.00           O  
ATOM    915  N   ASN    59      -7.996 -42.285 -13.515  0.00-21.00           N  
ATOM    916  H   ASN    59      -7.074 -42.506 -13.241  0.00-21.00           H  
ATOM    917  CA  ASN    59      -8.577 -40.993 -13.140  0.00-21.00           C  
ATOM    918  HA  ASN    59      -9.625 -40.897 -13.425  0.00-21.00           H  
ATOM    919  CB  ASN    59      -8.751 -40.832 -11.618  0.00-21.00           C  
ATOM    920  HB2 ASN    59      -9.216 -41.750 -11.211  0.00-21.00           H  
ATOM    921  HB3 ASN    59      -7.777 -40.704 -11.183  0.00-21.00           H  
ATOM    922  CG  ASN    59      -9.594 -39.649 -11.106  0.00-21.00           C  
ATOM    923  OD1 ASN    59      -9.469 -38.550 -11.528  0.00-21.00           O  
ATOM    924  ND2 ASN    59     -10.344 -39.847 -10.071  0.00-21.00           N  
ATOM    925 HD21 ASN    59     -10.349 -40.709  -9.554  0.00-21.00           H  
ATOM    926 HD22 ASN    59     -11.069 -39.227  -9.922  0.00-21.00           H  
ATOM    927  C   ASN    59      -8.006 -39.873 -13.938  0.00-21.00           C  
ATOM    928  O   ASN    59      -7.410 -38.895 -13.414  0.00-21.00           O  
ATOM    929  N   ALA    60      -8.411 -39.888 -15.187  0.00-21.00           N  
ATOM    930  H   ALA    60      -9.027 -40.588 -15.359  0.00-21.00           H  
ATOM    931  CA  ALA    60      -8.242 -38.866 -16.217  0.00-21.00           C  
ATOM    932  HA  ALA    60      -7.789 -38.030 -15.810  0.00-21.00           H  
ATOM    933  CB  ALA    60      -7.350 -39.541 -17.309  0.00-21.00           C  
ATOM    934  HB1 ALA    60      -7.375 -38.924 -18.220  0.00-21.00           H  
ATOM    935  HB2 ALA    60      -7.770 -40.395 -17.788  0.00-21.00           H  
ATOM    936  HB3 ALA    60      -6.273 -39.721 -17.120  0.00-21.00           H  
ATOM    937  C   ALA    60      -9.574 -38.541 -16.878  0.00-21.00           C  
ATOM    938  O   ALA    60     -10.479 -39.418 -16.792  0.00-21.00           O  
ATOM    939  N   ASN    61      -9.629 -37.331 -17.494  0.00-21.00           N  
ATOM    940  H   ASN    61      -8.790 -36.652 -17.500  0.00-21.00           H  
ATOM    941  CA  ASN    61     -10.834 -36.865 -18.080  0.00-21.00           C  
ATOM    942  HA  ASN    61     -11.514 -37.705 -18.379  0.00-21.00           H  
ATOM    943  CB  ASN    61     -11.600 -36.127 -16.934  0.00-21.00           C  
ATOM    944  HB2 ASN    61     -10.848 -35.556 -16.375  0.00-21.00           H  
ATOM    945  HB3 ASN    61     -12.316 -35.387 -17.363  0.00-21.00           H  
ATOM    946  CG  ASN    61     -12.401 -36.910 -15.902  0.00-21.00           C  
ATOM    947  OD1 ASN    61     -12.136 -36.856 -14.677  0.00-21.00           O  
ATOM    948  ND2 ASN    61     -13.456 -37.579 -16.375  0.00-21.00           N  
ATOM    949 HD21 ASN    61     -13.840 -37.424 -17.350  0.00-21.00           H  
ATOM    950 HD22 ASN    61     -13.903 -38.322 -15.806  0.00-21.00           H  
ATOM    951  C   ASN    61     -10.511 -35.999 -19.226  0.00-21.00           C  
ATOM    952  O   ASN    61      -9.699 -35.063 -19.059  0.00-21.00           O  
ATOM    953  N   TYR    62     -11.266 -36.135 -20.353  0.00-21.00           N  
ATOM    954  H   TYR    62     -11.891 -36.890 -20.353  0.00-21.00           H  
ATOM    955  CA  TYR    62     -11.231 -35.201 -21.419  0.00-21.00           C  
ATOM    956  HA  TYR    62     -10.232 -34.928 -21.607  0.00-21.00           H  
ATOM    957  CB  TYR    62     -11.834 -35.680 -22.722  0.00-21.00           C  
ATOM    958  HB2 TYR    62     -11.892 -34.887 -23.443  0.00-21.00           H  
ATOM    959  HB3 TYR    62     -12.894 -35.986 -22.607  0.00-21.00           H  
ATOM    960  CG  TYR    62     -11.100 -36.736 -23.399  0.00-21.00           C  
ATOM    961  CD1 TYR    62      -9.805 -36.534 -23.905  0.00-21.00           C  
ATOM    962  HD1 TYR    62      -9.439 -35.537 -23.914  0.00-21.00           H  
ATOM    963  CE1 TYR    62      -9.090 -37.571 -24.596  0.00-21.00           C  
ATOM    964  HE1 TYR    62      -8.084 -37.415 -24.974  0.00-21.00           H  
ATOM    965  CZ  TYR    62      -9.775 -38.763 -24.780  0.00-21.00           C  
ATOM    966  OH  TYR    62      -9.136 -39.786 -25.389  0.00-21.00           O  
ATOM    967  HH  TYR    62      -9.262 -40.718 -25.129  0.00-21.00           H  
ATOM    968  CE2 TYR    62     -11.047 -38.996 -24.266  0.00-21.00           C  
ATOM    969  HE2 TYR    62     -11.636 -39.938 -24.340  0.00-21.00           H  
ATOM    970  CD2 TYR    62     -11.676 -38.000 -23.463  0.00-21.00           C  
ATOM    971  HD2 TYR    62     -12.682 -38.116 -23.111  0.00-21.00           H  
ATOM    972  C   TYR    62     -12.094 -34.054 -20.928  0.00-21.00           C  
ATOM    973  O   TYR    62     -13.159 -34.185 -20.347  0.00-21.00           O  
ATOM    974  N   ILE    63     -11.545 -32.871 -21.096  0.00-21.00           N  
ATOM    975  H   ILE    63     -10.641 -32.817 -21.564  0.00-21.00           H  
ATOM    976  CA  ILE    63     -12.276 -31.622 -20.953  0.00-21.00           C  
ATOM    977  HA  ILE    63     -13.331 -31.814 -20.658  0.00-21.00           H  
ATOM    978  CB  ILE    63     -11.658 -30.938 -19.710  0.00-21.00           C  
ATOM    979  HB  ILE    63     -11.763 -31.672 -18.916  0.00-21.00           H  
ATOM    980  CG2 ILE    63     -10.205 -30.610 -19.838  0.00-21.00           C  
ATOM    981 HG21 ILE    63      -9.756 -30.271 -18.910  0.00-21.00           H  
ATOM    982 HG22 ILE    63      -9.542 -31.442 -20.097  0.00-21.00           H  
ATOM    983 HG23 ILE    63     -10.058 -29.875 -20.709  0.00-21.00           H  
ATOM    984  CG1 ILE    63     -12.438 -29.693 -19.157  0.00-21.00           C  
ATOM    985 HG12 ILE    63     -12.325 -29.011 -19.979  0.00-21.00           H  
ATOM    986 HG13 ILE    63     -13.475 -29.936 -19.160  0.00-21.00           H  
ATOM    987  CD1 ILE    63     -12.079 -29.199 -17.676  0.00-21.00           C  
ATOM    988 HD11 ILE    63     -12.602 -28.347 -17.237  0.00-21.00           H  
ATOM    989 HD12 ILE    63     -11.075 -28.789 -17.509  0.00-21.00           H  
ATOM    990 HD13 ILE    63     -12.100 -30.055 -17.032  0.00-21.00           H  
ATOM    991  C   ILE    63     -12.198 -30.707 -22.280  0.00-21.00           C  
ATOM    992  O   ILE    63     -11.263 -30.884 -23.102  0.00-21.00           O  
ATOM    993  N   GLN    64     -13.180 -29.833 -22.429  0.00-21.00           N  
ATOM    994  H   GLN    64     -13.989 -29.973 -21.811  0.00-21.00           H  
ATOM    995  CA  GLN    64     -13.190 -28.805 -23.348  0.00-21.00           C  
ATOM    996  HA  GLN    64     -12.153 -28.556 -23.523  0.00-21.00           H  
ATOM    997  CB  GLN    64     -13.821 -29.206 -24.721  0.00-21.00           C  
ATOM    998  HB2 GLN    64     -13.437 -30.152 -25.059  0.00-21.00           H  
ATOM    999  HB3 GLN    64     -14.917 -29.273 -24.685  0.00-21.00           H  
ATOM   1000  CG  GLN    64     -13.609 -28.110 -25.828  0.00-21.00           C  
ATOM   1001  HG2 GLN    64     -14.057 -27.147 -25.495  0.00-21.00           H  
ATOM   1002  HG3 GLN    64     -12.583 -27.836 -25.896  0.00-21.00           H  
ATOM   1003  CD  GLN    64     -14.079 -28.477 -27.170  0.00-21.00           C  
ATOM   1004  OE1 GLN    64     -13.705 -29.588 -27.594  0.00-21.00           O  
ATOM   1005  NE2 GLN    64     -14.822 -27.552 -27.832  0.00-21.00           N  
ATOM   1006 HE21 GLN    64     -15.589 -27.033 -27.382  0.00-21.00           H  
ATOM   1007 HE22 GLN    64     -14.739 -27.404 -28.851  0.00-21.00           H  
ATOM   1008  C   GLN    64     -13.863 -27.588 -22.776  0.00-21.00           C  
ATOM   1009  O   GLN    64     -14.889 -27.704 -22.098  0.00-21.00           O  
ATOM   1010  N   VAL    65     -13.135 -26.410 -22.837  0.00-21.00           N  
ATOM   1011  H   VAL    65     -12.286 -26.385 -23.312  0.00-21.00           H  
ATOM   1012  CA  VAL    65     -13.526 -25.208 -22.125  0.00-21.00           C  
ATOM   1013  HA  VAL    65     -14.546 -25.278 -21.766  0.00-21.00           H  
ATOM   1014  CB  VAL    65     -12.637 -24.931 -20.842  0.00-21.00           C  
ATOM   1015  HB  VAL    65     -11.749 -24.577 -21.380  0.00-21.00           H  
ATOM   1016  CG1 VAL    65     -13.263 -23.756 -20.109  0.00-21.00           C  
ATOM   1017 HG11 VAL    65     -14.256 -23.958 -19.741  0.00-21.00           H  
ATOM   1018 HG12 VAL    65     -12.618 -23.404 -19.273  0.00-21.00           H  
ATOM   1019 HG13 VAL    65     -13.347 -22.816 -20.678  0.00-21.00           H  
ATOM   1020  CG2 VAL    65     -12.338 -26.100 -19.913  0.00-21.00           C  
ATOM   1021 HG21 VAL    65     -11.622 -25.720 -19.144  0.00-21.00           H  
ATOM   1022 HG22 VAL    65     -11.903 -26.910 -20.445  0.00-21.00           H  
ATOM   1023 HG23 VAL    65     -13.268 -26.558 -19.395  0.00-21.00           H  
ATOM   1024  C   VAL    65     -13.540 -24.143 -23.266  0.00-21.00           C  
ATOM   1025  O   VAL    65     -12.477 -23.651 -23.676  0.00-21.00           O  
ATOM   1026  N   GLY    66     -14.698 -23.854 -23.876  0.00-21.00           N  
ATOM   1027  H   GLY    66     -15.542 -24.349 -23.414  0.00-21.00           H  
ATOM   1028  CA  GLY    66     -14.946 -23.054 -25.061  0.00-21.00           C  
ATOM   1029  HA2 GLY    66     -16.054 -22.811 -25.090  0.00-21.00           H  
ATOM   1030  HA3 GLY    66     -14.433 -22.110 -24.969  0.00-21.00           H  
ATOM   1031  C   GLY    66     -14.504 -23.800 -26.284  0.00-21.00           C  
ATOM   1032  O   GLY    66     -15.172 -24.750 -26.672  0.00-21.00           O  
ATOM   1033  N   ASN    67     -13.309 -23.440 -26.827  0.00-21.00           N  
ATOM   1034  H   ASN    67     -12.865 -22.594 -26.488  0.00-21.00           H  
ATOM   1035  CA  ASN    67     -12.685 -24.151 -27.866  0.00-21.00           C  
ATOM   1036  HA  ASN    67     -13.256 -24.868 -28.434  0.00-21.00           H  
ATOM   1037  CB  ASN    67     -12.228 -23.120 -28.977  0.00-21.00           C  
ATOM   1038  HB2 ASN    67     -11.513 -23.524 -29.679  0.00-21.00           H  
ATOM   1039  HB3 ASN    67     -11.689 -22.301 -28.420  0.00-21.00           H  
ATOM   1040  CG  ASN    67     -13.474 -22.599 -29.673  0.00-21.00           C  
ATOM   1041  OD1 ASN    67     -13.868 -23.246 -30.644  0.00-21.00           O  
ATOM   1042  ND2 ASN    67     -13.934 -21.401 -29.297  0.00-21.00           N  
ATOM   1043 HD21 ASN    67     -13.376 -20.884 -28.662  0.00-21.00           H  
ATOM   1044 HD22 ASN    67     -14.904 -21.224 -29.383  0.00-21.00           H  
ATOM   1045  C   ASN    67     -11.379 -24.873 -27.367  0.00-21.00           C  
ATOM   1046  O   ASN    67     -10.810 -25.663 -28.130  0.00-21.00           O  
ATOM   1047  N   THR    68     -10.993 -24.736 -26.108  0.00-21.00           N  
ATOM   1048  H   THR    68     -11.394 -23.903 -25.646  0.00-21.00           H  
ATOM   1049  CA  THR    68      -9.685 -25.127 -25.515  0.00-21.00           C  
ATOM   1050  HA  THR    68      -8.967 -25.142 -26.271  0.00-21.00           H  
ATOM   1051  CB  THR    68      -9.111 -24.115 -24.397  0.00-21.00           C  
ATOM   1052  HB  THR    68      -9.764 -24.215 -23.498  0.00-21.00           H  
ATOM   1053  CG2 THR    68      -7.612 -24.320 -24.038  0.00-21.00           C  
ATOM   1054 HG21 THR    68      -7.129 -23.669 -23.248  0.00-21.00           H  
ATOM   1055 HG22 THR    68      -7.291 -25.356 -23.620  0.00-21.00           H  
ATOM   1056 HG23 THR    68      -7.032 -24.192 -24.899  0.00-21.00           H  
ATOM   1057  OG1 THR    68      -9.225 -22.794 -24.878  0.00-21.00           O  
ATOM   1058  HG1 THR    68      -8.914 -22.789 -25.825  0.00-21.00           H  
ATOM   1059  C   THR    68      -9.789 -26.586 -24.978  0.00-21.00           C  
ATOM   1060  O   THR    68     -10.453 -26.871 -23.980  0.00-21.00           O  
ATOM   1061  N   ARN    69      -9.199 -27.551 -25.696  0.00-21.00           N  
ATOM   1062  H   ARN    69      -8.892 -27.307 -26.609  0.00-21.00           H  
ATOM   1063  CA  ARN    69      -9.294 -29.041 -25.590  0.00-21.00           C  
ATOM   1064  HA  ARN    69     -10.162 -29.384 -25.082  0.00-21.00           H  
ATOM   1065  CB  ARN    69      -9.141 -29.708 -26.906  0.00-21.00           C  
ATOM   1066  HB2 ARN    69      -8.989 -30.748 -26.901  0.00-21.00           H  
ATOM   1067  HB3 ARN    69      -8.214 -29.259 -27.293  0.00-21.00           H  
ATOM   1068  CG  ARN    69     -10.387 -29.472 -27.786  0.00-21.00           C  
ATOM   1069  HG2 ARN    69     -11.230 -29.847 -27.197  0.00-21.00           H  
ATOM   1070  HG3 ARN    69     -10.467 -28.375 -27.925  0.00-21.00           H  
ATOM   1071  CD  ARN    69     -10.346 -30.054 -29.263  0.00-21.00           C  
ATOM   1072  HD2 ARN    69      -9.989 -31.104 -29.135  0.00-21.00           H  
ATOM   1073  HD3 ARN    69      -9.492 -29.695 -29.945  0.00-21.00           H  
ATOM   1074  NE  ARN    69     -11.593 -30.010 -29.974  0.00-21.00           N  
ATOM   1075  HE  ARN    69     -11.829 -30.903 -30.357  0.00-21.00           H  
ATOM   1076  CZ  ARN    69     -12.160 -28.810 -30.475  0.00-21.00           C  
ATOM   1077  NH1 ARN    69     -11.791 -27.656 -30.220  0.00-21.00           N  
ATOM   1078 HH11 ARN    69     -10.831 -27.609 -29.895  0.00-21.00           H  
ATOM   1079  NH2 ARN    69     -13.311 -29.214 -31.179  0.00-21.00           N  
ATOM   1080 HH21 ARN    69     -13.769 -28.410 -31.676  0.00-21.00           H  
ATOM   1081 HH22 ARN    69     -14.005 -29.648 -30.653  0.00-21.00           H  
ATOM   1082  C   ARN    69      -8.159 -29.637 -24.731  0.00-21.00           C  
ATOM   1083  O   ARN    69      -7.000 -29.704 -25.192  0.00-21.00           O  
ATOM   1084  N   THR    70      -8.350 -29.914 -23.374  0.00-21.00           N  
ATOM   1085  H   THR    70      -9.278 -29.910 -23.042  0.00-21.00           H  
ATOM   1086  CA  THR    70      -7.258 -30.483 -22.620  0.00-21.00           C  
ATOM   1087  HA  THR    70      -6.513 -30.796 -23.279  0.00-21.00           H  
ATOM   1088  CB  THR    70      -6.706 -29.406 -21.617  0.00-21.00           C  
ATOM   1089  HB  THR    70      -5.803 -29.795 -21.061  0.00-21.00           H  
ATOM   1090  CG2 THR    70      -6.237 -28.174 -22.441  0.00-21.00           C  
ATOM   1091 HG21 THR    70      -5.927 -27.369 -21.805  0.00-21.00           H  
ATOM   1092 HG22 THR    70      -5.296 -28.444 -23.022  0.00-21.00           H  
ATOM   1093 HG23 THR    70      -7.046 -27.653 -23.023  0.00-21.00           H  
ATOM   1094  OG1 THR    70      -7.622 -29.019 -20.614  0.00-21.00           O  
ATOM   1095  HG1 THR    70      -8.362 -28.657 -21.078  0.00-21.00           H  
ATOM   1096  C   THR    70      -7.565 -31.862 -22.077  0.00-21.00           C  
ATOM   1097  O   THR    70      -8.684 -32.366 -22.309  0.00-21.00           O  
ATOM   1098  N   ILE    71      -6.704 -32.483 -21.306  0.00-21.00           N  
ATOM   1099  H   ILE    71      -5.793 -32.051 -21.090  0.00-21.00           H  
ATOM   1100  CA  ILE    71      -7.035 -33.583 -20.471  0.00-21.00           C  
ATOM   1101  HA  ILE    71      -8.039 -33.888 -20.406  0.00-21.00           H  
ATOM   1102  CB  ILE    71      -6.250 -34.871 -20.888  0.00-21.00           C  
ATOM   1103  HB  ILE    71      -5.204 -34.587 -21.014  0.00-21.00           H  
ATOM   1104  CG2 ILE    71      -6.297 -35.942 -19.819  0.00-21.00           C  
ATOM   1105 HG21 ILE    71      -7.314 -36.176 -19.475  0.00-21.00           H  
ATOM   1106 HG22 ILE    71      -5.736 -35.561 -18.881  0.00-21.00           H  
ATOM   1107 HG23 ILE    71      -5.772 -36.867 -20.112  0.00-21.00           H  
ATOM   1108  CG1 ILE    71      -6.631 -35.423 -22.308  0.00-21.00           C  
ATOM   1109 HG12 ILE    71      -6.909 -34.532 -22.961  0.00-21.00           H  
ATOM   1110 HG13 ILE    71      -7.461 -36.129 -22.083  0.00-21.00           H  
ATOM   1111  CD1 ILE    71      -5.429 -36.094 -22.956  0.00-21.00           C  
ATOM   1112 HD11 ILE    71      -5.043 -36.930 -22.339  0.00-21.00           H  
ATOM   1113 HD12 ILE    71      -5.687 -36.457 -23.949  0.00-21.00           H  
ATOM   1114 HD13 ILE    71      -4.601 -35.357 -23.059  0.00-21.00           H  
ATOM   1115  C   ILE    71      -6.616 -33.076 -19.093  0.00-21.00           C  
ATOM   1116  O   ILE    71      -5.603 -32.346 -18.992  0.00-21.00           O  
ATOM   1117  N   ALA    72      -7.333 -33.462 -18.009  0.00-21.00           N  
ATOM   1118  H   ALA    72      -7.999 -34.145 -18.256  0.00-21.00           H  
ATOM   1119  CA  ALA    72      -6.907 -33.467 -16.669  0.00-21.00           C  
ATOM   1120  HA  ALA    72      -5.913 -33.064 -16.599  0.00-21.00           H  
ATOM   1121  CB  ALA    72      -7.847 -32.683 -15.800  0.00-21.00           C  
ATOM   1122  HB1 ALA    72      -7.310 -32.608 -14.834  0.00-21.00           H  
ATOM   1123  HB2 ALA    72      -7.864 -31.701 -16.189  0.00-21.00           H  
ATOM   1124  HB3 ALA    72      -8.859 -32.939 -15.702  0.00-21.00           H  
ATOM   1125  C   ALA    72      -6.870 -34.907 -16.304  0.00-21.00           C  
ATOM   1126  O   ALA    72      -7.660 -35.734 -16.726  0.00-21.00           O  
ATOM   1127  N   CYS    73      -5.947 -35.221 -15.466  0.00-21.00           N  
ATOM   1128  H   CYS    73      -5.539 -34.453 -14.949  0.00-21.00           H  
ATOM   1129  CA  CYS    73      -5.976 -36.335 -14.527  0.00-21.00           C  
ATOM   1130  HA  CYS    73      -7.099 -36.500 -14.365  0.00-21.00           H  
ATOM   1131  CB  CYS    73      -5.121 -37.453 -15.141  0.00-21.00           C  
ATOM   1132  HB2 CYS    73      -5.460 -37.669 -16.182  0.00-21.00           H  
ATOM   1133  HB3 CYS    73      -5.211 -38.423 -14.580  0.00-21.00           H  
ATOM   1134  SG  CYS    73      -3.351 -36.825 -15.283  0.00-21.00           S  
ATOM   1135  HG  CYS    73      -3.094 -36.672 -13.936  0.00-21.00           H  
ATOM   1136  C   CYS    73      -5.483 -35.946 -13.117  0.00-21.00           C  
ATOM   1137  O   CYS    73      -5.141 -34.765 -12.960  0.00-21.00           O  
ATOM   1138  N   GLN    74      -5.483 -36.887 -12.161  0.00-21.00           N  
ATOM   1139  H   GLN    74      -5.948 -37.735 -12.337  0.00-21.00           H  
ATOM   1140  CA  GLN    74      -4.715 -36.814 -10.918  0.00-21.00           C  
ATOM   1141  HA  GLN    74      -4.774 -35.876 -10.481  0.00-21.00           H  
ATOM   1142  CB  GLN    74      -5.350 -37.879  -9.995  0.00-21.00           C  
ATOM   1143  HB2 GLN    74      -4.879 -37.723  -9.024  0.00-21.00           H  
ATOM   1144  HB3 GLN    74      -6.411 -37.787  -9.963  0.00-21.00           H  
ATOM   1145  CG  GLN    74      -5.157 -39.321 -10.411  0.00-21.00           C  
ATOM   1146  HG2 GLN    74      -5.636 -39.589 -11.321  0.00-21.00           H  
ATOM   1147  HG3 GLN    74      -4.105 -39.642 -10.468  0.00-21.00           H  
ATOM   1148  CD  GLN    74      -5.825 -40.233  -9.323  0.00-21.00           C  
ATOM   1149  OE1 GLN    74      -6.281 -39.869  -8.227  0.00-21.00           O  
ATOM   1150  NE2 GLN    74      -5.838 -41.524  -9.640  0.00-21.00           N  
ATOM   1151 HE21 GLN    74      -5.579 -41.753 -10.585  0.00-21.00           H  
ATOM   1152 HE22 GLN    74      -6.421 -42.212  -9.151  0.00-21.00           H  
ATOM   1153  C   GLN    74      -3.197 -37.200 -11.128  0.00-21.00           C  
ATOM   1154  O   GLN    74      -2.763 -37.543 -12.252  0.00-21.00           O  
ATOM   1155  N   TYR    75      -2.428 -37.159 -10.063  0.00-21.00           N  
ATOM   1156  H   TYR    75      -2.868 -37.023  -9.183  0.00-21.00           H  
ATOM   1157  CA  TYR    75      -1.119 -37.734 -10.009  0.00-21.00           C  
ATOM   1158  HA  TYR    75      -0.602 -37.467 -10.889  0.00-21.00           H  
ATOM   1159  CB  TYR    75      -0.333 -37.187  -8.844  0.00-21.00           C  
ATOM   1160  HB2 TYR    75      -0.577 -36.137  -8.631  0.00-21.00           H  
ATOM   1161  HB3 TYR    75      -0.712 -37.642  -7.977  0.00-21.00           H  
ATOM   1162  CG  TYR    75       1.167 -37.387  -8.878  0.00-21.00           C  
ATOM   1163  CD1 TYR    75       1.758 -38.666  -8.652  0.00-21.00           C  
ATOM   1164  HD1 TYR    75       1.208 -39.572  -8.463  0.00-21.00           H  
ATOM   1165  CE1 TYR    75       3.141 -38.883  -8.884  0.00-21.00           C  
ATOM   1166  HE1 TYR    75       3.624 -39.837  -8.713  0.00-21.00           H  
ATOM   1167  CZ  TYR    75       3.956 -37.774  -9.213  0.00-21.00           C  
ATOM   1168  OH  TYR    75       5.310 -37.882  -9.450  0.00-21.00           O  
ATOM   1169  HH  TYR    75       5.663 -38.734  -9.330  0.00-21.00           H  
ATOM   1170  CE2 TYR    75       3.398 -36.489  -9.340  0.00-21.00           C  
ATOM   1171  HE2 TYR    75       4.029 -35.594  -9.522  0.00-21.00           H  
ATOM   1172  CD2 TYR    75       2.052 -36.339  -9.102  0.00-21.00           C  
ATOM   1173  HD2 TYR    75       1.639 -35.357  -9.101  0.00-21.00           H  
ATOM   1174  C   TYR    75      -1.270 -39.217  -9.936  0.00-21.00           C  
ATOM   1175  O   TYR    75      -2.004 -39.704  -9.052  0.00-21.00           O  
ATOM   1176  N   PRO    76      -0.644 -39.997 -10.784  0.00-21.00           N  
ATOM   1177  CD  PRO    76       0.295 -39.543 -11.818  0.00-21.00           C  
ATOM   1178  HD2 PRO    76       1.115 -38.966 -11.398  0.00-21.00           H  
ATOM   1179  HD3 PRO    76      -0.161 -39.027 -12.729  0.00-21.00           H  
ATOM   1180  CG  PRO    76       0.952 -40.854 -12.351  0.00-21.00           C  
ATOM   1181  HG2 PRO    76       1.762 -41.076 -11.663  0.00-21.00           H  
ATOM   1182  HG3 PRO    76       1.373 -40.882 -13.366  0.00-21.00           H  
ATOM   1183  CB  PRO    76      -0.242 -41.848 -12.223  0.00-21.00           C  
ATOM   1184  HB2 PRO    76       0.070 -42.919 -12.169  0.00-21.00           H  
ATOM   1185  HB3 PRO    76      -0.952 -41.746 -13.095  0.00-21.00           H  
ATOM   1186  CA  PRO    76      -0.911 -41.429 -10.911  0.00-21.00           C  
ATOM   1187  HA  PRO    76      -2.004 -41.597 -11.047  0.00-21.00           H  
ATOM   1188  C   PRO    76      -0.457 -42.255  -9.684  0.00-21.00           C  
ATOM   1189  O   PRO    76       0.517 -42.065  -9.045  0.00-21.00           O  
ATOM   1190  N   LEU    77      -1.217 -43.321  -9.349  0.00-21.00           N  
ATOM   1191  H   LEU    77      -2.077 -43.549  -9.908  0.00-21.00           H  
ATOM   1192  CA  LEU    77      -0.825 -44.438  -8.464  0.00-21.00           C  
ATOM   1193  HA  LEU    77      -0.301 -44.187  -7.529  0.00-21.00           H  
ATOM   1194  CB  LEU    77      -2.135 -45.093  -8.065  0.00-21.00           C  
ATOM   1195  HB2 LEU    77      -1.831 -45.971  -7.535  0.00-21.00           H  
ATOM   1196  HB3 LEU    77      -2.593 -45.512  -9.051  0.00-21.00           H  
ATOM   1197  CG  LEU    77      -3.086 -44.270  -7.213  0.00-21.00           C  
ATOM   1198  HG  LEU    77      -3.110 -43.273  -7.590  0.00-21.00           H  
ATOM   1199  CD1 LEU    77      -4.582 -44.715  -7.166  0.00-21.00           C  
ATOM   1200 HD11 LEU    77      -4.937 -44.885  -8.204  0.00-21.00           H  
ATOM   1201 HD12 LEU    77      -4.784 -45.730  -6.811  0.00-21.00           H  
ATOM   1202 HD13 LEU    77      -5.191 -43.970  -6.669  0.00-21.00           H  
ATOM   1203  CD2 LEU    77      -2.571 -44.253  -5.712  0.00-21.00           C  
ATOM   1204 HD21 LEU    77      -2.607 -45.302  -5.493  0.00-21.00           H  
ATOM   1205 HD22 LEU    77      -3.189 -43.734  -5.000  0.00-21.00           H  
ATOM   1206 HD23 LEU    77      -1.613 -43.834  -5.539  0.00-21.00           H  
ATOM   1207  C   LEU    77       0.145 -45.367  -9.216  0.00-21.00           C  
ATOM   1208  O   LEU    77       0.283 -45.431 -10.474  0.00-21.00           O  
ATOM   1209  N   GLN    78       1.023 -46.035  -8.427  0.00-21.00           N  
ATOM   1210  H   GLN    78       0.920 -45.912  -7.415  0.00-21.00           H  
ATOM   1211  CA  GLN    78       1.999 -47.004  -8.842  0.00-21.00           C  
ATOM   1212  HA  GLN    78       2.722 -46.427  -9.434  0.00-21.00           H  
ATOM   1213  CB  GLN    78       2.661 -47.613  -7.638  0.00-21.00           C  
ATOM   1214  HB2 GLN    78       3.006 -46.778  -7.030  0.00-21.00           H  
ATOM   1215  HB3 GLN    78       2.058 -48.269  -7.018  0.00-21.00           H  
ATOM   1216  CG  GLN    78       3.899 -48.427  -7.973  0.00-21.00           C  
ATOM   1217  HG2 GLN    78       3.613 -49.238  -8.725  0.00-21.00           H  
ATOM   1218  HG3 GLN    78       4.338 -48.919  -7.136  0.00-21.00           H  
ATOM   1219  CD  GLN    78       5.126 -47.628  -8.531  0.00-21.00           C  
ATOM   1220  OE1 GLN    78       5.105 -47.236  -9.700  0.00-21.00           O  
ATOM   1221  NE2 GLN    78       6.208 -47.581  -7.785  0.00-21.00           N  
ATOM   1222 HE21 GLN    78       7.085 -47.405  -8.209  0.00-21.00           H  
ATOM   1223 HE22 GLN    78       6.123 -47.799  -6.776  0.00-21.00           H  
ATOM   1224  C   GLN    78       1.439 -48.100  -9.746  0.00-21.00           C  
ATOM   1225  O   GLN    78       2.173 -48.472 -10.635  0.00-21.00           O  
ATOM   1226  N   SER    79       0.097 -48.356  -9.708  0.00-21.00           N  
ATOM   1227  H   SER    79      -0.388 -47.905  -8.945  0.00-21.00           H  
ATOM   1228  CA  SER    79      -0.595 -49.416 -10.487  0.00-21.00           C  
ATOM   1229  HA  SER    79       0.217 -50.081 -10.743  0.00-21.00           H  
ATOM   1230  CB  SER    79      -1.596 -50.181  -9.635  0.00-21.00           C  
ATOM   1231  HB2 SER    79      -1.976 -51.073 -10.172  0.00-21.00           H  
ATOM   1232  HB3 SER    79      -1.054 -50.691  -8.882  0.00-21.00           H  
ATOM   1233  OG  SER    79      -2.442 -49.192  -9.110  0.00-21.00           O  
ATOM   1234  HG  SER    79      -2.100 -48.737  -8.364  0.00-21.00           H  
ATOM   1235  C   SER    79      -1.189 -48.838 -11.844  0.00-21.00           C  
ATOM   1236  O   SER    79      -1.821 -49.602 -12.565  0.00-21.00           O  
ATOM   1237  N   GLN    80      -0.963 -47.511 -12.157  0.00-21.00           N  
ATOM   1238  H   GLN    80      -0.480 -46.981 -11.394  0.00-21.00           H  
ATOM   1239  CA  GLN    80      -1.648 -46.756 -13.203  0.00-21.00           C  
ATOM   1240  HA  GLN    80      -2.267 -47.403 -13.803  0.00-21.00           H  
ATOM   1241  CB  GLN    80      -2.431 -45.572 -12.562  0.00-21.00           C  
ATOM   1242  HB2 GLN    80      -2.671 -44.692 -13.272  0.00-21.00           H  
ATOM   1243  HB3 GLN    80      -1.769 -45.017 -11.909  0.00-21.00           H  
ATOM   1244  CG  GLN    80      -3.556 -46.098 -11.713  0.00-21.00           C  
ATOM   1245  HG2 GLN    80      -4.266 -46.673 -12.347  0.00-21.00           H  
ATOM   1246  HG3 GLN    80      -3.318 -46.849 -10.967  0.00-21.00           H  
ATOM   1247  CD  GLN    80      -4.251 -44.907 -11.108  0.00-21.00           C  
ATOM   1248  OE1 GLN    80      -3.691 -43.896 -10.822  0.00-21.00           O  
ATOM   1249  NE2 GLN    80      -5.540 -45.120 -11.024  0.00-21.00           N  
ATOM   1250 HE21 GLN    80      -5.994 -45.884 -11.508  0.00-21.00           H  
ATOM   1251 HE22 GLN    80      -6.112 -44.545 -10.441  0.00-21.00           H  
ATOM   1252  C   GLN    80      -0.663 -46.274 -14.255  0.00-21.00           C  
ATOM   1253  O   GLN    80      -1.100 -45.860 -15.332  0.00-21.00           O  
ATOM   1254  N   LEU    81       0.680 -46.273 -13.992  0.00-21.00           N  
ATOM   1255  H   LEU    81       0.871 -46.750 -13.152  0.00-21.00           H  
ATOM   1256  CA  LEU    81       1.732 -45.713 -14.819  0.00-21.00           C  
ATOM   1257  HA  LEU    81       1.396 -44.627 -14.992  0.00-21.00           H  
ATOM   1258  CB  LEU    81       3.098 -45.742 -14.147  0.00-21.00           C  
ATOM   1259  HB2 LEU    81       3.861 -45.437 -14.902  0.00-21.00           H  
ATOM   1260  HB3 LEU    81       3.459 -46.776 -13.954  0.00-21.00           H  
ATOM   1261  CG  LEU    81       3.395 -44.847 -12.960  0.00-21.00           C  
ATOM   1262  HG  LEU    81       2.733 -45.005 -12.130  0.00-21.00           H  
ATOM   1263  CD1 LEU    81       4.826 -45.218 -12.445  0.00-21.00           C  
ATOM   1264 HD11 LEU    81       4.862 -46.197 -12.047  0.00-21.00           H  
ATOM   1265 HD12 LEU    81       5.143 -44.551 -11.654  0.00-21.00           H  
ATOM   1266 HD13 LEU    81       5.587 -45.181 -13.183  0.00-21.00           H  
ATOM   1267  CD2 LEU    81       3.359 -43.360 -13.390  0.00-21.00           C  
ATOM   1268 HD21 LEU    81       2.473 -43.142 -13.960  0.00-21.00           H  
ATOM   1269 HD22 LEU    81       4.239 -43.104 -13.952  0.00-21.00           H  
ATOM   1270 HD23 LEU    81       3.348 -42.717 -12.486  0.00-21.00           H  
ATOM   1271  C   LEU    81       1.798 -46.387 -16.197  0.00-21.00           C  
ATOM   1272  O   LEU    81       1.972 -45.615 -17.098  0.00-21.00           O  
ATOM   1273  N   GLH    82       1.853 -47.770 -16.305  0.00-21.00           N  
ATOM   1274  H   GLH    82       1.940 -48.304 -15.465  0.00-21.00           H  
ATOM   1275  CA  GLH    82       1.945 -48.478 -17.642  0.00-21.00           C  
ATOM   1276  HA  GLH    82       2.936 -48.242 -18.009  0.00-21.00           H  
ATOM   1277  CB  GLH    82       1.833 -50.027 -17.491  0.00-21.00           C  
ATOM   1278  HB2 GLH    82       2.656 -50.413 -16.969  0.00-21.00           H  
ATOM   1279  HB3 GLH    82       0.964 -50.431 -16.955  0.00-21.00           H  
ATOM   1280  CG  GLH    82       1.843 -50.534 -18.860  0.00-21.00           C  
ATOM   1281  HG2 GLH    82       0.937 -50.295 -19.400  0.00-21.00           H  
ATOM   1282  HG3 GLH    82       2.655 -50.041 -19.445  0.00-21.00           H  
ATOM   1283  CD  GLH    82       2.157 -52.017 -18.900  0.00-21.00           C  
ATOM   1284  OE1 GLH    82       1.944 -52.638 -17.751  0.00-21.00           O  
ATOM   1285  OE2 GLH    82       2.598 -52.531 -19.887  0.00-21.00           O  
ATOM   1286  HE1 GLH    82       1.036 -52.780 -17.605  0.00-21.00           H  
ATOM   1287  C   GLH    82       0.845 -47.961 -18.564  0.00-21.00           C  
ATOM   1288  O   GLH    82       1.169 -47.510 -19.656  0.00-21.00           O  
ATOM   1289  N   SER    83      -0.442 -47.940 -18.094  0.00-21.00           N  
ATOM   1290  H   SER    83      -0.425 -48.303 -17.149  0.00-21.00           H  
ATOM   1291  CA  SER    83      -1.662 -47.352 -18.691  0.00-21.00           C  
ATOM   1292  HA  SER    83      -1.833 -47.848 -19.582  0.00-21.00           H  
ATOM   1293  CB  SER    83      -2.880 -47.680 -17.826  0.00-21.00           C  
ATOM   1294  HB2 SER    83      -2.988 -48.758 -17.642  0.00-21.00           H  
ATOM   1295  HB3 SER    83      -2.712 -47.208 -16.821  0.00-21.00           H  
ATOM   1296  OG  SER    83      -4.144 -47.199 -18.345  0.00-21.00           O  
ATOM   1297  HG  SER    83      -4.050 -46.510 -18.906  0.00-21.00           H  
ATOM   1298  C   SER    83      -1.505 -45.855 -18.985  0.00-21.00           C  
ATOM   1299  O   SER    83      -1.655 -45.421 -20.128  0.00-21.00           O  
ATOM   1300  N   HIE    84      -1.022 -45.103 -17.988  0.00-21.00           N  
ATOM   1301  H   HIE    84      -0.769 -45.558 -17.123  0.00-21.00           H  
ATOM   1302  CA  HIE    84      -0.778 -43.653 -18.179  0.00-21.00           C  
ATOM   1303  HA  HIE    84      -1.681 -43.139 -18.497  0.00-21.00           H  
ATOM   1304  CB  HIE    84      -0.583 -43.023 -16.790  0.00-21.00           C  
ATOM   1305  HB2 HIE    84       0.286 -43.468 -16.369  0.00-21.00           H  
ATOM   1306  HB3 HIE    84      -1.494 -43.271 -16.195  0.00-21.00           H  
ATOM   1307  CG  HIE    84      -0.146 -41.586 -16.684  0.00-21.00           C  
ATOM   1308  ND1 HIE    84      -1.052 -40.492 -16.523  0.00-21.00           N  
ATOM   1309  CE1 HIE    84      -0.236 -39.426 -16.291  0.00-21.00           C  
ATOM   1310  HE1 HIE    84      -0.622 -38.424 -16.109  0.00-21.00           H  
ATOM   1311  NE2 HIE    84       1.049 -39.745 -16.187  0.00-21.00           N  
ATOM   1312  HE2 HIE    84       1.703 -39.084 -15.833  0.00-21.00           H  
ATOM   1313  CD2 HIE    84       1.128 -41.155 -16.326  0.00-21.00           C  
ATOM   1314  HD2 HIE    84       2.050 -41.631 -16.094  0.00-21.00           H  
ATOM   1315  C   HIE    84       0.229 -43.370 -19.318  0.00-21.00           C  
ATOM   1316  O   HIE    84      -0.120 -42.533 -20.161  0.00-21.00           O  
ATOM   1317  N   PHE    85       1.464 -43.913 -19.302  0.00-21.00           N  
ATOM   1318  H   PHE    85       1.693 -44.473 -18.470  0.00-21.00           H  
ATOM   1319  CA  PHE    85       2.499 -43.765 -20.305  0.00-21.00           C  
ATOM   1320  HA  PHE    85       2.884 -42.745 -20.344  0.00-21.00           H  
ATOM   1321  CB  PHE    85       3.661 -44.651 -19.912  0.00-21.00           C  
ATOM   1322  HB2 PHE    85       4.272 -45.113 -20.832  0.00-21.00           H  
ATOM   1323  HB3 PHE    85       3.323 -45.571 -19.438  0.00-21.00           H  
ATOM   1324  CG  PHE    85       4.721 -44.110 -18.897  0.00-21.00           C  
ATOM   1325  CD1 PHE    85       5.429 -42.939 -19.179  0.00-21.00           C  
ATOM   1326  HD1 PHE    85       5.246 -42.384 -20.092  0.00-21.00           H  
ATOM   1327  CE1 PHE    85       6.349 -42.426 -18.267  0.00-21.00           C  
ATOM   1328  HE1 PHE    85       7.005 -41.620 -18.559  0.00-21.00           H  
ATOM   1329  CZ  PHE    85       6.542 -43.037 -17.014  0.00-21.00           C  
ATOM   1330  HZ  PHE    85       7.172 -42.583 -16.309  0.00-21.00           H  
ATOM   1331  CE2 PHE    85       5.852 -44.270 -16.796  0.00-21.00           C  
ATOM   1332  HE2 PHE    85       5.981 -44.599 -15.751  0.00-21.00           H  
ATOM   1333  CD2 PHE    85       4.999 -44.837 -17.745  0.00-21.00           C  
ATOM   1334  HD2 PHE    85       4.414 -45.686 -17.439  0.00-21.00           H  
ATOM   1335  C   PHE    85       1.891 -44.143 -21.695  0.00-21.00           C  
ATOM   1336  O   PHE    85       2.192 -43.549 -22.734  0.00-21.00           O  
ATOM   1337  N   ARN    86       1.148 -45.291 -21.782  0.00-21.00           N  
ATOM   1338  H   ARN    86       0.873 -45.878 -20.936  0.00-21.00           H  
ATOM   1339  CA  ARN    86       0.495 -45.732 -23.056  0.00-21.00           C  
ATOM   1340  HA  ARN    86       1.303 -45.933 -23.794  0.00-21.00           H  
ATOM   1341  CB  ARN    86      -0.259 -47.043 -22.816  0.00-21.00           C  
ATOM   1342  HB2 ARN    86       0.418 -47.836 -22.500  0.00-21.00           H  
ATOM   1343  HB3 ARN    86      -0.940 -46.907 -21.944  0.00-21.00           H  
ATOM   1344  CG  ARN    86      -1.014 -47.429 -24.071  0.00-21.00           C  
ATOM   1345  HG2 ARN    86      -1.644 -48.327 -23.931  0.00-21.00           H  
ATOM   1346  HG3 ARN    86      -1.817 -46.701 -24.351  0.00-21.00           H  
ATOM   1347  CD  ARN    86      -0.037 -47.641 -25.193  0.00-21.00           C  
ATOM   1348  HD2 ARN    86      -0.525 -47.296 -26.158  0.00-21.00           H  
ATOM   1349  HD3 ARN    86       0.828 -46.969 -25.134  0.00-21.00           H  
ATOM   1350  NE  ARN    86       0.418 -49.035 -25.310  0.00-21.00           N  
ATOM   1351  HE  ARN    86       1.351 -49.134 -25.633  0.00-21.00           H  
ATOM   1352  CZ  ARN    86      -0.449 -50.011 -25.889  0.00-21.00           C  
ATOM   1353  NH1 ARN    86      -1.579 -49.748 -26.335  0.00-21.00           N  
ATOM   1354 HH11 ARN    86      -2.313 -49.942 -25.700  0.00-21.00           H  
ATOM   1355  NH2 ARN    86       0.098 -51.308 -25.945  0.00-21.00           N  
ATOM   1356 HH21 ARN    86      -0.575 -51.956 -26.290  0.00-21.00           H  
ATOM   1357 HH22 ARN    86       0.909 -51.368 -26.501  0.00-21.00           H  
ATOM   1358  C   ARN    86      -0.449 -44.620 -23.564  0.00-21.00           C  
ATOM   1359  O   ARN    86      -0.553 -44.447 -24.768  0.00-21.00           O  
ATOM   1360  N   MET    87      -1.277 -44.071 -22.630  0.00-21.00           N  
ATOM   1361  H   MET    87      -1.192 -44.233 -21.602  0.00-21.00           H  
ATOM   1362  CA  MET    87      -2.319 -43.030 -22.900  0.00-21.00           C  
ATOM   1363  HA  MET    87      -2.896 -43.400 -23.716  0.00-21.00           H  
ATOM   1364  CB  MET    87      -3.195 -42.884 -21.659  0.00-21.00           C  
ATOM   1365  HB2 MET    87      -3.494 -43.903 -21.310  0.00-21.00           H  
ATOM   1366  HB3 MET    87      -2.641 -42.435 -20.904  0.00-21.00           H  
ATOM   1367  CG  MET    87      -4.456 -42.029 -21.836  0.00-21.00           C  
ATOM   1368  HG2 MET    87      -5.128 -42.612 -22.283  0.00-21.00           H  
ATOM   1369  HG3 MET    87      -4.224 -41.256 -22.566  0.00-21.00           H  
ATOM   1370  SD  MET    87      -5.040 -41.316 -20.258  0.00-21.00           S  
ATOM   1371  CE  MET    87      -3.807 -39.996 -20.071  0.00-21.00           C  
ATOM   1372  HE1 MET    87      -2.856 -40.406 -19.779  0.00-21.00           H  
ATOM   1373  HE2 MET    87      -4.160 -39.167 -19.530  0.00-21.00           H  
ATOM   1374  HE3 MET    87      -3.723 -39.619 -21.155  0.00-21.00           H  
ATOM   1375  C   MET    87      -1.697 -41.671 -23.377  0.00-21.00           C  
ATOM   1376  O   MET    87      -2.105 -41.076 -24.341  0.00-21.00           O  
ATOM   1377  N   LEU    88      -0.545 -41.310 -22.761  0.00-21.00           N  
ATOM   1378  H   LEU    88      -0.309 -41.937 -21.964  0.00-21.00           H  
ATOM   1379  CA  LEU    88       0.411 -40.290 -23.240  0.00-21.00           C  
ATOM   1380  HA  LEU    88      -0.084 -39.349 -23.265  0.00-21.00           H  
ATOM   1381  CB  LEU    88       1.595 -40.184 -22.246  0.00-21.00           C  
ATOM   1382  HB2 LEU    88       1.785 -41.155 -21.750  0.00-21.00           H  
ATOM   1383  HB3 LEU    88       2.456 -40.071 -22.835  0.00-21.00           H  
ATOM   1384  CG  LEU    88       1.575 -39.036 -21.229  0.00-21.00           C  
ATOM   1385  HG  LEU    88       1.459 -38.101 -21.828  0.00-21.00           H  
ATOM   1386  CD1 LEU    88       0.504 -39.097 -20.188  0.00-21.00           C  
ATOM   1387 HD11 LEU    88      -0.433 -39.296 -20.671  0.00-21.00           H  
ATOM   1388 HD12 LEU    88       0.279 -38.142 -19.782  0.00-21.00           H  
ATOM   1389 HD13 LEU    88       0.610 -39.919 -19.433  0.00-21.00           H  
ATOM   1390  CD2 LEU    88       2.963 -38.685 -20.620  0.00-21.00           C  
ATOM   1391 HD21 LEU    88       3.404 -39.624 -20.193  0.00-21.00           H  
ATOM   1392 HD22 LEU    88       2.948 -37.923 -19.871  0.00-21.00           H  
ATOM   1393 HD23 LEU    88       3.728 -38.472 -21.415  0.00-21.00           H  
ATOM   1394  C   LEU    88       0.896 -40.525 -24.668  0.00-21.00           C  
ATOM   1395  O   LEU    88       0.824 -39.596 -25.474  0.00-21.00           O  
ATOM   1396  N   ALA    89       1.514 -41.653 -24.935  0.00-21.00           N  
ATOM   1397  H   ALA    89       1.698 -42.228 -24.148  0.00-21.00           H  
ATOM   1398  CA  ALA    89       1.985 -42.015 -26.267  0.00-21.00           C  
ATOM   1399  HA  ALA    89       2.648 -41.177 -26.438  0.00-21.00           H  
ATOM   1400  CB  ALA    89       2.764 -43.285 -26.209  0.00-21.00           C  
ATOM   1401  HB1 ALA    89       2.183 -44.024 -25.711  0.00-21.00           H  
ATOM   1402  HB2 ALA    89       3.736 -43.200 -25.700  0.00-21.00           H  
ATOM   1403  HB3 ALA    89       2.954 -43.670 -27.193  0.00-21.00           H  
ATOM   1404  C   ALA    89       0.932 -41.971 -27.303  0.00-21.00           C  
ATOM   1405  O   ALA    89       1.118 -41.377 -28.356  0.00-21.00           O  
ATOM   1406  N   GLH    90      -0.143 -42.642 -27.091  0.00-21.00           N  
ATOM   1407  H   GLH    90      -0.341 -42.932 -26.150  0.00-21.00           H  
ATOM   1408  CA  GLH    90      -1.246 -42.696 -28.070  0.00-21.00           C  
ATOM   1409  HA  GLH    90      -0.739 -43.054 -28.967  0.00-21.00           H  
ATOM   1410  CB  GLH    90      -2.323 -43.686 -27.594  0.00-21.00           C  
ATOM   1411  HB2 GLH    90      -2.772 -43.290 -26.717  0.00-21.00           H  
ATOM   1412  HB3 GLH    90      -3.087 -43.655 -28.408  0.00-21.00           H  
ATOM   1413  CG  GLH    90      -1.756 -45.076 -27.367  0.00-21.00           C  
ATOM   1414  HG2 GLH    90      -1.116 -45.485 -28.147  0.00-21.00           H  
ATOM   1415  HG3 GLH    90      -1.166 -44.984 -26.438  0.00-21.00           H  
ATOM   1416  CD  GLH    90      -2.863 -46.089 -27.074  0.00-21.00           C  
ATOM   1417  OE1 GLH    90      -3.906 -45.714 -26.329  0.00-21.00           O  
ATOM   1418  OE2 GLH    90      -2.741 -47.314 -27.423  0.00-21.00           O  
ATOM   1419  HE1 GLH    90      -3.616 -45.242 -25.562  0.00-21.00           H  
ATOM   1420  C   GLH    90      -1.814 -41.295 -28.284  0.00-21.00           C  
ATOM   1421  O   GLH    90      -2.208 -40.987 -29.421  0.00-21.00           O  
ATOM   1422  N   ASN    91      -1.815 -40.438 -27.281  0.00-21.00           N  
ATOM   1423  H   ASN    91      -1.409 -40.747 -26.402  0.00-21.00           H  
ATOM   1424  CA  ASN    91      -2.371 -39.144 -27.421  0.00-21.00           C  
ATOM   1425  HA  ASN    91      -3.255 -39.298 -27.937  0.00-21.00           H  
ATOM   1426  CB  ASN    91      -2.611 -38.545 -26.028  0.00-21.00           C  
ATOM   1427  HB2 ASN    91      -1.787 -38.574 -25.385  0.00-21.00           H  
ATOM   1428  HB3 ASN    91      -3.441 -39.095 -25.576  0.00-21.00           H  
ATOM   1429  CG  ASN    91      -3.184 -37.097 -25.919  0.00-21.00           C  
ATOM   1430  OD1 ASN    91      -4.043 -36.697 -26.620  0.00-21.00           O  
ATOM   1431  ND2 ASN    91      -2.664 -36.371 -25.004  0.00-21.00           N  
ATOM   1432 HD21 ASN    91      -2.901 -35.355 -24.973  0.00-21.00           H  
ATOM   1433 HD22 ASN    91      -1.727 -36.645 -24.609  0.00-21.00           H  
ATOM   1434  C   ASN    91      -1.521 -38.316 -28.312  0.00-21.00           C  
ATOM   1435  O   ASN    91      -1.870 -37.228 -28.807  0.00-21.00           O  
ATOM   1436  N   ARN    92      -0.250 -38.729 -28.576  0.00-21.00           N  
ATOM   1437  H   ARN    92      -0.057 -39.668 -28.465  0.00-21.00           H  
ATOM   1438  CA  ARN    92       0.761 -37.861 -29.147  0.00-21.00           C  
ATOM   1439  HA  ARN    92       1.767 -38.356 -29.139  0.00-21.00           H  
ATOM   1440  CB  ARN    92       0.276 -37.551 -30.590  0.00-21.00           C  
ATOM   1441  HB2 ARN    92       0.478 -36.486 -30.827  0.00-21.00           H  
ATOM   1442  HB3 ARN    92      -0.823 -37.599 -30.513  0.00-21.00           H  
ATOM   1443  CG  ARN    92       0.770 -38.446 -31.711  0.00-21.00           C  
ATOM   1444  HG2 ARN    92       1.812 -38.143 -32.053  0.00-21.00           H  
ATOM   1445  HG3 ARN    92       0.081 -38.419 -32.598  0.00-21.00           H  
ATOM   1446  CD  ARN    92       0.926 -39.880 -31.272  0.00-21.00           C  
ATOM   1447  HD2 ARN    92       1.691 -39.985 -30.564  0.00-21.00           H  
ATOM   1448  HD3 ARN    92      -0.078 -40.179 -30.820  0.00-21.00           H  
ATOM   1449  NE  ARN    92       1.150 -40.771 -32.379  0.00-21.00           N  
ATOM   1450  HE  ARN    92       0.442 -40.675 -33.078  0.00-21.00           H  
ATOM   1451  CZ  ARN    92       1.491 -42.179 -32.087  0.00-21.00           C  
ATOM   1452  NH1 ARN    92       1.526 -42.630 -30.895  0.00-21.00           N  
ATOM   1453 HH11 ARN    92       2.253 -42.181 -30.363  0.00-21.00           H  
ATOM   1454  NH2 ARN    92       1.620 -42.911 -33.308  0.00-21.00           N  
ATOM   1455 HH21 ARN    92       1.260 -42.423 -34.088  0.00-21.00           H  
ATOM   1456 HH22 ARN    92       1.045 -43.769 -33.228  0.00-21.00           H  
ATOM   1457  C   ARN    92       0.965 -36.506 -28.377  0.00-21.00           C  
ATOM   1458  O   ARN    92       1.020 -35.371 -28.932  0.00-21.00           O  
ATOM   1459  N   THR    93       1.024 -36.662 -27.063  0.00-21.00           N  
ATOM   1460  H   THR    93       1.315 -37.583 -26.871  0.00-21.00           H  
ATOM   1461  CA  THR    93       0.850 -35.602 -26.072  0.00-21.00           C  
ATOM   1462  HA  THR    93      -0.141 -35.229 -26.139  0.00-21.00           H  
ATOM   1463  CB  THR    93       0.948 -36.254 -24.637  0.00-21.00           C  
ATOM   1464  HB  THR    93       1.910 -36.862 -24.423  0.00-21.00           H  
ATOM   1465  CG2 THR    93       0.778 -35.360 -23.445  0.00-21.00           C  
ATOM   1466 HG21 THR    93      -0.244 -34.915 -23.383  0.00-21.00           H  
ATOM   1467 HG22 THR    93       1.431 -34.469 -23.537  0.00-21.00           H  
ATOM   1468 HG23 THR    93       0.926 -35.826 -22.469  0.00-21.00           H  
ATOM   1469  OG1 THR    93      -0.007 -37.287 -24.493  0.00-21.00           O  
ATOM   1470  HG1 THR    93       0.399 -37.944 -25.088  0.00-21.00           H  
ATOM   1471  C   THR    93       1.776 -34.413 -26.260  0.00-21.00           C  
ATOM   1472  O   THR    93       2.993 -34.631 -26.323  0.00-21.00           O  
ATOM   1473  N   PRO    94       1.278 -33.163 -26.676  0.00-21.00           N  
ATOM   1474  CD  PRO    94      -0.135 -32.801 -26.860  0.00-21.00           C  
ATOM   1475  HD2 PRO    94      -0.438 -33.295 -27.777  0.00-21.00           H  
ATOM   1476  HD3 PRO    94      -0.739 -33.021 -25.920  0.00-21.00           H  
ATOM   1477  CG  PRO    94      -0.117 -31.275 -27.256  0.00-21.00           C  
ATOM   1478  HG2 PRO    94      -0.945 -30.991 -27.848  0.00-21.00           H  
ATOM   1479  HG3 PRO    94      -0.121 -30.659 -26.345  0.00-21.00           H  
ATOM   1480  CB  PRO    94       1.230 -31.146 -27.889  0.00-21.00           C  
ATOM   1481  HB2 PRO    94       1.461 -30.100 -27.755  0.00-21.00           H  
ATOM   1482  HB3 PRO    94       1.188 -31.454 -28.956  0.00-21.00           H  
ATOM   1483  CA  PRO    94       2.108 -32.080 -27.070  0.00-21.00           C  
ATOM   1484  HA  PRO    94       2.889 -32.368 -27.737  0.00-21.00           H  
ATOM   1485  C   PRO    94       2.846 -31.541 -25.873  0.00-21.00           C  
ATOM   1486  O   PRO    94       4.017 -31.183 -25.959  0.00-21.00           O  
ATOM   1487  N   VAL    95       2.222 -31.622 -24.670  0.00-21.00           N  
ATOM   1488  H   VAL    95       1.257 -31.851 -24.667  0.00-21.00           H  
ATOM   1489  CA  VAL    95       2.910 -31.276 -23.383  0.00-21.00           C  
ATOM   1490  HA  VAL    95       3.891 -31.649 -23.493  0.00-21.00           H  
ATOM   1491  CB  VAL    95       2.968 -29.670 -23.296  0.00-21.00           C  
ATOM   1492  HB  VAL    95       3.606 -29.413 -24.188  0.00-21.00           H  
ATOM   1493  CG1 VAL    95       1.571 -28.978 -23.467  0.00-21.00           C  
ATOM   1494 HG11 VAL    95       0.910 -29.350 -22.670  0.00-21.00           H  
ATOM   1495 HG12 VAL    95       1.088 -29.283 -24.394  0.00-21.00           H  
ATOM   1496 HG13 VAL    95       1.518 -27.871 -23.324  0.00-21.00           H  
ATOM   1497  CG2 VAL    95       3.657 -29.061 -22.038  0.00-21.00           C  
ATOM   1498 HG21 VAL    95       4.669 -29.517 -22.011  0.00-21.00           H  
ATOM   1499 HG22 VAL    95       3.179 -29.360 -21.124  0.00-21.00           H  
ATOM   1500 HG23 VAL    95       3.704 -28.002 -21.875  0.00-21.00           H  
ATOM   1501  C   VAL    95       2.275 -31.865 -22.135  0.00-21.00           C  
ATOM   1502  O   VAL    95       1.085 -32.221 -22.170  0.00-21.00           O  
ATOM   1503  N   LEU    96       3.087 -31.945 -21.098  0.00-21.00           N  
ATOM   1504  H   LEU    96       4.039 -31.653 -21.197  0.00-21.00           H  
ATOM   1505  CA  LEU    96       2.736 -32.499 -19.828  0.00-21.00           C  
ATOM   1506  HA  LEU    96       1.645 -32.523 -19.816  0.00-21.00           H  
ATOM   1507  CB  LEU    96       3.455 -33.925 -19.600  0.00-21.00           C  
ATOM   1508  HB2 LEU    96       3.302 -34.514 -20.537  0.00-21.00           H  
ATOM   1509  HB3 LEU    96       4.538 -33.851 -19.579  0.00-21.00           H  
ATOM   1510  CG  LEU    96       3.037 -34.868 -18.455  0.00-21.00           C  
ATOM   1511  HG  LEU    96       2.907 -34.429 -17.450  0.00-21.00           H  
ATOM   1512  CD1 LEU    96       1.662 -35.478 -18.809  0.00-21.00           C  
ATOM   1513 HD11 LEU    96       1.233 -36.039 -18.048  0.00-21.00           H  
ATOM   1514 HD12 LEU    96       0.907 -34.752 -18.868  0.00-21.00           H  
ATOM   1515 HD13 LEU    96       1.745 -36.027 -19.767  0.00-21.00           H  
ATOM   1516  CD2 LEU    96       4.106 -35.971 -18.339  0.00-21.00           C  
ATOM   1517 HD21 LEU    96       3.771 -36.835 -17.732  0.00-21.00           H  
ATOM   1518 HD22 LEU    96       4.869 -35.624 -17.716  0.00-21.00           H  
ATOM   1519 HD23 LEU    96       4.542 -36.268 -19.282  0.00-21.00           H  
ATOM   1520  C   LEU    96       3.083 -31.481 -18.724  0.00-21.00           C  
ATOM   1521  O   LEU    96       4.257 -31.086 -18.569  0.00-21.00           O  
ATOM   1522  N   ALA    97       2.038 -30.942 -18.081  0.00-21.00           N  
ATOM   1523  H   ALA    97       1.092 -31.278 -18.206  0.00-21.00           H  
ATOM   1524  CA  ALA    97       2.035 -30.004 -16.991  0.00-21.00           C  
ATOM   1525  HA  ALA    97       3.049 -29.566 -17.071  0.00-21.00           H  
ATOM   1526  CB  ALA    97       1.096 -28.804 -17.115  0.00-21.00           C  
ATOM   1527  HB1 ALA    97       1.316 -28.200 -17.995  0.00-21.00           H  
ATOM   1528  HB2 ALA    97       1.377 -28.083 -16.295  0.00-21.00           H  
ATOM   1529  HB3 ALA    97       0.011 -28.808 -17.071  0.00-21.00           H  
ATOM   1530  C   ALA    97       1.897 -30.764 -15.671  0.00-21.00           C  
ATOM   1531  O   ALA    97       0.780 -31.169 -15.344  0.00-21.00           O  
ATOM   1532  N   VAL    98       3.012 -30.973 -14.904  0.00-21.00           N  
ATOM   1533  H   VAL    98       3.895 -30.448 -15.152  0.00-21.00           H  
ATOM   1534  CA  VAL    98       2.865 -31.534 -13.572  0.00-21.00           C  
ATOM   1535  HA  VAL    98       1.979 -32.178 -13.523  0.00-21.00           H  
ATOM   1536  CB  VAL    98       4.017 -32.508 -13.219  0.00-21.00           C  
ATOM   1537  HB  VAL    98       4.933 -31.988 -13.350  0.00-21.00           H  
ATOM   1538  CG1 VAL    98       4.042 -33.006 -11.731  0.00-21.00           C  
ATOM   1539 HG11 VAL    98       4.219 -32.229 -11.011  0.00-21.00           H  
ATOM   1540 HG12 VAL    98       4.823 -33.748 -11.469  0.00-21.00           H  
ATOM   1541 HG13 VAL    98       3.083 -33.497 -11.475  0.00-21.00           H  
ATOM   1542  CG2 VAL    98       4.063 -33.702 -14.137  0.00-21.00           C  
ATOM   1543 HG21 VAL    98       4.878 -34.394 -13.863  0.00-21.00           H  
ATOM   1544 HG22 VAL    98       4.345 -33.391 -15.188  0.00-21.00           H  
ATOM   1545 HG23 VAL    98       3.043 -34.165 -14.144  0.00-21.00           H  
ATOM   1546  C   VAL    98       2.968 -30.262 -12.728  0.00-21.00           C  
ATOM   1547  O   VAL    98       3.832 -29.381 -12.829  0.00-21.00           O  
ATOM   1548  N   LEU    99       2.020 -30.166 -11.808  0.00-21.00           N  
ATOM   1549  H   LEU    99       1.266 -30.764 -11.974  0.00-21.00           H  
ATOM   1550  CA  LEU    99       1.937 -29.034 -10.860  0.00-21.00           C  
ATOM   1551  HA  LEU    99       2.776 -28.314 -10.996  0.00-21.00           H  
ATOM   1552  CB  LEU    99       0.570 -28.354 -11.016  0.00-21.00           C  
ATOM   1553  HB2 LEU    99      -0.178 -29.132 -10.866  0.00-21.00           H  
ATOM   1554  HB3 LEU    99       0.367 -27.597 -10.274  0.00-21.00           H  
ATOM   1555  CG  LEU    99       0.323 -27.919 -12.455  0.00-21.00           C  
ATOM   1556  HG  LEU    99       0.636 -28.760 -13.087  0.00-21.00           H  
ATOM   1557  CD1 LEU    99      -1.132 -27.417 -12.817  0.00-21.00           C  
ATOM   1558 HD11 LEU    99      -1.770 -28.274 -12.550  0.00-21.00           H  
ATOM   1559 HD12 LEU    99      -1.365 -26.565 -12.193  0.00-21.00           H  
ATOM   1560 HD13 LEU    99      -1.246 -27.110 -13.915  0.00-21.00           H  
ATOM   1561  CD2 LEU    99       1.381 -26.843 -12.850  0.00-21.00           C  
ATOM   1562 HD21 LEU    99       1.370 -26.041 -12.137  0.00-21.00           H  
ATOM   1563 HD22 LEU    99       2.439 -27.074 -12.930  0.00-21.00           H  
ATOM   1564 HD23 LEU    99       1.073 -26.443 -13.811  0.00-21.00           H  
ATOM   1565  C   LEU    99       2.211 -29.482  -9.441  0.00-21.00           C  
ATOM   1566  O   LEU    99       2.129 -28.606  -8.575  0.00-21.00           O  
ATOM   1567  N   ALA   100       2.596 -30.728  -9.177  0.00-21.00           N  
ATOM   1568  H   ALA   100       2.778 -31.299 -10.015  0.00-21.00           H  
ATOM   1569  CA  ALA   100       2.771 -31.329  -7.860  0.00-21.00           C  
ATOM   1570  HA  ALA   100       1.933 -30.960  -7.301  0.00-21.00           H  
ATOM   1571  CB  ALA   100       2.771 -32.846  -8.197  0.00-21.00           C  
ATOM   1572  HB1 ALA   100       2.704 -33.494  -7.352  0.00-21.00           H  
ATOM   1573  HB2 ALA   100       3.626 -33.122  -8.835  0.00-21.00           H  
ATOM   1574  HB3 ALA   100       1.896 -33.111  -8.757  0.00-21.00           H  
ATOM   1575  C   ALA   100       4.167 -30.935  -7.361  0.00-21.00           C  
ATOM   1576  O   ALA   100       5.082 -30.869  -8.108  0.00-21.00           O  
ATOM   1577  N   SER   101       4.223 -30.539  -6.070  0.00-21.00           N  
ATOM   1578  H   SER   101       3.381 -30.551  -5.550  0.00-21.00           H  
ATOM   1579  CA  SER   101       5.393 -30.020  -5.419  0.00-21.00           C  
ATOM   1580  HA  SER   101       6.000 -29.619  -6.210  0.00-21.00           H  
ATOM   1581  CB  SER   101       4.987 -28.906  -4.416  0.00-21.00           C  
ATOM   1582  HB2 SER   101       4.432 -28.089  -4.854  0.00-21.00           H  
ATOM   1583  HB3 SER   101       5.921 -28.519  -4.039  0.00-21.00           H  
ATOM   1584  OG  SER   101       4.212 -29.392  -3.348  0.00-21.00           O  
ATOM   1585  HG  SER   101       3.482 -29.952  -3.683  0.00-21.00           H  
ATOM   1586  C   SER   101       6.333 -31.096  -4.859  0.00-21.00           C  
ATOM   1587  O   SER   101       5.857 -32.198  -4.550  0.00-21.00           O  
ATOM   1588  N   SER   102       7.635 -30.835  -4.751  0.00-21.00           N  
ATOM   1589  H   SER   102       7.887 -29.861  -5.076  0.00-21.00           H  
ATOM   1590  CA  SER   102       8.681 -31.822  -4.462  0.00-21.00           C  
ATOM   1591  HA  SER   102       8.761 -32.479  -5.374  0.00-21.00           H  
ATOM   1592  CB  SER   102      10.008 -31.071  -4.236  0.00-21.00           C  
ATOM   1593  HB2 SER   102       9.901 -30.450  -3.349  0.00-21.00           H  
ATOM   1594  HB3 SER   102      10.308 -30.430  -4.978  0.00-21.00           H  
ATOM   1595  OG  SER   102      11.074 -31.851  -3.833  0.00-21.00           O  
ATOM   1596  HG  SER   102      11.187 -32.548  -4.537  0.00-21.00           H  
ATOM   1597  C   SER   102       8.341 -32.757  -3.235  0.00-21.00           C  
ATOM   1598  O   SER   102       8.393 -33.940  -3.407  0.00-21.00           O  
ATOM   1599  N   SER   103       7.743 -32.229  -2.108  0.00-21.00           N  
ATOM   1600  H   SER   103       7.857 -31.193  -1.998  0.00-21.00           H  
ATOM   1601  CA  SER   103       7.437 -32.822  -0.819  0.00-21.00           C  
ATOM   1602  HA  SER   103       8.264 -33.489  -0.668  0.00-21.00           H  
ATOM   1603  CB  SER   103       7.411 -31.813   0.319  0.00-21.00           C  
ATOM   1604  HB2 SER   103       7.239 -32.259   1.284  0.00-21.00           H  
ATOM   1605  HB3 SER   103       8.303 -31.130   0.401  0.00-21.00           H  
ATOM   1606  OG  SER   103       6.365 -30.959   0.157  0.00-21.00           O  
ATOM   1607  HG  SER   103       6.724 -30.261  -0.447  0.00-21.00           H  
ATOM   1608  C   SER   103       6.173 -33.685  -0.830  0.00-21.00           C  
ATOM   1609  O   SER   103       6.016 -34.553   0.033  0.00-21.00           O  
ATOM   1610  N   GLU   104       5.302 -33.542  -1.898  0.00-21.00           N  
ATOM   1611  H   GLU   104       5.542 -32.681  -2.438  0.00-21.00           H  
ATOM   1612  CA  GLU   104       4.191 -34.407  -2.298  0.00-21.00           C  
ATOM   1613  HA  GLU   104       3.580 -34.735  -1.433  0.00-21.00           H  
ATOM   1614  CB  GLU   104       3.313 -33.636  -3.348  0.00-21.00           C  
ATOM   1615  HB2 GLU   104       3.826 -33.585  -4.294  0.00-21.00           H  
ATOM   1616  HB3 GLU   104       2.398 -34.283  -3.511  0.00-21.00           H  
ATOM   1617  CG  GLU   104       2.722 -32.358  -2.724  0.00-21.00           C  
ATOM   1618  HG2 GLU   104       3.492 -31.704  -2.213  0.00-21.00           H  
ATOM   1619  HG3 GLU   104       2.005 -32.706  -1.990  0.00-21.00           H  
ATOM   1620  CD  GLU   104       1.811 -31.671  -3.690  0.00-21.00           C  
ATOM   1621  OE1 GLU   104       2.228 -30.681  -4.284  0.00-21.00           O  
ATOM   1622  OE2 GLU   104       0.596 -32.014  -3.801  0.00-21.00           O  
ATOM   1623  C   GLU   104       4.667 -35.776  -2.783  0.00-21.00           C  
ATOM   1624  O   GLU   104       4.353 -36.825  -2.254  0.00-21.00           O  
ATOM   1625  N   ILE   105       5.537 -35.760  -3.773  0.00-21.00           N  
ATOM   1626  H   ILE   105       5.833 -34.883  -4.121  0.00-21.00           H  
ATOM   1627  CA  ILE   105       6.296 -36.813  -4.427  0.00-21.00           C  
ATOM   1628  HA  ILE   105       5.564 -37.568  -4.649  0.00-21.00           H  
ATOM   1629  CB  ILE   105       6.885 -36.218  -5.715  0.00-21.00           C  
ATOM   1630  HB  ILE   105       7.551 -35.399  -5.363  0.00-21.00           H  
ATOM   1631  CG2 ILE   105       7.737 -37.203  -6.490  0.00-21.00           C  
ATOM   1632 HG21 ILE   105       8.601 -37.576  -5.900  0.00-21.00           H  
ATOM   1633 HG22 ILE   105       7.028 -37.930  -6.797  0.00-21.00           H  
ATOM   1634 HG23 ILE   105       8.111 -36.915  -7.423  0.00-21.00           H  
ATOM   1635  CG1 ILE   105       5.845 -35.482  -6.624  0.00-21.00           C  
ATOM   1636 HG12 ILE   105       5.143 -34.901  -6.086  0.00-21.00           H  
ATOM   1637 HG13 ILE   105       5.194 -36.216  -7.169  0.00-21.00           H  
ATOM   1638  CD1 ILE   105       6.475 -34.644  -7.776  0.00-21.00           C  
ATOM   1639 HD11 ILE   105       7.009 -33.753  -7.463  0.00-21.00           H  
ATOM   1640 HD12 ILE   105       5.588 -34.383  -8.388  0.00-21.00           H  
ATOM   1641 HD13 ILE   105       7.080 -35.168  -8.472  0.00-21.00           H  
ATOM   1642  C   ILE   105       7.300 -37.515  -3.474  0.00-21.00           C  
ATOM   1643  O   ILE   105       7.451 -38.776  -3.481  0.00-21.00           O  
ATOM   1644  N   ALA   106       7.884 -36.738  -2.538  0.00-21.00           N  
ATOM   1645  H   ALA   106       7.694 -35.759  -2.448  0.00-21.00           H  
ATOM   1646  CA  ALA   106       8.973 -37.141  -1.639  0.00-21.00           C  
ATOM   1647  HA  ALA   106       9.541 -38.015  -2.104  0.00-21.00           H  
ATOM   1648  CB  ALA   106      10.001 -36.074  -1.417  0.00-21.00           C  
ATOM   1649  HB1 ALA   106      11.003 -36.471  -0.986  0.00-21.00           H  
ATOM   1650  HB2 ALA   106      10.192 -35.575  -2.337  0.00-21.00           H  
ATOM   1651  HB3 ALA   106       9.512 -35.281  -0.847  0.00-21.00           H  
ATOM   1652  C   ALA   106       8.451 -37.717  -0.351  0.00-21.00           C  
ATOM   1653  O   ALA   106       9.120 -38.485   0.266  0.00-21.00           O  
ATOM   1654  N   ASN   107       7.151 -37.492  -0.121  0.00-21.00           N  
ATOM   1655  H   ASN   107       6.624 -36.885  -0.744  0.00-21.00           H  
ATOM   1656  CA  ASN   107       6.340 -38.165   0.832  0.00-21.00           C  
ATOM   1657  HA  ASN   107       6.991 -38.185   1.723  0.00-21.00           H  
ATOM   1658  CB  ASN   107       5.147 -37.251   1.217  0.00-21.00           C  
ATOM   1659  HB2 ASN   107       4.715 -36.774   0.334  0.00-21.00           H  
ATOM   1660  HB3 ASN   107       5.552 -36.412   1.718  0.00-21.00           H  
ATOM   1661  CG  ASN   107       4.073 -37.735   2.133  0.00-21.00           C  
ATOM   1662  OD1 ASN   107       4.111 -38.840   2.618  0.00-21.00           O  
ATOM   1663  ND2 ASN   107       3.053 -37.002   2.354  0.00-21.00           N  
ATOM   1664 HD21 ASN   107       2.958 -36.007   2.031  0.00-21.00           H  
ATOM   1665 HD22 ASN   107       2.378 -37.453   2.962  0.00-21.00           H  
ATOM   1666  C   ASN   107       5.890 -39.544   0.320  0.00-21.00           C  
ATOM   1667  O   ASN   107       5.112 -39.662  -0.639  0.00-21.00           O  
ATOM   1668  N   GLN   108       6.461 -40.594   0.951  0.00-21.00           N  
ATOM   1669  H   GLN   108       6.895 -40.402   1.830  0.00-21.00           H  
ATOM   1670  CA  GLN   108       6.296 -41.977   0.676  0.00-21.00           C  
ATOM   1671  HA  GLN   108       6.331 -42.092  -0.439  0.00-21.00           H  
ATOM   1672  CB  GLN   108       7.474 -42.757   1.286  0.00-21.00           C  
ATOM   1673  HB2 GLN   108       7.588 -42.473   2.293  0.00-21.00           H  
ATOM   1674  HB3 GLN   108       7.223 -43.783   1.368  0.00-21.00           H  
ATOM   1675  CG  GLN   108       8.902 -42.599   0.601  0.00-21.00           C  
ATOM   1676  HG2 GLN   108       9.676 -43.089   1.172  0.00-21.00           H  
ATOM   1677  HG3 GLN   108       9.157 -41.559   0.753  0.00-21.00           H  
ATOM   1678  CD  GLN   108       8.861 -42.853  -0.953  0.00-21.00           C  
ATOM   1679  OE1 GLN   108       8.198 -43.713  -1.395  0.00-21.00           O  
ATOM   1680  NE2 GLN   108       9.543 -42.045  -1.705  0.00-21.00           N  
ATOM   1681 HE21 GLN   108       9.229 -41.976  -2.684  0.00-21.00           H  
ATOM   1682 HE22 GLN   108      10.105 -41.284  -1.314  0.00-21.00           H  
ATOM   1683  C   GLN   108       4.915 -42.451   1.148  0.00-21.00           C  
ATOM   1684  O   GLN   108       4.407 -43.454   0.647  0.00-21.00           O  
ATOM   1685  N   ARG   109       4.372 -41.778   2.166  0.00-21.00           N  
ATOM   1686  H   ARG   109       4.857 -40.890   2.545  0.00-21.00           H  
ATOM   1687  CA  ARG   109       3.085 -42.089   2.769  0.00-21.00           C  
ATOM   1688  HA  ARG   109       3.114 -43.175   3.101  0.00-21.00           H  
ATOM   1689  CB  ARG   109       2.762 -41.110   3.904  0.00-21.00           C  
ATOM   1690  HB2 ARG   109       1.889 -41.462   4.424  0.00-21.00           H  
ATOM   1691  HB3 ARG   109       2.258 -40.228   3.598  0.00-21.00           H  
ATOM   1692  CG  ARG   109       3.866 -40.930   5.067  0.00-21.00           C  
ATOM   1693  HG2 ARG   109       4.064 -41.948   5.468  0.00-21.00           H  
ATOM   1694  HG3 ARG   109       4.897 -40.698   4.718  0.00-21.00           H  
ATOM   1695  CD  ARG   109       3.233 -40.001   6.189  0.00-21.00           C  
ATOM   1696  HD2 ARG   109       4.005 -39.989   7.006  0.00-21.00           H  
ATOM   1697  HD3 ARG   109       2.344 -40.476   6.591  0.00-21.00           H  
ATOM   1698  NE  ARG   109       2.993 -38.646   5.730  0.00-21.00           N  
ATOM   1699  HE  ARG   109       3.829 -38.149   5.531  0.00-21.00           H  
ATOM   1700  CZ  ARG   109       1.885 -37.878   5.760  0.00-21.00           C  
ATOM   1701  NH1 ARG   109       0.736 -38.454   6.043  0.00-21.00           N  
ATOM   1702 HH11 ARG   109      -0.151 -37.920   6.148  0.00-21.00           H  
ATOM   1703 HH12 ARG   109       0.637 -39.433   6.337  0.00-21.00           H  
ATOM   1704  NH2 ARG   109       1.902 -36.576   5.483  0.00-21.00           N  
ATOM   1705 HH21 ARG   109       1.045 -35.940   5.469  0.00-21.00           H  
ATOM   1706 HH22 ARG   109       2.842 -36.040   5.501  0.00-21.00           H  
ATOM   1707  C   ARG   109       2.033 -41.846   1.671  0.00-21.00           C  
ATOM   1708  O   ARG   109       1.044 -42.516   1.632  0.00-21.00           O  
ATOM   1709  N   PHE   110       2.124 -40.759   0.931  0.00-21.00           N  
ATOM   1710  H   PHE   110       2.908 -40.147   1.125  0.00-21.00           H  
ATOM   1711  CA  PHE   110       1.222 -40.477  -0.163  0.00-21.00           C  
ATOM   1712  HA  PHE   110       0.242 -40.457   0.260  0.00-21.00           H  
ATOM   1713  CB  PHE   110       1.493 -39.036  -0.800  0.00-21.00           C  
ATOM   1714  HB2 PHE   110       0.898 -38.946  -1.672  0.00-21.00           H  
ATOM   1715  HB3 PHE   110       2.562 -38.901  -0.990  0.00-21.00           H  
ATOM   1716  CG  PHE   110       1.099 -37.780  -0.028  0.00-21.00           C  
ATOM   1717  CD1 PHE   110       1.336 -36.521  -0.639  0.00-21.00           C  
ATOM   1718  HD1 PHE   110       1.923 -36.416  -1.486  0.00-21.00           H  
ATOM   1719  CE1 PHE   110       0.842 -35.337  -0.129  0.00-21.00           C  
ATOM   1720  HE1 PHE   110       1.130 -34.340  -0.524  0.00-21.00           H  
ATOM   1721  CZ  PHE   110       0.152 -35.378   1.133  0.00-21.00           C  
ATOM   1722  HZ  PHE   110      -0.217 -34.553   1.652  0.00-21.00           H  
ATOM   1723  CE2 PHE   110      -0.019 -36.601   1.785  0.00-21.00           C  
ATOM   1724  HE2 PHE   110      -0.639 -36.618   2.711  0.00-21.00           H  
ATOM   1725  CD2 PHE   110       0.328 -37.807   1.178  0.00-21.00           C  
ATOM   1726  HD2 PHE   110       0.001 -38.712   1.691  0.00-21.00           H  
ATOM   1727  C   PHE   110       1.368 -41.505  -1.361  0.00-21.00           C  
ATOM   1728  O   PHE   110       0.430 -41.709  -2.085  0.00-21.00           O  
ATOM   1729  N   GLY   111       2.512 -42.158  -1.555  0.00-21.00           N  
ATOM   1730  H   GLY   111       3.345 -41.908  -1.029  0.00-21.00           H  
ATOM   1731  CA  GLY   111       2.848 -43.178  -2.590  0.00-21.00           C  
ATOM   1732  HA2 GLY   111       3.919 -43.301  -2.430  0.00-21.00           H  
ATOM   1733  HA3 GLY   111       2.322 -44.144  -2.284  0.00-21.00           H  
ATOM   1734  C   GLY   111       2.704 -42.598  -4.022  0.00-21.00           C  
ATOM   1735  O   GLY   111       1.840 -42.923  -4.801  0.00-21.00           O  
ATOM   1736  N   MET   112       3.607 -41.687  -4.229  0.00-21.00           N  
ATOM   1737  H   MET   112       4.451 -41.699  -3.651  0.00-21.00           H  
ATOM   1738  CA  MET   112       3.714 -40.852  -5.442  0.00-21.00           C  
ATOM   1739  HA  MET   112       2.903 -41.116  -6.055  0.00-21.00           H  
ATOM   1740  CB  MET   112       3.565 -39.347  -5.230  0.00-21.00           C  
ATOM   1741  HB2 MET   112       4.118 -38.996  -4.400  0.00-21.00           H  
ATOM   1742  HB3 MET   112       3.816 -38.742  -6.075  0.00-21.00           H  
ATOM   1743  CG  MET   112       2.084 -39.013  -4.864  0.00-21.00           C  
ATOM   1744  HG2 MET   112       1.433 -39.076  -5.765  0.00-21.00           H  
ATOM   1745  HG3 MET   112       1.783 -39.759  -4.043  0.00-21.00           H  
ATOM   1746  SD  MET   112       1.632 -37.450  -4.072  0.00-21.00           S  
ATOM   1747  CE  MET   112       1.608 -36.298  -5.544  0.00-21.00           C  
ATOM   1748  HE1 MET   112       1.332 -35.344  -5.268  0.00-21.00           H  
ATOM   1749  HE2 MET   112       0.938 -36.578  -6.252  0.00-21.00           H  
ATOM   1750  HE3 MET   112       2.586 -36.204  -6.017  0.00-21.00           H  
ATOM   1751  C   MET   112       5.005 -41.174  -6.250  0.00-21.00           C  
ATOM   1752  O   MET   112       6.022 -40.613  -5.840  0.00-21.00           O  
ATOM   1753  N   PRO   113       4.980 -42.146  -7.223  0.00-21.00           N  
ATOM   1754  CD  PRO   113       3.885 -42.862  -7.742  0.00-21.00           C  
ATOM   1755  HD2 PRO   113       3.688 -43.685  -7.093  0.00-21.00           H  
ATOM   1756  HD3 PRO   113       3.026 -42.234  -7.948  0.00-21.00           H  
ATOM   1757  CG  PRO   113       4.352 -43.431  -9.089  0.00-21.00           C  
ATOM   1758  HG2 PRO   113       4.173 -42.782 -10.009  0.00-21.00           H  
ATOM   1759  HG3 PRO   113       3.903 -44.423  -9.302  0.00-21.00           H  
ATOM   1760  CB  PRO   113       5.832 -43.504  -8.979  0.00-21.00           C  
ATOM   1761  HB2 PRO   113       6.065 -44.490  -8.535  0.00-21.00           H  
ATOM   1762  HB3 PRO   113       6.425 -43.479  -9.978  0.00-21.00           H  
ATOM   1763  CA  PRO   113       6.175 -42.380  -7.992  0.00-21.00           C  
ATOM   1764  HA  PRO   113       6.952 -42.788  -7.315  0.00-21.00           H  
ATOM   1765  C   PRO   113       6.768 -41.195  -8.702  0.00-21.00           C  
ATOM   1766  O   PRO   113       5.998 -40.445  -9.347  0.00-21.00           O  
ATOM   1767  N   ASP   114       8.094 -41.007  -8.507  0.00-21.00           N  
ATOM   1768  H   ASP   114       8.609 -41.758  -8.054  0.00-21.00           H  
ATOM   1769  CA  ASP   114       8.837 -39.860  -8.951  0.00-21.00           C  
ATOM   1770  HA  ASP   114       8.189 -39.009  -8.858  0.00-21.00           H  
ATOM   1771  CB  ASP   114      10.099 -39.837  -8.126  0.00-21.00           C  
ATOM   1772  HB2 ASP   114      10.828 -40.609  -8.105  0.00-21.00           H  
ATOM   1773  HB3 ASP   114       9.699 -39.875  -7.129  0.00-21.00           H  
ATOM   1774  CG  ASP   114      10.909 -38.525  -8.242  0.00-21.00           C  
ATOM   1775  OD1 ASP   114      12.003 -38.405  -7.655  0.00-21.00           O  
ATOM   1776  OD2 ASP   114      10.368 -37.499  -8.785  0.00-21.00           O  
ATOM   1777  C   ASP   114       9.167 -40.245 -10.413  0.00-21.00           C  
ATOM   1778  O   ASP   114      10.271 -40.620 -10.810  0.00-21.00           O  
ATOM   1779  N   TYR   115       8.106 -40.245 -11.239  0.00-21.00           N  
ATOM   1780  H   TYR   115       7.231 -40.039 -10.809  0.00-21.00           H  
ATOM   1781  CA  TYR   115       8.029 -40.990 -12.477  0.00-21.00           C  
ATOM   1782  HA  TYR   115       8.584 -41.918 -12.284  0.00-21.00           H  
ATOM   1783  CB  TYR   115       6.583 -41.539 -12.712  0.00-21.00           C  
ATOM   1784  HB2 TYR   115       6.719 -42.235 -13.536  0.00-21.00           H  
ATOM   1785  HB3 TYR   115       6.176 -42.101 -11.771  0.00-21.00           H  
ATOM   1786  CG  TYR   115       5.629 -40.470 -13.310  0.00-21.00           C  
ATOM   1787  CD1 TYR   115       5.465 -40.339 -14.687  0.00-21.00           C  
ATOM   1788  HD1 TYR   115       5.847 -41.101 -15.349  0.00-21.00           H  
ATOM   1789  CE1 TYR   115       4.526 -39.535 -15.241  0.00-21.00           C  
ATOM   1790  HE1 TYR   115       4.474 -39.692 -16.326  0.00-21.00           H  
ATOM   1791  CZ  TYR   115       3.754 -38.741 -14.406  0.00-21.00           C  
ATOM   1792  OH  TYR   115       2.754 -38.054 -14.953  0.00-21.00           O  
ATOM   1793  HH  TYR   115       2.374 -37.318 -14.440  0.00-21.00           H  
ATOM   1794  CE2 TYR   115       3.846 -38.785 -13.008  0.00-21.00           C  
ATOM   1795  HE2 TYR   115       3.285 -38.196 -12.427  0.00-21.00           H  
ATOM   1796  CD2 TYR   115       4.794 -39.680 -12.446  0.00-21.00           C  
ATOM   1797  HD2 TYR   115       4.807 -39.857 -11.378  0.00-21.00           H  
ATOM   1798  C   TYR   115       8.724 -40.450 -13.633  0.00-21.00           C  
ATOM   1799  O   TYR   115       9.123 -41.182 -14.560  0.00-21.00           O  
ATOM   1800  N   PHE   116       8.751 -39.102 -13.744  0.00-21.00           N  
ATOM   1801  H   PHE   116       8.197 -38.548 -13.118  0.00-21.00           H  
ATOM   1802  CA  PHE   116       9.241 -38.381 -14.929  0.00-21.00           C  
ATOM   1803  HA  PHE   116       9.365 -38.999 -15.833  0.00-21.00           H  
ATOM   1804  CB  PHE   116       8.158 -37.340 -15.299  0.00-21.00           C  
ATOM   1805  HB2 PHE   116       8.443 -36.828 -16.172  0.00-21.00           H  
ATOM   1806  HB3 PHE   116       7.193 -37.721 -15.561  0.00-21.00           H  
ATOM   1807  CG  PHE   116       7.871 -36.284 -14.256  0.00-21.00           C  
ATOM   1808  CD1 PHE   116       7.075 -36.687 -13.178  0.00-21.00           C  
ATOM   1809  HD1 PHE   116       6.652 -37.635 -13.067  0.00-21.00           H  
ATOM   1810  CE1 PHE   116       6.926 -35.857 -12.069  0.00-21.00           C  
ATOM   1811  HE1 PHE   116       6.333 -36.164 -11.163  0.00-21.00           H  
ATOM   1812  CZ  PHE   116       7.590 -34.604 -12.084  0.00-21.00           C  
ATOM   1813  HZ  PHE   116       7.455 -33.891 -11.266  0.00-21.00           H  
ATOM   1814  CE2 PHE   116       8.342 -34.160 -13.201  0.00-21.00           C  
ATOM   1815  HE2 PHE   116       8.714 -33.142 -13.191  0.00-21.00           H  
ATOM   1816  CD2 PHE   116       8.468 -35.021 -14.279  0.00-21.00           C  
ATOM   1817  HD2 PHE   116       9.203 -34.740 -14.964  0.00-21.00           H  
ATOM   1818  C   PHE   116      10.658 -37.746 -14.795  0.00-21.00           C  
ATOM   1819  O   PHE   116      11.289 -37.449 -15.809  0.00-21.00           O  
ATOM   1820  N   ARG   117      11.123 -37.719 -13.591  0.00-21.00           N  
ATOM   1821  H   ARG   117      10.500 -38.036 -12.860  0.00-21.00           H  
ATOM   1822  CA  ARG   117      12.413 -37.101 -13.358  0.00-21.00           C  
ATOM   1823  HA  ARG   117      12.590 -36.335 -14.092  0.00-21.00           H  
ATOM   1824  CB  ARG   117      12.496 -36.446 -11.910  0.00-21.00           C  
ATOM   1825  HB2 ARG   117      12.343 -37.317 -11.201  0.00-21.00           H  
ATOM   1826  HB3 ARG   117      13.426 -36.027 -11.681  0.00-21.00           H  
ATOM   1827  CG  ARG   117      11.473 -35.300 -11.618  0.00-21.00           C  
ATOM   1828  HG2 ARG   117      10.462 -35.823 -11.605  0.00-21.00           H  
ATOM   1829  HG3 ARG   117      11.552 -34.764 -12.453  0.00-21.00           H  
ATOM   1830  CD  ARG   117      11.714 -34.555 -10.338  0.00-21.00           C  
ATOM   1831  HD2 ARG   117      12.555 -33.903 -10.521  0.00-21.00           H  
ATOM   1832  HD3 ARG   117      10.797 -33.966 -10.218  0.00-21.00           H  
ATOM   1833  NE  ARG   117      11.969 -35.459  -9.203  0.00-21.00           N  
ATOM   1834  HE  ARG   117      11.432 -36.367  -9.106  0.00-21.00           H  
ATOM   1835  CZ  ARG   117      12.811 -35.150  -8.153  0.00-21.00           C  
ATOM   1836  NH1 ARG   117      13.342 -33.890  -7.930  0.00-21.00           N  
ATOM   1837 HH11 ARG   117      14.127 -33.714  -7.262  0.00-21.00           H  
ATOM   1838 HH12 ARG   117      13.241 -33.127  -8.620  0.00-21.00           H  
ATOM   1839  NH2 ARG   117      13.114 -36.066  -7.224  0.00-21.00           N  
ATOM   1840 HH21 ARG   117      13.664 -35.943  -6.338  0.00-21.00           H  
ATOM   1841 HH22 ARG   117      12.773 -37.010  -7.375  0.00-21.00           H  
ATOM   1842  C   ARG   117      13.593 -38.052 -13.580  0.00-21.00           C  
ATOM   1843  O   ARG   117      14.684 -37.588 -13.695  0.00-21.00           O  
ATOM   1844  N   GLN   118      13.315 -39.377 -13.775  0.00-21.00           N  
ATOM   1845  H   GLN   118      12.394 -39.620 -14.013  0.00-21.00           H  
ATOM   1846  CA  GLN   118      14.247 -40.497 -13.891  0.00-21.00           C  
ATOM   1847  HA  GLN   118      15.194 -40.020 -14.154  0.00-21.00           H  
ATOM   1848  CB  GLN   118      14.298 -41.239 -12.518  0.00-21.00           C  
ATOM   1849  HB2 GLN   118      15.271 -41.764 -12.372  0.00-21.00           H  
ATOM   1850  HB3 GLN   118      14.383 -40.528 -11.719  0.00-21.00           H  
ATOM   1851  CG  GLN   118      13.029 -42.043 -12.137  0.00-21.00           C  
ATOM   1852  HG2 GLN   118      12.044 -41.549 -12.325  0.00-21.00           H  
ATOM   1853  HG3 GLN   118      12.925 -42.882 -12.831  0.00-21.00           H  
ATOM   1854  CD  GLN   118      13.160 -42.519 -10.724  0.00-21.00           C  
ATOM   1855  OE1 GLN   118      14.024 -43.348 -10.490  0.00-21.00           O  
ATOM   1856  NE2 GLN   118      12.331 -42.061  -9.816  0.00-21.00           N  
ATOM   1857 HE21 GLN   118      12.462 -42.292  -8.840  0.00-21.00           H  
ATOM   1858 HE22 GLN   118      11.604 -41.395  -9.977  0.00-21.00           H  
ATOM   1859  C   GLN   118      13.753 -41.449 -14.991  0.00-21.00           C  
ATOM   1860  O   GLN   118      12.545 -41.501 -15.257  0.00-21.00           O  
ATOM   1861  N   SER   119      14.618 -42.298 -15.553  0.00-21.00           N  
ATOM   1862  H   SER   119      15.466 -42.495 -14.966  0.00-21.00           H  
ATOM   1863  CA  SER   119      14.220 -43.307 -16.529  0.00-21.00           C  
ATOM   1864  HA  SER   119      13.411 -42.819 -17.028  0.00-21.00           H  
ATOM   1865  CB  SER   119      15.423 -43.637 -17.395  0.00-21.00           C  
ATOM   1866  HB2 SER   119      16.175 -44.066 -16.724  0.00-21.00           H  
ATOM   1867  HB3 SER   119      15.274 -44.428 -18.118  0.00-21.00           H  
ATOM   1868  OG  SER   119      15.940 -42.435 -17.980  0.00-21.00           O  
ATOM   1869  HG  SER   119      15.482 -41.704 -17.506  0.00-21.00           H  
ATOM   1870  C   SER   119      13.715 -44.525 -15.762  0.00-21.00           C  
ATOM   1871  O   SER   119      13.949 -44.669 -14.560  0.00-21.00           O  
ATOM   1872  N   GLY   120      13.059 -45.424 -16.442  0.00-21.00           N  
ATOM   1873  H   GLY   120      12.955 -45.303 -17.428  0.00-21.00           H  
ATOM   1874  CA  GLY   120      12.542 -46.603 -15.746  0.00-21.00           C  
ATOM   1875  HA2 GLY   120      13.288 -47.080 -15.249  0.00-21.00           H  
ATOM   1876  HA3 GLY   120      11.871 -46.305 -14.974  0.00-21.00           H  
ATOM   1877  C   GLY   120      11.777 -47.589 -16.757  0.00-21.00           C  
ATOM   1878  O   GLY   120      11.465 -47.252 -17.821  0.00-21.00           O  
ATOM   1879  N   THR   121      11.469 -48.779 -16.170  0.00-21.00           N  
ATOM   1880  H   THR   121      11.936 -49.051 -15.254  0.00-21.00           H  
ATOM   1881  CA  THR   121      10.643 -49.758 -16.819  0.00-21.00           C  
ATOM   1882  HA  THR   121      10.468 -49.459 -17.833  0.00-21.00           H  
ATOM   1883  CB  THR   121      11.480 -51.067 -16.870  0.00-21.00           C  
ATOM   1884  HB  THR   121      11.822 -51.425 -15.865  0.00-21.00           H  
ATOM   1885  CG2 THR   121      10.658 -52.194 -17.471  0.00-21.00           C  
ATOM   1886 HG21 THR   121       9.628 -51.903 -17.491  0.00-21.00           H  
ATOM   1887 HG22 THR   121      10.691 -53.103 -16.802  0.00-21.00           H  
ATOM   1888 HG23 THR   121      11.122 -52.524 -18.375  0.00-21.00           H  
ATOM   1889  OG1 THR   121      12.654 -50.871 -17.650  0.00-21.00           O  
ATOM   1890  HG1 THR   121      13.418 -51.023 -17.143  0.00-21.00           H  
ATOM   1891  C   THR   121       9.336 -49.985 -16.066  0.00-21.00           C  
ATOM   1892  O   THR   121       9.360 -50.292 -14.852  0.00-21.00           O  
ATOM   1893  N   TYR   122       8.242 -49.945 -16.846  0.00-21.00           N  
ATOM   1894  H   TYR   122       8.318 -49.749 -17.826  0.00-21.00           H  
ATOM   1895  CA  TYR   122       6.892 -50.166 -16.310  0.00-21.00           C  
ATOM   1896  HA  TYR   122       6.936 -50.622 -15.278  0.00-21.00           H  
ATOM   1897  CB  TYR   122       6.197 -48.837 -16.203  0.00-21.00           C  
ATOM   1898  HB2 TYR   122       5.327 -49.006 -15.603  0.00-21.00           H  
ATOM   1899  HB3 TYR   122       5.965 -48.524 -17.200  0.00-21.00           H  
ATOM   1900  CG  TYR   122       7.073 -47.749 -15.667  0.00-21.00           C  
ATOM   1901  CD1 TYR   122       8.053 -47.088 -16.426  0.00-21.00           C  
ATOM   1902  HD1 TYR   122       8.143 -47.257 -17.522  0.00-21.00           H  
ATOM   1903  CE1 TYR   122       9.026 -46.272 -15.812  0.00-21.00           C  
ATOM   1904  HE1 TYR   122       9.788 -45.816 -16.424  0.00-21.00           H  
ATOM   1905  CZ  TYR   122       8.883 -46.050 -14.388  0.00-21.00           C  
ATOM   1906  OH  TYR   122       9.816 -45.184 -13.747  0.00-21.00           O  
ATOM   1907  HH  TYR   122      10.493 -44.801 -14.347  0.00-21.00           H  
ATOM   1908  CE2 TYR   122       7.880 -46.714 -13.641  0.00-21.00           C  
ATOM   1909  HE2 TYR   122       7.896 -46.510 -12.533  0.00-21.00           H  
ATOM   1910  CD2 TYR   122       6.919 -47.447 -14.330  0.00-21.00           C  
ATOM   1911  HD2 TYR   122       6.297 -47.994 -13.672  0.00-21.00           H  
ATOM   1912  C   TYR   122       6.153 -51.167 -17.184  0.00-21.00           C  
ATOM   1913  O   TYR   122       5.510 -50.751 -18.146  0.00-21.00           O  
ATOM   1914  N   GLY   123       6.202 -52.490 -16.860  0.00-21.00           N  
ATOM   1915  H   GLY   123       6.535 -52.724 -15.942  0.00-21.00           H  
ATOM   1916  CA  GLY   123       5.590 -53.539 -17.691  0.00-21.00           C  
ATOM   1917  HA2 GLY   123       5.576 -54.499 -17.110  0.00-21.00           H  
ATOM   1918  HA3 GLY   123       4.537 -53.214 -17.933  0.00-21.00           H  
ATOM   1919  C   GLY   123       6.289 -53.668 -18.968  0.00-21.00           C  
ATOM   1920  O   GLY   123       7.559 -53.730 -19.066  0.00-21.00           O  
ATOM   1921  N   SER   124       5.587 -53.583 -20.118  0.00-21.00           N  
ATOM   1922  H   SER   124       4.606 -53.642 -20.036  0.00-21.00           H  
ATOM   1923  CA  SER   124       6.236 -53.569 -21.421  0.00-21.00           C  
ATOM   1924  HA  SER   124       7.078 -54.292 -21.380  0.00-21.00           H  
ATOM   1925  CB  SER   124       5.260 -54.201 -22.373  0.00-21.00           C  
ATOM   1926  HB2 SER   124       5.643 -54.294 -23.380  0.00-21.00           H  
ATOM   1927  HB3 SER   124       5.027 -55.210 -22.135  0.00-21.00           H  
ATOM   1928  OG  SER   124       4.016 -53.485 -22.505  0.00-21.00           O  
ATOM   1929  HG  SER   124       3.287 -53.981 -22.798  0.00-21.00           H  
ATOM   1930  C   SER   124       6.693 -52.230 -21.938  0.00-21.00           C  
ATOM   1931  O   SER   124       7.107 -52.087 -23.079  0.00-21.00           O  
ATOM   1932  N   ILE   125       6.624 -51.178 -21.111  0.00-21.00           N  
ATOM   1933  H   ILE   125       6.093 -51.391 -20.238  0.00-21.00           H  
ATOM   1934  CA  ILE   125       7.052 -49.836 -21.471  0.00-21.00           C  
ATOM   1935  HA  ILE   125       7.238 -49.987 -22.597  0.00-21.00           H  
ATOM   1936  CB  ILE   125       5.845 -48.883 -21.220  0.00-21.00           C  
ATOM   1937  HB  ILE   125       5.636 -48.984 -20.151  0.00-21.00           H  
ATOM   1938  CG2 ILE   125       6.400 -47.458 -21.532  0.00-21.00           C  
ATOM   1939 HG21 ILE   125       7.003 -47.409 -22.434  0.00-21.00           H  
ATOM   1940 HG22 ILE   125       5.527 -46.755 -21.622  0.00-21.00           H  
ATOM   1941 HG23 ILE   125       7.038 -47.105 -20.724  0.00-21.00           H  
ATOM   1942  CG1 ILE   125       4.675 -49.231 -22.069  0.00-21.00           C  
ATOM   1943 HG12 ILE   125       4.445 -50.290 -21.936  0.00-21.00           H  
ATOM   1944 HG13 ILE   125       4.957 -49.030 -23.115  0.00-21.00           H  
ATOM   1945  CD1 ILE   125       3.478 -48.300 -21.817  0.00-21.00           C  
ATOM   1946 HD11 ILE   125       3.264 -48.307 -20.748  0.00-21.00           H  
ATOM   1947 HD12 ILE   125       3.739 -47.285 -22.122  0.00-21.00           H  
ATOM   1948 HD13 ILE   125       2.685 -48.707 -22.432  0.00-21.00           H  
ATOM   1949  C   ILE   125       8.386 -49.436 -20.807  0.00-21.00           C  
ATOM   1950  O   ILE   125       8.591 -49.676 -19.648  0.00-21.00           O  
ATOM   1951  N   THR   126       9.256 -48.783 -21.575  0.00-21.00           N  
ATOM   1952  H   THR   126       8.914 -48.558 -22.468  0.00-21.00           H  
ATOM   1953  CA  THR   126      10.475 -48.277 -21.016  0.00-21.00           C  
ATOM   1954  HA  THR   126      10.472 -48.501 -19.979  0.00-21.00           H  
ATOM   1955  CB  THR   126      11.646 -48.909 -21.770  0.00-21.00           C  
ATOM   1956  HB  THR   126      12.568 -48.434 -21.401  0.00-21.00           H  
ATOM   1957  CG2 THR   126      11.821 -50.405 -21.432  0.00-21.00           C  
ATOM   1958 HG21 THR   126      11.233 -50.638 -20.520  0.00-21.00           H  
ATOM   1959 HG22 THR   126      11.422 -50.961 -22.230  0.00-21.00           H  
ATOM   1960 HG23 THR   126      12.907 -50.585 -21.344  0.00-21.00           H  
ATOM   1961  OG1 THR   126      11.590 -48.648 -23.149  0.00-21.00           O  
ATOM   1962  HG1 THR   126      12.364 -48.192 -23.462  0.00-21.00           H  
ATOM   1963  C   THR   126      10.450 -46.788 -21.291  0.00-21.00           C  
ATOM   1964  O   THR   126       9.908 -46.374 -22.300  0.00-21.00           O  
ATOM   1965  N   VAL   127      10.863 -46.005 -20.266  0.00-21.00           N  
ATOM   1966  H   VAL   127      11.441 -46.410 -19.547  0.00-21.00           H  
ATOM   1967  CA  VAL   127      10.915 -44.512 -20.374  0.00-21.00           C  
ATOM   1968  HA  VAL   127      10.576 -44.202 -21.387  0.00-21.00           H  
ATOM   1969  CB  VAL   127       9.919 -43.922 -19.386  0.00-21.00           C  
ATOM   1970  HB  VAL   127      10.148 -44.281 -18.366  0.00-21.00           H  
ATOM   1971  CG1 VAL   127      10.067 -42.391 -19.385  0.00-21.00           C  
ATOM   1972 HG11 VAL   127       9.190 -41.907 -18.912  0.00-21.00           H  
ATOM   1973 HG12 VAL   127      10.982 -41.980 -18.900  0.00-21.00           H  
ATOM   1974 HG13 VAL   127       9.913 -42.106 -20.467  0.00-21.00           H  
ATOM   1975  CG2 VAL   127       8.480 -44.386 -19.760  0.00-21.00           C  
ATOM   1976 HG21 VAL   127       7.952 -44.760 -18.848  0.00-21.00           H  
ATOM   1977 HG22 VAL   127       7.901 -43.622 -20.187  0.00-21.00           H  
ATOM   1978 HG23 VAL   127       8.553 -45.220 -20.396  0.00-21.00           H  
ATOM   1979  C   VAL   127      12.291 -43.961 -20.093  0.00-21.00           C  
ATOM   1980  O   VAL   127      13.050 -44.416 -19.219  0.00-21.00           O  
ATOM   1981  N   GLH   128      12.659 -42.965 -20.882  0.00-21.00           N  
ATOM   1982  H   GLH   128      11.935 -42.588 -21.483  0.00-21.00           H  
ATOM   1983  CA  GLH   128      13.903 -42.244 -20.788  0.00-21.00           C  
ATOM   1984  HA  GLH   128      14.513 -42.739 -19.935  0.00-21.00           H  
ATOM   1985  CB  GLH   128      14.732 -42.395 -22.070  0.00-21.00           C  
ATOM   1986  HB2 GLH   128      14.863 -43.365 -22.413  0.00-21.00           H  
ATOM   1987  HB3 GLH   128      14.139 -41.798 -22.756  0.00-21.00           H  
ATOM   1988  CG  GLH   128      16.087 -41.718 -21.993  0.00-21.00           C  
ATOM   1989  HG2 GLH   128      16.028 -40.758 -21.535  0.00-21.00           H  
ATOM   1990  HG3 GLH   128      16.807 -42.201 -21.245  0.00-21.00           H  
ATOM   1991  CD  GLH   128      16.776 -41.615 -23.356  0.00-21.00           C  
ATOM   1992  OE1 GLH   128      16.866 -42.841 -23.969  0.00-21.00           O  
ATOM   1993  OE2 GLH   128      17.229 -40.516 -23.769  0.00-21.00           O  
ATOM   1994  HE1 GLH   128      16.386 -42.742 -24.746  0.00-21.00           H  
ATOM   1995  C   GLH   128      13.617 -40.805 -20.488  0.00-21.00           C  
ATOM   1996  O   GLH   128      12.830 -40.193 -21.176  0.00-21.00           O  
ATOM   1997  N   SER   129      14.206 -40.298 -19.417  0.00-21.00           N  
ATOM   1998  H   SER   129      14.638 -40.903 -18.732  0.00-21.00           H  
ATOM   1999  CA  SER   129      14.035 -38.893 -19.052  0.00-21.00           C  
ATOM   2000  HA  SER   129      13.174 -38.459 -19.559  0.00-21.00           H  
ATOM   2001  CB  SER   129      13.725 -38.712 -17.568  0.00-21.00           C  
ATOM   2002  HB2 SER   129      12.669 -38.925 -17.488  0.00-21.00           H  
ATOM   2003  HB3 SER   129      14.257 -39.341 -16.883  0.00-21.00           H  
ATOM   2004  OG  SER   129      13.944 -37.370 -17.213  0.00-21.00           O  
ATOM   2005  HG  SER   129      13.273 -36.769 -17.512  0.00-21.00           H  
ATOM   2006  C   SER   129      15.245 -38.038 -19.306  0.00-21.00           C  
ATOM   2007  O   SER   129      16.352 -38.420 -18.939  0.00-21.00           O  
ATOM   2008  N   LYN   130      15.125 -36.870 -19.963  0.00-21.00           N  
ATOM   2009  H   LYN   130      14.204 -36.489 -20.126  0.00-21.00           H  
ATOM   2010  CA  LYN   130      16.272 -36.004 -20.194  0.00-21.00           C  
ATOM   2011  HA  LYN   130      17.044 -36.384 -19.565  0.00-21.00           H  
ATOM   2012  CB  LYN   130      16.547 -36.032 -21.735  0.00-21.00           C  
ATOM   2013  HB2 LYN   130      17.398 -35.327 -21.928  0.00-21.00           H  
ATOM   2014  HB3 LYN   130      15.711 -35.621 -22.261  0.00-21.00           H  
ATOM   2015  CG  LYN   130      16.765 -37.420 -22.330  0.00-21.00           C  
ATOM   2016  HG2 LYN   130      17.620 -37.897 -21.809  0.00-21.00           H  
ATOM   2017  HG3 LYN   130      15.889 -37.993 -22.046  0.00-21.00           H  
ATOM   2018  CD  LYN   130      17.013 -37.454 -23.790  0.00-21.00           C  
ATOM   2019  HD2 LYN   130      16.126 -37.032 -24.311  0.00-21.00           H  
ATOM   2020  HD3 LYN   130      17.110 -38.573 -24.117  0.00-21.00           H  
ATOM   2021  CE  LYN   130      18.318 -36.767 -24.161  0.00-21.00           C  
ATOM   2022  HE2 LYN   130      18.279 -35.743 -23.786  0.00-21.00           H  
ATOM   2023  HE3 LYN   130      18.321 -36.712 -25.236  0.00-21.00           H  
ATOM   2024  NZ  LYN   130      19.486 -37.394 -23.549  0.00-21.00           N  
ATOM   2025  HZ1 LYN   130      19.187 -38.200 -23.061  0.00-21.00           H  
ATOM   2026  HZ2 LYN   130      20.008 -36.792 -22.899  0.00-21.00           H  
ATOM   2027  C   LYN   130      15.843 -34.593 -19.804  0.00-21.00           C  
ATOM   2028  O   LYN   130      14.690 -34.235 -19.978  0.00-21.00           O  
ATOM   2029  N   MET   131      16.760 -33.855 -19.150  0.00-21.00           N  
ATOM   2030  H   MET   131      17.513 -34.414 -18.785  0.00-21.00           H  
ATOM   2031  CA  MET   131      16.532 -32.449 -18.761  0.00-21.00           C  
ATOM   2032  HA  MET   131      15.473 -32.424 -18.430  0.00-21.00           H  
ATOM   2033  CB  MET   131      17.514 -32.078 -17.647  0.00-21.00           C  
ATOM   2034  HB2 MET   131      17.463 -31.015 -17.500  0.00-21.00           H  
ATOM   2035  HB3 MET   131      18.511 -32.184 -17.976  0.00-21.00           H  
ATOM   2036  CG  MET   131      17.307 -32.907 -16.358  0.00-21.00           C  
ATOM   2037  HG2 MET   131      17.542 -33.995 -16.514  0.00-21.00           H  
ATOM   2038  HG3 MET   131      16.282 -32.769 -15.995  0.00-21.00           H  
ATOM   2039  SD  MET   131      18.411 -32.252 -15.075  0.00-21.00           S  
ATOM   2040  CE  MET   131      19.924 -33.236 -15.459  0.00-21.00           C  
ATOM   2041  HE1 MET   131      19.766 -33.718 -16.390  0.00-21.00           H  
ATOM   2042  HE2 MET   131      20.075 -34.062 -14.690  0.00-21.00           H  
ATOM   2043  HE3 MET   131      20.820 -32.551 -15.503  0.00-21.00           H  
ATOM   2044  C   MET   131      16.706 -31.567 -19.923  0.00-21.00           C  
ATOM   2045  O   MET   131      17.603 -31.734 -20.785  0.00-21.00           O  
ATOM   2046  N   THR   132      15.922 -30.503 -20.001  0.00-21.00           N  
ATOM   2047  H   THR   132      15.330 -30.288 -19.228  0.00-21.00           H  
ATOM   2048  CA  THR   132      16.031 -29.547 -21.051  0.00-21.00           C  
ATOM   2049  HA  THR   132      16.879 -29.748 -21.677  0.00-21.00           H  
ATOM   2050  CB  THR   132      14.804 -29.632 -22.035  0.00-21.00           C  
ATOM   2051  HB  THR   132      14.928 -28.852 -22.747  0.00-21.00           H  
ATOM   2052  CG2 THR   132      14.768 -30.948 -22.763  0.00-21.00           C  
ATOM   2053 HG21 THR   132      14.874 -30.809 -23.874  0.00-21.00           H  
ATOM   2054 HG22 THR   132      13.852 -31.537 -22.640  0.00-21.00           H  
ATOM   2055 HG23 THR   132      15.621 -31.493 -22.465  0.00-21.00           H  
ATOM   2056  OG1 THR   132      13.658 -29.348 -21.302  0.00-21.00           O  
ATOM   2057  HG1 THR   132      13.468 -30.154 -20.818  0.00-21.00           H  
ATOM   2058  C   THR   132      16.141 -28.207 -20.450  0.00-21.00           C  
ATOM   2059  O   THR   132      17.024 -28.014 -19.600  0.00-21.00           O  
ATOM   2060  N   GLN   133      15.322 -27.211 -20.851  0.00-21.00           N  
ATOM   2061  H   GLN   133      14.481 -27.429 -21.395  0.00-21.00           H  
ATOM   2062  CA  GLN   133      15.408 -25.835 -20.375  0.00-21.00           C  
ATOM   2063  HA  GLN   133      16.436 -25.573 -20.317  0.00-21.00           H  
ATOM   2064  CB  GLN   133      14.877 -24.869 -21.469  0.00-21.00           C  
ATOM   2065  HB2 GLN   133      14.928 -23.876 -21.049  0.00-21.00           H  
ATOM   2066  HB3 GLN   133      15.484 -24.930 -22.336  0.00-21.00           H  
ATOM   2067  CG  GLN   133      13.498 -25.173 -21.842  0.00-21.00           C  
ATOM   2068  HG2 GLN   133      12.778 -25.088 -21.052  0.00-21.00           H  
ATOM   2069  HG3 GLN   133      13.298 -26.221 -22.139  0.00-21.00           H  
ATOM   2070  CD  GLN   133      12.996 -24.299 -22.983  0.00-21.00           C  
ATOM   2071  OE1 GLN   133      12.962 -23.071 -22.884  0.00-21.00           O  
ATOM   2072  NE2 GLN   133      12.596 -24.987 -24.086  0.00-21.00           N  
ATOM   2073 HE21 GLN   133      12.870 -25.941 -24.241  0.00-21.00           H  
ATOM   2074 HE22 GLN   133      11.919 -24.575 -24.690  0.00-21.00           H  
ATOM   2075  C   GLN   133      14.699 -25.582 -19.040  0.00-21.00           C  
ATOM   2076  O   GLN   133      13.990 -26.445 -18.525  0.00-21.00           O  
ATOM   2077  N   GLN   134      14.964 -24.440 -18.440  0.00-21.00           N  
ATOM   2078  H   GLN   134      15.462 -23.747 -19.014  0.00-21.00           H  
ATOM   2079  CA  GLN   134      14.487 -23.995 -17.188  0.00-21.00           C  
ATOM   2080  HA  GLN   134      13.609 -24.590 -16.983  0.00-21.00           H  
ATOM   2081  CB  GLN   134      15.409 -24.007 -16.046  0.00-21.00           C  
ATOM   2082  HB2 GLN   134      16.308 -23.480 -16.366  0.00-21.00           H  
ATOM   2083  HB3 GLN   134      14.985 -23.447 -15.198  0.00-21.00           H  
ATOM   2084  CG  GLN   134      15.870 -25.419 -15.572  0.00-21.00           C  
ATOM   2085  HG2 GLN   134      15.006 -25.938 -15.319  0.00-21.00           H  
ATOM   2086  HG3 GLN   134      16.289 -25.951 -16.474  0.00-21.00           H  
ATOM   2087  CD  GLN   134      16.860 -25.386 -14.457  0.00-21.00           C  
ATOM   2088  OE1 GLN   134      18.002 -24.992 -14.667  0.00-21.00           O  
ATOM   2089  NE2 GLN   134      16.484 -25.756 -13.227  0.00-21.00           N  
ATOM   2090 HE21 GLN   134      17.255 -25.807 -12.471  0.00-21.00           H  
ATOM   2091 HE22 GLN   134      15.530 -25.969 -13.019  0.00-21.00           H  
ATOM   2092  C   GLN   134      14.076 -22.531 -17.263  0.00-21.00           C  
ATOM   2093  O   GLN   134      14.921 -21.577 -17.495  0.00-21.00           O  
ATOM   2094  N   VAL   135      12.744 -22.193 -17.128  0.00-21.00           N  
ATOM   2095  H   VAL   135      12.171 -22.967 -16.680  0.00-21.00           H  
ATOM   2096  CA  VAL   135      12.143 -20.942 -17.361  0.00-21.00           C  
ATOM   2097  HA  VAL   135      12.850 -20.220 -17.709  0.00-21.00           H  
ATOM   2098  CB  VAL   135      10.971 -21.025 -18.445  0.00-21.00           C  
ATOM   2099  HB  VAL   135      10.207 -21.704 -18.078  0.00-21.00           H  
ATOM   2100  CG1 VAL   135      10.378 -19.601 -18.684  0.00-21.00           C  
ATOM   2101 HG11 VAL   135       9.447 -19.515 -18.054  0.00-21.00           H  
ATOM   2102 HG12 VAL   135      10.113 -19.448 -19.755  0.00-21.00           H  
ATOM   2103 HG13 VAL   135      11.039 -18.862 -18.349  0.00-21.00           H  
ATOM   2104  CG2 VAL   135      11.543 -21.619 -19.782  0.00-21.00           C  
ATOM   2105 HG21 VAL   135      11.824 -22.603 -19.681  0.00-21.00           H  
ATOM   2106 HG22 VAL   135      12.351 -21.137 -20.280  0.00-21.00           H  
ATOM   2107 HG23 VAL   135      10.749 -21.697 -20.520  0.00-21.00           H  
ATOM   2108  C   VAL   135      11.549 -20.436 -15.991  0.00-21.00           C  
ATOM   2109  O   VAL   135      10.690 -21.088 -15.449  0.00-21.00           O  
ATOM   2110  N   GLY   136      11.980 -19.287 -15.483  0.00-21.00           N  
ATOM   2111  H   GLY   136      12.689 -18.810 -15.967  0.00-21.00           H  
ATOM   2112  CA  GLY   136      11.446 -18.534 -14.367  0.00-21.00           C  
ATOM   2113  HA2 GLY   136      11.277 -19.270 -13.591  0.00-21.00           H  
ATOM   2114  HA3 GLY   136      12.057 -17.788 -13.916  0.00-21.00           H  
ATOM   2115  C   GLY   136      10.063 -17.961 -14.736  0.00-21.00           C  
ATOM   2116  O   GLY   136      10.078 -17.453 -15.875  0.00-21.00           O  
ATOM   2117  N   LEU   137       9.075 -18.017 -13.855  0.00-21.00           N  
ATOM   2118  H   LEU   137       9.312 -18.572 -13.014  0.00-21.00           H  
ATOM   2119  CA  LEU   137       7.728 -17.679 -14.113  0.00-21.00           C  
ATOM   2120  HA  LEU   137       7.603 -17.373 -15.179  0.00-21.00           H  
ATOM   2121  CB  LEU   137       6.762 -18.879 -13.803  0.00-21.00           C  
ATOM   2122  HB2 LEU   137       5.694 -18.554 -13.927  0.00-21.00           H  
ATOM   2123  HB3 LEU   137       6.810 -19.197 -12.789  0.00-21.00           H  
ATOM   2124  CG  LEU   137       6.885 -20.174 -14.756  0.00-21.00           C  
ATOM   2125  HG  LEU   137       7.844 -20.605 -14.643  0.00-21.00           H  
ATOM   2126  CD1 LEU   137       5.682 -21.036 -14.274  0.00-21.00           C  
ATOM   2127 HD11 LEU   137       5.741 -21.530 -13.324  0.00-21.00           H  
ATOM   2128 HD12 LEU   137       4.754 -20.457 -14.194  0.00-21.00           H  
ATOM   2129 HD13 LEU   137       5.560 -21.789 -15.054  0.00-21.00           H  
ATOM   2130  CD2 LEU   137       6.650 -19.642 -16.212  0.00-21.00           C  
ATOM   2131 HD21 LEU   137       7.424 -19.023 -16.634  0.00-21.00           H  
ATOM   2132 HD22 LEU   137       5.737 -19.130 -16.362  0.00-21.00           H  
ATOM   2133 HD23 LEU   137       6.658 -20.486 -16.865  0.00-21.00           H  
ATOM   2134  C   LEU   137       7.306 -16.403 -13.422  0.00-21.00           C  
ATOM   2135  O   LEU   137       6.267 -15.900 -13.792  0.00-21.00           O  
ATOM   2136  N   GLY   138       8.160 -15.984 -12.471  0.00-21.00           N  
ATOM   2137  H   GLY   138       8.893 -16.659 -12.284  0.00-21.00           H  
ATOM   2138  CA  GLY   138       8.039 -14.845 -11.602  0.00-21.00           C  
ATOM   2139  HA2 GLY   138       8.849 -14.099 -11.739  0.00-21.00           H  
ATOM   2140  HA3 GLY   138       7.073 -14.337 -11.732  0.00-21.00           H  
ATOM   2141  C   GLY   138       7.904 -15.311 -10.110  0.00-21.00           C  
ATOM   2142  O   GLY   138       7.657 -16.532  -9.917  0.00-21.00           O  
ATOM   2143  N   ASH   139       7.998 -14.409  -9.093  0.00-21.00           N  
ATOM   2144  H   ASH   139       8.372 -13.460  -9.365  0.00-21.00           H  
ATOM   2145  CA  ASH   139       7.844 -14.713  -7.702  0.00-21.00           C  
ATOM   2146  HA  ASH   139       8.207 -13.884  -7.037  0.00-21.00           H  
ATOM   2147  CB  ASH   139       6.326 -14.857  -7.341  0.00-21.00           C  
ATOM   2148  HB2 ASH   139       6.247 -15.130  -6.311  0.00-21.00           H  
ATOM   2149  HB3 ASH   139       5.807 -15.595  -7.957  0.00-21.00           H  
ATOM   2150  CG  ASH   139       5.496 -13.600  -7.426  0.00-21.00           C  
ATOM   2151  OD1 ASH   139       4.173 -13.808  -7.530  0.00-21.00           O  
ATOM   2152  OD2 ASH   139       6.015 -12.483  -7.467  0.00-21.00           O  
ATOM   2153  HD1 ASH   139       3.922 -14.719  -7.517  0.00-21.00           H  
ATOM   2154  C   ASH   139       8.696 -15.945  -7.120  0.00-21.00           C  
ATOM   2155  O   ASH   139       8.312 -16.521  -6.103  0.00-21.00           O  
ATOM   2156  N   GLY   140       9.744 -16.349  -7.824  0.00-21.00           N  
ATOM   2157  H   GLY   140      10.073 -15.837  -8.704  0.00-21.00           H  
ATOM   2158  CA  GLY   140      10.558 -17.557  -7.436  0.00-21.00           C  
ATOM   2159  HA2 GLY   140      11.673 -17.349  -7.529  0.00-21.00           H  
ATOM   2160  HA3 GLY   140      10.501 -17.737  -6.350  0.00-21.00           H  
ATOM   2161  C   GLY   140      10.067 -18.821  -8.077  0.00-21.00           C  
ATOM   2162  O   GLY   140      10.775 -19.828  -7.930  0.00-21.00           O  
ATOM   2163  N   ILE   141       8.896 -18.748  -8.753  0.00-21.00           N  
ATOM   2164  H   ILE   141       8.602 -17.859  -9.143  0.00-21.00           H  
ATOM   2165  CA  ILE   141       8.252 -19.979  -9.176  0.00-21.00           C  
ATOM   2166  HA  ILE   141       8.368 -20.867  -8.504  0.00-21.00           H  
ATOM   2167  CB  ILE   141       6.736 -19.769  -9.283  0.00-21.00           C  
ATOM   2168  HB  ILE   141       6.585 -18.881  -9.877  0.00-21.00           H  
ATOM   2169  CG2 ILE   141       5.940 -20.825 -10.060  0.00-21.00           C  
ATOM   2170 HG21 ILE   141       6.068 -21.792  -9.607  0.00-21.00           H  
ATOM   2171 HG22 ILE   141       6.379 -20.984 -11.013  0.00-21.00           H  
ATOM   2172 HG23 ILE   141       4.829 -20.674 -10.196  0.00-21.00           H  
ATOM   2173  CG1 ILE   141       6.064 -19.365  -7.956  0.00-21.00           C  
ATOM   2174 HG12 ILE   141       6.469 -18.408  -7.653  0.00-21.00           H  
ATOM   2175 HG13 ILE   141       4.973 -19.191  -8.084  0.00-21.00           H  
ATOM   2176  CD1 ILE   141       6.105 -20.431  -6.899  0.00-21.00           C  
ATOM   2177 HD11 ILE   141       7.120 -20.626  -6.570  0.00-21.00           H  
ATOM   2178 HD12 ILE   141       5.813 -21.373  -7.338  0.00-21.00           H  
ATOM   2179 HD13 ILE   141       5.464 -20.206  -6.065  0.00-21.00           H  
ATOM   2180  C   ILE   141       8.933 -20.347 -10.453  0.00-21.00           C  
ATOM   2181  O   ILE   141       9.157 -19.485 -11.338  0.00-21.00           O  
ATOM   2182  N   MET   142       9.258 -21.646 -10.655  0.00-21.00           N  
ATOM   2183  H   MET   142       8.949 -22.426 -10.035  0.00-21.00           H  
ATOM   2184  CA  MET   142      10.104 -22.096 -11.723  0.00-21.00           C  
ATOM   2185  HA  MET   142      10.348 -21.281 -12.434  0.00-21.00           H  
ATOM   2186  CB  MET   142      11.429 -22.617 -11.302  0.00-21.00           C  
ATOM   2187  HB2 MET   142      11.995 -22.956 -12.196  0.00-21.00           H  
ATOM   2188  HB3 MET   142      11.258 -23.541 -10.685  0.00-21.00           H  
ATOM   2189  CG  MET   142      12.438 -21.745 -10.502  0.00-21.00           C  
ATOM   2190  HG2 MET   142      13.390 -22.261 -10.381  0.00-21.00           H  
ATOM   2191  HG3 MET   142      12.075 -21.575  -9.503  0.00-21.00           H  
ATOM   2192  SD  MET   142      12.831 -20.139 -11.264  0.00-21.00           S  
ATOM   2193  CE  MET   142      13.891 -20.801 -12.612  0.00-21.00           C  
ATOM   2194  HE1 MET   142      14.341 -19.884 -13.104  0.00-21.00           H  
ATOM   2195  HE2 MET   142      14.697 -21.502 -12.258  0.00-21.00           H  
ATOM   2196  HE3 MET   142      13.350 -21.288 -13.336  0.00-21.00           H  
ATOM   2197  C   MET   142       9.407 -23.130 -12.540  0.00-21.00           C  
ATOM   2198  O   MET   142       8.821 -24.035 -11.954  0.00-21.00           O  
ATOM   2199  N   ALA   143       9.551 -23.154 -13.837  0.00-21.00           N  
ATOM   2200  H   ALA   143      10.001 -22.366 -14.271  0.00-21.00           H  
ATOM   2201  CA  ALA   143       9.185 -24.280 -14.681  0.00-21.00           C  
ATOM   2202  HA  ALA   143       8.309 -24.879 -14.358  0.00-21.00           H  
ATOM   2203  CB  ALA   143       8.579 -23.674 -15.977  0.00-21.00           C  
ATOM   2204  HB1 ALA   143       9.192 -22.960 -16.451  0.00-21.00           H  
ATOM   2205  HB2 ALA   143       8.182 -24.357 -16.682  0.00-21.00           H  
ATOM   2206  HB3 ALA   143       7.681 -23.133 -15.621  0.00-21.00           H  
ATOM   2207  C   ALA   143      10.455 -25.113 -14.955  0.00-21.00           C  
ATOM   2208  O   ALA   143      11.414 -24.698 -15.626  0.00-21.00           O  
ATOM   2209  N   ASP   144      10.443 -26.371 -14.431  0.00-21.00           N  
ATOM   2210  H   ASP   144       9.514 -26.635 -14.038  0.00-21.00           H  
ATOM   2211  CA  ASP   144      11.540 -27.395 -14.723  0.00-21.00           C  
ATOM   2212  HA  ASP   144      12.486 -26.897 -14.974  0.00-21.00           H  
ATOM   2213  CB  ASP   144      11.737 -28.290 -13.446  0.00-21.00           C  
ATOM   2214  HB2 ASP   144      12.062 -29.228 -13.903  0.00-21.00           H  
ATOM   2215  HB3 ASP   144      10.764 -28.456 -13.120  0.00-21.00           H  
ATOM   2216  CG  ASP   144      12.538 -27.724 -12.307  0.00-21.00           C  
ATOM   2217  OD1 ASP   144      11.930 -27.809 -11.242  0.00-21.00           O  
ATOM   2218  OD2 ASP   144      13.626 -27.110 -12.441  0.00-21.00           O  
ATOM   2219  C   ASP   144      11.101 -28.218 -15.903  0.00-21.00           C  
ATOM   2220  O   ASP   144      10.056 -28.857 -15.724  0.00-21.00           O  
ATOM   2221  N   MET   145      11.766 -28.210 -17.095  0.00-21.00           N  
ATOM   2222  H   MET   145      12.536 -27.626 -17.205  0.00-21.00           H  
ATOM   2223  CA  MET   145      11.361 -28.947 -18.261  0.00-21.00           C  
ATOM   2224  HA  MET   145      10.400 -29.434 -18.076  0.00-21.00           H  
ATOM   2225  CB  MET   145      11.298 -28.018 -19.465  0.00-21.00           C  
ATOM   2226  HB2 MET   145      12.333 -27.668 -19.738  0.00-21.00           H  
ATOM   2227  HB3 MET   145      10.896 -28.572 -20.297  0.00-21.00           H  
ATOM   2228  CG  MET   145      10.306 -26.782 -19.353  0.00-21.00           C  
ATOM   2229  HG2 MET   145       9.260 -27.163 -19.321  0.00-21.00           H  
ATOM   2230  HG3 MET   145      10.463 -26.070 -18.500  0.00-21.00           H  
ATOM   2231  SD  MET   145      10.286 -25.740 -20.807  0.00-21.00           S  
ATOM   2232  CE  MET   145       9.434 -26.768 -22.193  0.00-21.00           C  
ATOM   2233  HE1 MET   145       8.838 -27.484 -21.649  0.00-21.00           H  
ATOM   2234  HE2 MET   145       8.845 -26.169 -22.837  0.00-21.00           H  
ATOM   2235  HE3 MET   145      10.162 -27.196 -22.820  0.00-21.00           H  
ATOM   2236  C   MET   145      12.234 -30.162 -18.551  0.00-21.00           C  
ATOM   2237  O   MET   145      13.439 -30.047 -18.408  0.00-21.00           O  
ATOM   2238  N   TYR   146      11.632 -31.179 -19.155  0.00-21.00           N  
ATOM   2239  H   TYR   146      10.645 -31.039 -19.346  0.00-21.00           H  
ATOM   2240  CA  TYR   146      12.340 -32.439 -19.499  0.00-21.00           C  
ATOM   2241  HA  TYR   146      13.398 -32.260 -19.702  0.00-21.00           H  
ATOM   2242  CB  TYR   146      12.101 -33.476 -18.376  0.00-21.00           C  
ATOM   2243  HB2 TYR   146      12.628 -34.394 -18.569  0.00-21.00           H  
ATOM   2244  HB3 TYR   146      11.001 -33.752 -18.449  0.00-21.00           H  
ATOM   2245  CG  TYR   146      12.506 -33.099 -16.975  0.00-21.00           C  
ATOM   2246  CD1 TYR   146      11.524 -32.520 -16.155  0.00-21.00           C  
ATOM   2247  HD1 TYR   146      10.589 -32.213 -16.570  0.00-21.00           H  
ATOM   2248  CE1 TYR   146      11.782 -32.238 -14.788  0.00-21.00           C  
ATOM   2249  HE1 TYR   146      11.040 -31.725 -14.215  0.00-21.00           H  
ATOM   2250  CZ  TYR   146      12.986 -32.676 -14.192  0.00-21.00           C  
ATOM   2251  OH  TYR   146      13.086 -32.546 -12.863  0.00-21.00           O  
ATOM   2252  HH  TYR   146      12.378 -32.013 -12.436  0.00-21.00           H  
ATOM   2253  CE2 TYR   146      13.916 -33.336 -15.010  0.00-21.00           C  
ATOM   2254  HE2 TYR   146      14.875 -33.765 -14.683  0.00-21.00           H  
ATOM   2255  CD2 TYR   146      13.707 -33.515 -16.416  0.00-21.00           C  
ATOM   2256  HD2 TYR   146      14.454 -34.098 -16.999  0.00-21.00           H  
ATOM   2257  C   TYR   146      11.649 -32.918 -20.791  0.00-21.00           C  
ATOM   2258  O   TYR   146      10.629 -32.354 -21.185  0.00-21.00           O  
ATOM   2259  N   THR   147      12.187 -33.998 -21.384  0.00-21.00           N  
ATOM   2260  H   THR   147      12.963 -34.405 -20.906  0.00-21.00           H  
ATOM   2261  CA  THR   147      11.564 -34.751 -22.422  0.00-21.00           C  
ATOM   2262  HA  THR   147      10.585 -34.383 -22.740  0.00-21.00           H  
ATOM   2263  CB  THR   147      12.563 -34.634 -23.618  0.00-21.00           C  
ATOM   2264  HB  THR   147      13.544 -34.969 -23.304  0.00-21.00           H  
ATOM   2265  CG2 THR   147      12.166 -35.586 -24.777  0.00-21.00           C  
ATOM   2266 HG21 THR   147      12.620 -36.548 -24.548  0.00-21.00           H  
ATOM   2267 HG22 THR   147      11.103 -35.785 -24.806  0.00-21.00           H  
ATOM   2268 HG23 THR   147      12.500 -35.236 -25.707  0.00-21.00           H  
ATOM   2269  OG1 THR   147      12.533 -33.301 -24.129  0.00-21.00           O  
ATOM   2270  HG1 THR   147      12.816 -33.293 -25.018  0.00-21.00           H  
ATOM   2271  C   THR   147      11.521 -36.208 -21.886  0.00-21.00           C  
ATOM   2272  O   THR   147      12.478 -36.727 -21.318  0.00-21.00           O  
ATOM   2273  N   LEU   148      10.373 -36.854 -22.058  0.00-21.00           N  
ATOM   2274  H   LEU   148       9.645 -36.234 -22.362  0.00-21.00           H  
ATOM   2275  CA  LEU   148      10.076 -38.274 -21.782  0.00-21.00           C  
ATOM   2276  HA  LEU   148      10.958 -38.774 -21.414  0.00-21.00           H  
ATOM   2277  CB  LEU   148       8.874 -38.488 -20.897  0.00-21.00           C  
ATOM   2278  HB2 LEU   148       7.985 -38.236 -21.514  0.00-21.00           H  
ATOM   2279  HB3 LEU   148       8.840 -39.590 -20.734  0.00-21.00           H  
ATOM   2280  CG  LEU   148       8.888 -37.847 -19.510  0.00-21.00           C  
ATOM   2281  HG  LEU   148       9.207 -36.791 -19.564  0.00-21.00           H  
ATOM   2282  CD1 LEU   148       7.490 -37.970 -18.837  0.00-21.00           C  
ATOM   2283 HD11 LEU   148       6.786 -37.426 -19.417  0.00-21.00           H  
ATOM   2284 HD12 LEU   148       7.101 -38.993 -18.862  0.00-21.00           H  
ATOM   2285 HD13 LEU   148       7.484 -37.591 -17.822  0.00-21.00           H  
ATOM   2286  CD2 LEU   148      10.019 -38.443 -18.708  0.00-21.00           C  
ATOM   2287 HD21 LEU   148       9.959 -39.529 -18.566  0.00-21.00           H  
ATOM   2288 HD22 LEU   148      10.109 -38.037 -17.765  0.00-21.00           H  
ATOM   2289 HD23 LEU   148      11.007 -38.253 -19.140  0.00-21.00           H  
ATOM   2290  C   LEU   148       9.912 -39.100 -23.066  0.00-21.00           C  
ATOM   2291  O   LEU   148       9.049 -38.775 -23.879  0.00-21.00           O  
ATOM   2292  N   THR   149      10.882 -40.013 -23.277  0.00-21.00           N  
ATOM   2293  H   THR   149      11.508 -40.351 -22.551  0.00-21.00           H  
ATOM   2294  CA  THR   149      10.782 -40.834 -24.495  0.00-21.00           C  
ATOM   2295  HA  THR   149      10.060 -40.409 -25.180  0.00-21.00           H  
ATOM   2296  CB  THR   149      12.115 -41.053 -25.164  0.00-21.00           C  
ATOM   2297  HB  THR   149      12.815 -41.479 -24.458  0.00-21.00           H  
ATOM   2298  CG2 THR   149      12.033 -41.881 -26.448  0.00-21.00           C  
ATOM   2299 HG21 THR   149      11.360 -41.367 -27.134  0.00-21.00           H  
ATOM   2300 HG22 THR   149      11.694 -42.881 -26.169  0.00-21.00           H  
ATOM   2301 HG23 THR   149      13.033 -41.981 -26.881  0.00-21.00           H  
ATOM   2302  OG1 THR   149      12.695 -39.816 -25.568  0.00-21.00           O  
ATOM   2303  HG1 THR   149      12.155 -39.449 -26.308  0.00-21.00           H  
ATOM   2304  C   THR   149      10.217 -42.191 -24.098  0.00-21.00           C  
ATOM   2305  O   THR   149      10.873 -42.980 -23.409  0.00-21.00           O  
ATOM   2306  N   ILE   150       9.001 -42.528 -24.589  0.00-21.00           N  
ATOM   2307  H   ILE   150       8.578 -41.748 -24.959  0.00-21.00           H  
ATOM   2308  CA  ILE   150       8.274 -43.778 -24.318  0.00-21.00           C  
ATOM   2309  HA  ILE   150       8.664 -44.219 -23.443  0.00-21.00           H  
ATOM   2310  CB  ILE   150       6.810 -43.413 -24.139  0.00-21.00           C  
ATOM   2311  HB  ILE   150       6.419 -43.107 -25.138  0.00-21.00           H  
ATOM   2312  CG2 ILE   150       5.972 -44.575 -23.675  0.00-21.00           C  
ATOM   2313 HG21 ILE   150       5.349 -44.867 -24.486  0.00-21.00           H  
ATOM   2314 HG22 ILE   150       6.714 -45.383 -23.455  0.00-21.00           H  
ATOM   2315 HG23 ILE   150       5.448 -44.380 -22.792  0.00-21.00           H  
ATOM   2316  CG1 ILE   150       6.659 -42.275 -23.112  0.00-21.00           C  
ATOM   2317 HG12 ILE   150       7.047 -42.548 -22.154  0.00-21.00           H  
ATOM   2318 HG13 ILE   150       7.332 -41.466 -23.408  0.00-21.00           H  
ATOM   2319  CD1 ILE   150       5.231 -41.715 -22.973  0.00-21.00           C  
ATOM   2320 HD11 ILE   150       4.950 -40.893 -23.742  0.00-21.00           H  
ATOM   2321 HD12 ILE   150       4.436 -42.518 -23.039  0.00-21.00           H  
ATOM   2322 HD13 ILE   150       5.078 -41.207 -22.036  0.00-21.00           H  
ATOM   2323  C   ILE   150       8.484 -44.777 -25.406  0.00-21.00           C  
ATOM   2324  O   ILE   150       7.971 -44.613 -26.491  0.00-21.00           O  
ATOM   2325  N   ARN   151       9.090 -45.915 -25.105  0.00-21.00           N  
ATOM   2326  H   ARN   151       9.659 -45.994 -24.244  0.00-21.00           H  
ATOM   2327  CA  ARN   151       9.259 -47.074 -26.018  0.00-21.00           C  
ATOM   2328  HA  ARN   151       8.917 -46.714 -27.036  0.00-21.00           H  
ATOM   2329  CB  ARN   151      10.748 -47.422 -26.105  0.00-21.00           C  
ATOM   2330  HB2 ARN   151      10.822 -48.377 -26.699  0.00-21.00           H  
ATOM   2331  HB3 ARN   151      11.087 -47.603 -25.087  0.00-21.00           H  
ATOM   2332  CG  ARN   151      11.564 -46.335 -26.666  0.00-21.00           C  
ATOM   2333  HG2 ARN   151      11.473 -45.362 -26.145  0.00-21.00           H  
ATOM   2334  HG3 ARN   151      11.357 -46.252 -27.710  0.00-21.00           H  
ATOM   2335  CD  ARN   151      13.048 -46.752 -26.660  0.00-21.00           C  
ATOM   2336  HD2 ARN   151      13.304 -47.013 -25.633  0.00-21.00           H  
ATOM   2337  HD3 ARN   151      13.202 -47.596 -27.284  0.00-21.00           H  
ATOM   2338  NE  ARN   151      13.906 -45.607 -27.088  0.00-21.00           N  
ATOM   2339  HE  ARN   151      13.780 -44.776 -26.474  0.00-21.00           H  
ATOM   2340  CZ  ARN   151      14.015 -45.333 -28.488  0.00-21.00           C  
ATOM   2341  NH1 ARN   151      13.418 -46.036 -29.341  0.00-21.00           N  
ATOM   2342 HH11 ARN   151      13.920 -46.727 -29.805  0.00-21.00           H  
ATOM   2343  NH2 ARN   151      14.912 -44.246 -28.757  0.00-21.00           N  
ATOM   2344 HH21 ARN   151      15.429 -43.903 -27.960  0.00-21.00           H  
ATOM   2345 HH22 ARN   151      15.700 -44.598 -29.332  0.00-21.00           H  
ATOM   2346  C   ARN   151       8.434 -48.276 -25.593  0.00-21.00           C  
ATOM   2347  O   ARN   151       8.528 -48.669 -24.409  0.00-21.00           O  
ATOM   2348  N   GLH   152       7.848 -48.956 -26.566  0.00-21.00           N  
ATOM   2349  H   GLH   152       7.981 -48.701 -27.539  0.00-21.00           H  
ATOM   2350  CA  GLH   152       7.097 -50.174 -26.334  0.00-21.00           C  
ATOM   2351  HA  GLH   152       7.508 -50.907 -25.590  0.00-21.00           H  
ATOM   2352  CB  GLH   152       5.618 -49.882 -25.965  0.00-21.00           C  
ATOM   2353  HB2 GLH   152       5.171 -49.197 -26.634  0.00-21.00           H  
ATOM   2354  HB3 GLH   152       5.608 -49.252 -25.080  0.00-21.00           H  
ATOM   2355  CG  GLH   152       4.759 -51.084 -25.772  0.00-21.00           C  
ATOM   2356  HG2 GLH   152       4.567 -51.544 -26.733  0.00-21.00           H  
ATOM   2357  HG3 GLH   152       5.188 -51.790 -25.126  0.00-21.00           H  
ATOM   2358  CD  GLH   152       3.368 -50.802 -25.179  0.00-21.00           C  
ATOM   2359  OE1 GLH   152       2.966 -49.525 -25.301  0.00-21.00           O  
ATOM   2360  OE2 GLH   152       2.737 -51.668 -24.607  0.00-21.00           O  
ATOM   2361  HE1 GLH   152       2.000 -49.505 -25.251  0.00-21.00           H  
ATOM   2362  C   GLH   152       7.087 -51.047 -27.603  0.00-21.00           C  
ATOM   2363  O   GLH   152       6.828 -50.560 -28.714  0.00-21.00           O  
ATOM   2364  N   ALA   153       7.501 -52.301 -27.481  0.00-21.00           N  
ATOM   2365  H   ALA   153       7.618 -52.724 -26.530  0.00-21.00           H  
ATOM   2366  CA  ALA   153       7.536 -53.241 -28.612  0.00-21.00           C  
ATOM   2367  HA  ALA   153       8.366 -52.954 -29.255  0.00-21.00           H  
ATOM   2368  CB  ALA   153       7.867 -54.619 -28.097  0.00-21.00           C  
ATOM   2369  HB1 ALA   153       8.623 -55.132 -28.678  0.00-21.00           H  
ATOM   2370  HB2 ALA   153       7.009 -55.314 -28.168  0.00-21.00           H  
ATOM   2371  HB3 ALA   153       8.239 -54.564 -27.087  0.00-21.00           H  
ATOM   2372  C   ALA   153       6.233 -53.277 -29.443  0.00-21.00           C  
ATOM   2373  O   ALA   153       5.208 -53.494 -28.901  0.00-21.00           O  
ATOM   2374  N   GLY   154       6.326 -53.041 -30.751  0.00-21.00           N  
ATOM   2375  H   GLY   154       7.185 -52.718 -31.142  0.00-21.00           H  
ATOM   2376  CA  GLY   154       5.162 -53.026 -31.643  0.00-21.00           C  
ATOM   2377  HA2 GLY   154       5.412 -53.383 -32.600  0.00-21.00           H  
ATOM   2378  HA3 GLY   154       4.514 -53.774 -31.254  0.00-21.00           H  
ATOM   2379  C   GLY   154       4.492 -51.657 -31.693  0.00-21.00           C  
ATOM   2380  O   GLY   154       3.577 -51.528 -32.452  0.00-21.00           O  
ATOM   2381  N   GLN   155       5.008 -50.626 -30.953  0.00-21.00           N  
ATOM   2382  H   GLN   155       5.568 -50.886 -30.168  0.00-21.00           H  
ATOM   2383  CA  GLN   155       4.383 -49.305 -30.944  0.00-21.00           C  
ATOM   2384  HA  GLN   155       3.574 -49.381 -31.616  0.00-21.00           H  
ATOM   2385  CB  GLN   155       3.964 -48.997 -29.554  0.00-21.00           C  
ATOM   2386  HB2 GLN   155       4.821 -48.869 -28.844  0.00-21.00           H  
ATOM   2387  HB3 GLN   155       3.448 -47.996 -29.535  0.00-21.00           H  
ATOM   2388  CG  GLN   155       2.978 -49.991 -28.960  0.00-21.00           C  
ATOM   2389  HG2 GLN   155       3.335 -50.985 -29.042  0.00-21.00           H  
ATOM   2390  HG3 GLN   155       2.787 -49.861 -27.874  0.00-21.00           H  
ATOM   2391  CD  GLN   155       1.595 -49.983 -29.584  0.00-21.00           C  
ATOM   2392  OE1 GLN   155       0.806 -50.937 -29.512  0.00-21.00           O  
ATOM   2393  NE2 GLN   155       1.225 -48.850 -30.173  0.00-21.00           N  
ATOM   2394 HE21 GLN   155       0.315 -48.516 -30.247  0.00-21.00           H  
ATOM   2395 HE22 GLN   155       1.821 -48.573 -30.970  0.00-21.00           H  
ATOM   2396  C   GLN   155       5.416 -48.265 -31.426  0.00-21.00           C  
ATOM   2397  O   GLN   155       6.592 -48.508 -31.324  0.00-21.00           O  
ATOM   2398  N   LYN   156       4.917 -47.149 -31.939  0.00-21.00           N  
ATOM   2399  H   LYN   156       3.898 -47.100 -32.223  0.00-21.00           H  
ATOM   2400  CA  LYN   156       5.795 -46.098 -32.331  0.00-21.00           C  
ATOM   2401  HA  LYN   156       6.587 -46.483 -32.939  0.00-21.00           H  
ATOM   2402  CB  LYN   156       5.045 -45.082 -33.159  0.00-21.00           C  
ATOM   2403  HB2 LYN   156       4.094 -44.790 -32.711  0.00-21.00           H  
ATOM   2404  HB3 LYN   156       5.665 -44.207 -33.136  0.00-21.00           H  
ATOM   2405  CG  LYN   156       4.716 -45.446 -34.635  0.00-21.00           C  
ATOM   2406  HG2 LYN   156       3.886 -44.792 -34.934  0.00-21.00           H  
ATOM   2407  HG3 LYN   156       4.273 -46.428 -34.602  0.00-21.00           H  
ATOM   2408  CD  LYN   156       5.937 -45.390 -35.514  0.00-21.00           C  
ATOM   2409  HD2 LYN   156       6.372 -44.366 -35.408  0.00-21.00           H  
ATOM   2410  HD3 LYN   156       6.641 -46.134 -35.103  0.00-21.00           H  
ATOM   2411  CE  LYN   156       5.675 -45.827 -36.972  0.00-21.00           C  
ATOM   2412  HE2 LYN   156       6.608 -45.845 -37.575  0.00-21.00           H  
ATOM   2413  HE3 LYN   156       5.277 -46.855 -36.861  0.00-21.00           H  
ATOM   2414  NZ  LYN   156       4.670 -45.017 -37.699  0.00-21.00           N  
ATOM   2415  HZ1 LYN   156       4.744 -45.198 -38.668  0.00-21.00           H  
ATOM   2416  HZ2 LYN   156       4.991 -44.089 -37.552  0.00-21.00           H  
ATOM   2417  C   LYN   156       6.356 -45.406 -31.083  0.00-21.00           C  
ATOM   2418  O   LYN   156       5.637 -45.206 -30.118  0.00-21.00           O  
ATOM   2419  N   THR   157       7.692 -45.194 -31.031  0.00-21.00           N  
ATOM   2420  H   THR   157       8.296 -45.671 -31.638  0.00-21.00           H  
ATOM   2421  CA  THR   157       8.351 -44.422 -29.981  0.00-21.00           C  
ATOM   2422  HA  THR   157       7.987 -44.922 -29.046  0.00-21.00           H  
ATOM   2423  CB  THR   157       9.870 -44.459 -30.140  0.00-21.00           C  
ATOM   2424  HB  THR   157      10.168 -43.957 -31.087  0.00-21.00           H  
ATOM   2425  CG2 THR   157      10.557 -43.844 -28.932  0.00-21.00           C  
ATOM   2426 HG21 THR   157      11.014 -42.914 -29.192  0.00-21.00           H  
ATOM   2427 HG22 THR   157       9.790 -43.618 -28.199  0.00-21.00           H  
ATOM   2428 HG23 THR   157      11.224 -44.529 -28.361  0.00-21.00           H  
ATOM   2429  OG1 THR   157      10.242 -45.845 -30.182  0.00-21.00           O  
ATOM   2430  HG1 THR   157      10.617 -45.995 -31.031  0.00-21.00           H  
ATOM   2431  C   THR   157       7.846 -42.978 -29.975  0.00-21.00           C  
ATOM   2432  O   THR   157       7.878 -42.304 -30.996  0.00-21.00           O  
ATOM   2433  N   ILE   158       7.578 -42.441 -28.795  0.00-21.00           N  
ATOM   2434  H   ILE   158       7.824 -42.938 -27.949  0.00-21.00           H  
ATOM   2435  CA  ILE   158       7.035 -41.109 -28.684  0.00-21.00           C  
ATOM   2436  HA  ILE   158       7.179 -40.639 -29.647  0.00-21.00           H  
ATOM   2437  CB  ILE   158       5.492 -41.133 -28.337  0.00-21.00           C  
ATOM   2438  HB  ILE   158       5.245 -41.769 -27.490  0.00-21.00           H  
ATOM   2439  CG2 ILE   158       5.017 -39.703 -28.039  0.00-21.00           C  
ATOM   2440 HG21 ILE   158       5.167 -39.363 -27.045  0.00-21.00           H  
ATOM   2441 HG22 ILE   158       3.991 -39.568 -28.350  0.00-21.00           H  
ATOM   2442 HG23 ILE   158       5.505 -38.951 -28.565  0.00-21.00           H  
ATOM   2443  CG1 ILE   158       4.688 -41.728 -29.497  0.00-21.00           C  
ATOM   2444 HG12 ILE   158       4.975 -42.752 -29.579  0.00-21.00           H  
ATOM   2445 HG13 ILE   158       3.598 -41.758 -29.269  0.00-21.00           H  
ATOM   2446  CD1 ILE   158       4.816 -41.041 -30.852  0.00-21.00           C  
ATOM   2447 HD11 ILE   158       4.003 -41.292 -31.508  0.00-21.00           H  
ATOM   2448 HD12 ILE   158       5.760 -41.342 -31.316  0.00-21.00           H  
ATOM   2449 HD13 ILE   158       4.876 -39.953 -30.703  0.00-21.00           H  
ATOM   2450  C   ILE   158       7.719 -40.295 -27.614  0.00-21.00           C  
ATOM   2451  O   ILE   158       7.970 -40.821 -26.524  0.00-21.00           O  
ATOM   2452  N   SER   159       8.078 -39.010 -27.862  0.00-21.00           N  
ATOM   2453  H   SER   159       7.646 -38.640 -28.680  0.00-21.00           H  
ATOM   2454  CA  SER   159       8.737 -38.208 -26.837  0.00-21.00           C  
ATOM   2455  HA  SER   159       9.012 -38.781 -25.938  0.00-21.00           H  
ATOM   2456  CB  SER   159      10.053 -37.595 -27.414  0.00-21.00           C  
ATOM   2457  HB2 SER   159      10.768 -38.330 -27.661  0.00-21.00           H  
ATOM   2458  HB3 SER   159      10.410 -36.894 -26.617  0.00-21.00           H  
ATOM   2459  OG  SER   159       9.677 -36.850 -28.562  0.00-21.00           O  
ATOM   2460  HG  SER   159      10.448 -36.401 -28.873  0.00-21.00           H  
ATOM   2461  C   SER   159       7.701 -37.107 -26.467  0.00-21.00           C  
ATOM   2462  O   SER   159       7.042 -36.606 -27.366  0.00-21.00           O  
ATOM   2463  N   VAL   160       7.603 -36.789 -25.147  0.00-21.00           N  
ATOM   2464  H   VAL   160       8.243 -37.111 -24.501  0.00-21.00           H  
ATOM   2465  CA  VAL   160       6.652 -35.910 -24.533  0.00-21.00           C  
ATOM   2466  HA  VAL   160       6.005 -35.590 -25.343  0.00-21.00           H  
ATOM   2467  CB  VAL   160       5.703 -36.719 -23.704  0.00-21.00           C  
ATOM   2468  HB  VAL   160       6.203 -37.136 -22.871  0.00-21.00           H  
ATOM   2469  CG1 VAL   160       4.488 -35.917 -23.030  0.00-21.00           C  
ATOM   2470 HG11 VAL   160       4.931 -35.266 -22.302  0.00-21.00           H  
ATOM   2471 HG12 VAL   160       4.181 -35.287 -23.842  0.00-21.00           H  
ATOM   2472 HG13 VAL   160       3.689 -36.551 -22.556  0.00-21.00           H  
ATOM   2473  CG2 VAL   160       5.198 -37.960 -24.534  0.00-21.00           C  
ATOM   2474 HG21 VAL   160       5.958 -38.736 -24.459  0.00-21.00           H  
ATOM   2475 HG22 VAL   160       5.125 -37.523 -25.513  0.00-21.00           H  
ATOM   2476 HG23 VAL   160       4.220 -38.294 -24.263  0.00-21.00           H  
ATOM   2477  C   VAL   160       7.357 -34.826 -23.805  0.00-21.00           C  
ATOM   2478  O   VAL   160       8.025 -35.098 -22.791  0.00-21.00           O  
ATOM   2479  N   PRO   161       7.166 -33.534 -24.138  0.00-21.00           N  
ATOM   2480  CD  PRO   161       6.597 -33.124 -25.407  0.00-21.00           C  
ATOM   2481  HD2 PRO   161       6.713 -33.767 -26.317  0.00-21.00           H  
ATOM   2482  HD3 PRO   161       5.554 -33.079 -25.218  0.00-21.00           H  
ATOM   2483  CG  PRO   161       7.081 -31.626 -25.617  0.00-21.00           C  
ATOM   2484  HG2 PRO   161       6.433 -30.975 -26.210  0.00-21.00           H  
ATOM   2485  HG3 PRO   161       8.059 -31.763 -26.142  0.00-21.00           H  
ATOM   2486  CB  PRO   161       7.336 -31.153 -24.233  0.00-21.00           C  
ATOM   2487  HB2 PRO   161       6.531 -30.620 -23.856  0.00-21.00           H  
ATOM   2488  HB3 PRO   161       8.102 -30.402 -24.287  0.00-21.00           H  
ATOM   2489  CA  PRO   161       7.695 -32.344 -23.357  0.00-21.00           C  
ATOM   2490  HA  PRO   161       8.745 -32.471 -23.344  0.00-21.00           H  
ATOM   2491  C   PRO   161       6.964 -32.136 -22.024  0.00-21.00           C  
ATOM   2492  O   PRO   161       5.770 -32.085 -21.899  0.00-21.00           O  
ATOM   2493  N   VAL   162       7.701 -31.991 -20.937  0.00-21.00           N  
ATOM   2494  H   VAL   162       8.727 -31.934 -20.992  0.00-21.00           H  
ATOM   2495  CA  VAL   162       7.142 -31.832 -19.595  0.00-21.00           C  
ATOM   2496  HA  VAL   162       6.118 -32.155 -19.517  0.00-21.00           H  
ATOM   2497  CB  VAL   162       7.916 -32.740 -18.633  0.00-21.00           C  
ATOM   2498  HB  VAL   162       8.945 -32.434 -18.671  0.00-21.00           H  
ATOM   2499  CG1 VAL   162       7.400 -32.756 -17.170  0.00-21.00           C  
ATOM   2500 HG11 VAL   162       6.705 -33.653 -16.974  0.00-21.00           H  
ATOM   2501 HG12 VAL   162       8.199 -32.984 -16.447  0.00-21.00           H  
ATOM   2502 HG13 VAL   162       6.998 -31.830 -16.895  0.00-21.00           H  
ATOM   2503  CG2 VAL   162       7.868 -34.238 -19.074  0.00-21.00           C  
ATOM   2504 HG21 VAL   162       8.182 -34.911 -18.271  0.00-21.00           H  
ATOM   2505 HG22 VAL   162       8.477 -34.415 -19.981  0.00-21.00           H  
ATOM   2506 HG23 VAL   162       6.800 -34.499 -19.295  0.00-21.00           H  
ATOM   2507  C   VAL   162       7.379 -30.356 -19.303  0.00-21.00           C  
ATOM   2508  O   VAL   162       8.478 -29.922 -19.553  0.00-21.00           O  
ATOM   2509  N   VAL   163       6.405 -29.638 -18.671  0.00-21.00           N  
ATOM   2510  H   VAL   163       5.487 -30.092 -18.448  0.00-21.00           H  
ATOM   2511  CA  VAL   163       6.672 -28.515 -17.825  0.00-21.00           C  
ATOM   2512  HA  VAL   163       7.675 -28.187 -17.771  0.00-21.00           H  
ATOM   2513  CB  VAL   163       5.742 -27.416 -18.198  0.00-21.00           C  
ATOM   2514  HB  VAL   163       4.796 -27.817 -18.386  0.00-21.00           H  
ATOM   2515  CG1 VAL   163       5.660 -26.184 -17.246  0.00-21.00           C  
ATOM   2516 HG11 VAL   163       6.628 -25.862 -16.979  0.00-21.00           H  
ATOM   2517 HG12 VAL   163       5.010 -26.354 -16.397  0.00-21.00           H  
ATOM   2518 HG13 VAL   163       5.099 -25.387 -17.873  0.00-21.00           H  
ATOM   2519  CG2 VAL   163       5.929 -26.930 -19.654  0.00-21.00           C  
ATOM   2520 HG21 VAL   163       4.949 -26.569 -19.929  0.00-21.00           H  
ATOM   2521 HG22 VAL   163       6.775 -26.153 -19.711  0.00-21.00           H  
ATOM   2522 HG23 VAL   163       6.175 -27.716 -20.418  0.00-21.00           H  
ATOM   2523  C   VAL   163       6.261 -28.955 -16.421  0.00-21.00           C  
ATOM   2524  O   VAL   163       5.078 -29.162 -16.150  0.00-21.00           O  
ATOM   2525  N   HIE   164       7.233 -29.138 -15.540  0.00-21.00           N  
ATOM   2526  H   HIE   164       8.196 -28.899 -15.740  0.00-21.00           H  
ATOM   2527  CA  HIE   164       6.949 -29.351 -14.107  0.00-21.00           C  
ATOM   2528  HA  HIE   164       5.977 -29.744 -14.018  0.00-21.00           H  
ATOM   2529  CB  HIE   164       8.036 -30.308 -13.451  0.00-21.00           C  
ATOM   2530  HB2 HIE   164       8.989 -29.822 -13.609  0.00-21.00           H  
ATOM   2531  HB3 HIE   164       8.076 -31.248 -14.023  0.00-21.00           H  
ATOM   2532  CG  HIE   164       7.823 -30.752 -11.997  0.00-21.00           C  
ATOM   2533  ND1 HIE   164       8.780 -31.397 -11.145  0.00-21.00           N  
ATOM   2534  CE1 HIE   164       8.053 -31.689 -10.042  0.00-21.00           C  
ATOM   2535  HE1 HIE   164       8.442 -32.126  -9.107  0.00-21.00           H  
ATOM   2536  NE2 HIE   164       6.892 -31.095 -10.022  0.00-21.00           N  
ATOM   2537  HE2 HIE   164       6.239 -31.192  -9.234  0.00-21.00           H  
ATOM   2538  CD2 HIE   164       6.687 -30.560 -11.240  0.00-21.00           C  
ATOM   2539  HD2 HIE   164       5.695 -30.177 -11.484  0.00-21.00           H  
ATOM   2540  C   HIE   164       7.098 -27.920 -13.344  0.00-21.00           C  
ATOM   2541  O   HIE   164       8.069 -27.209 -13.540  0.00-21.00           O  
ATOM   2542  N   VAL   165       6.115 -27.656 -12.490  0.00-21.00           N  
ATOM   2543  H   VAL   165       5.327 -28.297 -12.403  0.00-21.00           H  
ATOM   2544  CA  VAL   165       6.265 -26.708 -11.428  0.00-21.00           C  
ATOM   2545  HA  VAL   165       7.163 -26.047 -11.591  0.00-21.00           H  
ATOM   2546  CB  VAL   165       5.124 -25.743 -11.234  0.00-21.00           C  
ATOM   2547  HB  VAL   165       4.200 -26.283 -11.009  0.00-21.00           H  
ATOM   2548  CG1 VAL   165       5.341 -24.734 -10.113  0.00-21.00           C  
ATOM   2549 HG11 VAL   165       6.322 -24.223 -10.242  0.00-21.00           H  
ATOM   2550 HG12 VAL   165       4.626 -23.909 -10.212  0.00-21.00           H  
ATOM   2551 HG13 VAL   165       5.259 -25.248  -9.192  0.00-21.00           H  
ATOM   2552  CG2 VAL   165       5.129 -24.923 -12.632  0.00-21.00           C  
ATOM   2553 HG21 VAL   165       4.392 -24.087 -12.518  0.00-21.00           H  
ATOM   2554 HG22 VAL   165       4.870 -25.524 -13.529  0.00-21.00           H  
ATOM   2555 HG23 VAL   165       6.111 -24.437 -12.819  0.00-21.00           H  
ATOM   2556  C   VAL   165       6.532 -27.528 -10.179  0.00-21.00           C  
ATOM   2557  O   VAL   165       5.589 -28.174  -9.755  0.00-21.00           O  
ATOM   2558  N   GLY   166       7.715 -27.358  -9.574  0.00-21.00           N  
ATOM   2559  H   GLY   166       8.393 -26.791 -10.049  0.00-21.00           H  
ATOM   2560  CA  GLY   166       8.133 -28.133  -8.396  0.00-21.00           C  
ATOM   2561  HA2 GLY   166       9.251 -28.331  -8.453  0.00-21.00           H  
ATOM   2562  HA3 GLY   166       7.648 -29.106  -8.474  0.00-21.00           H  
ATOM   2563  C   GLY   166       7.821 -27.395  -7.071  0.00-21.00           C  
ATOM   2564  O   GLY   166       7.925 -28.086  -6.020  0.00-21.00           O  
ATOM   2565  N   ASN   167       7.625 -26.050  -6.984  0.00-21.00           N  
ATOM   2566  H   ASN   167       7.802 -25.559  -7.860  0.00-21.00           H  
ATOM   2567  CA  ASN   167       7.467 -25.240  -5.794  0.00-21.00           C  
ATOM   2568  HA  ASN   167       7.491 -25.818  -4.879  0.00-21.00           H  
ATOM   2569  CB  ASN   167       8.693 -24.285  -5.659  0.00-21.00           C  
ATOM   2570  HB2 ASN   167       8.582 -23.788  -4.727  0.00-21.00           H  
ATOM   2571  HB3 ASN   167       9.713 -24.864  -5.609  0.00-21.00           H  
ATOM   2572  CG  ASN   167       9.069 -23.256  -6.750  0.00-21.00           C  
ATOM   2573  OD1 ASN   167       8.947 -23.409  -7.978  0.00-21.00           O  
ATOM   2574  ND2 ASN   167       9.551 -22.045  -6.362  0.00-21.00           N  
ATOM   2575 HD21 ASN   167       9.682 -21.366  -7.071  0.00-21.00           H  
ATOM   2576 HD22 ASN   167       9.585 -21.726  -5.416  0.00-21.00           H  
ATOM   2577  C   ASN   167       6.159 -24.461  -5.803  0.00-21.00           C  
ATOM   2578  O   ASN   167       6.108 -23.325  -5.402  0.00-21.00           O  
ATOM   2579  N   TRP   168       5.055 -25.117  -6.105  0.00-21.00           N  
ATOM   2580  H   TRP   168       5.025 -26.139  -6.392  0.00-21.00           H  
ATOM   2581  CA  TRP   168       3.679 -24.624  -5.949  0.00-21.00           C  
ATOM   2582  HA  TRP   168       3.745 -23.582  -5.647  0.00-21.00           H  
ATOM   2583  CB  TRP   168       2.907 -24.473  -7.282  0.00-21.00           C  
ATOM   2584  HB2 TRP   168       3.406 -23.756  -7.923  0.00-21.00           H  
ATOM   2585  HB3 TRP   168       3.078 -25.420  -7.813  0.00-21.00           H  
ATOM   2586  CG  TRP   168       1.492 -24.068  -7.306  0.00-21.00           C  
ATOM   2587  CD1 TRP   168       0.639 -23.716  -6.276  0.00-21.00           C  
ATOM   2588  HD1 TRP   168       0.940 -23.608  -5.255  0.00-21.00           H  
ATOM   2589  NE1 TRP   168      -0.586 -23.360  -6.782  0.00-21.00           N  
ATOM   2590  HE1 TRP   168      -1.393 -23.140  -6.205  0.00-21.00           H  
ATOM   2591  CE2 TRP   168      -0.613 -23.587  -8.138  0.00-21.00           C  
ATOM   2592  CZ2 TRP   168      -1.720 -23.502  -9.013  0.00-21.00           C  
ATOM   2593  HZ2 TRP   168      -2.709 -23.218  -8.615  0.00-21.00           H  
ATOM   2594  CH2 TRP   168      -1.514 -23.817 -10.418  0.00-21.00           C  
ATOM   2595  HH2 TRP   168      -2.316 -23.861 -11.043  0.00-21.00           H  
ATOM   2596  CZ3 TRP   168      -0.274 -24.363 -10.813  0.00-21.00           C  
ATOM   2597  HZ3 TRP   168      -0.163 -24.648 -11.859  0.00-21.00           H  
ATOM   2598  CE3 TRP   168       0.775 -24.480  -9.879  0.00-21.00           C  
ATOM   2599  HE3 TRP   168       1.642 -25.002 -10.287  0.00-21.00           H  
ATOM   2600  CD2 TRP   168       0.656 -24.079  -8.486  0.00-21.00           C  
ATOM   2601  C   TRP   168       2.927 -25.625  -5.040  0.00-21.00           C  
ATOM   2602  O   TRP   168       2.374 -26.619  -5.600  0.00-21.00           O  
ATOM   2603  N   PRO   169       2.964 -25.463  -3.701  0.00-21.00           N  
ATOM   2604  CD  PRO   169       3.779 -24.443  -2.989  0.00-21.00           C  
ATOM   2605  HD2 PRO   169       3.647 -23.501  -3.497  0.00-21.00           H  
ATOM   2606  HD3 PRO   169       4.832 -24.706  -3.049  0.00-21.00           H  
ATOM   2607  CG  PRO   169       3.306 -24.564  -1.506  0.00-21.00           C  
ATOM   2608  HG2 PRO   169       2.382 -23.979  -1.433  0.00-21.00           H  
ATOM   2609  HG3 PRO   169       4.044 -24.177  -0.756  0.00-21.00           H  
ATOM   2610  CB  PRO   169       2.916 -25.968  -1.375  0.00-21.00           C  
ATOM   2611  HB2 PRO   169       3.706 -26.584  -1.106  0.00-21.00           H  
ATOM   2612  HB3 PRO   169       2.149 -26.157  -0.628  0.00-21.00           H  
ATOM   2613  CA  PRO   169       2.326 -26.345  -2.788  0.00-21.00           C  
ATOM   2614  HA  PRO   169       2.755 -27.285  -3.195  0.00-21.00           H  
ATOM   2615  C   PRO   169       0.789 -26.389  -2.817  0.00-21.00           C  
ATOM   2616  O   PRO   169       0.177 -25.462  -3.377  0.00-21.00           O  
ATOM   2617  N   ASH   170       0.162 -27.374  -2.199  0.00-21.00           N  
ATOM   2618  H   ASH   170       0.670 -27.920  -1.551  0.00-21.00           H  
ATOM   2619  CA  ASH   170      -1.255 -27.579  -2.389  0.00-21.00           C  
ATOM   2620  HA  ASH   170      -1.536 -27.447  -3.440  0.00-21.00           H  
ATOM   2621  CB  ASH   170      -1.506 -29.050  -1.837  0.00-21.00           C  
ATOM   2622  HB2 ASH   170      -0.676 -29.678  -2.205  0.00-21.00           H  
ATOM   2623  HB3 ASH   170      -1.531 -29.038  -0.738  0.00-21.00           H  
ATOM   2624  CG  ASH   170      -2.831 -29.680  -2.208  0.00-21.00           C  
ATOM   2625  OD1 ASH   170      -3.297 -29.353  -3.392  0.00-21.00           O  
ATOM   2626  OD2 ASH   170      -3.419 -30.468  -1.452  0.00-21.00           O  
ATOM   2627  HD1 ASH   170      -4.010 -29.778  -3.923  0.00-21.00           H  
ATOM   2628  C   ASH   170      -2.119 -26.637  -1.576  0.00-21.00           C  
ATOM   2629  O   ASH   170      -1.679 -26.169  -0.514  0.00-21.00           O  
ATOM   2630  N   GLN   171      -3.273 -26.243  -2.129  0.00-21.00           N  
ATOM   2631  H   GLN   171      -3.602 -26.738  -2.995  0.00-21.00           H  
ATOM   2632  CA  GLN   171      -4.281 -25.373  -1.523  0.00-21.00           C  
ATOM   2633  HA  GLN   171      -5.089 -25.215  -2.232  0.00-21.00           H  
ATOM   2634  CB  GLN   171      -4.816 -26.000  -0.199  0.00-21.00           C  
ATOM   2635  HB2 GLN   171      -5.618 -25.328   0.192  0.00-21.00           H  
ATOM   2636  HB3 GLN   171      -4.022 -25.863   0.573  0.00-21.00           H  
ATOM   2637  CG  GLN   171      -5.270 -27.474  -0.166  0.00-21.00           C  
ATOM   2638  HG2 GLN   171      -5.909 -27.605   0.744  0.00-21.00           H  
ATOM   2639  HG3 GLN   171      -4.439 -28.143  -0.131  0.00-21.00           H  
ATOM   2640  CD  GLN   171      -6.228 -27.855  -1.358  0.00-21.00           C  
ATOM   2641  OE1 GLN   171      -7.012 -27.034  -1.860  0.00-21.00           O  
ATOM   2642  NE2 GLN   171      -6.263 -29.094  -1.779  0.00-21.00           N  
ATOM   2643 HE21 GLN   171      -7.072 -29.338  -2.324  0.00-21.00           H  
ATOM   2644 HE22 GLN   171      -5.757 -29.889  -1.418  0.00-21.00           H  
ATOM   2645  C   GLN   171      -3.799 -23.920  -1.388  0.00-21.00           C  
ATOM   2646  O   GLN   171      -4.349 -23.111  -0.627  0.00-21.00           O  
ATOM   2647  N   THR   172      -2.709 -23.488  -2.026  0.00-21.00           N  
ATOM   2648  H   THR   172      -2.166 -24.144  -2.605  0.00-21.00           H  
ATOM   2649  CA  THR   172      -2.342 -22.054  -2.195  0.00-21.00           C  
ATOM   2650  HA  THR   172      -2.967 -21.418  -1.528  0.00-21.00           H  
ATOM   2651  CB  THR   172      -0.902 -21.968  -1.761  0.00-21.00           C  
ATOM   2652  HB  THR   172      -0.633 -20.964  -1.884  0.00-21.00           H  
ATOM   2653  CG2 THR   172      -0.607 -22.290  -0.247  0.00-21.00           C  
ATOM   2654 HG21 THR   172       0.421 -22.097   0.085  0.00-21.00           H  
ATOM   2655 HG22 THR   172      -0.716 -23.406  -0.224  0.00-21.00           H  
ATOM   2656 HG23 THR   172      -1.302 -21.736   0.470  0.00-21.00           H  
ATOM   2657  OG1 THR   172       0.056 -22.708  -2.542  0.00-21.00           O  
ATOM   2658  HG1 THR   172      -0.050 -23.626  -2.541  0.00-21.00           H  
ATOM   2659  C   THR   172      -2.590 -21.654  -3.645  0.00-21.00           C  
ATOM   2660  O   THR   172      -2.525 -22.503  -4.551  0.00-21.00           O  
ATOM   2661  N   ALA   173      -2.566 -20.328  -3.880  0.00-21.00           N  
ATOM   2662  H   ALA   173      -2.470 -19.773  -3.014  0.00-21.00           H  
ATOM   2663  CA  ALA   173      -2.594 -19.689  -5.096  0.00-21.00           C  
ATOM   2664  HA  ALA   173      -2.884 -20.489  -5.825  0.00-21.00           H  
ATOM   2665  CB  ALA   173      -3.706 -18.579  -5.000  0.00-21.00           C  
ATOM   2666  HB1 ALA   173      -3.677 -17.948  -4.094  0.00-21.00           H  
ATOM   2667  HB2 ALA   173      -3.793 -17.855  -5.743  0.00-21.00           H  
ATOM   2668  HB3 ALA   173      -4.620 -19.081  -5.037  0.00-21.00           H  
ATOM   2669  C   ALA   173      -1.226 -18.951  -5.333  0.00-21.00           C  
ATOM   2670  O   ALA   173      -0.825 -17.937  -4.730  0.00-21.00           O  
ATOM   2671  N   VAL   174      -0.533 -19.475  -6.338  0.00-21.00           N  
ATOM   2672  H   VAL   174      -0.937 -20.242  -6.894  0.00-21.00           H  
ATOM   2673  CA  VAL   174       0.443 -18.627  -7.035  0.00-21.00           C  
ATOM   2674  HA  VAL   174       1.077 -18.164  -6.270  0.00-21.00           H  
ATOM   2675  CB  VAL   174       1.483 -19.483  -7.806  0.00-21.00           C  
ATOM   2676  HB  VAL   174       2.240 -18.753  -8.011  0.00-21.00           H  
ATOM   2677  CG1 VAL   174       2.316 -20.451  -6.957  0.00-21.00           C  
ATOM   2678 HG11 VAL   174       3.101 -20.884  -7.616  0.00-21.00           H  
ATOM   2679 HG12 VAL   174       2.800 -20.031  -6.129  0.00-21.00           H  
ATOM   2680 HG13 VAL   174       1.683 -21.277  -6.631  0.00-21.00           H  
ATOM   2681  CG2 VAL   174       0.804 -20.181  -9.008  0.00-21.00           C  
ATOM   2682 HG21 VAL   174       0.235 -19.554  -9.684  0.00-21.00           H  
ATOM   2683 HG22 VAL   174       1.561 -20.641  -9.660  0.00-21.00           H  
ATOM   2684 HG23 VAL   174       0.175 -21.044  -8.660  0.00-21.00           H  
ATOM   2685  C   VAL   174      -0.209 -17.546  -7.840  0.00-21.00           C  
ATOM   2686  O   VAL   174      -1.356 -17.638  -8.170  0.00-21.00           O  
ATOM   2687  N   SER   175       0.472 -16.433  -8.148  0.00-21.00           N  
ATOM   2688  H   SER   175       1.459 -16.394  -7.791  0.00-21.00           H  
ATOM   2689  CA  SER   175      -0.163 -15.150  -8.539  0.00-21.00           C  
ATOM   2690  HA  SER   175      -0.954 -15.065  -7.709  0.00-21.00           H  
ATOM   2691  CB  SER   175       0.940 -14.067  -8.397  0.00-21.00           C  
ATOM   2692  HB2 SER   175       1.503 -14.240  -7.521  0.00-21.00           H  
ATOM   2693  HB3 SER   175       0.578 -13.037  -8.308  0.00-21.00           H  
ATOM   2694  OG  SER   175       1.782 -13.961  -9.595  0.00-21.00           O  
ATOM   2695  HG  SER   175       2.546 -13.456  -9.274  0.00-21.00           H  
ATOM   2696  C   SER   175      -0.691 -15.246  -9.983  0.00-21.00           C  
ATOM   2697  O   SER   175      -0.249 -16.053 -10.699  0.00-21.00           O  
ATOM   2698  N   SER   176      -1.754 -14.428 -10.315  0.00-21.00           N  
ATOM   2699  H   SER   176      -2.009 -13.689  -9.641  0.00-21.00           H  
ATOM   2700  CA  SER   176      -2.236 -14.333 -11.724  0.00-21.00           C  
ATOM   2701  HA  SER   176      -2.807 -15.197 -12.054  0.00-21.00           H  
ATOM   2702  CB  SER   176      -3.158 -13.151 -11.851  0.00-21.00           C  
ATOM   2703  HB2 SER   176      -3.299 -13.001 -12.896  0.00-21.00           H  
ATOM   2704  HB3 SER   176      -4.083 -13.311 -11.384  0.00-21.00           H  
ATOM   2705  OG  SER   176      -2.636 -11.963 -11.244  0.00-21.00           O  
ATOM   2706  HG  SER   176      -2.893 -11.243 -11.848  0.00-21.00           H  
ATOM   2707  C   SER   176      -1.156 -14.215 -12.832  0.00-21.00           C  
ATOM   2708  O   SER   176      -1.129 -15.089 -13.683  0.00-21.00           O  
ATOM   2709  N   GLH   177      -0.249 -13.229 -12.664  0.00-21.00           N  
ATOM   2710  H   GLH   177      -0.654 -12.438 -12.133  0.00-21.00           H  
ATOM   2711  CA  GLH   177       1.007 -13.064 -13.377  0.00-21.00           C  
ATOM   2712  HA  GLH   177       0.749 -12.584 -14.342  0.00-21.00           H  
ATOM   2713  CB  GLH   177       1.853 -12.075 -12.621  0.00-21.00           C  
ATOM   2714  HB2 GLH   177       2.325 -12.536 -11.789  0.00-21.00           H  
ATOM   2715  HB3 GLH   177       2.724 -11.944 -13.268  0.00-21.00           H  
ATOM   2716  CG  GLH   177       1.290 -10.563 -12.399  0.00-21.00           C  
ATOM   2717  HG2 GLH   177       2.126 -10.007 -12.186  0.00-21.00           H  
ATOM   2718  HG3 GLH   177       0.956 -10.161 -13.330  0.00-21.00           H  
ATOM   2719  CD  GLH   177       0.307 -10.446 -11.281  0.00-21.00           C  
ATOM   2720  OE1 GLH   177       0.378 -11.322 -10.252  0.00-21.00           O  
ATOM   2721  OE2 GLH   177      -0.408  -9.478 -11.194  0.00-21.00           O  
ATOM   2722  HE1 GLH   177       1.052 -11.984 -10.225  0.00-21.00           H  
ATOM   2723  C   GLH   177       1.744 -14.338 -13.667  0.00-21.00           C  
ATOM   2724  O   GLH   177       2.019 -14.585 -14.862  0.00-21.00           O  
ATOM   2725  N   VAL   178       2.059 -15.171 -12.641  0.00-21.00           N  
ATOM   2726  H   VAL   178       1.866 -14.764 -11.749  0.00-21.00           H  
ATOM   2727  CA  VAL   178       2.761 -16.449 -12.831  0.00-21.00           C  
ATOM   2728  HA  VAL   178       3.673 -16.091 -13.374  0.00-21.00           H  
ATOM   2729  CB  VAL   178       3.204 -16.996 -11.375  0.00-21.00           C  
ATOM   2730  HB  VAL   178       2.345 -17.158 -10.699  0.00-21.00           H  
ATOM   2731  CG1 VAL   178       3.932 -18.296 -11.265  0.00-21.00           C  
ATOM   2732 HG11 VAL   178       4.728 -18.331 -11.932  0.00-21.00           H  
ATOM   2733 HG12 VAL   178       4.251 -18.578 -10.282  0.00-21.00           H  
ATOM   2734 HG13 VAL   178       3.164 -19.020 -11.523  0.00-21.00           H  
ATOM   2735  CG2 VAL   178       3.995 -15.966 -10.514  0.00-21.00           C  
ATOM   2736 HG21 VAL   178       5.027 -16.109 -10.758  0.00-21.00           H  
ATOM   2737 HG22 VAL   178       3.876 -15.990  -9.459  0.00-21.00           H  
ATOM   2738 HG23 VAL   178       3.911 -14.921 -10.841  0.00-21.00           H  
ATOM   2739  C   VAL   178       1.943 -17.508 -13.661  0.00-21.00           C  
ATOM   2740  O   VAL   178       2.503 -18.370 -14.333  0.00-21.00           O  
ATOM   2741  N   THR   179       0.608 -17.553 -13.407  0.00-21.00           N  
ATOM   2742  H   THR   179       0.267 -16.957 -12.656  0.00-21.00           H  
ATOM   2743  CA  THR   179      -0.299 -18.574 -13.943  0.00-21.00           C  
ATOM   2744  HA  THR   179       0.279 -19.526 -13.934  0.00-21.00           H  
ATOM   2745  CB  THR   179      -1.616 -18.607 -13.108  0.00-21.00           C  
ATOM   2746  HB  THR   179      -1.970 -17.621 -13.290  0.00-21.00           H  
ATOM   2747  CG2 THR   179      -2.663 -19.668 -13.343  0.00-21.00           C  
ATOM   2748 HG21 THR   179      -2.987 -19.775 -14.350  0.00-21.00           H  
ATOM   2749 HG22 THR   179      -3.595 -19.367 -12.874  0.00-21.00           H  
ATOM   2750 HG23 THR   179      -2.314 -20.582 -12.965  0.00-21.00           H  
ATOM   2751  OG1 THR   179      -1.385 -18.556 -11.691  0.00-21.00           O  
ATOM   2752  HG1 THR   179      -0.674 -17.963 -11.458  0.00-21.00           H  
ATOM   2753  C   THR   179      -0.560 -18.262 -15.421  0.00-21.00           C  
ATOM   2754  O   THR   179      -0.870 -19.167 -16.182  0.00-21.00           O  
ATOM   2755  N   LYN   180      -0.577 -16.993 -15.803  0.00-21.00           N  
ATOM   2756  H   LYN   180      -0.474 -16.329 -15.048  0.00-21.00           H  
ATOM   2757  CA  LYN   180      -0.494 -16.457 -17.174  0.00-21.00           C  
ATOM   2758  HA  LYN   180      -1.483 -16.813 -17.557  0.00-21.00           H  
ATOM   2759  CB  LYN   180      -0.555 -14.886 -17.129  0.00-21.00           C  
ATOM   2760  HB2 LYN   180       0.432 -14.560 -16.801  0.00-21.00           H  
ATOM   2761  HB3 LYN   180      -1.124 -14.552 -16.318  0.00-21.00           H  
ATOM   2762  CG  LYN   180      -0.892 -14.171 -18.436  0.00-21.00           C  
ATOM   2763  HG2 LYN   180      -1.833 -14.575 -18.783  0.00-21.00           H  
ATOM   2764  HG3 LYN   180      -0.084 -14.427 -19.181  0.00-21.00           H  
ATOM   2765  CD  LYN   180      -1.005 -12.626 -18.523  0.00-21.00           C  
ATOM   2766  HD2 LYN   180      -1.734 -12.277 -17.774  0.00-21.00           H  
ATOM   2767  HD3 LYN   180      -1.352 -12.316 -19.509  0.00-21.00           H  
ATOM   2768  CE  LYN   180       0.353 -11.984 -18.214  0.00-21.00           C  
ATOM   2769  HE2 LYN   180       0.579 -12.223 -17.180  0.00-21.00           H  
ATOM   2770  HE3 LYN   180       1.149 -12.319 -18.898  0.00-21.00           H  
ATOM   2771  NZ  LYN   180       0.196 -10.595 -18.296  0.00-21.00           N  
ATOM   2772  HZ1 LYN   180      -0.045 -10.500 -19.223  0.00-21.00           H  
ATOM   2773  HZ2 LYN   180       1.047 -10.114 -18.294  0.00-21.00           H  
ATOM   2774  C   LYN   180       0.742 -16.915 -17.810  0.00-21.00           C  
ATOM   2775  O   LYN   180       0.695 -17.504 -18.895  0.00-21.00           O  
ATOM   2776  N   ALA   181       1.938 -16.670 -17.180  0.00-21.00           N  
ATOM   2777  H   ALA   181       1.953 -16.179 -16.352  0.00-21.00           H  
ATOM   2778  CA  ALA   181       3.212 -17.111 -17.735  0.00-21.00           C  
ATOM   2779  HA  ALA   181       3.203 -16.756 -18.751  0.00-21.00           H  
ATOM   2780  CB  ALA   181       4.355 -16.476 -16.890  0.00-21.00           C  
ATOM   2781  HB1 ALA   181       4.597 -17.043 -15.931  0.00-21.00           H  
ATOM   2782  HB2 ALA   181       5.314 -16.385 -17.348  0.00-21.00           H  
ATOM   2783  HB3 ALA   181       4.015 -15.396 -16.760  0.00-21.00           H  
ATOM   2784  C   ALA   181       3.249 -18.681 -17.910  0.00-21.00           C  
ATOM   2785  O   ALA   181       3.599 -19.180 -18.997  0.00-21.00           O  
ATOM   2786  N   LEU   182       2.743 -19.437 -16.933  0.00-21.00           N  
ATOM   2787  H   LEU   182       2.419 -19.142 -16.008  0.00-21.00           H  
ATOM   2788  CA  LEU   182       2.583 -20.881 -17.065  0.00-21.00           C  
ATOM   2789  HA  LEU   182       3.606 -21.252 -17.140  0.00-21.00           H  
ATOM   2790  CB  LEU   182       2.022 -21.362 -15.671  0.00-21.00           C  
ATOM   2791  HB2 LEU   182       2.426 -20.856 -14.820  0.00-21.00           H  
ATOM   2792  HB3 LEU   182       0.976 -21.003 -15.744  0.00-21.00           H  
ATOM   2793  CG  LEU   182       1.968 -22.919 -15.411  0.00-21.00           C  
ATOM   2794  HG  LEU   182       1.548 -23.306 -16.303  0.00-21.00           H  
ATOM   2795  CD1 LEU   182       3.402 -23.596 -15.247  0.00-21.00           C  
ATOM   2796 HD11 LEU   182       3.318 -24.666 -15.010  0.00-21.00           H  
ATOM   2797 HD12 LEU   182       3.994 -23.454 -16.204  0.00-21.00           H  
ATOM   2798 HD13 LEU   182       3.825 -23.055 -14.396  0.00-21.00           H  
ATOM   2799  CD2 LEU   182       1.119 -23.168 -14.154  0.00-21.00           C  
ATOM   2800 HD21 LEU   182       0.075 -22.803 -14.328  0.00-21.00           H  
ATOM   2801 HD22 LEU   182       1.596 -22.617 -13.348  0.00-21.00           H  
ATOM   2802 HD23 LEU   182       1.032 -24.161 -13.939  0.00-21.00           H  
ATOM   2803  C   LEU   182       1.762 -21.314 -18.266  0.00-21.00           C  
ATOM   2804  O   LEU   182       2.090 -22.252 -18.928  0.00-21.00           O  
ATOM   2805  N   ALA   183       0.615 -20.650 -18.452  0.00-21.00           N  
ATOM   2806  H   ALA   183       0.426 -19.993 -17.712  0.00-21.00           H  
ATOM   2807  CA  ALA   183      -0.338 -20.899 -19.557  0.00-21.00           C  
ATOM   2808  HA  ALA   183      -0.737 -21.880 -19.462  0.00-21.00           H  
ATOM   2809  CB  ALA   183      -1.702 -19.965 -19.407  0.00-21.00           C  
ATOM   2810  HB1 ALA   183      -2.339 -19.840 -20.275  0.00-21.00           H  
ATOM   2811  HB2 ALA   183      -2.217 -20.325 -18.594  0.00-21.00           H  
ATOM   2812  HB3 ALA   183      -1.527 -18.895 -19.334  0.00-21.00           H  
ATOM   2813  C   ALA   183       0.286 -20.644 -20.909  0.00-21.00           C  
ATOM   2814  O   ALA   183       0.241 -21.494 -21.833  0.00-21.00           O  
ATOM   2815  N   SER   184       0.945 -19.524 -21.065  0.00-21.00           N  
ATOM   2816  H   SER   184       1.032 -18.945 -20.216  0.00-21.00           H  
ATOM   2817  CA  SER   184       1.780 -19.146 -22.209  0.00-21.00           C  
ATOM   2818  HA  SER   184       1.042 -19.209 -23.085  0.00-21.00           H  
ATOM   2819  CB  SER   184       2.282 -17.662 -21.983  0.00-21.00           C  
ATOM   2820  HB2 SER   184       2.896 -17.615 -21.031  0.00-21.00           H  
ATOM   2821  HB3 SER   184       2.968 -17.407 -22.769  0.00-21.00           H  
ATOM   2822  OG  SER   184       1.227 -16.694 -21.878  0.00-21.00           O  
ATOM   2823  HG  SER   184       0.640 -17.001 -21.185  0.00-21.00           H  
ATOM   2824  C   SER   184       2.962 -20.132 -22.423  0.00-21.00           C  
ATOM   2825  O   SER   184       3.143 -20.539 -23.547  0.00-21.00           O  
ATOM   2826  N   LEU   185       3.663 -20.589 -21.377  0.00-21.00           N  
ATOM   2827  H   LEU   185       3.461 -20.344 -20.409  0.00-21.00           H  
ATOM   2828  CA  LEU   185       4.776 -21.607 -21.460  0.00-21.00           C  
ATOM   2829  HA  LEU   185       5.473 -21.202 -22.121  0.00-21.00           H  
ATOM   2830  CB  LEU   185       5.546 -21.757 -20.144  0.00-21.00           C  
ATOM   2831  HB2 LEU   185       4.921 -22.103 -19.282  0.00-21.00           H  
ATOM   2832  HB3 LEU   185       5.927 -20.713 -19.905  0.00-21.00           H  
ATOM   2833  CG  LEU   185       6.822 -22.704 -20.212  0.00-21.00           C  
ATOM   2834  HG  LEU   185       6.415 -23.720 -20.161  0.00-21.00           H  
ATOM   2835  CD1 LEU   185       7.739 -22.498 -21.401  0.00-21.00           C  
ATOM   2836 HD11 LEU   185       7.330 -23.018 -22.275  0.00-21.00           H  
ATOM   2837 HD12 LEU   185       7.844 -21.433 -21.632  0.00-21.00           H  
ATOM   2838 HD13 LEU   185       8.747 -22.926 -21.276  0.00-21.00           H  
ATOM   2839  CD2 LEU   185       7.613 -22.519 -18.903  0.00-21.00           C  
ATOM   2840 HD21 LEU   185       8.352 -23.304 -18.810  0.00-21.00           H  
ATOM   2841 HD22 LEU   185       8.040 -21.529 -18.908  0.00-21.00           H  
ATOM   2842 HD23 LEU   185       7.031 -22.557 -17.992  0.00-21.00           H  
ATOM   2843  C   LEU   185       4.257 -22.968 -21.893  0.00-21.00           C  
ATOM   2844  O   LEU   185       4.735 -23.525 -22.885  0.00-21.00           O  
ATOM   2845  N   VAL   186       3.280 -23.514 -21.170  0.00-21.00           N  
ATOM   2846  H   VAL   186       2.900 -22.956 -20.352  0.00-21.00           H  
ATOM   2847  CA  VAL   186       2.570 -24.738 -21.609  0.00-21.00           C  
ATOM   2848  HA  VAL   186       3.249 -25.531 -21.600  0.00-21.00           H  
ATOM   2849  CB  VAL   186       1.621 -25.273 -20.532  0.00-21.00           C  
ATOM   2850  HB  VAL   186       0.791 -24.529 -20.586  0.00-21.00           H  
ATOM   2851  CG1 VAL   186       0.902 -26.520 -20.887  0.00-21.00           C  
ATOM   2852 HG11 VAL   186       0.432 -26.622 -21.837  0.00-21.00           H  
ATOM   2853 HG12 VAL   186       1.617 -27.344 -20.893  0.00-21.00           H  
ATOM   2854 HG13 VAL   186       0.161 -26.821 -20.168  0.00-21.00           H  
ATOM   2855  CG2 VAL   186       2.162 -25.397 -19.015  0.00-21.00           C  
ATOM   2856 HG21 VAL   186       2.655 -24.498 -18.693  0.00-21.00           H  
ATOM   2857 HG22 VAL   186       2.873 -26.185 -19.004  0.00-21.00           H  
ATOM   2858 HG23 VAL   186       1.260 -25.481 -18.372  0.00-21.00           H  
ATOM   2859  C   VAL   186       2.017 -24.699 -23.119  0.00-21.00           C  
ATOM   2860  O   VAL   186       2.422 -25.550 -23.931  0.00-21.00           O  
ATOM   2861  N   ASP   187       1.174 -23.669 -23.530  0.00-21.00           N  
ATOM   2862  H   ASP   187       0.883 -22.987 -22.783  0.00-21.00           H  
ATOM   2863  CA  ASP   187       0.652 -23.377 -24.857  0.00-21.00           C  
ATOM   2864  HA  ASP   187       0.030 -24.263 -25.082  0.00-21.00           H  
ATOM   2865  CB  ASP   187      -0.194 -22.036 -24.807  0.00-21.00           C  
ATOM   2866  HB2 ASP   187       0.419 -21.197 -24.359  0.00-21.00           H  
ATOM   2867  HB3 ASP   187      -0.339 -21.754 -25.855  0.00-21.00           H  
ATOM   2868  CG  ASP   187      -1.585 -22.256 -24.215  0.00-21.00           C  
ATOM   2869  OD1 ASP   187      -2.084 -23.432 -24.192  0.00-21.00           O  
ATOM   2870  OD2 ASP   187      -2.270 -21.231 -23.910  0.00-21.00           O  
ATOM   2871  C   ASP   187       1.729 -23.272 -25.903  0.00-21.00           C  
ATOM   2872  O   ASP   187       1.638 -23.925 -26.902  0.00-21.00           O  
ATOM   2873  N   GLN   188       2.794 -22.549 -25.659  0.00-21.00           N  
ATOM   2874  H   GLN   188       2.904 -22.099 -24.774  0.00-21.00           H  
ATOM   2875  CA  GLN   188       3.904 -22.438 -26.546  0.00-21.00           C  
ATOM   2876  HA  GLN   188       3.565 -22.174 -27.615  0.00-21.00           H  
ATOM   2877  CB  GLN   188       4.938 -21.422 -26.019  0.00-21.00           C  
ATOM   2878  HB2 GLN   188       5.205 -21.664 -25.008  0.00-21.00           H  
ATOM   2879  HB3 GLN   188       4.351 -20.431 -26.051  0.00-21.00           H  
ATOM   2880  CG  GLN   188       6.133 -21.279 -26.957  0.00-21.00           C  
ATOM   2881  HG2 GLN   188       6.852 -20.612 -26.467  0.00-21.00           H  
ATOM   2882  HG3 GLN   188       6.574 -22.295 -27.015  0.00-21.00           H  
ATOM   2883  CD  GLN   188       5.749 -20.729 -28.319  0.00-21.00           C  
ATOM   2884  OE1 GLN   188       5.279 -19.601 -28.355  0.00-21.00           O  
ATOM   2885  NE2 GLN   188       5.745 -21.592 -29.349  0.00-21.00           N  
ATOM   2886 HE21 GLN   188       5.976 -22.547 -29.157  0.00-21.00           H  
ATOM   2887 HE22 GLN   188       5.311 -21.276 -30.182  0.00-21.00           H  
ATOM   2888  C   GLN   188       4.628 -23.774 -26.722  0.00-21.00           C  
ATOM   2889  O   GLN   188       4.870 -24.126 -27.883  0.00-21.00           O  
ATOM   2890  N   THR   189       4.854 -24.464 -25.656  0.00-21.00           N  
ATOM   2891  H   THR   189       4.440 -24.074 -24.824  0.00-21.00           H  
ATOM   2892  CA  THR   189       5.503 -25.778 -25.700  0.00-21.00           C  
ATOM   2893  HA  THR   189       6.513 -25.699 -26.180  0.00-21.00           H  
ATOM   2894  CB  THR   189       5.704 -26.346 -24.332  0.00-21.00           C  
ATOM   2895  HB  THR   189       4.756 -26.273 -23.863  0.00-21.00           H  
ATOM   2896  CG2 THR   189       6.416 -27.669 -24.263  0.00-21.00           C  
ATOM   2897 HG21 THR   189       6.511 -28.116 -23.224  0.00-21.00           H  
ATOM   2898 HG22 THR   189       7.409 -27.496 -24.651  0.00-21.00           H  
ATOM   2899 HG23 THR   189       6.019 -28.409 -24.992  0.00-21.00           H  
ATOM   2900  OG1 THR   189       6.550 -25.521 -23.534  0.00-21.00           O  
ATOM   2901  HG1 THR   189       6.121 -24.659 -23.479  0.00-21.00           H  
ATOM   2902  C   THR   189       4.651 -26.727 -26.546  0.00-21.00           C  
ATOM   2903  O   THR   189       5.228 -27.377 -27.449  0.00-21.00           O  
ATOM   2904  N   ALA   190       3.369 -26.883 -26.237  0.00-21.00           N  
ATOM   2905  H   ALA   190       3.070 -26.399 -25.492  0.00-21.00           H  
ATOM   2906  CA  ALA   190       2.430 -27.650 -27.010  0.00-21.00           C  
ATOM   2907  HA  ALA   190       2.657 -28.685 -27.047  0.00-21.00           H  
ATOM   2908  CB  ALA   190       0.977 -27.376 -26.589  0.00-21.00           C  
ATOM   2909  HB1 ALA   190       1.057 -26.702 -25.713  0.00-21.00           H  
ATOM   2910  HB2 ALA   190       0.291 -27.014 -27.399  0.00-21.00           H  
ATOM   2911  HB3 ALA   190       0.537 -28.327 -26.190  0.00-21.00           H  
ATOM   2912  C   ALA   190       2.469 -27.196 -28.459  0.00-21.00           C  
ATOM   2913  O   ALA   190       2.692 -28.040 -29.299  0.00-21.00           O  
ATOM   2914  N   GLH   191       2.260 -25.933 -28.790  0.00-21.00           N  
ATOM   2915  H   GLH   191       1.859 -25.328 -28.083  0.00-21.00           H  
ATOM   2916  CA  GLH   191       2.256 -25.459 -30.168  0.00-21.00           C  
ATOM   2917  HA  GLH   191       1.400 -25.873 -30.672  0.00-21.00           H  
ATOM   2918  CB  GLH   191       2.223 -23.940 -30.155  0.00-21.00           C  
ATOM   2919  HB2 GLH   191       1.509 -23.503 -29.469  0.00-21.00           H  
ATOM   2920  HB3 GLH   191       3.196 -23.577 -29.803  0.00-21.00           H  
ATOM   2921  CG  GLH   191       1.977 -23.395 -31.556  0.00-21.00           C  
ATOM   2922  HG2 GLH   191       2.182 -22.278 -31.599  0.00-21.00           H  
ATOM   2923  HG3 GLH   191       2.718 -23.856 -32.307  0.00-21.00           H  
ATOM   2924  CD  GLH   191       0.569 -23.631 -32.064  0.00-21.00           C  
ATOM   2925  OE1 GLH   191       0.354 -23.290 -33.389  0.00-21.00           O  
ATOM   2926  OE2 GLH   191      -0.256 -24.211 -31.315  0.00-21.00           O  
ATOM   2927  HE1 GLH   191      -0.489 -23.659 -33.638  0.00-21.00           H  
ATOM   2928  C   GLH   191       3.455 -25.929 -30.979  0.00-21.00           C  
ATOM   2929  O   GLH   191       3.365 -26.422 -32.072  0.00-21.00           O  
ATOM   2930  N   THR   192       4.655 -25.940 -30.381  0.00-21.00           N  
ATOM   2931  H   THR   192       4.791 -25.905 -29.386  0.00-21.00           H  
ATOM   2932  CA  THR   192       5.885 -26.370 -31.048  0.00-21.00           C  
ATOM   2933  HA  THR   192       5.992 -25.860 -31.988  0.00-21.00           H  
ATOM   2934  CB  THR   192       7.119 -26.024 -30.154  0.00-21.00           C  
ATOM   2935  HB  THR   192       7.075 -26.516 -29.199  0.00-21.00           H  
ATOM   2936  CG2 THR   192       8.395 -26.502 -30.892  0.00-21.00           C  
ATOM   2937 HG21 THR   192       8.966 -25.648 -31.274  0.00-21.00           H  
ATOM   2938 HG22 THR   192       8.233 -27.269 -31.639  0.00-21.00           H  
ATOM   2939 HG23 THR   192       9.009 -26.970 -30.094  0.00-21.00           H  
ATOM   2940  OG1 THR   192       7.206 -24.603 -30.016  0.00-21.00           O  
ATOM   2941  HG1 THR   192       6.741 -24.113 -30.699  0.00-21.00           H  
ATOM   2942  C   THR   192       5.902 -27.834 -31.378  0.00-21.00           C  
ATOM   2943  O   THR   192       6.146 -28.236 -32.517  0.00-21.00           O  
ATOM   2944  N   LYN   193       5.396 -28.638 -30.399  0.00-21.00           N  
ATOM   2945  H   LYN   193       4.944 -28.185 -29.611  0.00-21.00           H  
ATOM   2946  CA  LYN   193       5.352 -30.081 -30.557  0.00-21.00           C  
ATOM   2947  HA  LYN   193       6.321 -30.347 -30.946  0.00-21.00           H  
ATOM   2948  CB  LYN   193       5.092 -30.719 -29.249  0.00-21.00           C  
ATOM   2949  HB2 LYN   193       5.733 -30.294 -28.485  0.00-21.00           H  
ATOM   2950  HB3 LYN   193       4.092 -30.516 -28.897  0.00-21.00           H  
ATOM   2951  CG  LYN   193       5.199 -32.201 -29.279  0.00-21.00           C  
ATOM   2952  HG2 LYN   193       4.532 -32.633 -30.024  0.00-21.00           H  
ATOM   2953  HG3 LYN   193       4.930 -32.706 -28.344  0.00-21.00           H  
ATOM   2954  CD  LYN   193       6.649 -32.683 -29.494  0.00-21.00           C  
ATOM   2955  HD2 LYN   193       7.389 -32.098 -28.854  0.00-21.00           H  
ATOM   2956  HD3 LYN   193       6.917 -32.510 -30.497  0.00-21.00           H  
ATOM   2957  CE  LYN   193       6.786 -34.233 -29.300  0.00-21.00           C  
ATOM   2958  HE2 LYN   193       6.174 -34.815 -29.991  0.00-21.00           H  
ATOM   2959  HE3 LYN   193       6.398 -34.483 -28.311  0.00-21.00           H  
ATOM   2960  NZ  LYN   193       8.132 -34.691 -29.425  0.00-21.00           N  
ATOM   2961  HZ1 LYN   193       8.607 -34.192 -30.172  0.00-21.00           H  
ATOM   2962  HZ2 LYN   193       8.195 -35.672 -29.666  0.00-21.00           H  
ATOM   2963  C   LYN   193       4.281 -30.427 -31.569  0.00-21.00           C  
ATOM   2964  O   LYN   193       4.485 -31.306 -32.443  0.00-21.00           O  
ATOM   2965  N   ARN   194       3.034 -29.907 -31.355  0.00-21.00           N  
ATOM   2966  H   ARN   194       2.904 -29.411 -30.503  0.00-21.00           H  
ATOM   2967  CA  ARN   194       1.935 -30.085 -32.254  0.00-21.00           C  
ATOM   2968  HA  ARN   194       1.573 -31.118 -32.195  0.00-21.00           H  
ATOM   2969  CB  ARN   194       0.757 -29.191 -31.883  0.00-21.00           C  
ATOM   2970  HB2 ARN   194       1.030 -28.170 -31.892  0.00-21.00           H  
ATOM   2971  HB3 ARN   194       0.454 -29.439 -30.908  0.00-21.00           H  
ATOM   2972  CG  ARN   194      -0.492 -29.449 -32.775  0.00-21.00           C  
ATOM   2973  HG2 ARN   194      -0.243 -29.540 -33.823  0.00-21.00           H  
ATOM   2974  HG3 ARN   194      -0.977 -30.403 -32.530  0.00-21.00           H  
ATOM   2975  CD  ARN   194      -1.549 -28.393 -32.510  0.00-21.00           C  
ATOM   2976  HD2 ARN   194      -1.315 -27.859 -31.553  0.00-21.00           H  
ATOM   2977  HD3 ARN   194      -2.473 -28.919 -32.454  0.00-21.00           H  
ATOM   2978  NE  ARN   194      -1.645 -27.409 -33.544  0.00-21.00           N  
ATOM   2979  HE  ARN   194      -2.367 -27.665 -34.159  0.00-21.00           H  
ATOM   2980  CZ  ARN   194      -0.484 -26.799 -34.139  0.00-21.00           C  
ATOM   2981  NH1 ARN   194       0.668 -27.070 -33.767  0.00-21.00           N  
ATOM   2982 HH11 ARN   194       0.743 -27.633 -32.950  0.00-21.00           H  
ATOM   2983  NH2 ARN   194      -0.750 -25.775 -35.125  0.00-21.00           N  
ATOM   2984 HH21 ARN   194      -1.690 -25.803 -35.462  0.00-21.00           H  
ATOM   2985 HH22 ARN   194      -0.588 -24.859 -34.739  0.00-21.00           H  
ATOM   2986  C   ARN   194       2.371 -29.849 -33.709  0.00-21.00           C  
ATOM   2987  O   ARN   194       2.014 -30.583 -34.625  0.00-21.00           O  
ATOM   2988  N   ASN   195       3.060 -28.754 -33.970  0.00-21.00           N  
ATOM   2989  H   ASN   195       3.250 -28.133 -33.174  0.00-21.00           H  
ATOM   2990  CA  ASN   195       3.494 -28.375 -35.286  0.00-21.00           C  
ATOM   2991  HA  ASN   195       2.642 -28.294 -35.947  0.00-21.00           H  
ATOM   2992  CB  ASN   195       4.242 -27.019 -35.188  0.00-21.00           C  
ATOM   2993  HB2 ASN   195       5.068 -27.065 -34.513  0.00-21.00           H  
ATOM   2994  HB3 ASN   195       3.523 -26.249 -34.964  0.00-21.00           H  
ATOM   2995  CG  ASN   195       4.812 -26.700 -36.607  0.00-21.00           C  
ATOM   2996  OD1 ASN   195       4.071 -26.349 -37.530  0.00-21.00           O  
ATOM   2997  ND2 ASN   195       6.131 -26.827 -36.740  0.00-21.00           N  
ATOM   2998 HD21 ASN   195       6.704 -26.721 -35.873  0.00-21.00           H  
ATOM   2999 HD22 ASN   195       6.534 -27.347 -37.506  0.00-21.00           H  
ATOM   3000  C   ASN   195       4.354 -29.482 -35.886  0.00-21.00           C  
ATOM   3001  O   ASN   195       4.260 -29.794 -37.051  0.00-21.00           O  
ATOM   3002  N   MET   196       5.218 -30.132 -35.129  0.00-21.00           N  
ATOM   3003  H   MET   196       4.980 -30.039 -34.107  0.00-21.00           H  
ATOM   3004  CA  MET   196       6.151 -31.171 -35.533  0.00-21.00           C  
ATOM   3005  HA  MET   196       6.753 -30.757 -36.387  0.00-21.00           H  
ATOM   3006  CB  MET   196       7.039 -31.646 -34.380  0.00-21.00           C  
ATOM   3007  HB2 MET   196       7.564 -30.772 -33.986  0.00-21.00           H  
ATOM   3008  HB3 MET   196       6.407 -32.044 -33.592  0.00-21.00           H  
ATOM   3009  CG  MET   196       8.006 -32.729 -34.721  0.00-21.00           C  
ATOM   3010  HG2 MET   196       8.436 -32.447 -35.713  0.00-21.00           H  
ATOM   3011  HG3 MET   196       8.759 -32.833 -33.979  0.00-21.00           H  
ATOM   3012  SD  MET   196       7.289 -34.416 -34.836  0.00-21.00           S  
ATOM   3013  CE  MET   196       6.844 -34.616 -33.096  0.00-21.00           C  
ATOM   3014  HE1 MET   196       6.187 -35.504 -33.002  0.00-21.00           H  
ATOM   3015  HE2 MET   196       7.694 -34.939 -32.520  0.00-21.00           H  
ATOM   3016  HE3 MET   196       6.449 -33.694 -32.638  0.00-21.00           H  
ATOM   3017  C   MET   196       5.250 -32.291 -36.033  0.00-21.00           C  
ATOM   3018  O   MET   196       5.437 -32.729 -37.156  0.00-21.00           O  
ATOM   3019  N   TYR   197       4.249 -32.696 -35.273  0.00-21.00           N  
ATOM   3020  H   TYR   197       4.246 -32.508 -34.266  0.00-21.00           H  
ATOM   3021  CA  TYR   197       3.369 -33.777 -35.714  0.00-21.00           C  
ATOM   3022  HA  TYR   197       4.010 -34.655 -35.955  0.00-21.00           H  
ATOM   3023  CB  TYR   197       2.395 -34.072 -34.671  0.00-21.00           C  
ATOM   3024  HB2 TYR   197       1.536 -34.641 -35.056  0.00-21.00           H  
ATOM   3025  HB3 TYR   197       1.993 -33.152 -34.218  0.00-21.00           H  
ATOM   3026  CG  TYR   197       2.950 -34.958 -33.564  0.00-21.00           C  
ATOM   3027  CD1 TYR   197       3.483 -36.229 -33.830  0.00-21.00           C  
ATOM   3028  HD1 TYR   197       3.745 -36.460 -34.887  0.00-21.00           H  
ATOM   3029  CE1 TYR   197       3.960 -37.036 -32.812  0.00-21.00           C  
ATOM   3030  HE1 TYR   197       4.126 -38.116 -32.983  0.00-21.00           H  
ATOM   3031  CZ  TYR   197       3.955 -36.545 -31.489  0.00-21.00           C  
ATOM   3032  OH  TYR   197       4.501 -37.286 -30.485  0.00-21.00           O  
ATOM   3033  HH  TYR   197       5.021 -38.005 -30.813  0.00-21.00           H  
ATOM   3034  CE2 TYR   197       3.518 -35.253 -31.223  0.00-21.00           C  
ATOM   3035  HE2 TYR   197       3.672 -34.857 -30.236  0.00-21.00           H  
ATOM   3036  CD2 TYR   197       2.998 -34.476 -32.253  0.00-21.00           C  
ATOM   3037  HD2 TYR   197       2.859 -33.394 -32.053  0.00-21.00           H  
ATOM   3038  C   TYR   197       2.670 -33.447 -37.046  0.00-21.00           C  
ATOM   3039  O   TYR   197       2.532 -34.345 -37.877  0.00-21.00           O  
ATOM   3040  N   GLH   198       2.272 -32.159 -37.272  0.00-21.00           N  
ATOM   3041  H   GLH   198       2.667 -31.469 -36.624  0.00-21.00           H  
ATOM   3042  CA  GLH   198       1.575 -31.803 -38.452  0.00-21.00           C  
ATOM   3043  HA  GLH   198       0.729 -32.475 -38.653  0.00-21.00           H  
ATOM   3044  CB  GLH   198       1.038 -30.377 -38.288  0.00-21.00           C  
ATOM   3045  HB2 GLH   198       1.819 -29.704 -38.235  0.00-21.00           H  
ATOM   3046  HB3 GLH   198       0.518 -30.106 -39.225  0.00-21.00           H  
ATOM   3047  CG  GLH   198       0.050 -30.125 -37.155  0.00-21.00           C  
ATOM   3048  HG2 GLH   198       0.502 -29.887 -36.225  0.00-21.00           H  
ATOM   3049  HG3 GLH   198      -0.490 -31.074 -36.993  0.00-21.00           H  
ATOM   3050  CD  GLH   198      -0.996 -29.080 -37.428  0.00-21.00           C  
ATOM   3051  OE1 GLH   198      -0.607 -28.112 -38.259  0.00-21.00           O  
ATOM   3052  OE2 GLH   198      -2.135 -29.202 -36.897  0.00-21.00           O  
ATOM   3053  HE1 GLH   198      -1.380 -27.585 -38.441  0.00-21.00           H  
ATOM   3054  C   GLH   198       2.583 -31.817 -39.653  0.00-21.00           C  
ATOM   3055  O   GLH   198       2.204 -32.192 -40.753  0.00-21.00           O  
ATOM   3056  N   SER   199       3.878 -31.512 -39.431  0.00-21.00           N  
ATOM   3057  H   SER   199       4.135 -31.416 -38.472  0.00-21.00           H  
ATOM   3058  CA  SER   199       4.845 -31.499 -40.484  0.00-21.00           C  
ATOM   3059  HA  SER   199       4.478 -30.918 -41.334  0.00-21.00           H  
ATOM   3060  CB  SER   199       6.087 -30.779 -40.039  0.00-21.00           C  
ATOM   3061  HB2 SER   199       5.894 -29.827 -39.654  0.00-21.00           H  
ATOM   3062  HB3 SER   199       6.633 -30.560 -40.931  0.00-21.00           H  
ATOM   3063  OG  SER   199       6.828 -31.615 -39.108  0.00-21.00           O  
ATOM   3064  HG  SER   199       6.412 -32.471 -39.194  0.00-21.00           H  
ATOM   3065  C   SER   199       5.122 -32.918 -40.952  0.00-21.00           C  
ATOM   3066  O   SER   199       5.522 -33.128 -42.099  0.00-21.00           O  
ATOM   3067  N   LYN   200       4.858 -33.910 -40.103  0.00-21.00           N  
ATOM   3068  H   LYN   200       4.250 -33.696 -39.324  0.00-21.00           H  
ATOM   3069  CA  LYN   200       5.106 -35.300 -40.490  0.00-21.00           C  
ATOM   3070  HA  LYN   200       5.844 -35.266 -41.308  0.00-21.00           H  
ATOM   3071  CB  LYN   200       5.672 -36.004 -39.255  0.00-21.00           C  
ATOM   3072  HB2 LYN   200       5.601 -37.086 -39.405  0.00-21.00           H  
ATOM   3073  HB3 LYN   200       5.031 -35.735 -38.393  0.00-21.00           H  
ATOM   3074  CG  LYN   200       7.078 -35.616 -38.924  0.00-21.00           C  
ATOM   3075  HG2 LYN   200       7.736 -35.777 -39.784  0.00-21.00           H  
ATOM   3076  HG3 LYN   200       7.106 -34.556 -38.648  0.00-21.00           H  
ATOM   3077  CD  LYN   200       7.596 -36.372 -37.727  0.00-21.00           C  
ATOM   3078  HD2 LYN   200       6.883 -36.148 -36.889  0.00-21.00           H  
ATOM   3079  HD3 LYN   200       7.536 -37.479 -37.898  0.00-21.00           H  
ATOM   3080  CE  LYN   200       9.032 -36.025 -37.278  0.00-21.00           C  
ATOM   3081  HE2 LYN   200       9.284 -36.520 -36.353  0.00-21.00           H  
ATOM   3082  HE3 LYN   200       9.011 -34.979 -37.160  0.00-21.00           H  
ATOM   3083  NZ  LYN   200       9.988 -36.502 -38.287  0.00-21.00           N  
ATOM   3084  HZ1 LYN   200      10.943 -36.084 -38.148  0.00-21.00           H  
ATOM   3085  HZ2 LYN   200      10.135 -37.493 -38.286  0.00-21.00           H  
ATOM   3086  C   LYN   200       3.822 -35.969 -40.983  0.00-21.00           C  
ATOM   3087  O   LYN   200       3.804 -37.135 -41.328  0.00-21.00           O  
ATOM   3088  N   GLY   201       2.730 -35.174 -41.088  0.00-21.00           N  
ATOM   3089  H   GLY   201       2.838 -34.195 -40.938  0.00-21.00           H  
ATOM   3090  CA  GLY   201       1.457 -35.700 -41.512  0.00-21.00           C  
ATOM   3091  HA2 GLY   201       1.695 -36.099 -42.447  0.00-21.00           H  
ATOM   3092  HA3 GLY   201       0.758 -34.941 -41.648  0.00-21.00           H  
ATOM   3093  C   GLY   201       0.870 -36.736 -40.585  0.00-21.00           C  
ATOM   3094  O   GLY   201       0.315 -37.773 -41.031  0.00-21.00           O  
ATOM   3095  N   SER   202       1.000 -36.481 -39.286  0.00-21.00           N  
ATOM   3096  H   SER   202       1.603 -35.794 -38.970  0.00-21.00           H  
ATOM   3097  CA  SER   202       0.359 -37.372 -38.311  0.00-21.00           C  
ATOM   3098  HA  SER   202       0.818 -38.372 -38.460  0.00-21.00           H  
ATOM   3099  CB  SER   202       0.750 -36.918 -36.917  0.00-21.00           C  
ATOM   3100  HB2 SER   202       0.550 -35.827 -36.798  0.00-21.00           H  
ATOM   3101  HB3 SER   202       1.834 -37.188 -36.791  0.00-21.00           H  
ATOM   3102  OG  SER   202       0.042 -37.719 -35.967  0.00-21.00           O  
ATOM   3103  HG  SER   202       0.657 -38.178 -35.369  0.00-21.00           H  
ATOM   3104  C   SER   202      -1.162 -37.492 -38.471  0.00-21.00           C  
ATOM   3105  O   SER   202      -1.879 -36.512 -38.643  0.00-21.00           O  
ATOM   3106  N   SER   203      -1.686 -38.707 -38.343  0.00-21.00           N  
ATOM   3107  H   SER   203      -1.109 -39.512 -38.372  0.00-21.00           H  
ATOM   3108  CA  SER   203      -3.133 -38.960 -38.346  0.00-21.00           C  
ATOM   3109  HA  SER   203      -3.525 -38.516 -39.261  0.00-21.00           H  
ATOM   3110  CB  SER   203      -3.347 -40.458 -38.546  0.00-21.00           C  
ATOM   3111  HB2 SER   203      -4.404 -40.634 -38.686  0.00-21.00           H  
ATOM   3112  HB3 SER   203      -2.785 -40.828 -39.365  0.00-21.00           H  
ATOM   3113  OG  SER   203      -3.100 -41.184 -37.362  0.00-21.00           O  
ATOM   3114  HG  SER   203      -2.321 -40.829 -36.962  0.00-21.00           H  
ATOM   3115  C   SER   203      -3.815 -38.381 -37.095  0.00-21.00           C  
ATOM   3116  O   SER   203      -5.048 -38.303 -36.996  0.00-21.00           O  
ATOM   3117  N   ALA   204      -3.029 -38.067 -36.057  0.00-21.00           N  
ATOM   3118  H   ALA   204      -2.051 -38.026 -36.269  0.00-21.00           H  
ATOM   3119  CA  ALA   204      -3.573 -37.579 -34.807  0.00-21.00           C  
ATOM   3120  HA  ALA   204      -4.420 -38.233 -34.502  0.00-21.00           H  
ATOM   3121  CB  ALA   204      -2.545 -37.489 -33.702  0.00-21.00           C  
ATOM   3122  HB1 ALA   204      -1.939 -36.604 -33.843  0.00-21.00           H  
ATOM   3123  HB2 ALA   204      -2.973 -37.452 -32.709  0.00-21.00           H  
ATOM   3124  HB3 ALA   204      -1.902 -38.363 -33.744  0.00-21.00           H  
ATOM   3125  C   ALA   204      -4.236 -36.202 -35.039  0.00-21.00           C  
ATOM   3126  O   ALA   204      -5.069 -35.817 -34.242  0.00-21.00           O  
ATOM   3127  N   VAL   205      -3.804 -35.455 -36.094  0.00-21.00           N  
ATOM   3128  H   VAL   205      -3.352 -35.966 -36.897  0.00-21.00           H  
ATOM   3129  CA  VAL   205      -4.320 -34.181 -36.368  0.00-21.00           C  
ATOM   3130  HA  VAL   205      -4.208 -33.581 -35.445  0.00-21.00           H  
ATOM   3131  CB  VAL   205      -3.630 -33.527 -37.566  0.00-21.00           C  
ATOM   3132  HB  VAL   205      -3.740 -34.162 -38.442  0.00-21.00           H  
ATOM   3133  CG1 VAL   205      -4.210 -32.090 -37.790  0.00-21.00           C  
ATOM   3134 HG11 VAL   205      -4.522 -31.595 -36.906  0.00-21.00           H  
ATOM   3135 HG12 VAL   205      -5.144 -32.131 -38.481  0.00-21.00           H  
ATOM   3136 HG13 VAL   205      -3.451 -31.544 -38.315  0.00-21.00           H  
ATOM   3137  CG2 VAL   205      -2.101 -33.400 -37.286  0.00-21.00           C  
ATOM   3138 HG21 VAL   205      -1.786 -32.450 -36.771  0.00-21.00           H  
ATOM   3139 HG22 VAL   205      -1.791 -34.164 -36.567  0.00-21.00           H  
ATOM   3140 HG23 VAL   205      -1.569 -33.573 -38.252  0.00-21.00           H  
ATOM   3141  C   VAL   205      -5.839 -34.255 -36.643  0.00-21.00           C  
ATOM   3142  O   VAL   205      -6.522 -33.288 -36.459  0.00-21.00           O  
ATOM   3143  N   ALA   206      -6.318 -35.446 -37.084  0.00-21.00           N  
ATOM   3144  H   ALA   206      -5.612 -36.067 -37.451  0.00-21.00           H  
ATOM   3145  CA  ALA   206      -7.706 -35.552 -37.422  0.00-21.00           C  
ATOM   3146  HA  ALA   206      -8.145 -34.568 -37.649  0.00-21.00           H  
ATOM   3147  CB  ALA   206      -7.819 -36.394 -38.667  0.00-21.00           C  
ATOM   3148  HB1 ALA   206      -7.879 -35.793 -39.535  0.00-21.00           H  
ATOM   3149  HB2 ALA   206      -8.649 -37.041 -38.774  0.00-21.00           H  
ATOM   3150  HB3 ALA   206      -6.973 -37.077 -38.800  0.00-21.00           H  
ATOM   3151  C   ALA   206      -8.527 -36.247 -36.327  0.00-21.00           C  
ATOM   3152  O   ALA   206      -9.625 -36.737 -36.638  0.00-21.00           O  
ATOM   3153  N   ASH   207      -7.908 -36.398 -35.149  0.00-21.00           N  
ATOM   3154  H   ASH   207      -7.035 -35.844 -35.040  0.00-21.00           H  
ATOM   3155  CA  ASH   207      -8.578 -37.035 -34.037  0.00-21.00           C  
ATOM   3156  HA  ASH   207      -9.591 -37.389 -34.393  0.00-21.00           H  
ATOM   3157  CB  ASH   207      -7.737 -38.226 -33.557  0.00-21.00           C  
ATOM   3158  HB2 ASH   207      -7.264 -38.731 -34.404  0.00-21.00           H  
ATOM   3159  HB3 ASH   207      -6.904 -37.810 -32.985  0.00-21.00           H  
ATOM   3160  CG  ASH   207      -8.526 -39.224 -32.743  0.00-21.00           C  
ATOM   3161  OD1 ASH   207      -9.483 -38.701 -31.965  0.00-21.00           O  
ATOM   3162  OD2 ASH   207      -8.271 -40.436 -32.964  0.00-21.00           O  
ATOM   3163  HD1 ASH   207     -10.253 -39.161 -31.840  0.00-21.00           H  
ATOM   3164  C   ASH   207      -8.794 -36.020 -32.914  0.00-21.00           C  
ATOM   3165  O   ASH   207      -7.921 -35.539 -32.283  0.00-21.00           O  
ATOM   3166  N   ASH   208     -10.078 -35.732 -32.612  0.00-21.00           N  
ATOM   3167  H   ASH   208     -10.771 -36.467 -32.876  0.00-21.00           H  
ATOM   3168  CA  ASH   208     -10.437 -34.763 -31.603  0.00-21.00           C  
ATOM   3169  HA  ASH   208      -9.907 -33.823 -31.867  0.00-21.00           H  
ATOM   3170  CB  ASH   208     -11.945 -34.528 -31.661  0.00-21.00           C  
ATOM   3171  HB2 ASH   208     -12.232 -34.220 -32.670  0.00-21.00           H  
ATOM   3172  HB3 ASH   208     -12.503 -35.467 -31.544  0.00-21.00           H  
ATOM   3173  CG  ASH   208     -12.345 -33.432 -30.685  0.00-21.00           C  
ATOM   3174  OD1 ASH   208     -12.469 -33.825 -29.362  0.00-21.00           O  
ATOM   3175  OD2 ASH   208     -12.461 -32.264 -31.094  0.00-21.00           O  
ATOM   3176  HD1 ASH   208     -12.087 -34.628 -29.157  0.00-21.00           H  
ATOM   3177  C   ASH   208      -9.939 -35.198 -30.193  0.00-21.00           C  
ATOM   3178  O   ASH   208      -9.972 -34.380 -29.301  0.00-21.00           O  
ATOM   3179  N   SER   209      -9.697 -36.481 -30.006  0.00-21.00           N  
ATOM   3180  H   SER   209      -9.769 -37.163 -30.767  0.00-21.00           H  
ATOM   3181  CA  SER   209      -9.295 -36.986 -28.739  0.00-21.00           C  
ATOM   3182  HA  SER   209      -9.718 -36.403 -27.991  0.00-21.00           H  
ATOM   3183  CB  SER   209      -9.866 -38.401 -28.590  0.00-21.00           C  
ATOM   3184  HB2 SER   209      -9.727 -38.789 -27.563  0.00-21.00           H  
ATOM   3185  HB3 SER   209     -10.895 -38.238 -28.812  0.00-21.00           H  
ATOM   3186  OG  SER   209      -9.237 -39.407 -29.416  0.00-21.00           O  
ATOM   3187  HG  SER   209      -8.534 -38.992 -29.924  0.00-21.00           H  
ATOM   3188  C   SER   209      -7.796 -36.914 -28.520  0.00-21.00           C  
ATOM   3189  O   SER   209      -7.273 -37.002 -27.402  0.00-21.00           O  
ATOM   3190  N   LYN   210      -7.042 -36.648 -29.603  0.00-21.00           N  
ATOM   3191  H   LYN   210      -7.479 -36.654 -30.530  0.00-21.00           H  
ATOM   3192  CA  LYN   210      -5.584 -36.650 -29.523  0.00-21.00           C  
ATOM   3193  HA  LYN   210      -5.280 -37.147 -28.578  0.00-21.00           H  
ATOM   3194  CB  LYN   210      -4.984 -37.571 -30.599  0.00-21.00           C  
ATOM   3195  HB2 LYN   210      -5.162 -37.150 -31.604  0.00-21.00           H  
ATOM   3196  HB3 LYN   210      -3.924 -37.565 -30.416  0.00-21.00           H  
ATOM   3197  CG  LYN   210      -5.447 -38.974 -30.481  0.00-21.00           C  
ATOM   3198  HG2 LYN   210      -5.282 -39.430 -29.475  0.00-21.00           H  
ATOM   3199  HG3 LYN   210      -6.551 -39.051 -30.584  0.00-21.00           H  
ATOM   3200  CD  LYN   210      -4.945 -39.918 -31.522  0.00-21.00           C  
ATOM   3201  HD2 LYN   210      -4.248 -39.613 -32.287  0.00-21.00           H  
ATOM   3202  HD3 LYN   210      -5.763 -39.733 -32.184  0.00-21.00           H  
ATOM   3203  CE  LYN   210      -5.291 -41.398 -31.355  0.00-21.00           C  
ATOM   3204  HE2 LYN   210      -6.383 -41.512 -31.371  0.00-21.00           H  
ATOM   3205  HE3 LYN   210      -4.964 -41.782 -30.400  0.00-21.00           H  
ATOM   3206  NZ  LYN   210      -4.704 -42.225 -32.453  0.00-21.00           N  
ATOM   3207  HZ1 LYN   210      -3.723 -42.104 -32.506  0.00-21.00           H  
ATOM   3208  HZ2 LYN   210      -5.083 -41.949 -33.376  0.00-21.00           H  
ATOM   3209  C   LYN   210      -4.967 -35.248 -29.618  0.00-21.00           C  
ATOM   3210  O   LYN   210      -5.652 -34.296 -29.835  0.00-21.00           O  
ATOM   3211  N   LEU   211      -3.646 -35.173 -29.539  0.00-21.00           N  
ATOM   3212  H   LEU   211      -3.187 -36.059 -29.415  0.00-21.00           H  
ATOM   3213  CA  LEU   211      -2.792 -34.037 -29.436  0.00-21.00           C  
ATOM   3214  HA  LEU   211      -1.813 -34.335 -29.116  0.00-21.00           H  
ATOM   3215  CB  LEU   211      -2.904 -33.337 -30.813  0.00-21.00           C  
ATOM   3216  HB2 LEU   211      -3.957 -33.156 -31.064  0.00-21.00           H  
ATOM   3217  HB3 LEU   211      -2.465 -32.387 -30.686  0.00-21.00           H  
ATOM   3218  CG  LEU   211      -2.113 -34.074 -31.866  0.00-21.00           C  
ATOM   3219  HG  LEU   211      -2.399 -35.109 -31.862  0.00-21.00           H  
ATOM   3220  CD1 LEU   211      -2.419 -33.503 -33.207  0.00-21.00           C  
ATOM   3221 HD11 LEU   211      -1.510 -33.375 -33.803  0.00-21.00           H  
ATOM   3222 HD12 LEU   211      -3.196 -34.095 -33.720  0.00-21.00           H  
ATOM   3223 HD13 LEU   211      -2.821 -32.457 -33.087  0.00-21.00           H  
ATOM   3224  CD2 LEU   211      -0.612 -33.994 -31.556  0.00-21.00           C  
ATOM   3225 HD21 LEU   211      -0.352 -34.402 -30.538  0.00-21.00           H  
ATOM   3226 HD22 LEU   211      -0.315 -32.917 -31.521  0.00-21.00           H  
ATOM   3227 HD23 LEU   211       0.027 -34.470 -32.309  0.00-21.00           H  
ATOM   3228  C   LEU   211      -3.270 -33.110 -28.388  0.00-21.00           C  
ATOM   3229  O   LEU   211      -3.131 -31.920 -28.525  0.00-21.00           O  
ATOM   3230  N   ARG   212      -3.747 -33.587 -27.305  0.00-21.00           N  
ATOM   3231  H   ARG   212      -3.760 -34.645 -27.226  0.00-21.00           H  
ATOM   3232  CA  ARG   212      -4.246 -32.833 -26.196  0.00-21.00           C  
ATOM   3233  HA  ARG   212      -4.534 -31.810 -26.481  0.00-21.00           H  
ATOM   3234  CB  ARG   212      -5.506 -33.532 -25.721  0.00-21.00           C  
ATOM   3235  HB2 ARG   212      -5.290 -34.599 -25.576  0.00-21.00           H  
ATOM   3236  HB3 ARG   212      -5.762 -33.189 -24.696  0.00-21.00           H  
ATOM   3237  CG  ARG   212      -6.724 -33.208 -26.552  0.00-21.00           C  
ATOM   3238  HG2 ARG   212      -6.849 -32.137 -26.670  0.00-21.00           H  
ATOM   3239  HG3 ARG   212      -6.426 -33.633 -27.564  0.00-21.00           H  
ATOM   3240  CD  ARG   212      -7.971 -33.828 -25.830  0.00-21.00           C  
ATOM   3241  HD2 ARG   212      -7.763 -34.816 -25.424  0.00-21.00           H  
ATOM   3242  HD3 ARG   212      -8.117 -33.301 -24.842  0.00-21.00           H  
ATOM   3243  NE  ARG   212      -9.169 -33.667 -26.595  0.00-21.00           N  
ATOM   3244  HE  ARG   212      -9.005 -33.632 -27.608  0.00-21.00           H  
ATOM   3245  CZ  ARG   212     -10.352 -33.255 -26.041  0.00-21.00           C  
ATOM   3246  NH1 ARG   212     -10.497 -32.888 -24.747  0.00-21.00           N  
ATOM   3247 HH11 ARG   212     -11.323 -32.426 -24.378  0.00-21.00           H  
ATOM   3248 HH12 ARG   212      -9.667 -32.768 -24.151  0.00-21.00           H  
ATOM   3249  NH2 ARG   212     -11.415 -33.314 -26.793  0.00-21.00           N  
ATOM   3250 HH21 ARG   212     -12.411 -33.039 -26.607  0.00-21.00           H  
ATOM   3251 HH22 ARG   212     -11.378 -33.619 -27.723  0.00-21.00           H  
ATOM   3252  C   ARG   212      -3.236 -32.716 -24.996  0.00-21.00           C  
ATOM   3253  O   ARG   212      -2.891 -33.792 -24.543  0.00-21.00           O  
ATOM   3254  N   PRO   213      -2.908 -31.525 -24.438  0.00-21.00           N  
ATOM   3255  CD  PRO   213      -3.197 -30.254 -25.037  0.00-21.00           C  
ATOM   3256  HD2 PRO   213      -4.231 -30.163 -24.959  0.00-21.00           H  
ATOM   3257  HD3 PRO   213      -3.006 -30.239 -26.197  0.00-21.00           H  
ATOM   3258  CG  PRO   213      -2.414 -29.256 -24.285  0.00-21.00           C  
ATOM   3259  HG2 PRO   213      -1.410 -29.244 -24.762  0.00-21.00           H  
ATOM   3260  HG3 PRO   213      -2.781 -28.191 -24.244  0.00-21.00           H  
ATOM   3261  CB  PRO   213      -2.149 -29.880 -22.928  0.00-21.00           C  
ATOM   3262  HB2 PRO   213      -3.003 -29.625 -22.294  0.00-21.00           H  
ATOM   3263  HB3 PRO   213      -1.270 -29.581 -22.363  0.00-21.00           H  
ATOM   3264  CA  PRO   213      -2.117 -31.364 -23.222  0.00-21.00           C  
ATOM   3265  HA  PRO   213      -1.120 -31.688 -23.567  0.00-21.00           H  
ATOM   3266  C   PRO   213      -2.746 -32.156 -22.040  0.00-21.00           C  
ATOM   3267  O   PRO   213      -3.954 -32.067 -21.820  0.00-21.00           O  
ATOM   3268  N   VAL   214      -1.928 -32.877 -21.283  0.00-21.00           N  
ATOM   3269  H   VAL   214      -0.971 -32.961 -21.385  0.00-21.00           H  
ATOM   3270  CA  VAL   214      -2.280 -33.645 -20.062  0.00-21.00           C  
ATOM   3271  HA  VAL   214      -3.377 -33.786 -19.992  0.00-21.00           H  
ATOM   3272  CB  VAL   214      -1.613 -35.052 -20.167  0.00-21.00           C  
ATOM   3273  HB  VAL   214      -0.501 -34.851 -20.353  0.00-21.00           H  
ATOM   3274  CG1 VAL   214      -1.925 -35.821 -18.922  0.00-21.00           C  
ATOM   3275 HG11 VAL   214      -1.458 -35.381 -18.046  0.00-21.00           H  
ATOM   3276 HG12 VAL   214      -1.436 -36.782 -19.072  0.00-21.00           H  
ATOM   3277 HG13 VAL   214      -3.003 -35.924 -18.907  0.00-21.00           H  
ATOM   3278  CG2 VAL   214      -2.126 -35.821 -21.413  0.00-21.00           C  
ATOM   3279 HG21 VAL   214      -1.569 -36.737 -21.479  0.00-21.00           H  
ATOM   3280 HG22 VAL   214      -1.989 -35.141 -22.279  0.00-21.00           H  
ATOM   3281 HG23 VAL   214      -3.226 -36.017 -21.415  0.00-21.00           H  
ATOM   3282  C   VAL   214      -1.817 -32.899 -18.772  0.00-21.00           C  
ATOM   3283  O   VAL   214      -0.633 -32.875 -18.419  0.00-21.00           O  
ATOM   3284  N   ILE   215      -2.691 -32.185 -18.053  0.00-21.00           N  
ATOM   3285  H   ILE   215      -3.703 -32.315 -18.226  0.00-21.00           H  
ATOM   3286  CA  ILE   215      -2.285 -31.454 -16.837  0.00-21.00           C  
ATOM   3287  HA  ILE   215      -1.250 -31.144 -16.875  0.00-21.00           H  
ATOM   3288  CB  ILE   215      -3.142 -30.062 -16.815  0.00-21.00           C  
ATOM   3289  HB  ILE   215      -4.211 -30.291 -16.686  0.00-21.00           H  
ATOM   3290  CG2 ILE   215      -2.756 -29.357 -15.495  0.00-21.00           C  
ATOM   3291 HG21 ILE   215      -3.212 -29.840 -14.620  0.00-21.00           H  
ATOM   3292 HG22 ILE   215      -1.642 -29.399 -15.303  0.00-21.00           H  
ATOM   3293 HG23 ILE   215      -3.127 -28.389 -15.493  0.00-21.00           H  
ATOM   3294  CG1 ILE   215      -2.898 -29.076 -17.984  0.00-21.00           C  
ATOM   3295 HG12 ILE   215      -1.878 -29.189 -18.314  0.00-21.00           H  
ATOM   3296 HG13 ILE   215      -3.067 -28.017 -17.853  0.00-21.00           H  
ATOM   3297  CD1 ILE   215      -3.847 -29.402 -19.156  0.00-21.00           C  
ATOM   3298 HD11 ILE   215      -3.783 -28.674 -20.031  0.00-21.00           H  
ATOM   3299 HD12 ILE   215      -4.928 -29.430 -18.803  0.00-21.00           H  
ATOM   3300 HD13 ILE   215      -3.678 -30.318 -19.636  0.00-21.00           H  
ATOM   3301  C   ILE   215      -2.649 -32.378 -15.611  0.00-21.00           C  
ATOM   3302  O   ILE   215      -3.727 -32.945 -15.504  0.00-21.00           O  
ATOM   3303  N   HID   216      -1.767 -32.489 -14.603  0.00-21.00           N  
ATOM   3304  H   HID   216      -0.963 -31.899 -14.707  0.00-21.00           H  
ATOM   3305  CA  HID   216      -2.131 -32.895 -13.261  0.00-21.00           C  
ATOM   3306  HA  HID   216      -3.230 -32.736 -13.088  0.00-21.00           H  
ATOM   3307  CB  HID   216      -1.899 -34.419 -12.967  0.00-21.00           C  
ATOM   3308  HB2 HID   216      -2.408 -35.001 -13.659  0.00-21.00           H  
ATOM   3309  HB3 HID   216      -2.363 -34.598 -11.977  0.00-21.00           H  
ATOM   3310  CG  HID   216      -0.451 -34.979 -12.955  0.00-21.00           C  
ATOM   3311  ND1 HID   216       0.478 -34.785 -11.910  0.00-21.00           N  
ATOM   3312  HD1 HID   216       0.318 -34.287 -11.019  0.00-21.00           H  
ATOM   3313  CE1 HID   216       1.622 -35.501 -12.248  0.00-21.00           C  
ATOM   3314  HE1 HID   216       2.445 -35.627 -11.575  0.00-21.00           H  
ATOM   3315  NE2 HID   216       1.518 -36.044 -13.454  0.00-21.00           N  
ATOM   3316  CD2 HID   216       0.304 -35.609 -13.940  0.00-21.00           C  
ATOM   3317  HD2 HID   216       0.065 -35.927 -14.898  0.00-21.00           H  
ATOM   3318  C   HID   216      -1.424 -32.108 -12.156  0.00-21.00           C  
ATOM   3319  O   HID   216      -0.278 -31.713 -12.348  0.00-21.00           O  
ATOM   3320  N   CYM   217      -2.016 -32.041 -10.955  0.00-21.00           N  
ATOM   3321  H   CYM   217      -2.990 -32.212 -10.987  0.00-21.00           H  
ATOM   3322  CA  CYM   217      -1.417 -31.689  -9.698  0.00-21.00           C  
ATOM   3323  HA  CYM   217      -0.313 -31.497  -9.871  0.00-21.00           H  
ATOM   3324  CB  CYM   217      -2.091 -30.426  -9.117  0.00-21.00           C  
ATOM   3325  HB2 CYM   217      -1.775 -29.494  -9.597  0.00-21.00           H  
ATOM   3326  HB3 CYM   217      -1.722 -30.227  -8.103  0.00-21.00           H  
ATOM   3327  SG  CYM   217      -3.844 -30.376  -9.288  0.00-21.00           S  
ATOM   3328  C   CYM   217      -1.248 -33.012  -8.844  0.00-21.00           C  
ATOM   3329  O   CYM   217      -0.613 -33.967  -9.350  0.00-21.00           O  
ATOM   3330  N   ARG   218      -1.724 -33.021  -7.611  0.00-21.00           N  
ATOM   3331  H   ARG   218      -2.252 -32.165  -7.301  0.00-21.00           H  
ATOM   3332  CA  ARG   218      -1.748 -34.200  -6.758  0.00-21.00           C  
ATOM   3333  HA  ARG   218      -0.820 -34.750  -6.929  0.00-21.00           H  
ATOM   3334  CB  ARG   218      -1.631 -33.918  -5.206  0.00-21.00           C  
ATOM   3335  HB2 ARG   218      -0.717 -33.421  -4.947  0.00-21.00           H  
ATOM   3336  HB3 ARG   218      -2.344 -33.191  -4.852  0.00-21.00           H  
ATOM   3337  CG  ARG   218      -1.702 -35.262  -4.389  0.00-21.00           C  
ATOM   3338  HG2 ARG   218      -2.749 -35.460  -4.218  0.00-21.00           H  
ATOM   3339  HG3 ARG   218      -1.338 -36.077  -5.047  0.00-21.00           H  
ATOM   3340  CD  ARG   218      -1.038 -35.114  -3.127  0.00-21.00           C  
ATOM   3341  HD2 ARG   218      -0.837 -36.134  -2.845  0.00-21.00           H  
ATOM   3342  HD3 ARG   218      -0.057 -34.591  -3.252  0.00-21.00           H  
ATOM   3343  NE  ARG   218      -1.903 -34.690  -2.045  0.00-21.00           N  
ATOM   3344  HE  ARG   218      -2.645 -35.348  -1.747  0.00-21.00           H  
ATOM   3345  CZ  ARG   218      -1.710 -33.526  -1.378  0.00-21.00           C  
ATOM   3346  NH1 ARG   218      -0.860 -32.509  -1.663  0.00-21.00           N  
ATOM   3347 HH11 ARG   218      -0.348 -31.949  -0.966  0.00-21.00           H  
ATOM   3348 HH12 ARG   218      -0.294 -32.431  -2.510  0.00-21.00           H  
ATOM   3349  NH2 ARG   218      -2.514 -33.357  -0.347  0.00-21.00           N  
ATOM   3350 HH21 ARG   218      -3.126 -34.070   0.037  0.00-21.00           H  
ATOM   3351 HH22 ARG   218      -2.453 -32.589   0.310  0.00-21.00           H  
ATOM   3352  C   ARG   218      -3.048 -34.952  -7.002  0.00-21.00           C  
ATOM   3353  O   ARG   218      -3.103 -36.131  -7.333  0.00-21.00           O  
ATOM   3354  N   ALA   219      -4.095 -34.261  -6.741  0.00-21.00           N  
ATOM   3355  H   ALA   219      -4.079 -33.276  -6.442  0.00-21.00           H  
ATOM   3356  CA  ALA   219      -5.462 -34.699  -6.951  0.00-21.00           C  
ATOM   3357  HA  ALA   219      -5.520 -35.778  -6.849  0.00-21.00           H  
ATOM   3358  CB  ALA   219      -6.401 -34.251  -5.796  0.00-21.00           C  
ATOM   3359  HB1 ALA   219      -6.110 -33.190  -5.653  0.00-21.00           H  
ATOM   3360  HB2 ALA   219      -6.186 -34.721  -4.828  0.00-21.00           H  
ATOM   3361  HB3 ALA   219      -7.522 -34.304  -5.927  0.00-21.00           H  
ATOM   3362  C   ALA   219      -6.068 -34.362  -8.342  0.00-21.00           C  
ATOM   3363  O   ALA   219      -6.931 -35.050  -8.853  0.00-21.00           O  
ATOM   3364  N   GLY   220      -5.632 -33.267  -8.914  0.00-21.00           N  
ATOM   3365  H   GLY   220      -5.179 -32.645  -8.318  0.00-21.00           H  
ATOM   3366  CA  GLY   220      -6.049 -32.851 -10.246  0.00-21.00           C  
ATOM   3367  HA2 GLY   220      -5.848 -33.555 -10.944  0.00-21.00           H  
ATOM   3368  HA3 GLY   220      -5.418 -32.013 -10.523  0.00-21.00           H  
ATOM   3369  C   GLY   220      -7.396 -32.151 -10.356  0.00-21.00           C  
ATOM   3370  O   GLY   220      -8.139 -32.497 -11.275  0.00-21.00           O  
ATOM   3371  N   VAL   221      -7.740 -31.307  -9.382  0.00-21.00           N  
ATOM   3372  H   VAL   221      -6.952 -31.033  -8.772  0.00-21.00           H  
ATOM   3373  CA  VAL   221      -8.983 -30.599  -9.148  0.00-21.00           C  
ATOM   3374  HA  VAL   221      -9.510 -30.542 -10.095  0.00-21.00           H  
ATOM   3375  CB  VAL   221      -9.876 -31.440  -8.287  0.00-21.00           C  
ATOM   3376  HB  VAL   221     -10.692 -30.827  -7.952  0.00-21.00           H  
ATOM   3377  CG1 VAL   221     -10.449 -32.735  -8.960  0.00-21.00           C  
ATOM   3378 HG11 VAL   221     -11.025 -32.503  -9.852  0.00-21.00           H  
ATOM   3379 HG12 VAL   221      -9.697 -33.428  -9.367  0.00-21.00           H  
ATOM   3380 HG13 VAL   221     -11.066 -33.406  -8.300  0.00-21.00           H  
ATOM   3381  CG2 VAL   221      -9.239 -31.852  -6.918  0.00-21.00           C  
ATOM   3382 HG21 VAL   221      -8.514 -32.703  -6.908  0.00-21.00           H  
ATOM   3383 HG22 VAL   221     -10.041 -32.010  -6.183  0.00-21.00           H  
ATOM   3384 HG23 VAL   221      -8.650 -30.959  -6.559  0.00-21.00           H  
ATOM   3385  C   VAL   221      -8.702 -29.167  -8.694  0.00-21.00           C  
ATOM   3386  O   VAL   221      -9.569 -28.290  -8.997  0.00-21.00           O  
ATOM   3387  N   GLY   222      -7.668 -28.978  -7.874  0.00-21.00           N  
ATOM   3388  H   GLY   222      -7.110 -29.774  -7.518  0.00-21.00           H  
ATOM   3389  CA  GLY   222      -7.242 -27.716  -7.256  0.00-21.00           C  
ATOM   3390  HA2 GLY   222      -6.728 -27.868  -6.323  0.00-21.00           H  
ATOM   3391  HA3 GLY   222      -8.036 -26.994  -7.071  0.00-21.00           H  
ATOM   3392  C   GLY   222      -6.365 -26.963  -8.335  0.00-21.00           C  
ATOM   3393  O   GLY   222      -6.976 -26.175  -9.184  0.00-21.00           O  
ATOM   3394  N   ARG   223      -5.032 -27.168  -8.343  0.00-21.00           N  
ATOM   3395  H   ARG   223      -4.854 -28.003  -7.793  0.00-21.00           H  
ATOM   3396  CA  ARG   223      -4.020 -26.405  -9.048  0.00-21.00           C  
ATOM   3397  HA  ARG   223      -4.186 -25.417  -8.759  0.00-21.00           H  
ATOM   3398  CB  ARG   223      -2.616 -26.729  -8.511  0.00-21.00           C  
ATOM   3399  HB2 ARG   223      -2.540 -27.801  -8.574  0.00-21.00           H  
ATOM   3400  HB3 ARG   223      -1.783 -26.394  -9.199  0.00-21.00           H  
ATOM   3401  CG  ARG   223      -2.403 -26.273  -7.044  0.00-21.00           C  
ATOM   3402  HG2 ARG   223      -2.243 -25.218  -6.976  0.00-21.00           H  
ATOM   3403  HG3 ARG   223      -3.205 -26.451  -6.399  0.00-21.00           H  
ATOM   3404  CD  ARG   223      -1.106 -26.854  -6.483  0.00-21.00           C  
ATOM   3405  HD2 ARG   223      -0.629 -26.147  -5.668  0.00-21.00           H  
ATOM   3406  HD3 ARG   223      -0.398 -26.840  -7.320  0.00-21.00           H  
ATOM   3407  NE  ARG   223      -1.418 -28.266  -6.075  0.00-21.00           N  
ATOM   3408  HE  ARG   223      -2.421 -28.613  -6.259  0.00-21.00           H  
ATOM   3409  CZ  ARG   223      -0.557 -29.207  -5.668  0.00-21.00           C  
ATOM   3410  NH1 ARG   223       0.751 -28.974  -5.461  0.00-21.00           N  
ATOM   3411 HH11 ARG   223       1.346 -29.719  -4.989  0.00-21.00           H  
ATOM   3412 HH12 ARG   223       1.103 -28.022  -5.654  0.00-21.00           H  
ATOM   3413  NH2 ARG   223      -0.946 -30.467  -5.462  0.00-21.00           N  
ATOM   3414 HH21 ARG   223      -1.903 -30.761  -5.850  0.00-21.00           H  
ATOM   3415 HH22 ARG   223      -0.388 -31.103  -4.844  0.00-21.00           H  
ATOM   3416  C   ARG   223      -4.284 -26.487 -10.575  0.00-21.00           C  
ATOM   3417  O   ARG   223      -4.262 -25.518 -11.282  0.00-21.00           O  
ATOM   3418  N   THR   224      -4.493 -27.732 -11.061  0.00-21.00           N  
ATOM   3419  H   THR   224      -4.459 -28.450 -10.304  0.00-21.00           H  
ATOM   3420  CA  THR   224      -4.954 -28.101 -12.386  0.00-21.00           C  
ATOM   3421  HA  THR   224      -4.056 -28.107 -13.058  0.00-21.00           H  
ATOM   3422  CB  THR   224      -5.384 -29.569 -12.364  0.00-21.00           C  
ATOM   3423  HB  THR   224      -6.139 -29.688 -11.532  0.00-21.00           H  
ATOM   3424  CG2 THR   224      -6.037 -30.277 -13.565  0.00-21.00           C  
ATOM   3425 HG21 THR   224      -5.301 -30.264 -14.383  0.00-21.00           H  
ATOM   3426 HG22 THR   224      -7.004 -29.847 -13.891  0.00-21.00           H  
ATOM   3427 HG23 THR   224      -6.251 -31.362 -13.402  0.00-21.00           H  
ATOM   3428  OG1 THR   224      -4.249 -30.347 -12.090  0.00-21.00           O  
ATOM   3429  HG1 THR   224      -3.970 -30.176 -11.133  0.00-21.00           H  
ATOM   3430  C   THR   224      -6.064 -27.192 -12.948  0.00-21.00           C  
ATOM   3431  O   THR   224      -5.910 -26.786 -14.091  0.00-21.00           O  
ATOM   3432  N   ALA   225      -7.101 -26.876 -12.230  0.00-21.00           N  
ATOM   3433  H   ALA   225      -7.248 -27.333 -11.323  0.00-21.00           H  
ATOM   3434  CA  ALA   225      -8.102 -26.005 -12.738  0.00-21.00           C  
ATOM   3435  HA  ALA   225      -8.325 -26.347 -13.731  0.00-21.00           H  
ATOM   3436  CB  ALA   225      -9.379 -26.189 -12.080  0.00-21.00           C  
ATOM   3437  HB1 ALA   225      -9.498 -25.788 -11.149  0.00-21.00           H  
ATOM   3438  HB2 ALA   225     -10.172 -25.731 -12.671  0.00-21.00           H  
ATOM   3439  HB3 ALA   225      -9.556 -27.299 -11.992  0.00-21.00           H  
ATOM   3440  C   ALA   225      -7.706 -24.567 -12.865  0.00-21.00           C  
ATOM   3441  O   ALA   225      -8.299 -23.858 -13.682  0.00-21.00           O  
ATOM   3442  N   GLN   226      -6.584 -24.167 -12.190  0.00-21.00           N  
ATOM   3443  H   GLN   226      -6.073 -24.862 -11.679  0.00-21.00           H  
ATOM   3444  CA  GLN   226      -5.992 -22.833 -12.237  0.00-21.00           C  
ATOM   3445  HA  GLN   226      -6.891 -22.250 -12.182  0.00-21.00           H  
ATOM   3446  CB  GLN   226      -5.204 -22.474 -10.939  0.00-21.00           C  
ATOM   3447  HB2 GLN   226      -5.586 -23.078 -10.101  0.00-21.00           H  
ATOM   3448  HB3 GLN   226      -4.124 -22.726 -10.986  0.00-21.00           H  
ATOM   3449  CG  GLN   226      -5.367 -20.977 -10.634  0.00-21.00           C  
ATOM   3450  HG2 GLN   226      -5.140 -20.392 -11.539  0.00-21.00           H  
ATOM   3451  HG3 GLN   226      -6.371 -20.751 -10.224  0.00-21.00           H  
ATOM   3452  CD  GLN   226      -4.407 -20.492  -9.592  0.00-21.00           C  
ATOM   3453  OE1 GLN   226      -4.653 -20.770  -8.435  0.00-21.00           O  
ATOM   3454  NE2 GLN   226      -3.299 -19.764  -9.816  0.00-21.00           N  
ATOM   3455 HE21 GLN   226      -2.966 -19.519 -10.798  0.00-21.00           H  
ATOM   3456 HE22 GLN   226      -2.716 -19.394  -9.000  0.00-21.00           H  
ATOM   3457  C   GLN   226      -5.297 -22.611 -13.585  0.00-21.00           C  
ATOM   3458  O   GLN   226      -5.258 -21.506 -14.076  0.00-21.00           O  
ATOM   3459  N   LEU   227      -4.591 -23.680 -14.041  0.00-21.00           N  
ATOM   3460  H   LEU   227      -4.686 -24.614 -13.695  0.00-21.00           H  
ATOM   3461  CA  LEU   227      -3.838 -23.662 -15.296  0.00-21.00           C  
ATOM   3462  HA  LEU   227      -3.303 -22.698 -15.272  0.00-21.00           H  
ATOM   3463  CB  LEU   227      -2.763 -24.774 -15.391  0.00-21.00           C  
ATOM   3464  HB2 LEU   227      -1.905 -24.670 -14.698  0.00-21.00           H  
ATOM   3465  HB3 LEU   227      -3.169 -25.760 -15.291  0.00-21.00           H  
ATOM   3466  CG  LEU   227      -1.984 -24.848 -16.722  0.00-21.00           C  
ATOM   3467  HG  LEU   227      -2.811 -25.034 -17.422  0.00-21.00           H  
ATOM   3468  CD1 LEU   227      -1.382 -23.543 -17.112  0.00-21.00           C  
ATOM   3469 HD11 LEU   227      -1.055 -22.945 -16.236  0.00-21.00           H  
ATOM   3470 HD12 LEU   227      -0.685 -23.680 -17.940  0.00-21.00           H  
ATOM   3471 HD13 LEU   227      -2.152 -22.897 -17.373  0.00-21.00           H  
ATOM   3472  CD2 LEU   227      -1.091 -26.083 -16.751  0.00-21.00           C  
ATOM   3473 HD21 LEU   227      -0.223 -25.823 -16.165  0.00-21.00           H  
ATOM   3474 HD22 LEU   227      -0.717 -26.455 -17.712  0.00-21.00           H  
ATOM   3475 HD23 LEU   227      -1.443 -26.947 -16.174  0.00-21.00           H  
ATOM   3476  C   LEU   227      -4.811 -23.636 -16.511  0.00-21.00           C  
ATOM   3477  O   LEU   227      -4.652 -22.763 -17.262  0.00-21.00           O  
ATOM   3478  N   ILE   228      -5.687 -24.642 -16.551  0.00-21.00           N  
ATOM   3479  H   ILE   228      -5.639 -25.323 -15.811  0.00-21.00           H  
ATOM   3480  CA  ILE   228      -6.790 -24.836 -17.577  0.00-21.00           C  
ATOM   3481  HA  ILE   228      -6.435 -25.055 -18.573  0.00-21.00           H  
ATOM   3482  CB  ILE   228      -7.525 -26.160 -17.290  0.00-21.00           C  
ATOM   3483  HB  ILE   228      -7.882 -26.273 -16.268  0.00-21.00           H  
ATOM   3484  CG2 ILE   228      -8.798 -26.167 -18.125  0.00-21.00           C  
ATOM   3485 HG21 ILE   228      -8.709 -25.801 -19.187  0.00-21.00           H  
ATOM   3486 HG22 ILE   228      -9.619 -25.636 -17.654  0.00-21.00           H  
ATOM   3487 HG23 ILE   228      -9.228 -27.125 -18.199  0.00-21.00           H  
ATOM   3488  CG1 ILE   228      -6.748 -27.413 -17.643  0.00-21.00           C  
ATOM   3489 HG12 ILE   228      -6.556 -27.405 -18.709  0.00-21.00           H  
ATOM   3490 HG13 ILE   228      -5.763 -27.464 -17.207  0.00-21.00           H  
ATOM   3491  CD1 ILE   228      -7.394 -28.672 -17.136  0.00-21.00           C  
ATOM   3492 HD11 ILE   228      -8.335 -28.783 -17.639  0.00-21.00           H  
ATOM   3493 HD12 ILE   228      -6.802 -29.539 -17.507  0.00-21.00           H  
ATOM   3494 HD13 ILE   228      -7.632 -28.636 -15.995  0.00-21.00           H  
ATOM   3495  C   ILE   228      -7.643 -23.510 -17.696  0.00-21.00           C  
ATOM   3496  O   ILE   228      -7.688 -23.006 -18.821  0.00-21.00           O  
ATOM   3497  N   GLY   229      -7.861 -22.843 -16.576  0.00-21.00           N  
ATOM   3498  H   GLY   229      -7.576 -23.272 -15.716  0.00-21.00           H  
ATOM   3499  CA  GLY   229      -8.562 -21.574 -16.473  0.00-21.00           C  
ATOM   3500  HA2 GLY   229      -9.541 -21.658 -16.869  0.00-21.00           H  
ATOM   3501  HA3 GLY   229      -8.661 -21.325 -15.398  0.00-21.00           H  
ATOM   3502  C   GLY   229      -7.743 -20.532 -17.284  0.00-21.00           C  
ATOM   3503  O   GLY   229      -8.127 -20.098 -18.399  0.00-21.00           O  
ATOM   3504  N   ALA   230      -6.515 -20.254 -16.788  0.00-21.00           N  
ATOM   3505  H   ALA   230      -6.146 -20.645 -16.005  0.00-21.00           H  
ATOM   3506  CA  ALA   230      -5.492 -19.431 -17.512  0.00-21.00           C  
ATOM   3507  HA  ALA   230      -5.896 -18.427 -17.535  0.00-21.00           H  
ATOM   3508  CB  ALA   230      -4.199 -19.271 -16.780  0.00-21.00           C  
ATOM   3509  HB1 ALA   230      -3.927 -20.364 -16.561  0.00-21.00           H  
ATOM   3510  HB2 ALA   230      -4.349 -18.844 -15.803  0.00-21.00           H  
ATOM   3511  HB3 ALA   230      -3.414 -18.623 -17.227  0.00-21.00           H  
ATOM   3512  C   ALA   230      -5.314 -19.766 -18.993  0.00-21.00           C  
ATOM   3513  O   ALA   230      -5.155 -18.800 -19.802  0.00-21.00           O  
ATOM   3514  N   MET   231      -5.234 -21.111 -19.283  0.00-21.00           N  
ATOM   3515  H   MET   231      -5.343 -21.864 -18.563  0.00-21.00           H  
ATOM   3516  CA  MET   231      -5.094 -21.599 -20.691  0.00-21.00           C  
ATOM   3517  HA  MET   231      -4.180 -21.064 -21.032  0.00-21.00           H  
ATOM   3518  CB  MET   231      -4.892 -23.108 -20.848  0.00-21.00           C  
ATOM   3519  HB2 MET   231      -4.983 -23.391 -21.902  0.00-21.00           H  
ATOM   3520  HB3 MET   231      -5.690 -23.649 -20.263  0.00-21.00           H  
ATOM   3521  CG  MET   231      -3.563 -23.605 -20.243  0.00-21.00           C  
ATOM   3522  HG2 MET   231      -2.665 -23.190 -20.704  0.00-21.00           H  
ATOM   3523  HG3 MET   231      -3.438 -23.390 -19.228  0.00-21.00           H  
ATOM   3524  SD  MET   231      -3.526 -25.444 -20.349  0.00-21.00           S  
ATOM   3525  CE  MET   231      -3.040 -25.712 -22.136  0.00-21.00           C  
ATOM   3526  HE1 MET   231      -3.862 -25.263 -22.709  0.00-21.00           H  
ATOM   3527  HE2 MET   231      -2.046 -25.311 -22.338  0.00-21.00           H  
ATOM   3528  HE3 MET   231      -3.025 -26.778 -22.333  0.00-21.00           H  
ATOM   3529  C   MET   231      -6.221 -21.213 -21.607  0.00-21.00           C  
ATOM   3530  O   MET   231      -5.988 -20.745 -22.686  0.00-21.00           O  
ATOM   3531  N   CYS   232      -7.469 -21.453 -21.202  0.00-21.00           N  
ATOM   3532  H   CYS   232      -7.495 -21.818 -20.244  0.00-21.00           H  
ATOM   3533  CA  CYS   232      -8.723 -21.147 -21.977  0.00-21.00           C  
ATOM   3534  HA  CYS   232      -8.491 -21.341 -23.014  0.00-21.00           H  
ATOM   3535  CB  CYS   232      -9.901 -22.049 -21.495  0.00-21.00           C  
ATOM   3536  HB2 CYS   232     -10.621 -22.111 -22.237  0.00-21.00           H  
ATOM   3537  HB3 CYS   232      -9.628 -23.057 -21.527  0.00-21.00           H  
ATOM   3538  SG  CYS   232     -10.579 -21.625 -19.875  0.00-21.00           S  
ATOM   3539  HG  CYS   232      -9.425 -22.007 -19.267  0.00-21.00           H  
ATOM   3540  C   CYS   232      -9.102 -19.666 -22.005  0.00-21.00           C  
ATOM   3541  O   CYS   232      -9.961 -19.299 -22.785  0.00-21.00           O  
ATOM   3542  N   MET   233      -8.395 -18.891 -21.196  0.00-21.00           N  
ATOM   3543  H   MET   233      -7.831 -19.373 -20.545  0.00-21.00           H  
ATOM   3544  CA  MET   233      -8.391 -17.444 -21.361  0.00-21.00           C  
ATOM   3545  HA  MET   233      -9.324 -17.053 -21.781  0.00-21.00           H  
ATOM   3546  CB  MET   233      -8.161 -16.744 -20.009  0.00-21.00           C  
ATOM   3547  HB2 MET   233      -7.217 -17.021 -19.548  0.00-21.00           H  
ATOM   3548  HB3 MET   233      -8.020 -15.681 -20.187  0.00-21.00           H  
ATOM   3549  CG  MET   233      -9.431 -16.858 -19.155  0.00-21.00           C  
ATOM   3550  HG2 MET   233      -9.809 -17.859 -19.084  0.00-21.00           H  
ATOM   3551  HG3 MET   233     -10.251 -16.416 -19.783  0.00-21.00           H  
ATOM   3552  SD  MET   233      -9.440 -16.023 -17.570  0.00-21.00           S  
ATOM   3553  CE  MET   233      -8.567 -17.235 -16.481  0.00-21.00           C  
ATOM   3554  HE1 MET   233      -9.138 -18.138 -16.220  0.00-21.00           H  
ATOM   3555  HE2 MET   233      -7.738 -17.680 -16.969  0.00-21.00           H  
ATOM   3556  HE3 MET   233      -8.208 -16.661 -15.582  0.00-21.00           H  
ATOM   3557  C   MET   233      -7.177 -16.955 -22.261  0.00-21.00           C  
ATOM   3558  O   MET   233      -7.125 -15.775 -22.621  0.00-21.00           O  
ATOM   3559  N   ASN   234      -6.238 -17.822 -22.683  0.00-21.00           N  
ATOM   3560  H   ASN   234      -6.277 -18.840 -22.440  0.00-21.00           H  
ATOM   3561  CA  ASN   234      -5.116 -17.450 -23.578  0.00-21.00           C  
ATOM   3562  HA  ASN   234      -5.062 -16.364 -23.568  0.00-21.00           H  
ATOM   3563  CB  ASN   234      -3.822 -18.140 -22.993  0.00-21.00           C  
ATOM   3564  HB2 ASN   234      -3.888 -19.233 -22.997  0.00-21.00           H  
ATOM   3565  HB3 ASN   234      -3.638 -17.874 -21.999  0.00-21.00           H  
ATOM   3566  CG  ASN   234      -2.461 -17.805 -23.648  0.00-21.00           C  
ATOM   3567  OD1 ASN   234      -2.097 -16.649 -23.621  0.00-21.00           O  
ATOM   3568  ND2 ASN   234      -1.826 -18.727 -24.391  0.00-21.00           N  
ATOM   3569 HD21 ASN   234      -2.018 -19.774 -24.438  0.00-21.00           H  
ATOM   3570 HD22 ASN   234      -1.002 -18.454 -24.961  0.00-21.00           H  
ATOM   3571  C   ASN   234      -5.393 -18.015 -24.930  0.00-21.00           C  
ATOM   3572  O   ASN   234      -4.523 -17.921 -25.829  0.00-21.00           O  
ATOM   3573  N   ASH   235      -6.566 -18.556 -25.241  0.00-21.00           N  
ATOM   3574  H   ASH   235      -7.127 -18.820 -24.451  0.00-21.00           H  
ATOM   3575  CA  ASH   235      -7.014 -19.038 -26.541  0.00-21.00           C  
ATOM   3576  HA  ASH   235      -6.269 -19.177 -27.222  0.00-21.00           H  
ATOM   3577  CB  ASH   235      -7.965 -20.287 -26.326  0.00-21.00           C  
ATOM   3578  HB2 ASH   235      -7.424 -21.119 -25.813  0.00-21.00           H  
ATOM   3579  HB3 ASH   235      -8.822 -19.929 -25.795  0.00-21.00           H  
ATOM   3580  CG  ASH   235      -8.400 -21.009 -27.561  0.00-21.00           C  
ATOM   3581  OD1 ASH   235      -8.131 -20.407 -28.729  0.00-21.00           O  
ATOM   3582  OD2 ASH   235      -8.722 -22.224 -27.433  0.00-21.00           O  
ATOM   3583  HD1 ASH   235      -7.600 -19.633 -28.696  0.00-21.00           H  
ATOM   3584  C   ASH   235      -7.735 -17.846 -27.211  0.00-21.00           C  
ATOM   3585  O   ASH   235      -8.797 -17.435 -26.711  0.00-21.00           O  
ATOM   3586  N   SER   236      -7.204 -17.387 -28.301  0.00-21.00           N  
ATOM   3587  H   SER   236      -6.315 -17.775 -28.630  0.00-21.00           H  
ATOM   3588  CA  SER   236      -7.862 -16.282 -28.993  0.00-21.00           C  
ATOM   3589  HA  SER   236      -7.938 -15.451 -28.325  0.00-21.00           H  
ATOM   3590  CB  SER   236      -6.987 -15.911 -30.180  0.00-21.00           C  
ATOM   3591  HB2 SER   236      -6.026 -15.632 -29.787  0.00-21.00           H  
ATOM   3592  HB3 SER   236      -7.246 -14.966 -30.685  0.00-21.00           H  
ATOM   3593  OG  SER   236      -6.826 -16.824 -31.165  0.00-21.00           O  
ATOM   3594  HG  SER   236      -6.241 -17.459 -30.820  0.00-21.00           H  
ATOM   3595  C   SER   236      -9.233 -16.615 -29.538  0.00-21.00           C  
ATOM   3596  O   SER   236      -9.837 -15.713 -30.075  0.00-21.00           O  
ATOM   3597  N   ARN   237      -9.627 -17.899 -29.471  0.00-21.00           N  
ATOM   3598  H   ARN   237      -8.982 -18.668 -29.432  0.00-21.00           H  
ATOM   3599  CA  ARN   237     -10.917 -18.266 -30.037  0.00-21.00           C  
ATOM   3600  HA  ARN   237     -11.201 -17.541 -30.821  0.00-21.00           H  
ATOM   3601  CB  ARN   237     -10.870 -19.746 -30.640  0.00-21.00           C  
ATOM   3602  HB2 ARN   237     -10.687 -20.370 -29.773  0.00-21.00           H  
ATOM   3603  HB3 ARN   237     -11.736 -19.990 -31.117  0.00-21.00           H  
ATOM   3604  CG  ARN   237      -9.802 -19.861 -31.673  0.00-21.00           C  
ATOM   3605  HG2 ARN   237      -8.881 -19.366 -31.312  0.00-21.00           H  
ATOM   3606  HG3 ARN   237     -10.026 -19.303 -32.576  0.00-21.00           H  
ATOM   3607  CD  ARN   237      -9.608 -21.334 -31.977  0.00-21.00           C  
ATOM   3608  HD2 ARN   237     -10.540 -21.735 -32.374  0.00-21.00           H  
ATOM   3609  HD3 ARN   237      -8.909 -21.440 -32.827  0.00-21.00           H  
ATOM   3610  NE  ARN   237      -9.090 -22.058 -30.857  0.00-21.00           N  
ATOM   3611  HE  ARN   237      -9.595 -21.827 -29.974  0.00-21.00           H  
ATOM   3612  CZ  ARN   237      -9.012 -23.458 -30.896  0.00-21.00           C  
ATOM   3613  NH1 ARN   237      -9.395 -24.097 -31.916  0.00-21.00           N  
ATOM   3614 HH11 ARN   237      -9.498 -23.534 -32.749  0.00-21.00           H  
ATOM   3615  NH2 ARN   237      -8.518 -23.972 -29.675  0.00-21.00           N  
ATOM   3616 HH21 ARN   237      -9.090 -24.756 -29.371  0.00-21.00           H  
ATOM   3617 HH22 ARN   237      -7.612 -24.443 -29.898  0.00-21.00           H  
ATOM   3618  C   ARN   237     -12.075 -18.203 -29.037  0.00-21.00           C  
ATOM   3619  O   ARN   237     -13.222 -18.330 -29.398  0.00-21.00           O  
ATOM   3620  N   ASN   238     -11.760 -17.965 -27.789  0.00-21.00           N  
ATOM   3621  H   ASN   238     -10.825 -17.965 -27.452  0.00-21.00           H  
ATOM   3622  CA  ASN   238     -12.773 -17.990 -26.692  0.00-21.00           C  
ATOM   3623  HA  ASN   238     -13.600 -18.611 -27.057  0.00-21.00           H  
ATOM   3624  CB  ASN   238     -12.207 -18.645 -25.433  0.00-21.00           C  
ATOM   3625  HB2 ASN   238     -11.297 -18.217 -25.056  0.00-21.00           H  
ATOM   3626  HB3 ASN   238     -12.935 -18.538 -24.651  0.00-21.00           H  
ATOM   3627  CG  ASN   238     -11.917 -20.115 -25.593  0.00-21.00           C  
ATOM   3628  OD1 ASN   238     -12.527 -20.715 -26.507  0.00-21.00           O  
ATOM   3629  ND2 ASN   238     -11.121 -20.800 -24.758  0.00-21.00           N  
ATOM   3630 HD21 ASN   238     -10.561 -21.631 -24.994  0.00-21.00           H  
ATOM   3631 HD22 ASN   238     -10.758 -20.311 -23.935  0.00-21.00           H  
ATOM   3632  C   ASN   238     -13.347 -16.647 -26.290  0.00-21.00           C  
ATOM   3633  O   ASN   238     -13.661 -16.447 -25.126  0.00-21.00           O  
ATOM   3634  N   SER   239     -13.527 -15.698 -27.252  0.00-21.00           N  
ATOM   3635  H   SER   239     -13.613 -15.976 -28.186  0.00-21.00           H  
ATOM   3636  CA  SER   239     -14.114 -14.396 -26.885  0.00-21.00           C  
ATOM   3637  HA  SER   239     -13.533 -14.026 -26.055  0.00-21.00           H  
ATOM   3638  CB  SER   239     -14.176 -13.482 -28.135  0.00-21.00           C  
ATOM   3639  HB2 SER   239     -14.644 -12.525 -27.853  0.00-21.00           H  
ATOM   3640  HB3 SER   239     -14.702 -14.016 -28.908  0.00-21.00           H  
ATOM   3641  OG  SER   239     -12.876 -13.173 -28.534  0.00-21.00           O  
ATOM   3642  HG  SER   239     -12.360 -14.000 -28.520  0.00-21.00           H  
ATOM   3643  C   SER   239     -15.553 -14.540 -26.291  0.00-21.00           C  
ATOM   3644  O   SER   239     -16.348 -15.327 -26.820  0.00-21.00           O  
ATOM   3645  N   GLN   240     -15.792 -13.843 -25.179  0.00-21.00           N  
ATOM   3646  H   GLN   240     -15.086 -13.194 -24.809  0.00-21.00           H  
ATOM   3647  CA  GLN   240     -17.109 -13.801 -24.501  0.00-21.00           C  
ATOM   3648  HA  GLN   240     -17.122 -12.958 -23.867  0.00-21.00           H  
ATOM   3649  CB  GLN   240     -18.190 -13.750 -25.577  0.00-21.00           C  
ATOM   3650  HB2 GLN   240     -19.200 -13.985 -25.077  0.00-21.00           H  
ATOM   3651  HB3 GLN   240     -18.136 -14.582 -26.282  0.00-21.00           H  
ATOM   3652  CG  GLN   240     -18.278 -12.423 -26.348  0.00-21.00           C  
ATOM   3653  HG2 GLN   240     -17.461 -12.495 -27.052  0.00-21.00           H  
ATOM   3654  HG3 GLN   240     -19.221 -12.332 -26.840  0.00-21.00           H  
ATOM   3655  CD  GLN   240     -18.066 -11.250 -25.502  0.00-21.00           C  
ATOM   3656  OE1 GLN   240     -18.811 -11.087 -24.536  0.00-21.00           O  
ATOM   3657  NE2 GLN   240     -17.120 -10.440 -25.983  0.00-21.00           N  
ATOM   3658 HE21 GLN   240     -16.238 -10.731 -26.379  0.00-21.00           H  
ATOM   3659 HE22 GLN   240     -17.314  -9.451 -26.035  0.00-21.00           H  
ATOM   3660  C   GLN   240     -17.334 -15.068 -23.641  0.00-21.00           C  
ATOM   3661  O   GLN   240     -18.405 -15.124 -22.920  0.00-21.00           O  
ATOM   3662  N   LEU   241     -16.397 -16.031 -23.580  0.00-21.00           N  
ATOM   3663  H   LEU   241     -15.652 -16.002 -24.205  0.00-21.00           H  
ATOM   3664  CA  LEU   241     -16.545 -17.129 -22.654  0.00-21.00           C  
ATOM   3665  HA  LEU   241     -17.535 -17.631 -22.831  0.00-21.00           H  
ATOM   3666  CB  LEU   241     -15.479 -18.212 -22.917  0.00-21.00           C  
ATOM   3667  HB2 LEU   241     -14.626 -17.663 -22.578  0.00-21.00           H  
ATOM   3668  HB3 LEU   241     -15.510 -18.398 -23.930  0.00-21.00           H  
ATOM   3669  CG  LEU   241     -15.528 -19.459 -22.131  0.00-21.00           C  
ATOM   3670  HG  LEU   241     -15.653 -19.257 -21.017  0.00-21.00           H  
ATOM   3671  CD1 LEU   241     -16.617 -20.386 -22.654  0.00-21.00           C  
ATOM   3672 HD11 LEU   241     -17.596 -20.167 -22.238  0.00-21.00           H  
ATOM   3673 HD12 LEU   241     -16.472 -21.449 -22.441  0.00-21.00           H  
ATOM   3674 HD13 LEU   241     -16.730 -20.216 -23.701  0.00-21.00           H  
ATOM   3675  CD2 LEU   241     -14.176 -20.256 -22.239  0.00-21.00           C  
ATOM   3676 HD21 LEU   241     -13.558 -19.850 -22.972  0.00-21.00           H  
ATOM   3677 HD22 LEU   241     -14.232 -21.329 -22.450  0.00-21.00           H  
ATOM   3678 HD23 LEU   241     -13.642 -20.131 -21.355  0.00-21.00           H  
ATOM   3679  C   LEU   241     -16.385 -16.583 -21.224  0.00-21.00           C  
ATOM   3680  O   LEU   241     -15.339 -16.022 -20.943  0.00-21.00           O  
ATOM   3681  N   SER   242     -17.430 -16.737 -20.440  0.00-21.00           N  
ATOM   3682  H   SER   242     -18.300 -16.985 -20.869  0.00-21.00           H  
ATOM   3683  CA  SER   242     -17.368 -16.325 -19.098  0.00-21.00           C  
ATOM   3684  HA  SER   242     -16.813 -15.356 -19.111  0.00-21.00           H  
ATOM   3685  CB  SER   242     -18.799 -16.065 -18.563  0.00-21.00           C  
ATOM   3686  HB2 SER   242     -19.372 -15.500 -19.350  0.00-21.00           H  
ATOM   3687  HB3 SER   242     -18.835 -15.448 -17.684  0.00-21.00           H  
ATOM   3688  OG  SER   242     -19.449 -17.304 -18.332  0.00-21.00           O  
ATOM   3689  HG  SER   242     -20.350 -17.179 -18.623  0.00-21.00           H  
ATOM   3690  C   SER   242     -16.581 -17.189 -18.098  0.00-21.00           C  
ATOM   3691  O   SER   242     -16.339 -18.381 -18.448  0.00-21.00           O  
ATOM   3692  N   VAL   243     -16.268 -16.679 -16.910  0.00-21.00           N  
ATOM   3693  H   VAL   243     -16.432 -15.660 -16.805  0.00-21.00           H  
ATOM   3694  CA  VAL   243     -15.611 -17.407 -15.780  0.00-21.00           C  
ATOM   3695  HA  VAL   243     -14.866 -18.066 -16.210  0.00-21.00           H  
ATOM   3696  CB  VAL   243     -15.119 -16.522 -14.589  0.00-21.00           C  
ATOM   3697  HB  VAL   243     -15.915 -15.930 -14.211  0.00-21.00           H  
ATOM   3698  CG1 VAL   243     -14.529 -17.230 -13.434  0.00-21.00           C  
ATOM   3699 HG11 VAL   243     -13.495 -17.734 -13.564  0.00-21.00           H  
ATOM   3700 HG12 VAL   243     -14.459 -16.484 -12.705  0.00-21.00           H  
ATOM   3701 HG13 VAL   243     -15.124 -18.041 -13.026  0.00-21.00           H  
ATOM   3702  CG2 VAL   243     -14.124 -15.475 -15.088  0.00-21.00           C  
ATOM   3703 HG21 VAL   243     -13.760 -14.743 -14.377  0.00-21.00           H  
ATOM   3704 HG22 VAL   243     -14.601 -14.954 -15.899  0.00-21.00           H  
ATOM   3705 HG23 VAL   243     -13.202 -15.872 -15.562  0.00-21.00           H  
ATOM   3706  C   VAL   243     -16.676 -18.452 -15.284  0.00-21.00           C  
ATOM   3707  O   VAL   243     -16.245 -19.528 -14.886  0.00-21.00           O  
ATOM   3708  N   GLH   244     -17.981 -18.095 -15.224  0.00-21.00           N  
ATOM   3709  H   GLH   244     -18.106 -17.278 -15.747  0.00-21.00           H  
ATOM   3710  CA  GLH   244     -19.105 -18.972 -15.116  0.00-21.00           C  
ATOM   3711  HA  GLH   244     -19.064 -19.471 -14.140  0.00-21.00           H  
ATOM   3712  CB  GLH   244     -20.520 -18.359 -15.263  0.00-21.00           C  
ATOM   3713  HB2 GLH   244     -20.522 -17.452 -14.727  0.00-21.00           H  
ATOM   3714  HB3 GLH   244     -20.735 -18.026 -16.298  0.00-21.00           H  
ATOM   3715  CG  GLH   244     -21.690 -19.373 -14.845  0.00-21.00           C  
ATOM   3716  HG2 GLH   244     -21.549 -19.771 -13.807  0.00-21.00           H  
ATOM   3717  HG3 GLH   244     -21.747 -20.187 -15.587  0.00-21.00           H  
ATOM   3718  CD  GLH   244     -22.996 -18.657 -14.807  0.00-21.00           C  
ATOM   3719  OE1 GLH   244     -22.935 -17.312 -14.955  0.00-21.00           O  
ATOM   3720  OE2 GLH   244     -24.018 -19.336 -14.776  0.00-21.00           O  
ATOM   3721  HE1 GLH   244     -23.284 -16.872 -14.201  0.00-21.00           H  
ATOM   3722  C   GLH   244     -18.959 -20.196 -16.000  0.00-21.00           C  
ATOM   3723  O   GLH   244     -18.945 -21.319 -15.493  0.00-21.00           O  
ATOM   3724  N   ASH   245     -18.808 -19.924 -17.328  0.00-21.00           N  
ATOM   3725  H   ASH   245     -18.754 -18.965 -17.579  0.00-21.00           H  
ATOM   3726  CA  ASH   245     -18.698 -20.944 -18.329  0.00-21.00           C  
ATOM   3727  HA  ASH   245     -19.615 -21.470 -18.291  0.00-21.00           H  
ATOM   3728  CB  ASH   245     -18.599 -20.507 -19.773  0.00-21.00           C  
ATOM   3729  HB2 ASH   245     -17.764 -19.837 -19.962  0.00-21.00           H  
ATOM   3730  HB3 ASH   245     -18.368 -21.334 -20.408  0.00-21.00           H  
ATOM   3731  CG  ASH   245     -19.769 -19.701 -20.203  0.00-21.00           C  
ATOM   3732  OD1 ASH   245     -20.968 -20.321 -20.216  0.00-21.00           O  
ATOM   3733  OD2 ASH   245     -19.609 -18.601 -20.669  0.00-21.00           O  
ATOM   3734  HD1 ASH   245     -21.072 -21.138 -19.779  0.00-21.00           H  
ATOM   3735  C   ASH   245     -17.529 -21.856 -18.059  0.00-21.00           C  
ATOM   3736  O   ASH   245     -17.753 -23.005 -17.917  0.00-21.00           O  
ATOM   3737  N   MET   246     -16.313 -21.322 -17.927  0.00-21.00           N  
ATOM   3738  H   MET   246     -16.224 -20.257 -17.981  0.00-21.00           H  
ATOM   3739  CA  MET   246     -15.064 -22.082 -17.540  0.00-21.00           C  
ATOM   3740  HA  MET   246     -14.868 -22.757 -18.338  0.00-21.00           H  
ATOM   3741  CB  MET   246     -13.914 -21.081 -17.188  0.00-21.00           C  
ATOM   3742  HB2 MET   246     -14.183 -20.371 -16.425  0.00-21.00           H  
ATOM   3743  HB3 MET   246     -13.147 -21.694 -16.767  0.00-21.00           H  
ATOM   3744  CG  MET   246     -13.438 -20.329 -18.424  0.00-21.00           C  
ATOM   3745  HG2 MET   246     -13.054 -20.962 -19.235  0.00-21.00           H  
ATOM   3746  HG3 MET   246     -14.256 -19.927 -19.012  0.00-21.00           H  
ATOM   3747  SD  MET   246     -12.457 -18.975 -18.081  0.00-21.00           S  
ATOM   3748  CE  MET   246     -12.427 -18.242 -19.749  0.00-21.00           C  
ATOM   3749  HE1 MET   246     -13.446 -18.086 -20.022  0.00-21.00           H  
ATOM   3750  HE2 MET   246     -12.014 -17.285 -19.833  0.00-21.00           H  
ATOM   3751  HE3 MET   246     -11.910 -18.842 -20.418  0.00-21.00           H  
ATOM   3752  C   MET   246     -15.294 -22.948 -16.219  0.00-21.00           C  
ATOM   3753  O   MET   246     -15.214 -24.169 -16.328  0.00-21.00           O  
ATOM   3754  N   VAL   247     -15.646 -22.329 -15.052  0.00-21.00           N  
ATOM   3755  H   VAL   247     -15.935 -21.388 -15.038  0.00-21.00           H  
ATOM   3756  CA  VAL   247     -15.861 -23.118 -13.843  0.00-21.00           C  
ATOM   3757  HA  VAL   247     -15.100 -23.836 -13.847  0.00-21.00           H  
ATOM   3758  CB  VAL   247     -15.599 -22.259 -12.542  0.00-21.00           C  
ATOM   3759  HB  VAL   247     -16.412 -21.562 -12.456  0.00-21.00           H  
ATOM   3760  CG1 VAL   247     -15.595 -23.127 -11.307  0.00-21.00           C  
ATOM   3761 HG11 VAL   247     -15.623 -22.570 -10.361  0.00-21.00           H  
ATOM   3762 HG12 VAL   247     -14.727 -23.768 -11.288  0.00-21.00           H  
ATOM   3763 HG13 VAL   247     -16.475 -23.727 -11.208  0.00-21.00           H  
ATOM   3764  CG2 VAL   247     -14.288 -21.483 -12.615  0.00-21.00           C  
ATOM   3765 HG21 VAL   247     -14.319 -20.654 -13.263  0.00-21.00           H  
ATOM   3766 HG22 VAL   247     -14.061 -21.100 -11.661  0.00-21.00           H  
ATOM   3767 HG23 VAL   247     -13.427 -22.079 -12.966  0.00-21.00           H  
ATOM   3768  C   VAL   247     -17.048 -24.082 -13.933  0.00-21.00           C  
ATOM   3769  O   VAL   247     -16.970 -25.127 -13.353  0.00-21.00           O  
ATOM   3770  N   SER   248     -18.127 -23.754 -14.652  0.00-21.00           N  
ATOM   3771  H   SER   248     -18.193 -22.894 -15.122  0.00-21.00           H  
ATOM   3772  CA  SER   248     -19.246 -24.687 -14.877  0.00-21.00           C  
ATOM   3773  HA  SER   248     -19.552 -25.182 -13.971  0.00-21.00           H  
ATOM   3774  CB  SER   248     -20.643 -23.994 -15.196  0.00-21.00           C  
ATOM   3775  HB2 SER   248     -20.682 -23.094 -14.511  0.00-21.00           H  
ATOM   3776  HB3 SER   248     -21.469 -24.654 -14.968  0.00-21.00           H  
ATOM   3777  OG  SER   248     -20.736 -23.455 -16.524  0.00-21.00           O  
ATOM   3778  HG  SER   248     -19.863 -23.293 -16.866  0.00-21.00           H  
ATOM   3779  C   SER   248     -18.916 -25.823 -15.868  0.00-21.00           C  
ATOM   3780  O   SER   248     -19.267 -26.952 -15.583  0.00-21.00           O  
ATOM   3781  N   GLN   249     -18.183 -25.620 -16.960  0.00-21.00           N  
ATOM   3782  H   GLN   249     -17.873 -24.682 -17.103  0.00-21.00           H  
ATOM   3783  CA  GLN   249     -17.649 -26.590 -17.835  0.00-21.00           C  
ATOM   3784  HA  GLN   249     -18.566 -27.121 -18.184  0.00-21.00           H  
ATOM   3785  CB  GLN   249     -16.961 -25.962 -19.015  0.00-21.00           C  
ATOM   3786  HB2 GLN   249     -16.381 -25.102 -18.643  0.00-21.00           H  
ATOM   3787  HB3 GLN   249     -16.205 -26.638 -19.434  0.00-21.00           H  
ATOM   3788  CG  GLN   249     -18.022 -25.450 -19.955  0.00-21.00           C  
ATOM   3789  HG2 GLN   249     -18.800 -25.049 -19.372  0.00-21.00           H  
ATOM   3790  HG3 GLN   249     -18.466 -26.261 -20.515  0.00-21.00           H  
ATOM   3791  CD  GLN   249     -17.644 -24.376 -21.038  0.00-21.00           C  
ATOM   3792  OE1 GLN   249     -16.478 -24.076 -21.297  0.00-21.00           O  
ATOM   3793  NE2 GLN   249     -18.626 -23.769 -21.642  0.00-21.00           N  
ATOM   3794 HE21 GLN   249     -18.202 -23.004 -22.207  0.00-21.00           H  
ATOM   3795 HE22 GLN   249     -19.618 -23.928 -21.518  0.00-21.00           H  
ATOM   3796  C   GLN   249     -16.751 -27.612 -17.120  0.00-21.00           C  
ATOM   3797  O   GLN   249     -16.844 -28.801 -17.265  0.00-21.00           O  
ATOM   3798  N   MET   250     -15.922 -27.074 -16.238  0.00-21.00           N  
ATOM   3799  H   MET   250     -15.897 -26.058 -16.136  0.00-21.00           H  
ATOM   3800  CA  MET   250     -15.012 -27.849 -15.380  0.00-21.00           C  
ATOM   3801  HA  MET   250     -14.402 -28.440 -16.102  0.00-21.00           H  
ATOM   3802  CB  MET   250     -14.230 -26.882 -14.415  0.00-21.00           C  
ATOM   3803  HB2 MET   250     -14.986 -26.106 -14.219  0.00-21.00           H  
ATOM   3804  HB3 MET   250     -13.953 -27.333 -13.507  0.00-21.00           H  
ATOM   3805  CG  MET   250     -13.070 -26.190 -15.071  0.00-21.00           C  
ATOM   3806  HG2 MET   250     -13.327 -25.925 -16.047  0.00-21.00           H  
ATOM   3807  HG3 MET   250     -12.180 -26.822 -15.151  0.00-21.00           H  
ATOM   3808  SD  MET   250     -12.527 -24.662 -14.327  0.00-21.00           S  
ATOM   3809  CE  MET   250     -11.340 -23.959 -15.554  0.00-21.00           C  
ATOM   3810  HE1 MET   250     -10.728 -24.727 -15.929  0.00-21.00           H  
ATOM   3811  HE2 MET   250     -12.009 -23.588 -16.344  0.00-21.00           H  
ATOM   3812  HE3 MET   250     -10.838 -23.139 -15.055  0.00-21.00           H  
ATOM   3813  C   MET   250     -15.727 -28.886 -14.488  0.00-21.00           C  
ATOM   3814  O   MET   250     -15.387 -30.111 -14.464  0.00-21.00           O  
ATOM   3815  N   ARG   251     -16.650 -28.298 -13.735  0.00-21.00           N  
ATOM   3816  H   ARG   251     -16.819 -27.268 -13.799  0.00-21.00           H  
ATOM   3817  CA  ARG   251     -17.539 -28.941 -12.854  0.00-21.00           C  
ATOM   3818  HA  ARG   251     -17.063 -29.554 -12.070  0.00-21.00           H  
ATOM   3819  CB  ARG   251     -18.177 -27.862 -12.005  0.00-21.00           C  
ATOM   3820  HB2 ARG   251     -19.028 -28.045 -11.389  0.00-21.00           H  
ATOM   3821  HB3 ARG   251     -18.587 -27.133 -12.670  0.00-21.00           H  
ATOM   3822  CG  ARG   251     -17.120 -27.217 -11.040  0.00-21.00           C  
ATOM   3823  HG2 ARG   251     -16.344 -26.722 -11.551  0.00-21.00           H  
ATOM   3824  HG3 ARG   251     -16.560 -28.063 -10.667  0.00-21.00           H  
ATOM   3825  CD  ARG   251     -17.690 -26.416  -9.814  0.00-21.00           C  
ATOM   3826  HD2 ARG   251     -18.407 -27.047  -9.288  0.00-21.00           H  
ATOM   3827  HD3 ARG   251     -18.363 -25.610 -10.160  0.00-21.00           H  
ATOM   3828  NE  ARG   251     -16.625 -25.834  -9.083  0.00-21.00           N  
ATOM   3829  HE  ARG   251     -15.709 -26.003  -9.460  0.00-21.00           H  
ATOM   3830  CZ  ARG   251     -16.633 -25.080  -7.908  0.00-21.00           C  
ATOM   3831  NH1 ARG   251     -17.784 -24.658  -7.512  0.00-21.00           N  
ATOM   3832 HH11 ARG   251     -17.848 -24.064  -6.658  0.00-21.00           H  
ATOM   3833 HH12 ARG   251     -18.655 -25.057  -7.843  0.00-21.00           H  
ATOM   3834  NH2 ARG   251     -15.506 -24.852  -7.192  0.00-21.00           N  
ATOM   3835 HH21 ARG   251     -15.545 -24.257  -6.338  0.00-21.00           H  
ATOM   3836 HH22 ARG   251     -14.568 -25.199  -7.417  0.00-21.00           H  
ATOM   3837  C   ARG   251     -18.532 -29.958 -13.477  0.00-21.00           C  
ATOM   3838  O   ARG   251     -18.858 -30.907 -12.847  0.00-21.00           O  
ATOM   3839  N   VAL   252     -18.776 -29.871 -14.753  0.00-21.00           N  
ATOM   3840  H   VAL   252     -18.517 -29.008 -15.231  0.00-21.00           H  
ATOM   3841  CA  VAL   252     -19.462 -30.906 -15.535  0.00-21.00           C  
ATOM   3842  HA  VAL   252     -20.168 -31.496 -14.960  0.00-21.00           H  
ATOM   3843  CB  VAL   252     -20.212 -30.168 -16.697  0.00-21.00           C  
ATOM   3844  HB  VAL   252     -19.570 -29.317 -16.975  0.00-21.00           H  
ATOM   3845  CG1 VAL   252     -20.503 -30.956 -18.017  0.00-21.00           C  
ATOM   3846 HG11 VAL   252     -21.225 -30.366 -18.546  0.00-21.00           H  
ATOM   3847 HG12 VAL   252     -20.945 -31.927 -17.795  0.00-21.00           H  
ATOM   3848 HG13 VAL   252     -19.557 -31.164 -18.607  0.00-21.00           H  
ATOM   3849  CG2 VAL   252     -21.516 -29.629 -16.101  0.00-21.00           C  
ATOM   3850 HG21 VAL   252     -22.101 -30.453 -15.607  0.00-21.00           H  
ATOM   3851 HG22 VAL   252     -21.425 -28.998 -15.201  0.00-21.00           H  
ATOM   3852 HG23 VAL   252     -22.124 -29.136 -16.765  0.00-21.00           H  
ATOM   3853  C   VAL   252     -18.442 -31.965 -16.045  0.00-21.00           C  
ATOM   3854  O   VAL   252     -18.838 -33.122 -16.131  0.00-21.00           O  
ATOM   3855  N   GLN   253     -17.179 -31.634 -16.426  0.00-21.00           N  
ATOM   3856  H   GLN   253     -16.999 -30.587 -16.589  0.00-21.00           H  
ATOM   3857  CA  GLN   253     -16.328 -32.512 -17.212  0.00-21.00           C  
ATOM   3858  HA  GLN   253     -16.980 -33.281 -17.665  0.00-21.00           H  
ATOM   3859  CB  GLN   253     -15.709 -31.717 -18.345  0.00-21.00           C  
ATOM   3860  HB2 GLN   253     -15.161 -30.786 -18.057  0.00-21.00           H  
ATOM   3861  HB3 GLN   253     -14.955 -32.298 -18.884  0.00-21.00           H  
ATOM   3862  CG  GLN   253     -16.757 -31.176 -19.388  0.00-21.00           C  
ATOM   3863  HG2 GLN   253     -17.203 -31.988 -19.954  0.00-21.00           H  
ATOM   3864  HG3 GLN   253     -17.569 -30.645 -18.833  0.00-21.00           H  
ATOM   3865  CD  GLN   253     -16.105 -30.229 -20.417  0.00-21.00           C  
ATOM   3866  OE1 GLN   253     -15.339 -30.676 -21.276  0.00-21.00           O  
ATOM   3867  NE2 GLN   253     -16.416 -28.985 -20.287  0.00-21.00           N  
ATOM   3868 HE21 GLN   253     -16.846 -28.604 -19.513  0.00-21.00           H  
ATOM   3869 HE22 GLN   253     -16.177 -28.384 -21.095  0.00-21.00           H  
ATOM   3870  C   GLN   253     -15.278 -33.356 -16.362  0.00-21.00           C  
ATOM   3871  O   GLN   253     -14.981 -34.479 -16.721  0.00-21.00           O  
ATOM   3872  N   ARG   254     -14.731 -32.822 -15.300  0.00-21.00           N  
ATOM   3873  H   ARG   254     -14.954 -31.836 -15.074  0.00-21.00           H  
ATOM   3874  CA  ARG   254     -13.888 -33.556 -14.339  0.00-21.00           C  
ATOM   3875  HA  ARG   254     -13.344 -34.351 -14.922  0.00-21.00           H  
ATOM   3876  CB  ARG   254     -12.902 -32.505 -13.646  0.00-21.00           C  
ATOM   3877  HB2 ARG   254     -13.514 -31.784 -13.079  0.00-21.00           H  
ATOM   3878  HB3 ARG   254     -12.371 -32.044 -14.468  0.00-21.00           H  
ATOM   3879  CG  ARG   254     -11.967 -33.251 -12.656  0.00-21.00           C  
ATOM   3880  HG2 ARG   254     -11.713 -32.470 -11.898  0.00-21.00           H  
ATOM   3881  HG3 ARG   254     -12.268 -34.124 -12.197  0.00-21.00           H  
ATOM   3882  CD  ARG   254     -10.582 -33.618 -13.350  0.00-21.00           C  
ATOM   3883  HD2 ARG   254     -10.723 -34.265 -14.247  0.00-21.00           H  
ATOM   3884  HD3 ARG   254     -10.157 -32.629 -13.684  0.00-21.00           H  
ATOM   3885  NE  ARG   254      -9.747 -34.229 -12.391  0.00-21.00           N  
ATOM   3886  HE  ARG   254      -8.942 -33.645 -12.150  0.00-21.00           H  
ATOM   3887  CZ  ARG   254      -9.539 -35.506 -12.080  0.00-21.00           C  
ATOM   3888  NH1 ARG   254     -10.128 -36.417 -12.824  0.00-21.00           N  
ATOM   3889 HH11 ARG   254     -10.943 -36.228 -13.509  0.00-21.00           H  
ATOM   3890 HH12 ARG   254      -9.880 -37.390 -12.576  0.00-21.00           H  
ATOM   3891  NH2 ARG   254      -8.702 -35.908 -11.031  0.00-21.00           N  
ATOM   3892 HH21 ARG   254      -8.581 -36.872 -10.904  0.00-21.00           H  
ATOM   3893 HH22 ARG   254      -8.215 -35.353 -10.287  0.00-21.00           H  
ATOM   3894  C   ARG   254     -14.836 -34.150 -13.266  0.00-21.00           C  
ATOM   3895  O   ARG   254     -15.012 -35.363 -13.204  0.00-21.00           O  
ATOM   3896  N   ASN   255     -15.316 -33.324 -12.361  0.00-21.00           N  
ATOM   3897  H   ASN   255     -15.168 -32.333 -12.396  0.00-21.00           H  
ATOM   3898  CA  ASN   255     -16.135 -33.632 -11.169  0.00-21.00           C  
ATOM   3899  HA  ASN   255     -17.038 -34.290 -11.340  0.00-21.00           H  
ATOM   3900  CB  ASN   255     -15.284 -34.353 -10.166  0.00-21.00           C  
ATOM   3901  HB2 ASN   255     -14.442 -33.686  -9.899  0.00-21.00           H  
ATOM   3902  HB3 ASN   255     -14.921 -35.232 -10.670  0.00-21.00           H  
ATOM   3903  CG  ASN   255     -16.010 -34.963  -8.988  0.00-21.00           C  
ATOM   3904  OD1 ASN   255     -17.215 -35.078  -8.891  0.00-21.00           O  
ATOM   3905  ND2 ASN   255     -15.228 -35.483  -8.013  0.00-21.00           N  
ATOM   3906 HD21 ASN   255     -14.235 -35.514  -8.108  0.00-21.00           H  
ATOM   3907 HD22 ASN   255     -15.714 -35.759  -7.166  0.00-21.00           H  
ATOM   3908  C   ASN   255     -16.580 -32.273 -10.642  0.00-21.00           C  
ATOM   3909  O   ASN   255     -15.972 -31.226 -10.950  0.00-21.00           O  
ATOM   3910  N   GLY   256     -17.722 -32.226  -9.848  0.00-21.00           N  
ATOM   3911  H   GLY   256     -18.056 -33.116  -9.591  0.00-21.00           H  
ATOM   3912  CA  GLY   256     -18.332 -31.055  -9.177  0.00-21.00           C  
ATOM   3913  HA2 GLY   256     -18.861 -30.440  -9.906  0.00-21.00           H  
ATOM   3914  HA3 GLY   256     -19.123 -31.346  -8.437  0.00-21.00           H  
ATOM   3915  C   GLY   256     -17.331 -30.287  -8.332  0.00-21.00           C  
ATOM   3916  O   GLY   256     -17.409 -29.055  -8.203  0.00-21.00           O  
ATOM   3917  N   ILE   257     -16.291 -30.923  -7.706  0.00-21.00           N  
ATOM   3918  H   ILE   257     -16.217 -31.980  -7.755  0.00-21.00           H  
ATOM   3919  CA  ILE   257     -15.297 -30.241  -6.844  0.00-21.00           C  
ATOM   3920  HA  ILE   257     -15.727 -29.474  -6.269  0.00-21.00           H  
ATOM   3921  CB  ILE   257     -15.102 -31.215  -5.632  0.00-21.00           C  
ATOM   3922  HB  ILE   257     -14.294 -30.775  -5.078  0.00-21.00           H  
ATOM   3923  CG2 ILE   257     -16.336 -31.346  -4.678  0.00-21.00           C  
ATOM   3924 HG21 ILE   257     -17.354 -31.581  -5.118  0.00-21.00           H  
ATOM   3925 HG22 ILE   257     -16.460 -30.477  -4.066  0.00-21.00           H  
ATOM   3926 HG23 ILE   257     -16.023 -32.109  -3.939  0.00-21.00           H  
ATOM   3927  CG1 ILE   257     -14.611 -32.676  -5.959  0.00-21.00           C  
ATOM   3928 HG12 ILE   257     -15.442 -33.210  -6.292  0.00-21.00           H  
ATOM   3929 HG13 ILE   257     -14.259 -33.197  -5.113  0.00-21.00           H  
ATOM   3930  CD1 ILE   257     -13.468 -32.789  -6.972  0.00-21.00           C  
ATOM   3931 HD11 ILE   257     -13.289 -33.785  -7.268  0.00-21.00           H  
ATOM   3932 HD12 ILE   257     -13.782 -32.229  -7.894  0.00-21.00           H  
ATOM   3933 HD13 ILE   257     -12.515 -32.509  -6.567  0.00-21.00           H  
ATOM   3934  C   ILE   257     -14.024 -29.680  -7.587  0.00-21.00           C  
ATOM   3935  O   ILE   257     -13.008 -29.423  -6.966  0.00-21.00           O  
ATOM   3936  N   MET   258     -14.062 -29.455  -8.909  0.00-21.00           N  
ATOM   3937  H   MET   258     -14.894 -29.923  -9.412  0.00-21.00           H  
ATOM   3938  CA  MET   258     -13.014 -28.806  -9.733  0.00-21.00           C  
ATOM   3939  HA  MET   258     -12.106 -29.279  -9.415  0.00-21.00           H  
ATOM   3940  CB  MET   258     -13.176 -29.158 -11.247  0.00-21.00           C  
ATOM   3941  HB2 MET   258     -13.304 -30.244 -11.228  0.00-21.00           H  
ATOM   3942  HB3 MET   258     -14.171 -28.853 -11.660  0.00-21.00           H  
ATOM   3943  CG  MET   258     -11.883 -28.822 -12.071  0.00-21.00           C  
ATOM   3944  HG2 MET   258     -11.805 -27.698 -12.015  0.00-21.00           H  
ATOM   3945  HG3 MET   258     -11.044 -29.250 -11.523  0.00-21.00           H  
ATOM   3946  SD  MET   258     -11.864 -29.298 -13.860  0.00-21.00           S  
ATOM   3947  CE  MET   258     -10.142 -29.498 -13.975  0.00-21.00           C  
ATOM   3948  HE1 MET   258      -9.857 -30.197 -13.261  0.00-21.00           H  
ATOM   3949  HE2 MET   258      -9.971 -29.799 -14.965  0.00-21.00           H  
ATOM   3950  HE3 MET   258      -9.628 -28.469 -13.753  0.00-21.00           H  
ATOM   3951  C   MET   258     -12.939 -27.299  -9.485  0.00-21.00           C  
ATOM   3952  O   MET   258     -14.017 -26.667  -9.605  0.00-21.00           O  
ATOM   3953  N   VAL   259     -11.778 -26.771  -9.103  0.00-21.00           N  
ATOM   3954  H   VAL   259     -10.938 -27.372  -8.963  0.00-21.00           H  
ATOM   3955  CA  VAL   259     -11.453 -25.508  -8.538  0.00-21.00           C  
ATOM   3956  HA  VAL   259     -10.376 -25.504  -8.760  0.00-21.00           H  
ATOM   3957  CB  VAL   259     -12.184 -24.260  -9.169  0.00-21.00           C  
ATOM   3958  HB  VAL   259     -13.314 -24.249  -8.997  0.00-21.00           H  
ATOM   3959  CG1 VAL   259     -11.699 -22.915  -8.595  0.00-21.00           C  
ATOM   3960 HG11 VAL   259     -11.977 -21.962  -9.107  0.00-21.00           H  
ATOM   3961 HG12 VAL   259     -12.006 -22.802  -7.524  0.00-21.00           H  
ATOM   3962 HG13 VAL   259     -10.606 -22.916  -8.447  0.00-21.00           H  
ATOM   3963  CG2 VAL   259     -11.969 -24.313 -10.692  0.00-21.00           C  
ATOM   3964 HG21 VAL   259     -10.930 -24.209 -10.939  0.00-21.00           H  
ATOM   3965 HG22 VAL   259     -12.549 -23.433 -11.070  0.00-21.00           H  
ATOM   3966 HG23 VAL   259     -12.403 -25.253 -11.078  0.00-21.00           H  
ATOM   3967  C   VAL   259     -11.723 -25.601  -7.018  0.00-21.00           C  
ATOM   3968  O   VAL   259     -12.845 -25.656  -6.573  0.00-21.00           O  
ATOM   3969  N   GLN   260     -10.609 -25.613  -6.203  0.00-21.00           N  
ATOM   3970  H   GLN   260      -9.742 -25.418  -6.664  0.00-21.00           H  
ATOM   3971  CA  GLN   260     -10.713 -25.826  -4.745  0.00-21.00           C  
ATOM   3972  HA  GLN   260     -11.531 -26.539  -4.717  0.00-21.00           H  
ATOM   3973  CB  GLN   260      -9.424 -26.548  -4.301  0.00-21.00           C  
ATOM   3974  HB2 GLN   260      -8.516 -25.902  -4.608  0.00-21.00           H  
ATOM   3975  HB3 GLN   260      -9.474 -26.601  -3.247  0.00-21.00           H  
ATOM   3976  CG  GLN   260      -9.473 -27.967  -4.841  0.00-21.00           C  
ATOM   3977  HG2 GLN   260      -9.726 -27.868  -5.936  0.00-21.00           H  
ATOM   3978  HG3 GLN   260      -8.465 -28.398  -4.913  0.00-21.00           H  
ATOM   3979  CD  GLN   260     -10.363 -28.944  -4.204  0.00-21.00           C  
ATOM   3980  OE1 GLN   260     -10.271 -29.201  -2.955  0.00-21.00           O  
ATOM   3981  NE2 GLN   260     -11.374 -29.533  -4.856  0.00-21.00           N  
ATOM   3982 HE21 GLN   260     -11.594 -29.501  -5.854  0.00-21.00           H  
ATOM   3983 HE22 GLN   260     -12.003 -30.078  -4.223  0.00-21.00           H  
ATOM   3984  C   GLN   260     -10.963 -24.600  -3.894  0.00-21.00           C  
ATOM   3985  O   GLN   260     -12.043 -24.592  -3.312  0.00-21.00           O  
ATOM   3986  N   LYS   261     -10.064 -23.668  -3.886  0.00-21.00           N  
ATOM   3987  H   LYS   261      -9.283 -23.783  -4.537  0.00-21.00           H  
ATOM   3988  CA  LYS   261     -10.009 -22.582  -2.883  0.00-21.00           C  
ATOM   3989  HA  LYS   261     -10.761 -22.762  -2.064  0.00-21.00           H  
ATOM   3990  CB  LYS   261      -8.609 -22.647  -2.232  0.00-21.00           C  
ATOM   3991  HB2 LYS   261      -8.588 -21.871  -1.492  0.00-21.00           H  
ATOM   3992  HB3 LYS   261      -7.775 -22.461  -2.871  0.00-21.00           H  
ATOM   3993  CG  LYS   261      -8.231 -23.896  -1.407  0.00-21.00           C  
ATOM   3994  HG2 LYS   261      -7.175 -23.933  -1.110  0.00-21.00           H  
ATOM   3995  HG3 LYS   261      -8.333 -24.756  -1.973  0.00-21.00           H  
ATOM   3996  CD  LYS   261      -9.089 -24.296  -0.155  0.00-21.00           C  
ATOM   3997  HD2 LYS   261      -8.813 -23.649   0.678  0.00-21.00           H  
ATOM   3998  HD3 LYS   261     -10.198 -24.058  -0.357  0.00-21.00           H  
ATOM   3999  CE  LYS   261      -8.963 -25.730   0.294  0.00-21.00           C  
ATOM   4000  HE2 LYS   261      -7.971 -25.859   0.743  0.00-21.00           H  
ATOM   4001  HE3 LYS   261      -8.939 -26.376  -0.511  0.00-21.00           H  
ATOM   4002  NZ  LYS   261     -10.164 -26.109   1.151  0.00-21.00           N  
ATOM   4003  HZ1 LYS   261     -10.983 -25.994   0.562  0.00-21.00           H  
ATOM   4004  HZ2 LYS   261     -10.258 -25.463   1.972  0.00-21.00           H  
ATOM   4005  HZ3 LYS   261      -9.958 -27.022   1.514  0.00-21.00           H  
ATOM   4006  C   LYS   261     -10.259 -21.202  -3.417  0.00-21.00           C  
ATOM   4007  O   LYS   261     -10.009 -20.954  -4.606  0.00-21.00           O  
ATOM   4008  N   ASP   262     -10.793 -20.343  -2.584  0.00-21.00           N  
ATOM   4009  H   ASP   262     -11.133 -20.697  -1.658  0.00-21.00           H  
ATOM   4010  CA  ASP   262     -11.336 -19.019  -2.921  0.00-21.00           C  
ATOM   4011  HA  ASP   262     -11.983 -19.236  -3.797  0.00-21.00           H  
ATOM   4012  CB  ASP   262     -12.229 -18.421  -1.743  0.00-21.00           C  
ATOM   4013  HB2 ASP   262     -12.830 -19.217  -1.323  0.00-21.00           H  
ATOM   4014  HB3 ASP   262     -11.458 -18.057  -1.079  0.00-21.00           H  
ATOM   4015  CG  ASP   262     -13.178 -17.354  -2.214  0.00-21.00           C  
ATOM   4016  OD1 ASP   262     -14.286 -17.666  -2.703  0.00-21.00           O  
ATOM   4017  OD2 ASP   262     -12.924 -16.114  -2.057  0.00-21.00           O  
ATOM   4018  C   ASP   262     -10.239 -18.143  -3.501  0.00-21.00           C  
ATOM   4019  O   ASP   262     -10.527 -17.407  -4.464  0.00-21.00           O  
ATOM   4020  N   GLU   263      -8.945 -18.191  -3.006  0.00-21.00           N  
ATOM   4021  H   GLU   263      -8.817 -18.864  -2.206  0.00-21.00           H  
ATOM   4022  CA  GLU   263      -7.748 -17.542  -3.632  0.00-21.00           C  
ATOM   4023  HA  GLU   263      -8.015 -16.493  -3.660  0.00-21.00           H  
ATOM   4024  CB  GLU   263      -6.500 -17.695  -2.728  0.00-21.00           C  
ATOM   4025  HB2 GLU   263      -5.689 -17.304  -3.311  0.00-21.00           H  
ATOM   4026  HB3 GLU   263      -6.665 -16.995  -1.908  0.00-21.00           H  
ATOM   4027  CG  GLU   263      -6.255 -19.046  -2.062  0.00-21.00           C  
ATOM   4028  HG2 GLU   263      -5.224 -19.173  -2.031  0.00-21.00           H  
ATOM   4029  HG3 GLU   263      -6.517 -19.819  -2.763  0.00-21.00           H  
ATOM   4030  CD  GLU   263      -6.899 -19.398  -0.724  0.00-21.00           C  
ATOM   4031  OE1 GLU   263      -6.174 -19.662   0.219  0.00-21.00           O  
ATOM   4032  OE2 GLU   263      -8.106 -19.266  -0.678  0.00-21.00           O  
ATOM   4033  C   GLU   263      -7.387 -18.058  -5.065  0.00-21.00           C  
ATOM   4034  O   GLU   263      -6.922 -17.247  -5.871  0.00-21.00           O  
ATOM   4035  N   GLN   264      -7.687 -19.298  -5.440  0.00-21.00           N  
ATOM   4036  H   GLN   264      -8.102 -19.896  -4.773  0.00-21.00           H  
ATOM   4037  CA  GLN   264      -7.377 -19.770  -6.737  0.00-21.00           C  
ATOM   4038  HA  GLN   264      -6.413 -19.327  -7.014  0.00-21.00           H  
ATOM   4039  CB  GLN   264      -7.229 -21.283  -6.595  0.00-21.00           C  
ATOM   4040  HB2 GLN   264      -7.072 -21.698  -7.622  0.00-21.00           H  
ATOM   4041  HB3 GLN   264      -8.195 -21.717  -6.306  0.00-21.00           H  
ATOM   4042  CG  GLN   264      -6.067 -21.743  -5.664  0.00-21.00           C  
ATOM   4043  HG2 GLN   264      -5.067 -21.494  -6.135  0.00-21.00           H  
ATOM   4044  HG3 GLN   264      -5.933 -21.190  -4.737  0.00-21.00           H  
ATOM   4045  CD  GLN   264      -6.197 -23.221  -5.365  0.00-21.00           C  
ATOM   4046  OE1 GLN   264      -7.288 -23.772  -5.188  0.00-21.00           O  
ATOM   4047  NE2 GLN   264      -5.065 -23.894  -5.161  0.00-21.00           N  
ATOM   4048 HE21 GLN   264      -4.208 -23.401  -5.233  0.00-21.00           H  
ATOM   4049 HE22 GLN   264      -5.085 -24.873  -4.961  0.00-21.00           H  
ATOM   4050  C   GLN   264      -8.427 -19.306  -7.774  0.00-21.00           C  
ATOM   4051  O   GLN   264      -8.034 -18.845  -8.862  0.00-21.00           O  
ATOM   4052  N   LEU   265      -9.698 -19.290  -7.363  0.00-21.00           N  
ATOM   4053  H   LEU   265      -9.849 -20.009  -6.622  0.00-21.00           H  
ATOM   4054  CA  LEU   265     -10.822 -18.593  -7.925  0.00-21.00           C  
ATOM   4055  HA  LEU   265     -10.998 -19.035  -8.936  0.00-21.00           H  
ATOM   4056  CB  LEU   265     -12.125 -18.948  -7.177  0.00-21.00           C  
ATOM   4057  HB2 LEU   265     -12.457 -20.033  -7.220  0.00-21.00           H  
ATOM   4058  HB3 LEU   265     -11.894 -18.840  -6.109  0.00-21.00           H  
ATOM   4059  CG  LEU   265     -13.448 -18.260  -7.721  0.00-21.00           C  
ATOM   4060  HG  LEU   265     -13.289 -17.204  -7.966  0.00-21.00           H  
ATOM   4061  CD1 LEU   265     -13.965 -19.040  -8.969  0.00-21.00           C  
ATOM   4062 HD11 LEU   265     -13.167 -19.430  -9.540  0.00-21.00           H  
ATOM   4063 HD12 LEU   265     -14.654 -18.614  -9.679  0.00-21.00           H  
ATOM   4064 HD13 LEU   265     -14.433 -19.930  -8.592  0.00-21.00           H  
ATOM   4065  CD2 LEU   265     -14.588 -18.243  -6.669  0.00-21.00           C  
ATOM   4066 HD21 LEU   265     -14.646 -19.082  -5.984  0.00-21.00           H  
ATOM   4067 HD22 LEU   265     -14.295 -17.368  -6.181  0.00-21.00           H  
ATOM   4068 HD23 LEU   265     -15.627 -18.074  -7.089  0.00-21.00           H  
ATOM   4069  C   LEU   265     -10.619 -17.074  -8.066  0.00-21.00           C  
ATOM   4070  O   LEU   265     -10.992 -16.510  -9.089  0.00-21.00           O  
ATOM   4071  N   ASP   266      -9.997 -16.396  -7.091  0.00-21.00           N  
ATOM   4072  H   ASP   266      -9.770 -16.916  -6.293  0.00-21.00           H  
ATOM   4073  CA  ASP   266      -9.715 -14.976  -7.119  0.00-21.00           C  
ATOM   4074  HA  ASP   266     -10.688 -14.479  -7.314  0.00-21.00           H  
ATOM   4075  CB  ASP   266      -9.282 -14.427  -5.752  0.00-21.00           C  
ATOM   4076  HB2 ASP   266      -9.895 -14.925  -4.924  0.00-21.00           H  
ATOM   4077  HB3 ASP   266      -8.218 -14.748  -5.612  0.00-21.00           H  
ATOM   4078  CG  ASP   266      -9.373 -12.900  -5.586  0.00-21.00           C  
ATOM   4079  OD1 ASP   266      -8.646 -12.368  -4.733  0.00-21.00           O  
ATOM   4080  OD2 ASP   266     -10.378 -12.266  -6.038  0.00-21.00           O  
ATOM   4081  C   ASP   266      -8.723 -14.630  -8.202  0.00-21.00           C  
ATOM   4082  O   ASP   266      -8.940 -13.624  -8.900  0.00-21.00           O  
ATOM   4083  N   VAL   267      -7.741 -15.463  -8.460  0.00-21.00           N  
ATOM   4084  H   VAL   267      -7.781 -16.359  -7.950  0.00-21.00           H  
ATOM   4085  CA  VAL   267      -6.829 -15.453  -9.668  0.00-21.00           C  
ATOM   4086  HA  VAL   267      -6.307 -14.520  -9.798  0.00-21.00           H  
ATOM   4087  CB  VAL   267      -5.663 -16.530  -9.537  0.00-21.00           C  
ATOM   4088  HB  VAL   267      -6.045 -17.558  -9.559  0.00-21.00           H  
ATOM   4089  CG1 VAL   267      -4.818 -16.570 -10.788  0.00-21.00           C  
ATOM   4090 HG11 VAL   267      -4.044 -17.272 -10.742  0.00-21.00           H  
ATOM   4091 HG12 VAL   267      -5.481 -16.978 -11.583  0.00-21.00           H  
ATOM   4092 HG13 VAL   267      -4.674 -15.583 -11.205  0.00-21.00           H  
ATOM   4093  CG2 VAL   267      -4.739 -16.500  -8.260  0.00-21.00           C  
ATOM   4094 HG21 VAL   267      -5.132 -15.868  -7.469  0.00-21.00           H  
ATOM   4095 HG22 VAL   267      -4.433 -17.481  -7.904  0.00-21.00           H  
ATOM   4096 HG23 VAL   267      -3.724 -16.068  -8.480  0.00-21.00           H  
ATOM   4097  C   VAL   267      -7.698 -15.658 -10.919  0.00-21.00           C  
ATOM   4098  O   VAL   267      -7.634 -14.734 -11.806  0.00-21.00           O  
ATOM   4099  N   LEU   268      -8.623 -16.583 -10.944  0.00-21.00           N  
ATOM   4100  H   LEU   268      -8.539 -17.277 -10.234  0.00-21.00           H  
ATOM   4101  CA  LEU   268      -9.509 -16.839 -12.110  0.00-21.00           C  
ATOM   4102  HA  LEU   268      -8.910 -16.906 -13.093  0.00-21.00           H  
ATOM   4103  CB  LEU   268     -10.197 -18.191 -12.074  0.00-21.00           C  
ATOM   4104  HB2 LEU   268     -10.916 -18.353 -12.898  0.00-21.00           H  
ATOM   4105  HB3 LEU   268     -10.874 -18.227 -11.185  0.00-21.00           H  
ATOM   4106  CG  LEU   268      -9.277 -19.503 -12.061  0.00-21.00           C  
ATOM   4107  HG  LEU   268      -8.624 -19.509 -11.209  0.00-21.00           H  
ATOM   4108  CD1 LEU   268     -10.191 -20.704 -11.967  0.00-21.00           C  
ATOM   4109 HD11 LEU   268     -10.608 -20.776 -10.963  0.00-21.00           H  
ATOM   4110 HD12 LEU   268      -9.541 -21.558 -12.101  0.00-21.00           H  
ATOM   4111 HD13 LEU   268     -10.953 -20.801 -12.731  0.00-21.00           H  
ATOM   4112  CD2 LEU   268      -8.325 -19.556 -13.241  0.00-21.00           C  
ATOM   4113 HD21 LEU   268      -7.810 -20.540 -13.282  0.00-21.00           H  
ATOM   4114 HD22 LEU   268      -7.653 -18.728 -13.228  0.00-21.00           H  
ATOM   4115 HD23 LEU   268      -8.880 -19.495 -14.183  0.00-21.00           H  
ATOM   4116  C   LEU   268     -10.411 -15.681 -12.516  0.00-21.00           C  
ATOM   4117  O   LEU   268     -10.634 -15.559 -13.732  0.00-21.00           O  
ATOM   4118  N   ILE   269     -10.935 -14.936 -11.549  0.00-21.00           N  
ATOM   4119  H   ILE   269     -10.986 -15.273 -10.567  0.00-21.00           H  
ATOM   4120  CA  ILE   269     -11.669 -13.651 -11.669  0.00-21.00           C  
ATOM   4121  HA  ILE   269     -12.408 -13.675 -12.562  0.00-21.00           H  
ATOM   4122  CB  ILE   269     -12.375 -13.333 -10.332  0.00-21.00           C  
ATOM   4123  HB  ILE   269     -11.652 -13.250  -9.532  0.00-21.00           H  
ATOM   4124  CG2 ILE   269     -13.109 -11.912 -10.311  0.00-21.00           C  
ATOM   4125 HG21 ILE   269     -12.753 -11.260 -11.097  0.00-21.00           H  
ATOM   4126 HG22 ILE   269     -12.944 -11.410  -9.343  0.00-21.00           H  
ATOM   4127 HG23 ILE   269     -14.164 -11.982 -10.523  0.00-21.00           H  
ATOM   4128  CG1 ILE   269     -13.474 -14.399 -10.054  0.00-21.00           C  
ATOM   4129 HG12 ILE   269     -14.302 -14.193 -10.723  0.00-21.00           H  
ATOM   4130 HG13 ILE   269     -13.184 -15.404 -10.355  0.00-21.00           H  
ATOM   4131  CD1 ILE   269     -14.016 -14.410  -8.577  0.00-21.00           C  
ATOM   4132 HD11 ILE   269     -14.444 -13.472  -8.283  0.00-21.00           H  
ATOM   4133 HD12 ILE   269     -13.229 -14.718  -7.888  0.00-21.00           H  
ATOM   4134 HD13 ILE   269     -14.768 -15.173  -8.421  0.00-21.00           H  
ATOM   4135  C   ILE   269     -10.671 -12.532 -12.057  0.00-21.00           C  
ATOM   4136  O   ILE   269     -11.053 -11.787 -12.951  0.00-21.00           O  
ATOM   4137  N   LYN   270      -9.455 -12.371 -11.476  0.00-21.00           N  
ATOM   4138  H   LYN   270      -9.140 -13.017 -10.818  0.00-21.00           H  
ATOM   4139  CA  LYN   270      -8.459 -11.327 -11.794  0.00-21.00           C  
ATOM   4140  HA  LYN   270      -8.906 -10.326 -11.749  0.00-21.00           H  
ATOM   4141  CB  LYN   270      -7.310 -11.358 -10.715  0.00-21.00           C  
ATOM   4142  HB2 LYN   270      -6.803 -12.340 -10.827  0.00-21.00           H  
ATOM   4143  HB3 LYN   270      -7.669 -11.357  -9.681  0.00-21.00           H  
ATOM   4144  CG  LYN   270      -6.299 -10.188 -10.876  0.00-21.00           C  
ATOM   4145  HG2 LYN   270      -6.819  -9.305 -10.764  0.00-21.00           H  
ATOM   4146  HG3 LYN   270      -5.948 -10.281 -11.928  0.00-21.00           H  
ATOM   4147  CD  LYN   270      -5.139 -10.395  -9.914  0.00-21.00           C  
ATOM   4148  HD2 LYN   270      -5.556 -10.332  -8.938  0.00-21.00           H  
ATOM   4149  HD3 LYN   270      -4.694 -11.429  -9.949  0.00-21.00           H  
ATOM   4150  CE  LYN   270      -4.096  -9.354 -10.059  0.00-21.00           C  
ATOM   4151  HE2 LYN   270      -4.564  -8.396 -10.071  0.00-21.00           H  
ATOM   4152  HE3 LYN   270      -3.621  -9.437 -10.997  0.00-21.00           H  
ATOM   4153  NZ  LYN   270      -3.204  -9.453  -8.922  0.00-21.00           N  
ATOM   4154  HZ1 LYN   270      -2.629 -10.306  -8.987  0.00-21.00           H  
ATOM   4155  HZ2 LYN   270      -2.534  -8.716  -9.121  0.00-21.00           H  
ATOM   4156  C   LYN   270      -7.974 -11.402 -13.180  0.00-21.00           C  
ATOM   4157  O   LYN   270      -7.722 -10.291 -13.734  0.00-21.00           O  
ATOM   4158  N   LEU   271      -7.798 -12.586 -13.758  0.00-21.00           N  
ATOM   4159  H   LEU   271      -7.874 -13.342 -13.058  0.00-21.00           H  
ATOM   4160  CA  LEU   271      -7.349 -12.670 -15.194  0.00-21.00           C  
ATOM   4161  HA  LEU   271      -6.500 -12.026 -15.362  0.00-21.00           H  
ATOM   4162  CB  LEU   271      -6.861 -14.061 -15.433  0.00-21.00           C  
ATOM   4163  HB2 LEU   271      -6.821 -14.300 -16.460  0.00-21.00           H  
ATOM   4164  HB3 LEU   271      -7.774 -14.606 -14.976  0.00-21.00           H  
ATOM   4165  CG  LEU   271      -5.557 -14.530 -14.737  0.00-21.00           C  
ATOM   4166  HG  LEU   271      -5.595 -14.165 -13.734  0.00-21.00           H  
ATOM   4167  CD1 LEU   271      -5.489 -16.050 -14.501  0.00-21.00           C  
ATOM   4168 HD11 LEU   271      -6.376 -16.420 -14.002  0.00-21.00           H  
ATOM   4169 HD12 LEU   271      -5.241 -16.671 -15.353  0.00-21.00           H  
ATOM   4170 HD13 LEU   271      -4.567 -16.235 -13.962  0.00-21.00           H  
ATOM   4171  CD2 LEU   271      -4.369 -13.942 -15.479  0.00-21.00           C  
ATOM   4172 HD21 LEU   271      -4.372 -14.183 -16.518  0.00-21.00           H  
ATOM   4173 HD22 LEU   271      -3.450 -14.328 -15.042  0.00-21.00           H  
ATOM   4174 HD23 LEU   271      -4.375 -12.858 -15.509  0.00-21.00           H  
ATOM   4175  C   LEU   271      -8.390 -12.209 -16.172  0.00-21.00           C  
ATOM   4176  O   LEU   271      -8.047 -11.597 -17.126  0.00-21.00           O  
ATOM   4177  N   ALA   272      -9.699 -12.520 -15.890  0.00-21.00           N  
ATOM   4178  H   ALA   272      -9.861 -12.854 -14.942  0.00-21.00           H  
ATOM   4179  CA  ALA   272     -10.828 -12.104 -16.643  0.00-21.00           C  
ATOM   4180  HA  ALA   272     -10.593 -12.412 -17.671  0.00-21.00           H  
ATOM   4181  CB  ALA   272     -12.039 -12.762 -16.112  0.00-21.00           C  
ATOM   4182  HB1 ALA   272     -12.534 -13.487 -16.782  0.00-21.00           H  
ATOM   4183  HB2 ALA   272     -11.882 -13.372 -15.170  0.00-21.00           H  
ATOM   4184  HB3 ALA   272     -12.813 -11.932 -15.868  0.00-21.00           H  
ATOM   4185  C   ALA   272     -11.012 -10.664 -16.600  0.00-21.00           C  
ATOM   4186  O   ALA   272     -11.256 -10.010 -17.623  0.00-21.00           O  
ATOM   4187  N   GLH   273     -10.966 -10.051 -15.449  0.00-21.00           N  
ATOM   4188  H   GLH   273     -11.034 -10.611 -14.601  0.00-21.00           H  
ATOM   4189  CA  GLH   273     -11.075  -8.650 -15.319  0.00-21.00           C  
ATOM   4190  HA  GLH   273     -12.052  -8.344 -15.673  0.00-21.00           H  
ATOM   4191  CB  GLH   273     -10.947  -8.249 -13.832  0.00-21.00           C  
ATOM   4192  HB2 GLH   273     -11.787  -8.771 -13.304  0.00-21.00           H  
ATOM   4193  HB3 GLH   273     -10.010  -8.632 -13.396  0.00-21.00           H  
ATOM   4194  CG  GLH   273     -11.028  -6.698 -13.615  0.00-21.00           C  
ATOM   4195  HG2 GLH   273     -11.707  -6.223 -14.308  0.00-21.00           H  
ATOM   4196  HG3 GLH   273      -9.994  -6.320 -13.811  0.00-21.00           H  
ATOM   4197  CD  GLH   273     -11.398  -6.238 -12.259  0.00-21.00           C  
ATOM   4198  OE1 GLH   273     -11.158  -7.074 -11.283  0.00-21.00           O  
ATOM   4199  OE2 GLH   273     -12.000  -5.157 -12.134  0.00-21.00           O  
ATOM   4200  HE1 GLH   273     -10.275  -7.224 -11.148  0.00-21.00           H  
ATOM   4201  C   GLH   273     -10.010  -7.915 -16.069  0.00-21.00           C  
ATOM   4202  O   GLH   273     -10.341  -6.917 -16.759  0.00-21.00           O  
ATOM   4203  N   GLY   274      -8.824  -8.507 -16.203  0.00-21.00           N  
ATOM   4204  H   GLY   274      -8.604  -9.189 -15.468  0.00-21.00           H  
ATOM   4205  CA  GLY   274      -7.804  -7.858 -16.978  0.00-21.00           C  
ATOM   4206  HA2 GLY   274      -6.853  -8.409 -16.791  0.00-21.00           H  
ATOM   4207  HA3 GLY   274      -7.680  -6.793 -16.627  0.00-21.00           H  
ATOM   4208  C   GLY   274      -8.127  -7.824 -18.448  0.00-21.00           C  
ATOM   4209  O   GLY   274      -7.585  -7.047 -19.232  0.00-21.00           O  
ATOM   4210  N   GLN   275      -8.966  -8.704 -18.880  0.00-21.00           N  
ATOM   4211  H   GLN   275      -9.451  -9.276 -18.254  0.00-21.00           H  
ATOM   4212  CA  GLN   275      -9.301  -8.882 -20.295  0.00-21.00           C  
ATOM   4213  HA  GLN   275      -8.556  -8.404 -20.856  0.00-21.00           H  
ATOM   4214  CB  GLN   275      -9.336 -10.392 -20.731  0.00-21.00           C  
ATOM   4215  HB2 GLN   275      -9.702 -10.437 -21.772  0.00-21.00           H  
ATOM   4216  HB3 GLN   275     -10.138 -10.872 -20.150  0.00-21.00           H  
ATOM   4217  CG  GLN   275      -8.070 -11.134 -20.472  0.00-21.00           C  
ATOM   4218  HG2 GLN   275      -7.247 -10.638 -20.995  0.00-21.00           H  
ATOM   4219  HG3 GLN   275      -7.902 -11.262 -19.402  0.00-21.00           H  
ATOM   4220  CD  GLN   275      -8.116 -12.506 -21.005  0.00-21.00           C  
ATOM   4221  OE1 GLN   275      -9.110 -13.213 -20.871  0.00-21.00           O  
ATOM   4222  NE2 GLN   275      -7.093 -12.916 -21.756  0.00-21.00           N  
ATOM   4223 HE21 GLN   275      -6.639 -13.769 -21.529  0.00-21.00           H  
ATOM   4224 HE22 GLN   275      -6.633 -12.293 -22.324  0.00-21.00           H  
ATOM   4225  C   GLN   275     -10.697  -8.333 -20.574  0.00-21.00           C  
ATOM   4226  O   GLN   275     -11.134  -8.266 -21.691  0.00-21.00           O  
ATOM   4227  N   GLY   276     -11.362  -7.882 -19.555  0.00-21.00           N  
ATOM   4228  H   GLY   276     -10.970  -7.938 -18.655  0.00-21.00           H  
ATOM   4229  CA  GLY   276     -12.677  -7.287 -19.808  0.00-21.00           C  
ATOM   4230  HA2 GLY   276     -12.658  -6.512 -20.592  0.00-21.00           H  
ATOM   4231  HA3 GLY   276     -12.984  -6.763 -18.899  0.00-21.00           H  
ATOM   4232  C   GLY   276     -13.652  -8.417 -20.063  0.00-21.00           C  
ATOM   4233  O   GLY   276     -14.730  -8.164 -20.581  0.00-21.00           O  
ATOM   4234  N   ARN   277     -13.308  -9.630 -19.619  0.00-21.00           N  
ATOM   4235  H   ARN   277     -12.591  -9.643 -18.872  0.00-21.00           H  
ATOM   4236  CA  ARN   277     -14.106 -10.785 -19.926  0.00-21.00           C  
ATOM   4237  HA  ARN   277     -14.529 -10.715 -20.917  0.00-21.00           H  
ATOM   4238  CB  ARN   277     -13.141 -11.999 -19.866  0.00-21.00           C  
ATOM   4239  HB2 ARN   277     -12.280 -11.987 -20.577  0.00-21.00           H  
ATOM   4240  HB3 ARN   277     -12.724 -11.992 -18.832  0.00-21.00           H  
ATOM   4241  CG  ARN   277     -13.837 -13.338 -20.020  0.00-21.00           C  
ATOM   4242  HG2 ARN   277     -14.280 -13.387 -21.001  0.00-21.00           H  
ATOM   4243  HG3 ARN   277     -14.648 -13.505 -19.265  0.00-21.00           H  
ATOM   4244  CD  ARN   277     -12.811 -14.557 -19.861  0.00-21.00           C  
ATOM   4245  HD2 ARN   277     -12.296 -14.428 -18.844  0.00-21.00           H  
ATOM   4246  HD3 ARN   277     -13.476 -15.430 -19.708  0.00-21.00           H  
ATOM   4247  NE  ARN   277     -11.819 -14.665 -20.868  0.00-21.00           N  
ATOM   4248  HE  ARN   277     -11.152 -13.882 -20.808  0.00-21.00           H  
ATOM   4249  CZ  ARN   277     -11.887 -15.302 -22.105  0.00-21.00           C  
ATOM   4250  NH1 ARN   277     -12.847 -15.962 -22.453  0.00-21.00           N  
ATOM   4251 HH11 ARN   277     -13.642 -15.983 -21.818  0.00-21.00           H  
ATOM   4252  NH2 ARN   277     -10.750 -15.078 -22.958  0.00-21.00           N  
ATOM   4253 HH21 ARN   277     -10.313 -15.898 -23.354  0.00-21.00           H  
ATOM   4254 HH22 ARN   277     -11.052 -14.577 -23.770  0.00-21.00           H  
ATOM   4255  C   ARN   277     -15.172 -10.912 -18.877  0.00-21.00           C  
ATOM   4256  O   ARN   277     -14.939 -10.631 -17.632  0.00-21.00           O  
ATOM   4257  N   PRO   278     -16.442 -11.322 -19.223  0.00-21.00           N  
ATOM   4258  CD  PRO   278     -16.873 -11.723 -20.557  0.00-21.00           C  
ATOM   4259  HD2 PRO   278     -16.088 -12.299 -21.000  0.00-21.00           H  
ATOM   4260  HD3 PRO   278     -17.063 -10.789 -21.170  0.00-21.00           H  
ATOM   4261  CG  PRO   278     -18.175 -12.452 -20.234  0.00-21.00           C  
ATOM   4262  HG2 PRO   278     -18.948 -12.377 -21.044  0.00-21.00           H  
ATOM   4263  HG3 PRO   278     -17.830 -13.397 -19.880  0.00-21.00           H  
ATOM   4264  CB  PRO   278     -18.723 -11.649 -19.069  0.00-21.00           C  
ATOM   4265  HB2 PRO   278     -19.138 -10.737 -19.441  0.00-21.00           H  
ATOM   4266  HB3 PRO   278     -19.398 -12.300 -18.565  0.00-21.00           H  
ATOM   4267  CA  PRO   278     -17.510 -11.369 -18.201  0.00-21.00           C  
ATOM   4268  HA  PRO   278     -17.606 -10.412 -17.732  0.00-21.00           H  
ATOM   4269  C   PRO   278     -17.292 -12.472 -17.216  0.00-21.00           C  
ATOM   4270  O   PRO   278     -16.782 -13.586 -17.460  0.00-21.00           O  
ATOM   4271  N   LEU   279     -17.746 -12.270 -15.965  0.00-21.00           N  
ATOM   4272  H   LEU   279     -17.879 -11.317 -15.677  0.00-21.00           H  
ATOM   4273  CA  LEU   279     -17.666 -13.214 -14.871  0.00-21.00           C  
ATOM   4274  HA  LEU   279     -16.777 -13.868 -15.002  0.00-21.00           H  
ATOM   4275  CB  LEU   279     -17.681 -12.569 -13.486  0.00-21.00           C  
ATOM   4276  HB2 LEU   279     -17.809 -13.312 -12.683  0.00-21.00           H  
ATOM   4277  HB3 LEU   279     -18.540 -11.891 -13.494  0.00-21.00           H  
ATOM   4278  CG  LEU   279     -16.437 -11.694 -13.153  0.00-21.00           C  
ATOM   4279  HG  LEU   279     -16.470 -10.761 -13.741  0.00-21.00           H  
ATOM   4280  CD1 LEU   279     -16.529 -11.243 -11.728  0.00-21.00           C  
ATOM   4281 HD11 LEU   279     -16.395 -10.138 -11.604  0.00-21.00           H  
ATOM   4282 HD12 LEU   279     -15.710 -11.692 -11.152  0.00-21.00           H  
ATOM   4283 HD13 LEU   279     -17.513 -11.567 -11.340  0.00-21.00           H  
ATOM   4284  CD2 LEU   279     -15.101 -12.412 -13.457  0.00-21.00           C  
ATOM   4285 HD21 LEU   279     -14.956 -12.790 -14.465  0.00-21.00           H  
ATOM   4286 HD22 LEU   279     -14.312 -11.716 -13.231  0.00-21.00           H  
ATOM   4287 HD23 LEU   279     -14.966 -13.386 -12.931  0.00-21.00           H  
ATOM   4288  C   LEU   279     -18.919 -14.081 -14.951  0.00-21.00           C  
ATOM   4289  O   LEU   279     -18.804 -15.289 -14.654  0.00-21.00           O  
ATOM   4290  N   LEU   280     -20.089 -13.487 -15.298  0.00-21.00           N  
ATOM   4291  H   LEU   280     -20.087 -12.610 -15.758  0.00-21.00           H  
ATOM   4292  CA  LEU   280     -21.345 -14.242 -15.274  0.00-21.00           C  
ATOM   4293  HA  LEU   280     -21.189 -15.297 -14.984  0.00-21.00           H  
ATOM   4294  CB  LEU   280     -22.310 -13.578 -14.227  0.00-21.00           C  
ATOM   4295  HB2 LEU   280     -23.319 -14.006 -14.379  0.00-21.00           H  
ATOM   4296  HB3 LEU   280     -22.401 -12.536 -14.463  0.00-21.00           H  
ATOM   4297  CG  LEU   280     -21.875 -13.653 -12.795  0.00-21.00           C  
ATOM   4298  HG  LEU   280     -20.774 -13.342 -12.723  0.00-21.00           H  
ATOM   4299  CD1 LEU   280     -22.627 -12.586 -12.005  0.00-21.00           C  
ATOM   4300 HD11 LEU   280     -22.868 -12.961 -11.000  0.00-21.00           H  
ATOM   4301 HD12 LEU   280     -22.047 -11.646 -11.899  0.00-21.00           H  
ATOM   4302 HD13 LEU   280     -23.494 -12.269 -12.541  0.00-21.00           H  
ATOM   4303  CD2 LEU   280     -22.097 -15.041 -12.201  0.00-21.00           C  
ATOM   4304 HD21 LEU   280     -22.598 -14.958 -11.236  0.00-21.00           H  
ATOM   4305 HD22 LEU   280     -21.162 -15.472 -11.989  0.00-21.00           H  
ATOM   4306 HD23 LEU   280     -22.675 -15.651 -12.884  0.00-21.00           H  
ATOM   4307  C   LEU   280     -22.100 -14.242 -16.650  0.00-21.00           C  
ATOM   4308  O   LEU   280     -21.854 -13.388 -17.493  0.00-21.00           O  
ATOM   4309  N   ASN   281     -23.024 -15.189 -16.834  0.00-21.00           N  
ATOM   4310  H   ASN   281     -23.060 -15.958 -16.232  0.00-21.00           H  
ATOM   4311  CA  ASN   281     -23.805 -15.170 -18.042  0.00-21.00           C  
ATOM   4312  HA  ASN   281     -23.265 -14.764 -18.898  0.00-21.00           H  
ATOM   4313  CB  ASN   281     -24.135 -16.654 -18.360  0.00-21.00           C  
ATOM   4314  HB2 ASN   281     -24.616 -17.136 -17.496  0.00-21.00           H  
ATOM   4315  HB3 ASN   281     -24.985 -16.617 -19.089  0.00-21.00           H  
ATOM   4316  CG  ASN   281     -22.987 -17.436 -18.864  0.00-21.00           C  
ATOM   4317  OD1 ASN   281     -23.100 -18.684 -18.911  0.00-21.00           O  
ATOM   4318  ND2 ASN   281     -21.869 -16.797 -19.380  0.00-21.00           N  
ATOM   4319 HD21 ASN   281     -20.990 -17.210 -19.149  0.00-21.00           H  
ATOM   4320 HD22 ASN   281     -21.992 -15.771 -19.309  0.00-21.00           H  
ATOM   4321  C   ASN   281     -25.061 -14.416 -17.787  0.00-21.00           C  
ATOM   4322  O   ASN   281     -25.741 -14.584 -16.734  0.00-21.00           O  
ATOM   4323  N   SER   282     -25.460 -13.563 -18.790  0.00-21.00           N  
ATOM   4324  H   SER   282     -24.829 -13.285 -19.498  0.00-21.00           H  
ATOM   4325  CA  SER   282     -26.689 -12.748 -18.679  0.00-21.00           C  
ATOM   4326  HA  SER   282     -26.687 -12.355 -17.675  0.00-21.00           H  
ATOM   4327  CB  SER   282     -26.632 -11.592 -19.668  0.00-21.00           C  
ATOM   4328  HB2 SER   282     -27.564 -11.044 -19.732  0.00-21.00           H  
ATOM   4329  HB3 SER   282     -26.468 -12.062 -20.624  0.00-21.00           H  
ATOM   4330  OG  SER   282     -25.486 -10.801 -19.472  0.00-21.00           O  
ATOM   4331  HG  SER   282     -25.084 -10.560 -20.318  0.00-21.00           H  
ATOM   4332  C   SER   282     -27.926 -13.589 -18.853  0.00-21.00           C  
ATOM   4333  O   SER   282     -27.871 -14.701 -19.285  0.00-21.00           O  
TER    4334      SER   282 
ATOM   4334  N   PND   283      -8.713 -33.387  -1.533  0.00-21.00           N  
ATOM   4335  ON1 PND   283      -9.911 -33.114  -1.611  0.00-21.00           O  
ATOM   4336  ON2 PND   283      -8.373 -34.257  -0.742  0.00-21.00           O  
ATOM   4337  CG  PND   283      -7.732 -32.696  -2.402  0.00-21.00           C  
ATOM   4338  CD1 PND   283      -8.194 -31.642  -3.248  0.00-21.00           C  
ATOM   4339  CD2 PND   283      -6.354 -33.019  -2.349  0.00-21.00           C  
ATOM   4340  CE1 PND   283      -7.194 -31.023  -4.074  0.00-21.00           C  
ATOM   4341  CE2 PND   283      -5.438 -32.316  -3.139  0.00-21.00           C  
ATOM   4342  CZ  PND   283      -5.864 -31.322  -4.088  0.00-21.00           C  
ATOM   4343  OH  PND   283      -4.996 -30.418  -4.630  0.00-21.00           O  
ATOM   4344  HE2 PND   283      -4.476 -32.497  -3.014  0.00-21.00           H  
ATOM   4345  HE1 PND   283      -7.480 -30.239  -4.741  0.00-21.00           H  
ATOM   4346  HD1 PND   283      -9.261 -31.399  -3.311  0.00-21.00           H  
ATOM   4347  HD2 PND   283      -5.973 -33.737  -1.626  0.00-21.00           H  
ATOM   4348  PO  PND   283      -4.543 -30.404  -6.243  0.00-21.00           P  
ATOM   4349  OP1 PND   283      -5.781 -30.821  -6.912  0.00-21.00           O  
ATOM   4350  OP2 PND   283      -4.089 -28.990  -6.272  0.00-21.00           O  
ATOM   4351  OP3 PND   283      -3.451 -31.443  -6.228  0.00-21.00           O  
TER    4352      PND   283 
END   
