# Supplementary material for: Correction to “Loop Dynamics and Enzyme Catalysis in Protein Tyrosine Phosphatases”
Source: J Am Chem Soc. 2022 May 24;144(22):10091–3. doi: 10.1021/jacs.2c04624 (PMC11027752; doi:10.1021/jacs.2c04624)
Supplement: Supplementary file 2 — ja2c04624_si_002.zip [file ja2c04624_si_002.zip › Data_Package/Clustered_Snapshots/WT_YopH_Step2_PS.pdb]

ATOM      1  N   SER     1     -19.992  -2.746 -10.147  0.00-20.00           N  
ATOM      2  H   SER     1     -20.639  -2.103 -10.545  0.00-20.00           H  
ATOM      3  CA  SER     1     -18.955  -3.290 -11.029  0.00-20.00           C  
ATOM      4  HA  SER     1     -18.876  -2.676 -11.962  0.00-20.00           H  
ATOM      5  CB  SER     1     -17.618  -3.281 -10.316  0.00-20.00           C  
ATOM      6  HB2 SER     1     -17.366  -2.326  -9.885  0.00-20.00           H  
ATOM      7  HB3 SER     1     -17.614  -4.009  -9.458  0.00-20.00           H  
ATOM      8  OG  SER     1     -16.544  -3.719 -11.193  0.00-20.00           O  
ATOM      9  HG  SER     1     -16.828  -3.521 -12.067  0.00-20.00           H  
ATOM     10  C   SER     1     -19.317  -4.758 -11.358  0.00-20.00           C  
ATOM     11  O   SER     1     -19.819  -5.506 -10.538  0.00-20.00           O  
ATOM     12  N   PRO     2     -18.916  -5.154 -12.586  0.00-20.00           N  
ATOM     13  CD  PRO     2     -18.402  -4.278 -13.616  0.00-20.00           C  
ATOM     14  HD2 PRO     2     -17.283  -4.354 -13.605  0.00-20.00           H  
ATOM     15  HD3 PRO     2     -18.767  -3.224 -13.566  0.00-20.00           H  
ATOM     16  CG  PRO     2     -18.945  -4.985 -14.837  0.00-20.00           C  
ATOM     17  HG2 PRO     2     -18.375  -4.665 -15.718  0.00-20.00           H  
ATOM     18  HG3 PRO     2     -20.051  -4.763 -14.915  0.00-20.00           H  
ATOM     19  CB  PRO     2     -18.777  -6.461 -14.435  0.00-20.00           C  
ATOM     20  HB2 PRO     2     -19.417  -7.072 -15.101  0.00-20.00           H  
ATOM     21  HB3 PRO     2     -17.713  -6.720 -14.539  0.00-20.00           H  
ATOM     22  CA  PRO     2     -19.255  -6.477 -13.033  0.00-20.00           C  
ATOM     23  HA  PRO     2     -20.326  -6.637 -12.982  0.00-20.00           H  
ATOM     24  C   PRO     2     -18.425  -7.449 -12.221  0.00-20.00           C  
ATOM     25  O   PRO     2     -18.708  -8.625 -12.234  0.00-20.00           O  
ATOM     26  N   TYR     3     -17.359  -6.969 -11.587  0.00-20.00           N  
ATOM     27  H   TYR     3     -17.066  -6.015 -11.790  0.00-20.00           H  
ATOM     28  CA  TYR     3     -16.541  -7.810 -10.721  0.00-20.00           C  
ATOM     29  HA  TYR     3     -16.871  -8.856 -10.819  0.00-20.00           H  
ATOM     30  CB  TYR     3     -15.073  -7.672 -11.188  0.00-20.00           C  
ATOM     31  HB2 TYR     3     -14.451  -8.512 -10.893  0.00-20.00           H  
ATOM     32  HB3 TYR     3     -14.613  -6.752 -10.851  0.00-20.00           H  
ATOM     33  CG  TYR     3     -14.983  -7.654 -12.677  0.00-20.00           C  
ATOM     34  CD1 TYR     3     -14.992  -6.493 -13.410  0.00-20.00           C  
ATOM     35  HD1 TYR     3     -15.187  -5.577 -12.876  0.00-20.00           H  
ATOM     36  CE1 TYR     3     -14.989  -6.520 -14.839  0.00-20.00           C  
ATOM     37  HE1 TYR     3     -15.089  -5.616 -15.432  0.00-20.00           H  
ATOM     38  CZ  TYR     3     -15.022  -7.745 -15.521  0.00-20.00           C  
ATOM     39  OH  TYR     3     -15.164  -7.842 -16.904  0.00-20.00           O  
ATOM     40  HH  TYR     3     -15.111  -6.978 -17.316  0.00-20.00           H  
ATOM     41  CE2 TYR     3     -15.122  -8.902 -14.759  0.00-20.00           C  
ATOM     42  HE2 TYR     3     -15.419  -9.819 -15.248  0.00-20.00           H  
ATOM     43  CD2 TYR     3     -15.106  -8.889 -13.351  0.00-20.00           C  
ATOM     44  HD2 TYR     3     -15.488  -9.760 -12.871  0.00-20.00           H  
ATOM     45  C   TYR     3     -16.633  -7.364  -9.274  0.00-20.00           C  
ATOM     46  O   TYR     3     -15.717  -7.597  -8.476  0.00-20.00           O  
ATOM     47  N   GLY     4     -17.768  -6.745  -8.954  0.00-20.00           N  
ATOM     48  H   GLY     4     -18.488  -6.739  -9.600  0.00-20.00           H  
ATOM     49  CA  GLY     4     -18.008  -6.348  -7.613  0.00-20.00           C  
ATOM     50  HA2 GLY     4     -18.925  -5.691  -7.564  0.00-20.00           H  
ATOM     51  HA3 GLY     4     -17.158  -5.789  -7.173  0.00-20.00           H  
ATOM     52  C   GLY     4     -18.319  -7.521  -6.672  0.00-20.00           C  
ATOM     53  O   GLY     4     -18.634  -8.597  -7.196  0.00-20.00           O  
ATOM     54  N   PRO     5     -18.271  -7.337  -5.354  0.00-20.00           N  
ATOM     55  CD  PRO     5     -18.237  -6.006  -4.708  0.00-20.00           C  
ATOM     56  HD2 PRO     5     -18.712  -5.205  -5.240  0.00-20.00           H  
ATOM     57  HD3 PRO     5     -17.222  -5.736  -4.418  0.00-20.00           H  
ATOM     58  CG  PRO     5     -18.933  -6.250  -3.378  0.00-20.00           C  
ATOM     59  HG2 PRO     5     -20.059  -6.180  -3.535  0.00-20.00           H  
ATOM     60  HG3 PRO     5     -18.649  -5.545  -2.582  0.00-20.00           H  
ATOM     61  CB  PRO     5     -18.519  -7.661  -3.055  0.00-20.00           C  
ATOM     62  HB2 PRO     5     -19.173  -8.082  -2.299  0.00-20.00           H  
ATOM     63  HB3 PRO     5     -17.487  -7.531  -2.738  0.00-20.00           H  
ATOM     64  CA  PRO     5     -18.609  -8.395  -4.394  0.00-20.00           C  
ATOM     65  HA  PRO     5     -17.808  -9.135  -4.394  0.00-20.00           H  
ATOM     66  C   PRO     5     -19.963  -9.036  -4.593  0.00-20.00           C  
ATOM     67  O   PRO     5     -20.035 -10.256  -4.605  0.00-20.00           O  
ATOM     68  N   GLH     6     -20.967  -8.251  -4.788  0.00-20.00           N  
ATOM     69  H   GLH     6     -20.811  -7.222  -4.840  0.00-20.00           H  
ATOM     70  CA  GLH     6     -22.291  -8.702  -5.168  0.00-20.00           C  
ATOM     71  HA  GLH     6     -22.765  -9.092  -4.196  0.00-20.00           H  
ATOM     72  CB  GLH     6     -23.146  -7.522  -5.704  0.00-20.00           C  
ATOM     73  HB2 GLH     6     -24.139  -7.901  -5.972  0.00-20.00           H  
ATOM     74  HB3 GLH     6     -22.685  -7.205  -6.603  0.00-20.00           H  
ATOM     75  CG  GLH     6     -23.234  -6.242  -4.744  0.00-20.00           C  
ATOM     76  HG2 GLH     6     -23.108  -6.499  -3.709  0.00-20.00           H  
ATOM     77  HG3 GLH     6     -24.231  -5.824  -4.825  0.00-20.00           H  
ATOM     78  CD  GLH     6     -22.195  -5.173  -5.067  0.00-20.00           C  
ATOM     79  OE1 GLH     6     -22.392  -4.019  -4.439  0.00-20.00           O  
ATOM     80  OE2 GLH     6     -21.323  -5.291  -5.924  0.00-20.00           O  
ATOM     81  HE1 GLH     6     -21.909  -3.366  -4.918  0.00-20.00           H  
ATOM     82  C   GLH     6     -22.246  -9.744  -6.275  0.00-20.00           C  
ATOM     83  O   GLH     6     -22.761 -10.888  -6.130  0.00-20.00           O  
ATOM     84  N   ALA     7     -21.573  -9.366  -7.386  0.00-20.00           N  
ATOM     85  H   ALA     7     -21.322  -8.407  -7.479  0.00-20.00           H  
ATOM     86  CA  ALA     7     -21.401 -10.275  -8.494  0.00-20.00           C  
ATOM     87  HA  ALA     7     -22.393 -10.682  -8.804  0.00-20.00           H  
ATOM     88  CB  ALA     7     -20.728  -9.513  -9.579  0.00-20.00           C  
ATOM     89  HB1 ALA     7     -21.078  -8.474  -9.561  0.00-20.00           H  
ATOM     90  HB2 ALA     7     -19.650  -9.713  -9.604  0.00-20.00           H  
ATOM     91  HB3 ALA     7     -21.091  -9.818 -10.562  0.00-20.00           H  
ATOM     92  C   ALA     7     -20.587 -11.545  -8.204  0.00-20.00           C  
ATOM     93  O   ALA     7     -20.989 -12.603  -8.743  0.00-20.00           O  
ATOM     94  N   ARG     8     -19.517 -11.456  -7.360  0.00-20.00           N  
ATOM     95  H   ARG     8     -19.371 -10.613  -6.815  0.00-20.00           H  
ATOM     96  CA  ARG     8     -18.732 -12.576  -7.011  0.00-20.00           C  
ATOM     97  HA  ARG     8     -18.567 -13.040  -8.014  0.00-20.00           H  
ATOM     98  CB  ARG     8     -17.469 -12.138  -6.247  0.00-20.00           C  
ATOM     99  HB2 ARG     8     -16.806 -12.937  -5.945  0.00-20.00           H  
ATOM    100  HB3 ARG     8     -17.799 -11.607  -5.375  0.00-20.00           H  
ATOM    101  CG  ARG     8     -16.710 -11.133  -7.072  0.00-20.00           C  
ATOM    102  HG2 ARG     8     -16.388 -11.626  -7.953  0.00-20.00           H  
ATOM    103  HG3 ARG     8     -17.406 -10.336  -7.306  0.00-20.00           H  
ATOM    104  CD  ARG     8     -15.577 -10.532  -6.216  0.00-20.00           C  
ATOM    105  HD2 ARG     8     -16.000  -9.803  -5.499  0.00-20.00           H  
ATOM    106  HD3 ARG     8     -14.981 -11.321  -5.764  0.00-20.00           H  
ATOM    107  NE  ARG     8     -14.752  -9.583  -6.986  0.00-20.00           N  
ATOM    108  HE  ARG     8     -15.196  -8.697  -7.243  0.00-20.00           H  
ATOM    109  CZ  ARG     8     -13.499  -9.816  -7.334  0.00-20.00           C  
ATOM    110  NH1 ARG     8     -12.911 -11.003  -7.159  0.00-20.00           N  
ATOM    111 HH11 ARG     8     -13.432 -11.789  -6.778  0.00-20.00           H  
ATOM    112 HH12 ARG     8     -11.997 -11.203  -7.568  0.00-20.00           H  
ATOM    113  NH2 ARG     8     -12.772  -8.962  -7.957  0.00-20.00           N  
ATOM    114 HH21 ARG     8     -11.792  -9.180  -8.374  0.00-20.00           H  
ATOM    115 HH22 ARG     8     -13.020  -7.974  -7.937  0.00-20.00           H  
ATOM    116  C   ARG     8     -19.577 -13.440  -6.073  0.00-20.00           C  
ATOM    117  O   ARG     8     -19.420 -14.657  -6.047  0.00-20.00           O  
ATOM    118  N   ALA     9     -20.511 -12.806  -5.422  0.00-20.00           N  
ATOM    119  H   ALA     9     -20.680 -11.822  -5.606  0.00-20.00           H  
ATOM    120  CA  ALA     9     -21.378 -13.475  -4.518  0.00-20.00           C  
ATOM    121  HA  ALA     9     -20.833 -14.135  -3.812  0.00-20.00           H  
ATOM    122  CB  ALA     9     -22.175 -12.418  -3.747  0.00-20.00           C  
ATOM    123  HB1 ALA     9     -21.601 -11.596  -3.453  0.00-20.00           H  
ATOM    124  HB2 ALA     9     -22.591 -12.886  -2.869  0.00-20.00           H  
ATOM    125  HB3 ALA     9     -23.011 -11.979  -4.333  0.00-20.00           H  
ATOM    126  C   ALA     9     -22.330 -14.221  -5.352  0.00-20.00           C  
ATOM    127  O   ALA     9     -22.424 -15.433  -5.203  0.00-20.00           O  
ATOM    128  N   GLH    10     -22.903 -13.640  -6.420  0.00-20.00           N  
ATOM    129  H   GLH    10     -22.478 -12.777  -6.774  0.00-20.00           H  
ATOM    130  CA  GLH    10     -23.725 -14.421  -7.310  0.00-20.00           C  
ATOM    131  HA  GLH    10     -24.497 -14.890  -6.663  0.00-20.00           H  
ATOM    132  CB  GLH    10     -24.384 -13.540  -8.423  0.00-20.00           C  
ATOM    133  HB2 GLH    10     -23.582 -13.104  -8.973  0.00-20.00           H  
ATOM    134  HB3 GLH    10     -24.868 -12.668  -8.031  0.00-20.00           H  
ATOM    135  CG  GLH    10     -25.336 -14.306  -9.297  0.00-20.00           C  
ATOM    136  HG2 GLH    10     -24.772 -15.128  -9.755  0.00-20.00           H  
ATOM    137  HG3 GLH    10     -25.699 -13.703 -10.151  0.00-20.00           H  
ATOM    138  CD  GLH    10     -26.564 -14.850  -8.647  0.00-20.00           C  
ATOM    139  OE1 GLH    10     -27.001 -14.179  -7.586  0.00-20.00           O  
ATOM    140  OE2 GLH    10     -27.102 -15.805  -9.075  0.00-20.00           O  
ATOM    141  HE1 GLH    10     -26.359 -14.085  -6.957  0.00-20.00           H  
ATOM    142  C   GLH    10     -22.900 -15.522  -7.941  0.00-20.00           C  
ATOM    143  O   GLH    10     -23.369 -16.668  -8.009  0.00-20.00           O  
ATOM    144  N   LEU    11     -21.717 -15.248  -8.415  0.00-20.00           N  
ATOM    145  H   LEU    11     -21.373 -14.281  -8.349  0.00-20.00           H  
ATOM    146  CA  LEU    11     -20.954 -16.332  -9.031  0.00-20.00           C  
ATOM    147  HA  LEU    11     -21.453 -16.580  -9.943  0.00-20.00           H  
ATOM    148  CB  LEU    11     -19.527 -15.769  -9.414  0.00-20.00           C  
ATOM    149  HB2 LEU    11     -19.041 -15.432  -8.486  0.00-20.00           H  
ATOM    150  HB3 LEU    11     -19.678 -14.909  -9.998  0.00-20.00           H  
ATOM    151  CG  LEU    11     -18.588 -16.737 -10.091  0.00-20.00           C  
ATOM    152  HG  LEU    11     -18.446 -17.532  -9.370  0.00-20.00           H  
ATOM    153  CD1 LEU    11     -19.141 -17.459 -11.391  0.00-20.00           C  
ATOM    154 HD11 LEU    11     -18.458 -17.304 -12.262  0.00-20.00           H  
ATOM    155 HD12 LEU    11     -19.310 -18.491 -11.166  0.00-20.00           H  
ATOM    156 HD13 LEU    11     -20.148 -17.003 -11.666  0.00-20.00           H  
ATOM    157  CD2 LEU    11     -17.218 -16.061 -10.247  0.00-20.00           C  
ATOM    158 HD21 LEU    11     -17.434 -15.287 -10.901  0.00-20.00           H  
ATOM    159 HD22 LEU    11     -16.375 -16.755 -10.439  0.00-20.00           H  
ATOM    160 HD23 LEU    11     -16.988 -15.539  -9.379  0.00-20.00           H  
ATOM    161  C   LEU    11     -20.915 -17.546  -8.041  0.00-20.00           C  
ATOM    162  O   LEU    11     -21.225 -18.669  -8.400  0.00-20.00           O  
ATOM    163  N   SER    12     -20.510 -17.325  -6.771  0.00-20.00           N  
ATOM    164  H   SER    12     -20.592 -16.394  -6.426  0.00-20.00           H  
ATOM    165  CA  SER    12     -20.335 -18.344  -5.759  0.00-20.00           C  
ATOM    166  HA  SER    12     -19.523 -18.939  -6.170  0.00-20.00           H  
ATOM    167  CB  SER    12     -19.609 -17.881  -4.483  0.00-20.00           C  
ATOM    168  HB2 SER    12     -20.044 -18.352  -3.552  0.00-20.00           H  
ATOM    169  HB3 SER    12     -19.793 -16.830  -4.228  0.00-20.00           H  
ATOM    170  OG  SER    12     -18.230 -18.099  -4.472  0.00-20.00           O  
ATOM    171  HG  SER    12     -17.836 -17.566  -5.136  0.00-20.00           H  
ATOM    172  C   SER    12     -21.553 -19.221  -5.527  0.00-20.00           C  
ATOM    173  O   SER    12     -21.359 -20.421  -5.434  0.00-20.00           O  
ATOM    174  N   SER    13     -22.820 -18.660  -5.300  0.00-20.00           N  
ATOM    175  H   SER    13     -22.835 -17.720  -4.983  0.00-20.00           H  
ATOM    176  CA  SER    13     -23.991 -19.496  -5.111  0.00-20.00           C  
ATOM    177  HA  SER    13     -23.716 -20.077  -4.195  0.00-20.00           H  
ATOM    178  CB  SER    13     -25.216 -18.578  -4.730  0.00-20.00           C  
ATOM    179  HB2 SER    13     -26.005 -19.144  -4.259  0.00-20.00           H  
ATOM    180  HB3 SER    13     -24.930 -17.885  -3.965  0.00-20.00           H  
ATOM    181  OG  SER    13     -25.730 -17.922  -5.893  0.00-20.00           O  
ATOM    182  HG  SER    13     -25.854 -18.548  -6.582  0.00-20.00           H  
ATOM    183  C   SER    13     -24.295 -20.502  -6.286  0.00-20.00           C  
ATOM    184  O   SER    13     -24.617 -21.647  -5.967  0.00-20.00           O  
ATOM    185  N   ARN    14     -24.217 -20.055  -7.507  0.00-20.00           N  
ATOM    186  H   ARN    14     -24.138 -19.114  -7.741  0.00-20.00           H  
ATOM    187  CA  ARN    14     -24.172 -20.954  -8.691  0.00-20.00           C  
ATOM    188  HA  ARN    14     -25.069 -21.547  -8.732  0.00-20.00           H  
ATOM    189  CB  ARN    14     -24.011 -20.130  -9.975  0.00-20.00           C  
ATOM    190  HB2 ARN    14     -23.122 -19.508 -10.003  0.00-20.00           H  
ATOM    191  HB3 ARN    14     -23.903 -20.738 -10.864  0.00-20.00           H  
ATOM    192  CG  ARN    14     -25.095 -19.101 -10.085  0.00-20.00           C  
ATOM    193  HG2 ARN    14     -26.028 -19.604 -10.203  0.00-20.00           H  
ATOM    194  HG3 ARN    14     -25.181 -18.544  -9.156  0.00-20.00           H  
ATOM    195  CD  ARN    14     -24.914 -18.121 -11.314  0.00-20.00           C  
ATOM    196  HD2 ARN    14     -23.858 -17.655 -11.296  0.00-20.00           H  
ATOM    197  HD3 ARN    14     -24.971 -18.692 -12.246  0.00-20.00           H  
ATOM    198  NE  ARN    14     -25.901 -17.045 -11.215  0.00-20.00           N  
ATOM    199  HE  ARN    14     -25.860 -16.499 -10.330  0.00-20.00           H  
ATOM    200  CZ  ARN    14     -26.249 -16.265 -12.354  0.00-20.00           C  
ATOM    201  NH1 ARN    14     -25.823 -16.397 -13.543  0.00-20.00           N  
ATOM    202 HH11 ARN    14     -25.988 -15.595 -14.118  0.00-20.00           H  
ATOM    203  NH2 ARN    14     -27.300 -15.352 -12.081  0.00-20.00           N  
ATOM    204 HH21 ARN    14     -27.647 -15.433 -11.115  0.00-20.00           H  
ATOM    205 HH22 ARN    14     -27.999 -15.546 -12.728  0.00-20.00           H  
ATOM    206  C   ARN    14     -23.105 -22.096  -8.628  0.00-20.00           C  
ATOM    207  O   ARN    14     -23.364 -23.256  -8.853  0.00-20.00           O  
ATOM    208  N   LEU    15     -21.841 -21.695  -8.383  0.00-20.00           N  
ATOM    209  H   LEU    15     -21.585 -20.700  -8.216  0.00-20.00           H  
ATOM    210  CA  LEU    15     -20.674 -22.673  -8.531  0.00-20.00           C  
ATOM    211  HA  LEU    15     -20.926 -23.333  -9.376  0.00-20.00           H  
ATOM    212  CB  LEU    15     -19.303 -21.994  -8.618  0.00-20.00           C  
ATOM    213  HB2 LEU    15     -18.515 -22.706  -8.608  0.00-20.00           H  
ATOM    214  HB3 LEU    15     -19.150 -21.363  -7.736  0.00-20.00           H  
ATOM    215  CG  LEU    15     -19.022 -21.174  -9.939  0.00-20.00           C  
ATOM    216  HG  LEU    15     -19.743 -20.436 -10.070  0.00-20.00           H  
ATOM    217  CD1 LEU    15     -17.673 -20.523  -9.791  0.00-20.00           C  
ATOM    218 HD11 LEU    15     -17.636 -19.778  -8.984  0.00-20.00           H  
ATOM    219 HD12 LEU    15     -17.217 -19.990 -10.666  0.00-20.00           H  
ATOM    220 HD13 LEU    15     -16.908 -21.318  -9.561  0.00-20.00           H  
ATOM    221  CD2 LEU    15     -19.155 -21.978 -11.192  0.00-20.00           C  
ATOM    222 HD21 LEU    15     -20.149 -22.407 -11.340  0.00-20.00           H  
ATOM    223 HD22 LEU    15     -18.945 -21.437 -12.111  0.00-20.00           H  
ATOM    224 HD23 LEU    15     -18.480 -22.775 -11.083  0.00-20.00           H  
ATOM    225  C   LEU    15     -20.750 -23.640  -7.303  0.00-20.00           C  
ATOM    226  O   LEU    15     -20.488 -24.871  -7.422  0.00-20.00           O  
ATOM    227  N   THR    16     -21.257 -23.142  -6.185  0.00-20.00           N  
ATOM    228  H   THR    16     -21.478 -22.192  -6.271  0.00-20.00           H  
ATOM    229  CA  THR    16     -21.443 -23.854  -4.842  0.00-20.00           C  
ATOM    230  HA  THR    16     -20.637 -24.574  -4.759  0.00-20.00           H  
ATOM    231  CB  THR    16     -21.522 -22.885  -3.616  0.00-20.00           C  
ATOM    232  HB  THR    16     -22.287 -22.176  -3.696  0.00-20.00           H  
ATOM    233  CG2 THR    16     -21.647 -23.699  -2.330  0.00-20.00           C  
ATOM    234 HG21 THR    16     -21.392 -23.051  -1.527  0.00-20.00           H  
ATOM    235 HG22 THR    16     -20.995 -24.596  -2.346  0.00-20.00           H  
ATOM    236 HG23 THR    16     -22.544 -24.309  -2.258  0.00-20.00           H  
ATOM    237  OG1 THR    16     -20.307 -22.253  -3.471  0.00-20.00           O  
ATOM    238  HG1 THR    16     -20.379 -21.580  -2.785  0.00-20.00           H  
ATOM    239  C   THR    16     -22.648 -24.825  -5.011  0.00-20.00           C  
ATOM    240  O   THR    16     -22.483 -25.963  -4.643  0.00-20.00           O  
ATOM    241  N   THR    17     -23.745 -24.363  -5.646  0.00-20.00           N  
ATOM    242  H   THR    17     -23.710 -23.412  -6.006  0.00-20.00           H  
ATOM    243  CA  THR    17     -24.919 -25.344  -5.958  0.00-20.00           C  
ATOM    244  HA  THR    17     -25.334 -25.759  -5.037  0.00-20.00           H  
ATOM    245  CB  THR    17     -26.116 -24.586  -6.601  0.00-20.00           C  
ATOM    246  HB  THR    17     -25.820 -24.133  -7.598  0.00-20.00           H  
ATOM    247  CG2 THR    17     -27.355 -25.467  -6.905  0.00-20.00           C  
ATOM    248 HG21 THR    17     -28.058 -25.530  -6.037  0.00-20.00           H  
ATOM    249 HG22 THR    17     -27.042 -26.463  -7.160  0.00-20.00           H  
ATOM    250 HG23 THR    17     -28.028 -25.170  -7.696  0.00-20.00           H  
ATOM    251  OG1 THR    17     -26.546 -23.594  -5.624  0.00-20.00           O  
ATOM    252  HG1 THR    17     -25.881 -22.923  -5.645  0.00-20.00           H  
ATOM    253  C   THR    17     -24.458 -26.477  -6.898  0.00-20.00           C  
ATOM    254  O   THR    17     -24.798 -27.643  -6.590  0.00-20.00           O  
ATOM    255  N   LEU    18     -23.676 -26.163  -7.944  0.00-20.00           N  
ATOM    256  H   LEU    18     -23.450 -25.205  -8.141  0.00-20.00           H  
ATOM    257  CA  LEU    18     -23.082 -27.146  -8.903  0.00-20.00           C  
ATOM    258  HA  LEU    18     -24.013 -27.618  -9.204  0.00-20.00           H  
ATOM    259  CB  LEU    18     -22.452 -26.445 -10.107  0.00-20.00           C  
ATOM    260  HB2 LEU    18     -21.504 -26.052  -9.745  0.00-20.00           H  
ATOM    261  HB3 LEU    18     -23.034 -25.560 -10.271  0.00-20.00           H  
ATOM    262  CG  LEU    18     -22.294 -27.312 -11.294  0.00-20.00           C  
ATOM    263  HG  LEU    18     -21.695 -28.187 -11.056  0.00-20.00           H  
ATOM    264  CD1 LEU    18     -23.599 -27.868 -11.894  0.00-20.00           C  
ATOM    265 HD11 LEU    18     -24.525 -27.592 -11.337  0.00-20.00           H  
ATOM    266 HD12 LEU    18     -23.638 -27.614 -12.968  0.00-20.00           H  
ATOM    267 HD13 LEU    18     -23.577 -28.890 -11.840  0.00-20.00           H  
ATOM    268  CD2 LEU    18     -21.484 -26.688 -12.396  0.00-20.00           C  
ATOM    269 HD21 LEU    18     -20.609 -26.253 -11.998  0.00-20.00           H  
ATOM    270 HD22 LEU    18     -22.050 -25.924 -12.926  0.00-20.00           H  
ATOM    271 HD23 LEU    18     -21.206 -27.462 -13.110  0.00-20.00           H  
ATOM    272  C   LEU    18     -22.115 -28.150  -8.262  0.00-20.00           C  
ATOM    273  O   LEU    18     -22.131 -29.368  -8.499  0.00-20.00           O  
ATOM    274  N   ARG    19     -21.282 -27.665  -7.308  0.00-20.00           N  
ATOM    275  H   ARG    19     -21.386 -26.680  -7.107  0.00-20.00           H  
ATOM    276  CA  ARG    19     -20.400 -28.505  -6.553  0.00-20.00           C  
ATOM    277  HA  ARG    19     -19.875 -29.052  -7.298  0.00-20.00           H  
ATOM    278  CB  ARG    19     -19.384 -27.607  -5.748  0.00-20.00           C  
ATOM    279  HB2 ARG    19     -18.818 -26.956  -6.421  0.00-20.00           H  
ATOM    280  HB3 ARG    19     -20.016 -26.881  -5.193  0.00-20.00           H  
ATOM    281  CG  ARG    19     -18.287 -28.312  -4.886  0.00-20.00           C  
ATOM    282  HG2 ARG    19     -17.896 -29.181  -5.400  0.00-20.00           H  
ATOM    283  HG3 ARG    19     -18.680 -28.630  -3.945  0.00-20.00           H  
ATOM    284  CD  ARG    19     -17.106 -27.469  -4.401  0.00-20.00           C  
ATOM    285  HD2 ARG    19     -16.639 -27.004  -5.250  0.00-20.00           H  
ATOM    286  HD3 ARG    19     -16.474 -28.015  -3.759  0.00-20.00           H  
ATOM    287  NE  ARG    19     -17.599 -26.363  -3.471  0.00-20.00           N  
ATOM    288  HE  ARG    19     -18.485 -26.606  -3.040  0.00-20.00           H  
ATOM    289  CZ  ARG    19     -17.031 -25.208  -3.169  0.00-20.00           C  
ATOM    290  NH1 ARG    19     -15.726 -24.949  -3.553  0.00-20.00           N  
ATOM    291 HH11 ARG    19     -15.307 -24.075  -3.337  0.00-20.00           H  
ATOM    292 HH12 ARG    19     -15.226 -25.718  -4.034  0.00-20.00           H  
ATOM    293  NH2 ARG    19     -17.746 -24.223  -2.649  0.00-20.00           N  
ATOM    294 HH21 ARG    19     -17.304 -23.454  -2.116  0.00-20.00           H  
ATOM    295 HH22 ARG    19     -18.678 -23.954  -3.020  0.00-20.00           H  
ATOM    296  C   ARG    19     -21.202 -29.397  -5.645  0.00-20.00           C  
ATOM    297  O   ARG    19     -20.708 -30.487  -5.380  0.00-20.00           O  
ATOM    298  N   ASN    20     -22.332 -28.954  -5.091  0.00-20.00           N  
ATOM    299  H   ASN    20     -22.639 -28.024  -5.300  0.00-20.00           H  
ATOM    300  CA  ASN    20     -23.169 -29.737  -4.097  0.00-20.00           C  
ATOM    301  HA  ASN    20     -22.543 -30.308  -3.405  0.00-20.00           H  
ATOM    302  CB  ASN    20     -24.082 -28.858  -3.263  0.00-20.00           C  
ATOM    303  HB2 ASN    20     -24.576 -28.085  -3.828  0.00-20.00           H  
ATOM    304  HB3 ASN    20     -24.809 -29.395  -2.665  0.00-20.00           H  
ATOM    305  CG  ASN    20     -23.403 -28.171  -2.143  0.00-20.00           C  
ATOM    306  OD1 ASN    20     -22.271 -28.507  -1.760  0.00-20.00           O  
ATOM    307  ND2 ASN    20     -24.134 -27.259  -1.573  0.00-20.00           N  
ATOM    308 HD21 ASN    20     -24.809 -26.816  -2.181  0.00-20.00           H  
ATOM    309 HD22 ASN    20     -23.730 -26.727  -0.816  0.00-20.00           H  
ATOM    310  C   ASN    20     -24.050 -30.756  -4.871  0.00-20.00           C  
ATOM    311  O   ASN    20     -24.217 -31.894  -4.434  0.00-20.00           O  
ATOM    312  N   THR    21     -24.619 -30.384  -6.069  0.00-20.00           N  
ATOM    313  H   THR    21     -24.626 -29.478  -6.388  0.00-20.00           H  
ATOM    314  CA  THR    21     -25.261 -31.375  -6.998  0.00-20.00           C  
ATOM    315  HA  THR    21     -25.975 -32.007  -6.495  0.00-20.00           H  
ATOM    316  CB  THR    21     -25.888 -30.471  -8.111  0.00-20.00           C  
ATOM    317  HB  THR    21     -25.214 -29.630  -8.184  0.00-20.00           H  
ATOM    318  CG2 THR    21     -26.074 -31.187  -9.464  0.00-20.00           C  
ATOM    319 HG21 THR    21     -26.555 -30.632 -10.229  0.00-20.00           H  
ATOM    320 HG22 THR    21     -25.160 -31.351  -9.996  0.00-20.00           H  
ATOM    321 HG23 THR    21     -26.690 -32.066  -9.408  0.00-20.00           H  
ATOM    322  OG1 THR    21     -27.099 -29.994  -7.524  0.00-20.00           O  
ATOM    323  HG1 THR    21     -26.884 -29.667  -6.635  0.00-20.00           H  
ATOM    324  C   THR    21     -24.269 -32.442  -7.527  0.00-20.00           C  
ATOM    325  O   THR    21     -24.509 -33.607  -7.579  0.00-20.00           O  
ATOM    326  N   LEU    22     -23.062 -32.015  -7.994  0.00-20.00           N  
ATOM    327  H   LEU    22     -22.702 -31.060  -7.930  0.00-20.00           H  
ATOM    328  CA  LEU    22     -22.038 -32.944  -8.512  0.00-20.00           C  
ATOM    329  HA  LEU    22     -22.420 -33.881  -8.982  0.00-20.00           H  
ATOM    330  CB  LEU    22     -21.176 -32.293  -9.635  0.00-20.00           C  
ATOM    331  HB2 LEU    22     -20.338 -32.976  -9.854  0.00-20.00           H  
ATOM    332  HB3 LEU    22     -20.595 -31.384  -9.235  0.00-20.00           H  
ATOM    333  CG  LEU    22     -21.998 -31.907 -10.950  0.00-20.00           C  
ATOM    334  HG  LEU    22     -22.638 -31.034 -10.695  0.00-20.00           H  
ATOM    335  CD1 LEU    22     -20.998 -31.445 -12.087  0.00-20.00           C  
ATOM    336 HD11 LEU    22     -20.375 -30.708 -11.610  0.00-20.00           H  
ATOM    337 HD12 LEU    22     -20.342 -32.269 -12.244  0.00-20.00           H  
ATOM    338 HD13 LEU    22     -21.556 -31.164 -12.942  0.00-20.00           H  
ATOM    339  CD2 LEU    22     -23.035 -32.987 -11.455  0.00-20.00           C  
ATOM    340 HD21 LEU    22     -22.669 -33.962 -11.467  0.00-20.00           H  
ATOM    341 HD22 LEU    22     -23.467 -32.736 -12.398  0.00-20.00           H  
ATOM    342 HD23 LEU    22     -23.905 -32.959 -10.808  0.00-20.00           H  
ATOM    343  C   LEU    22     -21.165 -33.202  -7.326  0.00-20.00           C  
ATOM    344  O   LEU    22     -19.951 -33.365  -7.483  0.00-20.00           O  
ATOM    345  N   ALA    23     -21.718 -33.409  -6.091  0.00-20.00           N  
ATOM    346  H   ALA    23     -22.749 -33.306  -6.130  0.00-20.00           H  
ATOM    347  CA  ALA    23     -21.040 -34.190  -5.081  0.00-20.00           C  
ATOM    348  HA  ALA    23     -19.953 -34.051  -5.118  0.00-20.00           H  
ATOM    349  CB  ALA    23     -21.565 -33.886  -3.684  0.00-20.00           C  
ATOM    350  HB1 ALA    23     -22.353 -34.582  -3.364  0.00-20.00           H  
ATOM    351  HB2 ALA    23     -20.748 -33.963  -2.977  0.00-20.00           H  
ATOM    352  HB3 ALA    23     -21.914 -32.908  -3.615  0.00-20.00           H  
ATOM    353  C   ALA    23     -21.379 -35.611  -5.395  0.00-20.00           C  
ATOM    354  O   ALA    23     -22.476 -35.816  -5.917  0.00-20.00           O  
ATOM    355  N   PRO    24     -20.489 -36.597  -5.182  0.00-20.00           N  
ATOM    356  CD  PRO    24     -19.156 -36.480  -4.636  0.00-20.00           C  
ATOM    357  HD2 PRO    24     -19.114 -35.995  -3.657  0.00-20.00           H  
ATOM    358  HD3 PRO    24     -18.622 -35.752  -5.208  0.00-20.00           H  
ATOM    359  CG  PRO    24     -18.492 -37.852  -4.749  0.00-20.00           C  
ATOM    360  HG2 PRO    24     -17.411 -37.775  -4.834  0.00-20.00           H  
ATOM    361  HG3 PRO    24     -18.681 -38.394  -3.808  0.00-20.00           H  
ATOM    362  CB  PRO    24     -19.300 -38.504  -5.764  0.00-20.00           C  
ATOM    363  HB2 PRO    24     -18.711 -38.292  -6.660  0.00-20.00           H  
ATOM    364  HB3 PRO    24     -19.220 -39.531  -5.633  0.00-20.00           H  
ATOM    365  CA  PRO    24     -20.740 -37.946  -5.700  0.00-20.00           C  
ATOM    366  HA  PRO    24     -21.145 -37.944  -6.667  0.00-20.00           H  
ATOM    367  C   PRO    24     -21.616 -38.810  -4.831  0.00-20.00           C  
ATOM    368  O   PRO    24     -21.783 -38.497  -3.665  0.00-20.00           O  
ATOM    369  N   ALA    25     -22.369 -39.747  -5.436  0.00-20.00           N  
ATOM    370  H   ALA    25     -22.120 -40.114  -6.342  0.00-20.00           H  
ATOM    371  CA  ALA    25     -23.186 -40.698  -4.669  0.00-20.00           C  
ATOM    372  HA  ALA    25     -23.366 -40.362  -3.638  0.00-20.00           H  
ATOM    373  CB  ALA    25     -24.557 -40.923  -5.383  0.00-20.00           C  
ATOM    374  HB1 ALA    25     -24.790 -40.163  -6.124  0.00-20.00           H  
ATOM    375  HB2 ALA    25     -25.281 -40.773  -4.586  0.00-20.00           H  
ATOM    376  HB3 ALA    25     -24.506 -41.929  -5.926  0.00-20.00           H  
ATOM    377  C   ALA    25     -22.385 -42.020  -4.563  0.00-20.00           C  
ATOM    378  O   ALA    25     -21.552 -42.282  -5.417  0.00-20.00           O  
ATOM    379  N   THR    26     -22.690 -42.909  -3.610  0.00-20.00           N  
ATOM    380  H   THR    26     -23.453 -42.709  -2.962  0.00-20.00           H  
ATOM    381  CA  THR    26     -22.208 -44.253  -3.787  0.00-20.00           C  
ATOM    382  HA  THR    26     -21.137 -44.308  -3.699  0.00-20.00           H  
ATOM    383  CB  THR    26     -22.876 -45.101  -2.667  0.00-20.00           C  
ATOM    384  HB  THR    26     -23.925 -45.114  -2.810  0.00-20.00           H  
ATOM    385  CG2 THR    26     -22.351 -46.525  -2.680  0.00-20.00           C  
ATOM    386 HG21 THR    26     -21.913 -46.761  -1.761  0.00-20.00           H  
ATOM    387 HG22 THR    26     -21.556 -46.656  -3.388  0.00-20.00           H  
ATOM    388 HG23 THR    26     -23.097 -47.248  -2.939  0.00-20.00           H  
ATOM    389  OG1 THR    26     -22.549 -44.506  -1.462  0.00-20.00           O  
ATOM    390  HG1 THR    26     -22.134 -43.654  -1.660  0.00-20.00           H  
ATOM    391  C   THR    26     -22.655 -44.831  -5.144  0.00-20.00           C  
ATOM    392  O   THR    26     -23.853 -44.794  -5.501  0.00-20.00           O  
ATOM    393  N   ASN    27     -21.752 -45.443  -5.884  0.00-20.00           N  
ATOM    394  H   ASN    27     -20.874 -45.435  -5.565  0.00-20.00           H  
ATOM    395  CA  ASN    27     -21.968 -46.130  -7.177  0.00-20.00           C  
ATOM    396  HA  ASN    27     -21.162 -46.461  -7.609  0.00-20.00           H  
ATOM    397  CB  ASN    27     -22.911 -47.338  -6.975  0.00-20.00           C  
ATOM    398  HB2 ASN    27     -23.245 -47.442  -5.957  0.00-20.00           H  
ATOM    399  HB3 ASN    27     -23.753 -47.225  -7.693  0.00-20.00           H  
ATOM    400  CG  ASN    27     -22.183 -48.537  -7.458  0.00-20.00           C  
ATOM    401  OD1 ASN    27     -21.981 -49.525  -6.769  0.00-20.00           O  
ATOM    402  ND2 ASN    27     -21.798 -48.472  -8.768  0.00-20.00           N  
ATOM    403 HD21 ASN    27     -21.724 -47.543  -9.261  0.00-20.00           H  
ATOM    404 HD22 ASN    27     -21.706 -49.318  -9.316  0.00-20.00           H  
ATOM    405  C   ASN    27     -22.719 -45.248  -8.119  0.00-20.00           C  
ATOM    406  O   ASN    27     -23.527 -45.691  -8.958  0.00-20.00           O  
ATOM    407  N   ASH    28     -22.318 -43.935  -8.115  0.00-20.00           N  
ATOM    408  H   ASH    28     -21.527 -43.658  -7.509  0.00-20.00           H  
ATOM    409  CA  ASH    28     -22.964 -42.971  -8.940  0.00-20.00           C  
ATOM    410  HA  ASH    28     -23.988 -42.972  -8.608  0.00-20.00           H  
ATOM    411  CB  ASH    28     -22.325 -41.690  -8.540  0.00-20.00           C  
ATOM    412  HB2 ASH    28     -22.253 -41.616  -7.439  0.00-20.00           H  
ATOM    413  HB3 ASH    28     -21.342 -41.512  -9.008  0.00-20.00           H  
ATOM    414  CG  ASH    28     -23.186 -40.536  -8.995  0.00-20.00           C  
ATOM    415  OD1 ASH    28     -23.716 -40.595 -10.204  0.00-20.00           O  
ATOM    416  OD2 ASH    28     -23.410 -39.602  -8.276  0.00-20.00           O  
ATOM    417  HD1 ASH    28     -24.603 -40.243 -10.156  0.00-20.00           H  
ATOM    418  C   ASH    28     -22.748 -43.479 -10.361  0.00-20.00           C  
ATOM    419  O   ASH    28     -21.661 -43.874 -10.763  0.00-20.00           O  
ATOM    420  N   PRO    29     -23.857 -43.370 -11.158  0.00-20.00           N  
ATOM    421  CD  PRO    29     -25.259 -43.102 -10.892  0.00-20.00           C  
ATOM    422  HD2 PRO    29     -25.362 -42.266 -10.182  0.00-20.00           H  
ATOM    423  HD3 PRO    29     -25.697 -43.933 -10.353  0.00-20.00           H  
ATOM    424  CG  PRO    29     -25.957 -43.035 -12.214  0.00-20.00           C  
ATOM    425  HG2 PRO    29     -25.765 -41.983 -12.647  0.00-20.00           H  
ATOM    426  HG3 PRO    29     -27.046 -43.345 -12.242  0.00-20.00           H  
ATOM    427  CB  PRO    29     -25.068 -43.951 -13.025  0.00-20.00           C  
ATOM    428  HB2 PRO    29     -25.273 -45.036 -12.791  0.00-20.00           H  
ATOM    429  HB3 PRO    29     -25.260 -43.884 -14.093  0.00-20.00           H  
ATOM    430  CA  PRO    29     -23.668 -43.632 -12.578  0.00-20.00           C  
ATOM    431  HA  PRO    29     -23.019 -44.518 -12.543  0.00-20.00           H  
ATOM    432  C   PRO    29     -22.947 -42.587 -13.467  0.00-20.00           C  
ATOM    433  O   PRO    29     -22.486 -42.816 -14.579  0.00-20.00           O  
ATOM    434  N   ARN    30     -22.928 -41.377 -12.917  0.00-20.00           N  
ATOM    435  H   ARN    30     -23.367 -41.126 -12.050  0.00-20.00           H  
ATOM    436  CA  ARN    30     -22.221 -40.287 -13.518  0.00-20.00           C  
ATOM    437  HA  ARN    30     -22.465 -40.279 -14.614  0.00-20.00           H  
ATOM    438  CB  ARN    30     -22.474 -38.926 -12.847  0.00-20.00           C  
ATOM    439  HB2 ARN    30     -21.798 -38.132 -13.133  0.00-20.00           H  
ATOM    440  HB3 ARN    30     -22.428 -38.951 -11.733  0.00-20.00           H  
ATOM    441  CG  ARN    30     -23.942 -38.508 -13.149  0.00-20.00           C  
ATOM    442  HG2 ARN    30     -24.012 -38.422 -14.209  0.00-20.00           H  
ATOM    443  HG3 ARN    30     -24.610 -39.340 -12.909  0.00-20.00           H  
ATOM    444  CD  ARN    30     -24.412 -37.248 -12.411  0.00-20.00           C  
ATOM    445  HD2 ARN    30     -23.872 -36.364 -12.716  0.00-20.00           H  
ATOM    446  HD3 ARN    30     -25.480 -37.027 -12.638  0.00-20.00           H  
ATOM    447  NE  ARN    30     -24.352 -37.550 -10.982  0.00-20.00           N  
ATOM    448  HE  ARN    30     -24.712 -38.377 -10.702  0.00-20.00           H  
ATOM    449  CZ  ARN    30     -24.479 -36.472 -10.031  0.00-20.00           C  
ATOM    450  NH1 ARN    30     -24.927 -35.373 -10.360  0.00-20.00           N  
ATOM    451 HH11 ARN    30     -25.096 -35.415 -11.366  0.00-20.00           H  
ATOM    452  NH2 ARN    30     -23.922 -36.867  -8.790  0.00-20.00           N  
ATOM    453 HH21 ARN    30     -24.347 -37.566  -8.198  0.00-20.00           H  
ATOM    454 HH22 ARN    30     -22.919 -36.798  -8.556  0.00-20.00           H  
ATOM    455  C   ARN    30     -20.701 -40.526 -13.553  0.00-20.00           C  
ATOM    456  O   ARN    30     -20.062 -39.812 -14.344  0.00-20.00           O  
ATOM    457  N   TYR    31     -20.213 -41.325 -12.618  0.00-20.00           N  
ATOM    458  H   TYR    31     -20.788 -41.734 -11.952  0.00-20.00           H  
ATOM    459  CA  TYR    31     -18.789 -41.352 -12.354  0.00-20.00           C  
ATOM    460  HA  TYR    31     -18.186 -40.682 -12.883  0.00-20.00           H  
ATOM    461  CB  TYR    31     -18.600 -40.888 -10.908  0.00-20.00           C  
ATOM    462  HB2 TYR    31     -17.667 -41.122 -10.445  0.00-20.00           H  
ATOM    463  HB3 TYR    31     -19.227 -41.490 -10.257  0.00-20.00           H  
ATOM    464  CG  TYR    31     -18.899 -39.477 -10.641  0.00-20.00           C  
ATOM    465  CD1 TYR    31     -18.055 -38.593 -11.279  0.00-20.00           C  
ATOM    466  HD1 TYR    31     -17.176 -39.053 -11.797  0.00-20.00           H  
ATOM    467  CE1 TYR    31     -18.370 -37.226 -11.170  0.00-20.00           C  
ATOM    468  HE1 TYR    31     -17.752 -36.547 -11.671  0.00-20.00           H  
ATOM    469  CZ  TYR    31     -19.543 -36.741 -10.499  0.00-20.00           C  
ATOM    470  OH  TYR    31     -19.850 -35.432 -10.421  0.00-20.00           O  
ATOM    471  HH  TYR    31     -19.370 -34.943 -11.111  0.00-20.00           H  
ATOM    472  CE2 TYR    31     -20.252 -37.665  -9.667  0.00-20.00           C  
ATOM    473  HE2 TYR    31     -21.115 -37.380  -9.089  0.00-20.00           H  
ATOM    474  CD2 TYR    31     -19.897 -39.013  -9.724  0.00-20.00           C  
ATOM    475  HD2 TYR    31     -20.482 -39.725  -9.184  0.00-20.00           H  
ATOM    476  C   TYR    31     -18.237 -42.773 -12.641  0.00-20.00           C  
ATOM    477  O   TYR    31     -18.951 -43.790 -12.652  0.00-20.00           O  
ATOM    478  N   LEU    32     -16.951 -42.853 -12.846  0.00-20.00           N  
ATOM    479  H   LEU    32     -16.406 -41.973 -12.711  0.00-20.00           H  
ATOM    480  CA  LEU    32     -16.164 -44.056 -13.293  0.00-20.00           C  
ATOM    481  HA  LEU    32     -16.765 -44.628 -14.000  0.00-20.00           H  
ATOM    482  CB  LEU    32     -14.798 -43.595 -13.894  0.00-20.00           C  
ATOM    483  HB2 LEU    32     -14.975 -42.683 -14.507  0.00-20.00           H  
ATOM    484  HB3 LEU    32     -14.151 -43.262 -13.144  0.00-20.00           H  
ATOM    485  CG  LEU    32     -14.115 -44.774 -14.721  0.00-20.00           C  
ATOM    486  HG  LEU    32     -13.648 -45.513 -14.034  0.00-20.00           H  
ATOM    487  CD1 LEU    32     -15.106 -45.554 -15.710  0.00-20.00           C  
ATOM    488 HD11 LEU    32     -15.698 -44.902 -16.318  0.00-20.00           H  
ATOM    489 HD12 LEU    32     -14.534 -46.193 -16.424  0.00-20.00           H  
ATOM    490 HD13 LEU    32     -15.763 -46.213 -15.139  0.00-20.00           H  
ATOM    491  CD2 LEU    32     -12.879 -44.254 -15.465  0.00-20.00           C  
ATOM    492 HD21 LEU    32     -12.203 -45.131 -15.773  0.00-20.00           H  
ATOM    493 HD22 LEU    32     -12.247 -43.575 -14.905  0.00-20.00           H  
ATOM    494 HD23 LEU    32     -13.162 -43.748 -16.391  0.00-20.00           H  
ATOM    495  C   LEU    32     -15.908 -44.800 -11.974  0.00-20.00           C  
ATOM    496  O   LEU    32     -15.394 -44.285 -10.942  0.00-20.00           O  
ATOM    497  N   GLN    33     -16.301 -46.072 -12.073  0.00-20.00           N  
ATOM    498  H   GLN    33     -16.544 -46.441 -12.899  0.00-20.00           H  
ATOM    499  CA  GLN    33     -16.164 -46.955 -10.943  0.00-20.00           C  
ATOM    500  HA  GLN    33     -16.141 -46.419  -9.941  0.00-20.00           H  
ATOM    501  CB  GLN    33     -17.374 -47.867 -10.783  0.00-20.00           C  
ATOM    502  HB2 GLN    33     -17.272 -48.373  -9.829  0.00-20.00           H  
ATOM    503  HB3 GLN    33     -17.551 -48.628 -11.530  0.00-20.00           H  
ATOM    504  CG  GLN    33     -18.746 -47.131 -10.601  0.00-20.00           C  
ATOM    505  HG2 GLN    33     -18.951 -46.494 -11.493  0.00-20.00           H  
ATOM    506  HG3 GLN    33     -19.542 -47.898 -10.651  0.00-20.00           H  
ATOM    507  CD  GLN    33     -18.973 -46.294  -9.305  0.00-20.00           C  
ATOM    508  OE1 GLN    33     -18.368 -46.539  -8.289  0.00-20.00           O  
ATOM    509  NE2 GLN    33     -19.647 -45.210  -9.380  0.00-20.00           N  
ATOM    510 HE21 GLN    33     -20.147 -44.699  -8.569  0.00-20.00           H  
ATOM    511 HE22 GLN    33     -19.903 -44.825 -10.243  0.00-20.00           H  
ATOM    512  C   GLN    33     -14.904 -47.724 -11.126  0.00-20.00           C  
ATOM    513  O   GLN    33     -14.730 -48.262 -12.182  0.00-20.00           O  
ATOM    514  N   ALA    34     -14.074 -47.851 -10.101  0.00-20.00           N  
ATOM    515  H   ALA    34     -14.317 -47.270  -9.293  0.00-20.00           H  
ATOM    516  CA  ALA    34     -12.955 -48.821  -9.995  0.00-20.00           C  
ATOM    517  HA  ALA    34     -12.175 -48.692 -10.771  0.00-20.00           H  
ATOM    518  CB  ALA    34     -12.395 -48.693  -8.597  0.00-20.00           C  
ATOM    519  HB1 ALA    34     -11.669 -49.507  -8.384  0.00-20.00           H  
ATOM    520  HB2 ALA    34     -11.756 -47.819  -8.539  0.00-20.00           H  
ATOM    521  HB3 ALA    34     -13.155 -48.523  -7.817  0.00-20.00           H  
ATOM    522  C   ALA    34     -13.447 -50.278 -10.184  0.00-20.00           C  
ATOM    523  O   ALA    34     -14.651 -50.572  -9.811  0.00-20.00           O  
ATOM    524  N   CYS    35     -12.636 -51.256 -10.641  0.00-20.00           N  
ATOM    525  H   CYS    35     -11.749 -51.034 -11.097  0.00-20.00           H  
ATOM    526  CA  CYS    35     -13.083 -52.640 -10.661  0.00-20.00           C  
ATOM    527  HA  CYS    35     -13.792 -52.692  -9.840  0.00-20.00           H  
ATOM    528  CB  CYS    35     -13.847 -52.944 -11.960  0.00-20.00           C  
ATOM    529  HB2 CYS    35     -14.331 -53.974 -11.999  0.00-20.00           H  
ATOM    530  HB3 CYS    35     -14.692 -52.263 -11.983  0.00-20.00           H  
ATOM    531  SG  CYS    35     -12.942 -52.747 -13.513  0.00-20.00           S  
ATOM    532  HG  CYS    35     -11.686 -52.748 -13.062  0.00-20.00           H  
ATOM    533  C   CYS    35     -12.031 -53.696 -10.278  0.00-20.00           C  
ATOM    534  O   CYS    35     -10.792 -53.473 -10.355  0.00-20.00           O  
ATOM    535  N   GLY    36     -12.582 -54.837  -9.892  0.00-20.00           N  
ATOM    536  H   GLY    36     -13.590 -54.938  -9.822  0.00-20.00           H  
ATOM    537  CA  GLY    36     -11.808 -56.018  -9.689  0.00-20.00           C  
ATOM    538  HA2 GLY    36     -11.202 -56.319 -10.612  0.00-20.00           H  
ATOM    539  HA3 GLY    36     -12.427 -56.910  -9.560  0.00-20.00           H  
ATOM    540  C   GLY    36     -10.901 -55.968  -8.448  0.00-20.00           C  
ATOM    541  O   GLY    36     -10.137 -56.907  -8.177  0.00-20.00           O  
ATOM    542  N   GLY    37     -10.994 -54.836  -7.685  0.00-20.00           N  
ATOM    543  H   GLY    37     -11.623 -54.097  -7.990  0.00-20.00           H  
ATOM    544  CA  GLY    37     -10.191 -54.687  -6.417  0.00-20.00           C  
ATOM    545  HA2 GLY    37      -9.634 -55.617  -6.177  0.00-20.00           H  
ATOM    546  HA3 GLY    37     -10.823 -54.440  -5.587  0.00-20.00           H  
ATOM    547  C   GLY    37      -9.175 -53.571  -6.594  0.00-20.00           C  
ATOM    548  O   GLY    37      -9.017 -52.795  -5.618  0.00-20.00           O  
ATOM    549  N   GLH    38      -8.548 -53.548  -7.814  0.00-20.00           N  
ATOM    550  H   GLH    38      -8.834 -54.003  -8.649  0.00-20.00           H  
ATOM    551  CA  GLH    38      -7.582 -52.441  -8.068  0.00-20.00           C  
ATOM    552  HA  GLH    38      -6.751 -52.595  -7.393  0.00-20.00           H  
ATOM    553  CB  GLH    38      -7.163 -52.430  -9.511  0.00-20.00           C  
ATOM    554  HB2 GLH    38      -7.863 -52.955 -10.109  0.00-20.00           H  
ATOM    555  HB3 GLH    38      -6.970 -51.448  -9.808  0.00-20.00           H  
ATOM    556  CG  GLH    38      -5.840 -53.178  -9.709  0.00-20.00           C  
ATOM    557  HG2 GLH    38      -4.958 -52.563  -9.523  0.00-20.00           H  
ATOM    558  HG3 GLH    38      -5.782 -54.010  -8.982  0.00-20.00           H  
ATOM    559  CD  GLH    38      -5.766 -53.908 -11.059  0.00-20.00           C  
ATOM    560  OE1 GLH    38      -6.959 -54.293 -11.611  0.00-20.00           O  
ATOM    561  OE2 GLH    38      -4.670 -54.044 -11.636  0.00-20.00           O  
ATOM    562  HE1 GLH    38      -6.925 -54.242 -12.558  0.00-20.00           H  
ATOM    563  C   GLH    38      -8.322 -51.160  -7.664  0.00-20.00           C  
ATOM    564  O   GLH    38      -9.548 -50.970  -7.879  0.00-20.00           O  
ATOM    565  N   LYS    39      -7.572 -50.230  -7.169  0.00-20.00           N  
ATOM    566  H   LYS    39      -6.577 -50.374  -7.170  0.00-20.00           H  
ATOM    567  CA  LYS    39      -7.971 -48.843  -6.963  0.00-20.00           C  
ATOM    568  HA  LYS    39      -9.000 -48.827  -6.538  0.00-20.00           H  
ATOM    569  CB  LYS    39      -7.044 -48.234  -5.889  0.00-20.00           C  
ATOM    570  HB2 LYS    39      -5.995 -48.562  -5.830  0.00-20.00           H  
ATOM    571  HB3 LYS    39      -7.007 -47.139  -5.940  0.00-20.00           H  
ATOM    572  CG  LYS    39      -7.380 -48.499  -4.427  0.00-20.00           C  
ATOM    573  HG2 LYS    39      -8.301 -48.019  -4.162  0.00-20.00           H  
ATOM    574  HG3 LYS    39      -7.568 -49.545  -4.143  0.00-20.00           H  
ATOM    575  CD  LYS    39      -6.364 -47.982  -3.410  0.00-20.00           C  
ATOM    576  HD2 LYS    39      -5.976 -46.979  -3.733  0.00-20.00           H  
ATOM    577  HD3 LYS    39      -5.576 -48.739  -3.431  0.00-20.00           H  
ATOM    578  CE  LYS    39      -6.976 -48.033  -2.087  0.00-20.00           C  
ATOM    579  HE2 LYS    39      -7.716 -47.245  -1.919  0.00-20.00           H  
ATOM    580  HE3 LYS    39      -7.467 -48.959  -1.911  0.00-20.00           H  
ATOM    581  NZ  LYS    39      -5.974 -47.906  -1.018  0.00-20.00           N  
ATOM    582  HZ1 LYS    39      -5.454 -47.033  -1.179  0.00-20.00           H  
ATOM    583  HZ2 LYS    39      -5.281 -48.591  -1.086  0.00-20.00           H  
ATOM    584  HZ3 LYS    39      -6.371 -47.896  -0.083  0.00-20.00           H  
ATOM    585  C   LYS    39      -8.044 -48.064  -8.317  0.00-20.00           C  
ATOM    586  O   LYS    39      -7.339 -48.354  -9.270  0.00-20.00           O  
ATOM    587  N   LEU    40      -8.812 -47.010  -8.324  0.00-20.00           N  
ATOM    588  H   LEU    40      -9.352 -46.833  -7.479  0.00-20.00           H  
ATOM    589  CA  LEU    40      -8.775 -45.963  -9.329  0.00-20.00           C  
ATOM    590  HA  LEU    40      -8.059 -46.235 -10.088  0.00-20.00           H  
ATOM    591  CB  LEU    40     -10.116 -45.903 -10.035  0.00-20.00           C  
ATOM    592  HB2 LEU    40     -10.961 -45.826  -9.320  0.00-20.00           H  
ATOM    593  HB3 LEU    40     -10.183 -46.916 -10.351  0.00-20.00           H  
ATOM    594  CG  LEU    40     -10.372 -44.860 -11.200  0.00-20.00           C  
ATOM    595  HG  LEU    40      -9.424 -44.444 -11.431  0.00-20.00           H  
ATOM    596  CD1 LEU    40     -10.684 -45.564 -12.513  0.00-20.00           C  
ATOM    597 HD11 LEU    40      -9.742 -46.162 -12.685  0.00-20.00           H  
ATOM    598 HD12 LEU    40     -10.876 -44.755 -13.242  0.00-20.00           H  
ATOM    599 HD13 LEU    40     -11.554 -46.191 -12.546  0.00-20.00           H  
ATOM    600  CD2 LEU    40     -11.435 -43.797 -10.858  0.00-20.00           C  
ATOM    601 HD21 LEU    40     -11.863 -43.391 -11.732  0.00-20.00           H  
ATOM    602 HD22 LEU    40     -12.369 -44.170 -10.428  0.00-20.00           H  
ATOM    603 HD23 LEU    40     -11.248 -42.989 -10.201  0.00-20.00           H  
ATOM    604  C   LEU    40      -8.346 -44.567  -8.738  0.00-20.00           C  
ATOM    605  O   LEU    40      -7.806 -43.705  -9.486  0.00-20.00           O  
ATOM    606  N   ASN    41      -8.677 -44.268  -7.457  0.00-20.00           N  
ATOM    607  H   ASN    41      -8.934 -45.063  -6.905  0.00-20.00           H  
ATOM    608  CA  ASN    41      -8.476 -42.983  -6.811  0.00-20.00           C  
ATOM    609  HA  ASN    41      -7.985 -42.287  -7.517  0.00-20.00           H  
ATOM    610  CB  ASN    41      -9.848 -42.444  -6.378  0.00-20.00           C  
ATOM    611  HB2 ASN    41     -10.184 -43.119  -5.578  0.00-20.00           H  
ATOM    612  HB3 ASN    41     -10.578 -42.421  -7.120  0.00-20.00           H  
ATOM    613  CG  ASN    41      -9.920 -41.101  -5.834  0.00-20.00           C  
ATOM    614  OD1 ASN    41      -9.075 -40.267  -5.994  0.00-20.00           O  
ATOM    615  ND2 ASN    41     -10.939 -40.785  -5.055  0.00-20.00           N  
ATOM    616 HD21 ASN    41     -10.753 -39.925  -4.567  0.00-20.00           H  
ATOM    617 HD22 ASN    41     -11.746 -41.347  -4.951  0.00-20.00           H  
ATOM    618  C   ASN    41      -7.483 -43.077  -5.584  0.00-20.00           C  
ATOM    619  O   ASN    41      -7.430 -44.186  -5.013  0.00-20.00           O  
ATOM    620  N   ARG    42      -6.748 -41.985  -5.276  0.00-20.00           N  
ATOM    621  H   ARG    42      -6.675 -41.110  -5.812  0.00-20.00           H  
ATOM    622  CA  ARG    42      -5.948 -41.970  -4.060  0.00-20.00           C  
ATOM    623  HA  ARG    42      -5.499 -42.944  -3.969  0.00-20.00           H  
ATOM    624  CB  ARG    42      -4.793 -41.075  -4.317  0.00-20.00           C  
ATOM    625  HB2 ARG    42      -4.264 -41.334  -5.297  0.00-20.00           H  
ATOM    626  HB3 ARG    42      -5.194 -40.081  -4.556  0.00-20.00           H  
ATOM    627  CG  ARG    42      -3.742 -40.723  -3.222  0.00-20.00           C  
ATOM    628  HG2 ARG    42      -4.189 -40.059  -2.472  0.00-20.00           H  
ATOM    629  HG3 ARG    42      -3.273 -41.495  -2.781  0.00-20.00           H  
ATOM    630  CD  ARG    42      -2.549 -40.012  -3.745  0.00-20.00           C  
ATOM    631  HD2 ARG    42      -2.997 -39.289  -4.425  0.00-20.00           H  
ATOM    632  HD3 ARG    42      -1.878 -39.549  -2.948  0.00-20.00           H  
ATOM    633  NE  ARG    42      -1.685 -40.862  -4.648  0.00-20.00           N  
ATOM    634  HE  ARG    42      -1.147 -41.429  -4.031  0.00-20.00           H  
ATOM    635  CZ  ARG    42      -1.465 -40.725  -5.938  0.00-20.00           C  
ATOM    636  NH1 ARG    42      -2.292 -40.044  -6.689  0.00-20.00           N  
ATOM    637 HH11 ARG    42      -2.240 -39.925  -7.723  0.00-20.00           H  
ATOM    638 HH12 ARG    42      -3.010 -39.422  -6.326  0.00-20.00           H  
ATOM    639  NH2 ARG    42      -0.471 -41.385  -6.522  0.00-20.00           N  
ATOM    640 HH21 ARG    42       0.237 -41.823  -5.914  0.00-20.00           H  
ATOM    641 HH22 ARG    42      -0.268 -41.372  -7.485  0.00-20.00           H  
ATOM    642  C   ARG    42      -6.800 -41.756  -2.744  0.00-20.00           C  
ATOM    643  O   ARG    42      -6.535 -42.397  -1.747  0.00-20.00           O  
ATOM    644  N   PHE    43      -7.643 -40.717  -2.602  0.00-20.00           N  
ATOM    645  H   PHE    43      -7.714 -40.012  -3.367  0.00-20.00           H  
ATOM    646  CA  PHE    43      -8.404 -40.334  -1.453  0.00-20.00           C  
ATOM    647  HA  PHE    43      -8.708 -41.240  -0.996  0.00-20.00           H  
ATOM    648  CB  PHE    43      -7.547 -39.686  -0.415  0.00-20.00           C  
ATOM    649  HB2 PHE    43      -6.637 -40.246  -0.362  0.00-20.00           H  
ATOM    650  HB3 PHE    43      -7.975 -39.881   0.594  0.00-20.00           H  
ATOM    651  CG  PHE    43      -7.229 -38.229  -0.606  0.00-20.00           C  
ATOM    652  CD1 PHE    43      -7.743 -37.196   0.267  0.00-20.00           C  
ATOM    653  HD1 PHE    43      -8.294 -37.541   1.201  0.00-20.00           H  
ATOM    654  CE1 PHE    43      -7.471 -35.841  -0.035  0.00-20.00           C  
ATOM    655  HE1 PHE    43      -7.801 -35.020   0.596  0.00-20.00           H  
ATOM    656  CZ  PHE    43      -6.768 -35.460  -1.189  0.00-20.00           C  
ATOM    657  HZ  PHE    43      -6.616 -34.382  -1.469  0.00-20.00           H  
ATOM    658  CE2 PHE    43      -6.365 -36.413  -2.113  0.00-20.00           C  
ATOM    659  HE2 PHE    43      -5.781 -36.063  -2.956  0.00-20.00           H  
ATOM    660  CD2 PHE    43      -6.491 -37.790  -1.773  0.00-20.00           C  
ATOM    661  HD2 PHE    43      -6.065 -38.469  -2.475  0.00-20.00           H  
ATOM    662  C   PHE    43      -9.712 -39.566  -1.811  0.00-20.00           C  
ATOM    663  O   PHE    43      -9.961 -39.208  -3.001  0.00-20.00           O  
ATOM    664  N   ARG    44     -10.576 -39.231  -0.830  0.00-20.00           N  
ATOM    665  H   ARG    44     -10.377 -39.576   0.169  0.00-20.00           H  
ATOM    666  CA  ARG    44     -11.776 -38.441  -0.982  0.00-20.00           C  
ATOM    667  HA  ARG    44     -12.578 -38.887  -0.338  0.00-20.00           H  
ATOM    668  CB  ARG    44     -11.457 -37.005  -0.487  0.00-20.00           C  
ATOM    669  HB2 ARG    44     -12.321 -36.429  -0.107  0.00-20.00           H  
ATOM    670  HB3 ARG    44     -10.837 -36.984   0.350  0.00-20.00           H  
ATOM    671  CG  ARG    44     -10.604 -36.136  -1.353  0.00-20.00           C  
ATOM    672  HG2 ARG    44     -10.952 -36.267  -2.343  0.00-20.00           H  
ATOM    673  HG3 ARG    44      -9.610 -36.623  -1.314  0.00-20.00           H  
ATOM    674  CD  ARG    44     -10.348 -34.648  -1.026  0.00-20.00           C  
ATOM    675  HD2 ARG    44     -10.107 -34.648   0.055  0.00-20.00           H  
ATOM    676  HD3 ARG    44      -9.495 -34.193  -1.588  0.00-20.00           H  
ATOM    677  NE  ARG    44     -11.526 -33.862  -1.455  0.00-20.00           N  
ATOM    678  HE  ARG    44     -12.386 -34.354  -1.655  0.00-20.00           H  
ATOM    679  CZ  ARG    44     -11.786 -32.545  -1.256  0.00-20.00           C  
ATOM    680  NH1 ARG    44     -12.928 -32.115  -1.715  0.00-20.00           N  
ATOM    681 HH11 ARG    44     -13.643 -32.727  -2.132  0.00-20.00           H  
ATOM    682 HH12 ARG    44     -13.227 -31.174  -1.401  0.00-20.00           H  
ATOM    683  NH2 ARG    44     -10.836 -31.704  -0.736  0.00-20.00           N  
ATOM    684 HH21 ARG    44      -9.829 -31.876  -0.764  0.00-20.00           H  
ATOM    685 HH22 ARG    44     -11.036 -30.734  -0.435  0.00-20.00           H  
ATOM    686  C   ARG    44     -12.672 -38.544  -2.215  0.00-20.00           C  
ATOM    687  O   ARG    44     -12.912 -39.663  -2.711  0.00-20.00           O  
ATOM    688  N   ASP    45     -13.180 -37.412  -2.681  0.00-20.00           N  
ATOM    689  H   ASP    45     -12.747 -36.591  -2.335  0.00-20.00           H  
ATOM    690  CA  ASP    45     -14.306 -37.283  -3.565  0.00-20.00           C  
ATOM    691  HA  ASP    45     -14.875 -38.245  -3.790  0.00-20.00           H  
ATOM    692  CB  ASP    45     -15.384 -36.344  -2.879  0.00-20.00           C  
ATOM    693  HB2 ASP    45     -16.269 -36.229  -3.506  0.00-20.00           H  
ATOM    694  HB3 ASP    45     -15.740 -36.883  -2.034  0.00-20.00           H  
ATOM    695  CG  ASP    45     -14.925 -35.016  -2.410  0.00-20.00           C  
ATOM    696  OD1 ASP    45     -13.688 -34.794  -2.243  0.00-20.00           O  
ATOM    697  OD2 ASP    45     -15.764 -34.153  -2.220  0.00-20.00           O  
ATOM    698  C   ASP    45     -13.841 -36.706  -4.922  0.00-20.00           C  
ATOM    699  O   ASP    45     -14.568 -36.039  -5.635  0.00-20.00           O  
ATOM    700  N   ILE    46     -12.543 -37.064  -5.305  0.00-20.00           N  
ATOM    701  H   ILE    46     -12.008 -37.773  -4.803  0.00-20.00           H  
ATOM    702  CA  ILE    46     -11.814 -36.592  -6.436  0.00-20.00           C  
ATOM    703  HA  ILE    46     -12.205 -35.674  -6.874  0.00-20.00           H  
ATOM    704  CB  ILE    46     -10.345 -36.420  -6.101  0.00-20.00           C  
ATOM    705  HB  ILE    46     -10.067 -37.322  -5.546  0.00-20.00           H  
ATOM    706  CG2 ILE    46      -9.503 -36.224  -7.361  0.00-20.00           C  
ATOM    707 HG21 ILE    46      -9.736 -35.410  -8.099  0.00-20.00           H  
ATOM    708 HG22 ILE    46      -8.592 -36.050  -6.923  0.00-20.00           H  
ATOM    709 HG23 ILE    46      -9.456 -37.195  -7.792  0.00-20.00           H  
ATOM    710  CG1 ILE    46     -10.048 -35.311  -5.066  0.00-20.00           C  
ATOM    711 HG12 ILE    46     -10.998 -35.207  -4.500  0.00-20.00           H  
ATOM    712 HG13 ILE    46     -10.038 -34.328  -5.559  0.00-20.00           H  
ATOM    713  CD1 ILE    46      -8.795 -35.702  -4.196  0.00-20.00           C  
ATOM    714 HD11 ILE    46      -7.899 -36.149  -4.703  0.00-20.00           H  
ATOM    715 HD12 ILE    46      -8.342 -34.856  -3.713  0.00-20.00           H  
ATOM    716 HD13 ILE    46      -9.096 -36.451  -3.466  0.00-20.00           H  
ATOM    717  C   ILE    46     -12.150 -37.610  -7.534  0.00-20.00           C  
ATOM    718  O   ILE    46     -11.515 -38.652  -7.696  0.00-20.00           O  
ATOM    719  N   GLN    47     -13.325 -37.388  -8.074  0.00-20.00           N  
ATOM    720  H   GLN    47     -13.902 -36.648  -7.749  0.00-20.00           H  
ATOM    721  CA  GLN    47     -13.875 -38.418  -8.865  0.00-20.00           C  
ATOM    722  HA  GLN    47     -13.388 -39.440  -8.728  0.00-20.00           H  
ATOM    723  CB  GLN    47     -15.358 -38.465  -8.583  0.00-20.00           C  
ATOM    724  HB2 GLN    47     -15.916 -37.541  -8.740  0.00-20.00           H  
ATOM    725  HB3 GLN    47     -15.851 -39.045  -9.375  0.00-20.00           H  
ATOM    726  CG  GLN    47     -15.705 -39.184  -7.200  0.00-20.00           C  
ATOM    727  HG2 GLN    47     -14.793 -39.129  -6.552  0.00-20.00           H  
ATOM    728  HG3 GLN    47     -16.392 -38.528  -6.682  0.00-20.00           H  
ATOM    729  CD  GLN    47     -16.366 -40.532  -7.360  0.00-20.00           C  
ATOM    730  OE1 GLN    47     -17.494 -40.742  -7.892  0.00-20.00           O  
ATOM    731  NE2 GLN    47     -15.644 -41.647  -6.990  0.00-20.00           N  
ATOM    732 HE21 GLN    47     -16.021 -42.576  -7.327  0.00-20.00           H  
ATOM    733 HE22 GLN    47     -14.745 -41.518  -6.575  0.00-20.00           H  
ATOM    734  C   GLN    47     -13.538 -38.121 -10.352  0.00-20.00           C  
ATOM    735  O   GLN    47     -13.228 -36.982 -10.678  0.00-20.00           O  
ATOM    736  N   CYS    48     -13.673 -39.160 -11.145  0.00-20.00           N  
ATOM    737  H   CYS    48     -13.996 -40.074 -10.655  0.00-20.00           H  
ATOM    738  CA  CYS    48     -13.567 -39.140 -12.637  0.00-20.00           C  
ATOM    739  HA  CYS    48     -13.234 -38.158 -13.025  0.00-20.00           H  
ATOM    740  CB  CYS    48     -12.675 -40.326 -13.012  0.00-20.00           C  
ATOM    741  HB2 CYS    48     -11.760 -40.178 -12.489  0.00-20.00           H  
ATOM    742  HB3 CYS    48     -13.071 -41.251 -12.663  0.00-20.00           H  
ATOM    743  SG  CYS    48     -12.184 -40.572 -14.734  0.00-20.00           S  
ATOM    744  HG  CYS    48     -11.576 -39.323 -15.026  0.00-20.00           H  
ATOM    745  C   CYS    48     -14.939 -39.265 -13.252  0.00-20.00           C  
ATOM    746  O   CYS    48     -15.602 -40.265 -13.050  0.00-20.00           O  
ATOM    747  N   ARN    49     -15.375 -38.226 -13.988  0.00-20.00           N  
ATOM    748  H   ARN    49     -15.011 -37.316 -13.931  0.00-20.00           H  
ATOM    749  CA  ARN    49     -16.670 -38.267 -14.704  0.00-20.00           C  
ATOM    750  HA  ARN    49     -17.551 -38.437 -14.122  0.00-20.00           H  
ATOM    751  CB  ARN    49     -16.864 -36.808 -15.231  0.00-20.00           C  
ATOM    752  HB2 ARN    49     -17.191 -36.196 -14.356  0.00-20.00           H  
ATOM    753  HB3 ARN    49     -15.969 -36.412 -15.729  0.00-20.00           H  
ATOM    754  CG  ARN    49     -17.863 -36.647 -16.384  0.00-20.00           C  
ATOM    755  HG2 ARN    49     -17.617 -37.028 -17.332  0.00-20.00           H  
ATOM    756  HG3 ARN    49     -17.833 -35.626 -16.614  0.00-20.00           H  
ATOM    757  CD  ARN    49     -19.343 -36.914 -15.993  0.00-20.00           C  
ATOM    758  HD2 ARN    49     -19.382 -37.882 -15.533  0.00-20.00           H  
ATOM    759  HD3 ARN    49     -20.005 -37.019 -16.915  0.00-20.00           H  
ATOM    760  NE  ARN    49     -19.852 -35.937 -14.991  0.00-20.00           N  
ATOM    761  HE  ARN    49     -19.279 -35.109 -15.306  0.00-20.00           H  
ATOM    762  CZ  ARN    49     -21.234 -35.726 -14.627  0.00-20.00           C  
ATOM    763  NH1 ARN    49     -22.177 -36.230 -15.258  0.00-20.00           N  
ATOM    764 HH11 ARN    49     -21.779 -36.841 -15.954  0.00-20.00           H  
ATOM    765  NH2 ARN    49     -21.401 -34.975 -13.463  0.00-20.00           N  
ATOM    766 HH21 ARN    49     -21.112 -35.437 -12.666  0.00-20.00           H  
ATOM    767 HH22 ARN    49     -22.415 -35.141 -13.222  0.00-20.00           H  
ATOM    768  C   ARN    49     -16.619 -39.216 -15.909  0.00-20.00           C  
ATOM    769  O   ARN    49     -15.586 -39.315 -16.531  0.00-20.00           O  
ATOM    770  N   ARN    50     -17.643 -40.091 -16.030  0.00-20.00           N  
ATOM    771  H   ARN    50     -18.540 -39.869 -15.491  0.00-20.00           H  
ATOM    772  CA  ARN    50     -17.544 -41.319 -16.851  0.00-20.00           C  
ATOM    773  HA  ARN    50     -16.517 -41.711 -16.635  0.00-20.00           H  
ATOM    774  CB  ARN    50     -18.661 -42.366 -16.431  0.00-20.00           C  
ATOM    775  HB2 ARN    50     -19.614 -42.111 -16.959  0.00-20.00           H  
ATOM    776  HB3 ARN    50     -18.881 -42.341 -15.404  0.00-20.00           H  
ATOM    777  CG  ARN    50     -18.352 -43.758 -16.986  0.00-20.00           C  
ATOM    778  HG2 ARN    50     -18.047 -44.385 -16.155  0.00-20.00           H  
ATOM    779  HG3 ARN    50     -17.520 -43.653 -17.683  0.00-20.00           H  
ATOM    780  CD  ARN    50     -19.560 -44.495 -17.564  0.00-20.00           C  
ATOM    781  HD2 ARN    50     -19.665 -45.474 -17.113  0.00-20.00           H  
ATOM    782  HD3 ARN    50     -20.438 -43.921 -17.274  0.00-20.00           H  
ATOM    783  NE  ARN    50     -19.422 -44.546 -19.007  0.00-20.00           N  
ATOM    784  HE  ARN    50     -18.582 -44.094 -19.341  0.00-20.00           H  
ATOM    785  CZ  ARN    50     -20.518 -44.327 -19.863  0.00-20.00           C  
ATOM    786  NH1 ARN    50     -21.699 -44.027 -19.492  0.00-20.00           N  
ATOM    787 HH11 ARN    50     -21.895 -43.084 -19.812  0.00-20.00           H  
ATOM    788  NH2 ARN    50     -20.144 -44.383 -21.245  0.00-20.00           N  
ATOM    789 HH21 ARN    50     -20.441 -45.251 -21.610  0.00-20.00           H  
ATOM    790 HH22 ARN    50     -20.598 -43.664 -21.812  0.00-20.00           H  
ATOM    791  C   ARN    50     -17.706 -41.033 -18.346  0.00-20.00           C  
ATOM    792  O   ARN    50     -16.974 -41.615 -19.130  0.00-20.00           O  
ATOM    793  N   GLN    51     -18.477 -40.022 -18.684  0.00-20.00           N  
ATOM    794  H   GLN    51     -18.817 -39.477 -17.903  0.00-20.00           H  
ATOM    795  CA  GLN    51     -18.768 -39.626 -20.015  0.00-20.00           C  
ATOM    796  HA  GLN    51     -18.993 -40.594 -20.560  0.00-20.00           H  
ATOM    797  CB  GLN    51     -19.858 -38.566 -20.064  0.00-20.00           C  
ATOM    798  HB2 GLN    51     -19.357 -37.648 -19.781  0.00-20.00           H  
ATOM    799  HB3 GLN    51     -20.153 -38.273 -21.083  0.00-20.00           H  
ATOM    800  CG  GLN    51     -21.158 -38.828 -19.283  0.00-20.00           C  
ATOM    801  HG2 GLN    51     -21.731 -39.646 -19.673  0.00-20.00           H  
ATOM    802  HG3 GLN    51     -20.908 -39.117 -18.255  0.00-20.00           H  
ATOM    803  CD  GLN    51     -22.198 -37.720 -19.225  0.00-20.00           C  
ATOM    804  OE1 GLN    51     -22.362 -37.165 -18.129  0.00-20.00           O  
ATOM    805  NE2 GLN    51     -23.027 -37.559 -20.198  0.00-20.00           N  
ATOM    806 HE21 GLN    51     -23.679 -36.837 -20.130  0.00-20.00           H  
ATOM    807 HE22 GLN    51     -22.943 -38.041 -21.101  0.00-20.00           H  
ATOM    808  C   GLN    51     -17.546 -39.055 -20.731  0.00-20.00           C  
ATOM    809  O   GLN    51     -17.259 -39.297 -21.938  0.00-20.00           O  
ATOM    810  N   THR    52     -16.649 -38.293 -20.058  0.00-20.00           N  
ATOM    811  H   THR    52     -16.894 -38.126 -19.089  0.00-20.00           H  
ATOM    812  CA  THR    52     -15.491 -37.709 -20.564  0.00-20.00           C  
ATOM    813  HA  THR    52     -15.577 -37.648 -21.592  0.00-20.00           H  
ATOM    814  CB  THR    52     -15.521 -36.251 -19.999  0.00-20.00           C  
ATOM    815  HB  THR    52     -14.585 -35.732 -20.371  0.00-20.00           H  
ATOM    816  CG2 THR    52     -16.783 -35.356 -20.381  0.00-20.00           C  
ATOM    817 HG21 THR    52     -17.685 -35.622 -19.751  0.00-20.00           H  
ATOM    818 HG22 THR    52     -16.642 -34.336 -20.185  0.00-20.00           H  
ATOM    819 HG23 THR    52     -17.057 -35.318 -21.475  0.00-20.00           H  
ATOM    820  OG1 THR    52     -15.465 -36.256 -18.599  0.00-20.00           O  
ATOM    821  HG1 THR    52     -14.922 -35.483 -18.400  0.00-20.00           H  
ATOM    822  C   THR    52     -14.214 -38.396 -20.160  0.00-20.00           C  
ATOM    823  O   THR    52     -13.184 -37.811 -20.408  0.00-20.00           O  
ATOM    824  N   ALA    53     -14.277 -39.654 -19.679  0.00-20.00           N  
ATOM    825  H   ALA    53     -15.068 -40.262 -19.854  0.00-20.00           H  
ATOM    826  CA  ALA    53     -13.134 -40.439 -19.219  0.00-20.00           C  
ATOM    827  HA  ALA    53     -12.575 -39.909 -18.536  0.00-20.00           H  
ATOM    828  CB  ALA    53     -13.590 -41.655 -18.400  0.00-20.00           C  
ATOM    829  HB1 ALA    53     -14.223 -41.237 -17.595  0.00-20.00           H  
ATOM    830  HB2 ALA    53     -14.191 -42.247 -19.025  0.00-20.00           H  
ATOM    831  HB3 ALA    53     -12.755 -42.182 -17.964  0.00-20.00           H  
ATOM    832  C   ALA    53     -12.260 -40.859 -20.416  0.00-20.00           C  
ATOM    833  O   ALA    53     -12.838 -41.079 -21.475  0.00-20.00           O  
ATOM    834  N   VAL    54     -10.957 -41.083 -20.252  0.00-20.00           N  
ATOM    835  H   VAL    54     -10.575 -41.288 -19.374  0.00-20.00           H  
ATOM    836  CA  VAL    54     -10.013 -41.309 -21.369  0.00-20.00           C  
ATOM    837  HA  VAL    54     -10.487 -40.939 -22.324  0.00-20.00           H  
ATOM    838  CB  VAL    54      -8.654 -40.560 -21.118  0.00-20.00           C  
ATOM    839  HB  VAL    54      -8.099 -40.802 -20.200  0.00-20.00           H  
ATOM    840  CG1 VAL    54      -7.644 -40.654 -22.231  0.00-20.00           C  
ATOM    841 HG11 VAL    54      -6.866 -39.985 -22.070  0.00-20.00           H  
ATOM    842 HG12 VAL    54      -8.125 -40.359 -23.172  0.00-20.00           H  
ATOM    843 HG13 VAL    54      -7.326 -41.704 -22.257  0.00-20.00           H  
ATOM    844  CG2 VAL    54      -8.925 -39.054 -20.891  0.00-20.00           C  
ATOM    845 HG21 VAL    54      -9.610 -38.874 -19.988  0.00-20.00           H  
ATOM    846 HG22 VAL    54      -9.288 -38.478 -21.740  0.00-20.00           H  
ATOM    847 HG23 VAL    54      -8.007 -38.455 -20.704  0.00-20.00           H  
ATOM    848  C   VAL    54      -9.754 -42.760 -21.434  0.00-20.00           C  
ATOM    849  O   VAL    54      -9.640 -43.386 -22.505  0.00-20.00           O  
ATOM    850  N   ARN    55      -9.642 -43.450 -20.266  0.00-20.00           N  
ATOM    851  H   ARN    55      -9.912 -42.944 -19.404  0.00-20.00           H  
ATOM    852  CA  ARN    55      -9.470 -44.845 -20.102  0.00-20.00           C  
ATOM    853  HA  ARN    55      -9.704 -45.395 -21.097  0.00-20.00           H  
ATOM    854  CB  ARN    55      -7.956 -45.083 -19.750  0.00-20.00           C  
ATOM    855  HB2 ARN    55      -7.696 -44.454 -18.903  0.00-20.00           H  
ATOM    856  HB3 ARN    55      -7.902 -46.072 -19.357  0.00-20.00           H  
ATOM    857  CG  ARN    55      -6.960 -44.762 -20.847  0.00-20.00           C  
ATOM    858  HG2 ARN    55      -7.370 -45.333 -21.716  0.00-20.00           H  
ATOM    859  HG3 ARN    55      -7.009 -43.667 -21.060  0.00-20.00           H  
ATOM    860  CD  ARN    55      -5.560 -45.238 -20.478  0.00-20.00           C  
ATOM    861  HD2 ARN    55      -5.477 -45.362 -19.362  0.00-20.00           H  
ATOM    862  HD3 ARN    55      -4.809 -44.520 -20.755  0.00-20.00           H  
ATOM    863  NE  ARN    55      -5.255 -46.615 -20.943  0.00-20.00           N  
ATOM    864  HE  ARN    55      -5.832 -47.296 -20.533  0.00-20.00           H  
ATOM    865  CZ  ARN    55      -4.871 -46.951 -22.291  0.00-20.00           C  
ATOM    866  NH1 ARN    55      -4.804 -46.071 -23.268  0.00-20.00           N  
ATOM    867 HH11 ARN    55      -5.222 -45.115 -23.021  0.00-20.00           H  
ATOM    868  NH2 ARN    55      -4.492 -48.369 -22.367  0.00-20.00           N  
ATOM    869 HH21 ARN    55      -3.516 -48.472 -22.252  0.00-20.00           H  
ATOM    870 HH22 ARN    55      -4.708 -48.847 -23.274  0.00-20.00           H  
ATOM    871  C   ARN    55     -10.425 -45.259 -18.943  0.00-20.00           C  
ATOM    872  O   ARN    55     -10.379 -44.538 -17.950  0.00-20.00           O  
ATOM    873  N   ALA    56     -10.957 -46.495 -18.959  0.00-20.00           N  
ATOM    874  H   ALA    56     -11.078 -46.885 -19.850  0.00-20.00           H  
ATOM    875  CA  ALA    56     -11.646 -47.155 -17.861  0.00-20.00           C  
ATOM    876  HA  ALA    56     -12.596 -46.566 -17.720  0.00-20.00           H  
ATOM    877  CB  ALA    56     -12.079 -48.531 -18.262  0.00-20.00           C  
ATOM    878  HB1 ALA    56     -11.344 -49.329 -18.282  0.00-20.00           H  
ATOM    879  HB2 ALA    56     -12.944 -48.763 -17.627  0.00-20.00           H  
ATOM    880  HB3 ALA    56     -12.412 -48.539 -19.279  0.00-20.00           H  
ATOM    881  C   ALA    56     -10.803 -47.281 -16.556  0.00-20.00           C  
ATOM    882  O   ALA    56     -11.430 -47.480 -15.477  0.00-20.00           O  
ATOM    883  N   ASH    57      -9.517 -47.339 -16.628  0.00-20.00           N  
ATOM    884  H   ASH    57      -9.076 -47.333 -17.532  0.00-20.00           H  
ATOM    885  CA  ASH    57      -8.612 -47.585 -15.516  0.00-20.00           C  
ATOM    886  HA  ASH    57      -9.229 -47.831 -14.651  0.00-20.00           H  
ATOM    887  CB  ASH    57      -7.833 -48.854 -15.849  0.00-20.00           C  
ATOM    888  HB2 ASH    57      -7.275 -49.249 -15.012  0.00-20.00           H  
ATOM    889  HB3 ASH    57      -8.542 -49.651 -16.222  0.00-20.00           H  
ATOM    890  CG  ASH    57      -6.659 -48.669 -16.909  0.00-20.00           C  
ATOM    891  OD1 ASH    57      -5.650 -49.535 -16.751  0.00-20.00           O  
ATOM    892  OD2 ASH    57      -6.856 -47.920 -17.847  0.00-20.00           O  
ATOM    893  HD1 ASH    57      -4.961 -49.422 -17.391  0.00-20.00           H  
ATOM    894  C   ASH    57      -7.790 -46.376 -15.039  0.00-20.00           C  
ATOM    895  O   ASH    57      -7.023 -46.616 -14.024  0.00-20.00           O  
ATOM    896  N   LEU    58      -8.022 -45.142 -15.470  0.00-20.00           N  
ATOM    897  H   LEU    58      -8.797 -44.973 -16.118  0.00-20.00           H  
ATOM    898  CA  LEU    58      -7.377 -43.913 -14.968  0.00-20.00           C  
ATOM    899  HA  LEU    58      -6.741 -44.119 -14.116  0.00-20.00           H  
ATOM    900  CB  LEU    58      -6.574 -43.092 -16.046  0.00-20.00           C  
ATOM    901  HB2 LEU    58      -6.386 -42.086 -15.637  0.00-20.00           H  
ATOM    902  HB3 LEU    58      -7.331 -43.029 -16.801  0.00-20.00           H  
ATOM    903  CG  LEU    58      -5.333 -43.775 -16.700  0.00-20.00           C  
ATOM    904  HG  LEU    58      -5.644 -44.751 -17.240  0.00-20.00           H  
ATOM    905  CD1 LEU    58      -4.784 -42.938 -17.855  0.00-20.00           C  
ATOM    906 HD11 LEU    58      -5.580 -42.663 -18.539  0.00-20.00           H  
ATOM    907 HD12 LEU    58      -4.419 -42.005 -17.528  0.00-20.00           H  
ATOM    908 HD13 LEU    58      -3.902 -43.311 -18.361  0.00-20.00           H  
ATOM    909  CD2 LEU    58      -4.334 -44.209 -15.648  0.00-20.00           C  
ATOM    910 HD21 LEU    58      -4.735 -44.970 -14.904  0.00-20.00           H  
ATOM    911 HD22 LEU    58      -3.475 -44.681 -16.159  0.00-20.00           H  
ATOM    912 HD23 LEU    58      -3.943 -43.332 -15.167  0.00-20.00           H  
ATOM    913  C   LEU    58      -8.558 -43.030 -14.429  0.00-20.00           C  
ATOM    914  O   LEU    58      -9.751 -43.186 -14.779  0.00-20.00           O  
ATOM    915  N   ASN    59      -8.186 -42.178 -13.496  0.00-20.00           N  
ATOM    916  H   ASN    59      -7.149 -42.012 -13.267  0.00-20.00           H  
ATOM    917  CA  ASN    59      -9.040 -41.119 -12.965  0.00-20.00           C  
ATOM    918  HA  ASN    59     -10.045 -41.317 -13.317  0.00-20.00           H  
ATOM    919  CB  ASN    59      -9.017 -41.063 -11.433  0.00-20.00           C  
ATOM    920  HB2 ASN    59      -9.334 -42.083 -11.080  0.00-20.00           H  
ATOM    921  HB3 ASN    59      -7.976 -40.909 -11.089  0.00-20.00           H  
ATOM    922  CG  ASN    59      -9.866 -39.969 -10.764  0.00-20.00           C  
ATOM    923  OD1 ASN    59     -10.134 -38.847 -11.240  0.00-20.00           O  
ATOM    924  ND2 ASN    59     -10.240 -40.213  -9.512  0.00-20.00           N  
ATOM    925 HD21 ASN    59     -10.667 -39.432  -8.984  0.00-20.00           H  
ATOM    926 HD22 ASN    59      -9.957 -41.008  -8.996  0.00-20.00           H  
ATOM    927  C   ASN    59      -8.424 -39.949 -13.697  0.00-20.00           C  
ATOM    928  O   ASN    59      -7.556 -39.229 -13.193  0.00-20.00           O  
ATOM    929  N   ALA    60      -8.815 -39.840 -14.976  0.00-20.00           N  
ATOM    930  H   ALA    60      -9.385 -40.611 -15.302  0.00-20.00           H  
ATOM    931  CA  ALA    60      -8.402 -38.850 -15.918  0.00-20.00           C  
ATOM    932  HA  ALA    60      -7.961 -38.007 -15.359  0.00-20.00           H  
ATOM    933  CB  ALA    60      -7.377 -39.445 -16.850  0.00-20.00           C  
ATOM    934  HB1 ALA    60      -6.960 -38.729 -17.494  0.00-20.00           H  
ATOM    935  HB2 ALA    60      -7.659 -40.389 -17.385  0.00-20.00           H  
ATOM    936  HB3 ALA    60      -6.480 -39.755 -16.242  0.00-20.00           H  
ATOM    937  C   ALA    60      -9.585 -38.470 -16.723  0.00-20.00           C  
ATOM    938  O   ALA    60     -10.574 -39.199 -16.770  0.00-20.00           O  
ATOM    939  N   ASN    61      -9.639 -37.284 -17.287  0.00-20.00           N  
ATOM    940  H   ASN    61      -8.865 -36.630 -17.220  0.00-20.00           H  
ATOM    941  CA  ASN    61     -10.825 -36.854 -18.061  0.00-20.00           C  
ATOM    942  HA  ASN    61     -11.407 -37.684 -18.432  0.00-20.00           H  
ATOM    943  CB  ASN    61     -11.714 -35.935 -17.162  0.00-20.00           C  
ATOM    944  HB2 ASN    61     -11.187 -35.122 -16.640  0.00-20.00           H  
ATOM    945  HB3 ASN    61     -12.457 -35.439 -17.827  0.00-20.00           H  
ATOM    946  CG  ASN    61     -12.487 -36.845 -16.197  0.00-20.00           C  
ATOM    947  OD1 ASN    61     -12.080 -37.034 -15.067  0.00-20.00           O  
ATOM    948  ND2 ASN    61     -13.608 -37.320 -16.620  0.00-20.00           N  
ATOM    949 HD21 ASN    61     -14.048 -37.208 -17.490  0.00-20.00           H  
ATOM    950 HD22 ASN    61     -14.178 -37.927 -16.025  0.00-20.00           H  
ATOM    951  C   ASN    61     -10.270 -36.073 -19.263  0.00-20.00           C  
ATOM    952  O   ASN    61      -9.347 -35.296 -19.076  0.00-20.00           O  
ATOM    953  N   TYR    62     -10.901 -36.084 -20.442  0.00-20.00           N  
ATOM    954  H   TYR    62     -11.692 -36.688 -20.453  0.00-20.00           H  
ATOM    955  CA  TYR    62     -10.831 -35.045 -21.474  0.00-20.00           C  
ATOM    956  HA  TYR    62      -9.753 -34.878 -21.648  0.00-20.00           H  
ATOM    957  CB  TYR    62     -11.470 -35.595 -22.815  0.00-20.00           C  
ATOM    958  HB2 TYR    62     -11.599 -34.734 -23.514  0.00-20.00           H  
ATOM    959  HB3 TYR    62     -12.553 -35.772 -22.561  0.00-20.00           H  
ATOM    960  CG  TYR    62     -10.777 -36.746 -23.534  0.00-20.00           C  
ATOM    961  CD1 TYR    62     -11.394 -38.027 -23.595  0.00-20.00           C  
ATOM    962  HD1 TYR    62     -12.334 -38.265 -23.017  0.00-20.00           H  
ATOM    963  CE1 TYR    62     -10.722 -39.105 -24.323  0.00-20.00           C  
ATOM    964  HE1 TYR    62     -11.155 -40.042 -24.400  0.00-20.00           H  
ATOM    965  CZ  TYR    62      -9.578 -38.794 -25.080  0.00-20.00           C  
ATOM    966  OH  TYR    62      -8.958 -39.808 -25.760  0.00-20.00           O  
ATOM    967  HH  TYR    62      -9.035 -40.710 -25.404  0.00-20.00           H  
ATOM    968  CE2 TYR    62      -9.034 -37.467 -25.138  0.00-20.00           C  
ATOM    969  HE2 TYR    62      -8.197 -37.257 -25.813  0.00-20.00           H  
ATOM    970  CD2 TYR    62      -9.587 -36.470 -24.306  0.00-20.00           C  
ATOM    971  HD2 TYR    62      -9.149 -35.562 -24.422  0.00-20.00           H  
ATOM    972  C   TYR    62     -11.670 -33.794 -21.046  0.00-20.00           C  
ATOM    973  O   TYR    62     -12.793 -33.964 -20.682  0.00-20.00           O  
ATOM    974  N   ILE    63     -11.074 -32.587 -21.016  0.00-20.00           N  
ATOM    975  H   ILE    63     -10.159 -32.316 -21.461  0.00-20.00           H  
ATOM    976  CA  ILE    63     -11.720 -31.308 -20.761  0.00-20.00           C  
ATOM    977  HA  ILE    63     -12.799 -31.447 -20.407  0.00-20.00           H  
ATOM    978  CB  ILE    63     -10.908 -30.559 -19.602  0.00-20.00           C  
ATOM    979  HB  ILE    63      -9.969 -30.153 -20.032  0.00-20.00           H  
ATOM    980  CG2 ILE    63     -11.673 -29.339 -19.007  0.00-20.00           C  
ATOM    981 HG21 ILE    63     -11.882 -28.551 -19.724  0.00-20.00           H  
ATOM    982 HG22 ILE    63     -11.144 -28.951 -18.130  0.00-20.00           H  
ATOM    983 HG23 ILE    63     -12.592 -29.654 -18.656  0.00-20.00           H  
ATOM    984  CG1 ILE    63     -10.551 -31.552 -18.496  0.00-20.00           C  
ATOM    985 HG12 ILE    63      -9.946 -32.440 -18.707  0.00-20.00           H  
ATOM    986 HG13 ILE    63      -9.932 -30.933 -17.803  0.00-20.00           H  
ATOM    987  CD1 ILE    63     -11.736 -32.015 -17.637  0.00-20.00           C  
ATOM    988 HD11 ILE    63     -12.132 -31.270 -17.003  0.00-20.00           H  
ATOM    989 HD12 ILE    63     -11.325 -32.707 -16.883  0.00-20.00           H  
ATOM    990 HD13 ILE    63     -12.478 -32.636 -18.238  0.00-20.00           H  
ATOM    991  C   ILE    63     -11.728 -30.434 -22.029  0.00-20.00           C  
ATOM    992  O   ILE    63     -10.754 -30.247 -22.738  0.00-20.00           O  
ATOM    993  N   GLN    64     -12.942 -29.897 -22.445  0.00-20.00           N  
ATOM    994  H   GLN    64     -13.856 -30.255 -22.227  0.00-20.00           H  
ATOM    995  CA  GLN    64     -13.058 -28.879 -23.440  0.00-20.00           C  
ATOM    996  HA  GLN    64     -12.057 -28.606 -23.694  0.00-20.00           H  
ATOM    997  CB  GLN    64     -13.806 -29.378 -24.679  0.00-20.00           C  
ATOM    998  HB2 GLN    64     -13.089 -30.082 -25.116  0.00-20.00           H  
ATOM    999  HB3 GLN    64     -14.752 -29.940 -24.509  0.00-20.00           H  
ATOM   1000  CG  GLN    64     -14.037 -28.177 -25.680  0.00-20.00           C  
ATOM   1001  HG2 GLN    64     -14.907 -27.602 -25.391  0.00-20.00           H  
ATOM   1002  HG3 GLN    64     -13.087 -27.632 -25.688  0.00-20.00           H  
ATOM   1003  CD  GLN    64     -14.258 -28.596 -27.208  0.00-20.00           C  
ATOM   1004  OE1 GLN    64     -13.928 -29.652 -27.703  0.00-20.00           O  
ATOM   1005  NE2 GLN    64     -14.723 -27.600 -28.025  0.00-20.00           N  
ATOM   1006 HE21 GLN    64     -15.593 -27.100 -27.848  0.00-20.00           H  
ATOM   1007 HE22 GLN    64     -14.270 -27.551 -28.941  0.00-20.00           H  
ATOM   1008  C   GLN    64     -13.757 -27.678 -22.697  0.00-20.00           C  
ATOM   1009  O   GLN    64     -14.832 -27.861 -22.254  0.00-20.00           O  
ATOM   1010  N   VAL    65     -13.146 -26.468 -22.583  0.00-20.00           N  
ATOM   1011  H   VAL    65     -12.222 -26.377 -23.042  0.00-20.00           H  
ATOM   1012  CA  VAL    65     -13.785 -25.245 -22.233  0.00-20.00           C  
ATOM   1013  HA  VAL    65     -14.880 -25.388 -22.085  0.00-20.00           H  
ATOM   1014  CB  VAL    65     -13.277 -24.689 -20.893  0.00-20.00           C  
ATOM   1015  HB  VAL    65     -13.640 -23.630 -20.910  0.00-20.00           H  
ATOM   1016  CG1 VAL    65     -13.913 -25.388 -19.715  0.00-20.00           C  
ATOM   1017 HG11 VAL    65     -14.970 -25.076 -19.583  0.00-20.00           H  
ATOM   1018 HG12 VAL    65     -13.438 -25.266 -18.792  0.00-20.00           H  
ATOM   1019 HG13 VAL    65     -13.826 -26.454 -19.832  0.00-20.00           H  
ATOM   1020  CG2 VAL    65     -11.777 -24.733 -20.743  0.00-20.00           C  
ATOM   1021 HG21 VAL    65     -11.340 -24.055 -20.030  0.00-20.00           H  
ATOM   1022 HG22 VAL    65     -11.407 -24.565 -21.730  0.00-20.00           H  
ATOM   1023 HG23 VAL    65     -11.471 -25.758 -20.345  0.00-20.00           H  
ATOM   1024  C   VAL    65     -13.708 -24.375 -23.465  0.00-20.00           C  
ATOM   1025  O   VAL    65     -12.619 -24.071 -23.998  0.00-20.00           O  
ATOM   1026  N   GLY    66     -14.854 -23.941 -24.044  0.00-20.00           N  
ATOM   1027  H   GLY    66     -15.709 -24.194 -23.588  0.00-20.00           H  
ATOM   1028  CA  GLY    66     -14.894 -23.192 -25.310  0.00-20.00           C  
ATOM   1029  HA2 GLY    66     -15.959 -22.932 -25.512  0.00-20.00           H  
ATOM   1030  HA3 GLY    66     -14.349 -22.197 -25.340  0.00-20.00           H  
ATOM   1031  C   GLY    66     -14.396 -24.074 -26.449  0.00-20.00           C  
ATOM   1032  O   GLY    66     -14.911 -25.116 -26.845  0.00-20.00           O  
ATOM   1033  N   ASN    67     -13.261 -23.655 -26.966  0.00-20.00           N  
ATOM   1034  H   ASN    67     -12.905 -22.732 -26.604  0.00-20.00           H  
ATOM   1035  CA  ASN    67     -12.519 -24.329 -28.040  0.00-20.00           C  
ATOM   1036  HA  ASN    67     -13.184 -25.138 -28.379  0.00-20.00           H  
ATOM   1037  CB  ASN    67     -12.161 -23.369 -29.194  0.00-20.00           C  
ATOM   1038  HB2 ASN    67     -11.458 -23.853 -29.880  0.00-20.00           H  
ATOM   1039  HB3 ASN    67     -11.606 -22.530 -28.788  0.00-20.00           H  
ATOM   1040  CG  ASN    67     -13.477 -22.901 -29.842  0.00-20.00           C  
ATOM   1041  OD1 ASN    67     -14.005 -23.563 -30.734  0.00-20.00           O  
ATOM   1042  ND2 ASN    67     -13.936 -21.701 -29.468  0.00-20.00           N  
ATOM   1043 HD21 ASN    67     -13.343 -21.061 -29.001  0.00-20.00           H  
ATOM   1044 HD22 ASN    67     -14.770 -21.343 -29.735  0.00-20.00           H  
ATOM   1045  C   ASN    67     -11.175 -25.003 -27.490  0.00-20.00           C  
ATOM   1046  O   ASN    67     -10.460 -25.677 -28.229  0.00-20.00           O  
ATOM   1047  N   THR    68     -10.815 -24.877 -26.196  0.00-20.00           N  
ATOM   1048  H   THR    68     -11.429 -24.305 -25.645  0.00-20.00           H  
ATOM   1049  CA  THR    68      -9.469 -25.192 -25.663  0.00-20.00           C  
ATOM   1050  HA  THR    68      -8.810 -25.283 -26.481  0.00-20.00           H  
ATOM   1051  CB  THR    68      -8.964 -24.237 -24.597  0.00-20.00           C  
ATOM   1052  HB  THR    68      -9.604 -24.096 -23.729  0.00-20.00           H  
ATOM   1053  CG2 THR    68      -7.542 -24.534 -24.236  0.00-20.00           C  
ATOM   1054 HG21 THR    68      -6.867 -24.553 -25.044  0.00-20.00           H  
ATOM   1055 HG22 THR    68      -7.157 -23.891 -23.426  0.00-20.00           H  
ATOM   1056 HG23 THR    68      -7.453 -25.487 -23.793  0.00-20.00           H  
ATOM   1057  OG1 THR    68      -8.922 -22.922 -25.112  0.00-20.00           O  
ATOM   1058  HG1 THR    68      -8.314 -22.965 -25.883  0.00-20.00           H  
ATOM   1059  C   THR    68      -9.592 -26.658 -25.163  0.00-20.00           C  
ATOM   1060  O   THR    68     -10.359 -26.929 -24.281  0.00-20.00           O  
ATOM   1061  N   ARN    69      -8.928 -27.633 -25.787  0.00-20.00           N  
ATOM   1062  H   ARN    69      -8.300 -27.385 -26.589  0.00-20.00           H  
ATOM   1063  CA  ARN    69      -9.021 -29.061 -25.601  0.00-20.00           C  
ATOM   1064  HA  ARN    69      -9.804 -29.236 -24.959  0.00-20.00           H  
ATOM   1065  CB  ARN    69      -9.184 -29.757 -26.940  0.00-20.00           C  
ATOM   1066  HB2 ARN    69      -9.080 -30.887 -26.726  0.00-20.00           H  
ATOM   1067  HB3 ARN    69      -8.296 -29.566 -27.615  0.00-20.00           H  
ATOM   1068  CG  ARN    69     -10.544 -29.511 -27.640  0.00-20.00           C  
ATOM   1069  HG2 ARN    69     -11.425 -29.813 -27.010  0.00-20.00           H  
ATOM   1070  HG3 ARN    69     -10.649 -28.442 -27.803  0.00-20.00           H  
ATOM   1071  CD  ARN    69     -10.628 -30.072 -29.034  0.00-20.00           C  
ATOM   1072  HD2 ARN    69     -10.448 -31.154 -29.079  0.00-20.00           H  
ATOM   1073  HD3 ARN    69      -9.850 -29.635 -29.612  0.00-20.00           H  
ATOM   1074  NE  ARN    69     -11.898 -29.769 -29.579  0.00-20.00           N  
ATOM   1075  HE  ARN    69     -12.256 -30.539 -30.094  0.00-20.00           H  
ATOM   1076  CZ  ARN    69     -12.048 -28.506 -30.319  0.00-20.00           C  
ATOM   1077  NH1 ARN    69     -11.128 -27.697 -30.489  0.00-20.00           N  
ATOM   1078 HH11 ARN    69     -11.045 -27.401 -31.475  0.00-20.00           H  
ATOM   1079  NH2 ARN    69     -13.340 -28.239 -30.781  0.00-20.00           N  
ATOM   1080 HH21 ARN    69     -13.392 -27.539 -31.508  0.00-20.00           H  
ATOM   1081 HH22 ARN    69     -13.658 -29.093 -31.229  0.00-20.00           H  
ATOM   1082  C   ARN    69      -7.809 -29.573 -24.790  0.00-20.00           C  
ATOM   1083  O   ARN    69      -6.753 -29.748 -25.308  0.00-20.00           O  
ATOM   1084  N   THR    70      -8.054 -29.854 -23.488  0.00-20.00           N  
ATOM   1085  H   THR    70      -9.050 -29.707 -23.104  0.00-20.00           H  
ATOM   1086  CA  THR    70      -6.913 -30.441 -22.612  0.00-20.00           C  
ATOM   1087  HA  THR    70      -6.024 -30.626 -23.218  0.00-20.00           H  
ATOM   1088  CB  THR    70      -6.640 -29.397 -21.448  0.00-20.00           C  
ATOM   1089  HB  THR    70      -5.773 -29.719 -20.921  0.00-20.00           H  
ATOM   1090  CG2 THR    70      -6.307 -28.009 -21.991  0.00-20.00           C  
ATOM   1091 HG21 THR    70      -7.170 -27.543 -22.333  0.00-20.00           H  
ATOM   1092 HG22 THR    70      -5.984 -27.298 -21.285  0.00-20.00           H  
ATOM   1093 HG23 THR    70      -5.566 -28.009 -22.753  0.00-20.00           H  
ATOM   1094  OG1 THR    70      -7.662 -29.369 -20.534  0.00-20.00           O  
ATOM   1095  HG1 THR    70      -8.328 -28.852 -20.926  0.00-20.00           H  
ATOM   1096  C   THR    70      -7.368 -31.806 -22.090  0.00-20.00           C  
ATOM   1097  O   THR    70      -8.482 -32.235 -22.374  0.00-20.00           O  
ATOM   1098  N   ILE    71      -6.581 -32.407 -21.221  0.00-20.00           N  
ATOM   1099  H   ILE    71      -5.687 -32.046 -20.940  0.00-20.00           H  
ATOM   1100  CA  ILE    71      -6.880 -33.576 -20.295  0.00-20.00           C  
ATOM   1101  HA  ILE    71      -7.931 -33.772 -20.510  0.00-20.00           H  
ATOM   1102  CB  ILE    71      -6.040 -34.812 -20.699  0.00-20.00           C  
ATOM   1103  HB  ILE    71      -5.073 -34.510 -21.103  0.00-20.00           H  
ATOM   1104  CG2 ILE    71      -5.871 -35.836 -19.477  0.00-20.00           C  
ATOM   1105 HG21 ILE    71      -5.221 -35.387 -18.701  0.00-20.00           H  
ATOM   1106 HG22 ILE    71      -5.385 -36.765 -19.815  0.00-20.00           H  
ATOM   1107 HG23 ILE    71      -6.833 -36.084 -19.032  0.00-20.00           H  
ATOM   1108  CG1 ILE    71      -6.658 -35.468 -21.941  0.00-20.00           C  
ATOM   1109 HG12 ILE    71      -6.784 -34.661 -22.714  0.00-20.00           H  
ATOM   1110 HG13 ILE    71      -7.674 -35.894 -21.772  0.00-20.00           H  
ATOM   1111  CD1 ILE    71      -5.928 -36.661 -22.593  0.00-20.00           C  
ATOM   1112 HD11 ILE    71      -4.893 -36.568 -22.778  0.00-20.00           H  
ATOM   1113 HD12 ILE    71      -5.956 -37.572 -22.054  0.00-20.00           H  
ATOM   1114 HD13 ILE    71      -6.416 -36.899 -23.504  0.00-20.00           H  
ATOM   1115  C   ILE    71      -6.582 -32.967 -18.947  0.00-20.00           C  
ATOM   1116  O   ILE    71      -5.606 -32.234 -18.816  0.00-20.00           O  
ATOM   1117  N   ALA    72      -7.383 -33.292 -17.919  0.00-20.00           N  
ATOM   1118  H   ALA    72      -7.937 -34.185 -18.006  0.00-20.00           H  
ATOM   1119  CA  ALA    72      -7.081 -33.023 -16.500  0.00-20.00           C  
ATOM   1120  HA  ALA    72      -6.093 -32.519 -16.257  0.00-20.00           H  
ATOM   1121  CB  ALA    72      -8.088 -32.101 -16.013  0.00-20.00           C  
ATOM   1122  HB1 ALA    72      -8.359 -31.213 -16.616  0.00-20.00           H  
ATOM   1123  HB2 ALA    72      -9.104 -32.544 -15.820  0.00-20.00           H  
ATOM   1124  HB3 ALA    72      -7.826 -31.719 -15.053  0.00-20.00           H  
ATOM   1125  C   ALA    72      -7.032 -34.463 -15.900  0.00-20.00           C  
ATOM   1126  O   ALA    72      -7.786 -35.375 -16.303  0.00-20.00           O  
ATOM   1127  N   CYS    73      -6.073 -34.743 -15.005  0.00-20.00           N  
ATOM   1128  H   CYS    73      -5.274 -34.040 -14.799  0.00-20.00           H  
ATOM   1129  CA  CYS    73      -5.917 -36.005 -14.329  0.00-20.00           C  
ATOM   1130  HA  CYS    73      -6.966 -36.408 -14.052  0.00-20.00           H  
ATOM   1131  CB  CYS    73      -5.273 -37.082 -15.199  0.00-20.00           C  
ATOM   1132  HB2 CYS    73      -5.999 -37.295 -16.032  0.00-20.00           H  
ATOM   1133  HB3 CYS    73      -4.911 -38.050 -14.782  0.00-20.00           H  
ATOM   1134  SG  CYS    73      -3.744 -36.458 -16.021  0.00-20.00           S  
ATOM   1135  HG  CYS    73      -4.065 -35.189 -15.676  0.00-20.00           H  
ATOM   1136  C   CYS    73      -5.281 -35.778 -12.994  0.00-20.00           C  
ATOM   1137  O   CYS    73      -4.786 -34.680 -12.684  0.00-20.00           O  
ATOM   1138  N   GLN    74      -5.412 -36.824 -12.169  0.00-20.00           N  
ATOM   1139  H   GLN    74      -5.707 -37.647 -12.631  0.00-20.00           H  
ATOM   1140  CA  GLN    74      -4.668 -36.921 -10.968  0.00-20.00           C  
ATOM   1141  HA  GLN    74      -4.645 -35.939 -10.407  0.00-20.00           H  
ATOM   1142  CB  GLN    74      -5.344 -37.869  -9.912  0.00-20.00           C  
ATOM   1143  HB2 GLN    74      -4.772 -37.907  -8.946  0.00-20.00           H  
ATOM   1144  HB3 GLN    74      -6.294 -37.388  -9.670  0.00-20.00           H  
ATOM   1145  CG  GLN    74      -5.433 -39.376 -10.296  0.00-20.00           C  
ATOM   1146  HG2 GLN    74      -6.174 -39.529 -11.117  0.00-20.00           H  
ATOM   1147  HG3 GLN    74      -4.430 -39.706 -10.646  0.00-20.00           H  
ATOM   1148  CD  GLN    74      -5.849 -40.405  -9.259  0.00-20.00           C  
ATOM   1149  OE1 GLN    74      -6.426 -40.156  -8.166  0.00-20.00           O  
ATOM   1150  NE2 GLN    74      -5.754 -41.662  -9.723  0.00-20.00           N  
ATOM   1151 HE21 GLN    74      -5.290 -41.771 -10.578  0.00-20.00           H  
ATOM   1152 HE22 GLN    74      -6.368 -42.467  -9.418  0.00-20.00           H  
ATOM   1153  C   GLN    74      -3.285 -37.465 -11.398  0.00-20.00           C  
ATOM   1154  O   GLN    74      -3.124 -38.102 -12.438  0.00-20.00           O  
ATOM   1155  N   TYR    75      -2.425 -37.248 -10.397  0.00-20.00           N  
ATOM   1156  H   TYR    75      -2.861 -36.730  -9.644  0.00-20.00           H  
ATOM   1157  CA  TYR    75      -1.094 -37.942 -10.235  0.00-20.00           C  
ATOM   1158  HA  TYR    75      -0.417 -37.742 -11.099  0.00-20.00           H  
ATOM   1159  CB  TYR    75      -0.337 -37.506  -8.929  0.00-20.00           C  
ATOM   1160  HB2 TYR    75      -0.607 -36.439  -8.947  0.00-20.00           H  
ATOM   1161  HB3 TYR    75      -0.707 -37.989  -7.983  0.00-20.00           H  
ATOM   1162  CG  TYR    75       1.137 -37.538  -8.927  0.00-20.00           C  
ATOM   1163  CD1 TYR    75       1.871 -36.360  -9.064  0.00-20.00           C  
ATOM   1164  HD1 TYR    75       1.450 -35.426  -9.071  0.00-20.00           H  
ATOM   1165  CE1 TYR    75       3.258 -36.466  -9.151  0.00-20.00           C  
ATOM   1166  HE1 TYR    75       3.858 -35.604  -9.323  0.00-20.00           H  
ATOM   1167  CZ  TYR    75       3.901 -37.694  -9.079  0.00-20.00           C  
ATOM   1168  OH  TYR    75       5.217 -37.838  -9.093  0.00-20.00           O  
ATOM   1169  HH  TYR    75       5.680 -38.692  -8.885  0.00-20.00           H  
ATOM   1170  CE2 TYR    75       3.135 -38.854  -8.848  0.00-20.00           C  
ATOM   1171  HE2 TYR    75       3.643 -39.787  -8.659  0.00-20.00           H  
ATOM   1172  CD2 TYR    75       1.756 -38.770  -8.760  0.00-20.00           C  
ATOM   1173  HD2 TYR    75       1.159 -39.710  -8.590  0.00-20.00           H  
ATOM   1174  C   TYR    75      -1.365 -39.454 -10.261  0.00-20.00           C  
ATOM   1175  O   TYR    75      -2.250 -39.793  -9.472  0.00-20.00           O  
ATOM   1176  N   PRO    76      -0.658 -40.307 -11.024  0.00-20.00           N  
ATOM   1177  CD  PRO    76       0.468 -39.997 -11.875  0.00-20.00           C  
ATOM   1178  HD2 PRO    76       1.424 -39.534 -11.361  0.00-20.00           H  
ATOM   1179  HD3 PRO    76       0.123 -39.384 -12.745  0.00-20.00           H  
ATOM   1180  CG  PRO    76       1.034 -41.304 -12.381  0.00-20.00           C  
ATOM   1181  HG2 PRO    76       1.850 -41.622 -11.703  0.00-20.00           H  
ATOM   1182  HG3 PRO    76       1.486 -41.040 -13.349  0.00-20.00           H  
ATOM   1183  CB  PRO    76      -0.123 -42.189 -12.347  0.00-20.00           C  
ATOM   1184  HB2 PRO    76       0.047 -43.205 -12.507  0.00-20.00           H  
ATOM   1185  HB3 PRO    76      -0.767 -41.919 -13.169  0.00-20.00           H  
ATOM   1186  CA  PRO    76      -1.009 -41.725 -11.128  0.00-20.00           C  
ATOM   1187  HA  PRO    76      -2.106 -41.930 -11.410  0.00-20.00           H  
ATOM   1188  C   PRO    76      -0.681 -42.521  -9.844  0.00-20.00           C  
ATOM   1189  O   PRO    76       0.242 -42.110  -9.130  0.00-20.00           O  
ATOM   1190  N   LEU    77      -1.515 -43.531  -9.535  0.00-20.00           N  
ATOM   1191  H   LEU    77      -2.243 -43.763 -10.209  0.00-20.00           H  
ATOM   1192  CA  LEU    77      -1.142 -44.528  -8.515  0.00-20.00           C  
ATOM   1193  HA  LEU    77      -0.820 -43.925  -7.664  0.00-20.00           H  
ATOM   1194  CB  LEU    77      -2.445 -45.402  -8.220  0.00-20.00           C  
ATOM   1195  HB2 LEU    77      -2.269 -46.330  -7.710  0.00-20.00           H  
ATOM   1196  HB3 LEU    77      -2.785 -45.716  -9.111  0.00-20.00           H  
ATOM   1197  CG  LEU    77      -3.559 -44.648  -7.420  0.00-20.00           C  
ATOM   1198  HG  LEU    77      -3.559 -43.575  -7.673  0.00-20.00           H  
ATOM   1199  CD1 LEU    77      -5.022 -45.185  -7.684  0.00-20.00           C  
ATOM   1200 HD11 LEU    77      -5.042 -46.323  -7.447  0.00-20.00           H  
ATOM   1201 HD12 LEU    77      -5.727 -44.715  -7.001  0.00-20.00           H  
ATOM   1202 HD13 LEU    77      -5.251 -45.162  -8.775  0.00-20.00           H  
ATOM   1203  CD2 LEU    77      -3.235 -44.801  -5.931  0.00-20.00           C  
ATOM   1204 HD21 LEU    77      -3.457 -45.745  -5.575  0.00-20.00           H  
ATOM   1205 HD22 LEU    77      -3.970 -44.154  -5.379  0.00-20.00           H  
ATOM   1206 HD23 LEU    77      -2.172 -44.586  -5.683  0.00-20.00           H  
ATOM   1207  C   LEU    77      -0.150 -45.525  -9.137  0.00-20.00           C  
ATOM   1208  O   LEU    77      -0.150 -45.692 -10.382  0.00-20.00           O  
ATOM   1209  N   GLN    78       0.756 -46.153  -8.424  0.00-20.00           N  
ATOM   1210  H   GLN    78       0.779 -45.780  -7.540  0.00-20.00           H  
ATOM   1211  CA  GLN    78       1.824 -47.075  -8.834  0.00-20.00           C  
ATOM   1212  HA  GLN    78       2.501 -46.569  -9.350  0.00-20.00           H  
ATOM   1213  CB  GLN    78       2.580 -47.644  -7.596  0.00-20.00           C  
ATOM   1214  HB2 GLN    78       2.488 -48.734  -7.560  0.00-20.00           H  
ATOM   1215  HB3 GLN    78       2.010 -47.249  -6.722  0.00-20.00           H  
ATOM   1216  CG  GLN    78       4.022 -47.205  -7.386  0.00-20.00           C  
ATOM   1217  HG2 GLN    78       4.199 -46.206  -7.812  0.00-20.00           H  
ATOM   1218  HG3 GLN    78       4.227 -47.193  -6.254  0.00-20.00           H  
ATOM   1219  CD  GLN    78       4.932 -48.325  -7.907  0.00-20.00           C  
ATOM   1220  OE1 GLN    78       5.476 -48.222  -9.014  0.00-20.00           O  
ATOM   1221  NE2 GLN    78       5.143 -49.230  -7.013  0.00-20.00           N  
ATOM   1222 HE21 GLN    78       5.869 -49.969  -7.257  0.00-20.00           H  
ATOM   1223 HE22 GLN    78       4.612 -49.172  -6.072  0.00-20.00           H  
ATOM   1224  C   GLN    78       1.388 -48.194  -9.788  0.00-20.00           C  
ATOM   1225  O   GLN    78       2.105 -48.529 -10.668  0.00-20.00           O  
ATOM   1226  N   SER    79       0.194 -48.646  -9.512  0.00-20.00           N  
ATOM   1227  H   SER    79      -0.163 -48.190  -8.679  0.00-20.00           H  
ATOM   1228  CA  SER    79      -0.449 -49.625 -10.372  0.00-20.00           C  
ATOM   1229  HA  SER    79       0.193 -50.387 -10.690  0.00-20.00           H  
ATOM   1230  CB  SER    79      -1.712 -50.172  -9.574  0.00-20.00           C  
ATOM   1231  HB2 SER    79      -2.356 -50.722 -10.189  0.00-20.00           H  
ATOM   1232  HB3 SER    79      -1.296 -50.753  -8.766  0.00-20.00           H  
ATOM   1233  OG  SER    79      -2.556 -49.166  -9.075  0.00-20.00           O  
ATOM   1234  HG  SER    79      -2.115 -48.710  -8.400  0.00-20.00           H  
ATOM   1235  C   SER    79      -1.027 -48.930 -11.694  0.00-20.00           C  
ATOM   1236  O   SER    79      -1.516 -49.724 -12.509  0.00-20.00           O  
ATOM   1237  N   GLN    80      -1.011 -47.617 -11.853  0.00-20.00           N  
ATOM   1238  H   GLN    80      -0.621 -46.998 -11.082  0.00-20.00           H  
ATOM   1239  CA  GLN    80      -1.582 -46.983 -13.032  0.00-20.00           C  
ATOM   1240  HA  GLN    80      -2.389 -47.517 -13.592  0.00-20.00           H  
ATOM   1241  CB  GLN    80      -2.403 -45.704 -12.715  0.00-20.00           C  
ATOM   1242  HB2 GLN    80      -2.852 -45.255 -13.684  0.00-20.00           H  
ATOM   1243  HB3 GLN    80      -1.746 -44.996 -12.263  0.00-20.00           H  
ATOM   1244  CG  GLN    80      -3.630 -46.180 -11.852  0.00-20.00           C  
ATOM   1245  HG2 GLN    80      -4.145 -46.893 -12.437  0.00-20.00           H  
ATOM   1246  HG3 GLN    80      -3.189 -46.444 -10.883  0.00-20.00           H  
ATOM   1247  CD  GLN    80      -4.530 -44.987 -11.559  0.00-20.00           C  
ATOM   1248  OE1 GLN    80      -4.112 -43.844 -11.500  0.00-20.00           O  
ATOM   1249  NE2 GLN    80      -5.870 -45.197 -11.525  0.00-20.00           N  
ATOM   1250 HE21 GLN    80      -6.296 -45.875 -12.162  0.00-20.00           H  
ATOM   1251 HE22 GLN    80      -6.386 -44.368 -11.175  0.00-20.00           H  
ATOM   1252  C   GLN    80      -0.566 -46.582 -14.082  0.00-20.00           C  
ATOM   1253  O   GLN    80      -1.035 -46.059 -15.136  0.00-20.00           O  
ATOM   1254  N   LEU    81       0.704 -46.741 -13.801  0.00-20.00           N  
ATOM   1255  H   LEU    81       0.920 -47.397 -13.082  0.00-20.00           H  
ATOM   1256  CA  LEU    81       1.818 -46.134 -14.546  0.00-20.00           C  
ATOM   1257  HA  LEU    81       1.613 -45.069 -14.781  0.00-20.00           H  
ATOM   1258  CB  LEU    81       3.164 -46.284 -13.827  0.00-20.00           C  
ATOM   1259  HB2 LEU    81       3.945 -45.928 -14.515  0.00-20.00           H  
ATOM   1260  HB3 LEU    81       3.330 -47.343 -13.714  0.00-20.00           H  
ATOM   1261  CG  LEU    81       3.278 -45.298 -12.637  0.00-20.00           C  
ATOM   1262  HG  LEU    81       2.423 -45.363 -11.998  0.00-20.00           H  
ATOM   1263  CD1 LEU    81       4.444 -45.568 -11.723  0.00-20.00           C  
ATOM   1264 HD11 LEU    81       4.363 -46.451 -11.162  0.00-20.00           H  
ATOM   1265 HD12 LEU    81       4.504 -44.845 -10.899  0.00-20.00           H  
ATOM   1266 HD13 LEU    81       5.370 -45.358 -12.292  0.00-20.00           H  
ATOM   1267  CD2 LEU    81       3.380 -43.813 -12.968  0.00-20.00           C  
ATOM   1268 HD21 LEU    81       4.278 -43.647 -13.547  0.00-20.00           H  
ATOM   1269 HD22 LEU    81       3.559 -43.160 -12.074  0.00-20.00           H  
ATOM   1270 HD23 LEU    81       2.456 -43.473 -13.471  0.00-20.00           H  
ATOM   1271  C   LEU    81       1.910 -46.647 -15.991  0.00-20.00           C  
ATOM   1272  O   LEU    81       2.025 -45.863 -16.913  0.00-20.00           O  
ATOM   1273  N   GLH    82       1.722 -47.935 -16.220  0.00-20.00           N  
ATOM   1274  H   GLH    82       1.497 -48.592 -15.494  0.00-20.00           H  
ATOM   1275  CA  GLH    82       1.729 -48.488 -17.554  0.00-20.00           C  
ATOM   1276  HA  GLH    82       2.687 -48.153 -17.971  0.00-20.00           H  
ATOM   1277  CB  GLH    82       1.681 -50.023 -17.531  0.00-20.00           C  
ATOM   1278  HB2 GLH    82       2.402 -50.384 -16.802  0.00-20.00           H  
ATOM   1279  HB3 GLH    82       0.646 -50.381 -17.343  0.00-20.00           H  
ATOM   1280  CG  GLH    82       2.087 -50.544 -18.884  0.00-20.00           C  
ATOM   1281  HG2 GLH    82       1.539 -49.934 -19.679  0.00-20.00           H  
ATOM   1282  HG3 GLH    82       3.152 -50.343 -19.087  0.00-20.00           H  
ATOM   1283  CD  GLH    82       1.848 -52.026 -19.050  0.00-20.00           C  
ATOM   1284  OE1 GLH    82       0.567 -52.500 -19.090  0.00-20.00           O  
ATOM   1285  OE2 GLH    82       2.803 -52.766 -19.130  0.00-20.00           O  
ATOM   1286  HE1 GLH    82       0.065 -51.968 -19.664  0.00-20.00           H  
ATOM   1287  C   GLH    82       0.691 -47.888 -18.521  0.00-20.00           C  
ATOM   1288  O   GLH    82       1.053 -47.263 -19.547  0.00-20.00           O  
ATOM   1289  N   SER    83      -0.572 -47.868 -18.077  0.00-20.00           N  
ATOM   1290  H   SER    83      -0.811 -48.183 -17.147  0.00-20.00           H  
ATOM   1291  CA  SER    83      -1.709 -47.202 -18.759  0.00-20.00           C  
ATOM   1292  HA  SER    83      -1.809 -47.473 -19.860  0.00-20.00           H  
ATOM   1293  CB  SER    83      -3.054 -47.576 -18.007  0.00-20.00           C  
ATOM   1294  HB2 SER    83      -3.936 -47.083 -18.449  0.00-20.00           H  
ATOM   1295  HB3 SER    83      -3.097 -47.221 -16.978  0.00-20.00           H  
ATOM   1296  OG  SER    83      -3.118 -48.998 -18.025  0.00-20.00           O  
ATOM   1297  HG  SER    83      -2.674 -49.291 -18.813  0.00-20.00           H  
ATOM   1298  C   SER    83      -1.588 -45.689 -18.792  0.00-20.00           C  
ATOM   1299  O   SER    83      -1.903 -45.107 -19.842  0.00-20.00           O  
ATOM   1300  N   HIE    84      -0.956 -45.088 -17.807  0.00-20.00           N  
ATOM   1301  H   HIE    84      -0.803 -45.449 -16.899  0.00-20.00           H  
ATOM   1302  CA  HIE    84      -0.695 -43.642 -17.745  0.00-20.00           C  
ATOM   1303  HA  HIE    84      -1.618 -43.171 -18.021  0.00-20.00           H  
ATOM   1304  CB  HIE    84      -0.166 -43.112 -16.416  0.00-20.00           C  
ATOM   1305  HB2 HIE    84       0.774 -43.546 -16.229  0.00-20.00           H  
ATOM   1306  HB3 HIE    84      -0.914 -43.496 -15.675  0.00-20.00           H  
ATOM   1307  CG  HIE    84      -0.183 -41.689 -16.091  0.00-20.00           C  
ATOM   1308  ND1 HIE    84      -1.256 -40.883 -15.690  0.00-20.00           N  
ATOM   1309  CE1 HIE    84      -0.826 -39.630 -15.441  0.00-20.00           C  
ATOM   1310  HE1 HIE    84      -1.485 -38.703 -15.384  0.00-20.00           H  
ATOM   1311  NE2 HIE    84       0.444 -39.556 -15.678  0.00-20.00           N  
ATOM   1312  HE2 HIE    84       1.166 -38.821 -15.581  0.00-20.00           H  
ATOM   1313  CD2 HIE    84       0.892 -40.878 -15.994  0.00-20.00           C  
ATOM   1314  HD2 HIE    84       1.878 -41.156 -16.026  0.00-20.00           H  
ATOM   1315  C   HIE    84       0.202 -43.158 -18.877  0.00-20.00           C  
ATOM   1316  O   HIE    84      -0.088 -42.163 -19.520  0.00-20.00           O  
ATOM   1317  N   PHE    85       1.242 -43.979 -19.112  0.00-20.00           N  
ATOM   1318  H   PHE    85       1.380 -44.795 -18.521  0.00-20.00           H  
ATOM   1319  CA  PHE    85       2.171 -43.886 -20.212  0.00-20.00           C  
ATOM   1320  HA  PHE    85       2.349 -42.827 -20.173  0.00-20.00           H  
ATOM   1321  CB  PHE    85       3.484 -44.585 -19.971  0.00-20.00           C  
ATOM   1322  HB2 PHE    85       4.139 -44.735 -20.869  0.00-20.00           H  
ATOM   1323  HB3 PHE    85       3.186 -45.566 -19.619  0.00-20.00           H  
ATOM   1324  CG  PHE    85       4.484 -43.876 -19.067  0.00-20.00           C  
ATOM   1325  CD1 PHE    85       4.955 -44.670 -18.047  0.00-20.00           C  
ATOM   1326  HD1 PHE    85       4.665 -45.669 -17.857  0.00-20.00           H  
ATOM   1327  CE1 PHE    85       5.909 -44.111 -17.161  0.00-20.00           C  
ATOM   1328  HE1 PHE    85       6.248 -44.726 -16.299  0.00-20.00           H  
ATOM   1329  CZ  PHE    85       6.335 -42.738 -17.333  0.00-20.00           C  
ATOM   1330  HZ  PHE    85       7.013 -42.183 -16.653  0.00-20.00           H  
ATOM   1331  CE2 PHE    85       5.761 -41.976 -18.357  0.00-20.00           C  
ATOM   1332  HE2 PHE    85       6.037 -40.911 -18.466  0.00-20.00           H  
ATOM   1333  CD2 PHE    85       4.870 -42.520 -19.229  0.00-20.00           C  
ATOM   1334  HD2 PHE    85       4.291 -41.989 -19.971  0.00-20.00           H  
ATOM   1335  C   PHE    85       1.567 -44.099 -21.644  0.00-20.00           C  
ATOM   1336  O   PHE    85       1.894 -43.319 -22.563  0.00-20.00           O  
ATOM   1337  N   ARN    86       0.723 -45.162 -21.799  0.00-20.00           N  
ATOM   1338  H   ARN    86       0.556 -45.649 -20.936  0.00-20.00           H  
ATOM   1339  CA  ARN    86       0.013 -45.482 -23.013  0.00-20.00           C  
ATOM   1340  HA  ARN    86       0.721 -45.560 -23.819  0.00-20.00           H  
ATOM   1341  CB  ARN    86      -0.860 -46.692 -22.874  0.00-20.00           C  
ATOM   1342  HB2 ARN    86      -1.538 -46.536 -22.039  0.00-20.00           H  
ATOM   1343  HB3 ARN    86      -1.544 -46.664 -23.696  0.00-20.00           H  
ATOM   1344  CG  ARN    86      -0.138 -47.963 -22.835  0.00-20.00           C  
ATOM   1345  HG2 ARN    86       0.951 -47.810 -22.749  0.00-20.00           H  
ATOM   1346  HG3 ARN    86      -0.418 -48.454 -21.899  0.00-20.00           H  
ATOM   1347  CD  ARN    86      -0.487 -48.855 -24.032  0.00-20.00           C  
ATOM   1348  HD2 ARN    86      -0.336 -48.310 -24.951  0.00-20.00           H  
ATOM   1349  HD3 ARN    86      -1.519 -49.264 -23.914  0.00-20.00           H  
ATOM   1350  NE  ARN    86       0.415 -50.014 -23.901  0.00-20.00           N  
ATOM   1351  HE  ARN    86       1.386 -49.692 -24.097  0.00-20.00           H  
ATOM   1352  CZ  ARN    86       0.340 -50.814 -22.752  0.00-20.00           C  
ATOM   1353  NH1 ARN    86      -0.481 -50.627 -21.831  0.00-20.00           N  
ATOM   1354 HH11 ARN    86      -0.270 -50.998 -20.958  0.00-20.00           H  
ATOM   1355  NH2 ARN    86       1.390 -51.785 -22.597  0.00-20.00           N  
ATOM   1356 HH21 ARN    86       1.185 -52.625 -23.097  0.00-20.00           H  
ATOM   1357 HH22 ARN    86       2.274 -51.444 -22.954  0.00-20.00           H  
ATOM   1358  C   ARN    86      -0.944 -44.336 -23.445  0.00-20.00           C  
ATOM   1359  O   ARN    86      -0.944 -44.049 -24.672  0.00-20.00           O  
ATOM   1360  N   MET    87      -1.744 -43.723 -22.580  0.00-20.00           N  
ATOM   1361  H   MET    87      -1.525 -44.123 -21.624  0.00-20.00           H  
ATOM   1362  CA  MET    87      -2.426 -42.393 -22.680  0.00-20.00           C  
ATOM   1363  HA  MET    87      -3.210 -42.627 -23.443  0.00-20.00           H  
ATOM   1364  CB  MET    87      -2.992 -41.979 -21.261  0.00-20.00           C  
ATOM   1365  HB2 MET    87      -3.616 -42.757 -20.901  0.00-20.00           H  
ATOM   1366  HB3 MET    87      -2.072 -41.845 -20.673  0.00-20.00           H  
ATOM   1367  CG  MET    87      -3.856 -40.686 -21.247  0.00-20.00           C  
ATOM   1368  HG2 MET    87      -4.648 -40.932 -21.992  0.00-20.00           H  
ATOM   1369  HG3 MET    87      -3.213 -39.829 -21.582  0.00-20.00           H  
ATOM   1370  SD  MET    87      -4.522 -40.229 -19.588  0.00-20.00           S  
ATOM   1371  CE  MET    87      -3.019 -39.570 -18.831  0.00-20.00           C  
ATOM   1372  HE1 MET    87      -2.216 -40.301 -18.778  0.00-20.00           H  
ATOM   1373  HE2 MET    87      -3.144 -39.222 -17.771  0.00-20.00           H  
ATOM   1374  HE3 MET    87      -2.666 -38.708 -19.417  0.00-20.00           H  
ATOM   1375  C   MET    87      -1.479 -41.268 -23.184  0.00-20.00           C  
ATOM   1376  O   MET    87      -1.964 -40.329 -23.907  0.00-20.00           O  
ATOM   1377  N   LEU    88      -0.202 -41.262 -22.785  0.00-20.00           N  
ATOM   1378  H   LEU    88       0.204 -42.101 -22.317  0.00-20.00           H  
ATOM   1379  CA  LEU    88       0.741 -40.133 -23.056  0.00-20.00           C  
ATOM   1380  HA  LEU    88       0.159 -39.269 -22.904  0.00-20.00           H  
ATOM   1381  CB  LEU    88       1.898 -40.252 -22.097  0.00-20.00           C  
ATOM   1382  HB2 LEU    88       1.746 -40.950 -21.306  0.00-20.00           H  
ATOM   1383  HB3 LEU    88       2.734 -40.679 -22.544  0.00-20.00           H  
ATOM   1384  CG  LEU    88       2.300 -38.819 -21.626  0.00-20.00           C  
ATOM   1385  HG  LEU    88       2.405 -38.086 -22.364  0.00-20.00           H  
ATOM   1386  CD1 LEU    88       1.355 -38.285 -20.531  0.00-20.00           C  
ATOM   1387 HD11 LEU    88       1.235 -39.032 -19.756  0.00-20.00           H  
ATOM   1388 HD12 LEU    88       0.346 -38.025 -20.852  0.00-20.00           H  
ATOM   1389 HD13 LEU    88       1.801 -37.355 -20.166  0.00-20.00           H  
ATOM   1390  CD2 LEU    88       3.740 -38.897 -21.008  0.00-20.00           C  
ATOM   1391 HD21 LEU    88       4.433 -38.853 -21.791  0.00-20.00           H  
ATOM   1392 HD22 LEU    88       3.865 -39.780 -20.437  0.00-20.00           H  
ATOM   1393 HD23 LEU    88       3.985 -37.962 -20.445  0.00-20.00           H  
ATOM   1394  C   LEU    88       1.207 -40.216 -24.502  0.00-20.00           C  
ATOM   1395  O   LEU    88       1.155 -39.211 -25.261  0.00-20.00           O  
ATOM   1396  N   ALA    89       1.434 -41.453 -24.957  0.00-20.00           N  
ATOM   1397  H   ALA    89       1.295 -42.168 -24.275  0.00-20.00           H  
ATOM   1398  CA  ALA    89       1.952 -41.741 -26.255  0.00-20.00           C  
ATOM   1399  HA  ALA    89       2.635 -40.944 -26.475  0.00-20.00           H  
ATOM   1400  CB  ALA    89       2.707 -43.070 -26.210  0.00-20.00           C  
ATOM   1401  HB1 ALA    89       2.255 -43.883 -25.675  0.00-20.00           H  
ATOM   1402  HB2 ALA    89       3.637 -42.921 -25.694  0.00-20.00           H  
ATOM   1403  HB3 ALA    89       3.027 -43.295 -27.220  0.00-20.00           H  
ATOM   1404  C   ALA    89       0.883 -41.741 -27.297  0.00-20.00           C  
ATOM   1405  O   ALA    89       1.149 -41.112 -28.340  0.00-20.00           O  
ATOM   1406  N   GLH    90      -0.239 -42.439 -27.098  0.00-20.00           N  
ATOM   1407  H   GLH    90      -0.510 -42.611 -26.139  0.00-20.00           H  
ATOM   1408  CA  GLH    90      -1.241 -42.438 -28.138  0.00-20.00           C  
ATOM   1409  HA  GLH    90      -0.661 -42.611 -29.052  0.00-20.00           H  
ATOM   1410  CB  GLH    90      -2.170 -43.628 -28.086  0.00-20.00           C  
ATOM   1411  HB2 GLH    90      -1.572 -44.518 -28.450  0.00-20.00           H  
ATOM   1412  HB3 GLH    90      -2.908 -43.406 -28.860  0.00-20.00           H  
ATOM   1413  CG  GLH    90      -2.872 -43.897 -26.779  0.00-20.00           C  
ATOM   1414  HG2 GLH    90      -2.126 -43.840 -25.971  0.00-20.00           H  
ATOM   1415  HG3 GLH    90      -3.709 -43.132 -26.605  0.00-20.00           H  
ATOM   1416  CD  GLH    90      -3.545 -45.232 -26.754  0.00-20.00           C  
ATOM   1417  OE1 GLH    90      -2.789 -46.300 -27.062  0.00-20.00           O  
ATOM   1418  OE2 GLH    90      -4.748 -45.303 -26.481  0.00-20.00           O  
ATOM   1419  HE1 GLH    90      -1.867 -46.222 -26.835  0.00-20.00           H  
ATOM   1420  C   GLH    90      -1.930 -41.152 -28.274  0.00-20.00           C  
ATOM   1421  O   GLH    90      -2.567 -40.873 -29.303  0.00-20.00           O  
ATOM   1422  N   ASN    91      -1.835 -40.324 -27.263  0.00-20.00           N  
ATOM   1423  H   ASN    91      -1.131 -40.444 -26.522  0.00-20.00           H  
ATOM   1424  CA  ASN    91      -2.417 -38.954 -27.436  0.00-20.00           C  
ATOM   1425  HA  ASN    91      -3.420 -39.098 -27.920  0.00-20.00           H  
ATOM   1426  CB  ASN    91      -2.514 -38.321 -26.021  0.00-20.00           C  
ATOM   1427  HB2 ASN    91      -1.493 -38.531 -25.605  0.00-20.00           H  
ATOM   1428  HB3 ASN    91      -3.376 -38.707 -25.387  0.00-20.00           H  
ATOM   1429  CG  ASN    91      -2.897 -36.806 -26.059  0.00-20.00           C  
ATOM   1430  OD1 ASN    91      -3.864 -36.400 -26.682  0.00-20.00           O  
ATOM   1431  ND2 ASN    91      -2.122 -36.102 -25.306  0.00-20.00           N  
ATOM   1432 HD21 ASN    91      -2.234 -35.095 -24.965  0.00-20.00           H  
ATOM   1433 HD22 ASN    91      -1.221 -36.476 -24.913  0.00-20.00           H  
ATOM   1434  C   ASN    91      -1.409 -38.186 -28.358  0.00-20.00           C  
ATOM   1435  O   ASN    91      -1.671 -37.064 -28.832  0.00-20.00           O  
ATOM   1436  N   ARN    92      -0.192 -38.717 -28.352  0.00-20.00           N  
ATOM   1437  H   ARN    92      -0.044 -39.717 -28.286  0.00-20.00           H  
ATOM   1438  CA  ARN    92       0.947 -37.904 -28.867  0.00-20.00           C  
ATOM   1439  HA  ARN    92       1.845 -38.408 -28.719  0.00-20.00           H  
ATOM   1440  CB  ARN    92       0.587 -37.572 -30.344  0.00-20.00           C  
ATOM   1441  HB2 ARN    92       0.992 -36.585 -30.600  0.00-20.00           H  
ATOM   1442  HB3 ARN    92      -0.475 -37.575 -30.500  0.00-20.00           H  
ATOM   1443  CG  ARN    92       1.168 -38.615 -31.310  0.00-20.00           C  
ATOM   1444  HG2 ARN    92       1.336 -38.219 -32.273  0.00-20.00           H  
ATOM   1445  HG3 ARN    92       2.150 -38.935 -30.956  0.00-20.00           H  
ATOM   1446  CD  ARN    92       0.319 -39.793 -31.453  0.00-20.00           C  
ATOM   1447  HD2 ARN    92       0.135 -40.249 -30.468  0.00-20.00           H  
ATOM   1448  HD3 ARN    92      -0.587 -39.426 -31.839  0.00-20.00           H  
ATOM   1449  NE  ARN    92       0.976 -40.726 -32.347  0.00-20.00           N  
ATOM   1450  HE  ARN    92       0.528 -40.756 -33.279  0.00-20.00           H  
ATOM   1451  CZ  ARN    92       1.179 -42.098 -31.874  0.00-20.00           C  
ATOM   1452  NH1 ARN    92       1.006 -42.441 -30.661  0.00-20.00           N  
ATOM   1453 HH11 ARN    92       1.564 -41.963 -29.973  0.00-20.00           H  
ATOM   1454  NH2 ARN    92       1.711 -42.994 -32.816  0.00-20.00           N  
ATOM   1455 HH21 ARN    92       1.474 -42.846 -33.771  0.00-20.00           H  
ATOM   1456 HH22 ARN    92       1.422 -43.897 -32.615  0.00-20.00           H  
ATOM   1457  C   ARN    92       1.139 -36.575 -28.192  0.00-20.00           C  
ATOM   1458  O   ARN    92       1.099 -35.579 -28.842  0.00-20.00           O  
ATOM   1459  N   THR    93       1.224 -36.626 -26.873  0.00-20.00           N  
ATOM   1460  H   THR    93       1.426 -37.514 -26.341  0.00-20.00           H  
ATOM   1461  CA  THR    93       1.178 -35.519 -25.869  0.00-20.00           C  
ATOM   1462  HA  THR    93       0.135 -35.208 -25.796  0.00-20.00           H  
ATOM   1463  CB  THR    93       1.449 -36.117 -24.538  0.00-20.00           C  
ATOM   1464  HB  THR    93       2.327 -36.739 -24.438  0.00-20.00           H  
ATOM   1465  CG2 THR    93       1.527 -35.150 -23.322  0.00-20.00           C  
ATOM   1466 HG21 THR    93       1.678 -35.591 -22.339  0.00-20.00           H  
ATOM   1467 HG22 THR    93       0.567 -34.499 -23.064  0.00-20.00           H  
ATOM   1468 HG23 THR    93       2.311 -34.375 -23.505  0.00-20.00           H  
ATOM   1469  OG1 THR    93       0.301 -36.882 -24.228  0.00-20.00           O  
ATOM   1470  HG1 THR    93       0.517 -37.763 -24.483  0.00-20.00           H  
ATOM   1471  C   THR    93       2.188 -34.410 -26.243  0.00-20.00           C  
ATOM   1472  O   THR    93       3.402 -34.584 -26.197  0.00-20.00           O  
ATOM   1473  N   PRO    94       1.640 -33.232 -26.608  0.00-20.00           N  
ATOM   1474  CD  PRO    94       0.247 -32.920 -26.641  0.00-20.00           C  
ATOM   1475  HD2 PRO    94      -0.421 -33.568 -27.177  0.00-20.00           H  
ATOM   1476  HD3 PRO    94      -0.132 -32.769 -25.662  0.00-20.00           H  
ATOM   1477  CG  PRO    94      -0.009 -31.683 -27.427  0.00-20.00           C  
ATOM   1478  HG2 PRO    94      -0.641 -30.961 -26.928  0.00-20.00           H  
ATOM   1479  HG3 PRO    94      -0.310 -31.892 -28.440  0.00-20.00           H  
ATOM   1480  CB  PRO    94       1.362 -31.033 -27.660  0.00-20.00           C  
ATOM   1481  HB2 PRO    94       1.473 -30.757 -28.681  0.00-20.00           H  
ATOM   1482  HB3 PRO    94       1.342 -30.192 -27.091  0.00-20.00           H  
ATOM   1483  CA  PRO    94       2.432 -32.023 -27.066  0.00-20.00           C  
ATOM   1484  HA  PRO    94       3.134 -32.304 -27.838  0.00-20.00           H  
ATOM   1485  C   PRO    94       3.184 -31.476 -25.894  0.00-20.00           C  
ATOM   1486  O   PRO    94       4.260 -30.944 -26.078  0.00-20.00           O  
ATOM   1487  N   VAL    95       2.682 -31.612 -24.661  0.00-20.00           N  
ATOM   1488  H   VAL    95       1.900 -32.209 -24.616  0.00-20.00           H  
ATOM   1489  CA  VAL    95       3.237 -31.044 -23.404  0.00-20.00           C  
ATOM   1490  HA  VAL    95       4.334 -31.263 -23.347  0.00-20.00           H  
ATOM   1491  CB  VAL    95       2.938 -29.505 -23.439  0.00-20.00           C  
ATOM   1492  HB  VAL    95       3.327 -28.974 -24.315  0.00-20.00           H  
ATOM   1493  CG1 VAL    95       1.400 -29.114 -23.268  0.00-20.00           C  
ATOM   1494 HG11 VAL    95       1.137 -28.069 -23.457  0.00-20.00           H  
ATOM   1495 HG12 VAL    95       1.087 -29.475 -22.257  0.00-20.00           H  
ATOM   1496 HG13 VAL    95       0.961 -29.803 -23.967  0.00-20.00           H  
ATOM   1497  CG2 VAL    95       3.680 -28.800 -22.330  0.00-20.00           C  
ATOM   1498 HG21 VAL    95       4.755 -28.908 -22.484  0.00-20.00           H  
ATOM   1499 HG22 VAL    95       3.518 -29.207 -21.299  0.00-20.00           H  
ATOM   1500 HG23 VAL    95       3.440 -27.740 -22.342  0.00-20.00           H  
ATOM   1501  C   VAL    95       2.557 -31.809 -22.240  0.00-20.00           C  
ATOM   1502  O   VAL    95       1.309 -31.893 -22.281  0.00-20.00           O  
ATOM   1503  N   LEU    96       3.313 -32.208 -21.215  0.00-20.00           N  
ATOM   1504  H   LEU    96       4.292 -32.096 -21.335  0.00-20.00           H  
ATOM   1505  CA  LEU    96       2.910 -32.634 -19.861  0.00-20.00           C  
ATOM   1506  HA  LEU    96       1.860 -32.850 -19.901  0.00-20.00           H  
ATOM   1507  CB  LEU    96       3.672 -33.939 -19.447  0.00-20.00           C  
ATOM   1508  HB2 LEU    96       3.446 -34.696 -20.181  0.00-20.00           H  
ATOM   1509  HB3 LEU    96       4.722 -33.741 -19.700  0.00-20.00           H  
ATOM   1510  CG  LEU    96       3.560 -34.501 -18.015  0.00-20.00           C  
ATOM   1511  HG  LEU    96       4.169 -33.856 -17.322  0.00-20.00           H  
ATOM   1512  CD1 LEU    96       2.177 -34.635 -17.360  0.00-20.00           C  
ATOM   1513 HD11 LEU    96       1.986 -33.598 -17.069  0.00-20.00           H  
ATOM   1514 HD12 LEU    96       1.447 -35.083 -18.009  0.00-20.00           H  
ATOM   1515 HD13 LEU    96       2.239 -35.325 -16.487  0.00-20.00           H  
ATOM   1516  CD2 LEU    96       4.295 -35.834 -17.848  0.00-20.00           C  
ATOM   1517 HD21 LEU    96       5.351 -35.717 -17.704  0.00-20.00           H  
ATOM   1518 HD22 LEU    96       4.140 -36.480 -18.711  0.00-20.00           H  
ATOM   1519 HD23 LEU    96       4.059 -36.556 -17.022  0.00-20.00           H  
ATOM   1520  C   LEU    96       3.183 -31.443 -18.926  0.00-20.00           C  
ATOM   1521  O   LEU    96       4.221 -30.802 -18.927  0.00-20.00           O  
ATOM   1522  N   ALA    97       2.184 -31.101 -18.183  0.00-20.00           N  
ATOM   1523  H   ALA    97       1.358 -31.701 -18.164  0.00-20.00           H  
ATOM   1524  CA  ALA    97       2.198 -29.937 -17.258  0.00-20.00           C  
ATOM   1525  HA  ALA    97       3.248 -29.437 -17.200  0.00-20.00           H  
ATOM   1526  CB  ALA    97       1.216 -28.979 -17.808  0.00-20.00           C  
ATOM   1527  HB1 ALA    97       1.406 -28.086 -17.277  0.00-20.00           H  
ATOM   1528  HB2 ALA    97       0.155 -29.310 -17.640  0.00-20.00           H  
ATOM   1529  HB3 ALA    97       1.507 -28.784 -18.926  0.00-20.00           H  
ATOM   1530  C   ALA    97       1.904 -30.423 -15.811  0.00-20.00           C  
ATOM   1531  O   ALA    97       0.731 -30.699 -15.471  0.00-20.00           O  
ATOM   1532  N   VAL    98       2.956 -30.836 -15.059  0.00-20.00           N  
ATOM   1533  H   VAL    98       3.861 -30.685 -15.475  0.00-20.00           H  
ATOM   1534  CA  VAL    98       2.843 -31.365 -13.765  0.00-20.00           C  
ATOM   1535  HA  VAL    98       1.949 -31.948 -13.591  0.00-20.00           H  
ATOM   1536  CB  VAL    98       3.955 -32.393 -13.427  0.00-20.00           C  
ATOM   1537  HB  VAL    98       4.929 -31.959 -13.497  0.00-20.00           H  
ATOM   1538  CG1 VAL    98       3.830 -32.843 -11.926  0.00-20.00           C  
ATOM   1539 HG11 VAL    98       2.840 -33.173 -11.646  0.00-20.00           H  
ATOM   1540 HG12 VAL    98       4.287 -32.260 -11.160  0.00-20.00           H  
ATOM   1541 HG13 VAL    98       4.507 -33.738 -11.725  0.00-20.00           H  
ATOM   1542  CG2 VAL    98       3.843 -33.640 -14.273  0.00-20.00           C  
ATOM   1543 HG21 VAL    98       3.090 -34.314 -13.854  0.00-20.00           H  
ATOM   1544 HG22 VAL    98       4.755 -34.216 -14.305  0.00-20.00           H  
ATOM   1545 HG23 VAL    98       3.608 -33.336 -15.284  0.00-20.00           H  
ATOM   1546  C   VAL    98       2.989 -30.159 -12.750  0.00-20.00           C  
ATOM   1547  O   VAL    98       3.903 -29.324 -12.934  0.00-20.00           O  
ATOM   1548  N   LEU    99       2.081 -30.144 -11.782  0.00-20.00           N  
ATOM   1549  H   LEU    99       1.410 -30.930 -11.676  0.00-20.00           H  
ATOM   1550  CA  LEU    99       1.890 -28.965 -10.916  0.00-20.00           C  
ATOM   1551  HA  LEU    99       2.704 -28.216 -11.126  0.00-20.00           H  
ATOM   1552  CB  LEU    99       0.512 -28.334 -11.218  0.00-20.00           C  
ATOM   1553  HB2 LEU    99      -0.185 -29.097 -11.012  0.00-20.00           H  
ATOM   1554  HB3 LEU    99       0.234 -27.606 -10.414  0.00-20.00           H  
ATOM   1555  CG  LEU    99       0.302 -27.725 -12.654  0.00-20.00           C  
ATOM   1556  HG  LEU    99       0.446 -28.481 -13.437  0.00-20.00           H  
ATOM   1557  CD1 LEU    99      -1.180 -27.445 -12.724  0.00-20.00           C  
ATOM   1558 HD11 LEU    99      -1.427 -27.231 -13.746  0.00-20.00           H  
ATOM   1559 HD12 LEU    99      -1.762 -28.151 -12.200  0.00-20.00           H  
ATOM   1560 HD13 LEU    99      -1.404 -26.514 -12.146  0.00-20.00           H  
ATOM   1561  CD2 LEU    99       1.284 -26.567 -13.071  0.00-20.00           C  
ATOM   1562 HD21 LEU    99       1.580 -26.152 -12.160  0.00-20.00           H  
ATOM   1563 HD22 LEU    99       2.267 -26.888 -13.353  0.00-20.00           H  
ATOM   1564 HD23 LEU    99       0.871 -25.805 -13.684  0.00-20.00           H  
ATOM   1565  C   LEU    99       1.959 -29.453  -9.468  0.00-20.00           C  
ATOM   1566  O   LEU    99       1.709 -28.655  -8.551  0.00-20.00           O  
ATOM   1567  N   ALA   100       2.505 -30.653  -9.248  0.00-20.00           N  
ATOM   1568  H   ALA   100       2.867 -31.116 -10.072  0.00-20.00           H  
ATOM   1569  CA  ALA   100       2.736 -31.335  -7.955  0.00-20.00           C  
ATOM   1570  HA  ALA   100       1.954 -31.111  -7.289  0.00-20.00           H  
ATOM   1571  CB  ALA   100       2.730 -32.845  -8.233  0.00-20.00           C  
ATOM   1572  HB1 ALA   100       2.813 -33.422  -7.281  0.00-20.00           H  
ATOM   1573  HB2 ALA   100       3.625 -33.075  -8.779  0.00-20.00           H  
ATOM   1574  HB3 ALA   100       1.896 -33.102  -8.840  0.00-20.00           H  
ATOM   1575  C   ALA   100       4.069 -30.861  -7.395  0.00-20.00           C  
ATOM   1576  O   ALA   100       5.110 -30.900  -8.071  0.00-20.00           O  
ATOM   1577  N   SER   101       4.090 -30.599  -6.060  0.00-20.00           N  
ATOM   1578  H   SER   101       3.308 -30.701  -5.424  0.00-20.00           H  
ATOM   1579  CA  SER   101       5.280 -30.046  -5.411  0.00-20.00           C  
ATOM   1580  HA  SER   101       5.830 -29.376  -6.104  0.00-20.00           H  
ATOM   1581  CB  SER   101       4.985 -29.140  -4.187  0.00-20.00           C  
ATOM   1582  HB2 SER   101       4.293 -28.364  -4.536  0.00-20.00           H  
ATOM   1583  HB3 SER   101       5.914 -28.606  -3.861  0.00-20.00           H  
ATOM   1584  OG  SER   101       4.362 -30.017  -3.239  0.00-20.00           O  
ATOM   1585  HG  SER   101       3.496 -30.407  -3.487  0.00-20.00           H  
ATOM   1586  C   SER   101       6.209 -31.187  -5.124  0.00-20.00           C  
ATOM   1587  O   SER   101       5.808 -32.321  -4.856  0.00-20.00           O  
ATOM   1588  N   SER   102       7.476 -30.790  -5.068  0.00-20.00           N  
ATOM   1589  H   SER   102       7.577 -29.780  -5.237  0.00-20.00           H  
ATOM   1590  CA  SER   102       8.637 -31.498  -4.558  0.00-20.00           C  
ATOM   1591  HA  SER   102       8.681 -32.326  -5.242  0.00-20.00           H  
ATOM   1592  CB  SER   102       9.834 -30.498  -4.620  0.00-20.00           C  
ATOM   1593  HB2 SER   102       9.983 -30.144  -5.624  0.00-20.00           H  
ATOM   1594  HB3 SER   102       9.672 -29.689  -3.921  0.00-20.00           H  
ATOM   1595  OG  SER   102      11.122 -30.956  -4.285  0.00-20.00           O  
ATOM   1596  HG  SER   102      11.339 -31.555  -4.938  0.00-20.00           H  
ATOM   1597  C   SER   102       8.493 -32.180  -3.170  0.00-20.00           C  
ATOM   1598  O   SER   102       8.956 -33.320  -3.021  0.00-20.00           O  
ATOM   1599  N   SER   103       7.733 -31.504  -2.224  0.00-20.00           N  
ATOM   1600  H   SER   103       7.676 -30.483  -2.413  0.00-20.00           H  
ATOM   1601  CA  SER   103       7.299 -32.049  -0.956  0.00-20.00           C  
ATOM   1602  HA  SER   103       8.173 -32.548  -0.474  0.00-20.00           H  
ATOM   1603  CB  SER   103       6.859 -30.832  -0.088  0.00-20.00           C  
ATOM   1604  HB2 SER   103       6.671 -31.097   0.949  0.00-20.00           H  
ATOM   1605  HB3 SER   103       7.689 -30.221   0.027  0.00-20.00           H  
ATOM   1606  OG  SER   103       5.753 -30.128  -0.604  0.00-20.00           O  
ATOM   1607  HG  SER   103       5.824 -29.907  -1.580  0.00-20.00           H  
ATOM   1608  C   SER   103       6.173 -33.089  -1.012  0.00-20.00           C  
ATOM   1609  O   SER   103       6.215 -34.054  -0.217  0.00-20.00           O  
ATOM   1610  N   GLU   104       5.304 -33.086  -1.961  0.00-20.00           N  
ATOM   1611  H   GLU   104       5.230 -32.343  -2.679  0.00-20.00           H  
ATOM   1612  CA  GLU   104       4.221 -34.058  -2.029  0.00-20.00           C  
ATOM   1613  HA  GLU   104       3.851 -34.234  -1.023  0.00-20.00           H  
ATOM   1614  CB  GLU   104       3.080 -33.450  -2.941  0.00-20.00           C  
ATOM   1615  HB2 GLU   104       3.553 -33.247  -3.903  0.00-20.00           H  
ATOM   1616  HB3 GLU   104       2.569 -34.390  -3.290  0.00-20.00           H  
ATOM   1617  CG  GLU   104       2.088 -32.349  -2.493  0.00-20.00           C  
ATOM   1618  HG2 GLU   104       2.524 -31.455  -2.104  0.00-20.00           H  
ATOM   1619  HG3 GLU   104       1.351 -32.782  -1.811  0.00-20.00           H  
ATOM   1620  CD  GLU   104       1.349 -31.821  -3.702  0.00-20.00           C  
ATOM   1621  OE1 GLU   104       0.151 -32.096  -3.957  0.00-20.00           O  
ATOM   1622  OE2 GLU   104       1.949 -30.870  -4.320  0.00-20.00           O  
ATOM   1623  C   GLU   104       4.765 -35.381  -2.581  0.00-20.00           C  
ATOM   1624  O   GLU   104       4.467 -36.417  -1.985  0.00-20.00           O  
ATOM   1625  N   ILE   105       5.596 -35.346  -3.669  0.00-20.00           N  
ATOM   1626  H   ILE   105       5.839 -34.427  -4.044  0.00-20.00           H  
ATOM   1627  CA  ILE   105       6.249 -36.512  -4.326  0.00-20.00           C  
ATOM   1628  HA  ILE   105       5.465 -37.343  -4.458  0.00-20.00           H  
ATOM   1629  CB  ILE   105       6.863 -36.045  -5.715  0.00-20.00           C  
ATOM   1630  HB  ILE   105       7.525 -35.158  -5.562  0.00-20.00           H  
ATOM   1631  CG2 ILE   105       7.625 -37.106  -6.525  0.00-20.00           C  
ATOM   1632 HG21 ILE   105       6.878 -37.785  -6.874  0.00-20.00           H  
ATOM   1633 HG22 ILE   105       8.069 -36.711  -7.343  0.00-20.00           H  
ATOM   1634 HG23 ILE   105       8.359 -37.659  -5.907  0.00-20.00           H  
ATOM   1635  CG1 ILE   105       5.809 -35.366  -6.610  0.00-20.00           C  
ATOM   1636 HG12 ILE   105       5.074 -34.894  -5.989  0.00-20.00           H  
ATOM   1637 HG13 ILE   105       5.284 -36.222  -7.061  0.00-20.00           H  
ATOM   1638  CD1 ILE   105       6.371 -34.537  -7.783  0.00-20.00           C  
ATOM   1639 HD11 ILE   105       5.663 -34.149  -8.521  0.00-20.00           H  
ATOM   1640 HD12 ILE   105       7.016 -35.193  -8.353  0.00-20.00           H  
ATOM   1641 HD13 ILE   105       7.109 -33.763  -7.439  0.00-20.00           H  
ATOM   1642  C   ILE   105       7.383 -37.073  -3.351  0.00-20.00           C  
ATOM   1643  O   ILE   105       7.698 -38.241  -3.488  0.00-20.00           O  
ATOM   1644  N   ALA   106       8.085 -36.215  -2.603  0.00-20.00           N  
ATOM   1645  H   ALA   106       7.946 -35.213  -2.779  0.00-20.00           H  
ATOM   1646  CA  ALA   106       9.133 -36.609  -1.632  0.00-20.00           C  
ATOM   1647  HA  ALA   106      10.019 -36.912  -2.241  0.00-20.00           H  
ATOM   1648  CB  ALA   106       9.544 -35.355  -0.818  0.00-20.00           C  
ATOM   1649  HB1 ALA   106      10.358 -35.703  -0.241  0.00-20.00           H  
ATOM   1650  HB2 ALA   106       9.949 -34.494  -1.276  0.00-20.00           H  
ATOM   1651  HB3 ALA   106       8.768 -34.865  -0.154  0.00-20.00           H  
ATOM   1652  C   ALA   106       8.862 -37.810  -0.753  0.00-20.00           C  
ATOM   1653  O   ALA   106       9.619 -38.772  -0.730  0.00-20.00           O  
ATOM   1654  N   ASN   107       7.756 -37.708   0.055  0.00-20.00           N  
ATOM   1655  H   ASN   107       7.035 -37.000  -0.281  0.00-20.00           H  
ATOM   1656  CA  ASN   107       7.562 -38.632   1.149  0.00-20.00           C  
ATOM   1657  HA  ASN   107       8.530 -39.087   1.376  0.00-20.00           H  
ATOM   1658  CB  ASN   107       7.009 -37.807   2.302  0.00-20.00           C  
ATOM   1659  HB2 ASN   107       5.951 -37.583   2.083  0.00-20.00           H  
ATOM   1660  HB3 ASN   107       7.560 -36.853   2.455  0.00-20.00           H  
ATOM   1661  CG  ASN   107       6.968 -38.515   3.651  0.00-20.00           C  
ATOM   1662  OD1 ASN   107       6.854 -39.682   3.803  0.00-20.00           O  
ATOM   1663  ND2 ASN   107       7.059 -37.677   4.678  0.00-20.00           N  
ATOM   1664 HD21 ASN   107       7.184 -36.665   4.565  0.00-20.00           H  
ATOM   1665 HD22 ASN   107       7.081 -38.072   5.588  0.00-20.00           H  
ATOM   1666  C   ASN   107       6.512 -39.762   0.741  0.00-20.00           C  
ATOM   1667  O   ASN   107       5.320 -39.496   0.497  0.00-20.00           O  
ATOM   1668  N   GLN   108       6.972 -41.009   0.731  0.00-20.00           N  
ATOM   1669  H   GLN   108       7.882 -41.174   1.157  0.00-20.00           H  
ATOM   1670  CA  GLN   108       6.237 -42.189   0.294  0.00-20.00           C  
ATOM   1671  HA  GLN   108       5.979 -42.259  -0.770  0.00-20.00           H  
ATOM   1672  CB  GLN   108       7.021 -43.407   0.680  0.00-20.00           C  
ATOM   1673  HB2 GLN   108       6.398 -44.247   0.411  0.00-20.00           H  
ATOM   1674  HB3 GLN   108       7.931 -43.466   0.107  0.00-20.00           H  
ATOM   1675  CG  GLN   108       7.323 -43.680   2.112  0.00-20.00           C  
ATOM   1676  HG2 GLN   108       6.465 -43.417   2.703  0.00-20.00           H  
ATOM   1677  HG3 GLN   108       7.409 -44.727   2.307  0.00-20.00           H  
ATOM   1678  CD  GLN   108       8.542 -42.995   2.648  0.00-20.00           C  
ATOM   1679  OE1 GLN   108       9.072 -42.124   2.003  0.00-20.00           O  
ATOM   1680  NE2 GLN   108       8.993 -43.318   3.870  0.00-20.00           N  
ATOM   1681 HE21 GLN   108       9.898 -42.930   4.129  0.00-20.00           H  
ATOM   1682 HE22 GLN   108       8.395 -43.759   4.522  0.00-20.00           H  
ATOM   1683  C   GLN   108       4.878 -42.435   0.926  0.00-20.00           C  
ATOM   1684  O   GLN   108       4.183 -43.223   0.346  0.00-20.00           O  
ATOM   1685  N   ARG   109       4.452 -41.711   2.041  0.00-20.00           N  
ATOM   1686  H   ARG   109       5.229 -41.236   2.549  0.00-20.00           H  
ATOM   1687  CA  ARG   109       3.103 -41.798   2.553  0.00-20.00           C  
ATOM   1688  HA  ARG   109       2.906 -42.771   2.878  0.00-20.00           H  
ATOM   1689  CB  ARG   109       2.957 -40.860   3.741  0.00-20.00           C  
ATOM   1690  HB2 ARG   109       1.904 -40.879   4.063  0.00-20.00           H  
ATOM   1691  HB3 ARG   109       2.997 -39.773   3.373  0.00-20.00           H  
ATOM   1692  CG  ARG   109       3.956 -41.101   4.843  0.00-20.00           C  
ATOM   1693  HG2 ARG   109       4.963 -41.096   4.482  0.00-20.00           H  
ATOM   1694  HG3 ARG   109       3.800 -42.044   5.374  0.00-20.00           H  
ATOM   1695  CD  ARG   109       3.796 -39.948   5.893  0.00-20.00           C  
ATOM   1696  HD2 ARG   109       2.748 -39.945   6.249  0.00-20.00           H  
ATOM   1697  HD3 ARG   109       4.146 -39.010   5.501  0.00-20.00           H  
ATOM   1698  NE  ARG   109       4.653 -40.117   7.054  0.00-20.00           N  
ATOM   1699  HE  ARG   109       5.505 -40.624   6.816  0.00-20.00           H  
ATOM   1700  CZ  ARG   109       4.568 -39.468   8.194  0.00-20.00           C  
ATOM   1701  NH1 ARG   109       3.454 -38.734   8.455  0.00-20.00           N  
ATOM   1702 HH11 ARG   109       3.503 -37.943   9.110  0.00-20.00           H  
ATOM   1703 HH12 ARG   109       2.520 -38.758   7.942  0.00-20.00           H  
ATOM   1704  NH2 ARG   109       5.558 -39.527   9.089  0.00-20.00           N  
ATOM   1705 HH21 ARG   109       5.370 -39.300  10.087  0.00-20.00           H  
ATOM   1706 HH22 ARG   109       6.407 -40.037   8.751  0.00-20.00           H  
ATOM   1707  C   ARG   109       2.051 -41.372   1.472  0.00-20.00           C  
ATOM   1708  O   ARG   109       0.961 -41.887   1.502  0.00-20.00           O  
ATOM   1709  N   PHE   110       2.263 -40.317   0.614  0.00-20.00           N  
ATOM   1710  H   PHE   110       3.091 -39.816   0.587  0.00-20.00           H  
ATOM   1711  CA  PHE   110       1.232 -39.920  -0.335  0.00-20.00           C  
ATOM   1712  HA  PHE   110       0.232 -39.818   0.090  0.00-20.00           H  
ATOM   1713  CB  PHE   110       1.531 -38.463  -0.820  0.00-20.00           C  
ATOM   1714  HB2 PHE   110       0.627 -38.301  -1.413  0.00-20.00           H  
ATOM   1715  HB3 PHE   110       2.400 -38.491  -1.425  0.00-20.00           H  
ATOM   1716  CG  PHE   110       1.654 -37.344   0.170  0.00-20.00           C  
ATOM   1717  CD1 PHE   110       2.932 -37.007   0.721  0.00-20.00           C  
ATOM   1718  HD1 PHE   110       3.873 -37.563   0.657  0.00-20.00           H  
ATOM   1719  CE1 PHE   110       2.999 -35.955   1.606  0.00-20.00           C  
ATOM   1720  HE1 PHE   110       3.985 -35.819   1.954  0.00-20.00           H  
ATOM   1721  CZ  PHE   110       1.886 -35.153   1.826  0.00-20.00           C  
ATOM   1722  HZ  PHE   110       2.134 -34.258   2.451  0.00-20.00           H  
ATOM   1723  CE2 PHE   110       0.646 -35.438   1.302  0.00-20.00           C  
ATOM   1724  HE2 PHE   110      -0.273 -34.959   1.634  0.00-20.00           H  
ATOM   1725  CD2 PHE   110       0.525 -36.605   0.530  0.00-20.00           C  
ATOM   1726  HD2 PHE   110      -0.458 -36.850   0.121  0.00-20.00           H  
ATOM   1727  C   PHE   110       1.195 -40.907  -1.502  0.00-20.00           C  
ATOM   1728  O   PHE   110       0.162 -41.061  -2.163  0.00-20.00           O  
ATOM   1729  N   GLY   111       2.339 -41.455  -1.846  0.00-20.00           N  
ATOM   1730  H   GLY   111       3.074 -41.155  -1.290  0.00-20.00           H  
ATOM   1731  CA  GLY   111       2.542 -42.543  -2.773  0.00-20.00           C  
ATOM   1732  HA2 GLY   111       3.581 -42.936  -2.603  0.00-20.00           H  
ATOM   1733  HA3 GLY   111       1.767 -43.314  -2.533  0.00-20.00           H  
ATOM   1734  C   GLY   111       2.418 -42.020  -4.173  0.00-20.00           C  
ATOM   1735  O   GLY   111       1.651 -42.509  -5.040  0.00-20.00           O  
ATOM   1736  N   MET   112       3.154 -40.952  -4.400  0.00-20.00           N  
ATOM   1737  H   MET   112       3.667 -40.594  -3.591  0.00-20.00           H  
ATOM   1738  CA  MET   112       3.310 -40.199  -5.624  0.00-20.00           C  
ATOM   1739  HA  MET   112       2.683 -40.657  -6.389  0.00-20.00           H  
ATOM   1740  CB  MET   112       2.986 -38.737  -5.418  0.00-20.00           C  
ATOM   1741  HB2 MET   112       3.533 -38.231  -4.560  0.00-20.00           H  
ATOM   1742  HB3 MET   112       3.379 -38.137  -6.279  0.00-20.00           H  
ATOM   1743  CG  MET   112       1.521 -38.297  -5.407  0.00-20.00           C  
ATOM   1744  HG2 MET   112       1.181 -38.001  -6.383  0.00-20.00           H  
ATOM   1745  HG3 MET   112       0.957 -39.131  -4.946  0.00-20.00           H  
ATOM   1746  SD  MET   112       1.352 -36.864  -4.407  0.00-20.00           S  
ATOM   1747  CE  MET   112       1.887 -35.565  -5.666  0.00-20.00           C  
ATOM   1748  HE1 MET   112       2.859 -35.882  -5.970  0.00-20.00           H  
ATOM   1749  HE2 MET   112       1.916 -34.547  -5.275  0.00-20.00           H  
ATOM   1750  HE3 MET   112       1.222 -35.623  -6.549  0.00-20.00           H  
ATOM   1751  C   MET   112       4.706 -40.382  -6.062  0.00-20.00           C  
ATOM   1752  O   MET   112       5.542 -39.625  -5.518  0.00-20.00           O  
ATOM   1753  N   PRO   113       5.155 -41.398  -6.842  0.00-20.00           N  
ATOM   1754  CD  PRO   113       4.326 -42.438  -7.511  0.00-20.00           C  
ATOM   1755  HD2 PRO   113       3.773 -42.999  -6.658  0.00-20.00           H  
ATOM   1756  HD3 PRO   113       3.564 -42.045  -8.156  0.00-20.00           H  
ATOM   1757  CG  PRO   113       5.281 -43.216  -8.360  0.00-20.00           C  
ATOM   1758  HG2 PRO   113       4.965 -44.122  -8.767  0.00-20.00           H  
ATOM   1759  HG3 PRO   113       5.483 -42.684  -9.289  0.00-20.00           H  
ATOM   1760  CB  PRO   113       6.582 -43.184  -7.622  0.00-20.00           C  
ATOM   1761  HB2 PRO   113       6.642 -43.893  -6.722  0.00-20.00           H  
ATOM   1762  HB3 PRO   113       7.404 -43.421  -8.273  0.00-20.00           H  
ATOM   1763  CA  PRO   113       6.586 -41.656  -7.087  0.00-20.00           C  
ATOM   1764  HA  PRO   113       7.294 -41.591  -6.229  0.00-20.00           H  
ATOM   1765  C   PRO   113       7.224 -40.705  -8.079  0.00-20.00           C  
ATOM   1766  O   PRO   113       6.466 -40.167  -8.904  0.00-20.00           O  
ATOM   1767  N   ASP   114       8.568 -40.536  -8.033  0.00-20.00           N  
ATOM   1768  H   ASP   114       9.181 -40.983  -7.343  0.00-20.00           H  
ATOM   1769  CA  ASP   114       9.296 -39.544  -8.836  0.00-20.00           C  
ATOM   1770  HA  ASP   114       8.669 -38.723  -9.174  0.00-20.00           H  
ATOM   1771  CB  ASP   114      10.487 -39.004  -8.105  0.00-20.00           C  
ATOM   1772  HB2 ASP   114      11.050 -39.925  -7.879  0.00-20.00           H  
ATOM   1773  HB3 ASP   114      10.137 -38.578  -7.172  0.00-20.00           H  
ATOM   1774  CG  ASP   114      11.274 -37.900  -8.885  0.00-20.00           C  
ATOM   1775  OD1 ASP   114      10.692 -36.875  -9.339  0.00-20.00           O  
ATOM   1776  OD2 ASP   114      12.514 -38.042  -8.904  0.00-20.00           O  
ATOM   1777  C   ASP   114       9.588 -40.242 -10.170  0.00-20.00           C  
ATOM   1778  O   ASP   114      10.721 -40.712 -10.366  0.00-20.00           O  
ATOM   1779  N   TYR   115       8.576 -40.295 -11.057  0.00-20.00           N  
ATOM   1780  H   TYR   115       7.656 -39.936 -10.710  0.00-20.00           H  
ATOM   1781  CA  TYR   115       8.395 -41.202 -12.181  0.00-20.00           C  
ATOM   1782  HA  TYR   115       9.053 -42.060 -12.075  0.00-20.00           H  
ATOM   1783  CB  TYR   115       6.969 -41.830 -12.158  0.00-20.00           C  
ATOM   1784  HB2 TYR   115       6.958 -42.881 -12.514  0.00-20.00           H  
ATOM   1785  HB3 TYR   115       6.744 -42.013 -11.096  0.00-20.00           H  
ATOM   1786  CG  TYR   115       5.886 -40.951 -12.812  0.00-20.00           C  
ATOM   1787  CD1 TYR   115       5.618 -41.028 -14.213  0.00-20.00           C  
ATOM   1788  HD1 TYR   115       6.103 -41.840 -14.706  0.00-20.00           H  
ATOM   1789  CE1 TYR   115       4.652 -40.269 -14.809  0.00-20.00           C  
ATOM   1790  HE1 TYR   115       4.328 -40.393 -15.827  0.00-20.00           H  
ATOM   1791  CZ  TYR   115       3.934 -39.300 -14.089  0.00-20.00           C  
ATOM   1792  OH  TYR   115       3.007 -38.539 -14.720  0.00-20.00           O  
ATOM   1793  HH  TYR   115       2.860 -37.660 -14.344  0.00-20.00           H  
ATOM   1794  CE2 TYR   115       4.198 -39.157 -12.717  0.00-20.00           C  
ATOM   1795  HE2 TYR   115       3.593 -38.572 -12.035  0.00-20.00           H  
ATOM   1796  CD2 TYR   115       5.110 -40.012 -12.077  0.00-20.00           C  
ATOM   1797  HD2 TYR   115       5.180 -39.853 -11.028  0.00-20.00           H  
ATOM   1798  C   TYR   115       8.788 -40.606 -13.490  0.00-20.00           C  
ATOM   1799  O   TYR   115       9.200 -41.379 -14.363  0.00-20.00           O  
ATOM   1800  N   PHE   116       8.600 -39.258 -13.692  0.00-20.00           N  
ATOM   1801  H   PHE   116       8.467 -38.703 -12.876  0.00-20.00           H  
ATOM   1802  CA  PHE   116       8.770 -38.511 -14.956  0.00-20.00           C  
ATOM   1803  HA  PHE   116       8.827 -39.316 -15.731  0.00-20.00           H  
ATOM   1804  CB  PHE   116       7.636 -37.503 -15.201  0.00-20.00           C  
ATOM   1805  HB2 PHE   116       7.798 -36.992 -16.118  0.00-20.00           H  
ATOM   1806  HB3 PHE   116       6.735 -38.108 -15.339  0.00-20.00           H  
ATOM   1807  CG  PHE   116       7.401 -36.401 -14.111  0.00-20.00           C  
ATOM   1808  CD1 PHE   116       8.064 -35.178 -14.109  0.00-20.00           C  
ATOM   1809  HD1 PHE   116       8.697 -34.875 -14.849  0.00-20.00           H  
ATOM   1810  CE1 PHE   116       7.893 -34.290 -13.000  0.00-20.00           C  
ATOM   1811  HE1 PHE   116       8.425 -33.323 -12.867  0.00-20.00           H  
ATOM   1812  CZ  PHE   116       7.039 -34.665 -11.952  0.00-20.00           C  
ATOM   1813  HZ  PHE   116       7.035 -33.996 -11.111  0.00-20.00           H  
ATOM   1814  CE2 PHE   116       6.452 -35.931 -11.964  0.00-20.00           C  
ATOM   1815  HE2 PHE   116       5.916 -36.304 -11.121  0.00-20.00           H  
ATOM   1816  CD2 PHE   116       6.581 -36.767 -13.020  0.00-20.00           C  
ATOM   1817  HD2 PHE   116       6.157 -37.735 -13.115  0.00-20.00           H  
ATOM   1818  C   PHE   116      10.123 -37.763 -14.832  0.00-20.00           C  
ATOM   1819  O   PHE   116      10.542 -37.089 -15.759  0.00-20.00           O  
ATOM   1820  N   ARG   117      10.959 -37.936 -13.809  0.00-20.00           N  
ATOM   1821  H   ARG   117      10.653 -38.497 -13.004  0.00-20.00           H  
ATOM   1822  CA  ARG   117      12.343 -37.289 -13.622  0.00-20.00           C  
ATOM   1823  HA  ARG   117      12.568 -36.617 -14.439  0.00-20.00           H  
ATOM   1824  CB  ARG   117      12.315 -36.358 -12.364  0.00-20.00           C  
ATOM   1825  HB2 ARG   117      12.250 -36.892 -11.424  0.00-20.00           H  
ATOM   1826  HB3 ARG   117      13.358 -35.926 -12.297  0.00-20.00           H  
ATOM   1827  CG  ARG   117      11.287 -35.203 -12.505  0.00-20.00           C  
ATOM   1828  HG2 ARG   117      10.369 -35.695 -12.626  0.00-20.00           H  
ATOM   1829  HG3 ARG   117      11.509 -34.699 -13.491  0.00-20.00           H  
ATOM   1830  CD  ARG   117      11.364 -34.309 -11.370  0.00-20.00           C  
ATOM   1831  HD2 ARG   117      10.805 -34.770 -10.527  0.00-20.00           H  
ATOM   1832  HD3 ARG   117      10.814 -33.426 -11.644  0.00-20.00           H  
ATOM   1833  NE  ARG   117      12.714 -33.850 -10.946  0.00-20.00           N  
ATOM   1834  HE  ARG   117      13.103 -33.100 -11.603  0.00-20.00           H  
ATOM   1835  CZ  ARG   117      13.485 -34.383 -10.057  0.00-20.00           C  
ATOM   1836  NH1 ARG   117      13.086 -35.346  -9.258  0.00-20.00           N  
ATOM   1837 HH11 ARG   117      12.209 -35.823  -9.353  0.00-20.00           H  
ATOM   1838 HH12 ARG   117      13.739 -35.880  -8.663  0.00-20.00           H  
ATOM   1839  NH2 ARG   117      14.706 -34.016  -9.947  0.00-20.00           N  
ATOM   1840 HH21 ARG   117      15.345 -34.365  -9.154  0.00-20.00           H  
ATOM   1841 HH22 ARG   117      15.192 -33.412 -10.695  0.00-20.00           H  
ATOM   1842  C   ARG   117      13.381 -38.468 -13.562  0.00-20.00           C  
ATOM   1843  O   ARG   117      14.510 -38.224 -13.144  0.00-20.00           O  
ATOM   1844  N   GLN   118      12.988 -39.739 -13.811  0.00-20.00           N  
ATOM   1845  H   GLN   118      12.039 -39.892 -14.118  0.00-20.00           H  
ATOM   1846  CA  GLN   118      13.860 -40.903 -13.642  0.00-20.00           C  
ATOM   1847  HA  GLN   118      14.894 -40.532 -13.751  0.00-20.00           H  
ATOM   1848  CB  GLN   118      13.703 -41.535 -12.180  0.00-20.00           C  
ATOM   1849  HB2 GLN   118      14.237 -40.945 -11.443  0.00-20.00           H  
ATOM   1850  HB3 GLN   118      12.684 -41.458 -11.833  0.00-20.00           H  
ATOM   1851  CG  GLN   118      14.106 -43.038 -11.983  0.00-20.00           C  
ATOM   1852  HG2 GLN   118      13.275 -43.599 -12.469  0.00-20.00           H  
ATOM   1853  HG3 GLN   118      15.108 -43.312 -12.473  0.00-20.00           H  
ATOM   1854  CD  GLN   118      14.163 -43.347 -10.487  0.00-20.00           C  
ATOM   1855  OE1 GLN   118      13.184 -43.115  -9.705  0.00-20.00           O  
ATOM   1856  NE2 GLN   118      15.262 -43.927 -10.097  0.00-20.00           N  
ATOM   1857 HE21 GLN   118      15.319 -44.498  -9.265  0.00-20.00           H  
ATOM   1858 HE22 GLN   118      16.138 -43.758 -10.620  0.00-20.00           H  
ATOM   1859  C   GLN   118      13.573 -41.893 -14.794  0.00-20.00           C  
ATOM   1860  O   GLN   118      12.415 -41.965 -15.294  0.00-20.00           O  
ATOM   1861  N   SER   119      14.544 -42.682 -15.203  0.00-20.00           N  
ATOM   1862  H   SER   119      15.324 -42.873 -14.644  0.00-20.00           H  
ATOM   1863  CA  SER   119      14.193 -43.674 -16.265  0.00-20.00           C  
ATOM   1864  HA  SER   119      13.580 -43.197 -17.005  0.00-20.00           H  
ATOM   1865  CB  SER   119      15.459 -44.227 -16.895  0.00-20.00           C  
ATOM   1866  HB2 SER   119      16.196 -44.593 -16.195  0.00-20.00           H  
ATOM   1867  HB3 SER   119      15.253 -44.990 -17.604  0.00-20.00           H  
ATOM   1868  OG  SER   119      16.112 -43.128 -17.571  0.00-20.00           O  
ATOM   1869  HG  SER   119      15.677 -42.308 -17.367  0.00-20.00           H  
ATOM   1870  C   SER   119      13.448 -44.868 -15.584  0.00-20.00           C  
ATOM   1871  O   SER   119      13.513 -45.049 -14.389  0.00-20.00           O  
ATOM   1872  N   GLY   120      12.797 -45.735 -16.377  0.00-20.00           N  
ATOM   1873  H   GLY   120      12.768 -45.564 -17.369  0.00-20.00           H  
ATOM   1874  CA  GLY   120      12.169 -46.918 -15.813  0.00-20.00           C  
ATOM   1875  HA2 GLY   120      12.833 -47.475 -15.118  0.00-20.00           H  
ATOM   1876  HA3 GLY   120      11.366 -46.486 -15.296  0.00-20.00           H  
ATOM   1877  C   GLY   120      11.623 -47.815 -16.869  0.00-20.00           C  
ATOM   1878  O   GLY   120      11.785 -47.573 -18.039  0.00-20.00           O  
ATOM   1879  N   THR   121      11.091 -48.940 -16.357  0.00-20.00           N  
ATOM   1880  H   THR   121      11.127 -49.141 -15.368  0.00-20.00           H  
ATOM   1881  CA  THR   121      10.353 -49.907 -17.165  0.00-20.00           C  
ATOM   1882  HA  THR   121      10.100 -49.510 -18.136  0.00-20.00           H  
ATOM   1883  CB  THR   121      11.199 -51.241 -17.211  0.00-20.00           C  
ATOM   1884  HB  THR   121      11.434 -51.661 -16.227  0.00-20.00           H  
ATOM   1885  CG2 THR   121      10.505 -52.249 -18.091  0.00-20.00           C  
ATOM   1886 HG21 THR   121       9.449 -52.007 -18.272  0.00-20.00           H  
ATOM   1887 HG22 THR   121      10.327 -53.191 -17.587  0.00-20.00           H  
ATOM   1888 HG23 THR   121      11.048 -52.392 -19.012  0.00-20.00           H  
ATOM   1889  OG1 THR   121      12.457 -50.993 -17.839  0.00-20.00           O  
ATOM   1890  HG1 THR   121      13.162 -51.244 -17.205  0.00-20.00           H  
ATOM   1891  C   THR   121       9.054 -50.180 -16.461  0.00-20.00           C  
ATOM   1892  O   THR   121       9.011 -50.427 -15.251  0.00-20.00           O  
ATOM   1893  N   TYR   122       7.925 -50.105 -17.179  0.00-20.00           N  
ATOM   1894  H   TYR   122       7.975 -49.832 -18.101  0.00-20.00           H  
ATOM   1895  CA  TYR   122       6.658 -50.322 -16.604  0.00-20.00           C  
ATOM   1896  HA  TYR   122       6.779 -50.753 -15.615  0.00-20.00           H  
ATOM   1897  CB  TYR   122       5.858 -48.954 -16.499  0.00-20.00           C  
ATOM   1898  HB2 TYR   122       4.945 -49.174 -15.863  0.00-20.00           H  
ATOM   1899  HB3 TYR   122       5.655 -48.774 -17.537  0.00-20.00           H  
ATOM   1900  CG  TYR   122       6.706 -47.866 -15.891  0.00-20.00           C  
ATOM   1901  CD1 TYR   122       7.558 -47.138 -16.721  0.00-20.00           C  
ATOM   1902  HD1 TYR   122       7.479 -47.202 -17.812  0.00-20.00           H  
ATOM   1903  CE1 TYR   122       8.474 -46.288 -16.223  0.00-20.00           C  
ATOM   1904  HE1 TYR   122       9.145 -45.838 -16.909  0.00-20.00           H  
ATOM   1905  CZ  TYR   122       8.546 -46.169 -14.813  0.00-20.00           C  
ATOM   1906  OH  TYR   122       9.472 -45.356 -14.187  0.00-20.00           O  
ATOM   1907  HH  TYR   122       9.908 -44.784 -14.824  0.00-20.00           H  
ATOM   1908  CE2 TYR   122       7.624 -46.891 -13.940  0.00-20.00           C  
ATOM   1909  HE2 TYR   122       7.771 -46.879 -12.872  0.00-20.00           H  
ATOM   1910  CD2 TYR   122       6.690 -47.784 -14.449  0.00-20.00           C  
ATOM   1911  HD2 TYR   122       5.984 -48.377 -13.875  0.00-20.00           H  
ATOM   1912  C   TYR   122       5.949 -51.346 -17.420  0.00-20.00           C  
ATOM   1913  O   TYR   122       5.160 -51.006 -18.295  0.00-20.00           O  
ATOM   1914  N   GLY   123       6.030 -52.611 -17.006  0.00-20.00           N  
ATOM   1915  H   GLY   123       6.269 -52.790 -16.078  0.00-20.00           H  
ATOM   1916  CA  GLY   123       5.372 -53.614 -17.799  0.00-20.00           C  
ATOM   1917  HA2 GLY   123       5.426 -54.574 -17.329  0.00-20.00           H  
ATOM   1918  HA3 GLY   123       4.385 -53.390 -17.956  0.00-20.00           H  
ATOM   1919  C   GLY   123       6.184 -53.567 -19.146  0.00-20.00           C  
ATOM   1920  O   GLY   123       7.393 -53.669 -19.082  0.00-20.00           O  
ATOM   1921  N   SER   124       5.465 -53.488 -20.253  0.00-20.00           N  
ATOM   1922  H   SER   124       4.480 -53.332 -20.214  0.00-20.00           H  
ATOM   1923  CA  SER   124       6.050 -53.608 -21.618  0.00-20.00           C  
ATOM   1924  HA  SER   124       6.721 -54.440 -21.732  0.00-20.00           H  
ATOM   1925  CB  SER   124       4.946 -53.852 -22.622  0.00-20.00           C  
ATOM   1926  HB2 SER   124       5.363 -53.717 -23.637  0.00-20.00           H  
ATOM   1927  HB3 SER   124       4.586 -54.882 -22.371  0.00-20.00           H  
ATOM   1928  OG  SER   124       3.927 -52.902 -22.439  0.00-20.00           O  
ATOM   1929  HG  SER   124       3.120 -53.390 -22.611  0.00-20.00           H  
ATOM   1930  C   SER   124       6.814 -52.302 -21.999  0.00-20.00           C  
ATOM   1931  O   SER   124       7.658 -52.413 -22.901  0.00-20.00           O  
ATOM   1932  N   ILE   125       6.394 -51.160 -21.448  0.00-20.00           N  
ATOM   1933  H   ILE   125       5.654 -51.204 -20.823  0.00-20.00           H  
ATOM   1934  CA  ILE   125       6.915 -49.875 -21.757  0.00-20.00           C  
ATOM   1935  HA  ILE   125       7.081 -49.838 -22.835  0.00-20.00           H  
ATOM   1936  CB  ILE   125       5.843 -48.900 -21.356  0.00-20.00           C  
ATOM   1937  HB  ILE   125       5.597 -49.044 -20.305  0.00-20.00           H  
ATOM   1938  CG2 ILE   125       6.388 -47.498 -21.503  0.00-20.00           C  
ATOM   1939 HG21 ILE   125       6.988 -47.343 -22.348  0.00-20.00           H  
ATOM   1940 HG22 ILE   125       5.579 -46.777 -21.609  0.00-20.00           H  
ATOM   1941 HG23 ILE   125       7.009 -47.193 -20.637  0.00-20.00           H  
ATOM   1942  CG1 ILE   125       4.585 -49.186 -22.120  0.00-20.00           C  
ATOM   1943 HG12 ILE   125       4.209 -50.166 -21.902  0.00-20.00           H  
ATOM   1944 HG13 ILE   125       4.738 -48.982 -23.102  0.00-20.00           H  
ATOM   1945  CD1 ILE   125       3.541 -48.217 -21.738  0.00-20.00           C  
ATOM   1946 HD11 ILE   125       2.967 -48.568 -20.814  0.00-20.00           H  
ATOM   1947 HD12 ILE   125       4.039 -47.225 -21.531  0.00-20.00           H  
ATOM   1948 HD13 ILE   125       2.914 -48.147 -22.618  0.00-20.00           H  
ATOM   1949  C   ILE   125       8.274 -49.584 -21.087  0.00-20.00           C  
ATOM   1950  O   ILE   125       8.613 -49.987 -19.985  0.00-20.00           O  
ATOM   1951  N   THR   126       9.033 -48.698 -21.731  0.00-20.00           N  
ATOM   1952  H   THR   126       8.682 -48.235 -22.554  0.00-20.00           H  
ATOM   1953  CA  THR   126      10.332 -48.281 -21.265  0.00-20.00           C  
ATOM   1954  HA  THR   126      10.427 -48.596 -20.151  0.00-20.00           H  
ATOM   1955  CB  THR   126      11.481 -48.885 -22.007  0.00-20.00           C  
ATOM   1956  HB  THR   126      11.366 -48.519 -23.069  0.00-20.00           H  
ATOM   1957  CG2 THR   126      12.788 -48.361 -21.559  0.00-20.00           C  
ATOM   1958 HG21 THR   126      13.187 -49.033 -20.780  0.00-20.00           H  
ATOM   1959 HG22 THR   126      13.476 -48.293 -22.337  0.00-20.00           H  
ATOM   1960 HG23 THR   126      12.548 -47.405 -21.067  0.00-20.00           H  
ATOM   1961  OG1 THR   126      11.333 -50.259 -21.800  0.00-20.00           O  
ATOM   1962  HG1 THR   126      11.859 -50.711 -22.427  0.00-20.00           H  
ATOM   1963  C   THR   126      10.414 -46.767 -21.309  0.00-20.00           C  
ATOM   1964  O   THR   126      10.200 -46.264 -22.409  0.00-20.00           O  
ATOM   1965  N   VAL   127      10.715 -46.069 -20.218  0.00-20.00           N  
ATOM   1966  H   VAL   127      10.956 -46.621 -19.372  0.00-20.00           H  
ATOM   1967  CA  VAL   127      10.731 -44.661 -20.229  0.00-20.00           C  
ATOM   1968  HA  VAL   127      10.467 -44.348 -21.221  0.00-20.00           H  
ATOM   1969  CB  VAL   127       9.678 -44.143 -19.270  0.00-20.00           C  
ATOM   1970  HB  VAL   127       9.909 -44.413 -18.250  0.00-20.00           H  
ATOM   1971  CG1 VAL   127       9.670 -42.656 -19.185  0.00-20.00           C  
ATOM   1972 HG11 VAL   127       9.051 -42.281 -18.411  0.00-20.00           H  
ATOM   1973 HG12 VAL   127      10.580 -42.192 -18.830  0.00-20.00           H  
ATOM   1974 HG13 VAL   127       9.344 -42.207 -20.146  0.00-20.00           H  
ATOM   1975  CG2 VAL   127       8.298 -44.756 -19.649  0.00-20.00           C  
ATOM   1976 HG21 VAL   127       7.772 -45.045 -18.749  0.00-20.00           H  
ATOM   1977 HG22 VAL   127       7.666 -44.027 -20.189  0.00-20.00           H  
ATOM   1978 HG23 VAL   127       8.393 -45.577 -20.283  0.00-20.00           H  
ATOM   1979  C   VAL   127      12.166 -44.213 -19.889  0.00-20.00           C  
ATOM   1980  O   VAL   127      12.857 -44.847 -19.155  0.00-20.00           O  
ATOM   1981  N   GLH   128      12.481 -43.036 -20.452  0.00-20.00           N  
ATOM   1982  H   GLH   128      11.727 -42.459 -20.766  0.00-20.00           H  
ATOM   1983  CA  GLH   128      13.778 -42.482 -20.290  0.00-20.00           C  
ATOM   1984  HA  GLH   128      14.277 -42.955 -19.450  0.00-20.00           H  
ATOM   1985  CB  GLH   128      14.464 -42.725 -21.631  0.00-20.00           C  
ATOM   1986  HB2 GLH   128      14.693 -43.787 -21.770  0.00-20.00           H  
ATOM   1987  HB3 GLH   128      13.743 -42.352 -22.394  0.00-20.00           H  
ATOM   1988  CG  GLH   128      15.796 -41.961 -21.845  0.00-20.00           C  
ATOM   1989  HG2 GLH   128      15.606 -40.869 -21.731  0.00-20.00           H  
ATOM   1990  HG3 GLH   128      16.489 -42.202 -21.123  0.00-20.00           H  
ATOM   1991  CD  GLH   128      16.440 -42.243 -23.155  0.00-20.00           C  
ATOM   1992  OE1 GLH   128      15.720 -43.028 -23.958  0.00-20.00           O  
ATOM   1993  OE2 GLH   128      17.475 -41.703 -23.445  0.00-20.00           O  
ATOM   1994  HE1 GLH   128      15.117 -42.571 -24.534  0.00-20.00           H  
ATOM   1995  C   GLH   128      13.570 -40.996 -20.111  0.00-20.00           C  
ATOM   1996  O   GLH   128      12.834 -40.318 -20.874  0.00-20.00           O  
ATOM   1997  N   SER   129      14.166 -40.424 -19.030  0.00-20.00           N  
ATOM   1998  H   SER   129      14.513 -41.011 -18.363  0.00-20.00           H  
ATOM   1999  CA  SER   129      13.934 -38.957 -18.844  0.00-20.00           C  
ATOM   2000  HA  SER   129      13.211 -38.678 -19.596  0.00-20.00           H  
ATOM   2001  CB  SER   129      13.346 -38.939 -17.428  0.00-20.00           C  
ATOM   2002  HB2 SER   129      12.350 -39.340 -17.341  0.00-20.00           H  
ATOM   2003  HB3 SER   129      13.987 -39.569 -16.814  0.00-20.00           H  
ATOM   2004  OG  SER   129      13.276 -37.556 -17.085  0.00-20.00           O  
ATOM   2005  HG  SER   129      12.548 -37.159 -17.527  0.00-20.00           H  
ATOM   2006  C   SER   129      15.254 -38.253 -19.057  0.00-20.00           C  
ATOM   2007  O   SER   129      16.338 -38.833 -18.843  0.00-20.00           O  
ATOM   2008  N   LYN   130      15.126 -36.975 -19.466  0.00-20.00           N  
ATOM   2009  H   LYN   130      14.192 -36.714 -19.862  0.00-20.00           H  
ATOM   2010  CA  LYN   130      16.252 -36.172 -19.804  0.00-20.00           C  
ATOM   2011  HA  LYN   130      17.101 -36.498 -19.230  0.00-20.00           H  
ATOM   2012  CB  LYN   130      16.481 -36.254 -21.368  0.00-20.00           C  
ATOM   2013  HB2 LYN   130      16.547 -37.285 -21.648  0.00-20.00           H  
ATOM   2014  HB3 LYN   130      15.510 -35.947 -21.832  0.00-20.00           H  
ATOM   2015  CG  LYN   130      17.490 -35.372 -22.028  0.00-20.00           C  
ATOM   2016  HG2 LYN   130      18.464 -35.391 -21.484  0.00-20.00           H  
ATOM   2017  HG3 LYN   130      17.174 -34.347 -21.991  0.00-20.00           H  
ATOM   2018  CD  LYN   130      17.732 -35.874 -23.474  0.00-20.00           C  
ATOM   2019  HD2 LYN   130      18.267 -35.153 -24.097  0.00-20.00           H  
ATOM   2020  HD3 LYN   130      16.693 -36.003 -23.848  0.00-20.00           H  
ATOM   2021  CE  LYN   130      18.429 -37.231 -23.514  0.00-20.00           C  
ATOM   2022  HE2 LYN   130      19.440 -37.158 -23.160  0.00-20.00           H  
ATOM   2023  HE3 LYN   130      17.916 -37.836 -22.758  0.00-20.00           H  
ATOM   2024  NZ  LYN   130      18.438 -37.930 -24.799  0.00-20.00           N  
ATOM   2025  HZ1 LYN   130      17.606 -38.492 -24.899  0.00-20.00           H  
ATOM   2026  HZ2 LYN   130      18.403 -37.341 -25.624  0.00-20.00           H  
ATOM   2027  C   LYN   130      15.820 -34.762 -19.418  0.00-20.00           C  
ATOM   2028  O   LYN   130      14.790 -34.302 -19.880  0.00-20.00           O  
ATOM   2029  N   MET   131      16.547 -34.113 -18.569  0.00-20.00           N  
ATOM   2030  H   MET   131      17.466 -34.509 -18.248  0.00-20.00           H  
ATOM   2031  CA  MET   131      16.207 -32.789 -18.089  0.00-20.00           C  
ATOM   2032  HA  MET   131      15.130 -32.688 -18.190  0.00-20.00           H  
ATOM   2033  CB  MET   131      16.698 -32.432 -16.677  0.00-20.00           C  
ATOM   2034  HB2 MET   131      16.106 -32.956 -15.900  0.00-20.00           H  
ATOM   2035  HB3 MET   131      17.773 -32.672 -16.536  0.00-20.00           H  
ATOM   2036  CG  MET   131      16.614 -30.895 -16.359  0.00-20.00           C  
ATOM   2037  HG2 MET   131      17.457 -30.396 -16.856  0.00-20.00           H  
ATOM   2038  HG3 MET   131      15.651 -30.527 -16.868  0.00-20.00           H  
ATOM   2039  SD  MET   131      16.368 -30.260 -14.709  0.00-20.00           S  
ATOM   2040  CE  MET   131      17.378 -28.698 -14.792  0.00-20.00           C  
ATOM   2041  HE1 MET   131      17.520 -28.358 -15.811  0.00-20.00           H  
ATOM   2042  HE2 MET   131      16.850 -27.967 -14.198  0.00-20.00           H  
ATOM   2043  HE3 MET   131      18.325 -28.868 -14.312  0.00-20.00           H  
ATOM   2044  C   MET   131      16.841 -31.850 -19.128  0.00-20.00           C  
ATOM   2045  O   MET   131      17.991 -32.103 -19.600  0.00-20.00           O  
ATOM   2046  N   THR   132      16.112 -30.790 -19.438  0.00-20.00           N  
ATOM   2047  H   THR   132      15.291 -30.590 -18.969  0.00-20.00           H  
ATOM   2048  CA  THR   132      16.521 -29.826 -20.432  0.00-20.00           C  
ATOM   2049  HA  THR   132      17.532 -30.120 -20.723  0.00-20.00           H  
ATOM   2050  CB  THR   132      15.637 -29.813 -21.708  0.00-20.00           C  
ATOM   2051  HB  THR   132      16.006 -29.014 -22.396  0.00-20.00           H  
ATOM   2052  CG2 THR   132      15.788 -31.161 -22.443  0.00-20.00           C  
ATOM   2053 HG21 THR   132      15.914 -30.980 -23.501  0.00-20.00           H  
ATOM   2054 HG22 THR   132      14.832 -31.707 -22.295  0.00-20.00           H  
ATOM   2055 HG23 THR   132      16.581 -31.770 -22.001  0.00-20.00           H  
ATOM   2056  OG1 THR   132      14.281 -29.609 -21.362  0.00-20.00           O  
ATOM   2057  HG1 THR   132      14.004 -30.108 -20.652  0.00-20.00           H  
ATOM   2058  C   THR   132      16.707 -28.438 -19.849  0.00-20.00           C  
ATOM   2059  O   THR   132      17.817 -27.961 -19.767  0.00-20.00           O  
ATOM   2060  N   GLN   133      15.618 -27.781 -19.469  0.00-20.00           N  
ATOM   2061  H   GLN   133      14.686 -28.094 -19.703  0.00-20.00           H  
ATOM   2062  CA  GLN   133      15.847 -26.423 -18.976  0.00-20.00           C  
ATOM   2063  HA  GLN   133      16.912 -26.366 -18.733  0.00-20.00           H  
ATOM   2064  CB  GLN   133      15.485 -25.442 -20.084  0.00-20.00           C  
ATOM   2065  HB2 GLN   133      16.087 -24.523 -19.980  0.00-20.00           H  
ATOM   2066  HB3 GLN   133      14.501 -25.088 -19.912  0.00-20.00           H  
ATOM   2067  CG  GLN   133      15.662 -25.974 -21.458  0.00-20.00           C  
ATOM   2068  HG2 GLN   133      16.569 -25.635 -21.977  0.00-20.00           H  
ATOM   2069  HG3 GLN   133      15.740 -27.091 -21.454  0.00-20.00           H  
ATOM   2070  CD  GLN   133      14.385 -25.621 -22.317  0.00-20.00           C  
ATOM   2071  OE1 GLN   133      13.790 -24.563 -22.127  0.00-20.00           O  
ATOM   2072  NE2 GLN   133      13.953 -26.548 -23.183  0.00-20.00           N  
ATOM   2073 HE21 GLN   133      14.224 -27.509 -23.061  0.00-20.00           H  
ATOM   2074 HE22 GLN   133      13.324 -26.307 -23.872  0.00-20.00           H  
ATOM   2075  C   GLN   133      15.092 -26.143 -17.662  0.00-20.00           C  
ATOM   2076  O   GLN   133      14.377 -27.065 -17.189  0.00-20.00           O  
ATOM   2077  N   GLN   134      15.362 -24.939 -17.167  0.00-20.00           N  
ATOM   2078  H   GLN   134      15.986 -24.323 -17.607  0.00-20.00           H  
ATOM   2079  CA  GLN   134      14.755 -24.357 -16.013  0.00-20.00           C  
ATOM   2080  HA  GLN   134      13.896 -24.885 -15.745  0.00-20.00           H  
ATOM   2081  CB  GLN   134      15.727 -24.334 -14.784  0.00-20.00           C  
ATOM   2082  HB2 GLN   134      16.609 -23.671 -15.066  0.00-20.00           H  
ATOM   2083  HB3 GLN   134      15.313 -23.831 -13.890  0.00-20.00           H  
ATOM   2084  CG  GLN   134      16.066 -25.756 -14.340  0.00-20.00           C  
ATOM   2085  HG2 GLN   134      15.081 -26.239 -14.147  0.00-20.00           H  
ATOM   2086  HG3 GLN   134      16.583 -26.327 -15.146  0.00-20.00           H  
ATOM   2087  CD  GLN   134      17.030 -25.660 -13.148  0.00-20.00           C  
ATOM   2088  OE1 GLN   134      18.102 -26.285 -13.194  0.00-20.00           O  
ATOM   2089  NE2 GLN   134      16.662 -25.059 -12.035  0.00-20.00           N  
ATOM   2090 HE21 GLN   134      17.296 -25.198 -11.256  0.00-20.00           H  
ATOM   2091 HE22 GLN   134      15.887 -24.494 -12.007  0.00-20.00           H  
ATOM   2092  C   GLN   134      14.424 -22.919 -16.305  0.00-20.00           C  
ATOM   2093  O   GLN   134      15.378 -22.182 -16.736  0.00-20.00           O  
ATOM   2094  N   VAL   135      13.203 -22.498 -16.164  0.00-20.00           N  
ATOM   2095  H   VAL   135      12.561 -23.133 -15.713  0.00-20.00           H  
ATOM   2096  CA  VAL   135      12.595 -21.190 -16.609  0.00-20.00           C  
ATOM   2097  HA  VAL   135      13.443 -20.546 -16.858  0.00-20.00           H  
ATOM   2098  CB  VAL   135      11.477 -21.262 -17.654  0.00-20.00           C  
ATOM   2099  HB  VAL   135      10.612 -21.548 -17.083  0.00-20.00           H  
ATOM   2100  CG1 VAL   135      11.118 -19.865 -18.168  0.00-20.00           C  
ATOM   2101 HG11 VAL   135      10.253 -19.401 -17.625  0.00-20.00           H  
ATOM   2102 HG12 VAL   135      10.938 -19.777 -19.246  0.00-20.00           H  
ATOM   2103 HG13 VAL   135      11.990 -19.206 -17.938  0.00-20.00           H  
ATOM   2104  CG2 VAL   135      11.679 -22.305 -18.718  0.00-20.00           C  
ATOM   2105 HG21 VAL   135      11.808 -23.315 -18.316  0.00-20.00           H  
ATOM   2106 HG22 VAL   135      12.529 -22.020 -19.328  0.00-20.00           H  
ATOM   2107 HG23 VAL   135      10.824 -22.515 -19.403  0.00-20.00           H  
ATOM   2108  C   VAL   135      12.050 -20.567 -15.340  0.00-20.00           C  
ATOM   2109  O   VAL   135      11.271 -21.196 -14.589  0.00-20.00           O  
ATOM   2110  N   GLY   136      12.360 -19.354 -14.974  0.00-20.00           N  
ATOM   2111  H   GLY   136      13.028 -18.859 -15.543  0.00-20.00           H  
ATOM   2112  CA  GLY   136      11.774 -18.618 -13.852  0.00-20.00           C  
ATOM   2113  HA2 GLY   136      11.766 -19.270 -13.039  0.00-20.00           H  
ATOM   2114  HA3 GLY   136      12.403 -17.779 -13.620  0.00-20.00           H  
ATOM   2115  C   GLY   136      10.429 -18.080 -14.265  0.00-20.00           C  
ATOM   2116  O   GLY   136      10.328 -17.446 -15.352  0.00-20.00           O  
ATOM   2117  N   LEU   137       9.398 -18.252 -13.508  0.00-20.00           N  
ATOM   2118  H   LEU   137       9.520 -18.754 -12.645  0.00-20.00           H  
ATOM   2119  CA  LEU   137       8.066 -17.688 -13.922  0.00-20.00           C  
ATOM   2120  HA  LEU   137       7.915 -17.673 -15.015  0.00-20.00           H  
ATOM   2121  CB  LEU   137       7.039 -18.633 -13.347  0.00-20.00           C  
ATOM   2122  HB2 LEU   137       6.016 -18.294 -13.507  0.00-20.00           H  
ATOM   2123  HB3 LEU   137       7.138 -18.626 -12.236  0.00-20.00           H  
ATOM   2124  CG  LEU   137       7.032 -20.037 -14.074  0.00-20.00           C  
ATOM   2125  HG  LEU   137       8.011 -20.411 -14.169  0.00-20.00           H  
ATOM   2126  CD1 LEU   137       6.343 -21.126 -13.239  0.00-20.00           C  
ATOM   2127 HD11 LEU   137       6.714 -22.052 -13.582  0.00-20.00           H  
ATOM   2128 HD12 LEU   137       6.671 -21.045 -12.209  0.00-20.00           H  
ATOM   2129 HD13 LEU   137       5.276 -21.141 -13.271  0.00-20.00           H  
ATOM   2130  CD2 LEU   137       6.336 -20.026 -15.434  0.00-20.00           C  
ATOM   2131 HD21 LEU   137       5.288 -19.684 -15.366  0.00-20.00           H  
ATOM   2132 HD22 LEU   137       6.288 -20.980 -15.923  0.00-20.00           H  
ATOM   2133 HD23 LEU   137       6.839 -19.428 -16.207  0.00-20.00           H  
ATOM   2134  C   LEU   137       7.767 -16.296 -13.351  0.00-20.00           C  
ATOM   2135  O   LEU   137       6.878 -15.615 -13.847  0.00-20.00           O  
ATOM   2136  N   GLY   138       8.335 -16.074 -12.166  0.00-20.00           N  
ATOM   2137  H   GLY   138       8.958 -16.834 -11.763  0.00-20.00           H  
ATOM   2138  CA  GLY   138       7.971 -14.964 -11.367  0.00-20.00           C  
ATOM   2139  HA2 GLY   138       8.939 -14.329 -11.322  0.00-20.00           H  
ATOM   2140  HA3 GLY   138       7.172 -14.317 -11.622  0.00-20.00           H  
ATOM   2141  C   GLY   138       7.663 -15.492  -9.976  0.00-20.00           C  
ATOM   2142  O   GLY   138       7.351 -16.653  -9.849  0.00-20.00           O  
ATOM   2143  N   ASH   139       7.713 -14.588  -9.017  0.00-20.00           N  
ATOM   2144  H   ASH   139       7.880 -13.610  -9.317  0.00-20.00           H  
ATOM   2145  CA  ASH   139       7.505 -14.680  -7.584  0.00-20.00           C  
ATOM   2146  HA  ASH   139       7.876 -13.681  -7.220  0.00-20.00           H  
ATOM   2147  CB  ASH   139       6.001 -14.642  -7.355  0.00-20.00           C  
ATOM   2148  HB2 ASH   139       5.648 -15.608  -7.556  0.00-20.00           H  
ATOM   2149  HB3 ASH   139       5.562 -13.939  -8.030  0.00-20.00           H  
ATOM   2150  CG  ASH   139       5.443 -14.301  -5.963  0.00-20.00           C  
ATOM   2151  OD1 ASH   139       5.501 -12.992  -5.601  0.00-20.00           O  
ATOM   2152  OD2 ASH   139       4.911 -15.171  -5.206  0.00-20.00           O  
ATOM   2153  HD1 ASH   139       4.976 -12.886  -4.770  0.00-20.00           H  
ATOM   2154  C   ASH   139       8.249 -15.786  -6.792  0.00-20.00           C  
ATOM   2155  O   ASH   139       7.992 -16.094  -5.668  0.00-20.00           O  
ATOM   2156  N   GLY   140       9.440 -16.129  -7.339  0.00-20.00           N  
ATOM   2157  H   GLY   140       9.689 -15.640  -8.207  0.00-20.00           H  
ATOM   2158  CA  GLY   140      10.221 -17.295  -6.976  0.00-20.00           C  
ATOM   2159  HA2 GLY   140      11.157 -17.229  -7.558  0.00-20.00           H  
ATOM   2160  HA3 GLY   140      10.536 -17.246  -5.928  0.00-20.00           H  
ATOM   2161  C   GLY   140       9.457 -18.577  -7.249  0.00-20.00           C  
ATOM   2162  O   GLY   140       9.795 -19.549  -6.616  0.00-20.00           O  
ATOM   2163  N   ILE   141       8.566 -18.697  -8.267  0.00-20.00           N  
ATOM   2164  H   ILE   141       8.554 -17.930  -8.964  0.00-20.00           H  
ATOM   2165  CA  ILE   141       8.112 -20.039  -8.789  0.00-20.00           C  
ATOM   2166  HA  ILE   141       8.397 -20.779  -8.098  0.00-20.00           H  
ATOM   2167  CB  ILE   141       6.612 -19.974  -9.021  0.00-20.00           C  
ATOM   2168  HB  ILE   141       6.514 -19.362  -9.911  0.00-20.00           H  
ATOM   2169  CG2 ILE   141       6.018 -21.333  -9.346  0.00-20.00           C  
ATOM   2170 HG21 ILE   141       6.462 -21.841 -10.239  0.00-20.00           H  
ATOM   2171 HG22 ILE   141       4.953 -21.457  -9.575  0.00-20.00           H  
ATOM   2172 HG23 ILE   141       6.133 -22.021  -8.517  0.00-20.00           H  
ATOM   2173  CG1 ILE   141       5.748 -19.411  -7.819  0.00-20.00           C  
ATOM   2174 HG12 ILE   141       6.011 -18.343  -7.838  0.00-20.00           H  
ATOM   2175 HG13 ILE   141       4.651 -19.403  -8.063  0.00-20.00           H  
ATOM   2176  CD1 ILE   141       6.094 -19.960  -6.409  0.00-20.00           C  
ATOM   2177 HD11 ILE   141       6.277 -21.051  -6.371  0.00-20.00           H  
ATOM   2178 HD12 ILE   141       5.312 -19.736  -5.626  0.00-20.00           H  
ATOM   2179 HD13 ILE   141       6.968 -19.551  -6.083  0.00-20.00           H  
ATOM   2180  C   ILE   141       9.004 -20.169 -10.023  0.00-20.00           C  
ATOM   2181  O   ILE   141       9.226 -19.181 -10.742  0.00-20.00           O  
ATOM   2182  N   MET   142       9.309 -21.473 -10.297  0.00-20.00           N  
ATOM   2183  H   MET   142       8.947 -22.234  -9.719  0.00-20.00           H  
ATOM   2184  CA  MET   142      10.038 -21.821 -11.446  0.00-20.00           C  
ATOM   2185  HA  MET   142      10.231 -20.913 -12.071  0.00-20.00           H  
ATOM   2186  CB  MET   142      11.397 -22.342 -10.911  0.00-20.00           C  
ATOM   2187  HB2 MET   142      11.837 -21.511 -10.340  0.00-20.00           H  
ATOM   2188  HB3 MET   142      11.238 -23.134 -10.119  0.00-20.00           H  
ATOM   2189  CG  MET   142      12.462 -22.853 -11.917  0.00-20.00           C  
ATOM   2190  HG2 MET   142      12.525 -22.231 -12.773  0.00-20.00           H  
ATOM   2191  HG3 MET   142      12.001 -23.772 -12.254  0.00-20.00           H  
ATOM   2192  SD  MET   142      14.120 -23.174 -11.291  0.00-20.00           S  
ATOM   2193  CE  MET   142      14.818 -21.513 -11.019  0.00-20.00           C  
ATOM   2194  HE1 MET   142      13.977 -20.816 -11.153  0.00-20.00           H  
ATOM   2195  HE2 MET   142      15.645 -21.277 -11.725  0.00-20.00           H  
ATOM   2196  HE3 MET   142      15.159 -21.529  -9.994  0.00-20.00           H  
ATOM   2197  C   MET   142       9.348 -22.970 -12.205  0.00-20.00           C  
ATOM   2198  O   MET   142       8.737 -23.827 -11.599  0.00-20.00           O  
ATOM   2199  N   ALA   143       9.634 -23.081 -13.546  0.00-20.00           N  
ATOM   2200  H   ALA   143      10.239 -22.418 -14.018  0.00-20.00           H  
ATOM   2201  CA  ALA   143       9.385 -24.296 -14.295  0.00-20.00           C  
ATOM   2202  HA  ALA   143       8.654 -24.977 -13.778  0.00-20.00           H  
ATOM   2203  CB  ALA   143       8.790 -23.853 -15.601  0.00-20.00           C  
ATOM   2204  HB1 ALA   143       8.603 -24.619 -16.370  0.00-20.00           H  
ATOM   2205  HB2 ALA   143       7.747 -23.576 -15.301  0.00-20.00           H  
ATOM   2206  HB3 ALA   143       9.154 -22.971 -16.105  0.00-20.00           H  
ATOM   2207  C   ALA   143      10.695 -25.042 -14.612  0.00-20.00           C  
ATOM   2208  O   ALA   143      11.627 -24.387 -15.037  0.00-20.00           O  
ATOM   2209  N   ASP   144      10.811 -26.350 -14.402  0.00-20.00           N  
ATOM   2210  H   ASP   144       9.999 -26.861 -14.072  0.00-20.00           H  
ATOM   2211  CA  ASP   144      11.883 -27.314 -14.676  0.00-20.00           C  
ATOM   2212  HA  ASP   144      12.781 -26.815 -14.945  0.00-20.00           H  
ATOM   2213  CB  ASP   144      12.080 -27.960 -13.287  0.00-20.00           C  
ATOM   2214  HB2 ASP   144      11.233 -28.406 -12.784  0.00-20.00           H  
ATOM   2215  HB3 ASP   144      12.465 -27.164 -12.676  0.00-20.00           H  
ATOM   2216  CG  ASP   144      13.156 -28.985 -13.324  0.00-20.00           C  
ATOM   2217  OD1 ASP   144      12.911 -29.889 -12.561  0.00-20.00           O  
ATOM   2218  OD2 ASP   144      14.263 -28.863 -13.788  0.00-20.00           O  
ATOM   2219  C   ASP   144      11.446 -28.326 -15.768  0.00-20.00           C  
ATOM   2220  O   ASP   144      10.297 -28.696 -15.651  0.00-20.00           O  
ATOM   2221  N   MET   145      12.188 -28.466 -16.883  0.00-20.00           N  
ATOM   2222  H   MET   145      13.090 -27.939 -17.057  0.00-20.00           H  
ATOM   2223  CA  MET   145      11.646 -29.155 -18.050  0.00-20.00           C  
ATOM   2224  HA  MET   145      10.601 -29.336 -17.948  0.00-20.00           H  
ATOM   2225  CB  MET   145      11.779 -28.172 -19.242  0.00-20.00           C  
ATOM   2226  HB2 MET   145      12.168 -27.242 -18.869  0.00-20.00           H  
ATOM   2227  HB3 MET   145      12.566 -28.440 -20.003  0.00-20.00           H  
ATOM   2228  CG  MET   145      10.496 -27.881 -20.031  0.00-20.00           C  
ATOM   2229  HG2 MET   145      10.688 -28.506 -20.937  0.00-20.00           H  
ATOM   2230  HG3 MET   145       9.545 -28.230 -19.631  0.00-20.00           H  
ATOM   2231  SD  MET   145      10.430 -26.116 -20.456  0.00-20.00           S  
ATOM   2232  CE  MET   145       9.882 -25.489 -18.865  0.00-20.00           C  
ATOM   2233  HE1 MET   145       9.066 -26.135 -18.605  0.00-20.00           H  
ATOM   2234  HE2 MET   145      10.730 -25.562 -18.118  0.00-20.00           H  
ATOM   2235  HE3 MET   145       9.705 -24.440 -18.870  0.00-20.00           H  
ATOM   2236  C   MET   145      12.442 -30.401 -18.300  0.00-20.00           C  
ATOM   2237  O   MET   145      13.662 -30.431 -18.189  0.00-20.00           O  
ATOM   2238  N   TYR   146      11.735 -31.411 -18.849  0.00-20.00           N  
ATOM   2239  H   TYR   146      10.741 -31.245 -19.031  0.00-20.00           H  
ATOM   2240  CA  TYR   146      12.310 -32.675 -19.234  0.00-20.00           C  
ATOM   2241  HA  TYR   146      13.404 -32.664 -19.192  0.00-20.00           H  
ATOM   2242  CB  TYR   146      11.809 -33.714 -18.171  0.00-20.00           C  
ATOM   2243  HB2 TYR   146      12.343 -34.667 -18.465  0.00-20.00           H  
ATOM   2244  HB3 TYR   146      10.674 -33.958 -18.375  0.00-20.00           H  
ATOM   2245  CG  TYR   146      12.078 -33.443 -16.747  0.00-20.00           C  
ATOM   2246  CD1 TYR   146      11.311 -32.471 -16.006  0.00-20.00           C  
ATOM   2247  HD1 TYR   146      10.470 -32.073 -16.557  0.00-20.00           H  
ATOM   2248  CE1 TYR   146      11.787 -32.048 -14.801  0.00-20.00           C  
ATOM   2249  HE1 TYR   146      11.330 -31.165 -14.407  0.00-20.00           H  
ATOM   2250  CZ  TYR   146      12.934 -32.671 -14.212  0.00-20.00           C  
ATOM   2251  OH  TYR   146      13.326 -32.263 -12.969  0.00-20.00           O  
ATOM   2252  HH  TYR   146      13.233 -31.257 -12.851  0.00-20.00           H  
ATOM   2253  CE2 TYR   146      13.570 -33.719 -14.887  0.00-20.00           C  
ATOM   2254  HE2 TYR   146      14.392 -34.277 -14.532  0.00-20.00           H  
ATOM   2255  CD2 TYR   146      13.129 -34.189 -16.116  0.00-20.00           C  
ATOM   2256  HD2 TYR   146      13.692 -34.945 -16.639  0.00-20.00           H  
ATOM   2257  C   TYR   146      11.702 -33.107 -20.533  0.00-20.00           C  
ATOM   2258  O   TYR   146      10.758 -32.545 -20.996  0.00-20.00           O  
ATOM   2259  N   THR   147      12.372 -34.127 -21.161  0.00-20.00           N  
ATOM   2260  H   THR   147      13.091 -34.592 -20.657  0.00-20.00           H  
ATOM   2261  CA  THR   147      11.786 -34.871 -22.210  0.00-20.00           C  
ATOM   2262  HA  THR   147      10.880 -34.343 -22.524  0.00-20.00           H  
ATOM   2263  CB  THR   147      12.699 -34.751 -23.421  0.00-20.00           C  
ATOM   2264  HB  THR   147      13.719 -35.130 -23.125  0.00-20.00           H  
ATOM   2265  CG2 THR   147      12.193 -35.551 -24.595  0.00-20.00           C  
ATOM   2266 HG21 THR   147      12.596 -36.601 -24.517  0.00-20.00           H  
ATOM   2267 HG22 THR   147      11.126 -35.588 -24.626  0.00-20.00           H  
ATOM   2268 HG23 THR   147      12.538 -35.144 -25.538  0.00-20.00           H  
ATOM   2269  OG1 THR   147      12.834 -33.393 -23.820  0.00-20.00           O  
ATOM   2270  HG1 THR   147      12.978 -33.274 -24.758  0.00-20.00           H  
ATOM   2271  C   THR   147      11.624 -36.340 -21.760  0.00-20.00           C  
ATOM   2272  O   THR   147      12.595 -36.869 -21.276  0.00-20.00           O  
ATOM   2273  N   LEU   148      10.425 -36.920 -21.926  0.00-20.00           N  
ATOM   2274  H   LEU   148       9.593 -36.380 -22.232  0.00-20.00           H  
ATOM   2275  CA  LEU   148      10.264 -38.391 -21.689  0.00-20.00           C  
ATOM   2276  HA  LEU   148      11.030 -38.811 -21.019  0.00-20.00           H  
ATOM   2277  CB  LEU   148       8.899 -38.662 -21.046  0.00-20.00           C  
ATOM   2278  HB2 LEU   148       8.152 -38.224 -21.690  0.00-20.00           H  
ATOM   2279  HB3 LEU   148       8.814 -39.735 -21.184  0.00-20.00           H  
ATOM   2280  CG  LEU   148       8.738 -38.360 -19.587  0.00-20.00           C  
ATOM   2281  HG  LEU   148       9.268 -37.429 -19.491  0.00-20.00           H  
ATOM   2282  CD1 LEU   148       7.260 -38.159 -19.281  0.00-20.00           C  
ATOM   2283 HD11 LEU   148       6.734 -39.001 -19.679  0.00-20.00           H  
ATOM   2284 HD12 LEU   148       7.009 -38.040 -18.233  0.00-20.00           H  
ATOM   2285 HD13 LEU   148       6.778 -37.354 -19.809  0.00-20.00           H  
ATOM   2286  CD2 LEU   148       9.434 -39.436 -18.753  0.00-20.00           C  
ATOM   2287 HD21 LEU   148       8.669 -40.220 -18.585  0.00-20.00           H  
ATOM   2288 HD22 LEU   148       9.665 -39.023 -17.737  0.00-20.00           H  
ATOM   2289 HD23 LEU   148      10.363 -39.820 -19.093  0.00-20.00           H  
ATOM   2290  C   LEU   148      10.176 -39.136 -23.031  0.00-20.00           C  
ATOM   2291  O   LEU   148       9.342 -38.789 -23.853  0.00-20.00           O  
ATOM   2292  N   THR   149      11.051 -40.110 -23.204  0.00-20.00           N  
ATOM   2293  H   THR   149      11.697 -40.361 -22.494  0.00-20.00           H  
ATOM   2294  CA  THR   149      10.977 -40.903 -24.389  0.00-20.00           C  
ATOM   2295  HA  THR   149      10.395 -40.460 -25.222  0.00-20.00           H  
ATOM   2296  CB  THR   149      12.393 -41.087 -24.901  0.00-20.00           C  
ATOM   2297  HB  THR   149      13.062 -41.532 -24.159  0.00-20.00           H  
ATOM   2298  CG2 THR   149      12.481 -42.036 -26.112  0.00-20.00           C  
ATOM   2299 HG21 THR   149      11.852 -41.646 -26.935  0.00-20.00           H  
ATOM   2300 HG22 THR   149      12.146 -43.053 -25.847  0.00-20.00           H  
ATOM   2301 HG23 THR   149      13.499 -42.094 -26.449  0.00-20.00           H  
ATOM   2302  OG1 THR   149      13.021 -39.886 -25.258  0.00-20.00           O  
ATOM   2303  HG1 THR   149      12.595 -39.597 -26.050  0.00-20.00           H  
ATOM   2304  C   THR   149      10.324 -42.233 -23.962  0.00-20.00           C  
ATOM   2305  O   THR   149      10.820 -42.960 -23.087  0.00-20.00           O  
ATOM   2306  N   ILE   150       9.128 -42.473 -24.558  0.00-20.00           N  
ATOM   2307  H   ILE   150       8.750 -41.668 -25.049  0.00-20.00           H  
ATOM   2308  CA  ILE   150       8.385 -43.687 -24.296  0.00-20.00           C  
ATOM   2309  HA  ILE   150       8.794 -44.045 -23.380  0.00-20.00           H  
ATOM   2310  CB  ILE   150       6.857 -43.283 -24.134  0.00-20.00           C  
ATOM   2311  HB  ILE   150       6.505 -42.962 -25.133  0.00-20.00           H  
ATOM   2312  CG2 ILE   150       6.104 -44.485 -23.721  0.00-20.00           C  
ATOM   2313 HG21 ILE   150       5.441 -44.760 -24.541  0.00-20.00           H  
ATOM   2314 HG22 ILE   150       6.766 -45.309 -23.498  0.00-20.00           H  
ATOM   2315 HG23 ILE   150       5.485 -44.332 -22.819  0.00-20.00           H  
ATOM   2316  CG1 ILE   150       6.730 -42.146 -23.158  0.00-20.00           C  
ATOM   2317 HG12 ILE   150       6.826 -42.516 -22.169  0.00-20.00           H  
ATOM   2318 HG13 ILE   150       7.597 -41.473 -23.329  0.00-20.00           H  
ATOM   2319  CD1 ILE   150       5.476 -41.286 -23.225  0.00-20.00           C  
ATOM   2320 HD11 ILE   150       5.610 -40.459 -23.904  0.00-20.00           H  
ATOM   2321 HD12 ILE   150       4.546 -41.804 -23.563  0.00-20.00           H  
ATOM   2322 HD13 ILE   150       5.337 -40.808 -22.249  0.00-20.00           H  
ATOM   2323  C   ILE   150       8.529 -44.754 -25.342  0.00-20.00           C  
ATOM   2324  O   ILE   150       8.211 -44.474 -26.511  0.00-20.00           O  
ATOM   2325  N   ARN   151       8.908 -45.956 -24.909  0.00-20.00           N  
ATOM   2326  H   ARN   151       9.476 -45.941 -24.039  0.00-20.00           H  
ATOM   2327  CA  ARN   151       9.120 -46.978 -25.909  0.00-20.00           C  
ATOM   2328  HA  ARN   151       8.627 -46.711 -26.872  0.00-20.00           H  
ATOM   2329  CB  ARN   151      10.610 -47.226 -26.131  0.00-20.00           C  
ATOM   2330  HB2 ARN   151      10.745 -48.044 -26.889  0.00-20.00           H  
ATOM   2331  HB3 ARN   151      11.035 -47.469 -25.117  0.00-20.00           H  
ATOM   2332  CG  ARN   151      11.326 -46.017 -26.580  0.00-20.00           C  
ATOM   2333  HG2 ARN   151      11.396 -45.271 -25.834  0.00-20.00           H  
ATOM   2334  HG3 ARN   151      10.879 -45.673 -27.477  0.00-20.00           H  
ATOM   2335  CD  ARN   151      12.740 -46.446 -26.982  0.00-20.00           C  
ATOM   2336  HD2 ARN   151      12.862 -47.548 -26.726  0.00-20.00           H  
ATOM   2337  HD3 ARN   151      12.867 -46.256 -28.062  0.00-20.00           H  
ATOM   2338  NE  ARN   151      13.690 -45.639 -26.213  0.00-20.00           N  
ATOM   2339  HE  ARN   151      13.335 -45.083 -25.495  0.00-20.00           H  
ATOM   2340  CZ  ARN   151      14.732 -45.013 -26.991  0.00-20.00           C  
ATOM   2341  NH1 ARN   151      14.896 -45.164 -28.231  0.00-20.00           N  
ATOM   2342 HH11 ARN   151      15.859 -44.958 -28.499  0.00-20.00           H  
ATOM   2343  NH2 ARN   151      15.677 -44.289 -26.181  0.00-20.00           N  
ATOM   2344 HH21 ARN   151      15.610 -44.541 -25.180  0.00-20.00           H  
ATOM   2345 HH22 ARN   151      16.618 -44.539 -26.503  0.00-20.00           H  
ATOM   2346  C   ARN   151       8.514 -48.225 -25.412  0.00-20.00           C  
ATOM   2347  O   ARN   151       8.677 -48.598 -24.255  0.00-20.00           O  
ATOM   2348  N   GLH   152       7.949 -49.000 -26.335  0.00-20.00           N  
ATOM   2349  H   GLH   152       8.017 -48.626 -27.293  0.00-20.00           H  
ATOM   2350  CA  GLH   152       7.284 -50.252 -26.165  0.00-20.00           C  
ATOM   2351  HA  GLH   152       7.744 -50.783 -25.330  0.00-20.00           H  
ATOM   2352  CB  GLH   152       5.799 -50.069 -25.895  0.00-20.00           C  
ATOM   2353  HB2 GLH   152       5.304 -49.441 -26.684  0.00-20.00           H  
ATOM   2354  HB3 GLH   152       5.785 -49.528 -24.938  0.00-20.00           H  
ATOM   2355  CG  GLH   152       5.093 -51.352 -25.729  0.00-20.00           C  
ATOM   2356  HG2 GLH   152       5.218 -51.974 -26.622  0.00-20.00           H  
ATOM   2357  HG3 GLH   152       5.517 -51.953 -24.906  0.00-20.00           H  
ATOM   2358  CD  GLH   152       3.598 -51.145 -25.383  0.00-20.00           C  
ATOM   2359  OE1 GLH   152       3.075 -49.906 -25.585  0.00-20.00           O  
ATOM   2360  OE2 GLH   152       2.893 -52.129 -25.027  0.00-20.00           O  
ATOM   2361  HE1 GLH   152       2.157 -49.941 -25.822  0.00-20.00           H  
ATOM   2362  C   GLH   152       7.488 -51.098 -27.422  0.00-20.00           C  
ATOM   2363  O   GLH   152       7.274 -50.562 -28.501  0.00-20.00           O  
ATOM   2364  N   ALA   153       7.909 -52.332 -27.270  0.00-20.00           N  
ATOM   2365  H   ALA   153       7.971 -52.802 -26.409  0.00-20.00           H  
ATOM   2366  CA  ALA   153       8.259 -53.104 -28.447  0.00-20.00           C  
ATOM   2367  HA  ALA   153       9.106 -52.656 -29.037  0.00-20.00           H  
ATOM   2368  CB  ALA   153       8.632 -54.509 -28.084  0.00-20.00           C  
ATOM   2369  HB1 ALA   153       9.449 -54.913 -28.690  0.00-20.00           H  
ATOM   2370  HB2 ALA   153       7.855 -55.205 -28.161  0.00-20.00           H  
ATOM   2371  HB3 ALA   153       8.996 -54.473 -27.001  0.00-20.00           H  
ATOM   2372  C   ALA   153       7.088 -53.053 -29.444  0.00-20.00           C  
ATOM   2373  O   ALA   153       5.903 -53.278 -29.097  0.00-20.00           O  
ATOM   2374  N   GLY   154       7.427 -52.785 -30.720  0.00-20.00           N  
ATOM   2375  H   GLY   154       8.316 -52.392 -30.974  0.00-20.00           H  
ATOM   2376  CA  GLY   154       6.453 -52.860 -31.794  0.00-20.00           C  
ATOM   2377  HA2 GLY   154       6.988 -53.036 -32.695  0.00-20.00           H  
ATOM   2378  HA3 GLY   154       5.841 -53.716 -31.603  0.00-20.00           H  
ATOM   2379  C   GLY   154       5.614 -51.648 -31.986  0.00-20.00           C  
ATOM   2380  O   GLY   154       4.742 -51.670 -32.870  0.00-20.00           O  
ATOM   2381  N   GLN   155       5.832 -50.601 -31.144  0.00-20.00           N  
ATOM   2382  H   GLN   155       6.410 -50.771 -30.344  0.00-20.00           H  
ATOM   2383  CA  GLN   155       5.071 -49.328 -31.206  0.00-20.00           C  
ATOM   2384  HA  GLN   155       4.300 -49.442 -31.955  0.00-20.00           H  
ATOM   2385  CB  GLN   155       4.527 -48.983 -29.846  0.00-20.00           C  
ATOM   2386  HB2 GLN   155       5.398 -48.709 -29.163  0.00-20.00           H  
ATOM   2387  HB3 GLN   155       3.952 -48.103 -30.072  0.00-20.00           H  
ATOM   2388  CG  GLN   155       3.714 -50.149 -29.180  0.00-20.00           C  
ATOM   2389  HG2 GLN   155       4.296 -51.029 -29.065  0.00-20.00           H  
ATOM   2390  HG3 GLN   155       3.475 -49.737 -28.208  0.00-20.00           H  
ATOM   2391  CD  GLN   155       2.469 -50.336 -29.959  0.00-20.00           C  
ATOM   2392  OE1 GLN   155       1.732 -49.389 -30.059  0.00-20.00           O  
ATOM   2393  NE2 GLN   155       2.287 -51.538 -30.474  0.00-20.00           N  
ATOM   2394 HE21 GLN   155       1.637 -51.661 -31.190  0.00-20.00           H  
ATOM   2395 HE22 GLN   155       2.929 -52.327 -30.144  0.00-20.00           H  
ATOM   2396  C   GLN   155       6.064 -48.294 -31.628  0.00-20.00           C  
ATOM   2397  O   GLN   155       7.234 -48.450 -31.332  0.00-20.00           O  
ATOM   2398  N   LYN   156       5.604 -47.233 -32.257  0.00-20.00           N  
ATOM   2399  H   LYN   156       4.679 -47.246 -32.659  0.00-20.00           H  
ATOM   2400  CA  LYN   156       6.573 -46.284 -32.677  0.00-20.00           C  
ATOM   2401  HA  LYN   156       7.517 -46.732 -32.943  0.00-20.00           H  
ATOM   2402  CB  LYN   156       6.030 -45.437 -33.780  0.00-20.00           C  
ATOM   2403  HB2 LYN   156       5.630 -46.049 -34.626  0.00-20.00           H  
ATOM   2404  HB3 LYN   156       6.846 -44.895 -34.168  0.00-20.00           H  
ATOM   2405  CG  LYN   156       4.978 -44.342 -33.459  0.00-20.00           C  
ATOM   2406  HG2 LYN   156       5.210 -43.881 -32.506  0.00-20.00           H  
ATOM   2407  HG3 LYN   156       3.975 -44.832 -33.266  0.00-20.00           H  
ATOM   2408  CD  LYN   156       4.831 -43.310 -34.591  0.00-20.00           C  
ATOM   2409  HD2 LYN   156       4.289 -43.717 -35.428  0.00-20.00           H  
ATOM   2410  HD3 LYN   156       4.253 -42.453 -34.253  0.00-20.00           H  
ATOM   2411  CE  LYN   156       6.166 -42.745 -35.068  0.00-20.00           C  
ATOM   2412  HE2 LYN   156       6.851 -42.431 -34.284  0.00-20.00           H  
ATOM   2413  HE3 LYN   156       5.959 -41.849 -35.595  0.00-20.00           H  
ATOM   2414  NZ  LYN   156       6.936 -43.534 -36.012  0.00-20.00           N  
ATOM   2415  HZ1 LYN   156       6.690 -43.361 -36.984  0.00-20.00           H  
ATOM   2416  HZ2 LYN   156       7.929 -43.406 -35.891  0.00-20.00           H  
ATOM   2417  C   LYN   156       6.851 -45.387 -31.472  0.00-20.00           C  
ATOM   2418  O   LYN   156       5.963 -45.056 -30.707  0.00-20.00           O  
ATOM   2419  N   THR   157       8.129 -45.154 -31.174  0.00-20.00           N  
ATOM   2420  H   THR   157       8.797 -45.723 -31.661  0.00-20.00           H  
ATOM   2421  CA  THR   157       8.667 -44.315 -30.077  0.00-20.00           C  
ATOM   2422  HA  THR   157       8.409 -44.743 -29.120  0.00-20.00           H  
ATOM   2423  CB  THR   157      10.148 -44.351 -30.234  0.00-20.00           C  
ATOM   2424  HB  THR   157      10.359 -43.855 -31.210  0.00-20.00           H  
ATOM   2425  CG2 THR   157      10.738 -43.498 -29.150  0.00-20.00           C  
ATOM   2426 HG21 THR   157      11.299 -42.596 -29.545  0.00-20.00           H  
ATOM   2427 HG22 THR   157      10.040 -43.210 -28.341  0.00-20.00           H  
ATOM   2428 HG23 THR   157      11.510 -44.118 -28.635  0.00-20.00           H  
ATOM   2429  OG1 THR   157      10.656 -45.655 -30.258  0.00-20.00           O  
ATOM   2430  HG1 THR   157      10.971 -45.843 -31.117  0.00-20.00           H  
ATOM   2431  C   THR   157       8.154 -42.937 -30.158  0.00-20.00           C  
ATOM   2432  O   THR   157       8.226 -42.232 -31.148  0.00-20.00           O  
ATOM   2433  N   ILE   158       7.802 -42.486 -28.943  0.00-20.00           N  
ATOM   2434  H   ILE   158       8.051 -43.015 -28.109  0.00-20.00           H  
ATOM   2435  CA  ILE   158       7.137 -41.160 -28.796  0.00-20.00           C  
ATOM   2436  HA  ILE   158       7.222 -40.633 -29.684  0.00-20.00           H  
ATOM   2437  CB  ILE   158       5.726 -41.356 -28.279  0.00-20.00           C  
ATOM   2438  HB  ILE   158       5.726 -42.039 -27.426  0.00-20.00           H  
ATOM   2439  CG2 ILE   158       5.116 -40.021 -27.848  0.00-20.00           C  
ATOM   2440 HG21 ILE   158       5.121 -39.930 -26.788  0.00-20.00           H  
ATOM   2441 HG22 ILE   158       4.076 -39.897 -28.169  0.00-20.00           H  
ATOM   2442 HG23 ILE   158       5.762 -39.143 -28.146  0.00-20.00           H  
ATOM   2443  CG1 ILE   158       4.886 -42.001 -29.384  0.00-20.00           C  
ATOM   2444 HG12 ILE   158       5.259 -43.043 -29.567  0.00-20.00           H  
ATOM   2445 HG13 ILE   158       3.844 -42.073 -29.073  0.00-20.00           H  
ATOM   2446  CD1 ILE   158       4.965 -41.225 -30.738  0.00-20.00           C  
ATOM   2447 HD11 ILE   158       4.091 -41.459 -31.391  0.00-20.00           H  
ATOM   2448 HD12 ILE   158       5.876 -41.503 -31.344  0.00-20.00           H  
ATOM   2449 HD13 ILE   158       4.887 -40.137 -30.557  0.00-20.00           H  
ATOM   2450  C   ILE   158       7.856 -40.390 -27.695  0.00-20.00           C  
ATOM   2451  O   ILE   158       8.193 -41.003 -26.682  0.00-20.00           O  
ATOM   2452  N   SER   159       8.169 -39.081 -27.958  0.00-20.00           N  
ATOM   2453  H   SER   159       7.623 -38.654 -28.710  0.00-20.00           H  
ATOM   2454  CA  SER   159       8.864 -38.200 -27.015  0.00-20.00           C  
ATOM   2455  HA  SER   159       9.393 -38.702 -26.187  0.00-20.00           H  
ATOM   2456  CB  SER   159       9.858 -37.299 -27.683  0.00-20.00           C  
ATOM   2457  HB2 SER   159      10.239 -36.522 -27.037  0.00-20.00           H  
ATOM   2458  HB3 SER   159       9.392 -36.808 -28.502  0.00-20.00           H  
ATOM   2459  OG  SER   159      11.021 -38.043 -28.139  0.00-20.00           O  
ATOM   2460  HG  SER   159      11.770 -37.458 -28.065  0.00-20.00           H  
ATOM   2461  C   SER   159       7.806 -37.264 -26.517  0.00-20.00           C  
ATOM   2462  O   SER   159       6.995 -36.813 -27.337  0.00-20.00           O  
ATOM   2463  N   VAL   160       7.882 -36.880 -25.237  0.00-20.00           N  
ATOM   2464  H   VAL   160       8.753 -36.954 -24.735  0.00-20.00           H  
ATOM   2465  CA  VAL   160       6.880 -36.000 -24.649  0.00-20.00           C  
ATOM   2466  HA  VAL   160       6.289 -35.579 -25.473  0.00-20.00           H  
ATOM   2467  CB  VAL   160       5.860 -36.713 -23.680  0.00-20.00           C  
ATOM   2468  HB  VAL   160       6.356 -37.221 -22.848  0.00-20.00           H  
ATOM   2469  CG1 VAL   160       4.956 -35.654 -22.975  0.00-20.00           C  
ATOM   2470 HG11 VAL   160       4.437 -35.036 -23.806  0.00-20.00           H  
ATOM   2471 HG12 VAL   160       4.131 -36.180 -22.446  0.00-20.00           H  
ATOM   2472 HG13 VAL   160       5.537 -35.046 -22.343  0.00-20.00           H  
ATOM   2473  CG2 VAL   160       5.035 -37.612 -24.550  0.00-20.00           C  
ATOM   2474 HG21 VAL   160       5.500 -38.634 -24.537  0.00-20.00           H  
ATOM   2475 HG22 VAL   160       4.842 -37.370 -25.645  0.00-20.00           H  
ATOM   2476 HG23 VAL   160       4.091 -37.882 -24.058  0.00-20.00           H  
ATOM   2477  C   VAL   160       7.746 -34.965 -23.966  0.00-20.00           C  
ATOM   2478  O   VAL   160       8.603 -35.380 -23.152  0.00-20.00           O  
ATOM   2479  N   PRO   161       7.504 -33.652 -24.163  0.00-20.00           N  
ATOM   2480  CD  PRO   161       6.823 -33.020 -25.305  0.00-20.00           C  
ATOM   2481  HD2 PRO   161       7.369 -33.259 -26.215  0.00-20.00           H  
ATOM   2482  HD3 PRO   161       5.820 -33.453 -25.308  0.00-20.00           H  
ATOM   2483  CG  PRO   161       6.908 -31.476 -25.075  0.00-20.00           C  
ATOM   2484  HG2 PRO   161       6.012 -31.128 -24.582  0.00-20.00           H  
ATOM   2485  HG3 PRO   161       6.922 -30.995 -26.073  0.00-20.00           H  
ATOM   2486  CB  PRO   161       8.076 -31.333 -24.206  0.00-20.00           C  
ATOM   2487  HB2 PRO   161       7.897 -30.465 -23.552  0.00-20.00           H  
ATOM   2488  HB3 PRO   161       8.964 -31.276 -24.807  0.00-20.00           H  
ATOM   2489  CA  PRO   161       8.080 -32.620 -23.347  0.00-20.00           C  
ATOM   2490  HA  PRO   161       9.110 -32.950 -23.068  0.00-20.00           H  
ATOM   2491  C   PRO   161       7.251 -32.552 -21.991  0.00-20.00           C  
ATOM   2492  O   PRO   161       6.041 -32.688 -21.920  0.00-20.00           O  
ATOM   2493  N   VAL   162       7.935 -32.335 -20.961  0.00-20.00           N  
ATOM   2494  H   VAL   162       8.859 -32.006 -21.012  0.00-20.00           H  
ATOM   2495  CA  VAL   162       7.369 -32.188 -19.647  0.00-20.00           C  
ATOM   2496  HA  VAL   162       6.312 -32.170 -19.745  0.00-20.00           H  
ATOM   2497  CB  VAL   162       7.963 -33.261 -18.707  0.00-20.00           C  
ATOM   2498  HB  VAL   162       9.033 -33.093 -18.714  0.00-20.00           H  
ATOM   2499  CG1 VAL   162       7.539 -33.098 -17.265  0.00-20.00           C  
ATOM   2500 HG11 VAL   162       7.883 -32.204 -16.807  0.00-20.00           H  
ATOM   2501 HG12 VAL   162       6.482 -33.069 -17.164  0.00-20.00           H  
ATOM   2502 HG13 VAL   162       7.770 -33.973 -16.622  0.00-20.00           H  
ATOM   2503  CG2 VAL   162       7.550 -34.656 -19.227  0.00-20.00           C  
ATOM   2504 HG21 VAL   162       6.546 -34.727 -19.682  0.00-20.00           H  
ATOM   2505 HG22 VAL   162       7.700 -35.441 -18.470  0.00-20.00           H  
ATOM   2506 HG23 VAL   162       8.270 -34.809 -20.053  0.00-20.00           H  
ATOM   2507  C   VAL   162       7.806 -30.752 -19.137  0.00-20.00           C  
ATOM   2508  O   VAL   162       8.964 -30.432 -19.247  0.00-20.00           O  
ATOM   2509  N   VAL   163       6.914 -30.045 -18.480  0.00-20.00           N  
ATOM   2510  H   VAL   163       5.981 -30.424 -18.721  0.00-20.00           H  
ATOM   2511  CA  VAL   163       7.154 -28.872 -17.688  0.00-20.00           C  
ATOM   2512  HA  VAL   163       8.164 -28.600 -17.700  0.00-20.00           H  
ATOM   2513  CB  VAL   163       6.178 -27.742 -18.140  0.00-20.00           C  
ATOM   2514  HB  VAL   163       5.218 -28.228 -17.943  0.00-20.00           H  
ATOM   2515  CG1 VAL   163       6.295 -26.376 -17.398  0.00-20.00           C  
ATOM   2516 HG11 VAL   163       7.299 -25.851 -17.462  0.00-20.00           H  
ATOM   2517 HG12 VAL   163       5.997 -26.547 -16.314  0.00-20.00           H  
ATOM   2518 HG13 VAL   163       5.599 -25.729 -17.818  0.00-20.00           H  
ATOM   2519  CG2 VAL   163       6.288 -27.489 -19.650  0.00-20.00           C  
ATOM   2520 HG21 VAL   163       7.349 -27.164 -19.978  0.00-20.00           H  
ATOM   2521 HG22 VAL   163       6.017 -28.380 -20.254  0.00-20.00           H  
ATOM   2522 HG23 VAL   163       5.563 -26.695 -19.995  0.00-20.00           H  
ATOM   2523  C   VAL   163       6.764 -29.344 -16.274  0.00-20.00           C  
ATOM   2524  O   VAL   163       5.601 -29.624 -15.941  0.00-20.00           O  
ATOM   2525  N   HIE   164       7.711 -29.322 -15.343  0.00-20.00           N  
ATOM   2526  H   HIE   164       8.690 -29.284 -15.650  0.00-20.00           H  
ATOM   2527  CA  HIE   164       7.340 -29.516 -13.945  0.00-20.00           C  
ATOM   2528  HA  HIE   164       6.293 -29.837 -13.812  0.00-20.00           H  
ATOM   2529  CB  HIE   164       8.347 -30.503 -13.376  0.00-20.00           C  
ATOM   2530  HB2 HIE   164       9.406 -30.104 -13.306  0.00-20.00           H  
ATOM   2531  HB3 HIE   164       8.417 -31.283 -14.188  0.00-20.00           H  
ATOM   2532  CG  HIE   164       8.020 -31.043 -11.990  0.00-20.00           C  
ATOM   2533  ND1 HIE   164       8.923 -31.656 -11.058  0.00-20.00           N  
ATOM   2534  CE1 HIE   164       8.209 -32.017  -9.983  0.00-20.00           C  
ATOM   2535  HE1 HIE   164       8.517 -32.672  -9.142  0.00-20.00           H  
ATOM   2536  NE2 HIE   164       6.957 -31.577 -10.149  0.00-20.00           N  
ATOM   2537  HE2 HIE   164       6.190 -31.522  -9.420  0.00-20.00           H  
ATOM   2538  CD2 HIE   164       6.802 -30.948 -11.385  0.00-20.00           C  
ATOM   2539  HD2 HIE   164       5.861 -30.584 -11.776  0.00-20.00           H  
ATOM   2540  C   HIE   164       7.528 -28.237 -13.238  0.00-20.00           C  
ATOM   2541  O   HIE   164       8.675 -27.738 -12.998  0.00-20.00           O  
ATOM   2542  N   VAL   165       6.445 -27.695 -12.723  0.00-20.00           N  
ATOM   2543  H   VAL   165       5.542 -28.142 -12.874  0.00-20.00           H  
ATOM   2544  CA  VAL   165       6.413 -26.735 -11.664  0.00-20.00           C  
ATOM   2545  HA  VAL   165       7.312 -26.132 -11.713  0.00-20.00           H  
ATOM   2546  CB  VAL   165       5.284 -25.715 -11.858  0.00-20.00           C  
ATOM   2547  HB  VAL   165       4.420 -26.314 -11.924  0.00-20.00           H  
ATOM   2548  CG1 VAL   165       5.148 -24.845 -10.588  0.00-20.00           C  
ATOM   2549 HG11 VAL   165       4.652 -25.365  -9.781  0.00-20.00           H  
ATOM   2550 HG12 VAL   165       6.034 -24.309 -10.374  0.00-20.00           H  
ATOM   2551 HG13 VAL   165       4.426 -24.072 -10.743  0.00-20.00           H  
ATOM   2552  CG2 VAL   165       5.428 -24.870 -13.135  0.00-20.00           C  
ATOM   2553 HG21 VAL   165       6.293 -24.184 -13.056  0.00-20.00           H  
ATOM   2554 HG22 VAL   165       4.458 -24.432 -13.263  0.00-20.00           H  
ATOM   2555 HG23 VAL   165       5.588 -25.586 -13.993  0.00-20.00           H  
ATOM   2556  C   VAL   165       6.477 -27.431 -10.305  0.00-20.00           C  
ATOM   2557  O   VAL   165       5.411 -27.872  -9.871  0.00-20.00           O  
ATOM   2558  N   GLY   166       7.632 -27.682  -9.768  0.00-20.00           N  
ATOM   2559  H   GLY   166       8.415 -27.303 -10.190  0.00-20.00           H  
ATOM   2560  CA  GLY   166       7.880 -28.569  -8.581  0.00-20.00           C  
ATOM   2561  HA2 GLY   166       8.841 -29.014  -8.621  0.00-20.00           H  
ATOM   2562  HA3 GLY   166       7.172 -29.370  -8.661  0.00-20.00           H  
ATOM   2563  C   GLY   166       7.799 -27.825  -7.262  0.00-20.00           C  
ATOM   2564  O   GLY   166       8.112 -28.342  -6.156  0.00-20.00           O  
ATOM   2565  N   ASN   167       7.370 -26.576  -7.306  0.00-20.00           N  
ATOM   2566  H   ASN   167       7.156 -26.212  -8.226  0.00-20.00           H  
ATOM   2567  CA  ASN   167       7.411 -25.707  -6.127  0.00-20.00           C  
ATOM   2568  HA  ASN   167       7.354 -26.230  -5.208  0.00-20.00           H  
ATOM   2569  CB  ASN   167       8.755 -24.942  -6.133  0.00-20.00           C  
ATOM   2570  HB2 ASN   167       9.584 -25.638  -6.326  0.00-20.00           H  
ATOM   2571  HB3 ASN   167       8.761 -24.464  -5.126  0.00-20.00           H  
ATOM   2572  CG  ASN   167       8.901 -23.719  -7.106  0.00-20.00           C  
ATOM   2573  OD1 ASN   167       8.200 -23.646  -8.107  0.00-20.00           O  
ATOM   2574  ND2 ASN   167       9.897 -22.811  -6.840  0.00-20.00           N  
ATOM   2575 HD21 ASN   167       9.985 -21.901  -7.186  0.00-20.00           H  
ATOM   2576 HD22 ASN   167      10.571 -22.983  -6.121  0.00-20.00           H  
ATOM   2577  C   ASN   167       6.146 -24.795  -5.902  0.00-20.00           C  
ATOM   2578  O   ASN   167       6.275 -23.653  -5.469  0.00-20.00           O  
ATOM   2579  N   TRP   168       4.952 -25.322  -6.218  0.00-20.00           N  
ATOM   2580  H   TRP   168       4.823 -26.260  -6.544  0.00-20.00           H  
ATOM   2581  CA  TRP   168       3.636 -24.701  -5.908  0.00-20.00           C  
ATOM   2582  HA  TRP   168       3.779 -23.661  -5.667  0.00-20.00           H  
ATOM   2583  CB  TRP   168       2.890 -24.647  -7.261  0.00-20.00           C  
ATOM   2584  HB2 TRP   168       3.572 -24.097  -7.947  0.00-20.00           H  
ATOM   2585  HB3 TRP   168       2.910 -25.654  -7.590  0.00-20.00           H  
ATOM   2586  CG  TRP   168       1.484 -24.086  -7.429  0.00-20.00           C  
ATOM   2587  CD1 TRP   168       0.721 -23.687  -6.411  0.00-20.00           C  
ATOM   2588  HD1 TRP   168       1.075 -23.660  -5.402  0.00-20.00           H  
ATOM   2589  NE1 TRP   168      -0.442 -23.153  -6.823  0.00-20.00           N  
ATOM   2590  HE1 TRP   168      -1.064 -22.760  -6.154  0.00-20.00           H  
ATOM   2591  CE2 TRP   168      -0.656 -23.348  -8.195  0.00-20.00           C  
ATOM   2592  CZ2 TRP   168      -1.699 -23.179  -9.113  0.00-20.00           C  
ATOM   2593  HZ2 TRP   168      -2.676 -22.779  -8.822  0.00-20.00           H  
ATOM   2594  CH2 TRP   168      -1.524 -23.587 -10.447  0.00-20.00           C  
ATOM   2595  HH2 TRP   168      -2.342 -23.462 -11.097  0.00-20.00           H  
ATOM   2596  CZ3 TRP   168      -0.266 -24.144 -10.836  0.00-20.00           C  
ATOM   2597  HZ3 TRP   168      -0.123 -24.495 -11.950  0.00-20.00           H  
ATOM   2598  CE3 TRP   168       0.694 -24.346  -9.874  0.00-20.00           C  
ATOM   2599  HE3 TRP   168       1.637 -24.761 -10.104  0.00-20.00           H  
ATOM   2600  CD2 TRP   168       0.591 -24.009  -8.554  0.00-20.00           C  
ATOM   2601  C   TRP   168       2.984 -25.653  -4.842  0.00-20.00           C  
ATOM   2602  O   TRP   168       2.557 -26.731  -5.250  0.00-20.00           O  
ATOM   2603  N   PRO   169       2.718 -25.170  -3.641  0.00-20.00           N  
ATOM   2604  CD  PRO   169       3.312 -23.980  -2.997  0.00-20.00           C  
ATOM   2605  HD2 PRO   169       2.952 -23.025  -3.365  0.00-20.00           H  
ATOM   2606  HD3 PRO   169       4.408 -23.792  -3.099  0.00-20.00           H  
ATOM   2607  CG  PRO   169       2.919 -24.114  -1.533  0.00-20.00           C  
ATOM   2608  HG2 PRO   169       1.989 -23.565  -1.430  0.00-20.00           H  
ATOM   2609  HG3 PRO   169       3.593 -23.844  -0.744  0.00-20.00           H  
ATOM   2610  CB  PRO   169       2.814 -25.632  -1.259  0.00-20.00           C  
ATOM   2611  HB2 PRO   169       2.128 -25.786  -0.402  0.00-20.00           H  
ATOM   2612  HB3 PRO   169       3.822 -26.067  -1.042  0.00-20.00           H  
ATOM   2613  CA  PRO   169       2.227 -26.111  -2.629  0.00-20.00           C  
ATOM   2614  HA  PRO   169       2.661 -27.116  -2.833  0.00-20.00           H  
ATOM   2615  C   PRO   169       0.711 -26.279  -2.737  0.00-20.00           C  
ATOM   2616  O   PRO   169       0.002 -25.378  -3.220  0.00-20.00           O  
ATOM   2617  N   ASP   170       0.199 -27.440  -2.314  0.00-20.00           N  
ATOM   2618  H   ASP   170       0.815 -28.019  -1.844  0.00-20.00           H  
ATOM   2619  CA  ASP   170      -1.191 -27.835  -2.399  0.00-20.00           C  
ATOM   2620  HA  ASP   170      -1.284 -27.734  -3.493  0.00-20.00           H  
ATOM   2621  CB  ASP   170      -1.423 -29.319  -2.051  0.00-20.00           C  
ATOM   2622  HB2 ASP   170      -0.678 -29.934  -2.604  0.00-20.00           H  
ATOM   2623  HB3 ASP   170      -1.244 -29.649  -1.009  0.00-20.00           H  
ATOM   2624  CG  ASP   170      -2.835 -29.883  -2.440  0.00-20.00           C  
ATOM   2625  OD1 ASP   170      -3.496 -29.190  -3.340  0.00-20.00           O  
ATOM   2626  OD2 ASP   170      -3.233 -30.922  -1.932  0.00-20.00           O  
ATOM   2627  C   ASP   170      -2.114 -26.917  -1.624  0.00-20.00           C  
ATOM   2628  O   ASP   170      -1.745 -26.441  -0.532  0.00-20.00           O  
ATOM   2629  N   GLN   171      -3.252 -26.598  -2.234  0.00-20.00           N  
ATOM   2630  H   GLN   171      -3.413 -26.905  -3.189  0.00-20.00           H  
ATOM   2631  CA  GLN   171      -4.273 -25.766  -1.663  0.00-20.00           C  
ATOM   2632  HA  GLN   171      -5.100 -25.786  -2.390  0.00-20.00           H  
ATOM   2633  CB  GLN   171      -4.969 -26.307  -0.316  0.00-20.00           C  
ATOM   2634  HB2 GLN   171      -5.866 -25.805  -0.115  0.00-20.00           H  
ATOM   2635  HB3 GLN   171      -4.315 -26.080   0.586  0.00-20.00           H  
ATOM   2636  CG  GLN   171      -5.349 -27.783  -0.356  0.00-20.00           C  
ATOM   2637  HG2 GLN   171      -4.506 -28.393  -0.622  0.00-20.00           H  
ATOM   2638  HG3 GLN   171      -5.719 -28.158   0.550  0.00-20.00           H  
ATOM   2639  CD  GLN   171      -6.385 -28.037  -1.486  0.00-20.00           C  
ATOM   2640  OE1 GLN   171      -7.152 -27.222  -1.899  0.00-20.00           O  
ATOM   2641  NE2 GLN   171      -6.367 -29.242  -2.061  0.00-20.00           N  
ATOM   2642 HE21 GLN   171      -6.743 -29.426  -2.982  0.00-20.00           H  
ATOM   2643 HE22 GLN   171      -5.809 -30.000  -1.718  0.00-20.00           H  
ATOM   2644  C   GLN   171      -3.929 -24.264  -1.615  0.00-20.00           C  
ATOM   2645  O   GLN   171      -4.551 -23.556  -0.790  0.00-20.00           O  
ATOM   2646  N   THR   172      -3.025 -23.725  -2.451  0.00-20.00           N  
ATOM   2647  H   THR   172      -2.566 -24.328  -3.146  0.00-20.00           H  
ATOM   2648  CA  THR   172      -2.574 -22.349  -2.442  0.00-20.00           C  
ATOM   2649  HA  THR   172      -3.216 -21.742  -1.806  0.00-20.00           H  
ATOM   2650  CB  THR   172      -1.111 -22.235  -1.940  0.00-20.00           C  
ATOM   2651  HB  THR   172      -0.800 -21.242  -1.807  0.00-20.00           H  
ATOM   2652  CG2 THR   172      -0.802 -22.982  -0.688  0.00-20.00           C  
ATOM   2653 HG21 THR   172      -0.669 -24.051  -0.691  0.00-20.00           H  
ATOM   2654 HG22 THR   172       0.136 -22.669  -0.287  0.00-20.00           H  
ATOM   2655 HG23 THR   172      -1.578 -22.697   0.071  0.00-20.00           H  
ATOM   2656  OG1 THR   172      -0.254 -22.594  -2.968  0.00-20.00           O  
ATOM   2657  HG1 THR   172      -0.336 -23.502  -3.098  0.00-20.00           H  
ATOM   2658  C   THR   172      -2.755 -21.876  -3.922  0.00-20.00           C  
ATOM   2659  O   THR   172      -2.881 -22.716  -4.819  0.00-20.00           O  
ATOM   2660  N   ALA   173      -2.757 -20.534  -4.144  0.00-20.00           N  
ATOM   2661  H   ALA   173      -2.550 -19.922  -3.315  0.00-20.00           H  
ATOM   2662  CA  ALA   173      -2.723 -19.918  -5.435  0.00-20.00           C  
ATOM   2663  HA  ALA   173      -3.001 -20.624  -6.211  0.00-20.00           H  
ATOM   2664  CB  ALA   173      -3.791 -18.750  -5.278  0.00-20.00           C  
ATOM   2665  HB1 ALA   173      -3.759 -18.102  -6.178  0.00-20.00           H  
ATOM   2666  HB2 ALA   173      -4.798 -19.159  -5.122  0.00-20.00           H  
ATOM   2667  HB3 ALA   173      -3.624 -18.137  -4.425  0.00-20.00           H  
ATOM   2668  C   ALA   173      -1.301 -19.311  -5.630  0.00-20.00           C  
ATOM   2669  O   ALA   173      -0.808 -18.684  -4.688  0.00-20.00           O  
ATOM   2670  N   VAL   174      -0.703 -19.661  -6.752  0.00-20.00           N  
ATOM   2671  H   VAL   174      -1.195 -20.397  -7.273  0.00-20.00           H  
ATOM   2672  CA  VAL   174       0.324 -18.841  -7.333  0.00-20.00           C  
ATOM   2673  HA  VAL   174       0.889 -18.414  -6.582  0.00-20.00           H  
ATOM   2674  CB  VAL   174       1.279 -19.751  -8.249  0.00-20.00           C  
ATOM   2675  HB  VAL   174       1.979 -19.119  -8.787  0.00-20.00           H  
ATOM   2676  CG1 VAL   174       2.226 -20.637  -7.389  0.00-20.00           C  
ATOM   2677 HG11 VAL   174       2.847 -21.316  -7.943  0.00-20.00           H  
ATOM   2678 HG12 VAL   174       2.877 -19.996  -6.749  0.00-20.00           H  
ATOM   2679 HG13 VAL   174       1.727 -21.222  -6.638  0.00-20.00           H  
ATOM   2680  CG2 VAL   174       0.662 -20.476  -9.505  0.00-20.00           C  
ATOM   2681 HG21 VAL   174       1.466 -20.856 -10.125  0.00-20.00           H  
ATOM   2682 HG22 VAL   174      -0.057 -21.275  -9.206  0.00-20.00           H  
ATOM   2683 HG23 VAL   174       0.044 -19.874 -10.194  0.00-20.00           H  
ATOM   2684  C   VAL   174      -0.296 -17.748  -8.191  0.00-20.00           C  
ATOM   2685  O   VAL   174      -1.331 -17.898  -8.855  0.00-20.00           O  
ATOM   2686  N   SER   175       0.353 -16.536  -8.118  0.00-20.00           N  
ATOM   2687  H   SER   175       1.321 -16.633  -7.797  0.00-20.00           H  
ATOM   2688  CA  SER   175      -0.313 -15.221  -8.588  0.00-20.00           C  
ATOM   2689  HA  SER   175      -1.221 -15.092  -8.063  0.00-20.00           H  
ATOM   2690  CB  SER   175       0.641 -14.067  -8.274  0.00-20.00           C  
ATOM   2691  HB2 SER   175       0.842 -13.903  -7.205  0.00-20.00           H  
ATOM   2692  HB3 SER   175       0.204 -13.182  -8.614  0.00-20.00           H  
ATOM   2693  OG  SER   175       1.897 -14.326  -8.947  0.00-20.00           O  
ATOM   2694  HG  SER   175       2.393 -13.490  -8.762  0.00-20.00           H  
ATOM   2695  C   SER   175      -0.722 -15.215 -10.063  0.00-20.00           C  
ATOM   2696  O   SER   175      -0.313 -16.101 -10.873  0.00-20.00           O  
ATOM   2697  N   SER   176      -1.638 -14.259 -10.326  0.00-20.00           N  
ATOM   2698  H   SER   176      -1.962 -13.622  -9.560  0.00-20.00           H  
ATOM   2699  CA  SER   176      -2.119 -14.024 -11.700  0.00-20.00           C  
ATOM   2700  HA  SER   176      -2.579 -14.897 -12.082  0.00-20.00           H  
ATOM   2701  CB  SER   176      -3.024 -12.846 -11.727  0.00-20.00           C  
ATOM   2702  HB2 SER   176      -4.051 -13.063 -11.458  0.00-20.00           H  
ATOM   2703  HB3 SER   176      -3.197 -12.474 -12.755  0.00-20.00           H  
ATOM   2704  OG  SER   176      -2.416 -11.773 -10.877  0.00-20.00           O  
ATOM   2705  HG  SER   176      -3.032 -11.011 -10.832  0.00-20.00           H  
ATOM   2706  C   SER   176      -0.967 -13.937 -12.787  0.00-20.00           C  
ATOM   2707  O   SER   176      -0.971 -14.552 -13.848  0.00-20.00           O  
ATOM   2708  N   GLH   177       0.082 -13.209 -12.362  0.00-20.00           N  
ATOM   2709  H   GLH   177      -0.003 -12.714 -11.464  0.00-20.00           H  
ATOM   2710  CA  GLH   177       1.231 -12.991 -13.216  0.00-20.00           C  
ATOM   2711  HA  GLH   177       0.843 -12.594 -14.131  0.00-20.00           H  
ATOM   2712  CB  GLH   177       2.170 -11.978 -12.457  0.00-20.00           C  
ATOM   2713  HB2 GLH   177       3.172 -12.005 -12.982  0.00-20.00           H  
ATOM   2714  HB3 GLH   177       2.265 -12.275 -11.413  0.00-20.00           H  
ATOM   2715  CG  GLH   177       1.688 -10.462 -12.520  0.00-20.00           C  
ATOM   2716  HG2 GLH   177       2.466  -9.771 -12.495  0.00-20.00           H  
ATOM   2717  HG3 GLH   177       1.394 -10.318 -13.513  0.00-20.00           H  
ATOM   2718  CD  GLH   177       0.636 -10.071 -11.491  0.00-20.00           C  
ATOM   2719  OE1 GLH   177      -0.325  -9.265 -11.874  0.00-20.00           O  
ATOM   2720  OE2 GLH   177       0.734 -10.449 -10.382  0.00-20.00           O  
ATOM   2721  HE1 GLH   177      -0.503  -9.260 -12.871  0.00-20.00           H  
ATOM   2722  C   GLH   177       2.096 -14.244 -13.501  0.00-20.00           C  
ATOM   2723  O   GLH   177       2.665 -14.443 -14.563  0.00-20.00           O  
ATOM   2724  N   VAL   178       2.222 -15.114 -12.530  0.00-20.00           N  
ATOM   2725  H   VAL   178       1.748 -14.899 -11.685  0.00-20.00           H  
ATOM   2726  CA  VAL   178       2.785 -16.432 -12.583  0.00-20.00           C  
ATOM   2727  HA  VAL   178       3.760 -16.419 -13.142  0.00-20.00           H  
ATOM   2728  CB  VAL   178       3.064 -17.043 -11.228  0.00-20.00           C  
ATOM   2729  HB  VAL   178       2.216 -17.004 -10.541  0.00-20.00           H  
ATOM   2730  CG1 VAL   178       3.365 -18.551 -11.237  0.00-20.00           C  
ATOM   2731 HG11 VAL   178       4.266 -18.616 -11.878  0.00-20.00           H  
ATOM   2732 HG12 VAL   178       3.580 -19.136 -10.288  0.00-20.00           H  
ATOM   2733 HG13 VAL   178       2.679 -19.133 -11.834  0.00-20.00           H  
ATOM   2734  CG2 VAL   178       4.244 -16.275 -10.521  0.00-20.00           C  
ATOM   2735 HG21 VAL   178       4.965 -15.942 -11.251  0.00-20.00           H  
ATOM   2736 HG22 VAL   178       3.838 -15.472  -9.938  0.00-20.00           H  
ATOM   2737 HG23 VAL   178       4.773 -17.009  -9.907  0.00-20.00           H  
ATOM   2738  C   VAL   178       1.898 -17.290 -13.455  0.00-20.00           C  
ATOM   2739  O   VAL   178       2.416 -17.968 -14.346  0.00-20.00           O  
ATOM   2740  N   THR   179       0.627 -17.352 -13.130  0.00-20.00           N  
ATOM   2741  H   THR   179       0.262 -16.940 -12.327  0.00-20.00           H  
ATOM   2742  CA  THR   179      -0.431 -18.124 -13.850  0.00-20.00           C  
ATOM   2743  HA  THR   179      -0.223 -19.175 -13.743  0.00-20.00           H  
ATOM   2744  CB  THR   179      -1.746 -17.776 -13.106  0.00-20.00           C  
ATOM   2745  HB  THR   179      -1.955 -16.752 -13.242  0.00-20.00           H  
ATOM   2746  CG2 THR   179      -3.036 -18.432 -13.708  0.00-20.00           C  
ATOM   2747 HG21 THR   179      -3.693 -18.707 -12.870  0.00-20.00           H  
ATOM   2748 HG22 THR   179      -3.581 -17.734 -14.326  0.00-20.00           H  
ATOM   2749 HG23 THR   179      -2.868 -19.216 -14.385  0.00-20.00           H  
ATOM   2750  OG1 THR   179      -1.814 -18.238 -11.747  0.00-20.00           O  
ATOM   2751  HG1 THR   179      -1.309 -17.742 -11.083  0.00-20.00           H  
ATOM   2752  C   THR   179      -0.386 -17.946 -15.362  0.00-20.00           C  
ATOM   2753  O   THR   179      -0.216 -18.871 -16.184  0.00-20.00           O  
ATOM   2754  N   LYN   180      -0.629 -16.672 -15.795  0.00-20.00           N  
ATOM   2755  H   LYN   180      -0.905 -15.995 -15.110  0.00-20.00           H  
ATOM   2756  CA  LYN   180      -0.535 -16.241 -17.252  0.00-20.00           C  
ATOM   2757  HA  LYN   180      -1.303 -16.829 -17.762  0.00-20.00           H  
ATOM   2758  CB  LYN   180      -1.000 -14.790 -17.522  0.00-20.00           C  
ATOM   2759  HB2 LYN   180      -2.006 -14.766 -17.132  0.00-20.00           H  
ATOM   2760  HB3 LYN   180      -1.042 -14.740 -18.587  0.00-20.00           H  
ATOM   2761  CG  LYN   180      -0.190 -13.591 -17.053  0.00-20.00           C  
ATOM   2762  HG2 LYN   180       0.617 -13.425 -17.789  0.00-20.00           H  
ATOM   2763  HG3 LYN   180       0.406 -13.770 -16.124  0.00-20.00           H  
ATOM   2764  CD  LYN   180      -1.165 -12.399 -17.045  0.00-20.00           C  
ATOM   2765  HD2 LYN   180      -1.983 -12.442 -17.774  0.00-20.00           H  
ATOM   2766  HD3 LYN   180      -1.603 -12.469 -16.054  0.00-20.00           H  
ATOM   2767  CE  LYN   180      -0.551 -11.078 -17.105  0.00-20.00           C  
ATOM   2768  HE2 LYN   180      -0.052 -10.939 -18.067  0.00-20.00           H  
ATOM   2769  HE3 LYN   180       0.212 -10.901 -16.377  0.00-20.00           H  
ATOM   2770  NZ  LYN   180      -1.504 -10.004 -17.093  0.00-20.00           N  
ATOM   2771  HZ1 LYN   180      -2.365 -10.237 -16.585  0.00-20.00           H  
ATOM   2772  HZ2 LYN   180      -1.895  -9.905 -17.997  0.00-20.00           H  
ATOM   2773  C   LYN   180       0.838 -16.701 -17.955  0.00-20.00           C  
ATOM   2774  O   LYN   180       0.827 -17.277 -19.082  0.00-20.00           O  
ATOM   2775  N   ALA   181       1.965 -16.398 -17.335  0.00-20.00           N  
ATOM   2776  H   ALA   181       1.921 -15.913 -16.454  0.00-20.00           H  
ATOM   2777  CA  ALA   181       3.290 -16.767 -17.944  0.00-20.00           C  
ATOM   2778  HA  ALA   181       3.332 -16.282 -18.915  0.00-20.00           H  
ATOM   2779  CB  ALA   181       4.468 -16.257 -17.027  0.00-20.00           C  
ATOM   2780  HB1 ALA   181       5.402 -16.273 -17.582  0.00-20.00           H  
ATOM   2781  HB2 ALA   181       4.273 -15.245 -16.720  0.00-20.00           H  
ATOM   2782  HB3 ALA   181       4.520 -16.782 -16.150  0.00-20.00           H  
ATOM   2783  C   ALA   181       3.487 -18.204 -17.984  0.00-20.00           C  
ATOM   2784  O   ALA   181       4.136 -18.683 -18.956  0.00-20.00           O  
ATOM   2785  N   LEU   182       3.018 -18.987 -17.008  0.00-20.00           N  
ATOM   2786  H   LEU   182       2.716 -18.440 -16.177  0.00-20.00           H  
ATOM   2787  CA  LEU   182       2.965 -20.416 -17.040  0.00-20.00           C  
ATOM   2788  HA  LEU   182       3.916 -20.922 -17.466  0.00-20.00           H  
ATOM   2789  CB  LEU   182       2.650 -20.957 -15.682  0.00-20.00           C  
ATOM   2790  HB2 LEU   182       1.625 -20.659 -15.485  0.00-20.00           H  
ATOM   2791  HB3 LEU   182       3.347 -20.673 -14.945  0.00-20.00           H  
ATOM   2792  CG  LEU   182       2.656 -22.515 -15.631  0.00-20.00           C  
ATOM   2793  HG  LEU   182       1.896 -22.830 -16.283  0.00-20.00           H  
ATOM   2794  CD1 LEU   182       4.018 -23.158 -16.140  0.00-20.00           C  
ATOM   2795 HD11 LEU   182       4.835 -22.816 -15.527  0.00-20.00           H  
ATOM   2796 HD12 LEU   182       4.263 -22.966 -17.160  0.00-20.00           H  
ATOM   2797 HD13 LEU   182       4.044 -24.244 -15.939  0.00-20.00           H  
ATOM   2798  CD2 LEU   182       2.237 -23.041 -14.220  0.00-20.00           C  
ATOM   2799 HD21 LEU   182       2.934 -22.726 -13.505  0.00-20.00           H  
ATOM   2800 HD22 LEU   182       1.223 -22.669 -13.931  0.00-20.00           H  
ATOM   2801 HD23 LEU   182       2.394 -24.174 -14.099  0.00-20.00           H  
ATOM   2802  C   LEU   182       2.184 -20.938 -18.253  0.00-20.00           C  
ATOM   2803  O   LEU   182       2.558 -21.885 -18.958  0.00-20.00           O  
ATOM   2804  N   ALA   183       1.032 -20.312 -18.520  0.00-20.00           N  
ATOM   2805  H   ALA   183       0.872 -19.464 -18.011  0.00-20.00           H  
ATOM   2806  CA  ALA   183       0.082 -20.690 -19.564  0.00-20.00           C  
ATOM   2807  HA  ALA   183      -0.153 -21.731 -19.507  0.00-20.00           H  
ATOM   2808  CB  ALA   183      -1.279 -19.997 -19.303  0.00-20.00           C  
ATOM   2809  HB1 ALA   183      -1.690 -20.228 -18.379  0.00-20.00           H  
ATOM   2810  HB2 ALA   183      -1.063 -18.930 -19.468  0.00-20.00           H  
ATOM   2811  HB3 ALA   183      -2.016 -20.265 -20.029  0.00-20.00           H  
ATOM   2812  C   ALA   183       0.644 -20.417 -20.962  0.00-20.00           C  
ATOM   2813  O   ALA   183       0.486 -21.217 -21.892  0.00-20.00           O  
ATOM   2814  N   SER   184       1.333 -19.264 -21.107  0.00-20.00           N  
ATOM   2815  H   SER   184       1.418 -18.597 -20.362  0.00-20.00           H  
ATOM   2816  CA  SER   184       2.164 -18.931 -22.221  0.00-20.00           C  
ATOM   2817  HA  SER   184       1.444 -18.823 -23.078  0.00-20.00           H  
ATOM   2818  CB  SER   184       2.793 -17.607 -22.013  0.00-20.00           C  
ATOM   2819  HB2 SER   184       3.402 -17.363 -22.833  0.00-20.00           H  
ATOM   2820  HB3 SER   184       3.361 -17.671 -21.107  0.00-20.00           H  
ATOM   2821  OG  SER   184       1.879 -16.549 -21.789  0.00-20.00           O  
ATOM   2822  HG  SER   184       1.090 -16.806 -21.309  0.00-20.00           H  
ATOM   2823  C   SER   184       3.184 -20.010 -22.499  0.00-20.00           C  
ATOM   2824  O   SER   184       3.261 -20.486 -23.646  0.00-20.00           O  
ATOM   2825  N   LEU   185       3.910 -20.396 -21.466  0.00-20.00           N  
ATOM   2826  H   LEU   185       3.827 -19.891 -20.587  0.00-20.00           H  
ATOM   2827  CA  LEU   185       4.953 -21.468 -21.617  0.00-20.00           C  
ATOM   2828  HA  LEU   185       5.658 -21.268 -22.382  0.00-20.00           H  
ATOM   2829  CB  LEU   185       5.848 -21.496 -20.350  0.00-20.00           C  
ATOM   2830  HB2 LEU   185       5.240 -21.646 -19.528  0.00-20.00           H  
ATOM   2831  HB3 LEU   185       6.310 -20.517 -20.214  0.00-20.00           H  
ATOM   2832  CG  LEU   185       6.929 -22.576 -20.092  0.00-20.00           C  
ATOM   2833  HG  LEU   185       6.516 -23.543 -20.013  0.00-20.00           H  
ATOM   2834  CD1 LEU   185       7.964 -22.588 -21.272  0.00-20.00           C  
ATOM   2835 HD11 LEU   185       7.423 -22.902 -22.163  0.00-20.00           H  
ATOM   2836 HD12 LEU   185       8.667 -23.359 -20.972  0.00-20.00           H  
ATOM   2837 HD13 LEU   185       8.467 -21.689 -21.458  0.00-20.00           H  
ATOM   2838  CD2 LEU   185       7.645 -22.154 -18.789  0.00-20.00           C  
ATOM   2839 HD21 LEU   185       8.085 -21.169 -18.875  0.00-20.00           H  
ATOM   2840 HD22 LEU   185       8.387 -22.903 -18.439  0.00-20.00           H  
ATOM   2841 HD23 LEU   185       6.952 -22.105 -17.953  0.00-20.00           H  
ATOM   2842  C   LEU   185       4.385 -22.868 -21.939  0.00-20.00           C  
ATOM   2843  O   LEU   185       4.974 -23.561 -22.805  0.00-20.00           O  
ATOM   2844  N   VAL   186       3.319 -23.365 -21.211  0.00-20.00           N  
ATOM   2845  H   VAL   186       2.939 -22.739 -20.508  0.00-20.00           H  
ATOM   2846  CA  VAL   186       2.667 -24.664 -21.508  0.00-20.00           C  
ATOM   2847  HA  VAL   186       3.520 -25.365 -21.499  0.00-20.00           H  
ATOM   2848  CB  VAL   186       1.669 -24.975 -20.399  0.00-20.00           C  
ATOM   2849  HB  VAL   186       1.054 -24.080 -20.238  0.00-20.00           H  
ATOM   2850  CG1 VAL   186       0.637 -26.092 -20.753  0.00-20.00           C  
ATOM   2851 HG11 VAL   186       1.048 -27.119 -20.854  0.00-20.00           H  
ATOM   2852 HG12 VAL   186      -0.022 -26.234 -19.882  0.00-20.00           H  
ATOM   2853 HG13 VAL   186       0.054 -25.794 -21.652  0.00-20.00           H  
ATOM   2854  CG2 VAL   186       2.375 -25.435 -19.132  0.00-20.00           C  
ATOM   2855 HG21 VAL   186       3.041 -24.594 -18.884  0.00-20.00           H  
ATOM   2856 HG22 VAL   186       3.015 -26.335 -19.244  0.00-20.00           H  
ATOM   2857 HG23 VAL   186       1.738 -25.359 -18.282  0.00-20.00           H  
ATOM   2858  C   VAL   186       2.094 -24.602 -22.987  0.00-20.00           C  
ATOM   2859  O   VAL   186       2.107 -25.641 -23.678  0.00-20.00           O  
ATOM   2860  N   ASH   187       1.577 -23.424 -23.431  0.00-20.00           N  
ATOM   2861  H   ASH   187       1.553 -22.642 -22.844  0.00-20.00           H  
ATOM   2862  CA  ASH   187       1.046 -23.169 -24.771  0.00-20.00           C  
ATOM   2863  HA  ASH   187       0.392 -24.028 -24.958  0.00-20.00           H  
ATOM   2864  CB  ASH   187       0.278 -21.810 -24.995  0.00-20.00           C  
ATOM   2865  HB2 ASH   187       0.927 -21.052 -24.564  0.00-20.00           H  
ATOM   2866  HB3 ASH   187       0.214 -21.582 -26.077  0.00-20.00           H  
ATOM   2867  CG  ASH   187      -1.091 -21.737 -24.504  0.00-20.00           C  
ATOM   2868  OD1 ASH   187      -1.722 -22.921 -24.182  0.00-20.00           O  
ATOM   2869  OD2 ASH   187      -1.494 -20.592 -24.184  0.00-20.00           O  
ATOM   2870  HD1 ASH   187      -2.607 -22.706 -23.979  0.00-20.00           H  
ATOM   2871  C   ASH   187       2.184 -23.218 -25.842  0.00-20.00           C  
ATOM   2872  O   ASH   187       2.182 -24.034 -26.733  0.00-20.00           O  
ATOM   2873  N   GLN   188       3.194 -22.336 -25.773  0.00-20.00           N  
ATOM   2874  H   GLN   188       3.151 -21.632 -24.952  0.00-20.00           H  
ATOM   2875  CA  GLN   188       4.414 -22.381 -26.571  0.00-20.00           C  
ATOM   2876  HA  GLN   188       4.117 -22.031 -27.505  0.00-20.00           H  
ATOM   2877  CB  GLN   188       5.499 -21.446 -25.961  0.00-20.00           C  
ATOM   2878  HB2 GLN   188       5.650 -21.645 -24.954  0.00-20.00           H  
ATOM   2879  HB3 GLN   188       6.417 -21.749 -26.456  0.00-20.00           H  
ATOM   2880  CG  GLN   188       5.175 -19.980 -26.259  0.00-20.00           C  
ATOM   2881  HG2 GLN   188       4.147 -19.895 -26.044  0.00-20.00           H  
ATOM   2882  HG3 GLN   188       5.321 -19.762 -27.292  0.00-20.00           H  
ATOM   2883  CD  GLN   188       5.993 -19.029 -25.409  0.00-20.00           C  
ATOM   2884  OE1 GLN   188       7.163 -19.303 -25.086  0.00-20.00           O  
ATOM   2885  NE2 GLN   188       5.354 -17.897 -25.138  0.00-20.00           N  
ATOM   2886 HE21 GLN   188       4.892 -17.896 -24.247  0.00-20.00           H  
ATOM   2887 HE22 GLN   188       5.083 -17.228 -25.855  0.00-20.00           H  
ATOM   2888  C   GLN   188       4.997 -23.823 -26.757  0.00-20.00           C  
ATOM   2889  O   GLN   188       5.424 -24.110 -27.840  0.00-20.00           O  
ATOM   2890  N   THR   189       5.160 -24.549 -25.665  0.00-20.00           N  
ATOM   2891  H   THR   189       4.937 -24.220 -24.759  0.00-20.00           H  
ATOM   2892  CA  THR   189       5.727 -25.858 -25.714  0.00-20.00           C  
ATOM   2893  HA  THR   189       6.714 -25.788 -26.165  0.00-20.00           H  
ATOM   2894  CB  THR   189       6.032 -26.271 -24.178  0.00-20.00           C  
ATOM   2895  HB  THR   189       5.084 -26.324 -23.699  0.00-20.00           H  
ATOM   2896  CG2 THR   189       6.667 -27.649 -24.126  0.00-20.00           C  
ATOM   2897 HG21 THR   189       6.650 -28.029 -23.144  0.00-20.00           H  
ATOM   2898 HG22 THR   189       7.723 -27.750 -24.481  0.00-20.00           H  
ATOM   2899 HG23 THR   189       6.112 -28.380 -24.739  0.00-20.00           H  
ATOM   2900  OG1 THR   189       6.912 -25.390 -23.563  0.00-20.00           O  
ATOM   2901  HG1 THR   189       6.438 -24.586 -23.341  0.00-20.00           H  
ATOM   2902  C   THR   189       4.860 -26.853 -26.435  0.00-20.00           C  
ATOM   2903  O   THR   189       5.349 -27.731 -27.133  0.00-20.00           O  
ATOM   2904  N   ALA   190       3.564 -26.761 -26.168  0.00-20.00           N  
ATOM   2905  H   ALA   190       3.108 -26.032 -25.568  0.00-20.00           H  
ATOM   2906  CA  ALA   190       2.573 -27.454 -27.022  0.00-20.00           C  
ATOM   2907  HA  ALA   190       2.749 -28.520 -26.926  0.00-20.00           H  
ATOM   2908  CB  ALA   190       1.159 -27.175 -26.544  0.00-20.00           C  
ATOM   2909  HB1 ALA   190       1.057 -26.366 -25.823  0.00-20.00           H  
ATOM   2910  HB2 ALA   190       0.589 -26.850 -27.403  0.00-20.00           H  
ATOM   2911  HB3 ALA   190       0.608 -28.045 -26.221  0.00-20.00           H  
ATOM   2912  C   ALA   190       2.741 -27.131 -28.503  0.00-20.00           C  
ATOM   2913  O   ALA   190       2.889 -28.053 -29.326  0.00-20.00           O  
ATOM   2914  N   GLH   191       2.594 -25.842 -28.885  0.00-20.00           N  
ATOM   2915  H   GLH   191       2.108 -25.272 -28.197  0.00-20.00           H  
ATOM   2916  CA  GLH   191       2.692 -25.363 -30.293  0.00-20.00           C  
ATOM   2917  HA  GLH   191       1.874 -25.785 -30.829  0.00-20.00           H  
ATOM   2918  CB  GLH   191       2.529 -23.873 -30.323  0.00-20.00           C  
ATOM   2919  HB2 GLH   191       2.583 -23.458 -29.279  0.00-20.00           H  
ATOM   2920  HB3 GLH   191       3.362 -23.485 -30.931  0.00-20.00           H  
ATOM   2921  CG  GLH   191       1.252 -23.532 -30.976  0.00-20.00           C  
ATOM   2922  HG2 GLH   191       1.125 -24.032 -31.904  0.00-20.00           H  
ATOM   2923  HG3 GLH   191       0.415 -23.781 -30.333  0.00-20.00           H  
ATOM   2924  CD  GLH   191       1.099 -22.088 -31.364  0.00-20.00           C  
ATOM   2925  OE1 GLH   191       0.765 -21.246 -30.340  0.00-20.00           O  
ATOM   2926  OE2 GLH   191       1.328 -21.643 -32.490  0.00-20.00           O  
ATOM   2927  HE1 GLH   191       0.291 -21.671 -29.620  0.00-20.00           H  
ATOM   2928  C   GLH   191       3.962 -25.812 -30.970  0.00-20.00           C  
ATOM   2929  O   GLH   191       3.941 -26.077 -32.176  0.00-20.00           O  
ATOM   2930  N   THR   192       5.042 -25.991 -30.307  0.00-20.00           N  
ATOM   2931  H   THR   192       4.965 -26.102 -29.320  0.00-20.00           H  
ATOM   2932  CA  THR   192       6.296 -26.330 -30.874  0.00-20.00           C  
ATOM   2933  HA  THR   192       6.393 -25.810 -31.833  0.00-20.00           H  
ATOM   2934  CB  THR   192       7.417 -26.010 -29.938  0.00-20.00           C  
ATOM   2935  HB  THR   192       7.168 -26.373 -28.924  0.00-20.00           H  
ATOM   2936  CG2 THR   192       8.741 -26.648 -30.384  0.00-20.00           C  
ATOM   2937 HG21 THR   192       9.404 -25.903 -30.802  0.00-20.00           H  
ATOM   2938 HG22 THR   192       8.493 -27.481 -31.140  0.00-20.00           H  
ATOM   2939 HG23 THR   192       9.296 -27.037 -29.531  0.00-20.00           H  
ATOM   2940  OG1 THR   192       7.558 -24.578 -29.866  0.00-20.00           O  
ATOM   2941  HG1 THR   192       7.340 -24.191 -30.710  0.00-20.00           H  
ATOM   2942  C   THR   192       6.287 -27.819 -31.146  0.00-20.00           C  
ATOM   2943  O   THR   192       6.748 -28.273 -32.215  0.00-20.00           O  
ATOM   2944  N   LYN   193       5.761 -28.622 -30.220  0.00-20.00           N  
ATOM   2945  H   LYN   193       5.116 -28.242 -29.555  0.00-20.00           H  
ATOM   2946  CA  LYN   193       5.700 -30.054 -30.481  0.00-20.00           C  
ATOM   2947  HA  LYN   193       6.597 -30.401 -30.920  0.00-20.00           H  
ATOM   2948  CB  LYN   193       5.430 -30.825 -29.213  0.00-20.00           C  
ATOM   2949  HB2 LYN   193       6.203 -30.587 -28.461  0.00-20.00           H  
ATOM   2950  HB3 LYN   193       4.493 -30.586 -28.811  0.00-20.00           H  
ATOM   2951  CG  LYN   193       5.481 -32.355 -29.347  0.00-20.00           C  
ATOM   2952  HG2 LYN   193       4.844 -32.635 -30.199  0.00-20.00           H  
ATOM   2953  HG3 LYN   193       5.105 -32.833 -28.465  0.00-20.00           H  
ATOM   2954  CD  LYN   193       6.931 -32.807 -29.516  0.00-20.00           C  
ATOM   2955  HD2 LYN   193       7.457 -32.698 -28.586  0.00-20.00           H  
ATOM   2956  HD3 LYN   193       7.418 -32.273 -30.280  0.00-20.00           H  
ATOM   2957  CE  LYN   193       6.874 -34.297 -29.843  0.00-20.00           C  
ATOM   2958  HE2 LYN   193       6.572 -34.402 -30.834  0.00-20.00           H  
ATOM   2959  HE3 LYN   193       6.144 -34.780 -29.173  0.00-20.00           H  
ATOM   2960  NZ  LYN   193       8.205 -34.884 -29.738  0.00-20.00           N  
ATOM   2961  HZ1 LYN   193       8.877 -34.437 -30.396  0.00-20.00           H  
ATOM   2962  HZ2 LYN   193       8.125 -35.849 -29.910  0.00-20.00           H  
ATOM   2963  C   LYN   193       4.678 -30.382 -31.628  0.00-20.00           C  
ATOM   2964  O   LYN   193       4.973 -31.270 -32.452  0.00-20.00           O  
ATOM   2965  N   ARN   194       3.462 -29.882 -31.467  0.00-20.00           N  
ATOM   2966  H   ARN   194       3.256 -29.293 -30.680  0.00-20.00           H  
ATOM   2967  CA  ARN   194       2.412 -30.018 -32.455  0.00-20.00           C  
ATOM   2968  HA  ARN   194       2.065 -31.054 -32.478  0.00-20.00           H  
ATOM   2969  CB  ARN   194       1.255 -28.970 -32.182  0.00-20.00           C  
ATOM   2970  HB2 ARN   194       1.037 -28.424 -33.096  0.00-20.00           H  
ATOM   2971  HB3 ARN   194       1.604 -28.239 -31.486  0.00-20.00           H  
ATOM   2972  CG  ARN   194       0.037 -29.603 -31.753  0.00-20.00           C  
ATOM   2973  HG2 ARN   194      -0.479 -30.081 -32.568  0.00-20.00           H  
ATOM   2974  HG3 ARN   194       0.399 -30.333 -31.054  0.00-20.00           H  
ATOM   2975  CD  ARN   194      -0.757 -28.554 -31.033  0.00-20.00           C  
ATOM   2976  HD2 ARN   194      -0.269 -28.061 -30.158  0.00-20.00           H  
ATOM   2977  HD3 ARN   194      -1.002 -27.735 -31.747  0.00-20.00           H  
ATOM   2978  NE  ARN   194      -2.071 -29.052 -30.649  0.00-20.00           N  
ATOM   2979  HE  ARN   194      -2.065 -30.041 -30.578  0.00-20.00           H  
ATOM   2980  CZ  ARN   194      -2.712 -28.438 -29.520  0.00-20.00           C  
ATOM   2981  NH1 ARN   194      -2.197 -27.515 -28.847  0.00-20.00           N  
ATOM   2982 HH11 ARN   194      -2.372 -27.693 -27.839  0.00-20.00           H  
ATOM   2983  NH2 ARN   194      -3.990 -29.084 -29.215  0.00-20.00           N  
ATOM   2984 HH21 ARN   194      -4.655 -28.686 -29.767  0.00-20.00           H  
ATOM   2985 HH22 ARN   194      -4.149 -28.898 -28.230  0.00-20.00           H  
ATOM   2986  C   ARN   194       3.042 -29.721 -33.860  0.00-20.00           C  
ATOM   2987  O   ARN   194       2.950 -30.579 -34.742  0.00-20.00           O  
ATOM   2988  N   ASN   195       3.723 -28.585 -34.036  0.00-20.00           N  
ATOM   2989  H   ASN   195       3.766 -27.920 -33.319  0.00-20.00           H  
ATOM   2990  CA  ASN   195       4.325 -28.221 -35.266  0.00-20.00           C  
ATOM   2991  HA  ASN   195       3.595 -28.206 -36.019  0.00-20.00           H  
ATOM   2992  CB  ASN   195       5.018 -26.870 -35.236  0.00-20.00           C  
ATOM   2993  HB2 ASN   195       5.710 -26.833 -34.429  0.00-20.00           H  
ATOM   2994  HB3 ASN   195       4.297 -26.087 -35.008  0.00-20.00           H  
ATOM   2995  CG  ASN   195       5.679 -26.543 -36.524  0.00-20.00           C  
ATOM   2996  OD1 ASN   195       5.067 -25.926 -37.400  0.00-20.00           O  
ATOM   2997  ND2 ASN   195       6.942 -26.981 -36.722  0.00-20.00           N  
ATOM   2998 HD21 ASN   195       7.491 -27.291 -35.932  0.00-20.00           H  
ATOM   2999 HD22 ASN   195       7.196 -27.374 -37.606  0.00-20.00           H  
ATOM   3000  C   ASN   195       5.313 -29.278 -35.762  0.00-20.00           C  
ATOM   3001  O   ASN   195       5.503 -29.373 -36.983  0.00-20.00           O  
ATOM   3002  N   MET   196       5.929 -30.032 -34.834  0.00-20.00           N  
ATOM   3003  H   MET   196       5.589 -30.012 -33.892  0.00-20.00           H  
ATOM   3004  CA  MET   196       6.899 -30.983 -35.311  0.00-20.00           C  
ATOM   3005  HA  MET   196       7.624 -30.565 -35.975  0.00-20.00           H  
ATOM   3006  CB  MET   196       7.685 -31.531 -34.089  0.00-20.00           C  
ATOM   3007  HB2 MET   196       8.210 -30.754 -33.564  0.00-20.00           H  
ATOM   3008  HB3 MET   196       6.948 -31.922 -33.356  0.00-20.00           H  
ATOM   3009  CG  MET   196       8.643 -32.648 -34.392  0.00-20.00           C  
ATOM   3010  HG2 MET   196       8.926 -32.534 -35.466  0.00-20.00           H  
ATOM   3011  HG3 MET   196       9.573 -32.498 -33.944  0.00-20.00           H  
ATOM   3012  SD  MET   196       7.963 -34.268 -34.016  0.00-20.00           S  
ATOM   3013  CE  MET   196       8.829 -35.205 -35.272  0.00-20.00           C  
ATOM   3014  HE1 MET   196       8.288 -36.136 -35.442  0.00-20.00           H  
ATOM   3015  HE2 MET   196       9.853 -35.431 -34.971  0.00-20.00           H  
ATOM   3016  HE3 MET   196       8.841 -34.658 -36.210  0.00-20.00           H  
ATOM   3017  C   MET   196       6.118 -32.161 -35.889  0.00-20.00           C  
ATOM   3018  O   MET   196       6.549 -32.762 -36.839  0.00-20.00           O  
ATOM   3019  N   TYR   197       4.924 -32.482 -35.314  0.00-20.00           N  
ATOM   3020  H   TYR   197       4.792 -32.156 -34.366  0.00-20.00           H  
ATOM   3021  CA  TYR   197       4.069 -33.546 -35.771  0.00-20.00           C  
ATOM   3022  HA  TYR   197       4.669 -34.405 -35.933  0.00-20.00           H  
ATOM   3023  CB  TYR   197       2.894 -33.758 -34.805  0.00-20.00           C  
ATOM   3024  HB2 TYR   197       2.025 -34.128 -35.330  0.00-20.00           H  
ATOM   3025  HB3 TYR   197       2.606 -32.796 -34.335  0.00-20.00           H  
ATOM   3026  CG  TYR   197       3.234 -34.736 -33.698  0.00-20.00           C  
ATOM   3027  CD1 TYR   197       3.139 -34.400 -32.334  0.00-20.00           C  
ATOM   3028  HD1 TYR   197       2.753 -33.448 -32.012  0.00-20.00           H  
ATOM   3029  CE1 TYR   197       3.414 -35.360 -31.332  0.00-20.00           C  
ATOM   3030  HE1 TYR   197       3.164 -35.200 -30.294  0.00-20.00           H  
ATOM   3031  CZ  TYR   197       3.983 -36.580 -31.695  0.00-20.00           C  
ATOM   3032  OH  TYR   197       4.358 -37.521 -30.762  0.00-20.00           O  
ATOM   3033  HH  TYR   197       4.782 -38.221 -31.227  0.00-20.00           H  
ATOM   3034  CE2 TYR   197       4.336 -36.842 -33.010  0.00-20.00           C  
ATOM   3035  HE2 TYR   197       4.958 -37.671 -33.321  0.00-20.00           H  
ATOM   3036  CD2 TYR   197       3.925 -35.917 -33.998  0.00-20.00           C  
ATOM   3037  HD2 TYR   197       4.311 -36.021 -35.021  0.00-20.00           H  
ATOM   3038  C   TYR   197       3.540 -33.125 -37.163  0.00-20.00           C  
ATOM   3039  O   TYR   197       3.389 -33.888 -38.113  0.00-20.00           O  
ATOM   3040  N   GLH   198       3.092 -31.840 -37.233  0.00-20.00           N  
ATOM   3041  H   GLH   198       3.307 -31.185 -36.523  0.00-20.00           H  
ATOM   3042  CA  GLH   198       2.527 -31.254 -38.455  0.00-20.00           C  
ATOM   3043  HA  GLH   198       1.699 -31.894 -38.731  0.00-20.00           H  
ATOM   3044  CB  GLH   198       2.035 -29.834 -38.253  0.00-20.00           C  
ATOM   3045  HB2 GLH   198       2.941 -29.195 -38.313  0.00-20.00           H  
ATOM   3046  HB3 GLH   198       1.562 -29.718 -37.247  0.00-20.00           H  
ATOM   3047  CG  GLH   198       1.028 -29.506 -39.373  0.00-20.00           C  
ATOM   3048  HG2 GLH   198       0.223 -30.192 -39.448  0.00-20.00           H  
ATOM   3049  HG3 GLH   198       1.591 -29.515 -40.290  0.00-20.00           H  
ATOM   3050  CD  GLH   198       0.514 -28.108 -39.255  0.00-20.00           C  
ATOM   3051  OE1 GLH   198      -0.188 -27.685 -40.330  0.00-20.00           O  
ATOM   3052  OE2 GLH   198       0.810 -27.380 -38.306  0.00-20.00           O  
ATOM   3053  HE1 GLH   198      -1.116 -27.902 -40.186  0.00-20.00           H  
ATOM   3054  C   GLH   198       3.501 -31.302 -39.607  0.00-20.00           C  
ATOM   3055  O   GLH   198       3.225 -31.944 -40.640  0.00-20.00           O  
ATOM   3056  N   SER   199       4.733 -30.808 -39.375  0.00-20.00           N  
ATOM   3057  H   SER   199       4.973 -30.584 -38.386  0.00-20.00           H  
ATOM   3058  CA  SER   199       5.774 -30.868 -40.437  0.00-20.00           C  
ATOM   3059  HA  SER   199       5.392 -30.293 -41.260  0.00-20.00           H  
ATOM   3060  CB  SER   199       7.077 -30.243 -39.946  0.00-20.00           C  
ATOM   3061  HB2 SER   199       6.812 -29.252 -39.502  0.00-20.00           H  
ATOM   3062  HB3 SER   199       7.770 -30.127 -40.802  0.00-20.00           H  
ATOM   3063  OG  SER   199       7.558 -31.052 -38.895  0.00-20.00           O  
ATOM   3064  HG  SER   199       7.283 -31.909 -39.021  0.00-20.00           H  
ATOM   3065  C   SER   199       5.998 -32.272 -40.831  0.00-20.00           C  
ATOM   3066  O   SER   199       6.781 -32.518 -41.708  0.00-20.00           O  
ATOM   3067  N   LYN   200       5.416 -33.235 -40.124  0.00-20.00           N  
ATOM   3068  H   LYN   200       4.630 -33.042 -39.505  0.00-20.00           H  
ATOM   3069  CA  LYN   200       5.737 -34.628 -40.410  0.00-20.00           C  
ATOM   3070  HA  LYN   200       6.580 -34.635 -41.108  0.00-20.00           H  
ATOM   3071  CB  LYN   200       6.210 -35.439 -39.171  0.00-20.00           C  
ATOM   3072  HB2 LYN   200       6.108 -36.541 -39.326  0.00-20.00           H  
ATOM   3073  HB3 LYN   200       5.632 -35.158 -38.316  0.00-20.00           H  
ATOM   3074  CG  LYN   200       7.673 -35.101 -38.762  0.00-20.00           C  
ATOM   3075  HG2 LYN   200       7.705 -34.785 -37.714  0.00-20.00           H  
ATOM   3076  HG3 LYN   200       8.057 -34.281 -39.289  0.00-20.00           H  
ATOM   3077  CD  LYN   200       8.642 -36.283 -38.920  0.00-20.00           C  
ATOM   3078  HD2 LYN   200       8.173 -37.157 -38.404  0.00-20.00           H  
ATOM   3079  HD3 LYN   200       8.779 -36.467 -39.977  0.00-20.00           H  
ATOM   3080  CE  LYN   200       9.967 -35.974 -38.324  0.00-20.00           C  
ATOM   3081  HE2 LYN   200      10.158 -36.650 -37.428  0.00-20.00           H  
ATOM   3082  HE3 LYN   200      10.093 -34.943 -37.999  0.00-20.00           H  
ATOM   3083  NZ  LYN   200      11.053 -36.204 -39.296  0.00-20.00           N  
ATOM   3084  HZ1 LYN   200      11.919 -35.725 -39.006  0.00-20.00           H  
ATOM   3085  HZ2 LYN   200      11.340 -37.192 -39.273  0.00-20.00           H  
ATOM   3086  C   LYN   200       4.613 -35.340 -41.097  0.00-20.00           C  
ATOM   3087  O   LYN   200       4.768 -36.455 -41.562  0.00-20.00           O  
ATOM   3088  N   GLY   201       3.437 -34.776 -41.118  0.00-20.00           N  
ATOM   3089  H   GLY   201       3.383 -33.793 -40.865  0.00-20.00           H  
ATOM   3090  CA  GLY   201       2.198 -35.328 -41.651  0.00-20.00           C  
ATOM   3091  HA2 GLY   201       2.529 -35.807 -42.570  0.00-20.00           H  
ATOM   3092  HA3 GLY   201       1.439 -34.579 -41.848  0.00-20.00           H  
ATOM   3093  C   GLY   201       1.552 -36.427 -40.846  0.00-20.00           C  
ATOM   3094  O   GLY   201       0.971 -37.344 -41.422  0.00-20.00           O  
ATOM   3095  N   SER   202       1.586 -36.378 -39.508  0.00-20.00           N  
ATOM   3096  H   SER   202       2.323 -35.778 -39.089  0.00-20.00           H  
ATOM   3097  CA  SER   202       0.874 -37.295 -38.701  0.00-20.00           C  
ATOM   3098  HA  SER   202       1.075 -38.314 -39.050  0.00-20.00           H  
ATOM   3099  CB  SER   202       1.392 -37.323 -37.261  0.00-20.00           C  
ATOM   3100  HB2 SER   202       2.118 -36.504 -37.179  0.00-20.00           H  
ATOM   3101  HB3 SER   202       1.935 -38.239 -37.000  0.00-20.00           H  
ATOM   3102  OG  SER   202       0.426 -37.040 -36.245  0.00-20.00           O  
ATOM   3103  HG  SER   202       0.318 -37.799 -35.694  0.00-20.00           H  
ATOM   3104  C   SER   202      -0.645 -37.047 -38.697  0.00-20.00           C  
ATOM   3105  O   SER   202      -1.089 -35.925 -38.901  0.00-20.00           O  
ATOM   3106  N   SER   203      -1.376 -38.169 -38.749  0.00-20.00           N  
ATOM   3107  H   SER   203      -0.950 -39.040 -39.014  0.00-20.00           H  
ATOM   3108  CA  SER   203      -2.823 -38.068 -38.714  0.00-20.00           C  
ATOM   3109  HA  SER   203      -3.161 -37.346 -39.495  0.00-20.00           H  
ATOM   3110  CB  SER   203      -3.371 -39.471 -38.973  0.00-20.00           C  
ATOM   3111  HB2 SER   203      -3.965 -39.789 -38.097  0.00-20.00           H  
ATOM   3112  HB3 SER   203      -3.984 -39.415 -39.904  0.00-20.00           H  
ATOM   3113  OG  SER   203      -2.414 -40.449 -39.151  0.00-20.00           O  
ATOM   3114  HG  SER   203      -1.630 -40.034 -38.864  0.00-20.00           H  
ATOM   3115  C   SER   203      -3.316 -37.538 -37.367  0.00-20.00           C  
ATOM   3116  O   SER   203      -4.438 -36.977 -37.308  0.00-20.00           O  
ATOM   3117  N   ALA   204      -2.560 -37.741 -36.319  0.00-20.00           N  
ATOM   3118  H   ALA   204      -1.573 -37.916 -36.459  0.00-20.00           H  
ATOM   3119  CA  ALA   204      -2.955 -37.342 -34.992  0.00-20.00           C  
ATOM   3120  HA  ALA   204      -3.828 -37.886 -34.755  0.00-20.00           H  
ATOM   3121  CB  ALA   204      -1.858 -37.616 -33.993  0.00-20.00           C  
ATOM   3122  HB1 ALA   204      -1.112 -36.813 -33.994  0.00-20.00           H  
ATOM   3123  HB2 ALA   204      -2.303 -37.637 -33.034  0.00-20.00           H  
ATOM   3124  HB3 ALA   204      -1.309 -38.533 -34.148  0.00-20.00           H  
ATOM   3125  C   ALA   204      -3.348 -35.828 -35.024  0.00-20.00           C  
ATOM   3126  O   ALA   204      -4.119 -35.367 -34.187  0.00-20.00           O  
ATOM   3127  N   VAL   205      -2.765 -35.048 -35.984  0.00-20.00           N  
ATOM   3128  H   VAL   205      -2.420 -35.495 -36.786  0.00-20.00           H  
ATOM   3129  CA  VAL   205      -2.953 -33.609 -35.994  0.00-20.00           C  
ATOM   3130  HA  VAL   205      -2.879 -33.284 -34.955  0.00-20.00           H  
ATOM   3131  CB  VAL   205      -1.894 -32.839 -36.801  0.00-20.00           C  
ATOM   3132  HB  VAL   205      -1.940 -31.760 -36.541  0.00-20.00           H  
ATOM   3133  CG1 VAL   205      -0.509 -33.347 -36.497  0.00-20.00           C  
ATOM   3134 HG11 VAL   205      -0.150 -32.847 -35.579  0.00-20.00           H  
ATOM   3135 HG12 VAL   205      -0.471 -34.391 -36.470  0.00-20.00           H  
ATOM   3136 HG13 VAL   205       0.170 -33.042 -37.314  0.00-20.00           H  
ATOM   3137  CG2 VAL   205      -2.215 -32.929 -38.289  0.00-20.00           C  
ATOM   3138 HG21 VAL   205      -3.007 -32.179 -38.534  0.00-20.00           H  
ATOM   3139 HG22 VAL   205      -1.354 -32.680 -38.928  0.00-20.00           H  
ATOM   3140 HG23 VAL   205      -2.551 -33.969 -38.598  0.00-20.00           H  
ATOM   3141  C   VAL   205      -4.364 -33.289 -36.366  0.00-20.00           C  
ATOM   3142  O   VAL   205      -4.808 -32.109 -36.215  0.00-20.00           O  
ATOM   3143  N   ALA   206      -5.047 -34.212 -37.019  0.00-20.00           N  
ATOM   3144  H   ALA   206      -4.539 -35.028 -37.375  0.00-20.00           H  
ATOM   3145  CA  ALA   206      -6.375 -34.025 -37.558  0.00-20.00           C  
ATOM   3146  HA  ALA   206      -6.475 -32.912 -37.811  0.00-20.00           H  
ATOM   3147  CB  ALA   206      -6.522 -34.824 -38.817  0.00-20.00           C  
ATOM   3148  HB1 ALA   206      -6.653 -34.173 -39.727  0.00-20.00           H  
ATOM   3149  HB2 ALA   206      -7.414 -35.377 -38.715  0.00-20.00           H  
ATOM   3150  HB3 ALA   206      -5.640 -35.514 -38.974  0.00-20.00           H  
ATOM   3151  C   ALA   206      -7.413 -34.442 -36.499  0.00-20.00           C  
ATOM   3152  O   ALA   206      -8.508 -33.925 -36.458  0.00-20.00           O  
ATOM   3153  N   ASH   207      -6.988 -35.357 -35.590  0.00-20.00           N  
ATOM   3154  H   ASH   207      -6.008 -35.592 -35.489  0.00-20.00           H  
ATOM   3155  CA  ASH   207      -7.929 -35.986 -34.642  0.00-20.00           C  
ATOM   3156  HA  ASH   207      -8.883 -36.024 -35.155  0.00-20.00           H  
ATOM   3157  CB  ASH   207      -7.446 -37.408 -34.382  0.00-20.00           C  
ATOM   3158  HB2 ASH   207      -7.386 -38.019 -35.273  0.00-20.00           H  
ATOM   3159  HB3 ASH   207      -6.431 -37.415 -33.985  0.00-20.00           H  
ATOM   3160  CG  ASH   207      -8.347 -38.126 -33.346  0.00-20.00           C  
ATOM   3161  OD1 ASH   207      -7.790 -39.277 -32.964  0.00-20.00           O  
ATOM   3162  OD2 ASH   207      -9.440 -37.623 -33.062  0.00-20.00           O  
ATOM   3163  HD1 ASH   207      -8.455 -39.942 -33.025  0.00-20.00           H  
ATOM   3164  C   ASH   207      -8.014 -35.155 -33.382  0.00-20.00           C  
ATOM   3165  O   ASH   207      -7.000 -34.765 -32.768  0.00-20.00           O  
ATOM   3166  N   ASH   208      -9.209 -34.839 -32.990  0.00-20.00           N  
ATOM   3167  H   ASH   208      -9.979 -35.355 -33.372  0.00-20.00           H  
ATOM   3168  CA  ASH   208      -9.494 -33.921 -31.879  0.00-20.00           C  
ATOM   3169  HA  ASH   208      -8.659 -33.299 -31.754  0.00-20.00           H  
ATOM   3170  CB  ASH   208     -10.676 -33.018 -32.118  0.00-20.00           C  
ATOM   3171  HB2 ASH   208     -11.265 -32.979 -31.207  0.00-20.00           H  
ATOM   3172  HB3 ASH   208     -11.307 -33.556 -32.918  0.00-20.00           H  
ATOM   3173  CG  ASH   208     -10.392 -31.677 -32.656  0.00-20.00           C  
ATOM   3174  OD1 ASH   208      -9.087 -31.357 -32.742  0.00-20.00           O  
ATOM   3175  OD2 ASH   208     -11.258 -30.856 -32.843  0.00-20.00           O  
ATOM   3176  HD1 ASH   208      -8.527 -31.916 -32.199  0.00-20.00           H  
ATOM   3177  C   ASH   208      -9.595 -34.689 -30.558  0.00-20.00           C  
ATOM   3178  O   ASH   208     -10.062 -34.146 -29.562  0.00-20.00           O  
ATOM   3179  N   SER   209      -9.187 -35.951 -30.488  0.00-20.00           N  
ATOM   3180  H   SER   209      -8.940 -36.436 -31.320  0.00-20.00           H  
ATOM   3181  CA  SER   209      -8.972 -36.645 -29.194  0.00-20.00           C  
ATOM   3182  HA  SER   209      -9.491 -35.995 -28.494  0.00-20.00           H  
ATOM   3183  CB  SER   209      -9.771 -37.959 -29.259  0.00-20.00           C  
ATOM   3184  HB2 SER   209      -9.989 -38.417 -28.267  0.00-20.00           H  
ATOM   3185  HB3 SER   209     -10.750 -37.826 -29.777  0.00-20.00           H  
ATOM   3186  OG  SER   209      -9.016 -38.892 -30.007  0.00-20.00           O  
ATOM   3187  HG  SER   209      -8.359 -38.398 -30.474  0.00-20.00           H  
ATOM   3188  C   SER   209      -7.529 -36.845 -28.897  0.00-20.00           C  
ATOM   3189  O   SER   209      -7.145 -37.459 -27.925  0.00-20.00           O  
ATOM   3190  N   LYN   210      -6.748 -36.296 -29.840  0.00-20.00           N  
ATOM   3191  H   LYN   210      -7.101 -36.143 -30.810  0.00-20.00           H  
ATOM   3192  CA  LYN   210      -5.277 -36.328 -29.737  0.00-20.00           C  
ATOM   3193  HA  LYN   210      -5.023 -36.824 -28.803  0.00-20.00           H  
ATOM   3194  CB  LYN   210      -4.723 -37.224 -30.827  0.00-20.00           C  
ATOM   3195  HB2 LYN   210      -4.941 -36.936 -31.785  0.00-20.00           H  
ATOM   3196  HB3 LYN   210      -3.631 -37.332 -30.766  0.00-20.00           H  
ATOM   3197  CG  LYN   210      -5.191 -38.643 -30.582  0.00-20.00           C  
ATOM   3198  HG2 LYN   210      -4.969 -39.126 -29.620  0.00-20.00           H  
ATOM   3199  HG3 LYN   210      -6.288 -38.667 -30.759  0.00-20.00           H  
ATOM   3200  CD  LYN   210      -4.489 -39.623 -31.565  0.00-20.00           C  
ATOM   3201  HD2 LYN   210      -4.558 -39.235 -32.603  0.00-20.00           H  
ATOM   3202  HD3 LYN   210      -3.407 -39.686 -31.306  0.00-20.00           H  
ATOM   3203  CE  LYN   210      -5.000 -41.073 -31.423  0.00-20.00           C  
ATOM   3204  HE2 LYN   210      -5.214 -41.204 -30.378  0.00-20.00           H  
ATOM   3205  HE3 LYN   210      -5.872 -41.195 -31.974  0.00-20.00           H  
ATOM   3206  NZ  LYN   210      -3.928 -41.992 -31.834  0.00-20.00           N  
ATOM   3207  HZ1 LYN   210      -3.036 -41.454 -31.766  0.00-20.00           H  
ATOM   3208  HZ2 LYN   210      -3.761 -42.723 -31.144  0.00-20.00           H  
ATOM   3209  C   LYN   210      -4.579 -34.994 -29.705  0.00-20.00           C  
ATOM   3210  O   LYN   210      -5.250 -33.987 -29.946  0.00-20.00           O  
ATOM   3211  N   LEU   211      -3.270 -34.999 -29.446  0.00-20.00           N  
ATOM   3212  H   LEU   211      -2.755 -35.853 -29.570  0.00-20.00           H  
ATOM   3213  CA  LEU   211      -2.552 -33.762 -29.309  0.00-20.00           C  
ATOM   3214  HA  LEU   211      -1.553 -33.977 -29.011  0.00-20.00           H  
ATOM   3215  CB  LEU   211      -2.514 -33.048 -30.670  0.00-20.00           C  
ATOM   3216  HB2 LEU   211      -3.394 -33.218 -31.210  0.00-20.00           H  
ATOM   3217  HB3 LEU   211      -2.561 -31.965 -30.563  0.00-20.00           H  
ATOM   3218  CG  LEU   211      -1.375 -33.501 -31.531  0.00-20.00           C  
ATOM   3219  HG  LEU   211      -0.395 -33.496 -31.047  0.00-20.00           H  
ATOM   3220  CD1 LEU   211      -1.547 -34.879 -32.002  0.00-20.00           C  
ATOM   3221 HD11 LEU   211      -0.746 -35.536 -31.595  0.00-20.00           H  
ATOM   3222 HD12 LEU   211      -2.602 -35.302 -31.764  0.00-20.00           H  
ATOM   3223 HD13 LEU   211      -1.533 -34.875 -33.050  0.00-20.00           H  
ATOM   3224  CD2 LEU   211      -1.222 -32.654 -32.765  0.00-20.00           C  
ATOM   3225 HD21 LEU   211      -0.192 -32.235 -32.801  0.00-20.00           H  
ATOM   3226 HD22 LEU   211      -1.949 -31.847 -32.768  0.00-20.00           H  
ATOM   3227 HD23 LEU   211      -1.400 -33.264 -33.707  0.00-20.00           H  
ATOM   3228  C   LEU   211      -3.237 -32.862 -28.314  0.00-20.00           C  
ATOM   3229  O   LEU   211      -3.419 -31.701 -28.574  0.00-20.00           O  
ATOM   3230  N   ARG   212      -3.640 -33.411 -27.151  0.00-20.00           N  
ATOM   3231  H   ARG   212      -3.250 -34.326 -26.920  0.00-20.00           H  
ATOM   3232  CA  ARG   212      -4.005 -32.623 -26.012  0.00-20.00           C  
ATOM   3233  HA  ARG   212      -4.454 -31.721 -26.354  0.00-20.00           H  
ATOM   3234  CB  ARG   212      -5.185 -33.287 -25.357  0.00-20.00           C  
ATOM   3235  HB2 ARG   212      -5.017 -34.241 -24.905  0.00-20.00           H  
ATOM   3236  HB3 ARG   212      -5.574 -32.833 -24.481  0.00-20.00           H  
ATOM   3237  CG  ARG   212      -6.404 -33.297 -26.271  0.00-20.00           C  
ATOM   3238  HG2 ARG   212      -6.623 -32.444 -26.977  0.00-20.00           H  
ATOM   3239  HG3 ARG   212      -6.203 -34.177 -26.870  0.00-20.00           H  
ATOM   3240  CD  ARG   212      -7.714 -33.415 -25.514  0.00-20.00           C  
ATOM   3241  HD2 ARG   212      -7.689 -34.208 -24.757  0.00-20.00           H  
ATOM   3242  HD3 ARG   212      -7.835 -32.471 -25.054  0.00-20.00           H  
ATOM   3243  NE  ARG   212      -8.906 -33.803 -26.336  0.00-20.00           N  
ATOM   3244  HE  ARG   212      -8.571 -34.375 -27.110  0.00-20.00           H  
ATOM   3245  CZ  ARG   212     -10.166 -33.432 -26.122  0.00-20.00           C  
ATOM   3246  NH1 ARG   212     -10.440 -32.688 -25.052  0.00-20.00           N  
ATOM   3247 HH11 ARG   212     -11.334 -32.218 -25.021  0.00-20.00           H  
ATOM   3248 HH12 ARG   212      -9.749 -32.328 -24.410  0.00-20.00           H  
ATOM   3249  NH2 ARG   212     -11.150 -33.803 -26.990  0.00-20.00           N  
ATOM   3250 HH21 ARG   212     -12.114 -33.439 -26.803  0.00-20.00           H  
ATOM   3251 HH22 ARG   212     -10.880 -34.054 -27.904  0.00-20.00           H  
ATOM   3252  C   ARG   212      -2.896 -32.475 -24.959  0.00-20.00           C  
ATOM   3253  O   ARG   212      -2.279 -33.516 -24.624  0.00-20.00           O  
ATOM   3254  N   PRO   213      -2.690 -31.270 -24.386  0.00-20.00           N  
ATOM   3255  CD  PRO   213      -3.260 -29.964 -24.913  0.00-20.00           C  
ATOM   3256  HD2 PRO   213      -4.332 -29.730 -24.821  0.00-20.00           H  
ATOM   3257  HD3 PRO   213      -2.904 -29.842 -26.017  0.00-20.00           H  
ATOM   3258  CG  PRO   213      -2.486 -28.903 -24.114  0.00-20.00           C  
ATOM   3259  HG2 PRO   213      -1.559 -28.581 -24.540  0.00-20.00           H  
ATOM   3260  HG3 PRO   213      -3.117 -27.996 -24.020  0.00-20.00           H  
ATOM   3261  CB  PRO   213      -2.080 -29.544 -22.800  0.00-20.00           C  
ATOM   3262  HB2 PRO   213      -2.905 -29.500 -22.055  0.00-20.00           H  
ATOM   3263  HB3 PRO   213      -1.328 -28.956 -22.301  0.00-20.00           H  
ATOM   3264  CA  PRO   213      -1.874 -31.029 -23.188  0.00-20.00           C  
ATOM   3265  HA  PRO   213      -0.862 -31.387 -23.437  0.00-20.00           H  
ATOM   3266  C   PRO   213      -2.433 -31.932 -21.997  0.00-20.00           C  
ATOM   3267  O   PRO   213      -3.635 -31.993 -21.821  0.00-20.00           O  
ATOM   3268  N   VAL   214      -1.502 -32.610 -21.342  0.00-20.00           N  
ATOM   3269  H   VAL   214      -0.543 -32.377 -21.571  0.00-20.00           H  
ATOM   3270  CA  VAL   214      -1.785 -33.483 -20.195  0.00-20.00           C  
ATOM   3271  HA  VAL   214      -2.820 -33.720 -19.942  0.00-20.00           H  
ATOM   3272  CB  VAL   214      -1.144 -34.917 -20.259  0.00-20.00           C  
ATOM   3273  HB  VAL   214      -0.041 -35.063 -20.537  0.00-20.00           H  
ATOM   3274  CG1 VAL   214      -1.246 -35.614 -18.931  0.00-20.00           C  
ATOM   3275 HG11 VAL   214      -0.608 -36.550 -18.832  0.00-20.00           H  
ATOM   3276 HG12 VAL   214      -2.237 -35.957 -18.852  0.00-20.00           H  
ATOM   3277 HG13 VAL   214      -0.998 -35.034 -18.034  0.00-20.00           H  
ATOM   3278  CG2 VAL   214      -1.899 -35.711 -21.301  0.00-20.00           C  
ATOM   3279 HG21 VAL   214      -1.643 -35.276 -22.359  0.00-20.00           H  
ATOM   3280 HG22 VAL   214      -2.967 -35.601 -21.253  0.00-20.00           H  
ATOM   3281 HG23 VAL   214      -1.621 -36.796 -21.234  0.00-20.00           H  
ATOM   3282  C   VAL   214      -1.400 -32.685 -18.923  0.00-20.00           C  
ATOM   3283  O   VAL   214      -0.211 -32.428 -18.736  0.00-20.00           O  
ATOM   3284  N   ILE   215      -2.382 -32.235 -18.154  0.00-20.00           N  
ATOM   3285  H   ILE   215      -3.291 -32.463 -18.335  0.00-20.00           H  
ATOM   3286  CA  ILE   215      -2.242 -31.387 -16.961  0.00-20.00           C  
ATOM   3287  HA  ILE   215      -1.224 -31.034 -16.881  0.00-20.00           H  
ATOM   3288  CB  ILE   215      -3.263 -30.159 -17.072  0.00-20.00           C  
ATOM   3289  HB  ILE   215      -4.286 -30.512 -16.873  0.00-20.00           H  
ATOM   3290  CG2 ILE   215      -2.886 -29.097 -15.994  0.00-20.00           C  
ATOM   3291 HG21 ILE   215      -2.928 -29.497 -14.981  0.00-20.00           H  
ATOM   3292 HG22 ILE   215      -1.818 -28.749 -16.190  0.00-20.00           H  
ATOM   3293 HG23 ILE   215      -3.491 -28.213 -16.037  0.00-20.00           H  
ATOM   3294  CG1 ILE   215      -3.434 -29.460 -18.476  0.00-20.00           C  
ATOM   3295 HG12 ILE   215      -3.743 -30.127 -19.240  0.00-20.00           H  
ATOM   3296 HG13 ILE   215      -4.147 -28.675 -18.317  0.00-20.00           H  
ATOM   3297  CD1 ILE   215      -2.242 -28.587 -19.016  0.00-20.00           C  
ATOM   3298 HD11 ILE   215      -2.591 -27.983 -19.849  0.00-20.00           H  
ATOM   3299 HD12 ILE   215      -1.478 -29.183 -19.454  0.00-20.00           H  
ATOM   3300 HD13 ILE   215      -1.707 -28.059 -18.272  0.00-20.00           H  
ATOM   3301  C   ILE   215      -2.515 -32.308 -15.790  0.00-20.00           C  
ATOM   3302  O   ILE   215      -3.564 -32.950 -15.801  0.00-20.00           O  
ATOM   3303  N   HID   216      -1.609 -32.424 -14.795  0.00-20.00           N  
ATOM   3304  H   HID   216      -0.788 -31.820 -14.832  0.00-20.00           H  
ATOM   3305  CA  HID   216      -1.953 -32.905 -13.478  0.00-20.00           C  
ATOM   3306  HA  HID   216      -2.945 -32.693 -13.281  0.00-20.00           H  
ATOM   3307  CB  HID   216      -1.795 -34.459 -13.339  0.00-20.00           C  
ATOM   3308  HB2 HID   216      -2.236 -34.734 -12.384  0.00-20.00           H  
ATOM   3309  HB3 HID   216      -2.391 -34.929 -14.146  0.00-20.00           H  
ATOM   3310  CG  HID   216      -0.461 -35.153 -13.211  0.00-20.00           C  
ATOM   3311  ND1 HID   216       0.265 -35.027 -12.059  0.00-20.00           N  
ATOM   3312  HD1 HID   216      -0.021 -34.427 -11.287  0.00-20.00           H  
ATOM   3313  CE1 HID   216       1.368 -35.795 -12.198  0.00-20.00           C  
ATOM   3314  HE1 HID   216       2.257 -35.774 -11.507  0.00-20.00           H  
ATOM   3315  NE2 HID   216       1.447 -36.439 -13.362  0.00-20.00           N  
ATOM   3316  CD2 HID   216       0.232 -36.008 -14.040  0.00-20.00           C  
ATOM   3317  HD2 HID   216      -0.122 -36.212 -15.057  0.00-20.00           H  
ATOM   3318  C   HID   216      -1.173 -32.191 -12.356  0.00-20.00           C  
ATOM   3319  O   HID   216       0.032 -31.993 -12.413  0.00-20.00           O  
ATOM   3320  N   CSP   217      -1.828 -31.965 -11.249  0.00-20.00           N  
ATOM   3321  H   CSP   217      -2.867 -31.973 -11.153  0.00-20.00           H  
ATOM   3322  CA  CSP   217      -1.242 -31.695  -9.918  0.00-20.00           C  
ATOM   3323  HA  CSP   217      -0.166 -31.449  -9.991  0.00-20.00           H  
ATOM   3324  CB  CSP   217      -1.998 -30.490  -9.301  0.00-20.00           C  
ATOM   3325  HB2 CSP   217      -1.734 -29.587  -9.849  0.00-20.00           H  
ATOM   3326  HB3 CSP   217      -1.768 -30.296  -8.208  0.00-20.00           H  
ATOM   3327  S   CSP   217      -3.789 -30.646  -9.559  0.00-20.00           S  
ATOM   3328  P   CSP   217      -4.711 -30.338  -6.257  0.00-20.00           P  
ATOM   3329  O1  CSP   217      -3.807 -31.511  -5.982  0.00-20.00           O  
ATOM   3330  O2  CSP   217      -4.094 -28.977  -6.426  0.00-20.00           O  
ATOM   3331  O3  CSP   217      -6.110 -30.584  -6.845  0.00-20.00           O  
ATOM   3332  C   CSP   217      -1.091 -32.897  -9.106  0.00-20.00           C  
ATOM   3333  O   CSP   217      -0.354 -33.805  -9.530  0.00-20.00           O  
ATOM   3334  N   ARG   218      -1.769 -33.012  -7.968  0.00-20.00           N  
ATOM   3335  H   ARG   218      -2.514 -32.391  -7.813  0.00-20.00           H  
ATOM   3336  CA  ARG   218      -1.891 -34.170  -7.171  0.00-20.00           C  
ATOM   3337  HA  ARG   218      -1.146 -34.937  -7.440  0.00-20.00           H  
ATOM   3338  CB  ARG   218      -1.701 -34.013  -5.673  0.00-20.00           C  
ATOM   3339  HB2 ARG   218      -0.696 -33.745  -5.465  0.00-20.00           H  
ATOM   3340  HB3 ARG   218      -2.254 -33.174  -5.282  0.00-20.00           H  
ATOM   3341  CG  ARG   218      -2.045 -35.332  -4.891  0.00-20.00           C  
ATOM   3342  HG2 ARG   218      -3.090 -35.202  -4.736  0.00-20.00           H  
ATOM   3343  HG3 ARG   218      -1.810 -36.307  -5.420  0.00-20.00           H  
ATOM   3344  CD  ARG   218      -1.339 -35.416  -3.574  0.00-20.00           C  
ATOM   3345  HD2 ARG   218      -1.075 -36.469  -3.221  0.00-20.00           H  
ATOM   3346  HD3 ARG   218      -0.454 -34.798  -3.621  0.00-20.00           H  
ATOM   3347  NE  ARG   218      -2.148 -35.189  -2.397  0.00-20.00           N  
ATOM   3348  HE  ARG   218      -2.787 -35.985  -2.180  0.00-20.00           H  
ATOM   3349  CZ  ARG   218      -2.079 -34.161  -1.547  0.00-20.00           C  
ATOM   3350  NH1 ARG   218      -1.313 -33.156  -1.877  0.00-20.00           N  
ATOM   3351 HH11 ARG   218      -1.264 -32.307  -1.320  0.00-20.00           H  
ATOM   3352 HH12 ARG   218      -0.819 -33.078  -2.781  0.00-20.00           H  
ATOM   3353  NH2 ARG   218      -2.891 -34.086  -0.453  0.00-20.00           N  
ATOM   3354 HH21 ARG   218      -3.410 -34.864  -0.084  0.00-20.00           H  
ATOM   3355 HH22 ARG   218      -2.714 -33.353   0.222  0.00-20.00           H  
ATOM   3356  C   ARG   218      -3.296 -34.724  -7.542  0.00-20.00           C  
ATOM   3357  O   ARG   218      -3.380 -35.732  -8.238  0.00-20.00           O  
ATOM   3358  N   ALA   219      -4.297 -34.080  -6.963  0.00-20.00           N  
ATOM   3359  H   ALA   219      -4.067 -33.235  -6.513  0.00-20.00           H  
ATOM   3360  CA  ALA   219      -5.698 -34.406  -7.109  0.00-20.00           C  
ATOM   3361  HA  ALA   219      -5.668 -35.500  -7.136  0.00-20.00           H  
ATOM   3362  CB  ALA   219      -6.575 -33.936  -5.975  0.00-20.00           C  
ATOM   3363  HB1 ALA   219      -6.346 -32.905  -5.833  0.00-20.00           H  
ATOM   3364  HB2 ALA   219      -6.278 -34.493  -5.064  0.00-20.00           H  
ATOM   3365  HB3 ALA   219      -7.620 -34.017  -6.187  0.00-20.00           H  
ATOM   3366  C   ALA   219      -6.237 -34.231  -8.560  0.00-20.00           C  
ATOM   3367  O   ALA   219      -7.147 -34.895  -9.114  0.00-20.00           O  
ATOM   3368  N   GLY   220      -5.738 -33.201  -9.214  0.00-20.00           N  
ATOM   3369  H   GLY   220      -5.016 -32.530  -8.807  0.00-20.00           H  
ATOM   3370  CA  GLY   220      -6.184 -32.754 -10.538  0.00-20.00           C  
ATOM   3371  HA2 GLY   220      -6.174 -33.651 -11.147  0.00-20.00           H  
ATOM   3372  HA3 GLY   220      -5.346 -32.187 -11.005  0.00-20.00           H  
ATOM   3373  C   GLY   220      -7.471 -31.958 -10.554  0.00-20.00           C  
ATOM   3374  O   GLY   220      -8.296 -32.206 -11.394  0.00-20.00           O  
ATOM   3375  N   VAL   221      -7.673 -31.110  -9.535  0.00-20.00           N  
ATOM   3376  H   VAL   221      -7.044 -31.081  -8.738  0.00-20.00           H  
ATOM   3377  CA  VAL   221      -8.913 -30.330  -9.356  0.00-20.00           C  
ATOM   3378  HA  VAL   221      -9.431 -30.281 -10.333  0.00-20.00           H  
ATOM   3379  CB  VAL   221      -9.824 -31.089  -8.338  0.00-20.00           C  
ATOM   3380  HB  VAL   221     -10.815 -30.630  -8.472  0.00-20.00           H  
ATOM   3381  CG1 VAL   221     -10.192 -32.575  -8.680  0.00-20.00           C  
ATOM   3382 HG11 VAL   221     -10.754 -32.582  -9.627  0.00-20.00           H  
ATOM   3383 HG12 VAL   221     -10.849 -32.996  -7.933  0.00-20.00           H  
ATOM   3384 HG13 VAL   221      -9.317 -33.208  -8.854  0.00-20.00           H  
ATOM   3385  CG2 VAL   221      -9.346 -30.966  -6.881  0.00-20.00           C  
ATOM   3386 HG21 VAL   221     -10.190 -31.166  -6.269  0.00-20.00           H  
ATOM   3387 HG22 VAL   221      -8.405 -31.583  -6.651  0.00-20.00           H  
ATOM   3388 HG23 VAL   221      -9.099 -29.900  -6.605  0.00-20.00           H  
ATOM   3389  C   VAL   221      -8.541 -28.879  -8.981  0.00-20.00           C  
ATOM   3390  O   VAL   221      -9.238 -27.954  -9.442  0.00-20.00           O  
ATOM   3391  N   GLY   222      -7.539 -28.662  -8.085  0.00-20.00           N  
ATOM   3392  H   GLY   222      -6.920 -29.360  -7.617  0.00-20.00           H  
ATOM   3393  CA  GLY   222      -7.278 -27.347  -7.604  0.00-20.00           C  
ATOM   3394  HA2 GLY   222      -6.760 -27.359  -6.635  0.00-20.00           H  
ATOM   3395  HA3 GLY   222      -8.207 -26.800  -7.431  0.00-20.00           H  
ATOM   3396  C   GLY   222      -6.404 -26.637  -8.600  0.00-20.00           C  
ATOM   3397  O   GLY   222      -6.887 -25.777  -9.248  0.00-20.00           O  
ATOM   3398  N   ARG   223      -5.126 -27.003  -8.609  0.00-20.00           N  
ATOM   3399  H   ARG   223      -4.903 -27.782  -8.002  0.00-20.00           H  
ATOM   3400  CA  ARG   223      -4.035 -26.270  -9.237  0.00-20.00           C  
ATOM   3401  HA  ARG   223      -4.127 -25.186  -9.056  0.00-20.00           H  
ATOM   3402  CB  ARG   223      -2.748 -26.893  -8.724  0.00-20.00           C  
ATOM   3403  HB2 ARG   223      -2.932 -27.923  -8.748  0.00-20.00           H  
ATOM   3404  HB3 ARG   223      -1.952 -26.543  -9.378  0.00-20.00           H  
ATOM   3405  CG  ARG   223      -2.277 -26.359  -7.362  0.00-20.00           C  
ATOM   3406  HG2 ARG   223      -2.143 -25.293  -7.341  0.00-20.00           H  
ATOM   3407  HG3 ARG   223      -3.052 -26.499  -6.621  0.00-20.00           H  
ATOM   3408  CD  ARG   223      -1.045 -27.076  -6.714  0.00-20.00           C  
ATOM   3409  HD2 ARG   223      -0.644 -26.556  -5.895  0.00-20.00           H  
ATOM   3410  HD3 ARG   223      -0.267 -27.148  -7.442  0.00-20.00           H  
ATOM   3411  NE  ARG   223      -1.477 -28.341  -6.238  0.00-20.00           N  
ATOM   3412  HE  ARG   223      -2.418 -28.664  -6.404  0.00-20.00           H  
ATOM   3413  CZ  ARG   223      -0.750 -29.253  -5.580  0.00-20.00           C  
ATOM   3414  NH1 ARG   223       0.477 -28.932  -5.143  0.00-20.00           N  
ATOM   3415 HH11 ARG   223       1.019 -29.674  -4.699  0.00-20.00           H  
ATOM   3416 HH12 ARG   223       1.013 -28.031  -5.256  0.00-20.00           H  
ATOM   3417  NH2 ARG   223      -1.286 -30.476  -5.346  0.00-20.00           N  
ATOM   3418 HH21 ARG   223      -2.181 -30.851  -5.797  0.00-20.00           H  
ATOM   3419 HH22 ARG   223      -0.695 -31.180  -4.785  0.00-20.00           H  
ATOM   3420  C   ARG   223      -4.151 -26.565 -10.746  0.00-20.00           C  
ATOM   3421  O   ARG   223      -3.936 -25.689 -11.561  0.00-20.00           O  
ATOM   3422  N   THR   224      -4.586 -27.724 -11.177  0.00-20.00           N  
ATOM   3423  H   THR   224      -4.658 -28.437 -10.442  0.00-20.00           H  
ATOM   3424  CA  THR   224      -4.909 -28.099 -12.584  0.00-20.00           C  
ATOM   3425  HA  THR   224      -4.067 -27.877 -13.195  0.00-20.00           H  
ATOM   3426  CB  THR   224      -5.175 -29.577 -12.653  0.00-20.00           C  
ATOM   3427  HB  THR   224      -5.861 -29.931 -11.930  0.00-20.00           H  
ATOM   3428  CG2 THR   224      -5.701 -30.181 -13.941  0.00-20.00           C  
ATOM   3429 HG21 THR   224      -4.915 -30.280 -14.692  0.00-20.00           H  
ATOM   3430 HG22 THR   224      -6.479 -29.530 -14.339  0.00-20.00           H  
ATOM   3431 HG23 THR   224      -6.160 -31.180 -13.725  0.00-20.00           H  
ATOM   3432  OG1 THR   224      -3.915 -30.215 -12.470  0.00-20.00           O  
ATOM   3433  HG1 THR   224      -3.631 -30.145 -11.535  0.00-20.00           H  
ATOM   3434  C   THR   224      -5.915 -27.153 -13.259  0.00-20.00           C  
ATOM   3435  O   THR   224      -5.724 -26.681 -14.392  0.00-20.00           O  
ATOM   3436  N   ALA   225      -7.033 -26.833 -12.596  0.00-20.00           N  
ATOM   3437  H   ALA   225      -6.875 -27.083 -11.582  0.00-20.00           H  
ATOM   3438  CA  ALA   225      -8.200 -26.068 -13.051  0.00-20.00           C  
ATOM   3439  HA  ALA   225      -8.477 -26.297 -14.038  0.00-20.00           H  
ATOM   3440  CB  ALA   225      -9.354 -26.383 -12.065  0.00-20.00           C  
ATOM   3441  HB1 ALA   225     -10.246 -25.903 -12.374  0.00-20.00           H  
ATOM   3442  HB2 ALA   225      -9.507 -27.468 -12.020  0.00-20.00           H  
ATOM   3443  HB3 ALA   225      -9.286 -25.928 -11.119  0.00-20.00           H  
ATOM   3444  C   ALA   225      -7.925 -24.561 -13.031  0.00-20.00           C  
ATOM   3445  O   ALA   225      -8.636 -23.834 -13.700  0.00-20.00           O  
ATOM   3446  N   GLN   226      -6.907 -24.088 -12.275  0.00-20.00           N  
ATOM   3447  H   GLN   226      -6.376 -24.732 -11.762  0.00-20.00           H  
ATOM   3448  CA  GLN   226      -6.383 -22.759 -12.307  0.00-20.00           C  
ATOM   3449  HA  GLN   226      -7.263 -22.126 -12.457  0.00-20.00           H  
ATOM   3450  CB  GLN   226      -5.512 -22.381 -11.044  0.00-20.00           C  
ATOM   3451  HB2 GLN   226      -6.052 -22.810 -10.241  0.00-20.00           H  
ATOM   3452  HB3 GLN   226      -4.596 -22.888 -11.114  0.00-20.00           H  
ATOM   3453  CG  GLN   226      -5.203 -20.936 -10.819  0.00-20.00           C  
ATOM   3454  HG2 GLN   226      -4.802 -20.468 -11.724  0.00-20.00           H  
ATOM   3455  HG3 GLN   226      -6.113 -20.339 -10.690  0.00-20.00           H  
ATOM   3456  CD  GLN   226      -4.266 -20.653  -9.636  0.00-20.00           C  
ATOM   3457  OE1 GLN   226      -4.424 -21.210  -8.572  0.00-20.00           O  
ATOM   3458  NE2 GLN   226      -3.330 -19.753  -9.805  0.00-20.00           N  
ATOM   3459 HE21 GLN   226      -3.232 -19.264 -10.711  0.00-20.00           H  
ATOM   3460 HE22 GLN   226      -2.710 -19.545  -8.948  0.00-20.00           H  
ATOM   3461  C   GLN   226      -5.535 -22.548 -13.606  0.00-20.00           C  
ATOM   3462  O   GLN   226      -5.632 -21.575 -14.259  0.00-20.00           O  
ATOM   3463  N   LEU   227      -4.717 -23.598 -13.936  0.00-20.00           N  
ATOM   3464  H   LEU   227      -4.870 -24.381 -13.326  0.00-20.00           H  
ATOM   3465  CA  LEU   227      -3.841 -23.581 -15.117  0.00-20.00           C  
ATOM   3466  HA  LEU   227      -3.460 -22.589 -15.191  0.00-20.00           H  
ATOM   3467  CB  LEU   227      -2.618 -24.510 -15.021  0.00-20.00           C  
ATOM   3468  HB2 LEU   227      -2.079 -24.271 -14.101  0.00-20.00           H  
ATOM   3469  HB3 LEU   227      -2.928 -25.520 -14.992  0.00-20.00           H  
ATOM   3470  CG  LEU   227      -1.640 -24.501 -16.309  0.00-20.00           C  
ATOM   3471  HG  LEU   227      -2.336 -24.674 -17.116  0.00-20.00           H  
ATOM   3472  CD1 LEU   227      -0.972 -23.107 -16.585  0.00-20.00           C  
ATOM   3473 HD11 LEU   227      -1.715 -22.263 -16.701  0.00-20.00           H  
ATOM   3474 HD12 LEU   227      -0.387 -22.785 -15.699  0.00-20.00           H  
ATOM   3475 HD13 LEU   227      -0.307 -22.998 -17.430  0.00-20.00           H  
ATOM   3476  CD2 LEU   227      -0.529 -25.571 -16.372  0.00-20.00           C  
ATOM   3477 HD21 LEU   227       0.396 -25.187 -15.887  0.00-20.00           H  
ATOM   3478 HD22 LEU   227      -0.100 -25.742 -17.366  0.00-20.00           H  
ATOM   3479 HD23 LEU   227      -0.768 -26.588 -16.069  0.00-20.00           H  
ATOM   3480  C   LEU   227      -4.699 -23.773 -16.378  0.00-20.00           C  
ATOM   3481  O   LEU   227      -4.646 -22.933 -17.280  0.00-20.00           O  
ATOM   3482  N   ILE   228      -5.586 -24.794 -16.434  0.00-20.00           N  
ATOM   3483  H   ILE   228      -5.883 -25.347 -15.647  0.00-20.00           H  
ATOM   3484  CA  ILE   228      -6.592 -24.952 -17.478  0.00-20.00           C  
ATOM   3485  HA  ILE   228      -6.010 -25.134 -18.380  0.00-20.00           H  
ATOM   3486  CB  ILE   228      -7.430 -26.252 -17.215  0.00-20.00           C  
ATOM   3487  HB  ILE   228      -7.929 -26.208 -16.241  0.00-20.00           H  
ATOM   3488  CG2 ILE   228      -8.471 -26.458 -18.384  0.00-20.00           C  
ATOM   3489 HG21 ILE   228      -9.239 -25.693 -18.475  0.00-20.00           H  
ATOM   3490 HG22 ILE   228      -9.084 -27.410 -18.295  0.00-20.00           H  
ATOM   3491 HG23 ILE   228      -7.988 -26.469 -19.333  0.00-20.00           H  
ATOM   3492  CG1 ILE   228      -6.483 -27.509 -17.326  0.00-20.00           C  
ATOM   3493 HG12 ILE   228      -6.005 -27.547 -18.306  0.00-20.00           H  
ATOM   3494 HG13 ILE   228      -5.606 -27.414 -16.691  0.00-20.00           H  
ATOM   3495  CD1 ILE   228      -7.112 -28.821 -17.091  0.00-20.00           C  
ATOM   3496 HD11 ILE   228      -6.426 -29.673 -17.125  0.00-20.00           H  
ATOM   3497 HD12 ILE   228      -7.733 -28.917 -16.187  0.00-20.00           H  
ATOM   3498 HD13 ILE   228      -7.812 -29.158 -17.836  0.00-20.00           H  
ATOM   3499  C   ILE   228      -7.482 -23.705 -17.835  0.00-20.00           C  
ATOM   3500  O   ILE   228      -7.840 -23.437 -18.936  0.00-20.00           O  
ATOM   3501  N   GLY   229      -7.845 -23.072 -16.731  0.00-20.00           N  
ATOM   3502  H   GLY   229      -7.562 -23.472 -15.840  0.00-20.00           H  
ATOM   3503  CA  GLY   229      -8.619 -21.835 -16.800  0.00-20.00           C  
ATOM   3504  HA2 GLY   229      -9.516 -21.993 -17.337  0.00-20.00           H  
ATOM   3505  HA3 GLY   229      -8.728 -21.610 -15.732  0.00-20.00           H  
ATOM   3506  C   GLY   229      -7.731 -20.641 -17.377  0.00-20.00           C  
ATOM   3507  O   GLY   229      -8.172 -20.069 -18.373  0.00-20.00           O  
ATOM   3508  N   ALA   230      -6.446 -20.515 -17.046  0.00-20.00           N  
ATOM   3509  H   ALA   230      -6.060 -21.044 -16.271  0.00-20.00           H  
ATOM   3510  CA  ALA   230      -5.555 -19.468 -17.574  0.00-20.00           C  
ATOM   3511  HA  ALA   230      -6.021 -18.444 -17.442  0.00-20.00           H  
ATOM   3512  CB  ALA   230      -4.264 -19.373 -16.789  0.00-20.00           C  
ATOM   3513  HB1 ALA   230      -3.746 -20.356 -16.861  0.00-20.00           H  
ATOM   3514  HB2 ALA   230      -4.495 -19.179 -15.713  0.00-20.00           H  
ATOM   3515  HB3 ALA   230      -3.601 -18.539 -17.176  0.00-20.00           H  
ATOM   3516  C   ALA   230      -5.231 -19.711 -19.055  0.00-20.00           C  
ATOM   3517  O   ALA   230      -5.010 -18.776 -19.824  0.00-20.00           O  
ATOM   3518  N   MET   231      -5.144 -20.986 -19.428  0.00-20.00           N  
ATOM   3519  H   MET   231      -5.180 -21.591 -18.540  0.00-20.00           H  
ATOM   3520  CA  MET   231      -5.028 -21.489 -20.831  0.00-20.00           C  
ATOM   3521  HA  MET   231      -4.254 -20.958 -21.326  0.00-20.00           H  
ATOM   3522  CB  MET   231      -4.694 -22.996 -20.929  0.00-20.00           C  
ATOM   3523  HB2 MET   231      -4.708 -23.280 -21.976  0.00-20.00           H  
ATOM   3524  HB3 MET   231      -5.508 -23.617 -20.487  0.00-20.00           H  
ATOM   3525  CG  MET   231      -3.390 -23.310 -20.292  0.00-20.00           C  
ATOM   3526  HG2 MET   231      -2.612 -22.885 -20.930  0.00-20.00           H  
ATOM   3527  HG3 MET   231      -3.318 -22.886 -19.314  0.00-20.00           H  
ATOM   3528  SD  MET   231      -3.029 -25.134 -20.145  0.00-20.00           S  
ATOM   3529  CE  MET   231      -3.129 -25.823 -21.786  0.00-20.00           C  
ATOM   3530  HE1 MET   231      -3.704 -26.775 -21.799  0.00-20.00           H  
ATOM   3531  HE2 MET   231      -3.501 -25.060 -22.449  0.00-20.00           H  
ATOM   3532  HE3 MET   231      -2.206 -26.070 -22.136  0.00-20.00           H  
ATOM   3533  C   MET   231      -6.301 -21.209 -21.702  0.00-20.00           C  
ATOM   3534  O   MET   231      -6.321 -20.677 -22.825  0.00-20.00           O  
ATOM   3535  N   CYS   232      -7.473 -21.483 -21.064  0.00-20.00           N  
ATOM   3536  H   CYS   232      -7.503 -21.872 -20.102  0.00-20.00           H  
ATOM   3537  CA  CYS   232      -8.781 -21.158 -21.684  0.00-20.00           C  
ATOM   3538  HA  CYS   232      -8.893 -21.758 -22.603  0.00-20.00           H  
ATOM   3539  CB  CYS   232      -9.962 -21.633 -20.834  0.00-20.00           C  
ATOM   3540  HB2 CYS   232      -9.628 -22.604 -20.452  0.00-20.00           H  
ATOM   3541  HB3 CYS   232     -10.061 -21.164 -19.843  0.00-20.00           H  
ATOM   3542  SG  CYS   232     -11.541 -21.670 -21.753  0.00-20.00           S  
ATOM   3543  HG  CYS   232     -11.037 -22.183 -22.894  0.00-20.00           H  
ATOM   3544  C   CYS   232      -8.944 -19.716 -21.991  0.00-20.00           C  
ATOM   3545  O   CYS   232      -9.532 -19.380 -23.007  0.00-20.00           O  
ATOM   3546  N   MET   233      -8.379 -18.887 -21.111  0.00-20.00           N  
ATOM   3547  H   MET   233      -7.838 -19.266 -20.354  0.00-20.00           H  
ATOM   3548  CA  MET   233      -8.313 -17.432 -21.249  0.00-20.00           C  
ATOM   3549  HA  MET   233      -9.294 -17.054 -21.579  0.00-20.00           H  
ATOM   3550  CB  MET   233      -7.959 -16.981 -19.870  0.00-20.00           C  
ATOM   3551  HB2 MET   233      -7.237 -17.640 -19.447  0.00-20.00           H  
ATOM   3552  HB3 MET   233      -7.530 -15.984 -19.966  0.00-20.00           H  
ATOM   3553  CG  MET   233      -9.163 -16.951 -18.928  0.00-20.00           C  
ATOM   3554  HG2 MET   233      -9.779 -17.819 -19.019  0.00-20.00           H  
ATOM   3555  HG3 MET   233      -9.700 -16.076 -19.351  0.00-20.00           H  
ATOM   3556  SD  MET   233      -8.771 -16.766 -17.226  0.00-20.00           S  
ATOM   3557  CE  MET   233     -10.372 -16.304 -16.662  0.00-20.00           C  
ATOM   3558  HE1 MET   233     -11.143 -16.902 -17.159  0.00-20.00           H  
ATOM   3559  HE2 MET   233     -10.714 -16.457 -15.660  0.00-20.00           H  
ATOM   3560  HE3 MET   233     -10.674 -15.327 -16.913  0.00-20.00           H  
ATOM   3561  C   MET   233      -7.315 -16.836 -22.238  0.00-20.00           C  
ATOM   3562  O   MET   233      -7.477 -15.610 -22.403  0.00-20.00           O  
ATOM   3563  N   ASN   234      -6.343 -17.530 -22.872  0.00-20.00           N  
ATOM   3564  H   ASN   234      -6.321 -18.586 -22.834  0.00-20.00           H  
ATOM   3565  CA  ASN   234      -5.430 -16.927 -23.895  0.00-20.00           C  
ATOM   3566  HA  ASN   234      -5.826 -15.915 -24.109  0.00-20.00           H  
ATOM   3567  CB  ASN   234      -4.026 -16.852 -23.326  0.00-20.00           C  
ATOM   3568  HB2 ASN   234      -3.987 -16.313 -22.381  0.00-20.00           H  
ATOM   3569  HB3 ASN   234      -3.449 -16.197 -23.971  0.00-20.00           H  
ATOM   3570  CG  ASN   234      -3.326 -18.184 -23.192  0.00-20.00           C  
ATOM   3571  OD1 ASN   234      -3.937 -19.201 -23.350  0.00-20.00           O  
ATOM   3572  ND2 ASN   234      -2.085 -18.251 -22.738  0.00-20.00           N  
ATOM   3573 HD21 ASN   234      -1.796 -19.209 -22.809  0.00-20.00           H  
ATOM   3574 HD22 ASN   234      -1.427 -17.426 -22.904  0.00-20.00           H  
ATOM   3575  C   ASN   234      -5.552 -17.576 -25.259  0.00-20.00           C  
ATOM   3576  O   ASN   234      -4.772 -17.422 -26.175  0.00-20.00           O  
ATOM   3577  N   ASH   235      -6.662 -18.269 -25.347  0.00-20.00           N  
ATOM   3578  H   ASH   235      -7.348 -18.321 -24.594  0.00-20.00           H  
ATOM   3579  CA  ASH   235      -7.110 -18.769 -26.637  0.00-20.00           C  
ATOM   3580  HA  ASH   235      -6.287 -19.008 -27.336  0.00-20.00           H  
ATOM   3581  CB  ASH   235      -7.928 -20.042 -26.437  0.00-20.00           C  
ATOM   3582  HB2 ASH   235      -7.594 -20.715 -25.679  0.00-20.00           H  
ATOM   3583  HB3 ASH   235      -8.890 -19.632 -26.081  0.00-20.00           H  
ATOM   3584  CG  ASH   235      -8.016 -20.801 -27.735  0.00-20.00           C  
ATOM   3585  OD1 ASH   235      -7.901 -20.115 -28.890  0.00-20.00           O  
ATOM   3586  OD2 ASH   235      -8.144 -22.033 -27.672  0.00-20.00           O  
ATOM   3587  HD1 ASH   235      -7.641 -19.234 -28.742  0.00-20.00           H  
ATOM   3588  C   ASH   235      -8.059 -17.682 -27.130  0.00-20.00           C  
ATOM   3589  O   ASH   235      -9.103 -17.455 -26.499  0.00-20.00           O  
ATOM   3590  N   SER   236      -7.712 -16.981 -28.187  0.00-20.00           N  
ATOM   3591  H   SER   236      -6.711 -17.007 -28.450  0.00-20.00           H  
ATOM   3592  CA  SER   236      -8.474 -15.844 -28.704  0.00-20.00           C  
ATOM   3593  HA  SER   236      -8.552 -15.046 -27.943  0.00-20.00           H  
ATOM   3594  CB  SER   236      -7.734 -15.256 -29.940  0.00-20.00           C  
ATOM   3595  HB2 SER   236      -6.877 -14.672 -29.615  0.00-20.00           H  
ATOM   3596  HB3 SER   236      -8.360 -14.595 -30.521  0.00-20.00           H  
ATOM   3597  OG  SER   236      -7.231 -16.276 -30.759  0.00-20.00           O  
ATOM   3598  HG  SER   236      -6.540 -16.679 -30.296  0.00-20.00           H  
ATOM   3599  C   SER   236      -9.879 -16.246 -29.129  0.00-20.00           C  
ATOM   3600  O   SER   236     -10.867 -15.515 -29.063  0.00-20.00           O  
ATOM   3601  N   ARN   237     -10.021 -17.550 -29.579  0.00-20.00           N  
ATOM   3602  H   ARN   237      -9.211 -17.982 -29.917  0.00-20.00           H  
ATOM   3603  CA  ARN   237     -11.265 -18.082 -30.045  0.00-20.00           C  
ATOM   3604  HA  ARN   237     -11.692 -17.535 -30.892  0.00-20.00           H  
ATOM   3605  CB  ARN   237     -11.043 -19.494 -30.487  0.00-20.00           C  
ATOM   3606  HB2 ARN   237     -10.621 -20.138 -29.747  0.00-20.00           H  
ATOM   3607  HB3 ARN   237     -12.011 -19.868 -30.723  0.00-20.00           H  
ATOM   3608  CG  ARN   237     -10.200 -19.557 -31.715  0.00-20.00           C  
ATOM   3609  HG2 ARN   237      -9.226 -18.983 -31.666  0.00-20.00           H  
ATOM   3610  HG3 ARN   237     -10.745 -19.102 -32.564  0.00-20.00           H  
ATOM   3611  CD  ARN   237      -9.890 -21.019 -32.159  0.00-20.00           C  
ATOM   3612  HD2 ARN   237     -10.776 -21.633 -32.282  0.00-20.00           H  
ATOM   3613  HD3 ARN   237      -9.328 -21.022 -33.107  0.00-20.00           H  
ATOM   3614  NE  ARN   237      -9.132 -21.608 -31.124  0.00-20.00           N  
ATOM   3615  HE  ARN   237      -9.401 -21.234 -30.190  0.00-20.00           H  
ATOM   3616  CZ  ARN   237      -8.910 -23.036 -31.093  0.00-20.00           C  
ATOM   3617  NH1 ARN   237      -9.409 -23.740 -31.977  0.00-20.00           N  
ATOM   3618 HH11 ARN   237      -9.826 -23.229 -32.753  0.00-20.00           H  
ATOM   3619  NH2 ARN   237      -8.054 -23.468 -30.046  0.00-20.00           N  
ATOM   3620 HH21 ARN   237      -8.582 -24.086 -29.441  0.00-20.00           H  
ATOM   3621 HH22 ARN   237      -7.307 -23.967 -30.437  0.00-20.00           H  
ATOM   3622  C   ARN   237     -12.309 -18.203 -28.852  0.00-20.00           C  
ATOM   3623  O   ARN   237     -13.488 -18.524 -29.109  0.00-20.00           O  
ATOM   3624  N   ASN   238     -11.826 -18.187 -27.591  0.00-20.00           N  
ATOM   3625  H   ASN   238     -10.879 -18.157 -27.433  0.00-20.00           H  
ATOM   3626  CA  ASN   238     -12.772 -18.278 -26.503  0.00-20.00           C  
ATOM   3627  HA  ASN   238     -13.583 -18.988 -26.786  0.00-20.00           H  
ATOM   3628  CB  ASN   238     -12.063 -18.895 -25.366  0.00-20.00           C  
ATOM   3629  HB2 ASN   238     -11.096 -18.376 -25.169  0.00-20.00           H  
ATOM   3630  HB3 ASN   238     -12.767 -18.818 -24.509  0.00-20.00           H  
ATOM   3631  CG  ASN   238     -11.784 -20.401 -25.678  0.00-20.00           C  
ATOM   3632  OD1 ASN   238     -12.352 -20.932 -26.623  0.00-20.00           O  
ATOM   3633  ND2 ASN   238     -10.756 -20.923 -24.954  0.00-20.00           N  
ATOM   3634 HD21 ASN   238     -10.168 -21.674 -25.228  0.00-20.00           H  
ATOM   3635 HD22 ASN   238     -10.338 -20.425 -24.157  0.00-20.00           H  
ATOM   3636  C   ASN   238     -13.345 -16.946 -26.055  0.00-20.00           C  
ATOM   3637  O   ASN   238     -13.678 -16.776 -24.873  0.00-20.00           O  
ATOM   3638  N   SER   239     -13.498 -15.961 -26.960  0.00-20.00           N  
ATOM   3639  H   SER   239     -13.503 -16.243 -27.964  0.00-20.00           H  
ATOM   3640  CA  SER   239     -14.042 -14.689 -26.553  0.00-20.00           C  
ATOM   3641  HA  SER   239     -13.379 -14.215 -25.792  0.00-20.00           H  
ATOM   3642  CB  SER   239     -14.017 -13.774 -27.821  0.00-20.00           C  
ATOM   3643  HB2 SER   239     -14.491 -12.812 -27.510  0.00-20.00           H  
ATOM   3644  HB3 SER   239     -14.506 -14.327 -28.638  0.00-20.00           H  
ATOM   3645  OG  SER   239     -12.674 -13.526 -28.211  0.00-20.00           O  
ATOM   3646  HG  SER   239     -12.163 -14.342 -28.282  0.00-20.00           H  
ATOM   3647  C   SER   239     -15.451 -14.847 -26.014  0.00-20.00           C  
ATOM   3648  O   SER   239     -16.196 -15.690 -26.539  0.00-20.00           O  
ATOM   3649  N   GLN   240     -15.765 -13.991 -24.991  0.00-20.00           N  
ATOM   3650  H   GLN   240     -15.004 -13.342 -24.714  0.00-20.00           H  
ATOM   3651  CA  GLN   240     -17.092 -13.911 -24.351  0.00-20.00           C  
ATOM   3652  HA  GLN   240     -16.976 -13.075 -23.603  0.00-20.00           H  
ATOM   3653  CB  GLN   240     -18.057 -13.590 -25.426  0.00-20.00           C  
ATOM   3654  HB2 GLN   240     -19.007 -13.505 -24.889  0.00-20.00           H  
ATOM   3655  HB3 GLN   240     -18.131 -14.349 -26.187  0.00-20.00           H  
ATOM   3656  CG  GLN   240     -17.850 -12.250 -26.051  0.00-20.00           C  
ATOM   3657  HG2 GLN   240     -16.963 -12.281 -26.721  0.00-20.00           H  
ATOM   3658  HG3 GLN   240     -18.813 -12.034 -26.642  0.00-20.00           H  
ATOM   3659  CD  GLN   240     -17.728 -11.158 -24.986  0.00-20.00           C  
ATOM   3660  OE1 GLN   240     -18.693 -10.930 -24.251  0.00-20.00           O  
ATOM   3661  NE2 GLN   240     -16.646 -10.429 -25.043  0.00-20.00           N  
ATOM   3662 HE21 GLN   240     -15.788 -10.770 -25.538  0.00-20.00           H  
ATOM   3663 HE22 GLN   240     -16.674  -9.454 -24.841  0.00-20.00           H  
ATOM   3664  C   GLN   240     -17.511 -15.167 -23.580  0.00-20.00           C  
ATOM   3665  O   GLN   240     -18.684 -15.324 -23.223  0.00-20.00           O  
ATOM   3666  N   LEU   241     -16.548 -16.028 -23.254  0.00-20.00           N  
ATOM   3667  H   LEU   241     -15.638 -15.924 -23.673  0.00-20.00           H  
ATOM   3668  CA  LEU   241     -16.795 -17.142 -22.389  0.00-20.00           C  
ATOM   3669  HA  LEU   241     -17.747 -17.539 -22.562  0.00-20.00           H  
ATOM   3670  CB  LEU   241     -15.706 -18.160 -22.722  0.00-20.00           C  
ATOM   3671  HB2 LEU   241     -14.727 -17.800 -22.400  0.00-20.00           H  
ATOM   3672  HB3 LEU   241     -15.645 -18.255 -23.786  0.00-20.00           H  
ATOM   3673  CG  LEU   241     -15.947 -19.588 -22.035  0.00-20.00           C  
ATOM   3674  HG  LEU   241     -16.073 -19.534 -20.983  0.00-20.00           H  
ATOM   3675  CD1 LEU   241     -17.193 -20.272 -22.619  0.00-20.00           C  
ATOM   3676 HD11 LEU   241     -18.119 -19.647 -22.395  0.00-20.00           H  
ATOM   3677 HD12 LEU   241     -17.283 -21.330 -22.344  0.00-20.00           H  
ATOM   3678 HD13 LEU   241     -17.231 -20.277 -23.694  0.00-20.00           H  
ATOM   3679  CD2 LEU   241     -14.763 -20.558 -22.243  0.00-20.00           C  
ATOM   3680 HD21 LEU   241     -14.150 -20.458 -23.115  0.00-20.00           H  
ATOM   3681 HD22 LEU   241     -14.997 -21.618 -22.220  0.00-20.00           H  
ATOM   3682 HD23 LEU   241     -14.066 -20.266 -21.430  0.00-20.00           H  
ATOM   3683  C   LEU   241     -16.720 -16.563 -20.973  0.00-20.00           C  
ATOM   3684  O   LEU   241     -15.728 -16.006 -20.525  0.00-20.00           O  
ATOM   3685  N   SER   242     -17.842 -16.582 -20.278  0.00-20.00           N  
ATOM   3686  H   SER   242     -18.678 -16.783 -20.841  0.00-20.00           H  
ATOM   3687  CA  SER   242     -17.838 -16.071 -18.913  0.00-20.00           C  
ATOM   3688  HA  SER   242     -17.347 -15.127 -18.982  0.00-20.00           H  
ATOM   3689  CB  SER   242     -19.270 -15.995 -18.455  0.00-20.00           C  
ATOM   3690  HB2 SER   242     -19.790 -15.148 -18.943  0.00-20.00           H  
ATOM   3691  HB3 SER   242     -19.261 -15.658 -17.363  0.00-20.00           H  
ATOM   3692  OG  SER   242     -20.022 -17.199 -18.548  0.00-20.00           O  
ATOM   3693  HG  SER   242     -20.695 -17.117 -19.188  0.00-20.00           H  
ATOM   3694  C   SER   242     -17.078 -17.023 -18.012  0.00-20.00           C  
ATOM   3695  O   SER   242     -16.910 -18.169 -18.427  0.00-20.00           O  
ATOM   3696  N   VAL   243     -16.653 -16.593 -16.802  0.00-20.00           N  
ATOM   3697  H   VAL   243     -16.748 -15.588 -16.638  0.00-20.00           H  
ATOM   3698  CA  VAL   243     -16.069 -17.387 -15.771  0.00-20.00           C  
ATOM   3699  HA  VAL   243     -15.321 -17.997 -16.229  0.00-20.00           H  
ATOM   3700  CB  VAL   243     -15.446 -16.479 -14.612  0.00-20.00           C  
ATOM   3701  HB  VAL   243     -16.281 -15.824 -14.351  0.00-20.00           H  
ATOM   3702  CG1 VAL   243     -15.056 -17.180 -13.222  0.00-20.00           C  
ATOM   3703 HG11 VAL   243     -15.963 -17.763 -12.943  0.00-20.00           H  
ATOM   3704 HG12 VAL   243     -14.383 -17.958 -13.427  0.00-20.00           H  
ATOM   3705 HG13 VAL   243     -14.771 -16.517 -12.414  0.00-20.00           H  
ATOM   3706  CG2 VAL   243     -14.255 -15.612 -15.163  0.00-20.00           C  
ATOM   3707 HG21 VAL   243     -14.022 -14.845 -14.422  0.00-20.00           H  
ATOM   3708 HG22 VAL   243     -14.540 -15.185 -16.100  0.00-20.00           H  
ATOM   3709 HG23 VAL   243     -13.345 -16.189 -15.276  0.00-20.00           H  
ATOM   3710  C   VAL   243     -17.071 -18.499 -15.264  0.00-20.00           C  
ATOM   3711  O   VAL   243     -16.672 -19.493 -14.664  0.00-20.00           O  
ATOM   3712  N   GLH   244     -18.400 -18.195 -15.352  0.00-20.00           N  
ATOM   3713  H   GLH   244     -18.625 -17.390 -15.822  0.00-20.00           H  
ATOM   3714  CA  GLH   244     -19.429 -19.179 -14.915  0.00-20.00           C  
ATOM   3715  HA  GLH   244     -19.212 -19.432 -13.915  0.00-20.00           H  
ATOM   3716  CB  GLH   244     -20.801 -18.566 -15.133  0.00-20.00           C  
ATOM   3717  HB2 GLH   244     -21.114 -18.737 -16.137  0.00-20.00           H  
ATOM   3718  HB3 GLH   244     -20.869 -17.459 -14.843  0.00-20.00           H  
ATOM   3719  CG  GLH   244     -21.833 -19.372 -14.284  0.00-20.00           C  
ATOM   3720  HG2 GLH   244     -21.635 -19.033 -13.281  0.00-20.00           H  
ATOM   3721  HG3 GLH   244     -21.749 -20.461 -14.321  0.00-20.00           H  
ATOM   3722  CD  GLH   244     -23.248 -18.893 -14.581  0.00-20.00           C  
ATOM   3723  OE1 GLH   244     -23.495 -17.576 -14.451  0.00-20.00           O  
ATOM   3724  OE2 GLH   244     -24.097 -19.786 -14.744  0.00-20.00           O  
ATOM   3725  HE1 GLH   244     -23.854 -17.387 -13.620  0.00-20.00           H  
ATOM   3726  C   GLH   244     -19.270 -20.389 -15.896  0.00-20.00           C  
ATOM   3727  O   GLH   244     -19.201 -21.527 -15.414  0.00-20.00           O  
ATOM   3728  N   ASH   245     -19.256 -20.191 -17.209  0.00-20.00           N  
ATOM   3729  H   ASH   245     -19.109 -19.296 -17.629  0.00-20.00           H  
ATOM   3730  CA  ASH   245     -19.323 -21.276 -18.207  0.00-20.00           C  
ATOM   3731  HA  ASH   245     -20.132 -21.895 -17.946  0.00-20.00           H  
ATOM   3732  CB  ASH   245     -19.492 -20.733 -19.690  0.00-20.00           C  
ATOM   3733  HB2 ASH   245     -18.809 -19.945 -19.902  0.00-20.00           H  
ATOM   3734  HB3 ASH   245     -19.332 -21.428 -20.583  0.00-20.00           H  
ATOM   3735  CG  ASH   245     -20.909 -20.352 -20.115  0.00-20.00           C  
ATOM   3736  OD1 ASH   245     -21.886 -21.207 -19.755  0.00-20.00           O  
ATOM   3737  OD2 ASH   245     -21.051 -19.348 -20.773  0.00-20.00           O  
ATOM   3738  HD1 ASH   245     -21.703 -21.746 -19.039  0.00-20.00           H  
ATOM   3739  C   ASH   245     -18.122 -22.084 -18.098  0.00-20.00           C  
ATOM   3740  O   ASH   245     -18.153 -23.352 -18.024  0.00-20.00           O  
ATOM   3741  N   MET   246     -16.932 -21.411 -17.858  0.00-20.00           N  
ATOM   3742  H   MET   246     -16.924 -20.420 -17.832  0.00-20.00           H  
ATOM   3743  CA  MET   246     -15.634 -21.931 -17.891  0.00-20.00           C  
ATOM   3744  HA  MET   246     -15.553 -22.509 -18.782  0.00-20.00           H  
ATOM   3745  CB  MET   246     -14.600 -20.760 -17.938  0.00-20.00           C  
ATOM   3746  HB2 MET   246     -14.469 -20.240 -16.997  0.00-20.00           H  
ATOM   3747  HB3 MET   246     -15.050 -20.096 -18.683  0.00-20.00           H  
ATOM   3748  CG  MET   246     -13.257 -21.183 -18.568  0.00-20.00           C  
ATOM   3749  HG2 MET   246     -12.880 -22.077 -18.100  0.00-20.00           H  
ATOM   3750  HG3 MET   246     -13.361 -21.407 -19.627  0.00-20.00           H  
ATOM   3751  SD  MET   246     -11.990 -19.879 -18.399  0.00-20.00           S  
ATOM   3752  CE  MET   246     -12.841 -18.571 -19.419  0.00-20.00           C  
ATOM   3753  HE1 MET   246     -13.814 -18.352 -18.949  0.00-20.00           H  
ATOM   3754  HE2 MET   246     -12.305 -17.670 -19.491  0.00-20.00           H  
ATOM   3755  HE3 MET   246     -12.855 -18.935 -20.454  0.00-20.00           H  
ATOM   3756  C   MET   246     -15.456 -23.055 -16.787  0.00-20.00           C  
ATOM   3757  O   MET   246     -15.123 -24.173 -16.992  0.00-20.00           O  
ATOM   3758  N   VAL   247     -15.784 -22.643 -15.564  0.00-20.00           N  
ATOM   3759  H   VAL   247     -16.004 -21.687 -15.377  0.00-20.00           H  
ATOM   3760  CA  VAL   247     -15.657 -23.452 -14.337  0.00-20.00           C  
ATOM   3761  HA  VAL   247     -14.713 -23.964 -14.461  0.00-20.00           H  
ATOM   3762  CB  VAL   247     -15.491 -22.585 -13.001  0.00-20.00           C  
ATOM   3763  HB  VAL   247     -16.392 -21.913 -12.844  0.00-20.00           H  
ATOM   3764  CG1 VAL   247     -15.461 -23.362 -11.620  0.00-20.00           C  
ATOM   3765 HG11 VAL   247     -14.616 -23.924 -11.290  0.00-20.00           H  
ATOM   3766 HG12 VAL   247     -16.207 -24.166 -11.541  0.00-20.00           H  
ATOM   3767 HG13 VAL   247     -15.558 -22.705 -10.737  0.00-20.00           H  
ATOM   3768  CG2 VAL   247     -14.301 -21.546 -13.096  0.00-20.00           C  
ATOM   3769 HG21 VAL   247     -14.323 -21.083 -14.075  0.00-20.00           H  
ATOM   3770 HG22 VAL   247     -14.413 -20.768 -12.333  0.00-20.00           H  
ATOM   3771 HG23 VAL   247     -13.312 -21.950 -12.866  0.00-20.00           H  
ATOM   3772  C   VAL   247     -16.826 -24.491 -14.256  0.00-20.00           C  
ATOM   3773  O   VAL   247     -16.639 -25.664 -13.740  0.00-20.00           O  
ATOM   3774  N   SER   248     -17.988 -24.154 -14.822  0.00-20.00           N  
ATOM   3775  H   SER   248     -18.112 -23.234 -15.185  0.00-20.00           H  
ATOM   3776  CA  SER   248     -19.091 -25.097 -14.957  0.00-20.00           C  
ATOM   3777  HA  SER   248     -19.215 -25.555 -13.944  0.00-20.00           H  
ATOM   3778  CB  SER   248     -20.502 -24.427 -15.194  0.00-20.00           C  
ATOM   3779  HB2 SER   248     -20.356 -23.877 -16.121  0.00-20.00           H  
ATOM   3780  HB3 SER   248     -21.392 -25.170 -15.317  0.00-20.00           H  
ATOM   3781  OG  SER   248     -20.810 -23.553 -14.160  0.00-20.00           O  
ATOM   3782  HG  SER   248     -20.418 -22.665 -14.342  0.00-20.00           H  
ATOM   3783  C   SER   248     -18.721 -26.296 -15.877  0.00-20.00           C  
ATOM   3784  O   SER   248     -18.847 -27.445 -15.433  0.00-20.00           O  
ATOM   3785  N   GLN   249     -18.343 -26.014 -17.152  0.00-20.00           N  
ATOM   3786  H   GLN   249     -18.076 -25.048 -17.337  0.00-20.00           H  
ATOM   3787  CA  GLN   249     -17.911 -27.014 -18.151  0.00-20.00           C  
ATOM   3788  HA  GLN   249     -18.793 -27.763 -18.267  0.00-20.00           H  
ATOM   3789  CB  GLN   249     -17.533 -26.295 -19.471  0.00-20.00           C  
ATOM   3790  HB2 GLN   249     -16.920 -25.386 -19.290  0.00-20.00           H  
ATOM   3791  HB3 GLN   249     -16.862 -27.022 -19.953  0.00-20.00           H  
ATOM   3792  CG  GLN   249     -18.605 -25.972 -20.495  0.00-20.00           C  
ATOM   3793  HG2 GLN   249     -19.539 -25.568 -19.966  0.00-20.00           H  
ATOM   3794  HG3 GLN   249     -18.906 -26.810 -21.031  0.00-20.00           H  
ATOM   3795  CD  GLN   249     -18.192 -24.771 -21.395  0.00-20.00           C  
ATOM   3796  OE1 GLN   249     -17.005 -24.568 -21.762  0.00-20.00           O  
ATOM   3797  NE2 GLN   249     -19.175 -23.920 -21.731  0.00-20.00           N  
ATOM   3798 HE21 GLN   249     -18.947 -23.029 -22.164  0.00-20.00           H  
ATOM   3799 HE22 GLN   249     -20.081 -24.254 -21.274  0.00-20.00           H  
ATOM   3800  C   GLN   249     -16.854 -28.014 -17.612  0.00-20.00           C  
ATOM   3801  O   GLN   249     -17.244 -29.166 -17.471  0.00-20.00           O  
ATOM   3802  N   MET   250     -15.743 -27.523 -17.084  0.00-20.00           N  
ATOM   3803  H   MET   250     -15.394 -26.587 -17.264  0.00-20.00           H  
ATOM   3804  CA  MET   250     -14.741 -28.359 -16.431  0.00-20.00           C  
ATOM   3805  HA  MET   250     -14.697 -29.091 -17.268  0.00-20.00           H  
ATOM   3806  CB  MET   250     -13.379 -27.716 -16.299  0.00-20.00           C  
ATOM   3807  HB2 MET   250     -12.786 -28.537 -15.904  0.00-20.00           H  
ATOM   3808  HB3 MET   250     -12.838 -27.599 -17.291  0.00-20.00           H  
ATOM   3809  CG  MET   250     -13.373 -26.577 -15.222  0.00-20.00           C  
ATOM   3810  HG2 MET   250     -13.734 -27.001 -14.333  0.00-20.00           H  
ATOM   3811  HG3 MET   250     -14.120 -25.827 -15.615  0.00-20.00           H  
ATOM   3812  SD  MET   250     -11.778 -25.859 -14.842  0.00-20.00           S  
ATOM   3813  CE  MET   250     -11.482 -24.699 -16.293  0.00-20.00           C  
ATOM   3814  HE1 MET   250     -12.152 -23.872 -16.316  0.00-20.00           H  
ATOM   3815  HE2 MET   250     -10.458 -24.241 -16.257  0.00-20.00           H  
ATOM   3816  HE3 MET   250     -11.514 -25.241 -17.271  0.00-20.00           H  
ATOM   3817  C   MET   250     -15.308 -29.104 -15.200  0.00-20.00           C  
ATOM   3818  O   MET   250     -14.977 -30.253 -14.954  0.00-20.00           O  
ATOM   3819  N   ARG   251     -16.321 -28.594 -14.480  0.00-20.00           N  
ATOM   3820  H   ARG   251     -16.726 -27.710 -14.784  0.00-20.00           H  
ATOM   3821  CA  ARG   251     -16.938 -29.288 -13.289  0.00-20.00           C  
ATOM   3822  HA  ARG   251     -16.070 -29.695 -12.803  0.00-20.00           H  
ATOM   3823  CB  ARG   251     -17.630 -28.315 -12.291  0.00-20.00           C  
ATOM   3824  HB2 ARG   251     -18.465 -28.936 -11.818  0.00-20.00           H  
ATOM   3825  HB3 ARG   251     -18.082 -27.515 -12.865  0.00-20.00           H  
ATOM   3826  CG  ARG   251     -16.619 -27.626 -11.305  0.00-20.00           C  
ATOM   3827  HG2 ARG   251     -15.903 -27.053 -11.904  0.00-20.00           H  
ATOM   3828  HG3 ARG   251     -16.061 -28.406 -10.800  0.00-20.00           H  
ATOM   3829  CD  ARG   251     -17.308 -26.647 -10.393  0.00-20.00           C  
ATOM   3830  HD2 ARG   251     -18.238 -27.043 -10.029  0.00-20.00           H  
ATOM   3831  HD3 ARG   251     -17.611 -25.807 -10.935  0.00-20.00           H  
ATOM   3832  NE  ARG   251     -16.366 -26.169  -9.357  0.00-20.00           N  
ATOM   3833  HE  ARG   251     -15.329 -26.281  -9.612  0.00-20.00           H  
ATOM   3834  CZ  ARG   251     -16.567 -25.480  -8.245  0.00-20.00           C  
ATOM   3835  NH1 ARG   251     -17.785 -25.220  -7.932  0.00-20.00           N  
ATOM   3836 HH11 ARG   251     -17.989 -24.642  -7.073  0.00-20.00           H  
ATOM   3837 HH12 ARG   251     -18.528 -25.761  -8.342  0.00-20.00           H  
ATOM   3838  NH2 ARG   251     -15.536 -25.002  -7.482  0.00-20.00           N  
ATOM   3839 HH21 ARG   251     -15.613 -24.304  -6.726  0.00-20.00           H  
ATOM   3840 HH22 ARG   251     -14.547 -25.109  -7.732  0.00-20.00           H  
ATOM   3841  C   ARG   251     -17.826 -30.404 -13.740  0.00-20.00           C  
ATOM   3842  O   ARG   251     -17.934 -31.471 -13.059  0.00-20.00           O  
ATOM   3843  N   VAL   252     -18.503 -30.223 -14.847  0.00-20.00           N  
ATOM   3844  H   VAL   252     -18.302 -29.578 -15.566  0.00-20.00           H  
ATOM   3845  CA  VAL   252     -19.421 -31.208 -15.424  0.00-20.00           C  
ATOM   3846  HA  VAL   252     -20.060 -31.615 -14.600  0.00-20.00           H  
ATOM   3847  CB  VAL   252     -20.403 -30.562 -16.440  0.00-20.00           C  
ATOM   3848  HB  VAL   252     -19.821 -29.922 -17.122  0.00-20.00           H  
ATOM   3849  CG1 VAL   252     -21.185 -31.527 -17.313  0.00-20.00           C  
ATOM   3850 HG11 VAL   252     -20.705 -31.802 -18.288  0.00-20.00           H  
ATOM   3851 HG12 VAL   252     -22.215 -31.209 -17.587  0.00-20.00           H  
ATOM   3852 HG13 VAL   252     -21.338 -32.461 -16.830  0.00-20.00           H  
ATOM   3853  CG2 VAL   252     -21.322 -29.485 -15.751  0.00-20.00           C  
ATOM   3854 HG21 VAL   252     -20.710 -28.917 -15.087  0.00-20.00           H  
ATOM   3855 HG22 VAL   252     -21.756 -28.796 -16.489  0.00-20.00           H  
ATOM   3856 HG23 VAL   252     -22.000 -30.098 -15.183  0.00-20.00           H  
ATOM   3857  C   VAL   252     -18.536 -32.355 -15.974  0.00-20.00           C  
ATOM   3858  O   VAL   252     -18.747 -33.496 -15.556  0.00-20.00           O  
ATOM   3859  N   GLN   253     -17.390 -32.112 -16.691  0.00-20.00           N  
ATOM   3860  H   GLN   253     -17.187 -31.155 -16.930  0.00-20.00           H  
ATOM   3861  CA  GLN   253     -16.547 -32.915 -17.478  0.00-20.00           C  
ATOM   3862  HA  GLN   253     -17.071 -33.728 -17.936  0.00-20.00           H  
ATOM   3863  CB  GLN   253     -15.984 -32.132 -18.704  0.00-20.00           C  
ATOM   3864  HB2 GLN   253     -15.530 -31.172 -18.271  0.00-20.00           H  
ATOM   3865  HB3 GLN   253     -15.190 -32.624 -19.325  0.00-20.00           H  
ATOM   3866  CG  GLN   253     -17.027 -31.595 -19.661  0.00-20.00           C  
ATOM   3867  HG2 GLN   253     -17.613 -32.400 -20.119  0.00-20.00           H  
ATOM   3868  HG3 GLN   253     -17.786 -31.034 -19.192  0.00-20.00           H  
ATOM   3869  CD  GLN   253     -16.586 -30.758 -20.841  0.00-20.00           C  
ATOM   3870  OE1 GLN   253     -15.367 -30.658 -21.094  0.00-20.00           O  
ATOM   3871  NE2 GLN   253     -17.545 -30.308 -21.648  0.00-20.00           N  
ATOM   3872 HE21 GLN   253     -17.347 -29.690 -22.445  0.00-20.00           H  
ATOM   3873 HE22 GLN   253     -18.518 -30.344 -21.347  0.00-20.00           H  
ATOM   3874  C   GLN   253     -15.355 -33.470 -16.684  0.00-20.00           C  
ATOM   3875  O   GLN   253     -14.496 -34.140 -17.349  0.00-20.00           O  
ATOM   3876  N   ARG   254     -15.329 -33.329 -15.373  0.00-20.00           N  
ATOM   3877  H   ARG   254     -15.911 -32.517 -15.131  0.00-20.00           H  
ATOM   3878  CA  ARG   254     -14.546 -34.078 -14.421  0.00-20.00           C  
ATOM   3879  HA  ARG   254     -14.406 -35.022 -14.892  0.00-20.00           H  
ATOM   3880  CB  ARG   254     -13.200 -33.409 -14.337  0.00-20.00           C  
ATOM   3881  HB2 ARG   254     -13.314 -32.364 -13.906  0.00-20.00           H  
ATOM   3882  HB3 ARG   254     -12.818 -33.295 -15.334  0.00-20.00           H  
ATOM   3883  CG  ARG   254     -12.285 -34.227 -13.355  0.00-20.00           C  
ATOM   3884  HG2 ARG   254     -12.552 -33.871 -12.355  0.00-20.00           H  
ATOM   3885  HG3 ARG   254     -12.440 -35.328 -13.269  0.00-20.00           H  
ATOM   3886  CD  ARG   254     -10.792 -34.030 -13.638  0.00-20.00           C  
ATOM   3887  HD2 ARG   254     -10.473 -34.587 -14.484  0.00-20.00           H  
ATOM   3888  HD3 ARG   254     -10.629 -32.925 -13.922  0.00-20.00           H  
ATOM   3889  NE  ARG   254     -10.024 -34.473 -12.491  0.00-20.00           N  
ATOM   3890  HE  ARG   254      -9.564 -33.620 -12.066  0.00-20.00           H  
ATOM   3891  CZ  ARG   254      -9.675 -35.735 -12.186  0.00-20.00           C  
ATOM   3892  NH1 ARG   254     -10.204 -36.746 -12.831  0.00-20.00           N  
ATOM   3893 HH11 ARG   254     -10.159 -37.717 -12.434  0.00-20.00           H  
ATOM   3894 HH12 ARG   254     -10.729 -36.821 -13.654  0.00-20.00           H  
ATOM   3895  NH2 ARG   254      -8.934 -36.002 -11.154  0.00-20.00           N  
ATOM   3896 HH21 ARG   254      -8.758 -36.971 -10.992  0.00-20.00           H  
ATOM   3897 HH22 ARG   254      -8.610 -35.389 -10.392  0.00-20.00           H  
ATOM   3898  C   ARG   254     -15.279 -34.341 -13.013  0.00-20.00           C  
ATOM   3899  O   ARG   254     -15.537 -35.481 -12.673  0.00-20.00           O  
ATOM   3900  N   ASN   255     -15.405 -33.317 -12.157  0.00-20.00           N  
ATOM   3901  H   ASN   255     -15.342 -32.398 -12.555  0.00-20.00           H  
ATOM   3902  CA  ASN   255     -15.883 -33.421 -10.759  0.00-20.00           C  
ATOM   3903  HA  ASN   255     -16.838 -33.996 -10.807  0.00-20.00           H  
ATOM   3904  CB  ASN   255     -14.952 -34.231  -9.859  0.00-20.00           C  
ATOM   3905  HB2 ASN   255     -15.033 -35.315 -10.184  0.00-20.00           H  
ATOM   3906  HB3 ASN   255     -15.368 -34.272  -8.872  0.00-20.00           H  
ATOM   3907  CG  ASN   255     -13.519 -33.637  -9.594  0.00-20.00           C  
ATOM   3908  OD1 ASN   255     -13.302 -32.490  -9.278  0.00-20.00           O  
ATOM   3909  ND2 ASN   255     -12.529 -34.462  -9.933  0.00-20.00           N  
ATOM   3910 HD21 ASN   255     -12.729 -35.449 -10.148  0.00-20.00           H  
ATOM   3911 HD22 ASN   255     -11.577 -34.149  -9.994  0.00-20.00           H  
ATOM   3912  C   ASN   255     -16.218 -32.021 -10.258  0.00-20.00           C  
ATOM   3913  O   ASN   255     -15.793 -31.002 -10.826  0.00-20.00           O  
ATOM   3914  N   GLY   256     -16.926 -31.955  -9.105  0.00-20.00           N  
ATOM   3915  H   GLY   256     -17.279 -32.775  -8.609  0.00-20.00           H  
ATOM   3916  CA  GLY   256     -17.455 -30.745  -8.624  0.00-20.00           C  
ATOM   3917  HA2 GLY   256     -18.271 -30.913  -7.952  0.00-20.00           H  
ATOM   3918  HA3 GLY   256     -17.888 -30.122  -9.388  0.00-20.00           H  
ATOM   3919  C   GLY   256     -16.426 -29.811  -7.929  0.00-20.00           C  
ATOM   3920  O   GLY   256     -16.757 -28.658  -7.679  0.00-20.00           O  
ATOM   3921  N   ILE   257     -15.177 -30.370  -7.787  0.00-20.00           N  
ATOM   3922  H   ILE   257     -15.000 -31.317  -8.160  0.00-20.00           H  
ATOM   3923  CA  ILE   257     -14.137 -29.647  -7.032  0.00-20.00           C  
ATOM   3924  HA  ILE   257     -14.628 -28.744  -6.520  0.00-20.00           H  
ATOM   3925  CB  ILE   257     -13.559 -30.492  -5.840  0.00-20.00           C  
ATOM   3926  HB  ILE   257     -12.589 -29.946  -5.556  0.00-20.00           H  
ATOM   3927  CG2 ILE   257     -14.492 -30.429  -4.668  0.00-20.00           C  
ATOM   3928 HG21 ILE   257     -15.452 -30.819  -4.915  0.00-20.00           H  
ATOM   3929 HG22 ILE   257     -14.674 -29.389  -4.398  0.00-20.00           H  
ATOM   3930 HG23 ILE   257     -14.137 -30.993  -3.816  0.00-20.00           H  
ATOM   3931  CG1 ILE   257     -13.245 -31.935  -6.252  0.00-20.00           C  
ATOM   3932 HG12 ILE   257     -12.522 -31.871  -7.106  0.00-20.00           H  
ATOM   3933 HG13 ILE   257     -14.132 -32.445  -6.657  0.00-20.00           H  
ATOM   3934  CD1 ILE   257     -12.659 -32.907  -5.214  0.00-20.00           C  
ATOM   3935 HD11 ILE   257     -12.529 -33.936  -5.508  0.00-20.00           H  
ATOM   3936 HD12 ILE   257     -11.677 -32.529  -5.000  0.00-20.00           H  
ATOM   3937 HD13 ILE   257     -13.305 -33.007  -4.342  0.00-20.00           H  
ATOM   3938  C   ILE   257     -13.061 -29.160  -7.999  0.00-20.00           C  
ATOM   3939  O   ILE   257     -12.053 -28.690  -7.551  0.00-20.00           O  
ATOM   3940  N   MET   258     -13.364 -29.111  -9.297  0.00-20.00           N  
ATOM   3941  H   MET   258     -14.099 -29.726  -9.585  0.00-20.00           H  
ATOM   3942  CA  MET   258     -12.491 -28.328 -10.199  0.00-20.00           C  
ATOM   3943  HA  MET   258     -11.451 -28.613 -10.289  0.00-20.00           H  
ATOM   3944  CB  MET   258     -12.956 -28.556 -11.717  0.00-20.00           C  
ATOM   3945  HB2 MET   258     -13.998 -28.288 -11.804  0.00-20.00           H  
ATOM   3946  HB3 MET   258     -12.491 -27.908 -12.478  0.00-20.00           H  
ATOM   3947  CG  MET   258     -12.771 -29.984 -12.125  0.00-20.00           C  
ATOM   3948  HG2 MET   258     -13.116 -30.627 -11.229  0.00-20.00           H  
ATOM   3949  HG3 MET   258     -13.364 -30.301 -13.044  0.00-20.00           H  
ATOM   3950  SD  MET   258     -11.091 -30.540 -12.212  0.00-20.00           S  
ATOM   3951  CE  MET   258     -10.520 -29.821 -13.801  0.00-20.00           C  
ATOM   3952  HE1 MET   258      -9.533 -30.138 -13.882  0.00-20.00           H  
ATOM   3953  HE2 MET   258     -11.046 -30.293 -14.678  0.00-20.00           H  
ATOM   3954  HE3 MET   258     -10.520 -28.743 -13.907  0.00-20.00           H  
ATOM   3955  C   MET   258     -12.598 -26.790  -9.845  0.00-20.00           C  
ATOM   3956  O   MET   258     -13.694 -26.222  -9.775  0.00-20.00           O  
ATOM   3957  N   VAL   259     -11.456 -26.181  -9.488  0.00-20.00           N  
ATOM   3958  H   VAL   259     -10.700 -26.928  -9.404  0.00-20.00           H  
ATOM   3959  CA  VAL   259     -11.176 -24.983  -8.741  0.00-20.00           C  
ATOM   3960  HA  VAL   259     -10.049 -25.006  -8.795  0.00-20.00           H  
ATOM   3961  CB  VAL   259     -11.759 -23.665  -9.378  0.00-20.00           C  
ATOM   3962  HB  VAL   259     -12.823 -23.750  -9.113  0.00-20.00           H  
ATOM   3963  CG1 VAL   259     -11.229 -22.369  -8.768  0.00-20.00           C  
ATOM   3964 HG11 VAL   259     -10.173 -22.479  -8.866  0.00-20.00           H  
ATOM   3965 HG12 VAL   259     -11.495 -21.465  -9.395  0.00-20.00           H  
ATOM   3966 HG13 VAL   259     -11.460 -22.227  -7.707  0.00-20.00           H  
ATOM   3967  CG2 VAL   259     -11.485 -23.657 -10.830  0.00-20.00           C  
ATOM   3968 HG21 VAL   259     -11.909 -22.723 -11.255  0.00-20.00           H  
ATOM   3969 HG22 VAL   259     -11.876 -24.551 -11.354  0.00-20.00           H  
ATOM   3970 HG23 VAL   259     -10.464 -23.782 -11.079  0.00-20.00           H  
ATOM   3971  C   VAL   259     -11.591 -25.196  -7.273  0.00-20.00           C  
ATOM   3972  O   VAL   259     -12.799 -25.236  -6.971  0.00-20.00           O  
ATOM   3973  N   GLN   260     -10.628 -25.622  -6.435  0.00-20.00           N  
ATOM   3974  H   GLN   260      -9.699 -25.809  -6.822  0.00-20.00           H  
ATOM   3975  CA  GLN   260     -10.755 -26.139  -5.038  0.00-20.00           C  
ATOM   3976  HA  GLN   260     -11.581 -26.801  -4.944  0.00-20.00           H  
ATOM   3977  CB  GLN   260      -9.615 -27.056  -4.627  0.00-20.00           C  
ATOM   3978  HB2 GLN   260      -9.490 -27.657  -5.507  0.00-20.00           H  
ATOM   3979  HB3 GLN   260      -8.697 -26.456  -4.468  0.00-20.00           H  
ATOM   3980  CG  GLN   260      -9.723 -27.843  -3.339  0.00-20.00           C  
ATOM   3981  HG2 GLN   260      -8.785 -28.376  -3.291  0.00-20.00           H  
ATOM   3982  HG3 GLN   260      -9.864 -27.162  -2.485  0.00-20.00           H  
ATOM   3983  CD  GLN   260     -10.922 -28.766  -3.347  0.00-20.00           C  
ATOM   3984  OE1 GLN   260     -12.049 -28.371  -3.130  0.00-20.00           O  
ATOM   3985  NE2 GLN   260     -10.647 -30.067  -3.535  0.00-20.00           N  
ATOM   3986 HE21 GLN   260     -11.451 -30.714  -3.497  0.00-20.00           H  
ATOM   3987 HE22 GLN   260      -9.677 -30.329  -3.650  0.00-20.00           H  
ATOM   3988  C   GLN   260     -11.006 -25.091  -3.978  0.00-20.00           C  
ATOM   3989  O   GLN   260     -12.030 -25.143  -3.291  0.00-20.00           O  
ATOM   3990  N   LYS   261     -10.202 -23.991  -3.975  0.00-20.00           N  
ATOM   3991  H   LYS   261      -9.606 -23.704  -4.764  0.00-20.00           H  
ATOM   3992  CA  LYS   261     -10.213 -22.977  -2.943  0.00-20.00           C  
ATOM   3993  HA  LYS   261     -10.926 -23.202  -2.109  0.00-20.00           H  
ATOM   3994  CB  LYS   261      -8.768 -22.960  -2.360  0.00-20.00           C  
ATOM   3995  HB2 LYS   261      -8.556 -22.102  -1.757  0.00-20.00           H  
ATOM   3996  HB3 LYS   261      -8.137 -22.905  -3.272  0.00-20.00           H  
ATOM   3997  CG  LYS   261      -8.391 -24.213  -1.529  0.00-20.00           C  
ATOM   3998  HG2 LYS   261      -7.351 -24.163  -1.273  0.00-20.00           H  
ATOM   3999  HG3 LYS   261      -8.536 -25.124  -2.167  0.00-20.00           H  
ATOM   4000  CD  LYS   261      -9.150 -24.285  -0.246  0.00-20.00           C  
ATOM   4001  HD2 LYS   261      -9.022 -23.404   0.248  0.00-20.00           H  
ATOM   4002  HD3 LYS   261     -10.193 -24.365  -0.462  0.00-20.00           H  
ATOM   4003  CE  LYS   261      -8.733 -25.564   0.520  0.00-20.00           C  
ATOM   4004  HE2 LYS   261      -7.682 -25.435   0.855  0.00-20.00           H  
ATOM   4005  HE3 LYS   261      -8.780 -26.423  -0.219  0.00-20.00           H  
ATOM   4006  NZ  LYS   261      -9.588 -25.745   1.633  0.00-20.00           N  
ATOM   4007  HZ1 LYS   261     -10.547 -26.115   1.380  0.00-20.00           H  
ATOM   4008  HZ2 LYS   261      -9.588 -24.880   2.254  0.00-20.00           H  
ATOM   4009  HZ3 LYS   261      -9.192 -26.478   2.196  0.00-20.00           H  
ATOM   4010  C   LYS   261     -10.598 -21.594  -3.479  0.00-20.00           C  
ATOM   4011  O   LYS   261     -10.281 -21.265  -4.631  0.00-20.00           O  
ATOM   4012  N   ASP   262     -11.064 -20.659  -2.601  0.00-20.00           N  
ATOM   4013  H   ASP   262     -11.105 -20.886  -1.627  0.00-20.00           H  
ATOM   4014  CA  ASP   262     -11.480 -19.237  -2.847  0.00-20.00           C  
ATOM   4015  HA  ASP   262     -12.289 -19.186  -3.568  0.00-20.00           H  
ATOM   4016  CB  ASP   262     -11.919 -18.534  -1.597  0.00-20.00           C  
ATOM   4017  HB2 ASP   262     -12.788 -19.159  -1.195  0.00-20.00           H  
ATOM   4018  HB3 ASP   262     -11.072 -18.540  -0.905  0.00-20.00           H  
ATOM   4019  CG  ASP   262     -12.305 -17.046  -1.821  0.00-20.00           C  
ATOM   4020  OD1 ASP   262     -13.452 -16.707  -2.141  0.00-20.00           O  
ATOM   4021  OD2 ASP   262     -11.371 -16.230  -1.537  0.00-20.00           O  
ATOM   4022  C   ASP   262     -10.358 -18.395  -3.562  0.00-20.00           C  
ATOM   4023  O   ASP   262     -10.633 -17.710  -4.551  0.00-20.00           O  
ATOM   4024  N   GLU   263      -9.105 -18.525  -3.122  0.00-20.00           N  
ATOM   4025  H   GLU   263      -9.054 -19.229  -2.395  0.00-20.00           H  
ATOM   4026  CA  GLU   263      -7.884 -17.901  -3.640  0.00-20.00           C  
ATOM   4027  HA  GLU   263      -8.107 -16.835  -3.614  0.00-20.00           H  
ATOM   4028  CB  GLU   263      -6.726 -18.017  -2.589  0.00-20.00           C  
ATOM   4029  HB2 GLU   263      -5.806 -17.675  -3.090  0.00-20.00           H  
ATOM   4030  HB3 GLU   263      -6.931 -17.246  -1.822  0.00-20.00           H  
ATOM   4031  CG  GLU   263      -6.487 -19.499  -2.024  0.00-20.00           C  
ATOM   4032  HG2 GLU   263      -5.445 -19.802  -1.972  0.00-20.00           H  
ATOM   4033  HG3 GLU   263      -6.881 -20.227  -2.781  0.00-20.00           H  
ATOM   4034  CD  GLU   263      -7.181 -19.776  -0.717  0.00-20.00           C  
ATOM   4035  OE1 GLU   263      -6.476 -20.096   0.259  0.00-20.00           O  
ATOM   4036  OE2 GLU   263      -8.416 -19.529  -0.647  0.00-20.00           O  
ATOM   4037  C   GLU   263      -7.499 -18.300  -5.087  0.00-20.00           C  
ATOM   4038  O   GLU   263      -7.077 -17.488  -5.881  0.00-20.00           O  
ATOM   4039  N   GLN   264      -7.725 -19.541  -5.470  0.00-20.00           N  
ATOM   4040  H   GLN   264      -8.279 -20.033  -4.749  0.00-20.00           H  
ATOM   4041  CA  GLN   264      -7.538 -20.136  -6.801  0.00-20.00           C  
ATOM   4042  HA  GLN   264      -6.509 -19.898  -7.022  0.00-20.00           H  
ATOM   4043  CB  GLN   264      -7.593 -21.723  -6.799  0.00-20.00           C  
ATOM   4044  HB2 GLN   264      -7.718 -22.071  -7.818  0.00-20.00           H  
ATOM   4045  HB3 GLN   264      -8.499 -22.140  -6.301  0.00-20.00           H  
ATOM   4046  CG  GLN   264      -6.367 -22.293  -6.079  0.00-20.00           C  
ATOM   4047  HG2 GLN   264      -5.387 -22.156  -6.553  0.00-20.00           H  
ATOM   4048  HG3 GLN   264      -6.276 -21.684  -5.179  0.00-20.00           H  
ATOM   4049  CD  GLN   264      -6.481 -23.761  -5.573  0.00-20.00           C  
ATOM   4050  OE1 GLN   264      -7.554 -24.320  -5.394  0.00-20.00           O  
ATOM   4051  NE2 GLN   264      -5.318 -24.360  -5.395  0.00-20.00           N  
ATOM   4052 HE21 GLN   264      -4.462 -23.866  -5.436  0.00-20.00           H  
ATOM   4053 HE22 GLN   264      -5.400 -25.360  -5.472  0.00-20.00           H  
ATOM   4054  C   GLN   264      -8.496 -19.477  -7.755  0.00-20.00           C  
ATOM   4055  O   GLN   264      -8.142 -19.165  -8.887  0.00-20.00           O  
ATOM   4056  N   LEU   265      -9.744 -19.261  -7.328  0.00-20.00           N  
ATOM   4057  H   LEU   265     -10.023 -19.622  -6.360  0.00-20.00           H  
ATOM   4058  CA  LEU   265     -10.844 -18.593  -8.054  0.00-20.00           C  
ATOM   4059  HA  LEU   265     -10.698 -18.948  -9.127  0.00-20.00           H  
ATOM   4060  CB  LEU   265     -12.261 -18.947  -7.471  0.00-20.00           C  
ATOM   4061  HB2 LEU   265     -12.519 -20.000  -7.378  0.00-20.00           H  
ATOM   4062  HB3 LEU   265     -12.386 -18.497  -6.524  0.00-20.00           H  
ATOM   4063  CG  LEU   265     -13.476 -18.442  -8.293  0.00-20.00           C  
ATOM   4064  HG  LEU   265     -13.453 -17.366  -8.331  0.00-20.00           H  
ATOM   4065  CD1 LEU   265     -13.411 -18.911  -9.646  0.00-20.00           C  
ATOM   4066 HD11 LEU   265     -14.317 -18.736 -10.300  0.00-20.00           H  
ATOM   4067 HD12 LEU   265     -13.215 -19.971  -9.684  0.00-20.00           H  
ATOM   4068 HD13 LEU   265     -12.641 -18.334 -10.183  0.00-20.00           H  
ATOM   4069  CD2 LEU   265     -14.764 -18.805  -7.654  0.00-20.00           C  
ATOM   4070 HD21 LEU   265     -14.618 -19.857  -7.262  0.00-20.00           H  
ATOM   4071 HD22 LEU   265     -15.071 -18.184  -6.794  0.00-20.00           H  
ATOM   4072 HD23 LEU   265     -15.564 -18.698  -8.363  0.00-20.00           H  
ATOM   4073  C   LEU   265     -10.683 -17.103  -8.198  0.00-20.00           C  
ATOM   4074  O   LEU   265     -10.874 -16.498  -9.294  0.00-20.00           O  
ATOM   4075  N   ASP   266     -10.227 -16.404  -7.158  0.00-20.00           N  
ATOM   4076  H   ASP   266     -10.014 -16.971  -6.291  0.00-20.00           H  
ATOM   4077  CA  ASP   266      -9.637 -15.064  -7.084  0.00-20.00           C  
ATOM   4078  HA  ASP   266     -10.530 -14.362  -7.250  0.00-20.00           H  
ATOM   4079  CB  ASP   266      -8.964 -14.816  -5.782  0.00-20.00           C  
ATOM   4080  HB2 ASP   266      -9.433 -15.372  -4.956  0.00-20.00           H  
ATOM   4081  HB3 ASP   266      -7.911 -15.189  -5.893  0.00-20.00           H  
ATOM   4082  CG  ASP   266      -8.829 -13.337  -5.426  0.00-20.00           C  
ATOM   4083  OD1 ASP   266      -9.716 -12.581  -5.668  0.00-20.00           O  
ATOM   4084  OD2 ASP   266      -7.758 -12.877  -4.969  0.00-20.00           O  
ATOM   4085  C   ASP   266      -8.753 -14.847  -8.299  0.00-20.00           C  
ATOM   4086  O   ASP   266      -8.906 -13.814  -8.953  0.00-20.00           O  
ATOM   4087  N   VAL   267      -7.720 -15.689  -8.494  0.00-20.00           N  
ATOM   4088  H   VAL   267      -7.839 -16.554  -7.949  0.00-20.00           H  
ATOM   4089  CA  VAL   267      -6.676 -15.405  -9.536  0.00-20.00           C  
ATOM   4090  HA  VAL   267      -6.230 -14.401  -9.449  0.00-20.00           H  
ATOM   4091  CB  VAL   267      -5.516 -16.456  -9.336  0.00-20.00           C  
ATOM   4092  HB  VAL   267      -5.953 -17.487  -9.275  0.00-20.00           H  
ATOM   4093  CG1 VAL   267      -4.499 -16.471 -10.530  0.00-20.00           C  
ATOM   4094 HG11 VAL   267      -3.586 -17.044 -10.258  0.00-20.00           H  
ATOM   4095 HG12 VAL   267      -4.860 -16.869 -11.506  0.00-20.00           H  
ATOM   4096 HG13 VAL   267      -4.118 -15.540 -10.806  0.00-20.00           H  
ATOM   4097  CG2 VAL   267      -4.758 -16.218  -8.059  0.00-20.00           C  
ATOM   4098 HG21 VAL   267      -4.564 -15.239  -7.773  0.00-20.00           H  
ATOM   4099 HG22 VAL   267      -3.824 -16.848  -8.021  0.00-20.00           H  
ATOM   4100 HG23 VAL   267      -5.379 -16.573  -7.226  0.00-20.00           H  
ATOM   4101  C   VAL   267      -7.334 -15.469 -10.932  0.00-20.00           C  
ATOM   4102  O   VAL   267      -7.043 -14.636 -11.801  0.00-20.00           O  
ATOM   4103  N   LEU   268      -8.225 -16.465 -11.230  0.00-20.00           N  
ATOM   4104  H   LEU   268      -8.401 -17.211 -10.611  0.00-20.00           H  
ATOM   4105  CA  LEU   268      -8.939 -16.627 -12.479  0.00-20.00           C  
ATOM   4106  HA  LEU   268      -8.340 -16.666 -13.328  0.00-20.00           H  
ATOM   4107  CB  LEU   268      -9.785 -17.914 -12.409  0.00-20.00           C  
ATOM   4108  HB2 LEU   268     -10.414 -18.019 -13.249  0.00-20.00           H  
ATOM   4109  HB3 LEU   268     -10.444 -17.807 -11.586  0.00-20.00           H  
ATOM   4110  CG  LEU   268      -9.010 -19.238 -12.449  0.00-20.00           C  
ATOM   4111  HG  LEU   268      -8.093 -19.152 -11.893  0.00-20.00           H  
ATOM   4112  CD1 LEU   268      -9.760 -20.344 -11.752  0.00-20.00           C  
ATOM   4113 HD11 LEU   268      -9.707 -20.190 -10.689  0.00-20.00           H  
ATOM   4114 HD12 LEU   268      -9.327 -21.327 -11.898  0.00-20.00           H  
ATOM   4115 HD13 LEU   268     -10.861 -20.350 -11.986  0.00-20.00           H  
ATOM   4116  CD2 LEU   268      -8.595 -19.565 -13.913  0.00-20.00           C  
ATOM   4117 HD21 LEU   268      -7.988 -20.405 -13.921  0.00-20.00           H  
ATOM   4118 HD22 LEU   268      -7.936 -18.720 -14.281  0.00-20.00           H  
ATOM   4119 HD23 LEU   268      -9.436 -19.679 -14.605  0.00-20.00           H  
ATOM   4120  C   LEU   268      -9.985 -15.522 -12.742  0.00-20.00           C  
ATOM   4121  O   LEU   268     -10.087 -14.985 -13.835  0.00-20.00           O  
ATOM   4122  N   ILE   269     -10.625 -15.025 -11.713  0.00-20.00           N  
ATOM   4123  H   ILE   269     -10.485 -15.409 -10.790  0.00-20.00           H  
ATOM   4124  CA  ILE   269     -11.475 -13.881 -11.821  0.00-20.00           C  
ATOM   4125  HA  ILE   269     -12.161 -13.990 -12.713  0.00-20.00           H  
ATOM   4126  CB  ILE   269     -12.328 -13.582 -10.568  0.00-20.00           C  
ATOM   4127  HB  ILE   269     -11.682 -13.675  -9.677  0.00-20.00           H  
ATOM   4128  CG2 ILE   269     -13.075 -12.228 -10.500  0.00-20.00           C  
ATOM   4129 HG21 ILE   269     -12.762 -11.428 -11.202  0.00-20.00           H  
ATOM   4130 HG22 ILE   269     -12.911 -11.907  -9.490  0.00-20.00           H  
ATOM   4131 HG23 ILE   269     -14.214 -12.365 -10.553  0.00-20.00           H  
ATOM   4132  CG1 ILE   269     -13.429 -14.656 -10.520  0.00-20.00           C  
ATOM   4133 HG12 ILE   269     -14.215 -14.446 -11.252  0.00-20.00           H  
ATOM   4134 HG13 ILE   269     -12.955 -15.609 -10.730  0.00-20.00           H  
ATOM   4135  CD1 ILE   269     -14.127 -14.802  -9.188  0.00-20.00           C  
ATOM   4136 HD11 ILE   269     -13.344 -14.677  -8.433  0.00-20.00           H  
ATOM   4137 HD12 ILE   269     -14.555 -15.775  -9.033  0.00-20.00           H  
ATOM   4138 HD13 ILE   269     -14.798 -13.949  -8.970  0.00-20.00           H  
ATOM   4139  C   ILE   269     -10.639 -12.600 -12.182  0.00-20.00           C  
ATOM   4140  O   ILE   269     -11.137 -11.717 -12.886  0.00-20.00           O  
ATOM   4141  N   LYN   270      -9.459 -12.490 -11.621  0.00-20.00           N  
ATOM   4142  H   LYN   270      -9.130 -13.252 -11.016  0.00-20.00           H  
ATOM   4143  CA  LYN   270      -8.578 -11.366 -11.871  0.00-20.00           C  
ATOM   4144  HA  LYN   270      -8.983 -10.375 -11.787  0.00-20.00           H  
ATOM   4145  CB  LYN   270      -7.326 -11.517 -10.916  0.00-20.00           C  
ATOM   4146  HB2 LYN   270      -6.425 -11.846 -11.460  0.00-20.00           H  
ATOM   4147  HB3 LYN   270      -7.411 -12.340 -10.230  0.00-20.00           H  
ATOM   4148  CG  LYN   270      -7.034 -10.199 -10.221  0.00-20.00           C  
ATOM   4149  HG2 LYN   270      -7.644 -10.238  -9.319  0.00-20.00           H  
ATOM   4150  HG3 LYN   270      -7.306  -9.301 -10.614  0.00-20.00           H  
ATOM   4151  CD  LYN   270      -5.508  -9.990 -10.014  0.00-20.00           C  
ATOM   4152  HD2 LYN   270      -5.433  -9.606  -9.050  0.00-20.00           H  
ATOM   4153  HD3 LYN   270      -4.990 -10.948  -9.974  0.00-20.00           H  
ATOM   4154  CE  LYN   270      -4.951  -9.116 -11.149  0.00-20.00           C  
ATOM   4155  HE2 LYN   270      -5.231  -8.029 -11.116  0.00-20.00           H  
ATOM   4156  HE3 LYN   270      -5.309  -9.517 -12.110  0.00-20.00           H  
ATOM   4157  NZ  LYN   270      -3.487  -9.364 -11.013  0.00-20.00           N  
ATOM   4158  HZ1 LYN   270      -2.811  -9.126 -11.760  0.00-20.00           H  
ATOM   4159  HZ2 LYN   270      -3.117  -9.132 -10.018  0.00-20.00           H  
ATOM   4160  C   LYN   270      -8.075 -11.302 -13.297  0.00-20.00           C  
ATOM   4161  O   LYN   270      -7.883 -10.217 -13.835  0.00-20.00           O  
ATOM   4162  N   LEU   271      -7.795 -12.503 -13.972  0.00-20.00           N  
ATOM   4163  H   LEU   271      -7.942 -13.402 -13.538  0.00-20.00           H  
ATOM   4164  CA  LEU   271      -7.385 -12.492 -15.319  0.00-20.00           C  
ATOM   4165  HA  LEU   271      -6.664 -11.634 -15.496  0.00-20.00           H  
ATOM   4166  CB  LEU   271      -6.723 -13.829 -15.833  0.00-20.00           C  
ATOM   4167  HB2 LEU   271      -6.588 -13.853 -16.940  0.00-20.00           H  
ATOM   4168  HB3 LEU   271      -7.418 -14.648 -15.699  0.00-20.00           H  
ATOM   4169  CG  LEU   271      -5.371 -14.333 -15.294  0.00-20.00           C  
ATOM   4170  HG  LEU   271      -5.447 -14.676 -14.213  0.00-20.00           H  
ATOM   4171  CD1 LEU   271      -4.972 -15.615 -16.019  0.00-20.00           C  
ATOM   4172 HD11 LEU   271      -5.645 -16.465 -15.853  0.00-20.00           H  
ATOM   4173 HD12 LEU   271      -4.783 -15.576 -17.085  0.00-20.00           H  
ATOM   4174 HD13 LEU   271      -3.940 -15.902 -15.726  0.00-20.00           H  
ATOM   4175  CD2 LEU   271      -4.290 -13.290 -15.395  0.00-20.00           C  
ATOM   4176 HD21 LEU   271      -4.025 -13.136 -16.487  0.00-20.00           H  
ATOM   4177 HD22 LEU   271      -3.470 -13.793 -14.886  0.00-20.00           H  
ATOM   4178 HD23 LEU   271      -4.446 -12.415 -14.756  0.00-20.00           H  
ATOM   4179  C   LEU   271      -8.638 -12.120 -16.134  0.00-20.00           C  
ATOM   4180  O   LEU   271      -8.416 -11.448 -17.153  0.00-20.00           O  
ATOM   4181  N   ALA   272      -9.837 -12.567 -15.866  0.00-20.00           N  
ATOM   4182  H   ALA   272      -9.905 -12.994 -15.011  0.00-20.00           H  
ATOM   4183  CA  ALA   272     -11.062 -12.195 -16.578  0.00-20.00           C  
ATOM   4184  HA  ALA   272     -11.058 -12.583 -17.605  0.00-20.00           H  
ATOM   4185  CB  ALA   272     -12.235 -12.984 -15.998  0.00-20.00           C  
ATOM   4186  HB1 ALA   272     -12.598 -13.609 -16.764  0.00-20.00           H  
ATOM   4187  HB2 ALA   272     -11.824 -13.616 -15.181  0.00-20.00           H  
ATOM   4188  HB3 ALA   272     -12.951 -12.299 -15.455  0.00-20.00           H  
ATOM   4189  C   ALA   272     -11.323 -10.694 -16.504  0.00-20.00           C  
ATOM   4190  O   ALA   272     -11.698 -10.176 -17.563  0.00-20.00           O  
ATOM   4191  N   GLH   273     -11.326 -10.104 -15.343  0.00-20.00           N  
ATOM   4192  H   GLH   273     -11.106 -10.658 -14.515  0.00-20.00           H  
ATOM   4193  CA  GLH   273     -11.425  -8.682 -15.154  0.00-20.00           C  
ATOM   4194  HA  GLH   273     -12.502  -8.391 -15.449  0.00-20.00           H  
ATOM   4195  CB  GLH   273     -11.201  -8.382 -13.747  0.00-20.00           C  
ATOM   4196  HB2 GLH   273     -11.995  -8.696 -13.162  0.00-20.00           H  
ATOM   4197  HB3 GLH   273     -10.391  -8.983 -13.377  0.00-20.00           H  
ATOM   4198  CG  GLH   273     -10.978  -6.907 -13.479  0.00-20.00           C  
ATOM   4199  HG2 GLH   273     -11.755  -6.317 -13.918  0.00-20.00           H  
ATOM   4200  HG3 GLH   273     -10.028  -6.640 -13.885  0.00-20.00           H  
ATOM   4201  CD  GLH   273     -11.012  -6.654 -11.999  0.00-20.00           C  
ATOM   4202  OE1 GLH   273     -10.059  -7.158 -11.188  0.00-20.00           O  
ATOM   4203  OE2 GLH   273     -11.920  -5.969 -11.564  0.00-20.00           O  
ATOM   4204  HE1 GLH   273      -9.188  -7.025 -11.545  0.00-20.00           H  
ATOM   4205  C   GLH   273     -10.459  -7.928 -16.064  0.00-20.00           C  
ATOM   4206  O   GLH   273     -10.733  -6.860 -16.556  0.00-20.00           O  
ATOM   4207  N   GLY   274      -9.263  -8.495 -16.155  0.00-20.00           N  
ATOM   4208  H   GLY   274      -9.122  -9.394 -15.722  0.00-20.00           H  
ATOM   4209  CA  GLY   274      -8.222  -7.831 -16.925  0.00-20.00           C  
ATOM   4210  HA2 GLY   274      -7.269  -8.187 -16.631  0.00-20.00           H  
ATOM   4211  HA3 GLY   274      -8.220  -6.749 -16.673  0.00-20.00           H  
ATOM   4212  C   GLY   274      -8.371  -8.030 -18.429  0.00-20.00           C  
ATOM   4213  O   GLY   274      -7.604  -7.511 -19.199  0.00-20.00           O  
ATOM   4214  N   GLN   275      -9.287  -8.879 -18.807  0.00-20.00           N  
ATOM   4215  H   GLN   275     -10.028  -9.118 -18.137  0.00-20.00           H  
ATOM   4216  CA  GLN   275      -9.547  -9.020 -20.217  0.00-20.00           C  
ATOM   4217  HA  GLN   275      -8.847  -8.493 -20.819  0.00-20.00           H  
ATOM   4218  CB  GLN   275      -9.547 -10.483 -20.593  0.00-20.00           C  
ATOM   4219  HB2 GLN   275     -10.113 -10.634 -21.496  0.00-20.00           H  
ATOM   4220  HB3 GLN   275     -10.169 -11.044 -19.907  0.00-20.00           H  
ATOM   4221  CG  GLN   275      -8.166 -11.124 -20.543  0.00-20.00           C  
ATOM   4222  HG2 GLN   275      -7.587 -10.581 -21.290  0.00-20.00           H  
ATOM   4223  HG3 GLN   275      -7.704 -11.056 -19.554  0.00-20.00           H  
ATOM   4224  CD  GLN   275      -8.317 -12.593 -20.973  0.00-20.00           C  
ATOM   4225  OE1 GLN   275      -9.370 -13.101 -21.109  0.00-20.00           O  
ATOM   4226  NE2 GLN   275      -7.117 -13.171 -21.162  0.00-20.00           N  
ATOM   4227 HE21 GLN   275      -7.101 -14.178 -21.627  0.00-20.00           H  
ATOM   4228 HE22 GLN   275      -6.234 -12.668 -21.273  0.00-20.00           H  
ATOM   4229  C   GLN   275     -10.912  -8.417 -20.533  0.00-20.00           C  
ATOM   4230  O   GLN   275     -11.342  -8.338 -21.670  0.00-20.00           O  
ATOM   4231  N   GLY   276     -11.550  -7.882 -19.488  0.00-20.00           N  
ATOM   4232  H   GLY   276     -11.144  -7.883 -18.538  0.00-20.00           H  
ATOM   4233  CA  GLY   276     -12.869  -7.296 -19.718  0.00-20.00           C  
ATOM   4234  HA2 GLY   276     -12.823  -6.666 -20.617  0.00-20.00           H  
ATOM   4235  HA3 GLY   276     -13.147  -6.725 -18.838  0.00-20.00           H  
ATOM   4236  C   GLY   276     -13.864  -8.462 -19.977  0.00-20.00           C  
ATOM   4237  O   GLY   276     -14.980  -8.151 -20.442  0.00-20.00           O  
ATOM   4238  N   ARN   277     -13.446  -9.669 -19.687  0.00-20.00           N  
ATOM   4239  H   ARN   277     -12.622  -9.767 -19.092  0.00-20.00           H  
ATOM   4240  CA  ARN   277     -14.289 -10.843 -19.818  0.00-20.00           C  
ATOM   4241  HA  ARN   277     -14.696 -10.893 -20.826  0.00-20.00           H  
ATOM   4242  CB  ARN   277     -13.435 -12.127 -19.685  0.00-20.00           C  
ATOM   4243  HB2 ARN   277     -12.563 -12.032 -20.324  0.00-20.00           H  
ATOM   4244  HB3 ARN   277     -13.170 -12.128 -18.631  0.00-20.00           H  
ATOM   4245  CG  ARN   277     -14.118 -13.405 -19.967  0.00-20.00           C  
ATOM   4246  HG2 ARN   277     -14.522 -13.311 -20.979  0.00-20.00           H  
ATOM   4247  HG3 ARN   277     -14.952 -13.605 -19.265  0.00-20.00           H  
ATOM   4248  CD  ARN   277     -13.109 -14.603 -19.920  0.00-20.00           C  
ATOM   4249  HD2 ARN   277     -12.659 -14.437 -18.942  0.00-20.00           H  
ATOM   4250  HD3 ARN   277     -13.538 -15.558 -20.058  0.00-20.00           H  
ATOM   4251  NE  ARN   277     -12.146 -14.532 -20.998  0.00-20.00           N  
ATOM   4252  HE  ARN   277     -11.718 -13.621 -21.034  0.00-20.00           H  
ATOM   4253  CZ  ARN   277     -11.898 -15.432 -22.100  0.00-20.00           C  
ATOM   4254  NH1 ARN   277     -12.470 -16.494 -22.254  0.00-20.00           N  
ATOM   4255 HH11 ARN   277     -13.185 -16.750 -21.566  0.00-20.00           H  
ATOM   4256  NH2 ARN   277     -10.693 -15.159 -22.882  0.00-20.00           N  
ATOM   4257 HH21 ARN   277     -10.470 -15.979 -23.409  0.00-20.00           H  
ATOM   4258 HH22 ARN   277     -10.795 -14.432 -23.571  0.00-20.00           H  
ATOM   4259  C   ARN   277     -15.436 -10.914 -18.719  0.00-20.00           C  
ATOM   4260  O   ARN   277     -15.195 -10.505 -17.599  0.00-20.00           O  
ATOM   4261  N   PRO   278     -16.583 -11.504 -19.059  0.00-20.00           N  
ATOM   4262  CD  PRO   278     -16.912 -11.872 -20.477  0.00-20.00           C  
ATOM   4263  HD2 PRO   278     -16.223 -12.639 -20.918  0.00-20.00           H  
ATOM   4264  HD3 PRO   278     -17.076 -10.959 -21.056  0.00-20.00           H  
ATOM   4265  CG  PRO   278     -18.318 -12.542 -20.369  0.00-20.00           C  
ATOM   4266  HG2 PRO   278     -18.883 -12.393 -21.287  0.00-20.00           H  
ATOM   4267  HG3 PRO   278     -18.290 -13.666 -20.189  0.00-20.00           H  
ATOM   4268  CB  PRO   278     -18.900 -11.774 -19.141  0.00-20.00           C  
ATOM   4269  HB2 PRO   278     -19.201 -10.800 -19.459  0.00-20.00           H  
ATOM   4270  HB3 PRO   278     -19.653 -12.371 -18.643  0.00-20.00           H  
ATOM   4271  CA  PRO   278     -17.728 -11.587 -18.162  0.00-20.00           C  
ATOM   4272  HA  PRO   278     -17.781 -10.653 -17.676  0.00-20.00           H  
ATOM   4273  C   PRO   278     -17.635 -12.681 -17.038  0.00-20.00           C  
ATOM   4274  O   PRO   278     -17.217 -13.788 -17.368  0.00-20.00           O  
ATOM   4275  N   LEU   279     -18.026 -12.375 -15.781  0.00-20.00           N  
ATOM   4276  H   LEU   279     -17.994 -11.401 -15.604  0.00-20.00           H  
ATOM   4277  CA  LEU   279     -18.126 -13.407 -14.747  0.00-20.00           C  
ATOM   4278  HA  LEU   279     -17.180 -13.998 -14.770  0.00-20.00           H  
ATOM   4279  CB  LEU   279     -18.201 -12.649 -13.400  0.00-20.00           C  
ATOM   4280  HB2 LEU   279     -18.545 -13.366 -12.632  0.00-20.00           H  
ATOM   4281  HB3 LEU   279     -18.911 -11.893 -13.481  0.00-20.00           H  
ATOM   4282  CG  LEU   279     -17.042 -11.934 -12.784  0.00-20.00           C  
ATOM   4283  HG  LEU   279     -16.949 -10.968 -13.379  0.00-20.00           H  
ATOM   4284  CD1 LEU   279     -17.314 -11.582 -11.309  0.00-20.00           C  
ATOM   4285 HD11 LEU   279     -17.360 -10.539 -11.189  0.00-20.00           H  
ATOM   4286 HD12 LEU   279     -16.493 -11.982 -10.637  0.00-20.00           H  
ATOM   4287 HD13 LEU   279     -18.258 -12.013 -11.055  0.00-20.00           H  
ATOM   4288  CD2 LEU   279     -15.744 -12.713 -12.983  0.00-20.00           C  
ATOM   4289 HD21 LEU   279     -15.618 -12.988 -14.047  0.00-20.00           H  
ATOM   4290 HD22 LEU   279     -14.968 -12.031 -12.762  0.00-20.00           H  
ATOM   4291 HD23 LEU   279     -15.739 -13.543 -12.249  0.00-20.00           H  
ATOM   4292  C   LEU   279     -19.398 -14.242 -14.932  0.00-20.00           C  
ATOM   4293  O   LEU   279     -19.261 -15.482 -14.960  0.00-20.00           O  
ATOM   4294  N   LEU   280     -20.566 -13.614 -15.052  0.00-20.00           N  
ATOM   4295  H   LEU   280     -20.463 -12.649 -15.352  0.00-20.00           H  
ATOM   4296  CA  LEU   280     -21.849 -14.265 -15.045  0.00-20.00           C  
ATOM   4297  HA  LEU   280     -21.681 -15.294 -14.620  0.00-20.00           H  
ATOM   4298  CB  LEU   280     -22.816 -13.550 -14.113  0.00-20.00           C  
ATOM   4299  HB2 LEU   280     -23.829 -13.998 -14.206  0.00-20.00           H  
ATOM   4300  HB3 LEU   280     -22.902 -12.541 -14.494  0.00-20.00           H  
ATOM   4301  CG  LEU   280     -22.361 -13.520 -12.689  0.00-20.00           C  
ATOM   4302  HG  LEU   280     -21.356 -13.187 -12.719  0.00-20.00           H  
ATOM   4303  CD1 LEU   280     -23.195 -12.543 -11.931  0.00-20.00           C  
ATOM   4304 HD11 LEU   280     -23.500 -13.018 -11.009  0.00-20.00           H  
ATOM   4305 HD12 LEU   280     -22.620 -11.669 -11.717  0.00-20.00           H  
ATOM   4306 HD13 LEU   280     -24.093 -12.306 -12.501  0.00-20.00           H  
ATOM   4307  CD2 LEU   280     -22.539 -14.863 -12.073  0.00-20.00           C  
ATOM   4308 HD21 LEU   280     -23.033 -14.867 -11.083  0.00-20.00           H  
ATOM   4309 HD22 LEU   280     -21.516 -15.353 -11.865  0.00-20.00           H  
ATOM   4310 HD23 LEU   280     -23.104 -15.504 -12.804  0.00-20.00           H  
ATOM   4311  C   LEU   280     -22.601 -14.346 -16.368  0.00-20.00           C  
ATOM   4312  O   LEU   280     -22.518 -13.521 -17.293  0.00-20.00           O  
ATOM   4313  N   ASN   281     -23.252 -15.479 -16.562  0.00-20.00           N  
ATOM   4314  H   ASN   281     -23.350 -16.188 -15.794  0.00-20.00           H  
ATOM   4315  CA  ASN   281     -24.085 -15.761 -17.731  0.00-20.00           C  
ATOM   4316  HA  ASN   281     -23.582 -15.558 -18.685  0.00-20.00           H  
ATOM   4317  CB  ASN   281     -24.572 -17.191 -17.760  0.00-20.00           C  
ATOM   4318  HB2 ASN   281     -24.837 -17.500 -16.763  0.00-20.00           H  
ATOM   4319  HB3 ASN   281     -25.418 -17.180 -18.426  0.00-20.00           H  
ATOM   4320  CG  ASN   281     -23.525 -18.144 -18.364  0.00-20.00           C  
ATOM   4321  OD1 ASN   281     -22.610 -17.658 -19.041  0.00-20.00           O  
ATOM   4322  ND2 ASN   281     -23.690 -19.434 -18.231  0.00-20.00           N  
ATOM   4323 HD21 ASN   281     -23.749 -19.861 -17.296  0.00-20.00           H  
ATOM   4324 HD22 ASN   281     -24.067 -19.958 -19.019  0.00-20.00           H  
ATOM   4325  C   ASN   281     -25.265 -14.784 -17.617  0.00-20.00           C  
ATOM   4326  O   ASN   281     -25.674 -14.427 -16.553  0.00-20.00           O  
ATOM   4327  N   SER   282     -25.775 -14.412 -18.777  0.00-20.00           N  
ATOM   4328  H   SER   282     -25.560 -15.014 -19.538  0.00-20.00           H  
ATOM   4329  CA  SER   282     -26.855 -13.447 -19.009  0.00-20.00           C  
ATOM   4330  HA  SER   282     -27.200 -13.670 -19.992  0.00-20.00           H  
ATOM   4331  CB  SER   282     -28.070 -13.665 -18.076  0.00-20.00           C  
ATOM   4332  HB2 SER   282     -27.820 -13.788 -17.051  0.00-20.00           H  
ATOM   4333  HB3 SER   282     -28.672 -12.722 -18.079  0.00-20.00           H  
ATOM   4334  OG  SER   282     -28.873 -14.681 -18.546  0.00-20.00           O  
ATOM   4335  HG  SER   282     -28.765 -14.702 -19.486  0.00-20.00           H  
ATOM   4336  C   SER   282     -26.469 -11.939 -18.958  0.00-20.00           C  
ATOM   4337  O   SER   282     -26.540 -11.181 -17.997  0.00-20.00           O  
TER    4338      SER   282 
ATOM   4338  O1  HOW   283      -5.154 -30.154  -4.680  0.00-20.00           O  
ATOM   4339  H1  HOW   283      -5.169 -31.124  -4.711  0.00-20.00           H  
ATOM   4340  H2  HOW   283      -4.229 -29.657  -3.780  0.00-20.00           H  
END   
