# Supplementary material for: Correction to “Loop Dynamics and Enzyme Catalysis in Protein Tyrosine Phosphatases”
Source: J Am Chem Soc. 2022 May 24;144(22):10091–3. doi: 10.1021/jacs.2c04624 (PMC11027752; doi:10.1021/jacs.2c04624)
Supplement: Supplementary file 2 — ja2c04624_si_002.zip [file ja2c04624_si_002.zip › Data_Package/Clustered_Snapshots/WT_PTP1B_Step2_RS.pdb]

ATOM      1  N   GLH     1     -17.257  -6.982 -19.274  0.00-17.00           N  
ATOM      2  H   GLH     1     -17.717  -6.783 -20.169  0.00-17.00           H  
ATOM      3  CA  GLH     1     -15.907  -7.409 -19.221  0.00-17.00           C  
ATOM      4  HA  GLH     1     -15.704  -8.033 -20.052  0.00-17.00           H  
ATOM      5  CB  GLH     1     -14.972  -6.190 -19.330  0.00-17.00           C  
ATOM      6  HB2 GLH     1     -15.534  -5.235 -19.172  0.00-17.00           H  
ATOM      7  HB3 GLH     1     -14.213  -6.209 -18.581  0.00-17.00           H  
ATOM      8  CG  GLH     1     -14.256  -6.106 -20.715  0.00-17.00           C  
ATOM      9  HG2 GLH     1     -14.848  -5.531 -21.419  0.00-17.00           H  
ATOM     10  HG3 GLH     1     -14.181  -7.076 -21.159  0.00-17.00           H  
ATOM     11  CD  GLH     1     -12.893  -5.534 -20.532  0.00-17.00           C  
ATOM     12  OE1 GLH     1     -11.882  -6.398 -20.760  0.00-17.00           O  
ATOM     13  OE2 GLH     1     -12.699  -4.325 -20.354  0.00-17.00           O  
ATOM     14  HE1 GLH     1     -11.148  -5.942 -21.080  0.00-17.00           H  
ATOM     15  C   GLH     1     -15.548  -8.170 -17.976  0.00-17.00           C  
ATOM     16  O   GLH     1     -16.210  -8.117 -16.978  0.00-17.00           O  
ATOM     17  N   MET     2     -14.444  -8.868 -18.006  0.00-17.00           N  
ATOM     18  H   MET     2     -13.789  -8.753 -18.744  0.00-17.00           H  
ATOM     19  CA  MET     2     -13.986  -9.628 -16.913  0.00-17.00           C  
ATOM     20  HA  MET     2     -14.700 -10.248 -16.422  0.00-17.00           H  
ATOM     21  CB  MET     2     -12.802 -10.503 -17.332  0.00-17.00           C  
ATOM     22  HB2 MET     2     -11.984  -9.868 -17.606  0.00-17.00           H  
ATOM     23  HB3 MET     2     -12.504 -11.110 -16.500  0.00-17.00           H  
ATOM     24  CG  MET     2     -13.084 -11.504 -18.362  0.00-17.00           C  
ATOM     25  HG2 MET     2     -13.611 -12.352 -17.981  0.00-17.00           H  
ATOM     26  HG3 MET     2     -13.707 -11.078 -19.117  0.00-17.00           H  
ATOM     27  SD  MET     2     -11.551 -12.043 -19.090  0.00-17.00           S  
ATOM     28  CE  MET     2     -11.037 -10.505 -19.871  0.00-17.00           C  
ATOM     29  HE1 MET     2     -11.859  -9.872 -19.958  0.00-17.00           H  
ATOM     30  HE2 MET     2     -10.254 -10.072 -19.261  0.00-17.00           H  
ATOM     31  HE3 MET     2     -10.578 -10.764 -20.853  0.00-17.00           H  
ATOM     32  C   MET     2     -13.419  -8.667 -15.846  0.00-17.00           C  
ATOM     33  O   MET     2     -13.539  -8.881 -14.671  0.00-17.00           O  
ATOM     34  N   GLH     3     -12.761  -7.591 -16.381  0.00-17.00           N  
ATOM     35  H   GLH     3     -12.883  -7.300 -17.327  0.00-17.00           H  
ATOM     36  CA  GLH     3     -12.177  -6.600 -15.497  0.00-17.00           C  
ATOM     37  HA  GLH     3     -11.502  -7.044 -14.776  0.00-17.00           H  
ATOM     38  CB  GLH     3     -11.369  -5.542 -16.302  0.00-17.00           C  
ATOM     39  HB2 GLH     3     -11.528  -4.609 -15.823  0.00-17.00           H  
ATOM     40  HB3 GLH     3     -11.911  -5.394 -17.180  0.00-17.00           H  
ATOM     41  CG  GLH     3      -9.950  -5.871 -16.455  0.00-17.00           C  
ATOM     42  HG2 GLH     3      -9.417  -5.942 -15.516  0.00-17.00           H  
ATOM     43  HG3 GLH     3      -9.889  -6.724 -17.033  0.00-17.00           H  
ATOM     44  CD  GLH     3      -9.238  -4.702 -17.185  0.00-17.00           C  
ATOM     45  OE1 GLH     3      -9.671  -4.439 -18.419  0.00-17.00           O  
ATOM     46  OE2 GLH     3      -8.255  -4.142 -16.647  0.00-17.00           O  
ATOM     47  HE1 GLH     3      -9.142  -3.740 -18.780  0.00-17.00           H  
ATOM     48  C   GLH     3     -13.236  -5.941 -14.605  0.00-17.00           C  
ATOM     49  O   GLH     3     -13.065  -5.879 -13.370  0.00-17.00           O  
ATOM     50  N   LYN     4     -14.284  -5.412 -15.235  0.00-17.00           N  
ATOM     51  H   LYN     4     -14.246  -5.184 -16.212  0.00-17.00           H  
ATOM     52  CA  LYN     4     -15.386  -4.766 -14.568  0.00-17.00           C  
ATOM     53  HA  LYN     4     -14.925  -3.916 -14.135  0.00-17.00           H  
ATOM     54  CB  LYN     4     -16.496  -4.304 -15.513  0.00-17.00           C  
ATOM     55  HB2 LYN     4     -17.401  -4.133 -14.983  0.00-17.00           H  
ATOM     56  HB3 LYN     4     -16.615  -5.219 -16.159  0.00-17.00           H  
ATOM     57  CG  LYN     4     -16.126  -3.109 -16.337  0.00-17.00           C  
ATOM     58  HG2 LYN     4     -16.235  -3.325 -17.402  0.00-17.00           H  
ATOM     59  HG3 LYN     4     -15.070  -2.941 -16.192  0.00-17.00           H  
ATOM     60  CD  LYN     4     -16.941  -1.873 -15.900  0.00-17.00           C  
ATOM     61  HD2 LYN     4     -16.536  -1.018 -16.389  0.00-17.00           H  
ATOM     62  HD3 LYN     4     -16.842  -1.697 -14.809  0.00-17.00           H  
ATOM     63  CE  LYN     4     -18.410  -2.059 -16.274  0.00-17.00           C  
ATOM     64  HE2 LYN     4     -18.538  -1.966 -17.315  0.00-17.00           H  
ATOM     65  HE3 LYN     4     -18.721  -3.066 -16.028  0.00-17.00           H  
ATOM     66  NZ  LYN     4     -19.254  -1.198 -15.537  0.00-17.00           N  
ATOM     67  HZ1 LYN     4     -20.144  -1.568 -15.425  0.00-17.00           H  
ATOM     68  HZ2 LYN     4     -19.386  -0.345 -16.053  0.00-17.00           H  
ATOM     69  C   LYN     4     -15.932  -5.644 -13.435  0.00-17.00           C  
ATOM     70  O   LYN     4     -16.060  -5.321 -12.257  0.00-17.00           O  
ATOM     71  N   GLH     5     -16.274  -6.874 -13.818  0.00-17.00           N  
ATOM     72  H   GLH     5     -16.369  -6.995 -14.775  0.00-17.00           H  
ATOM     73  CA  GLH     5     -16.782  -7.938 -12.933  0.00-17.00           C  
ATOM     74  HA  GLH     5     -17.650  -7.425 -12.423  0.00-17.00           H  
ATOM     75  CB  GLH     5     -17.189  -9.178 -13.732  0.00-17.00           C  
ATOM     76  HB2 GLH     5     -17.917  -8.909 -14.504  0.00-17.00           H  
ATOM     77  HB3 GLH     5     -16.266  -9.472 -14.254  0.00-17.00           H  
ATOM     78  CG  GLH     5     -17.719 -10.298 -12.869  0.00-17.00           C  
ATOM     79  HG2 GLH     5     -18.683  -9.965 -12.484  0.00-17.00           H  
ATOM     80  HG3 GLH     5     -17.066 -10.460 -12.049  0.00-17.00           H  
ATOM     81  CD  GLH     5     -17.841 -11.615 -13.601  0.00-17.00           C  
ATOM     82  OE1 GLH     5     -17.666 -11.622 -14.967  0.00-17.00           O  
ATOM     83  OE2 GLH     5     -17.926 -12.625 -12.926  0.00-17.00           O  
ATOM     84  HE1 GLH     5     -16.754 -11.577 -15.169  0.00-17.00           H  
ATOM     85  C   GLH     5     -15.704  -8.271 -11.849  0.00-17.00           C  
ATOM     86  O   GLH     5     -16.081  -8.376 -10.682  0.00-17.00           O  
ATOM     87  N   PHE     6     -14.474  -8.462 -12.246  0.00-17.00           N  
ATOM     88  H   PHE     6     -14.311  -8.349 -13.250  0.00-17.00           H  
ATOM     89  CA  PHE     6     -13.379  -8.775 -11.291  0.00-17.00           C  
ATOM     90  HA  PHE     6     -13.763  -9.688 -10.868  0.00-17.00           H  
ATOM     91  CB  PHE     6     -12.014  -8.843 -12.010  0.00-17.00           C  
ATOM     92  HB2 PHE     6     -12.040  -9.685 -12.707  0.00-17.00           H  
ATOM     93  HB3 PHE     6     -11.872  -7.945 -12.619  0.00-17.00           H  
ATOM     94  CG  PHE     6     -10.923  -9.021 -11.049  0.00-17.00           C  
ATOM     95  CD1 PHE     6     -10.451 -10.299 -10.820  0.00-17.00           C  
ATOM     96  HD1 PHE     6     -11.073 -11.136 -11.194  0.00-17.00           H  
ATOM     97  CE1 PHE     6      -9.442 -10.504  -9.807  0.00-17.00           C  
ATOM     98  HE1 PHE     6      -9.282 -11.524  -9.474  0.00-17.00           H  
ATOM     99  CZ  PHE     6      -8.746  -9.407  -9.293  0.00-17.00           C  
ATOM    100  HZ  PHE     6      -7.922  -9.526  -8.604  0.00-17.00           H  
ATOM    101  CE2 PHE     6      -9.150  -8.110  -9.737  0.00-17.00           C  
ATOM    102  HE2 PHE     6      -8.526  -7.289  -9.404  0.00-17.00           H  
ATOM    103  CD2 PHE     6     -10.318  -7.942 -10.516  0.00-17.00           C  
ATOM    104  HD2 PHE     6     -10.720  -6.980 -10.677  0.00-17.00           H  
ATOM    105  C   PHE     6     -13.370  -7.724 -10.162  0.00-17.00           C  
ATOM    106  O   PHE     6     -13.213  -8.166  -9.038  0.00-17.00           O  
ATOM    107  N   GLH     7     -13.515  -6.432 -10.522  0.00-17.00           N  
ATOM    108  H   GLH     7     -13.294  -6.224 -11.461  0.00-17.00           H  
ATOM    109  CA  GLH     7     -13.313  -5.406  -9.537  0.00-17.00           C  
ATOM    110  HA  GLH     7     -12.477  -5.669  -8.918  0.00-17.00           H  
ATOM    111  CB  GLH     7     -12.925  -4.017 -10.201  0.00-17.00           C  
ATOM    112  HB2 GLH     7     -13.771  -3.631 -10.746  0.00-17.00           H  
ATOM    113  HB3 GLH     7     -12.723  -3.366  -9.367  0.00-17.00           H  
ATOM    114  CG  GLH     7     -11.680  -4.249 -11.037  0.00-17.00           C  
ATOM    115  HG2 GLH     7     -10.951  -4.919 -10.483  0.00-17.00           H  
ATOM    116  HG3 GLH     7     -11.875  -4.749 -11.995  0.00-17.00           H  
ATOM    117  CD  GLH     7     -11.035  -2.918 -11.299  0.00-17.00           C  
ATOM    118  OE1 GLH     7      -9.736  -3.018 -11.683  0.00-17.00           O  
ATOM    119  OE2 GLH     7     -11.709  -1.906 -11.431  0.00-17.00           O  
ATOM    120  HE1 GLH     7      -9.344  -2.149 -11.828  0.00-17.00           H  
ATOM    121  C   GLH     7     -14.563  -5.256  -8.698  0.00-17.00           C  
ATOM    122  O   GLH     7     -14.618  -4.835  -7.584  0.00-17.00           O  
ATOM    123  N   GLN     8     -15.742  -5.634  -9.213  0.00-17.00           N  
ATOM    124  H   GLN     8     -15.799  -5.563 -10.186  0.00-17.00           H  
ATOM    125  CA  GLN     8     -17.031  -5.659  -8.503  0.00-17.00           C  
ATOM    126  HA  GLN     8     -17.090  -4.699  -7.971  0.00-17.00           H  
ATOM    127  CB  GLN     8     -18.186  -5.914  -9.449  0.00-17.00           C  
ATOM    128  HB2 GLN     8     -18.107  -5.368 -10.359  0.00-17.00           H  
ATOM    129  HB3 GLN     8     -18.308  -6.953  -9.716  0.00-17.00           H  
ATOM    130  CG  GLN     8     -19.501  -5.439  -8.829  0.00-17.00           C  
ATOM    131  HG2 GLN     8     -20.256  -5.341  -9.656  0.00-17.00           H  
ATOM    132  HG3 GLN     8     -19.372  -4.431  -8.494  0.00-17.00           H  
ATOM    133  CD  GLN     8     -19.981  -6.241  -7.640  0.00-17.00           C  
ATOM    134  OE1 GLN     8     -19.749  -7.431  -7.571  0.00-17.00           O  
ATOM    135  NE2 GLN     8     -20.553  -5.564  -6.665  0.00-17.00           N  
ATOM    136 HE21 GLN     8     -20.818  -4.642  -6.821  0.00-17.00           H  
ATOM    137 HE22 GLN     8     -20.740  -6.029  -5.754  0.00-17.00           H  
ATOM    138  C   GLN     8     -16.950  -6.731  -7.435  0.00-17.00           C  
ATOM    139  O   GLN     8     -17.354  -6.448  -6.285  0.00-17.00           O  
ATOM    140  N   ILE     9     -16.456  -7.932  -7.778  0.00-17.00           N  
ATOM    141  H   ILE     9     -15.901  -7.986  -8.655  0.00-17.00           H  
ATOM    142  CA  ILE     9     -16.317  -9.036  -6.828  0.00-17.00           C  
ATOM    143  HA  ILE     9     -17.293  -9.225  -6.343  0.00-17.00           H  
ATOM    144  CB  ILE     9     -15.959 -10.341  -7.478  0.00-17.00           C  
ATOM    145  HB  ILE     9     -14.971 -10.198  -7.988  0.00-17.00           H  
ATOM    146  CG2 ILE     9     -15.875 -11.397  -6.433  0.00-17.00           C  
ATOM    147 HG21 ILE     9     -15.429 -11.037  -5.584  0.00-17.00           H  
ATOM    148 HG22 ILE     9     -15.202 -12.118  -6.876  0.00-17.00           H  
ATOM    149 HG23 ILE     9     -16.778 -11.952  -6.066  0.00-17.00           H  
ATOM    150  CG1 ILE     9     -16.992 -10.744  -8.573  0.00-17.00           C  
ATOM    151 HG12 ILE     9     -17.978 -10.868  -8.161  0.00-17.00           H  
ATOM    152 HG13 ILE     9     -17.113  -9.915  -9.359  0.00-17.00           H  
ATOM    153  CD1 ILE     9     -16.567 -11.885  -9.414  0.00-17.00           C  
ATOM    154 HD11 ILE     9     -15.552 -12.332  -9.269  0.00-17.00           H  
ATOM    155 HD12 ILE     9     -16.776 -11.679 -10.460  0.00-17.00           H  
ATOM    156 HD13 ILE     9     -17.233 -12.744  -9.150  0.00-17.00           H  
ATOM    157  C   ILE     9     -15.288  -8.678  -5.748  0.00-17.00           C  
ATOM    158  O   ILE     9     -15.423  -8.948  -4.578  0.00-17.00           O  
ATOM    159  N   ASH    10     -14.270  -7.985  -6.246  0.00-17.00           N  
ATOM    160  H   ASH    10     -14.405  -7.439  -7.104  0.00-17.00           H  
ATOM    161  CA  ASH    10     -13.125  -7.660  -5.410  0.00-17.00           C  
ATOM    162  HA  ASH    10     -12.908  -8.577  -4.915  0.00-17.00           H  
ATOM    163  CB  ASH    10     -11.965  -7.204  -6.233  0.00-17.00           C  
ATOM    164  HB2 ASH    10     -12.170  -7.455  -7.266  0.00-17.00           H  
ATOM    165  HB3 ASH    10     -11.919  -6.121  -6.073  0.00-17.00           H  
ATOM    166  CG  ASH    10     -10.688  -7.798  -5.797  0.00-17.00           C  
ATOM    167  OD1 ASH    10     -10.626  -9.128  -5.422  0.00-17.00           O  
ATOM    168  OD2 ASH    10      -9.630  -7.162  -5.890  0.00-17.00           O  
ATOM    169  HD1 ASH    10     -11.308  -9.232  -4.797  0.00-17.00           H  
ATOM    170  C   ASH    10     -13.512  -6.588  -4.360  0.00-17.00           C  
ATOM    171  O   ASH    10     -13.120  -6.606  -3.191  0.00-17.00           O  
ATOM    172  N   LYN    11     -14.308  -5.604  -4.808  0.00-17.00           N  
ATOM    173  H   LYN    11     -14.679  -5.677  -5.737  0.00-17.00           H  
ATOM    174  CA  LYN    11     -14.623  -4.484  -3.962  0.00-17.00           C  
ATOM    175  HA  LYN    11     -13.655  -4.091  -3.532  0.00-17.00           H  
ATOM    176  CB  LYN    11     -15.247  -3.362  -4.799  0.00-17.00           C  
ATOM    177  HB2 LYN    11     -15.150  -2.361  -4.341  0.00-17.00           H  
ATOM    178  HB3 LYN    11     -14.660  -3.254  -5.797  0.00-17.00           H  
ATOM    179  CG  LYN    11     -16.711  -3.618  -5.195  0.00-17.00           C  
ATOM    180  HG2 LYN    11     -17.290  -3.572  -4.292  0.00-17.00           H  
ATOM    181  HG3 LYN    11     -16.849  -4.568  -5.617  0.00-17.00           H  
ATOM    182  CD  LYN    11     -17.264  -2.501  -6.138  0.00-17.00           C  
ATOM    183  HD2 LYN    11     -16.508  -2.349  -6.901  0.00-17.00           H  
ATOM    184  HD3 LYN    11     -17.422  -1.661  -5.551  0.00-17.00           H  
ATOM    185  CE  LYN    11     -18.597  -2.900  -6.703  0.00-17.00           C  
ATOM    186  HE2 LYN    11     -19.344  -2.834  -5.897  0.00-17.00           H  
ATOM    187  HE3 LYN    11     -18.562  -3.952  -7.123  0.00-17.00           H  
ATOM    188  NZ  LYN    11     -19.029  -2.017  -7.820  0.00-17.00           N  
ATOM    189  HZ1 LYN    11     -19.459  -1.227  -7.447  0.00-17.00           H  
ATOM    190  HZ2 LYN    11     -19.781  -2.468  -8.366  0.00-17.00           H  
ATOM    191  C   LYN    11     -15.572  -4.808  -2.853  0.00-17.00           C  
ATOM    192  O   LYN    11     -15.466  -4.279  -1.755  0.00-17.00           O  
ATOM    193  N   SER    12     -16.455  -5.774  -3.121  0.00-17.00           N  
ATOM    194  H   SER    12     -16.609  -6.135  -4.076  0.00-17.00           H  
ATOM    195  CA  SER    12     -17.321  -6.238  -2.110  0.00-17.00           C  
ATOM    196  HA  SER    12     -17.532  -5.401  -1.441  0.00-17.00           H  
ATOM    197  CB  SER    12     -18.644  -6.562  -2.767  0.00-17.00           C  
ATOM    198  HB2 SER    12     -19.348  -6.888  -2.012  0.00-17.00           H  
ATOM    199  HB3 SER    12     -19.031  -5.638  -3.194  0.00-17.00           H  
ATOM    200  OG  SER    12     -18.534  -7.512  -3.757  0.00-17.00           O  
ATOM    201  HG  SER    12     -19.083  -7.275  -4.493  0.00-17.00           H  
ATOM    202  C   SER    12     -16.856  -7.479  -1.338  0.00-17.00           C  
ATOM    203  O   SER    12     -17.438  -7.854  -0.286  0.00-17.00           O  
ATOM    204  N   GLY    13     -15.707  -8.070  -1.772  0.00-17.00           N  
ATOM    205  H   GLY    13     -15.055  -7.516  -2.294  0.00-17.00           H  
ATOM    206  CA  GLY    13     -15.230  -9.262  -1.125  0.00-17.00           C  
ATOM    207  HA2 GLY    13     -14.317  -9.568  -1.727  0.00-17.00           H  
ATOM    208  HA3 GLY    13     -14.961  -9.092  -0.168  0.00-17.00           H  
ATOM    209  C   GLY    13     -16.241 -10.480  -1.267  0.00-17.00           C  
ATOM    210  O   GLY    13     -16.583 -11.114  -0.295  0.00-17.00           O  
ATOM    211  N   SER    14     -16.615 -10.824  -2.557  0.00-17.00           N  
ATOM    212  H   SER    14     -16.154 -10.381  -3.388  0.00-17.00           H  
ATOM    213  CA  SER    14     -17.578 -11.861  -2.763  0.00-17.00           C  
ATOM    214  HA  SER    14     -18.004 -12.117  -1.825  0.00-17.00           H  
ATOM    215  CB  SER    14     -18.701 -11.242  -3.683  0.00-17.00           C  
ATOM    216  HB2 SER    14     -19.588 -11.942  -3.703  0.00-17.00           H  
ATOM    217  HB3 SER    14     -18.339 -11.232  -4.730  0.00-17.00           H  
ATOM    218  OG  SER    14     -19.043  -9.975  -3.148  0.00-17.00           O  
ATOM    219  HG  SER    14     -19.235  -9.433  -3.967  0.00-17.00           H  
ATOM    220  C   SER    14     -16.984 -13.154  -3.455  0.00-17.00           C  
ATOM    221  O   SER    14     -17.757 -13.970  -4.014  0.00-17.00           O  
ATOM    222  N   TRP    15     -15.684 -13.318  -3.444  0.00-17.00           N  
ATOM    223  H   TRP    15     -15.213 -12.603  -2.951  0.00-17.00           H  
ATOM    224  CA  TRP    15     -14.896 -14.427  -4.063  0.00-17.00           C  
ATOM    225  HA  TRP    15     -15.189 -14.389  -5.106  0.00-17.00           H  
ATOM    226  CB  TRP    15     -13.416 -14.222  -3.881  0.00-17.00           C  
ATOM    227  HB2 TRP    15     -12.891 -15.141  -4.042  0.00-17.00           H  
ATOM    228  HB3 TRP    15     -13.324 -13.979  -2.871  0.00-17.00           H  
ATOM    229  CG  TRP    15     -12.762 -13.253  -4.859  0.00-17.00           C  
ATOM    230  CD1 TRP    15     -12.113 -12.104  -4.527  0.00-17.00           C  
ATOM    231  HD1 TRP    15     -12.032 -11.687  -3.551  0.00-17.00           H  
ATOM    232  NE1 TRP    15     -11.850 -11.421  -5.691  0.00-17.00           N  
ATOM    233  HE1 TRP    15     -11.463 -10.465  -5.756  0.00-17.00           H  
ATOM    234  CE2 TRP    15     -12.269 -12.110  -6.862  0.00-17.00           C  
ATOM    235  CZ2 TRP    15     -12.255 -11.744  -8.223  0.00-17.00           C  
ATOM    236  HZ2 TRP    15     -11.729 -10.855  -8.560  0.00-17.00           H  
ATOM    237  CH2 TRP    15     -12.844 -12.663  -9.123  0.00-17.00           C  
ATOM    238  HH2 TRP    15     -12.854 -12.481 -10.176  0.00-17.00           H  
ATOM    239  CZ3 TRP    15     -13.290 -13.909  -8.683  0.00-17.00           C  
ATOM    240  HZ3 TRP    15     -13.778 -14.625  -9.343  0.00-17.00           H  
ATOM    241  CE3 TRP    15     -13.253 -14.261  -7.276  0.00-17.00           C  
ATOM    242  HE3 TRP    15     -13.499 -15.232  -6.890  0.00-17.00           H  
ATOM    243  CD2 TRP    15     -12.804 -13.315  -6.342  0.00-17.00           C  
ATOM    244  C   TRP    15     -15.282 -15.877  -3.626  0.00-17.00           C  
ATOM    245  O   TRP    15     -15.477 -16.787  -4.421  0.00-17.00           O  
ATOM    246  N   ALA    16     -15.521 -15.973  -2.278  0.00-17.00           N  
ATOM    247  H   ALA    16     -15.305 -15.185  -1.701  0.00-17.00           H  
ATOM    248  CA  ALA    16     -15.971 -17.244  -1.674  0.00-17.00           C  
ATOM    249  HA  ALA    16     -15.378 -17.927  -2.215  0.00-17.00           H  
ATOM    250  CB  ALA    16     -15.684 -17.268  -0.130  0.00-17.00           C  
ATOM    251  HB1 ALA    16     -16.322 -17.942   0.441  0.00-17.00           H  
ATOM    252  HB2 ALA    16     -16.015 -16.304   0.234  0.00-17.00           H  
ATOM    253  HB3 ALA    16     -14.612 -17.341   0.003  0.00-17.00           H  
ATOM    254  C   ALA    16     -17.434 -17.482  -1.985  0.00-17.00           C  
ATOM    255  O   ALA    16     -17.789 -18.647  -2.277  0.00-17.00           O  
ATOM    256  N   ALA    17     -18.288 -16.442  -1.913  0.00-17.00           N  
ATOM    257  H   ALA    17     -18.008 -15.586  -1.434  0.00-17.00           H  
ATOM    258  CA  ALA    17     -19.694 -16.540  -2.297  0.00-17.00           C  
ATOM    259  HA  ALA    17     -20.042 -17.451  -1.721  0.00-17.00           H  
ATOM    260  CB  ALA    17     -20.362 -15.250  -1.896  0.00-17.00           C  
ATOM    261  HB1 ALA    17     -21.356 -15.094  -2.319  0.00-17.00           H  
ATOM    262  HB2 ALA    17     -19.888 -14.310  -2.149  0.00-17.00           H  
ATOM    263  HB3 ALA    17     -20.537 -15.235  -0.837  0.00-17.00           H  
ATOM    264  C   ALA    17     -19.815 -16.913  -3.809  0.00-17.00           C  
ATOM    265  O   ALA    17     -20.566 -17.831  -4.127  0.00-17.00           O  
ATOM    266  N   ILE    18     -19.170 -16.218  -4.730  0.00-17.00           N  
ATOM    267  H   ILE    18     -18.566 -15.424  -4.422  0.00-17.00           H  
ATOM    268  CA  ILE    18     -19.118 -16.561  -6.139  0.00-17.00           C  
ATOM    269  HA  ILE    18     -20.194 -16.570  -6.454  0.00-17.00           H  
ATOM    270  CB  ILE    18     -18.277 -15.489  -6.952  0.00-17.00           C  
ATOM    271  HB  ILE    18     -17.362 -15.446  -6.373  0.00-17.00           H  
ATOM    272  CG2 ILE    18     -17.852 -15.928  -8.402  0.00-17.00           C  
ATOM    273 HG21 ILE    18     -18.734 -15.865  -9.031  0.00-17.00           H  
ATOM    274 HG22 ILE    18     -17.003 -15.281  -8.735  0.00-17.00           H  
ATOM    275 HG23 ILE    18     -17.343 -16.916  -8.261  0.00-17.00           H  
ATOM    276  CG1 ILE    18     -18.822 -14.043  -6.857  0.00-17.00           C  
ATOM    277 HG12 ILE    18     -18.057 -13.220  -7.040  0.00-17.00           H  
ATOM    278 HG13 ILE    18     -19.212 -13.905  -5.832  0.00-17.00           H  
ATOM    279  CD1 ILE    18     -19.912 -13.765  -7.895  0.00-17.00           C  
ATOM    280 HD11 ILE    18     -20.318 -12.722  -7.742  0.00-17.00           H  
ATOM    281 HD12 ILE    18     -19.393 -13.727  -8.802  0.00-17.00           H  
ATOM    282 HD13 ILE    18     -20.650 -14.470  -7.775  0.00-17.00           H  
ATOM    283  C   ILE    18     -18.591 -17.990  -6.240  0.00-17.00           C  
ATOM    284  O   ILE    18     -19.098 -18.788  -7.045  0.00-17.00           O  
ATOM    285  N   TYR    19     -17.539 -18.407  -5.482  0.00-17.00           N  
ATOM    286  H   TYR    19     -17.225 -17.732  -4.790  0.00-17.00           H  
ATOM    287  CA  TYR    19     -16.996 -19.795  -5.486  0.00-17.00           C  
ATOM    288  HA  TYR    19     -16.690 -20.083  -6.546  0.00-17.00           H  
ATOM    289  CB  TYR    19     -15.788 -19.978  -4.521  0.00-17.00           C  
ATOM    290  HB2 TYR    19     -14.982 -19.255  -4.794  0.00-17.00           H  
ATOM    291  HB3 TYR    19     -16.157 -19.676  -3.533  0.00-17.00           H  
ATOM    292  CG  TYR    19     -15.275 -21.416  -4.436  0.00-17.00           C  
ATOM    293  CD1 TYR    19     -14.280 -21.841  -5.347  0.00-17.00           C  
ATOM    294  HD1 TYR    19     -13.974 -21.222  -6.159  0.00-17.00           H  
ATOM    295  CE1 TYR    19     -13.730 -23.147  -5.282  0.00-17.00           C  
ATOM    296  HE1 TYR    19     -12.936 -23.390  -5.894  0.00-17.00           H  
ATOM    297  CZ  TYR    19     -14.267 -24.047  -4.341  0.00-17.00           C  
ATOM    298  OH  TYR    19     -13.801 -25.305  -4.247  0.00-17.00           O  
ATOM    299  HH  TYR    19     -13.169 -25.430  -4.893  0.00-17.00           H  
ATOM    300  CE2 TYR    19     -15.207 -23.616  -3.363  0.00-17.00           C  
ATOM    301  HE2 TYR    19     -15.500 -24.282  -2.556  0.00-17.00           H  
ATOM    302  CD2 TYR    19     -15.744 -22.334  -3.464  0.00-17.00           C  
ATOM    303  HD2 TYR    19     -16.401 -22.054  -2.762  0.00-17.00           H  
ATOM    304  C   TYR    19     -18.073 -20.833  -5.094  0.00-17.00           C  
ATOM    305  O   TYR    19     -18.295 -21.754  -5.902  0.00-17.00           O  
ATOM    306  N   GLN    20     -18.721 -20.732  -3.911  0.00-17.00           N  
ATOM    307  H   GLN    20     -18.311 -19.943  -3.375  0.00-17.00           H  
ATOM    308  CA  GLN    20     -19.800 -21.500  -3.427  0.00-17.00           C  
ATOM    309  HA  GLN    20     -19.378 -22.491  -3.343  0.00-17.00           H  
ATOM    310  CB  GLN    20     -20.246 -21.040  -1.996  0.00-17.00           C  
ATOM    311  HB2 GLN    20     -21.175 -21.554  -1.757  0.00-17.00           H  
ATOM    312  HB3 GLN    20     -20.635 -20.076  -2.127  0.00-17.00           H  
ATOM    313  CG  GLN    20     -19.270 -21.308  -0.845  0.00-17.00           C  
ATOM    314  HG2 GLN    20     -18.276 -20.978  -1.070  0.00-17.00           H  
ATOM    315  HG3 GLN    20     -19.633 -20.761   0.066  0.00-17.00           H  
ATOM    316  CD  GLN    20     -18.990 -22.828  -0.662  0.00-17.00           C  
ATOM    317  OE1 GLN    20     -19.779 -23.706  -1.029  0.00-17.00           O  
ATOM    318  NE2 GLN    20     -17.845 -23.128  -0.076  0.00-17.00           N  
ATOM    319 HE21 GLN    20     -17.668 -24.129  -0.060  0.00-17.00           H  
ATOM    320 HE22 GLN    20     -17.083 -22.451   0.080  0.00-17.00           H  
ATOM    321  C   GLN    20     -20.981 -21.635  -4.381  0.00-17.00           C  
ATOM    322  O   GLN    20     -21.521 -22.743  -4.517  0.00-17.00           O  
ATOM    323  N   ASH    21     -21.299 -20.570  -5.095  0.00-17.00           N  
ATOM    324  H   ASH    21     -20.904 -19.704  -4.873  0.00-17.00           H  
ATOM    325  CA  ASH    21     -22.310 -20.574  -6.157  0.00-17.00           C  
ATOM    326  HA  ASH    21     -23.138 -21.095  -5.710  0.00-17.00           H  
ATOM    327  CB  ASH    21     -22.635 -19.105  -6.693  0.00-17.00           C  
ATOM    328  HB2 ASH    21     -23.141 -19.213  -7.661  0.00-17.00           H  
ATOM    329  HB3 ASH    21     -21.717 -18.510  -6.918  0.00-17.00           H  
ATOM    330  CG  ASH    21     -23.572 -18.339  -5.797  0.00-17.00           C  
ATOM    331  OD1 ASH    21     -23.687 -16.968  -5.980  0.00-17.00           O  
ATOM    332  OD2 ASH    21     -24.260 -18.799  -4.915  0.00-17.00           O  
ATOM    333  HD1 ASH    21     -24.367 -16.526  -5.516  0.00-17.00           H  
ATOM    334  C   ASH    21     -21.919 -21.364  -7.354  0.00-17.00           C  
ATOM    335  O   ASH    21     -22.662 -22.250  -7.702  0.00-17.00           O  
ATOM    336  N   ILE    22     -20.595 -21.316  -7.788  0.00-17.00           N  
ATOM    337  H   ILE    22     -20.032 -20.580  -7.451  0.00-17.00           H  
ATOM    338  CA  ILE    22     -20.013 -22.275  -8.760  0.00-17.00           C  
ATOM    339  HA  ILE    22     -20.664 -22.428  -9.606  0.00-17.00           H  
ATOM    340  CB  ILE    22     -18.611 -21.876  -9.332  0.00-17.00           C  
ATOM    341  HB  ILE    22     -17.936 -21.755  -8.460  0.00-17.00           H  
ATOM    342  CG2 ILE    22     -18.057 -23.004 -10.208  0.00-17.00           C  
ATOM    343 HG21 ILE    22     -17.738 -23.894  -9.716  0.00-17.00           H  
ATOM    344 HG22 ILE    22     -17.073 -22.639 -10.595  0.00-17.00           H  
ATOM    345 HG23 ILE    22     -18.701 -23.274 -11.051  0.00-17.00           H  
ATOM    346  CG1 ILE    22     -18.739 -20.554 -10.023  0.00-17.00           C  
ATOM    347 HG12 ILE    22     -19.260 -20.764 -10.993  0.00-17.00           H  
ATOM    348 HG13 ILE    22     -19.386 -19.862  -9.410  0.00-17.00           H  
ATOM    349  CD1 ILE    22     -17.351 -19.851 -10.255  0.00-17.00           C  
ATOM    350 HD11 ILE    22     -17.537 -18.897 -10.784  0.00-17.00           H  
ATOM    351 HD12 ILE    22     -16.818 -19.662  -9.324  0.00-17.00           H  
ATOM    352 HD13 ILE    22     -16.722 -20.512 -10.905  0.00-17.00           H  
ATOM    353  C   ILE    22     -20.087 -23.700  -8.216  0.00-17.00           C  
ATOM    354  O   ILE    22     -20.611 -24.588  -8.925  0.00-17.00           O  
ATOM    355  N   ARG    23     -19.706 -23.972  -6.927  0.00-17.00           N  
ATOM    356  H   ARG    23     -19.524 -23.115  -6.314  0.00-17.00           H  
ATOM    357  CA  ARG    23     -19.782 -25.316  -6.304  0.00-17.00           C  
ATOM    358  HA  ARG    23     -19.213 -25.992  -6.878  0.00-17.00           H  
ATOM    359  CB  ARG    23     -18.990 -25.228  -4.916  0.00-17.00           C  
ATOM    360  HB2 ARG    23     -19.538 -24.617  -4.127  0.00-17.00           H  
ATOM    361  HB3 ARG    23     -18.009 -24.753  -5.065  0.00-17.00           H  
ATOM    362  CG  ARG    23     -18.667 -26.709  -4.389  0.00-17.00           C  
ATOM    363  HG2 ARG    23     -19.591 -27.231  -4.073  0.00-17.00           H  
ATOM    364  HG3 ARG    23     -18.244 -27.143  -5.288  0.00-17.00           H  
ATOM    365  CD  ARG    23     -17.671 -26.693  -3.211  0.00-17.00           C  
ATOM    366  HD2 ARG    23     -18.013 -26.221  -2.293  0.00-17.00           H  
ATOM    367  HD3 ARG    23     -16.790 -26.093  -3.397  0.00-17.00           H  
ATOM    368  NE  ARG    23     -17.281 -28.048  -2.797  0.00-17.00           N  
ATOM    369  HE  ARG    23     -18.034 -28.538  -2.284  0.00-17.00           H  
ATOM    370  CZ  ARG    23     -16.193 -28.696  -3.107  0.00-17.00           C  
ATOM    371  NH1 ARG    23     -15.165 -28.156  -3.802  0.00-17.00           N  
ATOM    372 HH11 ARG    23     -14.415 -28.619  -4.303  0.00-17.00           H  
ATOM    373 HH12 ARG    23     -15.168 -27.150  -3.729  0.00-17.00           H  
ATOM    374  NH2 ARG    23     -16.102 -29.943  -2.863  0.00-17.00           N  
ATOM    375 HH21 ARG    23     -16.685 -30.420  -2.108  0.00-17.00           H  
ATOM    376 HH22 ARG    23     -15.290 -30.557  -3.062  0.00-17.00           H  
ATOM    377  C   ARG    23     -21.187 -25.911  -6.175  0.00-17.00           C  
ATOM    378  O   ARG    23     -21.323 -27.154  -6.114  0.00-17.00           O  
ATOM    379  N   HIE    24     -22.228 -25.064  -5.982  0.00-17.00           N  
ATOM    380  H   HIE    24     -22.052 -24.072  -5.731  0.00-17.00           H  
ATOM    381  CA  HIE    24     -23.618 -25.469  -5.912  0.00-17.00           C  
ATOM    382  HA  HIE    24     -23.707 -26.319  -5.383  0.00-17.00           H  
ATOM    383  CB  HIE    24     -24.405 -24.292  -5.406  0.00-17.00           C  
ATOM    384  HB2 HIE    24     -24.225 -23.451  -5.965  0.00-17.00           H  
ATOM    385  HB3 HIE    24     -24.076 -24.005  -4.416  0.00-17.00           H  
ATOM    386  CG  HIE    24     -25.920 -24.508  -5.192  0.00-17.00           C  
ATOM    387  ND1 HIE    24     -26.514 -25.092  -4.104  0.00-17.00           N  
ATOM    388  CE1 HIE    24     -27.847 -24.874  -4.224  0.00-17.00           C  
ATOM    389  HE1 HIE    24     -28.656 -25.169  -3.576  0.00-17.00           H  
ATOM    390  NE2 HIE    24     -28.132 -24.389  -5.437  0.00-17.00           N  
ATOM    391  HE2 HIE    24     -29.040 -24.337  -5.821  0.00-17.00           H  
ATOM    392  CD2 HIE    24     -26.929 -24.072  -6.068  0.00-17.00           C  
ATOM    393  HD2 HIE    24     -26.871 -23.673  -6.988  0.00-17.00           H  
ATOM    394  C   HIE    24     -24.176 -25.860  -7.268  0.00-17.00           C  
ATOM    395  O   HIE    24     -24.879 -26.859  -7.356  0.00-17.00           O  
ATOM    396  N   GLH    25     -23.967 -25.029  -8.326  0.00-17.00           N  
ATOM    397  H   GLH    25     -23.501 -24.167  -8.161  0.00-17.00           H  
ATOM    398  CA  GLH    25     -24.488 -25.166  -9.733  0.00-17.00           C  
ATOM    399  HA  GLH    25     -25.558 -25.330  -9.743  0.00-17.00           H  
ATOM    400  CB  GLH    25     -24.247 -23.857 -10.501  0.00-17.00           C  
ATOM    401  HB2 GLH    25     -23.202 -23.531 -10.448  0.00-17.00           H  
ATOM    402  HB3 GLH    25     -24.508 -24.095 -11.525  0.00-17.00           H  
ATOM    403  CG  GLH    25     -25.165 -22.712 -10.156  0.00-17.00           C  
ATOM    404  HG2 GLH    25     -26.195 -22.903 -10.414  0.00-17.00           H  
ATOM    405  HG3 GLH    25     -25.049 -22.664  -9.063  0.00-17.00           H  
ATOM    406  CD  GLH    25     -24.742 -21.399 -10.736  0.00-17.00           C  
ATOM    407  OE1 GLH    25     -24.950 -20.387  -9.868  0.00-17.00           O  
ATOM    408  OE2 GLH    25     -24.346 -21.270 -11.878  0.00-17.00           O  
ATOM    409  HE1 GLH    25     -24.724 -19.528 -10.296  0.00-17.00           H  
ATOM    410  C   GLH    25     -23.813 -26.281 -10.444  0.00-17.00           C  
ATOM    411  O   GLH    25     -24.365 -26.821 -11.368  0.00-17.00           O  
ATOM    412  N   ALA    26     -22.546 -26.660 -10.086  0.00-17.00           N  
ATOM    413  H   ALA    26     -22.100 -25.974  -9.481  0.00-17.00           H  
ATOM    414  CA  ALA    26     -21.677 -27.690 -10.646  0.00-17.00           C  
ATOM    415  HA  ALA    26     -21.275 -27.416 -11.616  0.00-17.00           H  
ATOM    416  CB  ALA    26     -20.492 -27.907  -9.690  0.00-17.00           C  
ATOM    417  HB1 ALA    26     -19.822 -28.707 -10.134  0.00-17.00           H  
ATOM    418  HB2 ALA    26     -19.966 -27.024  -9.501  0.00-17.00           H  
ATOM    419  HB3 ALA    26     -20.894 -28.430  -8.826  0.00-17.00           H  
ATOM    420  C   ALA    26     -22.483 -29.001 -10.897  0.00-17.00           C  
ATOM    421  O   ALA    26     -23.045 -29.534  -9.900  0.00-17.00           O  
ATOM    422  N   SER    27     -22.494 -29.443 -12.118  0.00-17.00           N  
ATOM    423  H   SER    27     -22.227 -28.762 -12.816  0.00-17.00           H  
ATOM    424  CA  SER    27     -23.279 -30.621 -12.611  0.00-17.00           C  
ATOM    425  HA  SER    27     -24.382 -30.505 -12.419  0.00-17.00           H  
ATOM    426  CB  SER    27     -22.951 -30.750 -14.088  0.00-17.00           C  
ATOM    427  HB2 SER    27     -21.821 -30.827 -14.096  0.00-17.00           H  
ATOM    428  HB3 SER    27     -23.342 -31.689 -14.487  0.00-17.00           H  
ATOM    429  OG  SER    27     -23.384 -29.616 -14.834  0.00-17.00           O  
ATOM    430  HG  SER    27     -22.599 -29.035 -14.925  0.00-17.00           H  
ATOM    431  C   SER    27     -22.746 -31.884 -11.859  0.00-17.00           C  
ATOM    432  O   SER    27     -21.563 -32.011 -11.680  0.00-17.00           O  
ATOM    433  N   ASH    28     -23.629 -32.757 -11.415  0.00-17.00           N  
ATOM    434  H   ASH    28     -24.609 -32.612 -11.749  0.00-17.00           H  
ATOM    435  CA  ASH    28     -23.355 -34.024 -10.754  0.00-17.00           C  
ATOM    436  HA  ASH    28     -22.293 -34.074 -10.578  0.00-17.00           H  
ATOM    437  CB  ASH    28     -24.116 -34.002  -9.421  0.00-17.00           C  
ATOM    438  HB2 ASH    28     -25.122 -33.803  -9.625  0.00-17.00           H  
ATOM    439  HB3 ASH    28     -23.835 -33.100  -8.906  0.00-17.00           H  
ATOM    440  CG  ASH    28     -23.873 -35.269  -8.588  0.00-17.00           C  
ATOM    441  OD1 ASH    28     -22.677 -35.918  -8.887  0.00-17.00           O  
ATOM    442  OD2 ASH    28     -24.649 -35.575  -7.703  0.00-17.00           O  
ATOM    443  HD1 ASH    28     -22.688 -36.822  -8.506  0.00-17.00           H  
ATOM    444  C   ASH    28     -23.681 -35.119 -11.740  0.00-17.00           C  
ATOM    445  O   ASH    28     -24.816 -35.253 -12.107  0.00-17.00           O  
ATOM    446  N   PHE    29     -22.685 -35.865 -12.119  0.00-17.00           N  
ATOM    447  H   PHE    29     -21.796 -35.627 -11.734  0.00-17.00           H  
ATOM    448  CA  PHE    29     -22.837 -37.116 -12.906  0.00-17.00           C  
ATOM    449  HA  PHE    29     -23.919 -37.233 -13.038  0.00-17.00           H  
ATOM    450  CB  PHE    29     -22.061 -37.000 -14.211  0.00-17.00           C  
ATOM    451  HB2 PHE    29     -21.036 -36.720 -13.983  0.00-17.00           H  
ATOM    452  HB3 PHE    29     -21.983 -37.980 -14.655  0.00-17.00           H  
ATOM    453  CG  PHE    29     -22.627 -36.069 -15.221  0.00-17.00           C  
ATOM    454  CD1 PHE    29     -23.916 -36.283 -15.726  0.00-17.00           C  
ATOM    455  HD1 PHE    29     -24.495 -37.203 -15.534  0.00-17.00           H  
ATOM    456  CE1 PHE    29     -24.530 -35.251 -16.466  0.00-17.00           C  
ATOM    457  HE1 PHE    29     -25.526 -35.436 -16.904  0.00-17.00           H  
ATOM    458  CZ  PHE    29     -23.878 -33.988 -16.679  0.00-17.00           C  
ATOM    459  HZ  PHE    29     -24.369 -33.199 -17.250  0.00-17.00           H  
ATOM    460  CE2 PHE    29     -22.548 -33.862 -16.292  0.00-17.00           C  
ATOM    461  HE2 PHE    29     -22.034 -32.901 -16.510  0.00-17.00           H  
ATOM    462  CD2 PHE    29     -21.972 -34.888 -15.545  0.00-17.00           C  
ATOM    463  HD2 PHE    29     -20.972 -34.672 -15.229  0.00-17.00           H  
ATOM    464  C   PHE    29     -22.337 -38.351 -12.125  0.00-17.00           C  
ATOM    465  O   PHE    29     -21.625 -38.228 -11.119  0.00-17.00           O  
ATOM    466  N   PRO    30     -22.742 -39.601 -12.552  0.00-17.00           N  
ATOM    467  CD  PRO    30     -23.746 -39.823 -13.627  0.00-17.00           C  
ATOM    468  HD2 PRO    30     -23.403 -39.901 -14.627  0.00-17.00           H  
ATOM    469  HD3 PRO    30     -24.563 -39.111 -13.526  0.00-17.00           H  
ATOM    470  CG  PRO    30     -24.317 -41.165 -13.311  0.00-17.00           C  
ATOM    471  HG2 PRO    30     -25.164 -41.028 -12.615  0.00-17.00           H  
ATOM    472  HG3 PRO    30     -24.591 -41.615 -14.256  0.00-17.00           H  
ATOM    473  CB  PRO    30     -23.271 -41.944 -12.539  0.00-17.00           C  
ATOM    474  HB2 PRO    30     -23.709 -42.573 -11.785  0.00-17.00           H  
ATOM    475  HB3 PRO    30     -22.639 -42.506 -13.297  0.00-17.00           H  
ATOM    476  CA  PRO    30     -22.416 -40.864 -11.824  0.00-17.00           C  
ATOM    477  HA  PRO    30     -22.636 -40.726 -10.796  0.00-17.00           H  
ATOM    478  C   PRO    30     -20.910 -41.211 -12.036  0.00-17.00           C  
ATOM    479  O   PRO    30     -20.376 -40.898 -13.120  0.00-17.00           O  
ATOM    480  N   CYS    31     -20.314 -41.865 -11.062  0.00-17.00           N  
ATOM    481  H   CYS    31     -20.945 -42.138 -10.327  0.00-17.00           H  
ATOM    482  CA  CYS    31     -18.904 -42.325 -11.066  0.00-17.00           C  
ATOM    483  HA  CYS    31     -18.530 -42.173 -12.098  0.00-17.00           H  
ATOM    484  CB  CYS    31     -18.040 -41.422 -10.210  0.00-17.00           C  
ATOM    485  HB2 CYS    31     -17.975 -40.522 -10.802  0.00-17.00           H  
ATOM    486  HB3 CYS    31     -17.011 -41.752 -10.172  0.00-17.00           H  
ATOM    487  SG  CYS    31     -18.632 -40.917  -8.543  0.00-17.00           S  
ATOM    488  HG  CYS    31     -19.878 -41.408  -8.654  0.00-17.00           H  
ATOM    489  C   CYS    31     -18.753 -43.839 -10.754  0.00-17.00           C  
ATOM    490  O   CYS    31     -17.873 -44.227  -9.952  0.00-17.00           O  
ATOM    491  N   ARN    32     -19.750 -44.631 -11.150  0.00-17.00           N  
ATOM    492  H   ARN    32     -20.222 -44.273 -11.946  0.00-17.00           H  
ATOM    493  CA  ARN    32     -20.037 -46.043 -10.856  0.00-17.00           C  
ATOM    494  HA  ARN    32     -20.291 -46.015  -9.791  0.00-17.00           H  
ATOM    495  CB  ARN    32     -21.233 -46.586 -11.620  0.00-17.00           C  
ATOM    496  HB2 ARN    32     -21.041 -46.789 -12.696  0.00-17.00           H  
ATOM    497  HB3 ARN    32     -21.443 -47.542 -11.172  0.00-17.00           H  
ATOM    498  CG  ARN    32     -22.515 -45.745 -11.372  0.00-17.00           C  
ATOM    499  HG2 ARN    32     -22.455 -45.289 -10.383  0.00-17.00           H  
ATOM    500  HG3 ARN    32     -22.520 -44.904 -12.112  0.00-17.00           H  
ATOM    501  CD  ARN    32     -23.763 -46.529 -11.634  0.00-17.00           C  
ATOM    502  HD2 ARN    32     -23.813 -46.828 -12.659  0.00-17.00           H  
ATOM    503  HD3 ARN    32     -23.810 -47.400 -11.005  0.00-17.00           H  
ATOM    504  NE  ARN    32     -24.919 -45.748 -11.436  0.00-17.00           N  
ATOM    505  HE  ARN    32     -25.621 -46.105 -10.839  0.00-17.00           H  
ATOM    506  CZ  ARN    32     -25.594 -45.146 -12.538  0.00-17.00           C  
ATOM    507  NH1 ARN    32     -25.223 -45.244 -13.718  0.00-17.00           N  
ATOM    508 HH11 ARN    32     -25.918 -44.824 -14.410  0.00-17.00           H  
ATOM    509  NH2 ARN    32     -26.738 -44.396 -12.196  0.00-17.00           N  
ATOM    510 HH21 ARN    32     -27.110 -44.796 -11.331  0.00-17.00           H  
ATOM    511 HH22 ARN    32     -27.338 -44.396 -12.989  0.00-17.00           H  
ATOM    512  C   ARN    32     -18.833 -46.982 -11.046  0.00-17.00           C  
ATOM    513  O   ARN    32     -18.606 -47.845 -10.230  0.00-17.00           O  
ATOM    514  N   VAL    33     -18.062 -46.773 -12.088  0.00-17.00           N  
ATOM    515  H   VAL    33     -18.122 -45.944 -12.673  0.00-17.00           H  
ATOM    516  CA  VAL    33     -16.877 -47.558 -12.506  0.00-17.00           C  
ATOM    517  HA  VAL    33     -17.104 -48.619 -12.543  0.00-17.00           H  
ATOM    518  CB  VAL    33     -16.411 -47.297 -13.946  0.00-17.00           C  
ATOM    519  HB  VAL    33     -16.248 -46.221 -13.964  0.00-17.00           H  
ATOM    520  CG1 VAL    33     -15.036 -47.991 -14.314  0.00-17.00           C  
ATOM    521 HG11 VAL    33     -14.752 -48.666 -13.576  0.00-17.00           H  
ATOM    522 HG12 VAL    33     -15.250 -48.679 -15.179  0.00-17.00           H  
ATOM    523 HG13 VAL    33     -14.243 -47.363 -14.675  0.00-17.00           H  
ATOM    524  CG2 VAL    33     -17.512 -47.713 -14.973  0.00-17.00           C  
ATOM    525 HG21 VAL    33     -17.313 -47.129 -15.844  0.00-17.00           H  
ATOM    526 HG22 VAL    33     -17.442 -48.739 -15.283  0.00-17.00           H  
ATOM    527 HG23 VAL    33     -18.489 -47.495 -14.721  0.00-17.00           H  
ATOM    528  C   VAL    33     -15.721 -47.395 -11.496  0.00-17.00           C  
ATOM    529  O   VAL    33     -15.055 -48.351 -11.108  0.00-17.00           O  
ATOM    530  N   ALA    34     -15.370 -46.198 -11.065  0.00-17.00           N  
ATOM    531  H   ALA    34     -15.903 -45.408 -11.247  0.00-17.00           H  
ATOM    532  CA  ALA    34     -14.326 -45.840 -10.172  0.00-17.00           C  
ATOM    533  HA  ALA    34     -13.288 -46.167 -10.394  0.00-17.00           H  
ATOM    534  CB  ALA    34     -14.099 -44.389 -10.029  0.00-17.00           C  
ATOM    535  HB1 ALA    34     -14.132 -43.844 -11.000  0.00-17.00           H  
ATOM    536  HB2 ALA    34     -13.198 -44.108  -9.610  0.00-17.00           H  
ATOM    537  HB3 ALA    34     -14.885 -43.820  -9.554  0.00-17.00           H  
ATOM    538  C   ALA    34     -14.568 -46.371  -8.775  0.00-17.00           C  
ATOM    539  O   ALA    34     -13.642 -46.874  -8.129  0.00-17.00           O  
ATOM    540  N   LYS    35     -15.757 -46.252  -8.383  0.00-17.00           N  
ATOM    541  H   LYS    35     -16.401 -45.683  -8.950  0.00-17.00           H  
ATOM    542  CA  LYS    35     -16.359 -46.723  -7.130  0.00-17.00           C  
ATOM    543  HA  LYS    35     -15.659 -46.492  -6.342  0.00-17.00           H  
ATOM    544  CB  LYS    35     -17.641 -45.999  -6.707  0.00-17.00           C  
ATOM    545  HB2 LYS    35     -18.076 -46.319  -5.730  0.00-17.00           H  
ATOM    546  HB3 LYS    35     -18.497 -46.196  -7.392  0.00-17.00           H  
ATOM    547  CG  LYS    35     -17.489 -44.470  -6.615  0.00-17.00           C  
ATOM    548  HG2 LYS    35     -18.542 -44.154  -6.335  0.00-17.00           H  
ATOM    549  HG3 LYS    35     -17.270 -43.994  -7.532  0.00-17.00           H  
ATOM    550  CD  LYS    35     -16.454 -44.020  -5.621  0.00-17.00           C  
ATOM    551  HD2 LYS    35     -16.730 -44.375  -4.643  0.00-17.00           H  
ATOM    552  HD3 LYS    35     -15.484 -44.399  -5.976  0.00-17.00           H  
ATOM    553  CE  LYS    35     -16.242 -42.478  -5.429  0.00-17.00           C  
ATOM    554  HE2 LYS    35     -15.190 -42.413  -5.120  0.00-17.00           H  
ATOM    555  HE3 LYS    35     -16.347 -41.817  -6.307  0.00-17.00           H  
ATOM    556  NZ  LYS    35     -17.021 -41.929  -4.321  0.00-17.00           N  
ATOM    557  HZ1 LYS    35     -17.186 -42.475  -3.462  0.00-17.00           H  
ATOM    558  HZ2 LYS    35     -17.999 -41.926  -4.633  0.00-17.00           H  
ATOM    559  HZ3 LYS    35     -16.695 -41.042  -4.041  0.00-17.00           H  
ATOM    560  C   LYS    35     -16.493 -48.253  -7.112  0.00-17.00           C  
ATOM    561  O   LYS    35     -16.798 -48.765  -6.030  0.00-17.00           O  
ATOM    562  N   LEU    36     -16.300 -49.025  -8.212  0.00-17.00           N  
ATOM    563  H   LEU    36     -16.151 -48.613  -9.166  0.00-17.00           H  
ATOM    564  CA  LEU    36     -16.268 -50.466  -8.183  0.00-17.00           C  
ATOM    565  HA  LEU    36     -17.254 -50.783  -7.822  0.00-17.00           H  
ATOM    566  CB  LEU    36     -15.935 -51.079  -9.552  0.00-17.00           C  
ATOM    567  HB2 LEU    36     -15.616 -52.119  -9.474  0.00-17.00           H  
ATOM    568  HB3 LEU    36     -15.000 -50.568  -9.923  0.00-17.00           H  
ATOM    569  CG  LEU    36     -17.044 -50.882 -10.586  0.00-17.00           C  
ATOM    570  HG  LEU    36     -17.241 -49.818 -10.669  0.00-17.00           H  
ATOM    571  CD1 LEU    36     -16.598 -51.452 -11.927  0.00-17.00           C  
ATOM    572 HD11 LEU    36     -15.826 -50.769 -12.394  0.00-17.00           H  
ATOM    573 HD12 LEU    36     -17.443 -51.637 -12.576  0.00-17.00           H  
ATOM    574 HD13 LEU    36     -16.126 -52.447 -11.692  0.00-17.00           H  
ATOM    575  CD2 LEU    36     -18.281 -51.555 -10.073  0.00-17.00           C  
ATOM    576 HD21 LEU    36     -18.429 -51.345  -9.060  0.00-17.00           H  
ATOM    577 HD22 LEU    36     -19.193 -51.260 -10.648  0.00-17.00           H  
ATOM    578 HD23 LEU    36     -18.250 -52.659 -10.183  0.00-17.00           H  
ATOM    579  C   LEU    36     -15.064 -50.911  -7.283  0.00-17.00           C  
ATOM    580  O   LEU    36     -13.959 -50.375  -7.308  0.00-17.00           O  
ATOM    581  N   PRO    37     -15.321 -51.903  -6.469  0.00-17.00           N  
ATOM    582  CD  PRO    37     -16.599 -52.610  -6.312  0.00-17.00           C  
ATOM    583  HD2 PRO    37     -16.728 -53.250  -7.202  0.00-17.00           H  
ATOM    584  HD3 PRO    37     -17.410 -51.880  -6.061  0.00-17.00           H  
ATOM    585  CG  PRO    37     -16.404 -53.528  -5.116  0.00-17.00           C  
ATOM    586  HG2 PRO    37     -17.013 -54.487  -5.149  0.00-17.00           H  
ATOM    587  HG3 PRO    37     -16.773 -52.962  -4.271  0.00-17.00           H  
ATOM    588  CB  PRO    37     -14.948 -53.684  -4.981  0.00-17.00           C  
ATOM    589  HB2 PRO    37     -14.666 -53.930  -3.969  0.00-17.00           H  
ATOM    590  HB3 PRO    37     -14.684 -54.597  -5.488  0.00-17.00           H  
ATOM    591  CA  PRO    37     -14.326 -52.462  -5.580  0.00-17.00           C  
ATOM    592  HA  PRO    37     -14.266 -51.829  -4.720  0.00-17.00           H  
ATOM    593  C   PRO    37     -12.943 -52.720  -6.199  0.00-17.00           C  
ATOM    594  O   PRO    37     -11.976 -52.308  -5.577  0.00-17.00           O  
ATOM    595  N   LYN    38     -12.995 -53.315  -7.350  0.00-17.00           N  
ATOM    596  H   LYN    38     -13.831 -53.634  -7.718  0.00-17.00           H  
ATOM    597  CA  LYN    38     -11.748 -53.668  -8.012  0.00-17.00           C  
ATOM    598  HA  LYN    38     -11.166 -54.355  -7.366  0.00-17.00           H  
ATOM    599  CB  LYN    38     -12.069 -54.512  -9.285  0.00-17.00           C  
ATOM    600  HB2 LYN    38     -11.214 -55.139  -9.592  0.00-17.00           H  
ATOM    601  HB3 LYN    38     -12.795 -55.319  -9.061  0.00-17.00           H  
ATOM    602  CG  LYN    38     -12.644 -53.791 -10.462  0.00-17.00           C  
ATOM    603  HG2 LYN    38     -12.082 -52.922 -10.697  0.00-17.00           H  
ATOM    604  HG3 LYN    38     -13.653 -53.521 -10.168  0.00-17.00           H  
ATOM    605  CD  LYN    38     -12.691 -54.608 -11.773  0.00-17.00           C  
ATOM    606  HD2 LYN    38     -11.702 -54.788 -12.092  0.00-17.00           H  
ATOM    607  HD3 LYN    38     -13.145 -55.591 -11.516  0.00-17.00           H  
ATOM    608  CE  LYN    38     -13.479 -53.961 -12.834  0.00-17.00           C  
ATOM    609  HE2 LYN    38     -14.351 -53.371 -12.462  0.00-17.00           H  
ATOM    610  HE3 LYN    38     -12.904 -53.156 -13.287  0.00-17.00           H  
ATOM    611  NZ  LYN    38     -13.826 -54.877 -13.931  0.00-17.00           N  
ATOM    612  HZ1 LYN    38     -12.925 -55.260 -14.222  0.00-17.00           H  
ATOM    613  HZ2 LYN    38     -14.109 -54.289 -14.734  0.00-17.00           H  
ATOM    614  C   LYN    38     -10.843 -52.510  -8.282  0.00-17.00           C  
ATOM    615  O   LYN    38      -9.644 -52.645  -8.344  0.00-17.00           O  
ATOM    616  N   ASN    39     -11.465 -51.304  -8.527  0.00-17.00           N  
ATOM    617  H   ASN    39     -12.462 -51.175  -8.339  0.00-17.00           H  
ATOM    618  CA  ASN    39     -10.751 -50.044  -8.859  0.00-17.00           C  
ATOM    619  HA  ASN    39      -9.787 -50.318  -9.345  0.00-17.00           H  
ATOM    620  CB  ASN    39     -11.557 -49.235  -9.900  0.00-17.00           C  
ATOM    621  HB2 ASN    39     -12.627 -49.079  -9.465  0.00-17.00           H  
ATOM    622  HB3 ASN    39     -11.193 -48.199 -10.102  0.00-17.00           H  
ATOM    623  CG  ASN    39     -11.817 -49.929 -11.228  0.00-17.00           C  
ATOM    624  OD1 ASN    39     -10.942 -50.718 -11.698  0.00-17.00           O  
ATOM    625  ND2 ASN    39     -13.033 -49.899 -11.792  0.00-17.00           N  
ATOM    626 HD21 ASN    39     -13.012 -50.321 -12.701  0.00-17.00           H  
ATOM    627 HD22 ASN    39     -13.762 -49.254 -11.462  0.00-17.00           H  
ATOM    628  C   ASN    39     -10.281 -49.213  -7.672  0.00-17.00           C  
ATOM    629  O   ASN    39      -9.908 -48.013  -7.810  0.00-17.00           O  
ATOM    630  N   LYN    40     -10.517 -49.700  -6.416  0.00-17.00           N  
ATOM    631  H   LYN    40     -10.916 -50.611  -6.279  0.00-17.00           H  
ATOM    632  CA  LYN    40     -10.220 -49.018  -5.204  0.00-17.00           C  
ATOM    633  HA  LYN    40     -10.874 -48.168  -5.300  0.00-17.00           H  
ATOM    634  CB  LYN    40     -10.617 -49.919  -3.988  0.00-17.00           C  
ATOM    635  HB2 LYN    40      -9.969 -50.800  -4.119  0.00-17.00           H  
ATOM    636  HB3 LYN    40     -11.620 -50.298  -4.008  0.00-17.00           H  
ATOM    637  CG  LYN    40     -10.425 -49.211  -2.595  0.00-17.00           C  
ATOM    638  HG2 LYN    40     -11.124 -48.330  -2.641  0.00-17.00           H  
ATOM    639  HG3 LYN    40      -9.417 -48.912  -2.475  0.00-17.00           H  
ATOM    640  CD  LYN    40     -10.828 -50.064  -1.412  0.00-17.00           C  
ATOM    641  HD2 LYN    40     -10.492 -51.117  -1.736  0.00-17.00           H  
ATOM    642  HD3 LYN    40     -11.892 -50.113  -1.264  0.00-17.00           H  
ATOM    643  CE  LYN    40     -10.184 -49.972  -0.035  0.00-17.00           C  
ATOM    644  HE2 LYN    40     -10.282 -50.905   0.541  0.00-17.00           H  
ATOM    645  HE3 LYN    40      -9.142 -49.792  -0.062  0.00-17.00           H  
ATOM    646  NZ  LYN    40     -10.950 -48.903   0.545  0.00-17.00           N  
ATOM    647  HZ1 LYN    40     -10.473 -48.034   0.399  0.00-17.00           H  
ATOM    648  HZ2 LYN    40     -10.997 -48.917   1.561  0.00-17.00           H  
ATOM    649  C   LYN    40      -8.725 -48.588  -5.066  0.00-17.00           C  
ATOM    650  O   LYN    40      -8.479 -47.380  -4.891  0.00-17.00           O  
ATOM    651  N   ASN    41      -7.789 -49.459  -5.336  0.00-17.00           N  
ATOM    652  H   ASN    41      -8.091 -50.386  -5.425  0.00-17.00           H  
ATOM    653  CA  ASN    41      -6.347 -49.225  -5.406  0.00-17.00           C  
ATOM    654  HA  ASN    41      -6.203 -48.777  -4.371  0.00-17.00           H  
ATOM    655  CB  ASN    41      -5.472 -50.514  -5.382  0.00-17.00           C  
ATOM    656  HB2 ASN    41      -5.842 -51.116  -4.526  0.00-17.00           H  
ATOM    657  HB3 ASN    41      -4.413 -50.268  -5.273  0.00-17.00           H  
ATOM    658  CG  ASN    41      -5.604 -51.454  -6.617  0.00-17.00           C  
ATOM    659  OD1 ASN    41      -6.379 -51.223  -7.502  0.00-17.00           O  
ATOM    660  ND2 ASN    41      -4.878 -52.520  -6.509  0.00-17.00           N  
ATOM    661 HD21 ASN    41      -4.329 -52.626  -5.675  0.00-17.00           H  
ATOM    662 HD22 ASN    41      -5.049 -53.280  -7.147  0.00-17.00           H  
ATOM    663  C   ASN    41      -5.982 -48.246  -6.506  0.00-17.00           C  
ATOM    664  O   ASN    41      -4.935 -47.616  -6.322  0.00-17.00           O  
ATOM    665  N   ARN    42      -6.760 -48.103  -7.552  0.00-17.00           N  
ATOM    666  H   ARN    42      -7.521 -48.781  -7.627  0.00-17.00           H  
ATOM    667  CA  ARN    42      -6.448 -47.185  -8.683  0.00-17.00           C  
ATOM    668  HA  ARN    42      -5.378 -47.259  -8.950  0.00-17.00           H  
ATOM    669  CB  ARN    42      -7.182 -47.594  -9.980  0.00-17.00           C  
ATOM    670  HB2 ARN    42      -7.055 -46.831 -10.794  0.00-17.00           H  
ATOM    671  HB3 ARN    42      -8.242 -47.687  -9.693  0.00-17.00           H  
ATOM    672  CG  ARN    42      -6.597 -48.938 -10.409  0.00-17.00           C  
ATOM    673  HG2 ARN    42      -6.585 -49.637  -9.562  0.00-17.00           H  
ATOM    674  HG3 ARN    42      -5.598 -48.725 -10.701  0.00-17.00           H  
ATOM    675  CD  ARN    42      -7.324 -49.576 -11.636  0.00-17.00           C  
ATOM    676  HD2 ARN    42      -8.406 -49.836 -11.465  0.00-17.00           H  
ATOM    677  HD3 ARN    42      -7.299 -48.869 -12.491  0.00-17.00           H  
ATOM    678  NE  ARN    42      -6.861 -50.919 -12.025  0.00-17.00           N  
ATOM    679  HE  ARN    42      -7.366 -51.614 -11.478  0.00-17.00           H  
ATOM    680  CZ  ARN    42      -6.582 -51.318 -13.353  0.00-17.00           C  
ATOM    681  NH1 ARN    42      -6.843 -50.603 -14.370  0.00-17.00           N  
ATOM    682 HH11 ARN    42      -7.264 -49.705 -14.046  0.00-17.00           H  
ATOM    683  NH2 ARN    42      -6.044 -52.641 -13.425  0.00-17.00           N  
ATOM    684 HH21 ARN    42      -5.327 -52.834 -12.730  0.00-17.00           H  
ATOM    685 HH22 ARN    42      -6.595 -53.387 -13.731  0.00-17.00           H  
ATOM    686  C   ARN    42      -6.744 -45.698  -8.370  0.00-17.00           C  
ATOM    687  O   ARN    42      -6.349 -44.805  -9.134  0.00-17.00           O  
ATOM    688  N   ASN    43      -7.583 -45.417  -7.415  0.00-17.00           N  
ATOM    689  H   ASN    43      -7.843 -46.248  -6.833  0.00-17.00           H  
ATOM    690  CA  ASN    43      -7.818 -44.068  -6.893  0.00-17.00           C  
ATOM    691  HA  ASN    43      -7.610 -43.281  -7.630  0.00-17.00           H  
ATOM    692  CB  ASN    43      -9.367 -44.003  -6.502  0.00-17.00           C  
ATOM    693  HB2 ASN    43      -9.605 -43.446  -5.638  0.00-17.00           H  
ATOM    694  HB3 ASN    43      -9.640 -45.012  -6.303  0.00-17.00           H  
ATOM    695  CG  ASN    43     -10.301 -43.676  -7.712  0.00-17.00           C  
ATOM    696  OD1 ASN    43      -9.945 -43.470  -8.881  0.00-17.00           O  
ATOM    697  ND2 ASN    43     -11.628 -43.812  -7.512  0.00-17.00           N  
ATOM    698 HD21 ASN    43     -12.287 -43.414  -8.205  0.00-17.00           H  
ATOM    699 HD22 ASN    43     -12.033 -43.959  -6.667  0.00-17.00           H  
ATOM    700  C   ASN    43      -6.912 -43.733  -5.737  0.00-17.00           C  
ATOM    701  O   ASN    43      -6.598 -44.641  -4.903  0.00-17.00           O  
ATOM    702  N   ARG    44      -6.548 -42.482  -5.625  0.00-17.00           N  
ATOM    703  H   ARG    44      -6.748 -41.897  -6.412  0.00-17.00           H  
ATOM    704  CA  ARG    44      -5.680 -41.911  -4.647  0.00-17.00           C  
ATOM    705  HA  ARG    44      -5.050 -42.716  -4.159  0.00-17.00           H  
ATOM    706  CB  ARG    44      -4.671 -40.887  -5.375  0.00-17.00           C  
ATOM    707  HB2 ARG    44      -5.315 -40.113  -5.763  0.00-17.00           H  
ATOM    708  HB3 ARG    44      -4.174 -41.275  -6.234  0.00-17.00           H  
ATOM    709  CG  ARG    44      -3.548 -40.264  -4.508  0.00-17.00           C  
ATOM    710  HG2 ARG    44      -3.009 -41.123  -4.088  0.00-17.00           H  
ATOM    711  HG3 ARG    44      -3.969 -39.737  -3.683  0.00-17.00           H  
ATOM    712  CD  ARG    44      -2.649 -39.321  -5.230  0.00-17.00           C  
ATOM    713  HD2 ARG    44      -2.328 -38.519  -4.513  0.00-17.00           H  
ATOM    714  HD3 ARG    44      -3.149 -38.841  -6.004  0.00-17.00           H  
ATOM    715  NE  ARG    44      -1.460 -39.997  -5.727  0.00-17.00           N  
ATOM    716  HE  ARG    44      -1.366 -39.913  -6.779  0.00-17.00           H  
ATOM    717  CZ  ARG    44      -0.472 -40.574  -5.018  0.00-17.00           C  
ATOM    718  NH1 ARG    44      -0.489 -40.636  -3.696  0.00-17.00           N  
ATOM    719 HH11 ARG    44       0.108 -41.295  -3.150  0.00-17.00           H  
ATOM    720 HH12 ARG    44      -1.169 -40.149  -3.029  0.00-17.00           H  
ATOM    721  NH2 ARG    44       0.590 -41.034  -5.594  0.00-17.00           N  
ATOM    722 HH21 ARG    44       1.332 -41.482  -5.011  0.00-17.00           H  
ATOM    723 HH22 ARG    44       0.574 -41.340  -6.565  0.00-17.00           H  
ATOM    724  C   ARG    44      -6.438 -41.257  -3.494  0.00-17.00           C  
ATOM    725  O   ARG    44      -5.853 -41.020  -2.452  0.00-17.00           O  
ATOM    726  N   TYR    45      -7.686 -40.933  -3.730  0.00-17.00           N  
ATOM    727  H   TYR    45      -8.115 -41.302  -4.606  0.00-17.00           H  
ATOM    728  CA  TYR    45      -8.618 -40.303  -2.810  0.00-17.00           C  
ATOM    729  HA  TYR    45      -8.334 -40.514  -1.783  0.00-17.00           H  
ATOM    730  CB  TYR    45      -8.760 -38.851  -3.275  0.00-17.00           C  
ATOM    731  HB2 TYR    45      -9.008 -38.805  -4.327  0.00-17.00           H  
ATOM    732  HB3 TYR    45      -9.663 -38.371  -2.798  0.00-17.00           H  
ATOM    733  CG  TYR    45      -7.553 -37.922  -3.162  0.00-17.00           C  
ATOM    734  CD1 TYR    45      -7.540 -36.909  -2.208  0.00-17.00           C  
ATOM    735  HD1 TYR    45      -8.305 -36.911  -1.439  0.00-17.00           H  
ATOM    736  CE1 TYR    45      -6.547 -35.957  -2.157  0.00-17.00           C  
ATOM    737  HE1 TYR    45      -6.594 -35.138  -1.431  0.00-17.00           H  
ATOM    738  CZ  TYR    45      -5.496 -36.067  -3.045  0.00-17.00           C  
ATOM    739  OH  TYR    45      -4.529 -35.132  -2.848  0.00-17.00           O  
ATOM    740  HH  TYR    45      -4.127 -34.873  -3.726  0.00-17.00           H  
ATOM    741  CE2 TYR    45      -5.517 -36.993  -4.162  0.00-17.00           C  
ATOM    742  HE2 TYR    45      -4.708 -37.044  -4.871  0.00-17.00           H  
ATOM    743  CD2 TYR    45      -6.553 -37.921  -4.169  0.00-17.00           C  
ATOM    744  HD2 TYR    45      -6.579 -38.682  -4.964  0.00-17.00           H  
ATOM    745  C   TYR    45      -9.904 -41.026  -2.970  0.00-17.00           C  
ATOM    746  O   TYR    45     -10.222 -41.639  -3.957  0.00-17.00           O  
ATOM    747  N   ARG    46     -10.736 -40.928  -1.990  0.00-17.00           N  
ATOM    748  H   ARG    46     -10.391 -40.343  -1.174  0.00-17.00           H  
ATOM    749  CA  ARG    46     -11.922 -41.667  -1.696  0.00-17.00           C  
ATOM    750  HA  ARG    46     -11.721 -42.697  -2.018  0.00-17.00           H  
ATOM    751  CB  ARG    46     -12.026 -41.854  -0.149  0.00-17.00           C  
ATOM    752  HB2 ARG    46     -13.060 -42.033   0.167  0.00-17.00           H  
ATOM    753  HB3 ARG    46     -12.049 -40.795   0.178  0.00-17.00           H  
ATOM    754  CG  ARG    46     -10.892 -42.571   0.631  0.00-17.00           C  
ATOM    755  HG2 ARG    46      -9.919 -42.120   0.239  0.00-17.00           H  
ATOM    756  HG3 ARG    46     -10.773 -42.299   1.644  0.00-17.00           H  
ATOM    757  CD  ARG    46     -10.988 -44.069   0.324  0.00-17.00           C  
ATOM    758  HD2 ARG    46     -10.810 -44.398  -0.759  0.00-17.00           H  
ATOM    759  HD3 ARG    46     -12.039 -44.276   0.605  0.00-17.00           H  
ATOM    760  NE  ARG    46     -10.111 -44.898   1.157  0.00-17.00           N  
ATOM    761  HE  ARG    46     -10.250 -44.910   2.183  0.00-17.00           H  
ATOM    762  CZ  ARG    46      -9.100 -45.682   0.701  0.00-17.00           C  
ATOM    763  NH1 ARG    46      -8.846 -45.915  -0.553  0.00-17.00           N  
ATOM    764 HH11 ARG    46      -7.996 -46.405  -0.907  0.00-17.00           H  
ATOM    765 HH12 ARG    46      -9.465 -45.690  -1.377  0.00-17.00           H  
ATOM    766  NH2 ARG    46      -8.283 -46.313   1.548  0.00-17.00           N  
ATOM    767 HH21 ARG    46      -8.328 -46.271   2.595  0.00-17.00           H  
ATOM    768 HH22 ARG    46      -7.788 -47.168   1.158  0.00-17.00           H  
ATOM    769  C   ARG    46     -13.129 -41.044  -2.502  0.00-17.00           C  
ATOM    770  O   ARG    46     -13.991 -41.756  -2.988  0.00-17.00           O  
ATOM    771  N   ASP    47     -13.258 -39.708  -2.585  0.00-17.00           N  
ATOM    772  H   ASP    47     -12.719 -39.145  -1.994  0.00-17.00           H  
ATOM    773  CA  ASP    47     -14.356 -38.965  -3.272  0.00-17.00           C  
ATOM    774  HA  ASP    47     -15.270 -39.611  -3.369  0.00-17.00           H  
ATOM    775  CB  ASP    47     -14.702 -37.703  -2.458  0.00-17.00           C  
ATOM    776  HB2 ASP    47     -13.850 -37.033  -2.431  0.00-17.00           H  
ATOM    777  HB3 ASP    47     -14.975 -37.934  -1.409  0.00-17.00           H  
ATOM    778  CG  ASP    47     -15.883 -36.945  -3.019  0.00-17.00           C  
ATOM    779  OD1 ASP    47     -15.837 -35.685  -3.067  0.00-17.00           O  
ATOM    780  OD2 ASP    47     -16.913 -37.571  -3.239  0.00-17.00           O  
ATOM    781  C   ASP    47     -13.980 -38.723  -4.739  0.00-17.00           C  
ATOM    782  O   ASP    47     -14.786 -38.951  -5.615  0.00-17.00           O  
ATOM    783  N   VAL    48     -12.727 -38.247  -4.938  0.00-17.00           N  
ATOM    784  H   VAL    48     -12.190 -38.266  -4.118  0.00-17.00           H  
ATOM    785  CA  VAL    48     -12.259 -37.603  -6.161  0.00-17.00           C  
ATOM    786  HA  VAL    48     -12.947 -36.939  -6.562  0.00-17.00           H  
ATOM    787  CB  VAL    48     -10.927 -36.790  -5.902  0.00-17.00           C  
ATOM    788  HB  VAL    48     -10.159 -37.448  -5.530  0.00-17.00           H  
ATOM    789  CG1 VAL    48     -10.429 -36.137  -7.139  0.00-17.00           C  
ATOM    790 HG11 VAL    48      -9.442 -35.825  -6.976  0.00-17.00           H  
ATOM    791 HG12 VAL    48     -10.443 -36.766  -8.009  0.00-17.00           H  
ATOM    792 HG13 VAL    48     -11.025 -35.265  -7.404  0.00-17.00           H  
ATOM    793  CG2 VAL    48     -11.064 -35.701  -4.779  0.00-17.00           C  
ATOM    794 HG21 VAL    48     -12.009 -35.186  -4.987  0.00-17.00           H  
ATOM    795 HG22 VAL    48     -11.164 -36.274  -3.835  0.00-17.00           H  
ATOM    796 HG23 VAL    48     -10.249 -35.109  -4.674  0.00-17.00           H  
ATOM    797  C   VAL    48     -12.063 -38.735  -7.237  0.00-17.00           C  
ATOM    798  O   VAL    48     -11.296 -39.651  -7.038  0.00-17.00           O  
ATOM    799  N   SER    49     -12.869 -38.684  -8.288  0.00-17.00           N  
ATOM    800  H   SER    49     -13.532 -37.867  -8.235  0.00-17.00           H  
ATOM    801  CA  SER    49     -13.028 -39.705  -9.322  0.00-17.00           C  
ATOM    802  HA  SER    49     -12.094 -40.276  -9.555  0.00-17.00           H  
ATOM    803  CB  SER    49     -14.219 -40.673  -8.856  0.00-17.00           C  
ATOM    804  HB2 SER    49     -15.184 -40.190  -8.539  0.00-17.00           H  
ATOM    805  HB3 SER    49     -14.534 -41.314  -9.639  0.00-17.00           H  
ATOM    806  OG  SER    49     -13.644 -41.609  -7.933  0.00-17.00           O  
ATOM    807  HG  SER    49     -13.422 -41.080  -7.186  0.00-17.00           H  
ATOM    808  C   SER    49     -13.562 -39.101 -10.694  0.00-17.00           C  
ATOM    809  O   SER    49     -14.180 -38.099 -10.630  0.00-17.00           O  
ATOM    810  N   PRO    50     -13.283 -39.778 -11.839  0.00-17.00           N  
ATOM    811  CD  PRO    50     -12.412 -40.965 -11.919  0.00-17.00           C  
ATOM    812  HD2 PRO    50     -11.426 -40.679 -11.571  0.00-17.00           H  
ATOM    813  HD3 PRO    50     -12.808 -41.772 -11.274  0.00-17.00           H  
ATOM    814  CG  PRO    50     -12.651 -41.454 -13.359  0.00-17.00           C  
ATOM    815  HG2 PRO    50     -13.540 -42.097 -13.409  0.00-17.00           H  
ATOM    816  HG3 PRO    50     -11.795 -41.929 -13.831  0.00-17.00           H  
ATOM    817  CB  PRO    50     -13.046 -40.170 -14.146  0.00-17.00           C  
ATOM    818  HB2 PRO    50     -12.151 -39.641 -14.623  0.00-17.00           H  
ATOM    819  HB3 PRO    50     -13.709 -40.416 -14.937  0.00-17.00           H  
ATOM    820  CA  PRO    50     -13.880 -39.446 -13.119  0.00-17.00           C  
ATOM    821  HA  PRO    50     -13.787 -38.349 -13.245  0.00-17.00           H  
ATOM    822  C   PRO    50     -15.328 -39.764 -13.140  0.00-17.00           C  
ATOM    823  O   PRO    50     -15.812 -40.694 -12.545  0.00-17.00           O  
ATOM    824  N   PHE    51     -16.159 -38.972 -13.944  0.00-17.00           N  
ATOM    825  H   PHE    51     -15.699 -38.502 -14.743  0.00-17.00           H  
ATOM    826  CA  PHE    51     -17.572 -39.419 -14.087  0.00-17.00           C  
ATOM    827  HA  PHE    51     -17.983 -39.857 -13.135  0.00-17.00           H  
ATOM    828  CB  PHE    51     -18.446 -38.263 -14.565  0.00-17.00           C  
ATOM    829  HB2 PHE    51     -19.479 -38.572 -14.822  0.00-17.00           H  
ATOM    830  HB3 PHE    51     -17.997 -37.963 -15.519  0.00-17.00           H  
ATOM    831  CG  PHE    51     -18.458 -37.037 -13.686  0.00-17.00           C  
ATOM    832  CD1 PHE    51     -18.690 -37.214 -12.287  0.00-17.00           C  
ATOM    833  HD1 PHE    51     -18.781 -38.178 -11.782  0.00-17.00           H  
ATOM    834  CE1 PHE    51     -18.942 -36.087 -11.422  0.00-17.00           C  
ATOM    835  HE1 PHE    51     -18.977 -36.284 -10.351  0.00-17.00           H  
ATOM    836  CZ  PHE    51     -19.020 -34.802 -12.008  0.00-17.00           C  
ATOM    837  HZ  PHE    51     -19.203 -33.899 -11.421  0.00-17.00           H  
ATOM    838  CE2 PHE    51     -18.771 -34.653 -13.395  0.00-17.00           C  
ATOM    839  HE2 PHE    51     -18.665 -33.671 -13.838  0.00-17.00           H  
ATOM    840  CD2 PHE    51     -18.449 -35.742 -14.229  0.00-17.00           C  
ATOM    841  HD2 PHE    51     -18.367 -35.599 -15.300  0.00-17.00           H  
ATOM    842  C   PHE    51     -17.521 -40.394 -15.362  0.00-17.00           C  
ATOM    843  O   PHE    51     -16.699 -40.225 -16.274  0.00-17.00           O  
ATOM    844  N   ASH    52     -18.440 -41.380 -15.371  0.00-17.00           N  
ATOM    845  H   ASH    52     -19.074 -41.359 -14.599  0.00-17.00           H  
ATOM    846  CA  ASH    52     -18.602 -42.497 -16.350  0.00-17.00           C  
ATOM    847  HA  ASH    52     -17.712 -43.201 -16.250  0.00-17.00           H  
ATOM    848  CB  ASH    52     -19.896 -43.304 -16.058  0.00-17.00           C  
ATOM    849  HB2 ASH    52     -20.742 -42.652 -16.104  0.00-17.00           H  
ATOM    850  HB3 ASH    52     -20.114 -44.101 -16.749  0.00-17.00           H  
ATOM    851  CG  ASH    52     -19.813 -44.105 -14.749  0.00-17.00           C  
ATOM    852  OD1 ASH    52     -18.743 -44.935 -14.505  0.00-17.00           O  
ATOM    853  OD2 ASH    52     -20.692 -43.925 -13.940  0.00-17.00           O  
ATOM    854  HD1 ASH    52     -18.180 -45.214 -15.260  0.00-17.00           H  
ATOM    855  C   ASH    52     -18.576 -42.076 -17.785  0.00-17.00           C  
ATOM    856  O   ASH    52     -18.027 -42.789 -18.614  0.00-17.00           O  
ATOM    857  N   HIE    53     -19.349 -41.010 -18.100  0.00-17.00           N  
ATOM    858  H   HIE    53     -19.662 -40.507 -17.239  0.00-17.00           H  
ATOM    859  CA  HIE    53     -19.621 -40.507 -19.388  0.00-17.00           C  
ATOM    860  HA  HIE    53     -19.941 -41.445 -19.878  0.00-17.00           H  
ATOM    861  CB  HIE    53     -20.846 -39.602 -19.472  0.00-17.00           C  
ATOM    862  HB2 HIE    53     -21.291 -39.583 -20.456  0.00-17.00           H  
ATOM    863  HB3 HIE    53     -21.640 -40.081 -18.956  0.00-17.00           H  
ATOM    864  CG  HIE    53     -20.621 -38.134 -19.104  0.00-17.00           C  
ATOM    865  ND1 HIE    53     -19.972 -37.210 -19.948  0.00-17.00           N  
ATOM    866  CE1 HIE    53     -19.915 -36.069 -19.291  0.00-17.00           C  
ATOM    867  HE1 HIE    53     -19.311 -35.218 -19.561  0.00-17.00           H  
ATOM    868  NE2 HIE    53     -20.526 -36.151 -18.069  0.00-17.00           N  
ATOM    869  HE2 HIE    53     -20.533 -35.502 -17.330  0.00-17.00           H  
ATOM    870  CD2 HIE    53     -20.937 -37.484 -17.957  0.00-17.00           C  
ATOM    871  HD2 HIE    53     -21.464 -37.984 -17.210  0.00-17.00           H  
ATOM    872  C   HIE    53     -18.382 -39.966 -20.129  0.00-17.00           C  
ATOM    873  O   HIE    53     -18.301 -40.080 -21.332  0.00-17.00           O  
ATOM    874  N   SER    54     -17.374 -39.396 -19.529  0.00-17.00           N  
ATOM    875  H   SER    54     -17.323 -39.332 -18.496  0.00-17.00           H  
ATOM    876  CA  SER    54     -16.247 -38.659 -20.063  0.00-17.00           C  
ATOM    877  HA  SER    54     -16.063 -38.992 -20.996  0.00-17.00           H  
ATOM    878  CB  SER    54     -16.495 -37.162 -19.960  0.00-17.00           C  
ATOM    879  HB2 SER    54     -15.657 -36.587 -20.354  0.00-17.00           H  
ATOM    880  HB3 SER    54     -17.366 -36.876 -20.479  0.00-17.00           H  
ATOM    881  OG  SER    54     -16.756 -36.745 -18.632  0.00-17.00           O  
ATOM    882  HG  SER    54     -16.005 -36.318 -18.309  0.00-17.00           H  
ATOM    883  C   SER    54     -14.979 -39.057 -19.242  0.00-17.00           C  
ATOM    884  O   SER    54     -14.193 -38.289 -18.667  0.00-17.00           O  
ATOM    885  N   ARN    55     -14.771 -40.432 -19.138  0.00-17.00           N  
ATOM    886  H   ARN    55     -15.435 -41.048 -19.583  0.00-17.00           H  
ATOM    887  CA  ARN    55     -13.583 -41.091 -18.541  0.00-17.00           C  
ATOM    888  HA  ARN    55     -12.986 -40.317 -18.173  0.00-17.00           H  
ATOM    889  CB  ARN    55     -13.988 -42.129 -17.483  0.00-17.00           C  
ATOM    890  HB2 ARN    55     -13.024 -42.448 -17.076  0.00-17.00           H  
ATOM    891  HB3 ARN    55     -14.628 -41.720 -16.679  0.00-17.00           H  
ATOM    892  CG  ARN    55     -14.641 -43.413 -17.859  0.00-17.00           C  
ATOM    893  HG2 ARN    55     -13.972 -44.026 -18.538  0.00-17.00           H  
ATOM    894  HG3 ARN    55     -15.707 -43.318 -18.209  0.00-17.00           H  
ATOM    895  CD  ARN    55     -14.818 -44.376 -16.652  0.00-17.00           C  
ATOM    896  HD2 ARN    55     -15.493 -43.917 -15.865  0.00-17.00           H  
ATOM    897  HD3 ARN    55     -13.859 -44.559 -15.970  0.00-17.00           H  
ATOM    898  NE  ARN    55     -15.274 -45.739 -17.023  0.00-17.00           N  
ATOM    899  HE  ARN    55     -16.245 -45.885 -17.315  0.00-17.00           H  
ATOM    900  CZ  ARN    55     -14.377 -46.805 -17.360  0.00-17.00           C  
ATOM    901  NH1 ARN    55     -13.156 -46.941 -17.263  0.00-17.00           N  
ATOM    902 HH11 ARN    55     -12.750 -46.098 -17.085  0.00-17.00           H  
ATOM    903  NH2 ARN    55     -15.161 -47.789 -17.948  0.00-17.00           N  
ATOM    904 HH21 ARN    55     -15.078 -47.836 -18.936  0.00-17.00           H  
ATOM    905 HH22 ARN    55     -14.939 -48.669 -17.626  0.00-17.00           H  
ATOM    906  C   ARN    55     -12.783 -41.567 -19.800  0.00-17.00           C  
ATOM    907  O   ARN    55     -13.382 -41.858 -20.842  0.00-17.00           O  
ATOM    908  N   ILE    56     -11.434 -41.495 -19.777  0.00-17.00           N  
ATOM    909  H   ILE    56     -10.934 -41.290 -18.925  0.00-17.00           H  
ATOM    910  CA  ILE    56     -10.555 -42.131 -20.772  0.00-17.00           C  
ATOM    911  HA  ILE    56     -10.975 -41.989 -21.855  0.00-17.00           H  
ATOM    912  CB  ILE    56      -9.170 -41.358 -20.767  0.00-17.00           C  
ATOM    913  HB  ILE    56      -8.869 -41.490 -19.710  0.00-17.00           H  
ATOM    914  CG2 ILE    56      -8.099 -42.079 -21.577  0.00-17.00           C  
ATOM    915 HG21 ILE    56      -8.417 -42.217 -22.537  0.00-17.00           H  
ATOM    916 HG22 ILE    56      -7.878 -43.037 -21.077  0.00-17.00           H  
ATOM    917 HG23 ILE    56      -7.222 -41.383 -21.653  0.00-17.00           H  
ATOM    918  CG1 ILE    56      -9.123 -39.900 -21.099  0.00-17.00           C  
ATOM    919 HG12 ILE    56      -8.155 -39.505 -20.923  0.00-17.00           H  
ATOM    920 HG13 ILE    56      -9.936 -39.374 -20.495  0.00-17.00           H  
ATOM    921  CD1 ILE    56      -9.500 -39.597 -22.556  0.00-17.00           C  
ATOM    922 HD11 ILE    56      -9.683 -38.470 -22.712  0.00-17.00           H  
ATOM    923 HD12 ILE    56     -10.466 -40.083 -22.757  0.00-17.00           H  
ATOM    924 HD13 ILE    56      -8.702 -39.998 -23.124  0.00-17.00           H  
ATOM    925  C   ILE    56     -10.418 -43.614 -20.429  0.00-17.00           C  
ATOM    926  O   ILE    56      -9.969 -43.887 -19.322  0.00-17.00           O  
ATOM    927  N   LYN    57     -10.935 -44.502 -21.266  0.00-17.00           N  
ATOM    928  H   LYN    57     -11.321 -44.166 -22.172  0.00-17.00           H  
ATOM    929  CA  LYN    57     -10.892 -45.916 -21.075  0.00-17.00           C  
ATOM    930  HA  LYN    57     -11.075 -46.338 -20.075  0.00-17.00           H  
ATOM    931  CB  LYN    57     -12.046 -46.468 -21.885  0.00-17.00           C  
ATOM    932  HB2 LYN    57     -12.013 -46.186 -22.913  0.00-17.00           H  
ATOM    933  HB3 LYN    57     -11.903 -47.564 -21.855  0.00-17.00           H  
ATOM    934  CG  LYN    57     -13.444 -46.216 -21.383  0.00-17.00           C  
ATOM    935  HG2 LYN    57     -13.586 -46.562 -20.312  0.00-17.00           H  
ATOM    936  HG3 LYN    57     -13.690 -45.134 -21.387  0.00-17.00           H  
ATOM    937  CD  LYN    57     -14.414 -46.950 -22.247  0.00-17.00           C  
ATOM    938  HD2 LYN    57     -14.100 -47.971 -22.402  0.00-17.00           H  
ATOM    939  HD3 LYN    57     -14.446 -46.583 -23.269  0.00-17.00           H  
ATOM    940  CE  LYN    57     -15.854 -46.872 -21.623  0.00-17.00           C  
ATOM    941  HE2 LYN    57     -15.788 -47.067 -20.541  0.00-17.00           H  
ATOM    942  HE3 LYN    57     -16.510 -47.612 -22.010  0.00-17.00           H  
ATOM    943  NZ  LYN    57     -16.426 -45.549 -21.814  0.00-17.00           N  
ATOM    944  HZ1 LYN    57     -16.193 -44.891 -21.042  0.00-17.00           H  
ATOM    945  HZ2 LYN    57     -16.118 -45.032 -22.663  0.00-17.00           H  
ATOM    946  C   LYN    57      -9.575 -46.460 -21.642  0.00-17.00           C  
ATOM    947  O   LYN    57      -9.221 -46.146 -22.805  0.00-17.00           O  
ATOM    948  N   LEU    58      -8.927 -47.340 -20.912  0.00-17.00           N  
ATOM    949  H   LEU    58      -9.329 -47.606 -20.020  0.00-17.00           H  
ATOM    950  CA  LEU    58      -7.691 -47.884 -21.389  0.00-17.00           C  
ATOM    951  HA  LEU    58      -7.165 -47.093 -21.928  0.00-17.00           H  
ATOM    952  CB  LEU    58      -6.853 -48.537 -20.229  0.00-17.00           C  
ATOM    953  HB2 LEU    58      -7.414 -49.394 -19.745  0.00-17.00           H  
ATOM    954  HB3 LEU    58      -5.972 -48.963 -20.677  0.00-17.00           H  
ATOM    955  CG  LEU    58      -6.451 -47.570 -19.149  0.00-17.00           C  
ATOM    956  HG  LEU    58      -7.366 -46.948 -18.863  0.00-17.00           H  
ATOM    957  CD1 LEU    58      -5.995 -48.403 -17.918  0.00-17.00           C  
ATOM    958 HD11 LEU    58      -5.000 -48.822 -18.061  0.00-17.00           H  
ATOM    959 HD12 LEU    58      -6.741 -49.185 -17.773  0.00-17.00           H  
ATOM    960 HD13 LEU    58      -6.013 -47.697 -17.148  0.00-17.00           H  
ATOM    961  CD2 LEU    58      -5.347 -46.559 -19.613  0.00-17.00           C  
ATOM    962 HD21 LEU    58      -4.673 -46.142 -18.876  0.00-17.00           H  
ATOM    963 HD22 LEU    58      -4.673 -46.998 -20.354  0.00-17.00           H  
ATOM    964 HD23 LEU    58      -5.914 -45.757 -20.057  0.00-17.00           H  
ATOM    965  C   LEU    58      -8.118 -48.980 -22.336  0.00-17.00           C  
ATOM    966  O   LEU    58      -9.131 -49.628 -22.120  0.00-17.00           O  
ATOM    967  N   HIE    59      -7.362 -49.133 -23.460  0.00-17.00           N  
ATOM    968  H   HIE    59      -6.676 -48.450 -23.715  0.00-17.00           H  
ATOM    969  CA  HIE    59      -7.694 -50.142 -24.439  0.00-17.00           C  
ATOM    970  HA  HIE    59      -8.817 -50.195 -24.459  0.00-17.00           H  
ATOM    971  CB  HIE    59      -7.175 -49.687 -25.821  0.00-17.00           C  
ATOM    972  HB2 HIE    59      -6.030 -49.685 -25.748  0.00-17.00           H  
ATOM    973  HB3 HIE    59      -7.402 -50.473 -26.512  0.00-17.00           H  
ATOM    974  CG  HIE    59      -7.669 -48.366 -26.353  0.00-17.00           C  
ATOM    975  ND1 HIE    59      -7.010 -47.700 -27.369  0.00-17.00           N  
ATOM    976  CE1 HIE    59      -7.626 -46.534 -27.396  0.00-17.00           C  
ATOM    977  HE1 HIE    59      -7.096 -45.638 -27.814  0.00-17.00           H  
ATOM    978  NE2 HIE    59      -8.669 -46.437 -26.556  0.00-17.00           N  
ATOM    979  HE2 HIE    59      -9.074 -45.567 -26.182  0.00-17.00           H  
ATOM    980  CD2 HIE    59      -8.669 -47.600 -25.851  0.00-17.00           C  
ATOM    981  HD2 HIE    59      -9.296 -47.712 -24.981  0.00-17.00           H  
ATOM    982  C   HIE    59      -7.192 -51.528 -24.071  0.00-17.00           C  
ATOM    983  O   HIE    59      -6.490 -52.149 -24.863  0.00-17.00           O  
ATOM    984  N   GLN    60      -7.404 -52.018 -22.893  0.00-17.00           N  
ATOM    985  H   GLN    60      -7.755 -51.338 -22.182  0.00-17.00           H  
ATOM    986  CA  GLN    60      -7.013 -53.357 -22.562  0.00-17.00           C  
ATOM    987  HA  GLN    60      -6.662 -53.926 -23.434  0.00-17.00           H  
ATOM    988  CB  GLN    60      -5.925 -53.312 -21.457  0.00-17.00           C  
ATOM    989  HB2 GLN    60      -5.013 -52.977 -21.920  0.00-17.00           H  
ATOM    990  HB3 GLN    60      -5.915 -54.336 -21.008  0.00-17.00           H  
ATOM    991  CG  GLN    60      -6.257 -52.353 -20.300  0.00-17.00           C  
ATOM    992  HG2 GLN    60      -6.108 -51.367 -20.624  0.00-17.00           H  
ATOM    993  HG3 GLN    60      -7.318 -52.480 -20.053  0.00-17.00           H  
ATOM    994  CD  GLN    60      -5.435 -52.692 -19.100  0.00-17.00           C  
ATOM    995  OE1 GLN    60      -5.569 -53.810 -18.508  0.00-17.00           O  
ATOM    996  NE2 GLN    60      -4.574 -51.768 -18.637  0.00-17.00           N  
ATOM    997 HE21 GLN    60      -4.809 -51.211 -17.833  0.00-17.00           H  
ATOM    998 HE22 GLN    60      -3.842 -51.354 -19.285  0.00-17.00           H  
ATOM    999  C   GLN    60      -8.151 -54.094 -21.980  0.00-17.00           C  
ATOM   1000  O   GLN    60      -9.121 -53.499 -21.510  0.00-17.00           O  
ATOM   1001  N   GLH    61      -8.223 -55.458 -22.200  0.00-17.00           N  
ATOM   1002  H   GLH    61      -7.572 -55.780 -22.908  0.00-17.00           H  
ATOM   1003  CA  GLH    61      -9.381 -56.303 -21.911  0.00-17.00           C  
ATOM   1004  HA  GLH    61     -10.260 -55.729 -22.271  0.00-17.00           H  
ATOM   1005  CB  GLH    61      -9.324 -57.603 -22.629  0.00-17.00           C  
ATOM   1006  HB2 GLH    61      -8.504 -58.197 -22.326  0.00-17.00           H  
ATOM   1007  HB3 GLH    61     -10.219 -58.125 -22.389  0.00-17.00           H  
ATOM   1008  CG  GLH    61      -9.270 -57.469 -24.150  0.00-17.00           C  
ATOM   1009  HG2 GLH    61      -8.493 -56.724 -24.430  0.00-17.00           H  
ATOM   1010  HG3 GLH    61     -10.266 -56.993 -24.451  0.00-17.00           H  
ATOM   1011  CD  GLH    61      -9.072 -58.823 -24.807  0.00-17.00           C  
ATOM   1012  OE1 GLH    61      -9.400 -58.845 -26.113  0.00-17.00           O  
ATOM   1013  OE2 GLH    61      -8.658 -59.780 -24.163  0.00-17.00           O  
ATOM   1014  HE1 GLH    61      -9.579 -59.730 -26.313  0.00-17.00           H  
ATOM   1015  C   GLH    61      -9.527 -56.499 -20.410  0.00-17.00           C  
ATOM   1016  O   GLH    61     -10.658 -56.723 -19.878  0.00-17.00           O  
ATOM   1017  N   ASH    62      -8.429 -56.511 -19.685  0.00-17.00           N  
ATOM   1018  H   ASH    62      -7.639 -56.063 -20.100  0.00-17.00           H  
ATOM   1019  CA  ASH    62      -8.370 -56.833 -18.285  0.00-17.00           C  
ATOM   1020  HA  ASH    62      -8.704 -57.864 -18.067  0.00-17.00           H  
ATOM   1021  CB  ASH    62      -6.932 -56.724 -17.767  0.00-17.00           C  
ATOM   1022  HB2 ASH    62      -6.613 -55.713 -17.777  0.00-17.00           H  
ATOM   1023  HB3 ASH    62      -6.224 -57.297 -18.443  0.00-17.00           H  
ATOM   1024  CG  ASH    62      -6.796 -57.264 -16.341  0.00-17.00           C  
ATOM   1025  OD1 ASH    62      -6.992 -58.594 -16.238  0.00-17.00           O  
ATOM   1026  OD2 ASH    62      -6.448 -56.468 -15.431  0.00-17.00           O  
ATOM   1027  HD1 ASH    62      -6.830 -58.830 -15.341  0.00-17.00           H  
ATOM   1028  C   ASH    62      -9.291 -55.864 -17.520  0.00-17.00           C  
ATOM   1029  O   ASH    62     -10.361 -56.230 -17.076  0.00-17.00           O  
ATOM   1030  N   ASN    63      -8.764 -54.584 -17.353  0.00-17.00           N  
ATOM   1031  H   ASN    63      -7.793 -54.464 -17.671  0.00-17.00           H  
ATOM   1032  CA  ASN    63      -9.459 -53.561 -16.598  0.00-17.00           C  
ATOM   1033  HA  ASN    63     -10.492 -53.824 -16.676  0.00-17.00           H  
ATOM   1034  CB  ASN    63      -8.969 -53.621 -15.152  0.00-17.00           C  
ATOM   1035  HB2 ASN    63      -7.888 -53.489 -15.240  0.00-17.00           H  
ATOM   1036  HB3 ASN    63      -9.131 -54.647 -14.773  0.00-17.00           H  
ATOM   1037  CG  ASN    63      -9.632 -52.595 -14.279  0.00-17.00           C  
ATOM   1038  OD1 ASN    63     -10.221 -51.653 -14.832  0.00-17.00           O  
ATOM   1039  ND2 ASN    63      -9.635 -52.816 -12.964  0.00-17.00           N  
ATOM   1040 HD21 ASN    63      -9.273 -53.778 -12.671  0.00-17.00           H  
ATOM   1041 HD22 ASN    63      -9.671 -52.078 -12.309  0.00-17.00           H  
ATOM   1042  C   ASN    63      -9.136 -52.232 -17.197  0.00-17.00           C  
ATOM   1043  O   ASN    63      -8.011 -51.701 -17.140  0.00-17.00           O  
ATOM   1044  N   ASH    64     -10.102 -51.638 -17.907  0.00-17.00           N  
ATOM   1045  H   ASH    64     -10.950 -52.220 -18.139  0.00-17.00           H  
ATOM   1046  CA  ASH    64      -9.914 -50.376 -18.632  0.00-17.00           C  
ATOM   1047  HA  ASH    64      -8.956 -50.396 -19.029  0.00-17.00           H  
ATOM   1048  CB  ASH    64     -10.900 -50.285 -19.801  0.00-17.00           C  
ATOM   1049  HB2 ASH    64     -10.762 -51.193 -20.419  0.00-17.00           H  
ATOM   1050  HB3 ASH    64     -10.580 -49.378 -20.385  0.00-17.00           H  
ATOM   1051  CG  ASH    64     -12.352 -50.026 -19.364  0.00-17.00           C  
ATOM   1052  OD1 ASH    64     -12.574 -49.680 -18.092  0.00-17.00           O  
ATOM   1053  OD2 ASH    64     -13.250 -50.232 -20.146  0.00-17.00           O  
ATOM   1054  HD1 ASH    64     -13.478 -49.595 -17.869  0.00-17.00           H  
ATOM   1055  C   ASH    64      -9.826 -49.112 -17.803  0.00-17.00           C  
ATOM   1056  O   ASH    64      -9.802 -47.993 -18.313  0.00-17.00           O  
ATOM   1057  N   TYR    65      -9.943 -49.256 -16.437  0.00-17.00           N  
ATOM   1058  H   TYR    65      -9.693 -50.112 -16.139  0.00-17.00           H  
ATOM   1059  CA  TYR    65     -10.016 -48.014 -15.665  0.00-17.00           C  
ATOM   1060  HA  TYR    65     -10.683 -47.390 -16.254  0.00-17.00           H  
ATOM   1061  CB  TYR    65     -10.679 -48.378 -14.255  0.00-17.00           C  
ATOM   1062  HB2 TYR    65     -10.003 -49.128 -13.696  0.00-17.00           H  
ATOM   1063  HB3 TYR    65     -11.683 -48.811 -14.497  0.00-17.00           H  
ATOM   1064  CG  TYR    65     -10.891 -47.135 -13.356  0.00-17.00           C  
ATOM   1065  CD1 TYR    65     -11.739 -46.133 -13.829  0.00-17.00           C  
ATOM   1066  HD1 TYR    65     -12.303 -46.193 -14.696  0.00-17.00           H  
ATOM   1067  CE1 TYR    65     -11.843 -44.975 -13.041  0.00-17.00           C  
ATOM   1068  HE1 TYR    65     -12.496 -44.160 -13.292  0.00-17.00           H  
ATOM   1069  CZ  TYR    65     -11.048 -44.819 -11.937  0.00-17.00           C  
ATOM   1070  OH  TYR    65     -11.176 -43.652 -11.262  0.00-17.00           O  
ATOM   1071  HH  TYR    65     -10.566 -43.604 -10.554  0.00-17.00           H  
ATOM   1072  CE2 TYR    65     -10.084 -45.786 -11.515  0.00-17.00           C  
ATOM   1073  HE2 TYR    65      -9.532 -45.865 -10.600  0.00-17.00           H  
ATOM   1074  CD2 TYR    65     -10.080 -46.972 -12.232  0.00-17.00           C  
ATOM   1075  HD2 TYR    65      -9.392 -47.792 -11.964  0.00-17.00           H  
ATOM   1076  C   TYR    65      -8.683 -47.327 -15.332  0.00-17.00           C  
ATOM   1077  O   TYR    65      -7.759 -47.886 -14.794  0.00-17.00           O  
ATOM   1078  N   ILE    66      -8.637 -46.027 -15.634  0.00-17.00           N  
ATOM   1079  H   ILE    66      -9.567 -45.707 -15.969  0.00-17.00           H  
ATOM   1080  CA  ILE    66      -7.728 -44.958 -15.210  0.00-17.00           C  
ATOM   1081  HA  ILE    66      -7.017 -45.251 -14.399  0.00-17.00           H  
ATOM   1082  CB  ILE    66      -6.843 -44.503 -16.436  0.00-17.00           C  
ATOM   1083  HB  ILE    66      -6.238 -45.364 -16.842  0.00-17.00           H  
ATOM   1084  CG2 ILE    66      -7.701 -44.135 -17.649  0.00-17.00           C  
ATOM   1085 HG21 ILE    66      -8.513 -43.374 -17.418  0.00-17.00           H  
ATOM   1086 HG22 ILE    66      -7.121 -43.792 -18.525  0.00-17.00           H  
ATOM   1087 HG23 ILE    66      -8.152 -44.985 -18.197  0.00-17.00           H  
ATOM   1088  CG1 ILE    66      -5.839 -43.427 -16.164  0.00-17.00           C  
ATOM   1089 HG12 ILE    66      -5.431 -43.185 -17.142  0.00-17.00           H  
ATOM   1090 HG13 ILE    66      -6.314 -42.522 -15.742  0.00-17.00           H  
ATOM   1091  CD1 ILE    66      -4.681 -43.936 -15.223  0.00-17.00           C  
ATOM   1092 HD11 ILE    66      -4.994 -43.749 -14.222  0.00-17.00           H  
ATOM   1093 HD12 ILE    66      -3.800 -43.341 -15.482  0.00-17.00           H  
ATOM   1094 HD13 ILE    66      -4.425 -44.932 -15.415  0.00-17.00           H  
ATOM   1095  C   ILE    66      -8.674 -43.860 -14.571  0.00-17.00           C  
ATOM   1096  O   ILE    66      -9.778 -43.612 -15.071  0.00-17.00           O  
ATOM   1097  N   ASN    67      -8.137 -43.026 -13.649  0.00-17.00           N  
ATOM   1098  H   ASN    67      -7.198 -43.311 -13.303  0.00-17.00           H  
ATOM   1099  CA  ASN    67      -8.820 -41.893 -12.913  0.00-17.00           C  
ATOM   1100  HA  ASN    67      -9.758 -42.215 -12.463  0.00-17.00           H  
ATOM   1101  CB  ASN    67      -7.964 -41.436 -11.711  0.00-17.00           C  
ATOM   1102  HB2 ASN    67      -6.937 -41.121 -12.083  0.00-17.00           H  
ATOM   1103  HB3 ASN    67      -7.917 -42.259 -10.981  0.00-17.00           H  
ATOM   1104  CG  ASN    67      -8.461 -40.324 -10.775  0.00-17.00           C  
ATOM   1105  OD1 ASN    67      -8.219 -39.129 -10.978  0.00-17.00           O  
ATOM   1106  ND2 ASN    67      -9.063 -40.734  -9.682  0.00-17.00           N  
ATOM   1107 HD21 ASN    67      -9.393 -41.713  -9.527  0.00-17.00           H  
ATOM   1108 HD22 ASN    67      -9.312 -40.139  -8.900  0.00-17.00           H  
ATOM   1109  C   ASN    67      -9.087 -40.635 -13.903  0.00-17.00           C  
ATOM   1110  O   ASN    67      -9.583 -39.597 -13.420  0.00-17.00           O  
ATOM   1111  N   ALA    68      -8.644 -40.712 -15.173  0.00-17.00           N  
ATOM   1112  H   ALA    68      -8.416 -41.644 -15.497  0.00-17.00           H  
ATOM   1113  CA  ALA    68      -8.718 -39.607 -16.123  0.00-17.00           C  
ATOM   1114  HA  ALA    68      -8.350 -38.720 -15.596  0.00-17.00           H  
ATOM   1115  CB  ALA    68      -7.833 -40.002 -17.390  0.00-17.00           C  
ATOM   1116  HB1 ALA    68      -7.676 -41.094 -17.504  0.00-17.00           H  
ATOM   1117  HB2 ALA    68      -6.918 -39.414 -17.271  0.00-17.00           H  
ATOM   1118  HB3 ALA    68      -8.182 -39.516 -18.272  0.00-17.00           H  
ATOM   1119  C   ALA    68     -10.100 -39.260 -16.709  0.00-17.00           C  
ATOM   1120  O   ALA    68     -10.881 -40.128 -17.108  0.00-17.00           O  
ATOM   1121  N   SER    69     -10.344 -37.966 -16.859  0.00-17.00           N  
ATOM   1122  H   SER    69      -9.716 -37.337 -16.435  0.00-17.00           H  
ATOM   1123  CA  SER    69     -11.474 -37.484 -17.463  0.00-17.00           C  
ATOM   1124  HA  SER    69     -12.284 -38.190 -17.678  0.00-17.00           H  
ATOM   1125  CB  SER    69     -12.012 -36.243 -16.582  0.00-17.00           C  
ATOM   1126  HB2 SER    69     -12.972 -35.956 -17.033  0.00-17.00           H  
ATOM   1127  HB3 SER    69     -11.424 -35.318 -16.571  0.00-17.00           H  
ATOM   1128  OG  SER    69     -12.255 -36.646 -15.239  0.00-17.00           O  
ATOM   1129  HG  SER    69     -13.169 -36.931 -15.243  0.00-17.00           H  
ATOM   1130  C   SER    69     -11.000 -36.843 -18.766  0.00-17.00           C  
ATOM   1131  O   SER    69     -10.028 -36.096 -18.686  0.00-17.00           O  
ATOM   1132  N   LEU    70     -11.774 -37.058 -19.810  0.00-17.00           N  
ATOM   1133  H   LEU    70     -12.734 -37.352 -19.627  0.00-17.00           H  
ATOM   1134  CA  LEU    70     -11.768 -36.203 -20.996  0.00-17.00           C  
ATOM   1135  HA  LEU    70     -10.708 -35.929 -21.193  0.00-17.00           H  
ATOM   1136  CB  LEU    70     -12.344 -36.907 -22.198  0.00-17.00           C  
ATOM   1137  HB2 LEU    70     -13.415 -37.056 -22.113  0.00-17.00           H  
ATOM   1138  HB3 LEU    70     -11.808 -37.879 -22.349  0.00-17.00           H  
ATOM   1139  CG  LEU    70     -12.325 -36.103 -23.535  0.00-17.00           C  
ATOM   1140  HG  LEU    70     -12.947 -35.136 -23.501  0.00-17.00           H  
ATOM   1141  CD1 LEU    70     -10.952 -35.612 -24.043  0.00-17.00           C  
ATOM   1142 HD11 LEU    70     -10.951 -35.206 -25.040  0.00-17.00           H  
ATOM   1143 HD12 LEU    70     -10.482 -35.060 -23.234  0.00-17.00           H  
ATOM   1144 HD13 LEU    70     -10.191 -36.357 -24.193  0.00-17.00           H  
ATOM   1145  CD2 LEU    70     -12.928 -36.929 -24.628  0.00-17.00           C  
ATOM   1146 HD21 LEU    70     -13.952 -37.365 -24.401  0.00-17.00           H  
ATOM   1147 HD22 LEU    70     -12.103 -37.593 -24.914  0.00-17.00           H  
ATOM   1148 HD23 LEU    70     -13.124 -36.419 -25.625  0.00-17.00           H  
ATOM   1149  C   LEU    70     -12.601 -34.941 -20.717  0.00-17.00           C  
ATOM   1150  O   LEU    70     -13.767 -35.206 -20.318  0.00-17.00           O  
ATOM   1151  N   ILE    71     -12.153 -33.712 -20.911  0.00-17.00           N  
ATOM   1152  H   ILE    71     -11.130 -33.601 -21.077  0.00-17.00           H  
ATOM   1153  CA  ILE    71     -12.932 -32.476 -20.886  0.00-17.00           C  
ATOM   1154  HA  ILE    71     -13.999 -32.626 -20.763  0.00-17.00           H  
ATOM   1155  CB  ILE    71     -12.296 -31.484 -19.849  0.00-17.00           C  
ATOM   1156  HB  ILE    71     -11.308 -31.154 -20.212  0.00-17.00           H  
ATOM   1157  CG2 ILE    71     -13.163 -30.202 -19.700  0.00-17.00           C  
ATOM   1158 HG21 ILE    71     -13.122 -29.717 -20.696  0.00-17.00           H  
ATOM   1159 HG22 ILE    71     -12.890 -29.402 -18.917  0.00-17.00           H  
ATOM   1160 HG23 ILE    71     -14.183 -30.519 -19.526  0.00-17.00           H  
ATOM   1161  CG1 ILE    71     -11.955 -32.177 -18.494  0.00-17.00           C  
ATOM   1162 HG12 ILE    71     -12.778 -32.811 -18.348  0.00-17.00           H  
ATOM   1163 HG13 ILE    71     -11.075 -32.715 -18.640  0.00-17.00           H  
ATOM   1164  CD1 ILE    71     -11.707 -31.229 -17.284  0.00-17.00           C  
ATOM   1165 HD11 ILE    71     -11.480 -31.850 -16.411  0.00-17.00           H  
ATOM   1166 HD12 ILE    71     -10.992 -30.506 -17.521  0.00-17.00           H  
ATOM   1167 HD13 ILE    71     -12.602 -30.719 -17.003  0.00-17.00           H  
ATOM   1168  C   ILE    71     -12.768 -31.908 -22.302  0.00-17.00           C  
ATOM   1169  O   ILE    71     -11.663 -31.547 -22.619  0.00-17.00           O  
ATOM   1170  N   LYN    72     -13.797 -31.986 -23.195  0.00-17.00           N  
ATOM   1171  H   LYN    72     -14.662 -32.403 -22.895  0.00-17.00           H  
ATOM   1172  CA  LYN    72     -13.848 -31.659 -24.594  0.00-17.00           C  
ATOM   1173  HA  LYN    72     -12.755 -31.644 -24.952  0.00-17.00           H  
ATOM   1174  CB  LYN    72     -14.728 -32.732 -25.258  0.00-17.00           C  
ATOM   1175  HB2 LYN    72     -14.318 -33.679 -24.896  0.00-17.00           H  
ATOM   1176  HB3 LYN    72     -15.766 -32.534 -24.921  0.00-17.00           H  
ATOM   1177  CG  LYN    72     -14.592 -32.730 -26.752  0.00-17.00           C  
ATOM   1178  HG2 LYN    72     -14.462 -31.705 -27.159  0.00-17.00           H  
ATOM   1179  HG3 LYN    72     -13.698 -33.188 -26.991  0.00-17.00           H  
ATOM   1180  CD  LYN    72     -15.672 -33.504 -27.463  0.00-17.00           C  
ATOM   1181  HD2 LYN    72     -16.057 -34.287 -26.831  0.00-17.00           H  
ATOM   1182  HD3 LYN    72     -16.517 -32.749 -27.666  0.00-17.00           H  
ATOM   1183  CE  LYN    72     -15.197 -34.125 -28.838  0.00-17.00           C  
ATOM   1184  HE2 LYN    72     -14.602 -33.424 -29.413  0.00-17.00           H  
ATOM   1185  HE3 LYN    72     -16.065 -34.420 -29.357  0.00-17.00           H  
ATOM   1186  NZ  LYN    72     -14.412 -35.355 -28.590  0.00-17.00           N  
ATOM   1187  HZ1 LYN    72     -14.753 -36.003 -29.321  0.00-17.00           H  
ATOM   1188  HZ2 LYN    72     -14.697 -35.775 -27.697  0.00-17.00           H  
ATOM   1189  C   LYN    72     -14.470 -30.271 -24.723  0.00-17.00           C  
ATOM   1190  O   LYN    72     -15.679 -30.089 -24.583  0.00-17.00           O  
ATOM   1191  N   MET    73     -13.670 -29.164 -24.869  0.00-17.00           N  
ATOM   1192  H   MET    73     -12.613 -29.258 -24.905  0.00-17.00           H  
ATOM   1193  CA  MET    73     -14.178 -27.792 -24.996  0.00-17.00           C  
ATOM   1194  HA  MET    73     -15.040 -27.679 -24.352  0.00-17.00           H  
ATOM   1195  CB  MET    73     -13.195 -26.746 -24.493  0.00-17.00           C  
ATOM   1196  HB2 MET    73     -13.654 -25.839 -24.787  0.00-17.00           H  
ATOM   1197  HB3 MET    73     -12.251 -26.768 -25.082  0.00-17.00           H  
ATOM   1198  CG  MET    73     -12.896 -26.820 -23.000  0.00-17.00           C  
ATOM   1199  HG2 MET    73     -12.181 -26.084 -22.817  0.00-17.00           H  
ATOM   1200  HG3 MET    73     -12.557 -27.905 -22.800  0.00-17.00           H  
ATOM   1201  SD  MET    73     -14.402 -26.759 -21.973  0.00-17.00           S  
ATOM   1202  CE  MET    73     -14.649 -25.010 -21.936  0.00-17.00           C  
ATOM   1203  HE1 MET    73     -13.683 -24.484 -21.691  0.00-17.00           H  
ATOM   1204  HE2 MET    73     -15.335 -24.891 -21.099  0.00-17.00           H  
ATOM   1205  HE3 MET    73     -15.066 -24.579 -22.814  0.00-17.00           H  
ATOM   1206  C   MET    73     -14.634 -27.538 -26.425  0.00-17.00           C  
ATOM   1207  O   MET    73     -13.838 -27.020 -27.197  0.00-17.00           O  
ATOM   1208  N   GLH    74     -15.931 -27.876 -26.788  0.00-17.00           N  
ATOM   1209  H   GLH    74     -16.461 -28.283 -26.043  0.00-17.00           H  
ATOM   1210  CA  GLH    74     -16.508 -27.827 -28.140  0.00-17.00           C  
ATOM   1211  HA  GLH    74     -15.962 -28.519 -28.746  0.00-17.00           H  
ATOM   1212  CB  GLH    74     -17.962 -28.251 -28.058  0.00-17.00           C  
ATOM   1213  HB2 GLH    74     -18.570 -27.498 -27.501  0.00-17.00           H  
ATOM   1214  HB3 GLH    74     -18.131 -29.195 -27.505  0.00-17.00           H  
ATOM   1215  CG  GLH    74     -18.613 -28.420 -29.465  0.00-17.00           C  
ATOM   1216  HG2 GLH    74     -18.129 -29.319 -29.977  0.00-17.00           H  
ATOM   1217  HG3 GLH    74     -18.339 -27.602 -30.085  0.00-17.00           H  
ATOM   1218  CD  GLH    74     -20.126 -28.583 -29.459  0.00-17.00           C  
ATOM   1219  OE1 GLH    74     -20.721 -28.853 -30.665  0.00-17.00           O  
ATOM   1220  OE2 GLH    74     -20.819 -28.584 -28.410  0.00-17.00           O  
ATOM   1221  HE1 GLH    74     -21.259 -29.658 -30.628  0.00-17.00           H  
ATOM   1222  C   GLH    74     -16.288 -26.515 -28.786  0.00-17.00           C  
ATOM   1223  O   GLH    74     -15.739 -26.513 -29.847  0.00-17.00           O  
ATOM   1224  N   GLH    75     -16.704 -25.420 -28.157  0.00-17.00           N  
ATOM   1225  H   GLH    75     -17.334 -25.456 -27.355  0.00-17.00           H  
ATOM   1226  CA  GLH    75     -16.664 -24.112 -28.789  0.00-17.00           C  
ATOM   1227  HA  GLH    75     -17.148 -24.125 -29.757  0.00-17.00           H  
ATOM   1228  CB  GLH    75     -17.504 -23.065 -27.921  0.00-17.00           C  
ATOM   1229  HB2 GLH    75     -17.095 -23.143 -26.895  0.00-17.00           H  
ATOM   1230  HB3 GLH    75     -18.540 -23.326 -28.023  0.00-17.00           H  
ATOM   1231  CG  GLH    75     -17.332 -21.665 -28.479  0.00-17.00           C  
ATOM   1232  HG2 GLH    75     -17.433 -21.596 -29.597  0.00-17.00           H  
ATOM   1233  HG3 GLH    75     -16.345 -21.329 -28.264  0.00-17.00           H  
ATOM   1234  CD  GLH    75     -18.335 -20.719 -27.907  0.00-17.00           C  
ATOM   1235  OE1 GLH    75     -18.363 -20.756 -26.532  0.00-17.00           O  
ATOM   1236  OE2 GLH    75     -18.833 -19.865 -28.614  0.00-17.00           O  
ATOM   1237  HE1 GLH    75     -18.544 -19.903 -26.172  0.00-17.00           H  
ATOM   1238  C   GLH    75     -15.246 -23.672 -29.023  0.00-17.00           C  
ATOM   1239  O   GLH    75     -14.862 -23.199 -30.081  0.00-17.00           O  
ATOM   1240  N   ALA    76     -14.419 -23.878 -27.977  0.00-17.00           N  
ATOM   1241  H   ALA    76     -14.675 -24.459 -27.169  0.00-17.00           H  
ATOM   1242  CA  ALA    76     -13.007 -23.457 -28.127  0.00-17.00           C  
ATOM   1243  HA  ALA    76     -12.893 -22.469 -28.539  0.00-17.00           H  
ATOM   1244  CB  ALA    76     -12.328 -23.427 -26.769  0.00-17.00           C  
ATOM   1245  HB1 ALA    76     -11.512 -24.109 -26.719  0.00-17.00           H  
ATOM   1246  HB2 ALA    76     -13.070 -23.595 -25.960  0.00-17.00           H  
ATOM   1247  HB3 ALA    76     -11.960 -22.403 -26.659  0.00-17.00           H  
ATOM   1248  C   ALA    76     -12.200 -24.401 -28.988  0.00-17.00           C  
ATOM   1249  O   ALA    76     -11.090 -24.135 -29.396  0.00-17.00           O  
ATOM   1250  N   GLN    77     -12.797 -25.539 -29.224  0.00-17.00           N  
ATOM   1251  H   GLN    77     -13.780 -25.515 -29.216  0.00-17.00           H  
ATOM   1252  CA  GLN    77     -12.170 -26.632 -30.027  0.00-17.00           C  
ATOM   1253  HA  GLN    77     -12.840 -27.513 -30.053  0.00-17.00           H  
ATOM   1254  CB  GLN    77     -12.004 -26.178 -31.445  0.00-17.00           C  
ATOM   1255  HB2 GLN    77     -11.447 -26.848 -32.044  0.00-17.00           H  
ATOM   1256  HB3 GLN    77     -11.533 -25.220 -31.524  0.00-17.00           H  
ATOM   1257  CG  GLN    77     -13.357 -26.021 -32.154  0.00-17.00           C  
ATOM   1258  HG2 GLN    77     -13.945 -26.938 -32.034  0.00-17.00           H  
ATOM   1259  HG3 GLN    77     -13.865 -25.186 -31.690  0.00-17.00           H  
ATOM   1260  CD  GLN    77     -13.260 -25.641 -33.653  0.00-17.00           C  
ATOM   1261  OE1 GLN    77     -12.839 -24.546 -33.984  0.00-17.00           O  
ATOM   1262  NE2 GLN    77     -13.628 -26.600 -34.504  0.00-17.00           N  
ATOM   1263 HE21 GLN    77     -13.654 -26.443 -35.484  0.00-17.00           H  
ATOM   1264 HE22 GLN    77     -13.620 -27.556 -34.118  0.00-17.00           H  
ATOM   1265  C   GLN    77     -10.811 -27.005 -29.483  0.00-17.00           C  
ATOM   1266  O   GLN    77      -9.844 -27.090 -30.220  0.00-17.00           O  
ATOM   1267  N   ARN    78     -10.754 -27.247 -28.205  0.00-17.00           N  
ATOM   1268  H   ARN    78     -11.635 -27.100 -27.647  0.00-17.00           H  
ATOM   1269  CA  ARN    78      -9.580 -27.801 -27.569  0.00-17.00           C  
ATOM   1270  HA  ARN    78      -9.092 -28.352 -28.392  0.00-17.00           H  
ATOM   1271  CB  ARN    78      -8.692 -26.726 -26.940  0.00-17.00           C  
ATOM   1272  HB2 ARN    78      -9.304 -26.275 -26.099  0.00-17.00           H  
ATOM   1273  HB3 ARN    78      -8.648 -25.990 -27.672  0.00-17.00           H  
ATOM   1274  CG  ARN    78      -7.289 -27.231 -26.450  0.00-17.00           C  
ATOM   1275  HG2 ARN    78      -7.125 -28.198 -27.008  0.00-17.00           H  
ATOM   1276  HG3 ARN    78      -7.214 -27.704 -25.479  0.00-17.00           H  
ATOM   1277  CD  ARN    78      -6.233 -26.175 -26.773  0.00-17.00           C  
ATOM   1278  HD2 ARN    78      -6.583 -25.148 -26.795  0.00-17.00           H  
ATOM   1279  HD3 ARN    78      -5.380 -25.995 -26.081  0.00-17.00           H  
ATOM   1280  NE  ARN    78      -5.690 -26.344 -28.146  0.00-17.00           N  
ATOM   1281  HE  ARN    78      -5.018 -27.116 -28.189  0.00-17.00           H  
ATOM   1282  CZ  ARN    78      -5.057 -25.261 -28.832  0.00-17.00           C  
ATOM   1283  NH1 ARN    78      -4.576 -24.208 -28.362  0.00-17.00           N  
ATOM   1284 HH11 ARN    78      -4.893 -23.975 -27.374  0.00-17.00           H  
ATOM   1285  NH2 ARN    78      -4.985 -25.589 -30.223  0.00-17.00           N  
ATOM   1286 HH21 ARN    78      -5.746 -25.227 -30.753  0.00-17.00           H  
ATOM   1287 HH22 ARN    78      -4.301 -24.962 -30.530  0.00-17.00           H  
ATOM   1288  C   ARN    78     -10.063 -28.861 -26.506  0.00-17.00           C  
ATOM   1289  O   ARN    78     -11.102 -28.708 -25.801  0.00-17.00           O  
ATOM   1290  N   SER    79      -9.264 -29.896 -26.366  0.00-17.00           N  
ATOM   1291  H   SER    79      -8.416 -29.893 -26.977  0.00-17.00           H  
ATOM   1292  CA  SER    79      -9.549 -30.981 -25.463  0.00-17.00           C  
ATOM   1293  HA  SER    79     -10.520 -30.956 -24.929  0.00-17.00           H  
ATOM   1294  CB  SER    79      -9.657 -32.345 -26.263  0.00-17.00           C  
ATOM   1295  HB2 SER    79      -9.800 -33.254 -25.673  0.00-17.00           H  
ATOM   1296  HB3 SER    79      -8.858 -32.529 -26.936  0.00-17.00           H  
ATOM   1297  OG  SER    79     -10.874 -32.454 -26.888  0.00-17.00           O  
ATOM   1298  HG  SER    79     -10.907 -33.184 -27.512  0.00-17.00           H  
ATOM   1299  C   SER    79      -8.510 -31.144 -24.438  0.00-17.00           C  
ATOM   1300  O   SER    79      -7.349 -31.153 -24.785  0.00-17.00           O  
ATOM   1301  N   TYR    80      -8.918 -31.422 -23.226  0.00-17.00           N  
ATOM   1302  H   TYR    80      -9.921 -31.454 -22.913  0.00-17.00           H  
ATOM   1303  CA  TYR    80      -8.011 -31.657 -22.100  0.00-17.00           C  
ATOM   1304  HA  TYR    80      -7.001 -31.822 -22.495  0.00-17.00           H  
ATOM   1305  CB  TYR    80      -8.245 -30.477 -21.135  0.00-17.00           C  
ATOM   1306  HB2 TYR    80      -7.747 -30.705 -20.139  0.00-17.00           H  
ATOM   1307  HB3 TYR    80      -9.299 -30.397 -20.868  0.00-17.00           H  
ATOM   1308  CG  TYR    80      -7.700 -29.197 -21.659  0.00-17.00           C  
ATOM   1309  CD1 TYR    80      -8.521 -28.297 -22.222  0.00-17.00           C  
ATOM   1310  HD1 TYR    80      -9.578 -28.562 -22.408  0.00-17.00           H  
ATOM   1311  CE1 TYR    80      -8.030 -27.068 -22.660  0.00-17.00           C  
ATOM   1312  HE1 TYR    80      -8.763 -26.392 -23.151  0.00-17.00           H  
ATOM   1313  CZ  TYR    80      -6.659 -26.773 -22.561  0.00-17.00           C  
ATOM   1314  OH  TYR    80      -6.254 -25.589 -23.188  0.00-17.00           O  
ATOM   1315  HH  TYR    80      -5.373 -25.332 -22.882  0.00-17.00           H  
ATOM   1316  CE2 TYR    80      -5.803 -27.712 -22.011  0.00-17.00           C  
ATOM   1317  HE2 TYR    80      -4.774 -27.459 -21.801  0.00-17.00           H  
ATOM   1318  CD2 TYR    80      -6.359 -28.888 -21.467  0.00-17.00           C  
ATOM   1319  HD2 TYR    80      -5.718 -29.580 -20.868  0.00-17.00           H  
ATOM   1320  C   TYR    80      -8.356 -32.957 -21.490  0.00-17.00           C  
ATOM   1321  O   TYR    80      -9.476 -33.287 -21.147  0.00-17.00           O  
ATOM   1322  N   ILE    81      -7.278 -33.695 -21.087  0.00-17.00           N  
ATOM   1323  H   ILE    81      -6.362 -33.282 -21.257  0.00-17.00           H  
ATOM   1324  CA  ILE    81      -7.339 -34.768 -20.085  0.00-17.00           C  
ATOM   1325  HA  ILE    81      -8.404 -35.054 -19.964  0.00-17.00           H  
ATOM   1326  CB  ILE    81      -6.708 -36.038 -20.585  0.00-17.00           C  
ATOM   1327  HB  ILE    81      -5.761 -35.780 -20.934  0.00-17.00           H  
ATOM   1328  CG2 ILE    81      -6.732 -37.219 -19.659  0.00-17.00           C  
ATOM   1329 HG21 ILE    81      -6.039 -36.934 -18.847  0.00-17.00           H  
ATOM   1330 HG22 ILE    81      -7.749 -37.450 -19.224  0.00-17.00           H  
ATOM   1331 HG23 ILE    81      -6.294 -38.156 -20.080  0.00-17.00           H  
ATOM   1332  CG1 ILE    81      -7.449 -36.443 -21.936  0.00-17.00           C  
ATOM   1333 HG12 ILE    81      -8.423 -36.765 -21.679  0.00-17.00           H  
ATOM   1334 HG13 ILE    81      -7.551 -35.563 -22.575  0.00-17.00           H  
ATOM   1335  CD1 ILE    81      -6.715 -37.548 -22.772  0.00-17.00           C  
ATOM   1336 HD11 ILE    81      -6.545 -38.494 -22.144  0.00-17.00           H  
ATOM   1337 HD12 ILE    81      -5.671 -37.249 -22.894  0.00-17.00           H  
ATOM   1338 HD13 ILE    81      -7.263 -37.698 -23.735  0.00-17.00           H  
ATOM   1339  C   ILE    81      -6.827 -34.225 -18.766  0.00-17.00           C  
ATOM   1340  O   ILE    81      -5.733 -33.658 -18.706  0.00-17.00           O  
ATOM   1341  N   LEU    82      -7.649 -34.491 -17.731  0.00-17.00           N  
ATOM   1342  H   LEU    82      -8.433 -35.060 -17.820  0.00-17.00           H  
ATOM   1343  CA  LEU    82      -7.397 -34.095 -16.344  0.00-17.00           C  
ATOM   1344  HA  LEU    82      -6.406 -33.656 -16.215  0.00-17.00           H  
ATOM   1345  CB  LEU    82      -8.402 -33.049 -15.799  0.00-17.00           C  
ATOM   1346  HB2 LEU    82      -8.819 -33.279 -14.762  0.00-17.00           H  
ATOM   1347  HB3 LEU    82      -9.234 -32.967 -16.525  0.00-17.00           H  
ATOM   1348  CG  LEU    82      -7.887 -31.610 -15.855  0.00-17.00           C  
ATOM   1349  HG  LEU    82      -6.886 -31.642 -15.420  0.00-17.00           H  
ATOM   1350  CD1 LEU    82      -7.868 -30.931 -17.245  0.00-17.00           C  
ATOM   1351 HD11 LEU    82      -8.869 -30.876 -17.745  0.00-17.00           H  
ATOM   1352 HD12 LEU    82      -7.228 -31.511 -17.915  0.00-17.00           H  
ATOM   1353 HD13 LEU    82      -7.441 -29.898 -17.097  0.00-17.00           H  
ATOM   1354  CD2 LEU    82      -8.708 -30.855 -14.769  0.00-17.00           C  
ATOM   1355 HD21 LEU    82      -9.733 -31.111 -14.806  0.00-17.00           H  
ATOM   1356 HD22 LEU    82      -8.287 -31.179 -13.756  0.00-17.00           H  
ATOM   1357 HD23 LEU    82      -8.653 -29.755 -14.780  0.00-17.00           H  
ATOM   1358  C   LEU    82      -7.460 -35.366 -15.507  0.00-17.00           C  
ATOM   1359  O   LEU    82      -8.529 -36.024 -15.608  0.00-17.00           O  
ATOM   1360  N   THR    83      -6.338 -35.700 -14.848  0.00-17.00           N  
ATOM   1361  H   THR    83      -5.596 -35.078 -15.115  0.00-17.00           H  
ATOM   1362  CA  THR    83      -6.091 -36.949 -14.181  0.00-17.00           C  
ATOM   1363  HA  THR    83      -7.011 -37.371 -13.830  0.00-17.00           H  
ATOM   1364  CB  THR    83      -5.287 -37.941 -15.080  0.00-17.00           C  
ATOM   1365  HB  THR    83      -5.763 -38.075 -16.060  0.00-17.00           H  
ATOM   1366  CG2 THR    83      -3.837 -37.470 -15.474  0.00-17.00           C  
ATOM   1367 HG21 THR    83      -3.179 -38.227 -15.917  0.00-17.00           H  
ATOM   1368 HG22 THR    83      -4.003 -36.620 -16.234  0.00-17.00           H  
ATOM   1369 HG23 THR    83      -3.442 -37.069 -14.569  0.00-17.00           H  
ATOM   1370  OG1 THR    83      -5.210 -39.180 -14.456  0.00-17.00           O  
ATOM   1371  HG1 THR    83      -4.745 -39.732 -15.095  0.00-17.00           H  
ATOM   1372  C   THR    83      -5.318 -36.627 -12.879  0.00-17.00           C  
ATOM   1373  O   THR    83      -4.810 -35.525 -12.740  0.00-17.00           O  
ATOM   1374  N   GLN    84      -5.252 -37.570 -11.939  0.00-17.00           N  
ATOM   1375  H   GLN    84      -5.674 -38.393 -12.266  0.00-17.00           H  
ATOM   1376  CA  GLN    84      -4.506 -37.495 -10.691  0.00-17.00           C  
ATOM   1377  HA  GLN    84      -4.555 -36.428 -10.373  0.00-17.00           H  
ATOM   1378  CB  GLN    84      -5.057 -38.449  -9.687  0.00-17.00           C  
ATOM   1379  HB2 GLN    84      -6.076 -38.353  -9.860  0.00-17.00           H  
ATOM   1380  HB3 GLN    84      -4.917 -38.115  -8.680  0.00-17.00           H  
ATOM   1381  CG  GLN    84      -4.669 -39.944  -9.882  0.00-17.00           C  
ATOM   1382  HG2 GLN    84      -3.574 -40.104  -9.789  0.00-17.00           H  
ATOM   1383  HG3 GLN    84      -4.893 -40.222 -10.964  0.00-17.00           H  
ATOM   1384  CD  GLN    84      -5.447 -40.876  -9.046  0.00-17.00           C  
ATOM   1385  OE1 GLN    84      -6.174 -40.491  -8.109  0.00-17.00           O  
ATOM   1386  NE2 GLN    84      -5.218 -42.167  -9.275  0.00-17.00           N  
ATOM   1387 HE21 GLN    84      -5.730 -42.921  -8.759  0.00-17.00           H  
ATOM   1388 HE22 GLN    84      -4.512 -42.431  -9.950  0.00-17.00           H  
ATOM   1389  C   GLN    84      -2.993 -37.654 -10.898  0.00-17.00           C  
ATOM   1390  O   GLN    84      -2.530 -37.995 -11.964  0.00-17.00           O  
ATOM   1391  N   GLY    85      -2.212 -37.511  -9.808  0.00-17.00           N  
ATOM   1392  H   GLY    85      -2.644 -37.443  -8.903  0.00-17.00           H  
ATOM   1393  CA  GLY    85      -0.850 -37.758  -9.774  0.00-17.00           C  
ATOM   1394  HA2 GLY    85      -0.234 -37.420 -10.608  0.00-17.00           H  
ATOM   1395  HA3 GLY    85      -0.359 -37.250  -8.898  0.00-17.00           H  
ATOM   1396  C   GLY    85      -0.747 -39.258  -9.496  0.00-17.00           C  
ATOM   1397  O   GLY    85      -1.326 -39.608  -8.505  0.00-17.00           O  
ATOM   1398  N   PRO    86      -0.176 -40.017 -10.491  0.00-17.00           N  
ATOM   1399  CD  PRO    86       0.651 -39.621 -11.668  0.00-17.00           C  
ATOM   1400  HD2 PRO    86       1.425 -38.858 -11.580  0.00-17.00           H  
ATOM   1401  HD3 PRO    86      -0.158 -39.288 -12.362  0.00-17.00           H  
ATOM   1402  CG  PRO    86       1.429 -40.844 -12.046  0.00-17.00           C  
ATOM   1403  HG2 PRO    86       1.724 -40.845 -13.104  0.00-17.00           H  
ATOM   1404  HG3 PRO    86       2.317 -40.906 -11.371  0.00-17.00           H  
ATOM   1405  CB  PRO    86       0.500 -41.998 -11.692  0.00-17.00           C  
ATOM   1406  HB2 PRO    86       1.006 -42.966 -11.577  0.00-17.00           H  
ATOM   1407  HB3 PRO    86      -0.240 -42.228 -12.471  0.00-17.00           H  
ATOM   1408  CA  PRO    86      -0.222 -41.541 -10.447  0.00-17.00           C  
ATOM   1409  HA  PRO    86      -1.295 -41.790 -10.545  0.00-17.00           H  
ATOM   1410  C   PRO    86       0.345 -42.227  -9.188  0.00-17.00           C  
ATOM   1411  O   PRO    86       1.139 -41.541  -8.524  0.00-17.00           O  
ATOM   1412  N   LEU    87      -0.057 -43.463  -8.905  0.00-17.00           N  
ATOM   1413  H   LEU    87      -0.486 -43.967  -9.660  0.00-17.00           H  
ATOM   1414  CA  LEU    87       0.449 -44.230  -7.858  0.00-17.00           C  
ATOM   1415  HA  LEU    87       1.035 -43.631  -7.184  0.00-17.00           H  
ATOM   1416  CB  LEU    87      -0.684 -44.909  -7.017  0.00-17.00           C  
ATOM   1417  HB2 LEU    87      -0.251 -45.390  -6.213  0.00-17.00           H  
ATOM   1418  HB3 LEU    87      -1.142 -45.830  -7.470  0.00-17.00           H  
ATOM   1419  CG  LEU    87      -1.874 -44.057  -6.585  0.00-17.00           C  
ATOM   1420  HG  LEU    87      -1.424 -43.091  -6.337  0.00-17.00           H  
ATOM   1421  CD1 LEU    87      -3.038 -43.965  -7.632  0.00-17.00           C  
ATOM   1422 HD11 LEU    87      -2.769 -43.582  -8.660  0.00-17.00           H  
ATOM   1423 HD12 LEU    87      -3.686 -44.856  -7.671  0.00-17.00           H  
ATOM   1424 HD13 LEU    87      -3.786 -43.345  -7.205  0.00-17.00           H  
ATOM   1425  CD2 LEU    87      -2.448 -44.624  -5.258  0.00-17.00           C  
ATOM   1426 HD21 LEU    87      -3.434 -44.140  -5.012  0.00-17.00           H  
ATOM   1427 HD22 LEU    87      -1.832 -44.289  -4.389  0.00-17.00           H  
ATOM   1428 HD23 LEU    87      -2.572 -45.736  -5.183  0.00-17.00           H  
ATOM   1429  C   LEU    87       1.417 -45.289  -8.442  0.00-17.00           C  
ATOM   1430  O   LEU    87       1.383 -45.547  -9.654  0.00-17.00           O  
ATOM   1431  N   PRO    88       2.312 -45.898  -7.603  0.00-17.00           N  
ATOM   1432  CD  PRO    88       2.641 -45.564  -6.195  0.00-17.00           C  
ATOM   1433  HD2 PRO    88       3.039 -44.552  -6.180  0.00-17.00           H  
ATOM   1434  HD3 PRO    88       1.789 -45.629  -5.579  0.00-17.00           H  
ATOM   1435  CG  PRO    88       3.862 -46.514  -5.802  0.00-17.00           C  
ATOM   1436  HG2 PRO    88       4.801 -46.076  -5.944  0.00-17.00           H  
ATOM   1437  HG3 PRO    88       3.683 -46.770  -4.785  0.00-17.00           H  
ATOM   1438  CB  PRO    88       3.768 -47.681  -6.748  0.00-17.00           C  
ATOM   1439  HB2 PRO    88       4.803 -48.151  -6.825  0.00-17.00           H  
ATOM   1440  HB3 PRO    88       3.106 -48.509  -6.478  0.00-17.00           H  
ATOM   1441  CA  PRO    88       3.234 -46.993  -8.045  0.00-17.00           C  
ATOM   1442  HA  PRO    88       4.170 -46.626  -8.507  0.00-17.00           H  
ATOM   1443  C   PRO    88       2.670 -48.073  -9.064  0.00-17.00           C  
ATOM   1444  O   PRO    88       3.266 -48.541 -10.067  0.00-17.00           O  
ATOM   1445  N   ASN    89       1.393 -48.423  -8.799  0.00-17.00           N  
ATOM   1446  H   ASN    89       0.940 -48.025  -7.931  0.00-17.00           H  
ATOM   1447  CA  ASN    89       0.548 -49.287  -9.624  0.00-17.00           C  
ATOM   1448  HA  ASN    89       1.248 -50.089  -9.898  0.00-17.00           H  
ATOM   1449  CB  ASN    89      -0.494 -49.992  -8.651  0.00-17.00           C  
ATOM   1450  HB2 ASN    89       0.075 -50.618  -7.979  0.00-17.00           H  
ATOM   1451  HB3 ASN    89      -0.997 -50.705  -9.203  0.00-17.00           H  
ATOM   1452  CG  ASN    89      -1.393 -49.190  -7.701  0.00-17.00           C  
ATOM   1453  OD1 ASN    89      -1.005 -48.580  -6.726  0.00-17.00           O  
ATOM   1454  ND2 ASN    89      -2.673 -49.206  -7.953  0.00-17.00           N  
ATOM   1455 HD21 ASN    89      -2.984 -49.774  -8.744  0.00-17.00           H  
ATOM   1456 HD22 ASN    89      -3.410 -48.850  -7.258  0.00-17.00           H  
ATOM   1457  C   ASN    89      -0.120 -48.730 -10.878  0.00-17.00           C  
ATOM   1458  O   ASN    89      -0.690 -49.531 -11.635  0.00-17.00           O  
ATOM   1459  N   THR    90      -0.350 -47.410 -11.081  0.00-17.00           N  
ATOM   1460  H   THR    90       0.093 -46.774 -10.388  0.00-17.00           H  
ATOM   1461  CA  THR    90      -1.187 -46.799 -12.137  0.00-17.00           C  
ATOM   1462  HA  THR    90      -1.610 -47.556 -12.777  0.00-17.00           H  
ATOM   1463  CB  THR    90      -2.394 -45.937 -11.537  0.00-17.00           C  
ATOM   1464  HB  THR    90      -2.926 -45.486 -12.406  0.00-17.00           H  
ATOM   1465  CG2 THR    90      -3.302 -46.873 -10.858  0.00-17.00           C  
ATOM   1466 HG21 THR    90      -4.120 -46.278 -10.379  0.00-17.00           H  
ATOM   1467 HG22 THR    90      -2.830 -47.378 -10.011  0.00-17.00           H  
ATOM   1468 HG23 THR    90      -3.770 -47.499 -11.618  0.00-17.00           H  
ATOM   1469  OG1 THR    90      -2.044 -44.859 -10.702  0.00-17.00           O  
ATOM   1470  HG1 THR    90      -2.614 -44.097 -10.998  0.00-17.00           H  
ATOM   1471  C   THR    90      -0.258 -46.009 -13.125  0.00-17.00           C  
ATOM   1472  O   THR    90      -0.734 -45.195 -13.865  0.00-17.00           O  
ATOM   1473  N   CYS    91       1.084 -46.275 -13.138  0.00-17.00           N  
ATOM   1474  H   CYS    91       1.401 -47.103 -12.760  0.00-17.00           H  
ATOM   1475  CA  CYS    91       2.072 -45.633 -13.861  0.00-17.00           C  
ATOM   1476  HA  CYS    91       1.850 -44.571 -13.974  0.00-17.00           H  
ATOM   1477  CB  CYS    91       3.505 -45.687 -13.145  0.00-17.00           C  
ATOM   1478  HB2 CYS    91       4.215 -45.301 -13.809  0.00-17.00           H  
ATOM   1479  HB3 CYS    91       3.939 -46.640 -13.126  0.00-17.00           H  
ATOM   1480  SG  CYS    91       3.526 -44.639 -11.782  0.00-17.00           S  
ATOM   1481  HG  CYS    91       2.736 -45.418 -11.053  0.00-17.00           H  
ATOM   1482  C   CYS    91       2.043 -46.237 -15.270  0.00-17.00           C  
ATOM   1483  O   CYS    91       2.121 -45.531 -16.276  0.00-17.00           O  
ATOM   1484  N   GLY    92       2.076 -47.579 -15.408  0.00-17.00           N  
ATOM   1485  H   GLY    92       1.964 -48.133 -14.542  0.00-17.00           H  
ATOM   1486  CA  GLY    92       1.936 -48.314 -16.608  0.00-17.00           C  
ATOM   1487  HA2 GLY    92       2.838 -48.093 -17.205  0.00-17.00           H  
ATOM   1488  HA3 GLY    92       2.007 -49.321 -16.527  0.00-17.00           H  
ATOM   1489  C   GLY    92       0.651 -47.924 -17.359  0.00-17.00           C  
ATOM   1490  O   GLY    92       0.650 -47.682 -18.546  0.00-17.00           O  
ATOM   1491  N   HIE    93      -0.487 -47.858 -16.642  0.00-17.00           N  
ATOM   1492  H   HIE    93      -0.432 -48.199 -15.709  0.00-17.00           H  
ATOM   1493  CA  HIE    93      -1.806 -47.236 -17.089  0.00-17.00           C  
ATOM   1494  HA  HIE    93      -2.055 -47.922 -17.914  0.00-17.00           H  
ATOM   1495  CB  HIE    93      -2.872 -47.406 -16.009  0.00-17.00           C  
ATOM   1496  HB2 HIE    93      -2.653 -46.930 -15.138  0.00-17.00           H  
ATOM   1497  HB3 HIE    93      -3.824 -47.058 -16.463  0.00-17.00           H  
ATOM   1498  CG  HIE    93      -3.083 -48.863 -15.563  0.00-17.00           C  
ATOM   1499  ND1 HIE    93      -3.313 -49.177 -14.206  0.00-17.00           N  
ATOM   1500  CE1 HIE    93      -3.380 -50.507 -14.092  0.00-17.00           C  
ATOM   1501  HE1 HIE    93      -3.680 -51.098 -13.268  0.00-17.00           H  
ATOM   1502  NE2 HIE    93      -3.034 -51.041 -15.247  0.00-17.00           N  
ATOM   1503  HE2 HIE    93      -3.033 -52.096 -15.416  0.00-17.00           H  
ATOM   1504  CD2 HIE    93      -2.910 -50.057 -16.294  0.00-17.00           C  
ATOM   1505  HD2 HIE    93      -2.761 -50.295 -17.345  0.00-17.00           H  
ATOM   1506  C   HIE    93      -1.643 -45.770 -17.527  0.00-17.00           C  
ATOM   1507  O   HIE    93      -1.992 -45.460 -18.684  0.00-17.00           O  
ATOM   1508  N   PHE    94      -1.051 -44.878 -16.715  0.00-17.00           N  
ATOM   1509  H   PHE    94      -0.827 -45.347 -15.825  0.00-17.00           H  
ATOM   1510  CA  PHE    94      -0.664 -43.484 -17.010  0.00-17.00           C  
ATOM   1511  HA  PHE    94      -1.509 -42.804 -17.083  0.00-17.00           H  
ATOM   1512  CB  PHE    94       0.348 -42.866 -16.067  0.00-17.00           C  
ATOM   1513  HB2 PHE    94       1.359 -43.336 -16.171  0.00-17.00           H  
ATOM   1514  HB3 PHE    94       0.084 -43.004 -15.009  0.00-17.00           H  
ATOM   1515  CG  PHE    94       0.566 -41.393 -16.232  0.00-17.00           C  
ATOM   1516  CD1 PHE    94       1.545 -40.954 -17.130  0.00-17.00           C  
ATOM   1517  HD1 PHE    94       2.002 -41.714 -17.791  0.00-17.00           H  
ATOM   1518  CE1 PHE    94       1.973 -39.623 -17.142  0.00-17.00           C  
ATOM   1519  HE1 PHE    94       2.777 -39.291 -17.772  0.00-17.00           H  
ATOM   1520  CZ  PHE    94       1.319 -38.701 -16.307  0.00-17.00           C  
ATOM   1521  HZ  PHE    94       1.602 -37.667 -16.460  0.00-17.00           H  
ATOM   1522  CE2 PHE    94       0.314 -39.159 -15.429  0.00-17.00           C  
ATOM   1523  HE2 PHE    94      -0.208 -38.476 -14.712  0.00-17.00           H  
ATOM   1524  CD2 PHE    94      -0.088 -40.505 -15.386  0.00-17.00           C  
ATOM   1525  HD2 PHE    94      -0.862 -40.820 -14.730  0.00-17.00           H  
ATOM   1526  C   PHE    94      -0.052 -43.485 -18.473  0.00-17.00           C  
ATOM   1527  O   PHE    94      -0.536 -42.798 -19.391  0.00-17.00           O  
ATOM   1528  N   TRP    95       0.974 -44.251 -18.762  0.00-17.00           N  
ATOM   1529  H   TRP    95       1.383 -44.635 -17.952  0.00-17.00           H  
ATOM   1530  CA  TRP    95       1.739 -44.344 -20.004  0.00-17.00           C  
ATOM   1531  HA  TRP    95       1.829 -43.262 -20.332  0.00-17.00           H  
ATOM   1532  CB  TRP    95       3.180 -44.745 -19.789  0.00-17.00           C  
ATOM   1533  HB2 TRP    95       3.294 -45.586 -19.155  0.00-17.00           H  
ATOM   1534  HB3 TRP    95       3.639 -45.084 -20.687  0.00-17.00           H  
ATOM   1535  CG  TRP    95       4.016 -43.707 -19.079  0.00-17.00           C  
ATOM   1536  CD1 TRP    95       4.566 -43.851 -17.878  0.00-17.00           C  
ATOM   1537  HD1 TRP    95       4.457 -44.760 -17.292  0.00-17.00           H  
ATOM   1538  NE1 TRP    95       5.279 -42.713 -17.506  0.00-17.00           N  
ATOM   1539  HE1 TRP    95       5.847 -42.710 -16.654  0.00-17.00           H  
ATOM   1540  CE2 TRP    95       5.075 -41.707 -18.392  0.00-17.00           C  
ATOM   1541  CZ2 TRP    95       5.514 -40.400 -18.546  0.00-17.00           C  
ATOM   1542  HZ2 TRP    95       6.085 -39.923 -17.763  0.00-17.00           H  
ATOM   1543  CH2 TRP    95       5.240 -39.678 -19.669  0.00-17.00           C  
ATOM   1544  HH2 TRP    95       5.558 -38.691 -19.854  0.00-17.00           H  
ATOM   1545  CZ3 TRP    95       4.511 -40.252 -20.693  0.00-17.00           C  
ATOM   1546  HZ3 TRP    95       4.276 -39.703 -21.620  0.00-17.00           H  
ATOM   1547  CE3 TRP    95       4.041 -41.570 -20.598  0.00-17.00           C  
ATOM   1548  HE3 TRP    95       3.494 -42.017 -21.476  0.00-17.00           H  
ATOM   1549  CD2 TRP    95       4.320 -42.309 -19.438  0.00-17.00           C  
ATOM   1550  C   TRP    95       0.970 -44.992 -21.129  0.00-17.00           C  
ATOM   1551  O   TRP    95       1.087 -44.522 -22.265  0.00-17.00           O  
ATOM   1552  N   GLH    96       0.175 -45.994 -20.826  0.00-17.00           N  
ATOM   1553  H   GLH    96       0.094 -46.298 -19.820  0.00-17.00           H  
ATOM   1554  CA  GLH    96      -0.785 -46.599 -21.754  0.00-17.00           C  
ATOM   1555  HA  GLH    96      -0.211 -46.888 -22.648  0.00-17.00           H  
ATOM   1556  CB  GLH    96      -1.405 -47.898 -21.207  0.00-17.00           C  
ATOM   1557  HB2 GLH    96      -1.818 -47.583 -20.240  0.00-17.00           H  
ATOM   1558  HB3 GLH    96      -0.703 -48.743 -21.106  0.00-17.00           H  
ATOM   1559  CG  GLH    96      -2.422 -48.441 -22.265  0.00-17.00           C  
ATOM   1560  HG2 GLH    96      -3.090 -47.592 -22.618  0.00-17.00           H  
ATOM   1561  HG3 GLH    96      -1.931 -48.921 -23.076  0.00-17.00           H  
ATOM   1562  CD  GLH    96      -3.333 -49.492 -21.679  0.00-17.00           C  
ATOM   1563  OE1 GLH    96      -3.156 -49.837 -20.401  0.00-17.00           O  
ATOM   1564  OE2 GLH    96      -4.278 -49.964 -22.279  0.00-17.00           O  
ATOM   1565  HE1 GLH    96      -3.769 -50.524 -20.208  0.00-17.00           H  
ATOM   1566  C   GLH    96      -1.817 -45.633 -22.308  0.00-17.00           C  
ATOM   1567  O   GLH    96      -1.979 -45.517 -23.509  0.00-17.00           O  
ATOM   1568  N   MET    97      -2.410 -44.886 -21.323  0.00-17.00           N  
ATOM   1569  H   MET    97      -2.340 -45.178 -20.340  0.00-17.00           H  
ATOM   1570  CA  MET    97      -3.285 -43.841 -21.620  0.00-17.00           C  
ATOM   1571  HA  MET    97      -4.180 -44.330 -22.095  0.00-17.00           H  
ATOM   1572  CB  MET    97      -3.602 -43.272 -20.214  0.00-17.00           C  
ATOM   1573  HB2 MET    97      -2.798 -42.821 -19.667  0.00-17.00           H  
ATOM   1574  HB3 MET    97      -3.824 -44.103 -19.567  0.00-17.00           H  
ATOM   1575  CG  MET    97      -4.844 -42.393 -20.199  0.00-17.00           C  
ATOM   1576  HG2 MET    97      -4.911 -41.826 -21.091  0.00-17.00           H  
ATOM   1577  HG3 MET    97      -5.728 -43.009 -20.266  0.00-17.00           H  
ATOM   1578  SD  MET    97      -4.852 -41.166 -18.866  0.00-17.00           S  
ATOM   1579  CE  MET    97      -3.773 -39.844 -19.529  0.00-17.00           C  
ATOM   1580  HE1 MET    97      -3.681 -39.110 -18.645  0.00-17.00           H  
ATOM   1581  HE2 MET    97      -2.748 -40.124 -19.809  0.00-17.00           H  
ATOM   1582  HE3 MET    97      -4.377 -39.414 -20.395  0.00-17.00           H  
ATOM   1583  C   MET    97      -2.672 -42.778 -22.617  0.00-17.00           C  
ATOM   1584  O   MET    97      -3.282 -42.425 -23.685  0.00-17.00           O  
ATOM   1585  N   VAL    98      -1.468 -42.174 -22.253  0.00-17.00           N  
ATOM   1586  H   VAL    98      -0.941 -42.589 -21.472  0.00-17.00           H  
ATOM   1587  CA  VAL    98      -0.719 -41.277 -23.101  0.00-17.00           C  
ATOM   1588  HA  VAL    98      -1.179 -40.349 -23.218  0.00-17.00           H  
ATOM   1589  CB  VAL    98       0.638 -40.909 -22.425  0.00-17.00           C  
ATOM   1590  HB  VAL    98       1.045 -41.855 -21.996  0.00-17.00           H  
ATOM   1591  CG1 VAL    98       1.727 -40.291 -23.349  0.00-17.00           C  
ATOM   1592 HG11 VAL    98       1.330 -39.303 -23.758  0.00-17.00           H  
ATOM   1593 HG12 VAL    98       1.857 -40.706 -24.374  0.00-17.00           H  
ATOM   1594 HG13 VAL    98       2.623 -40.133 -22.869  0.00-17.00           H  
ATOM   1595  CG2 VAL    98       0.416 -39.949 -21.260  0.00-17.00           C  
ATOM   1596 HG21 VAL    98      -0.015 -39.054 -21.626  0.00-17.00           H  
ATOM   1597 HG22 VAL    98      -0.222 -40.391 -20.469  0.00-17.00           H  
ATOM   1598 HG23 VAL    98       1.376 -39.637 -20.748  0.00-17.00           H  
ATOM   1599  C   VAL    98      -0.512 -41.785 -24.616  0.00-17.00           C  
ATOM   1600  O   VAL    98      -0.750 -41.065 -25.595  0.00-17.00           O  
ATOM   1601  N   TRP    99      -0.152 -43.026 -24.794  0.00-17.00           N  
ATOM   1602  H   TRP    99      -0.161 -43.607 -23.988  0.00-17.00           H  
ATOM   1603  CA  TRP    99       0.081 -43.768 -26.051  0.00-17.00           C  
ATOM   1604  HA  TRP    99       0.762 -43.155 -26.597  0.00-17.00           H  
ATOM   1605  CB  TRP    99       0.671 -45.134 -25.838  0.00-17.00           C  
ATOM   1606  HB2 TRP    99       1.608 -45.053 -25.222  0.00-17.00           H  
ATOM   1607  HB3 TRP    99       0.045 -45.872 -25.322  0.00-17.00           H  
ATOM   1608  CG  TRP    99       1.005 -45.705 -27.195  0.00-17.00           C  
ATOM   1609  CD1 TRP    99       0.228 -46.533 -27.895  0.00-17.00           C  
ATOM   1610  HD1 TRP    99      -0.654 -46.953 -27.460  0.00-17.00           H  
ATOM   1611  NE1 TRP    99       0.755 -46.738 -29.151  0.00-17.00           N  
ATOM   1612  HE1 TRP    99       0.153 -46.959 -29.943  0.00-17.00           H  
ATOM   1613  CE2 TRP    99       2.061 -46.298 -29.157  0.00-17.00           C  
ATOM   1614  CZ2 TRP    99       2.992 -46.351 -30.133  0.00-17.00           C  
ATOM   1615  HZ2 TRP    99       2.740 -46.767 -31.130  0.00-17.00           H  
ATOM   1616  CH2 TRP    99       4.199 -45.685 -29.885  0.00-17.00           C  
ATOM   1617  HH2 TRP    99       4.909 -45.640 -30.636  0.00-17.00           H  
ATOM   1618  CZ3 TRP    99       4.406 -45.027 -28.729  0.00-17.00           C  
ATOM   1619  HZ3 TRP    99       5.352 -44.465 -28.607  0.00-17.00           H  
ATOM   1620  CE3 TRP    99       3.425 -44.966 -27.718  0.00-17.00           C  
ATOM   1621  HE3 TRP    99       3.641 -44.580 -26.725  0.00-17.00           H  
ATOM   1622  CD2 TRP    99       2.188 -45.565 -27.945  0.00-17.00           C  
ATOM   1623  C   TRP    99      -1.168 -43.921 -26.853  0.00-17.00           C  
ATOM   1624  O   TRP    99      -1.261 -43.492 -27.952  0.00-17.00           O  
ATOM   1625  N   GLH   100      -2.249 -44.356 -26.168  0.00-17.00           N  
ATOM   1626  H   GLH   100      -2.207 -44.381 -25.153  0.00-17.00           H  
ATOM   1627  CA  GLH   100      -3.501 -44.746 -26.882  0.00-17.00           C  
ATOM   1628  HA  GLH   100      -3.176 -45.187 -27.822  0.00-17.00           H  
ATOM   1629  CB  GLH   100      -4.393 -45.693 -26.077  0.00-17.00           C  
ATOM   1630  HB2 GLH   100      -4.535 -45.175 -25.115  0.00-17.00           H  
ATOM   1631  HB3 GLH   100      -5.364 -45.710 -26.483  0.00-17.00           H  
ATOM   1632  CG  GLH   100      -3.881 -47.123 -25.973  0.00-17.00           C  
ATOM   1633  HG2 GLH   100      -4.062 -47.632 -26.904  0.00-17.00           H  
ATOM   1634  HG3 GLH   100      -2.783 -47.092 -25.945  0.00-17.00           H  
ATOM   1635  CD  GLH   100      -4.241 -47.962 -24.745  0.00-17.00           C  
ATOM   1636  OE1 GLH   100      -5.193 -47.397 -24.020  0.00-17.00           O  
ATOM   1637  OE2 GLH   100      -3.822 -49.125 -24.723  0.00-17.00           O  
ATOM   1638  HE1 GLH   100      -5.807 -46.768 -24.394  0.00-17.00           H  
ATOM   1639  C   GLH   100      -4.267 -43.489 -27.241  0.00-17.00           C  
ATOM   1640  O   GLH   100      -4.927 -43.405 -28.239  0.00-17.00           O  
ATOM   1641  N   GLN   101      -4.161 -42.406 -26.441  0.00-17.00           N  
ATOM   1642  H   GLN   101      -3.697 -42.571 -25.538  0.00-17.00           H  
ATOM   1643  CA  GLN   101      -4.802 -41.197 -26.780  0.00-17.00           C  
ATOM   1644  HA  GLN   101      -5.636 -41.563 -27.331  0.00-17.00           H  
ATOM   1645  CB  GLN   101      -5.162 -40.374 -25.518  0.00-17.00           C  
ATOM   1646  HB2 GLN   101      -5.493 -39.461 -25.971  0.00-17.00           H  
ATOM   1647  HB3 GLN   101      -4.296 -40.040 -24.852  0.00-17.00           H  
ATOM   1648  CG  GLN   101      -6.256 -40.953 -24.590  0.00-17.00           C  
ATOM   1649  HG2 GLN   101      -6.428 -40.360 -23.662  0.00-17.00           H  
ATOM   1650  HG3 GLN   101      -5.852 -41.871 -24.118  0.00-17.00           H  
ATOM   1651  CD  GLN   101      -7.552 -41.395 -25.297  0.00-17.00           C  
ATOM   1652  OE1 GLN   101      -7.965 -42.479 -24.984  0.00-17.00           O  
ATOM   1653  NE2 GLN   101      -8.157 -40.591 -26.085  0.00-17.00           N  
ATOM   1654 HE21 GLN   101      -7.655 -39.832 -26.568  0.00-17.00           H  
ATOM   1655 HE22 GLN   101      -9.097 -40.848 -26.225  0.00-17.00           H  
ATOM   1656  C   GLN   101      -3.994 -40.284 -27.790  0.00-17.00           C  
ATOM   1657  O   GLN   101      -4.460 -39.308 -28.352  0.00-17.00           O  
ATOM   1658  N   LYN   102      -2.702 -40.566 -27.926  0.00-17.00           N  
ATOM   1659  H   LYN   102      -2.327 -41.388 -27.440  0.00-17.00           H  
ATOM   1660  CA  LYN   102      -1.862 -39.910 -28.908  0.00-17.00           C  
ATOM   1661  HA  LYN   102      -0.977 -40.528 -29.122  0.00-17.00           H  
ATOM   1662  CB  LYN   102      -2.581 -39.792 -30.287  0.00-17.00           C  
ATOM   1663  HB2 LYN   102      -2.087 -39.039 -30.914  0.00-17.00           H  
ATOM   1664  HB3 LYN   102      -3.601 -39.466 -30.196  0.00-17.00           H  
ATOM   1665  CG  LYN   102      -2.654 -41.170 -30.973  0.00-17.00           C  
ATOM   1666  HG2 LYN   102      -3.235 -41.893 -30.368  0.00-17.00           H  
ATOM   1667  HG3 LYN   102      -1.679 -41.564 -31.180  0.00-17.00           H  
ATOM   1668  CD  LYN   102      -3.395 -41.011 -32.314  0.00-17.00           C  
ATOM   1669  HD2 LYN   102      -2.973 -40.220 -32.945  0.00-17.00           H  
ATOM   1670  HD3 LYN   102      -4.461 -40.777 -32.165  0.00-17.00           H  
ATOM   1671  CE  LYN   102      -3.401 -42.340 -33.084  0.00-17.00           C  
ATOM   1672  HE2 LYN   102      -2.379 -42.682 -33.188  0.00-17.00           H  
ATOM   1673  HE3 LYN   102      -3.848 -42.101 -34.054  0.00-17.00           H  
ATOM   1674  NZ  LYN   102      -4.181 -43.424 -32.438  0.00-17.00           N  
ATOM   1675  HZ1 LYN   102      -4.060 -44.298 -32.915  0.00-17.00           H  
ATOM   1676  HZ2 LYN   102      -5.181 -43.185 -32.524  0.00-17.00           H  
ATOM   1677  C   LYN   102      -1.342 -38.560 -28.436  0.00-17.00           C  
ATOM   1678  O   LYN   102      -1.148 -37.604 -29.221  0.00-17.00           O  
ATOM   1679  N   SER   103      -1.236 -38.422 -27.129  0.00-17.00           N  
ATOM   1680  H   SER   103      -1.271 -39.331 -26.614  0.00-17.00           H  
ATOM   1681  CA  SER   103      -0.857 -37.231 -26.454  0.00-17.00           C  
ATOM   1682  HA  SER   103      -1.475 -36.409 -26.803  0.00-17.00           H  
ATOM   1683  CB  SER   103      -1.185 -37.441 -25.004  0.00-17.00           C  
ATOM   1684  HB2 SER   103      -0.613 -38.202 -24.476  0.00-17.00           H  
ATOM   1685  HB3 SER   103      -0.868 -36.533 -24.508  0.00-17.00           H  
ATOM   1686  OG  SER   103      -2.590 -37.557 -24.662  0.00-17.00           O  
ATOM   1687  HG  SER   103      -2.981 -36.666 -24.732  0.00-17.00           H  
ATOM   1688  C   SER   103       0.645 -36.898 -26.747  0.00-17.00           C  
ATOM   1689  O   SER   103       1.494 -37.809 -26.529  0.00-17.00           O  
ATOM   1690  N   ARN   104       0.928 -35.604 -27.051  0.00-17.00           N  
ATOM   1691  H   ARN   104       0.152 -34.918 -27.087  0.00-17.00           H  
ATOM   1692  CA  ARN   104       2.282 -35.061 -27.229  0.00-17.00           C  
ATOM   1693  HA  ARN   104       2.839 -35.850 -27.503  0.00-17.00           H  
ATOM   1694  CB  ARN   104       2.379 -34.035 -28.449  0.00-17.00           C  
ATOM   1695  HB2 ARN   104       2.110 -34.475 -29.414  0.00-17.00           H  
ATOM   1696  HB3 ARN   104       1.583 -33.307 -28.333  0.00-17.00           H  
ATOM   1697  CG  ARN   104       3.735 -33.335 -28.486  0.00-17.00           C  
ATOM   1698  HG2 ARN   104       3.794 -32.609 -27.727  0.00-17.00           H  
ATOM   1699  HG3 ARN   104       4.510 -34.095 -28.197  0.00-17.00           H  
ATOM   1700  CD  ARN   104       3.979 -32.765 -29.819  0.00-17.00           C  
ATOM   1701  HD2 ARN   104       4.107 -33.554 -30.504  0.00-17.00           H  
ATOM   1702  HD3 ARN   104       3.139 -32.191 -30.203  0.00-17.00           H  
ATOM   1703  NE  ARN   104       5.196 -31.907 -29.885  0.00-17.00           N  
ATOM   1704  HE  ARN   104       5.165 -31.181 -29.168  0.00-17.00           H  
ATOM   1705  CZ  ARN   104       6.427 -32.557 -29.878  0.00-17.00           C  
ATOM   1706  NH1 ARN   104       6.630 -33.818 -29.910  0.00-17.00           N  
ATOM   1707 HH11 ARN   104       6.764 -34.105 -28.932  0.00-17.00           H  
ATOM   1708  NH2 ARN   104       7.539 -31.706 -29.883  0.00-17.00           N  
ATOM   1709 HH21 ARN   104       8.413 -32.220 -30.089  0.00-17.00           H  
ATOM   1710 HH22 ARN   104       7.447 -31.026 -30.611  0.00-17.00           H  
ATOM   1711  C   ARN   104       2.930 -34.563 -25.936  0.00-17.00           C  
ATOM   1712  O   ARN   104       4.144 -34.705 -25.783  0.00-17.00           O  
ATOM   1713  N   GLY   105       2.149 -33.980 -24.977  0.00-17.00           N  
ATOM   1714  H   GLY   105       1.156 -33.873 -24.994  0.00-17.00           H  
ATOM   1715  CA  GLY   105       2.688 -33.635 -23.733  0.00-17.00           C  
ATOM   1716  HA2 GLY   105       3.574 -34.192 -23.586  0.00-17.00           H  
ATOM   1717  HA3 GLY   105       2.988 -32.611 -23.807  0.00-17.00           H  
ATOM   1718  C   GLY   105       1.830 -33.881 -22.488  0.00-17.00           C  
ATOM   1719  O   GLY   105       0.663 -34.227 -22.589  0.00-17.00           O  
ATOM   1720  N   VAL   106       2.518 -33.808 -21.318  0.00-17.00           N  
ATOM   1721  H   VAL   106       3.470 -33.630 -21.383  0.00-17.00           H  
ATOM   1722  CA  VAL   106       1.980 -33.966 -19.965  0.00-17.00           C  
ATOM   1723  HA  VAL   106       0.868 -34.156 -19.967  0.00-17.00           H  
ATOM   1724  CB  VAL   106       2.746 -35.194 -19.252  0.00-17.00           C  
ATOM   1725  HB  VAL   106       3.795 -34.930 -19.249  0.00-17.00           H  
ATOM   1726  CG1 VAL   106       2.455 -35.497 -17.762  0.00-17.00           C  
ATOM   1727 HG11 VAL   106       1.530 -35.927 -17.665  0.00-17.00           H  
ATOM   1728 HG12 VAL   106       2.337 -34.514 -17.203  0.00-17.00           H  
ATOM   1729 HG13 VAL   106       3.241 -36.076 -17.258  0.00-17.00           H  
ATOM   1730  CG2 VAL   106       2.562 -36.505 -20.015  0.00-17.00           C  
ATOM   1731 HG21 VAL   106       1.467 -36.724 -20.064  0.00-17.00           H  
ATOM   1732 HG22 VAL   106       2.970 -37.384 -19.513  0.00-17.00           H  
ATOM   1733 HG23 VAL   106       3.017 -36.471 -20.998  0.00-17.00           H  
ATOM   1734  C   VAL   106       2.412 -32.632 -19.309  0.00-17.00           C  
ATOM   1735  O   VAL   106       3.532 -32.120 -19.523  0.00-17.00           O  
ATOM   1736  N   VAL   107       1.464 -31.959 -18.647  0.00-17.00           N  
ATOM   1737  H   VAL   107       0.528 -32.368 -18.474  0.00-17.00           H  
ATOM   1738  CA  VAL   107       1.667 -30.794 -17.733  0.00-17.00           C  
ATOM   1739  HA  VAL   107       2.715 -30.427 -17.804  0.00-17.00           H  
ATOM   1740  CB  VAL   107       0.575 -29.680 -18.041  0.00-17.00           C  
ATOM   1741  HB  VAL   107      -0.324 -30.206 -18.008  0.00-17.00           H  
ATOM   1742  CG1 VAL   107       0.517 -28.572 -17.031  0.00-17.00           C  
ATOM   1743 HG11 VAL   107      -0.162 -28.936 -16.181  0.00-17.00           H  
ATOM   1744 HG12 VAL   107       0.026 -27.655 -17.322  0.00-17.00           H  
ATOM   1745 HG13 VAL   107       1.568 -28.337 -16.739  0.00-17.00           H  
ATOM   1746  CG2 VAL   107       0.669 -29.097 -19.479  0.00-17.00           C  
ATOM   1747 HG21 VAL   107      -0.262 -28.595 -19.786  0.00-17.00           H  
ATOM   1748 HG22 VAL   107       0.840 -29.823 -20.241  0.00-17.00           H  
ATOM   1749 HG23 VAL   107       1.434 -28.389 -19.399  0.00-17.00           H  
ATOM   1750  C   VAL   107       1.436 -31.341 -16.280  0.00-17.00           C  
ATOM   1751  O   VAL   107       0.286 -31.604 -15.901  0.00-17.00           O  
ATOM   1752  N   MET   108       2.577 -31.476 -15.573  0.00-17.00           N  
ATOM   1753  H   MET   108       3.429 -31.042 -15.919  0.00-17.00           H  
ATOM   1754  CA  MET   108       2.575 -31.757 -14.135  0.00-17.00           C  
ATOM   1755  HA  MET   108       1.745 -32.358 -13.827  0.00-17.00           H  
ATOM   1756  CB  MET   108       3.859 -32.598 -13.824  0.00-17.00           C  
ATOM   1757  HB2 MET   108       4.793 -32.132 -14.159  0.00-17.00           H  
ATOM   1758  HB3 MET   108       3.820 -33.557 -14.319  0.00-17.00           H  
ATOM   1759  CG  MET   108       4.021 -32.929 -12.262  0.00-17.00           C  
ATOM   1760  HG2 MET   108       4.408 -32.095 -11.704  0.00-17.00           H  
ATOM   1761  HG3 MET   108       3.000 -33.029 -11.872  0.00-17.00           H  
ATOM   1762  SD  MET   108       4.879 -34.449 -11.767  0.00-17.00           S  
ATOM   1763  CE  MET   108       4.963 -34.239  -9.985  0.00-17.00           C  
ATOM   1764  HE1 MET   108       4.049 -34.399  -9.402  0.00-17.00           H  
ATOM   1765  HE2 MET   108       5.367 -33.310  -9.702  0.00-17.00           H  
ATOM   1766  HE3 MET   108       5.590 -35.044  -9.671  0.00-17.00           H  
ATOM   1767  C   MET   108       2.476 -30.405 -13.367  0.00-17.00           C  
ATOM   1768  O   MET   108       3.347 -29.564 -13.628  0.00-17.00           O  
ATOM   1769  N   LEU   109       1.554 -30.162 -12.326  0.00-17.00           N  
ATOM   1770  H   LEU   109       0.702 -30.744 -12.203  0.00-17.00           H  
ATOM   1771  CA  LEU   109       1.416 -28.900 -11.564  0.00-17.00           C  
ATOM   1772  HA  LEU   109       2.184 -28.116 -11.890  0.00-17.00           H  
ATOM   1773  CB  LEU   109       0.055 -28.287 -11.825  0.00-17.00           C  
ATOM   1774  HB2 LEU   109      -0.798 -28.770 -11.348  0.00-17.00           H  
ATOM   1775  HB3 LEU   109       0.091 -27.375 -11.276  0.00-17.00           H  
ATOM   1776  CG  LEU   109      -0.182 -28.009 -13.332  0.00-17.00           C  
ATOM   1777  HG  LEU   109       0.143 -28.904 -13.802  0.00-17.00           H  
ATOM   1778  CD1 LEU   109      -1.643 -28.065 -13.707  0.00-17.00           C  
ATOM   1779 HD11 LEU   109      -1.753 -27.978 -14.832  0.00-17.00           H  
ATOM   1780 HD12 LEU   109      -2.146 -28.919 -13.369  0.00-17.00           H  
ATOM   1781 HD13 LEU   109      -2.198 -27.244 -13.199  0.00-17.00           H  
ATOM   1782  CD2 LEU   109       0.608 -26.803 -13.816  0.00-17.00           C  
ATOM   1783 HD21 LEU   109       0.289 -26.588 -14.874  0.00-17.00           H  
ATOM   1784 HD22 LEU   109       1.676 -26.839 -13.830  0.00-17.00           H  
ATOM   1785 HD23 LEU   109       0.394 -25.901 -13.223  0.00-17.00           H  
ATOM   1786  C   LEU   109       1.605 -29.137 -10.072  0.00-17.00           C  
ATOM   1787  O   LEU   109       1.570 -28.216  -9.252  0.00-17.00           O  
ATOM   1788  N   ASN   110       1.788 -30.355  -9.660  0.00-17.00           N  
ATOM   1789  H   ASN   110       1.832 -31.012 -10.377  0.00-17.00           H  
ATOM   1790  CA  ASN   110       2.150 -30.737  -8.236  0.00-17.00           C  
ATOM   1791  HA  ASN   110       1.807 -29.957  -7.577  0.00-17.00           H  
ATOM   1792  CB  ASN   110       1.303 -31.869  -7.650  0.00-17.00           C  
ATOM   1793  HB2 ASN   110       0.308 -31.554  -7.808  0.00-17.00           H  
ATOM   1794  HB3 ASN   110       1.459 -31.933  -6.623  0.00-17.00           H  
ATOM   1795  CG  ASN   110       1.595 -33.239  -8.262  0.00-17.00           C  
ATOM   1796  OD1 ASN   110       1.744 -33.420  -9.461  0.00-17.00           O  
ATOM   1797  ND2 ASN   110       1.673 -34.246  -7.463  0.00-17.00           N  
ATOM   1798 HD21 ASN   110       1.841 -35.104  -7.904  0.00-17.00           H  
ATOM   1799 HD22 ASN   110       1.356 -34.157  -6.489  0.00-17.00           H  
ATOM   1800  C   ASN   110       3.665 -30.963  -7.959  0.00-17.00           C  
ATOM   1801  O   ASN   110       4.456 -31.063  -8.886  0.00-17.00           O  
ATOM   1802  N   ARG   111       4.041 -31.272  -6.714  0.00-17.00           N  
ATOM   1803  H   ARG   111       3.276 -31.544  -6.031  0.00-17.00           H  
ATOM   1804  CA  ARG   111       5.326 -31.573  -6.197  0.00-17.00           C  
ATOM   1805  HA  ARG   111       6.070 -31.532  -6.925  0.00-17.00           H  
ATOM   1806  CB  ARG   111       5.698 -30.672  -4.986  0.00-17.00           C  
ATOM   1807  HB2 ARG   111       6.742 -30.787  -4.696  0.00-17.00           H  
ATOM   1808  HB3 ARG   111       5.115 -30.992  -4.083  0.00-17.00           H  
ATOM   1809  CG  ARG   111       5.520 -29.180  -5.383  0.00-17.00           C  
ATOM   1810  HG2 ARG   111       4.488 -28.827  -5.676  0.00-17.00           H  
ATOM   1811  HG3 ARG   111       6.150 -29.027  -6.282  0.00-17.00           H  
ATOM   1812  CD  ARG   111       5.889 -28.202  -4.309  0.00-17.00           C  
ATOM   1813  HD2 ARG   111       5.768 -27.189  -4.717  0.00-17.00           H  
ATOM   1814  HD3 ARG   111       6.897 -28.267  -3.933  0.00-17.00           H  
ATOM   1815  NE  ARG   111       4.973 -28.359  -3.172  0.00-17.00           N  
ATOM   1816  HE  ARG   111       4.383 -29.215  -3.155  0.00-17.00           H  
ATOM   1817  CZ  ARG   111       4.854 -27.487  -2.114  0.00-17.00           C  
ATOM   1818  NH1 ARG   111       5.649 -26.416  -1.938  0.00-17.00           N  
ATOM   1819 HH11 ARG   111       6.379 -26.119  -2.610  0.00-17.00           H  
ATOM   1820 HH12 ARG   111       5.482 -25.646  -1.332  0.00-17.00           H  
ATOM   1821  NH2 ARG   111       3.888 -27.745  -1.204  0.00-17.00           N  
ATOM   1822 HH21 ARG   111       3.301 -28.464  -1.551  0.00-17.00           H  
ATOM   1823 HH22 ARG   111       3.653 -27.185  -0.351  0.00-17.00           H  
ATOM   1824  C   ARG   111       5.354 -33.004  -5.754  0.00-17.00           C  
ATOM   1825  O   ARG   111       4.368 -33.581  -5.248  0.00-17.00           O  
ATOM   1826  N   VAL   112       6.438 -33.699  -5.804  0.00-17.00           N  
ATOM   1827  H   VAL   112       7.176 -33.362  -6.380  0.00-17.00           H  
ATOM   1828  CA  VAL   112       6.585 -35.102  -5.346  0.00-17.00           C  
ATOM   1829  HA  VAL   112       5.803 -35.686  -5.755  0.00-17.00           H  
ATOM   1830  CB  VAL   112       7.780 -35.754  -6.032  0.00-17.00           C  
ATOM   1831  HB  VAL   112       7.732 -36.758  -5.680  0.00-17.00           H  
ATOM   1832  CG1 VAL   112       7.778 -36.020  -7.476  0.00-17.00           C  
ATOM   1833 HG11 VAL   112       7.919 -35.169  -8.114  0.00-17.00           H  
ATOM   1834 HG12 VAL   112       6.795 -36.488  -7.684  0.00-17.00           H  
ATOM   1835 HG13 VAL   112       8.634 -36.715  -7.802  0.00-17.00           H  
ATOM   1836  CG2 VAL   112       9.166 -35.210  -5.606  0.00-17.00           C  
ATOM   1837 HG21 VAL   112       9.164 -34.123  -5.792  0.00-17.00           H  
ATOM   1838 HG22 VAL   112      10.020 -35.665  -6.049  0.00-17.00           H  
ATOM   1839 HG23 VAL   112       9.225 -35.160  -4.537  0.00-17.00           H  
ATOM   1840  C   VAL   112       6.461 -35.200  -3.797  0.00-17.00           C  
ATOM   1841  O   VAL   112       5.814 -36.137  -3.376  0.00-17.00           O  
ATOM   1842  N   MET   113       7.077 -34.240  -3.080  0.00-17.00           N  
ATOM   1843  H   MET   113       7.567 -33.485  -3.516  0.00-17.00           H  
ATOM   1844  CA  MET   113       6.920 -34.030  -1.666  0.00-17.00           C  
ATOM   1845  HA  MET   113       6.367 -34.860  -1.256  0.00-17.00           H  
ATOM   1846  CB  MET   113       8.390 -33.897  -0.951  0.00-17.00           C  
ATOM   1847  HB2 MET   113       9.102 -33.382  -1.605  0.00-17.00           H  
ATOM   1848  HB3 MET   113       8.912 -34.847  -0.776  0.00-17.00           H  
ATOM   1849  CG  MET   113       8.460 -33.289   0.475  0.00-17.00           C  
ATOM   1850  HG2 MET   113       9.347 -33.441   0.963  0.00-17.00           H  
ATOM   1851  HG3 MET   113       8.198 -32.225   0.432  0.00-17.00           H  
ATOM   1852  SD  MET   113       7.175 -34.045   1.544  0.00-17.00           S  
ATOM   1853  CE  MET   113       7.443 -35.889   1.532  0.00-17.00           C  
ATOM   1854  HE1 MET   113       7.292 -36.206   0.531  0.00-17.00           H  
ATOM   1855  HE2 MET   113       6.715 -36.458   2.111  0.00-17.00           H  
ATOM   1856  HE3 MET   113       8.496 -36.104   1.850  0.00-17.00           H  
ATOM   1857  C   MET   113       6.176 -32.696  -1.585  0.00-17.00           C  
ATOM   1858  O   MET   113       6.802 -31.741  -2.017  0.00-17.00           O  
ATOM   1859  N   GLU   114       4.969 -32.613  -0.930  0.00-17.00           N  
ATOM   1860  H   GLU   114       4.496 -33.446  -0.799  0.00-17.00           H  
ATOM   1861  CA  GLU   114       4.203 -31.396  -0.692  0.00-17.00           C  
ATOM   1862  HA  GLU   114       4.400 -30.558  -1.349  0.00-17.00           H  
ATOM   1863  CB  GLU   114       2.651 -31.682  -0.845  0.00-17.00           C  
ATOM   1864  HB2 GLU   114       2.022 -30.829  -0.531  0.00-17.00           H  
ATOM   1865  HB3 GLU   114       2.200 -32.513  -0.280  0.00-17.00           H  
ATOM   1866  CG  GLU   114       2.304 -31.970  -2.347  0.00-17.00           C  
ATOM   1867  HG2 GLU   114       3.016 -32.712  -2.712  0.00-17.00           H  
ATOM   1868  HG3 GLU   114       1.265 -32.435  -2.333  0.00-17.00           H  
ATOM   1869  CD  GLU   114       2.211 -30.660  -3.196  0.00-17.00           C  
ATOM   1870  OE1 GLU   114       2.013 -30.818  -4.384  0.00-17.00           O  
ATOM   1871  OE2 GLU   114       2.477 -29.554  -2.636  0.00-17.00           O  
ATOM   1872  C   GLU   114       4.539 -31.039   0.743  0.00-17.00           C  
ATOM   1873  O   GLU   114       3.731 -31.189   1.619  0.00-17.00           O  
ATOM   1874  N   LYS   115       5.783 -30.568   0.977  0.00-17.00           N  
ATOM   1875  H   LYS   115       6.402 -30.352   0.216  0.00-17.00           H  
ATOM   1876  CA  LYS   115       6.417 -30.236   2.291  0.00-17.00           C  
ATOM   1877  HA  LYS   115       7.382 -30.688   2.211  0.00-17.00           H  
ATOM   1878  CB  LYS   115       6.777 -28.751   2.476  0.00-17.00           C  
ATOM   1879  HB2 LYS   115       7.262 -28.550   3.469  0.00-17.00           H  
ATOM   1880  HB3 LYS   115       5.843 -28.058   2.515  0.00-17.00           H  
ATOM   1881  CG  LYS   115       7.785 -28.238   1.405  0.00-17.00           C  
ATOM   1882  HG2 LYS   115       7.465 -28.446   0.383  0.00-17.00           H  
ATOM   1883  HG3 LYS   115       8.765 -28.686   1.442  0.00-17.00           H  
ATOM   1884  CD  LYS   115       7.996 -26.707   1.567  0.00-17.00           C  
ATOM   1885  HD2 LYS   115       7.035 -26.222   1.264  0.00-17.00           H  
ATOM   1886  HD3 LYS   115       8.238 -26.340   2.570  0.00-17.00           H  
ATOM   1887  CE  LYS   115       9.041 -26.150   0.505  0.00-17.00           C  
ATOM   1888  HE2 LYS   115       8.550 -26.074  -0.507  0.00-17.00           H  
ATOM   1889  HE3 LYS   115       9.827 -26.845   0.427  0.00-17.00           H  
ATOM   1890  NZ  LYS   115       9.472 -24.746   0.740  0.00-17.00           N  
ATOM   1891  HZ1 LYS   115       9.850 -24.426  -0.125  0.00-17.00           H  
ATOM   1892  HZ2 LYS   115       8.732 -24.076   1.033  0.00-17.00           H  
ATOM   1893  HZ3 LYS   115      10.170 -24.711   1.477  0.00-17.00           H  
ATOM   1894  C   LYS   115       5.828 -30.840   3.583  0.00-17.00           C  
ATOM   1895  O   LYS   115       5.426 -30.137   4.510  0.00-17.00           O  
ATOM   1896  N   GLY   116       5.689 -32.172   3.602  0.00-17.00           N  
ATOM   1897  H   GLY   116       6.040 -32.707   2.786  0.00-17.00           H  
ATOM   1898  CA  GLY   116       4.880 -32.894   4.530  0.00-17.00           C  
ATOM   1899  HA2 GLY   116       5.494 -32.949   5.514  0.00-17.00           H  
ATOM   1900  HA3 GLY   116       4.001 -32.289   4.847  0.00-17.00           H  
ATOM   1901  C   GLY   116       4.529 -34.312   4.075  0.00-17.00           C  
ATOM   1902  O   GLY   116       4.991 -35.205   4.797  0.00-17.00           O  
ATOM   1903  N   SER   117       3.743 -34.494   3.039  0.00-17.00           N  
ATOM   1904  H   SER   117       3.408 -33.637   2.626  0.00-17.00           H  
ATOM   1905  CA  SER   117       3.262 -35.668   2.390  0.00-17.00           C  
ATOM   1906  HA  SER   117       3.601 -36.594   2.785  0.00-17.00           H  
ATOM   1907  CB  SER   117       1.752 -35.753   2.685  0.00-17.00           C  
ATOM   1908  HB2 SER   117       1.470 -35.639   3.716  0.00-17.00           H  
ATOM   1909  HB3 SER   117       1.404 -34.792   2.242  0.00-17.00           H  
ATOM   1910  OG  SER   117       1.116 -36.870   2.094  0.00-17.00           O  
ATOM   1911  HG  SER   117       1.446 -37.577   2.620  0.00-17.00           H  
ATOM   1912  C   SER   117       3.707 -35.738   0.896  0.00-17.00           C  
ATOM   1913  O   SER   117       3.618 -34.735   0.141  0.00-17.00           O  
ATOM   1914  N   LEU   118       4.110 -36.906   0.497  0.00-17.00           N  
ATOM   1915  H   LEU   118       4.175 -37.695   1.160  0.00-17.00           H  
ATOM   1916  CA  LEU   118       4.341 -37.364  -0.871  0.00-17.00           C  
ATOM   1917  HA  LEU   118       4.632 -36.529  -1.474  0.00-17.00           H  
ATOM   1918  CB  LEU   118       5.348 -38.536  -0.832  0.00-17.00           C  
ATOM   1919  HB2 LEU   118       5.041 -39.286  -0.121  0.00-17.00           H  
ATOM   1920  HB3 LEU   118       6.287 -38.224  -0.472  0.00-17.00           H  
ATOM   1921  CG  LEU   118       5.757 -39.219  -2.202  0.00-17.00           C  
ATOM   1922  HG  LEU   118       5.328 -38.547  -3.011  0.00-17.00           H  
ATOM   1923  CD1 LEU   118       7.280 -39.306  -2.415  0.00-17.00           C  
ATOM   1924 HD11 LEU   118       7.401 -39.505  -3.450  0.00-17.00           H  
ATOM   1925 HD12 LEU   118       7.850 -40.028  -1.793  0.00-17.00           H  
ATOM   1926 HD13 LEU   118       7.833 -38.376  -2.129  0.00-17.00           H  
ATOM   1927  CD2 LEU   118       5.091 -40.606  -2.466  0.00-17.00           C  
ATOM   1928 HD21 LEU   118       5.406 -41.312  -1.702  0.00-17.00           H  
ATOM   1929 HD22 LEU   118       4.021 -40.533  -2.343  0.00-17.00           H  
ATOM   1930 HD23 LEU   118       5.385 -40.992  -3.450  0.00-17.00           H  
ATOM   1931  C   LEU   118       2.944 -37.843  -1.381  0.00-17.00           C  
ATOM   1932  O   LEU   118       2.354 -38.771  -0.864  0.00-17.00           O  
ATOM   1933  N   LYS   119       2.498 -37.243  -2.507  0.00-17.00           N  
ATOM   1934  H   LYS   119       3.203 -36.618  -2.775  0.00-17.00           H  
ATOM   1935  CA  LYS   119       1.225 -37.389  -3.155  0.00-17.00           C  
ATOM   1936  HA  LYS   119       0.742 -38.320  -2.853  0.00-17.00           H  
ATOM   1937  CB  LYS   119       0.245 -36.217  -2.819  0.00-17.00           C  
ATOM   1938  HB2 LYS   119      -0.667 -36.324  -3.326  0.00-17.00           H  
ATOM   1939  HB3 LYS   119       0.734 -35.308  -3.172  0.00-17.00           H  
ATOM   1940  CG  LYS   119       0.037 -36.022  -1.284  0.00-17.00           C  
ATOM   1941  HG2 LYS   119       0.145 -36.927  -0.719  0.00-17.00           H  
ATOM   1942  HG3 LYS   119       0.833 -35.317  -1.039  0.00-17.00           H  
ATOM   1943  CD  LYS   119      -1.377 -35.422  -1.064  0.00-17.00           C  
ATOM   1944  HD2 LYS   119      -2.202 -36.101  -1.407  0.00-17.00           H  
ATOM   1945  HD3 LYS   119      -1.486 -35.479   0.034  0.00-17.00           H  
ATOM   1946  CE  LYS   119      -1.511 -33.949  -1.548  0.00-17.00           C  
ATOM   1947  HE2 LYS   119      -1.200 -33.885  -2.592  0.00-17.00           H  
ATOM   1948  HE3 LYS   119      -0.795 -33.283  -1.099  0.00-17.00           H  
ATOM   1949  NZ  LYS   119      -2.829 -33.363  -1.260  0.00-17.00           N  
ATOM   1950  HZ1 LYS   119      -3.177 -33.705  -0.377  0.00-17.00           H  
ATOM   1951  HZ2 LYS   119      -2.709 -32.321  -1.291  0.00-17.00           H  
ATOM   1952  HZ3 LYS   119      -3.434 -33.618  -1.993  0.00-17.00           H  
ATOM   1953  C   LYS   119       1.379 -37.631  -4.698  0.00-17.00           C  
ATOM   1954  O   LYS   119       0.576 -37.238  -5.540  0.00-17.00           O  
ATOM   1955  N   CYS   120       2.543 -38.152  -5.094  0.00-17.00           N  
ATOM   1956  H   CYS   120       3.058 -38.446  -4.309  0.00-17.00           H  
ATOM   1957  CA  CYS   120       2.782 -38.665  -6.512  0.00-17.00           C  
ATOM   1958  HA  CYS   120       1.884 -39.032  -6.963  0.00-17.00           H  
ATOM   1959  CB  CYS   120       3.462 -37.487  -7.315  0.00-17.00           C  
ATOM   1960  HB2 CYS   120       4.582 -37.416  -7.262  0.00-17.00           H  
ATOM   1961  HB3 CYS   120       3.145 -36.458  -7.070  0.00-17.00           H  
ATOM   1962  SG  CYS   120       2.846 -37.646  -9.048  0.00-17.00           S  
ATOM   1963  HG  CYS   120       3.859 -36.933  -9.565  0.00-17.00           H  
ATOM   1964  C   CYS   120       3.827 -39.736  -6.467  0.00-17.00           C  
ATOM   1965  O   CYS   120       4.705 -39.657  -5.610  0.00-17.00           O  
ATOM   1966  N   ALA   121       3.752 -40.616  -7.503  0.00-17.00           N  
ATOM   1967  H   ALA   121       2.932 -40.457  -8.060  0.00-17.00           H  
ATOM   1968  CA  ALA   121       4.715 -41.580  -7.924  0.00-17.00           C  
ATOM   1969  HA  ALA   121       5.105 -42.161  -6.996  0.00-17.00           H  
ATOM   1970  CB  ALA   121       4.184 -42.645  -8.880  0.00-17.00           C  
ATOM   1971  HB1 ALA   121       3.428 -43.341  -8.478  0.00-17.00           H  
ATOM   1972  HB2 ALA   121       3.837 -42.323  -9.826  0.00-17.00           H  
ATOM   1973  HB3 ALA   121       5.002 -43.316  -9.062  0.00-17.00           H  
ATOM   1974  C   ALA   121       5.962 -40.986  -8.465  0.00-17.00           C  
ATOM   1975  O   ALA   121       6.102 -39.771  -8.492  0.00-17.00           O  
ATOM   1976  N   GLN   122       7.015 -41.707  -8.908  0.00-17.00           N  
ATOM   1977  H   GLN   122       6.917 -42.692  -8.747  0.00-17.00           H  
ATOM   1978  CA  GLN   122       8.144 -41.250  -9.668  0.00-17.00           C  
ATOM   1979  HA  GLN   122       8.266 -40.115  -9.801  0.00-17.00           H  
ATOM   1980  CB  GLN   122       9.470 -41.587  -8.888  0.00-17.00           C  
ATOM   1981  HB2 GLN   122       9.638 -42.653  -8.761  0.00-17.00           H  
ATOM   1982  HB3 GLN   122       9.366 -41.038  -8.020  0.00-17.00           H  
ATOM   1983  CG  GLN   122      10.740 -41.055  -9.653  0.00-17.00           C  
ATOM   1984  HG2 GLN   122      10.746 -41.570 -10.618  0.00-17.00           H  
ATOM   1985  HG3 GLN   122      11.680 -41.119  -9.056  0.00-17.00           H  
ATOM   1986  CD  GLN   122      10.598 -39.614 -10.023  0.00-17.00           C  
ATOM   1987  OE1 GLN   122      10.329 -38.834  -9.107  0.00-17.00           O  
ATOM   1988  NE2 GLN   122      10.945 -39.165 -11.233  0.00-17.00           N  
ATOM   1989 HE21 GLN   122      11.078 -39.775 -12.003  0.00-17.00           H  
ATOM   1990 HE22 GLN   122      10.612 -38.222 -11.416  0.00-17.00           H  
ATOM   1991  C   GLN   122       7.983 -41.994 -11.041  0.00-17.00           C  
ATOM   1992  O   GLN   122       8.666 -43.006 -11.264  0.00-17.00           O  
ATOM   1993  N   TYR   123       7.055 -41.443 -11.875  0.00-17.00           N  
ATOM   1994  H   TYR   123       6.421 -40.794 -11.388  0.00-17.00           H  
ATOM   1995  CA  TYR   123       6.479 -42.005 -13.109  0.00-17.00           C  
ATOM   1996  HA  TYR   123       6.539 -43.058 -12.914  0.00-17.00           H  
ATOM   1997  CB  TYR   123       5.005 -41.575 -13.313  0.00-17.00           C  
ATOM   1998  HB2 TYR   123       4.320 -41.914 -12.468  0.00-17.00           H  
ATOM   1999  HB3 TYR   123       4.606 -42.175 -14.172  0.00-17.00           H  
ATOM   2000  CG  TYR   123       4.814 -40.094 -13.650  0.00-17.00           C  
ATOM   2001  CD1 TYR   123       4.921 -39.684 -14.979  0.00-17.00           C  
ATOM   2002  HD1 TYR   123       5.135 -40.453 -15.821  0.00-17.00           H  
ATOM   2003  CE1 TYR   123       4.849 -38.304 -15.319  0.00-17.00           C  
ATOM   2004  HE1 TYR   123       4.568 -38.151 -16.317  0.00-17.00           H  
ATOM   2005  CZ  TYR   123       4.559 -37.332 -14.314  0.00-17.00           C  
ATOM   2006  OH  TYR   123       4.088 -36.099 -14.681  0.00-17.00           O  
ATOM   2007  HH  TYR   123       3.207 -35.914 -14.285  0.00-17.00           H  
ATOM   2008  CE2 TYR   123       4.482 -37.718 -12.968  0.00-17.00           C  
ATOM   2009  HE2 TYR   123       4.171 -37.027 -12.187  0.00-17.00           H  
ATOM   2010  CD2 TYR   123       4.586 -39.115 -12.661  0.00-17.00           C  
ATOM   2011  HD2 TYR   123       4.472 -39.271 -11.596  0.00-17.00           H  
ATOM   2012  C   TYR   123       7.280 -41.796 -14.353  0.00-17.00           C  
ATOM   2013  O   TYR   123       6.912 -42.315 -15.398  0.00-17.00           O  
ATOM   2014  N   TRP   124       8.310 -40.949 -14.302  0.00-17.00           N  
ATOM   2015  H   TRP   124       8.609 -40.618 -13.402  0.00-17.00           H  
ATOM   2016  CA  TRP   124       9.125 -40.690 -15.434  0.00-17.00           C  
ATOM   2017  HA  TRP   124       8.868 -41.344 -16.281  0.00-17.00           H  
ATOM   2018  CB  TRP   124       8.833 -39.252 -15.986  0.00-17.00           C  
ATOM   2019  HB2 TRP   124       7.768 -39.117 -16.086  0.00-17.00           H  
ATOM   2020  HB3 TRP   124       9.168 -39.238 -17.029  0.00-17.00           H  
ATOM   2021  CG  TRP   124       9.430 -38.091 -15.223  0.00-17.00           C  
ATOM   2022  CD1 TRP   124      10.630 -37.519 -15.494  0.00-17.00           C  
ATOM   2023  HD1 TRP   124      11.267 -37.818 -16.317  0.00-17.00           H  
ATOM   2024  NE1 TRP   124      10.971 -36.620 -14.461  0.00-17.00           N  
ATOM   2025  HE1 TRP   124      11.909 -36.170 -14.580  0.00-17.00           H  
ATOM   2026  CE2 TRP   124      10.073 -36.723 -13.407  0.00-17.00           C  
ATOM   2027  CZ2 TRP   124      10.090 -36.177 -12.059  0.00-17.00           C  
ATOM   2028  HZ2 TRP   124      10.825 -35.513 -11.716  0.00-17.00           H  
ATOM   2029  CH2 TRP   124       8.997 -36.413 -11.251  0.00-17.00           C  
ATOM   2030  HH2 TRP   124       9.063 -35.937 -10.307  0.00-17.00           H  
ATOM   2031  CZ3 TRP   124       7.925 -37.235 -11.733  0.00-17.00           C  
ATOM   2032  HZ3 TRP   124       7.149 -37.446 -11.105  0.00-17.00           H  
ATOM   2033  CE3 TRP   124       7.988 -37.826 -12.980  0.00-17.00           C  
ATOM   2034  HE3 TRP   124       7.169 -38.542 -13.240  0.00-17.00           H  
ATOM   2035  CD2 TRP   124       9.044 -37.628 -13.855  0.00-17.00           C  
ATOM   2036  C   TRP   124      10.588 -40.925 -14.970  0.00-17.00           C  
ATOM   2037  O   TRP   124      10.918 -40.771 -13.792  0.00-17.00           O  
ATOM   2038  N   PRO   125      11.575 -41.227 -15.894  0.00-17.00           N  
ATOM   2039  CD  PRO   125      11.372 -41.494 -17.245  0.00-17.00           C  
ATOM   2040  HD2 PRO   125      10.885 -40.682 -17.741  0.00-17.00           H  
ATOM   2041  HD3 PRO   125      10.794 -42.431 -17.229  0.00-17.00           H  
ATOM   2042  CG  PRO   125      12.772 -41.624 -17.861  0.00-17.00           C  
ATOM   2043  HG2 PRO   125      12.993 -40.622 -18.335  0.00-17.00           H  
ATOM   2044  HG3 PRO   125      12.786 -42.457 -18.546  0.00-17.00           H  
ATOM   2045  CB  PRO   125      13.663 -41.980 -16.684  0.00-17.00           C  
ATOM   2046  HB2 PRO   125      13.714 -43.090 -16.629  0.00-17.00           H  
ATOM   2047  HB3 PRO   125      14.638 -41.601 -16.966  0.00-17.00           H  
ATOM   2048  CA  PRO   125      12.945 -41.354 -15.472  0.00-17.00           C  
ATOM   2049  HA  PRO   125      13.143 -41.978 -14.593  0.00-17.00           H  
ATOM   2050  C   PRO   125      13.653 -39.968 -15.273  0.00-17.00           C  
ATOM   2051  O   PRO   125      13.412 -39.078 -16.029  0.00-17.00           O  
ATOM   2052  N   GLN   126      14.567 -39.901 -14.234  0.00-17.00           N  
ATOM   2053  H   GLN   126      14.853 -40.691 -13.673  0.00-17.00           H  
ATOM   2054  CA  GLN   126      15.294 -38.659 -13.938  0.00-17.00           C  
ATOM   2055  HA  GLN   126      14.956 -37.839 -14.548  0.00-17.00           H  
ATOM   2056  CB  GLN   126      15.355 -38.252 -12.445  0.00-17.00           C  
ATOM   2057  HB2 GLN   126      15.888 -39.092 -11.973  0.00-17.00           H  
ATOM   2058  HB3 GLN   126      15.880 -37.366 -12.309  0.00-17.00           H  
ATOM   2059  CG  GLN   126      13.983 -38.209 -11.793  0.00-17.00           C  
ATOM   2060  HG2 GLN   126      13.496 -37.335 -12.137  0.00-17.00           H  
ATOM   2061  HG3 GLN   126      13.326 -38.971 -12.150  0.00-17.00           H  
ATOM   2062  CD  GLN   126      13.974 -38.374 -10.312  0.00-17.00           C  
ATOM   2063  OE1 GLN   126      13.728 -37.379  -9.564  0.00-17.00           O  
ATOM   2064  NE2 GLN   126      14.330 -39.549  -9.852  0.00-17.00           N  
ATOM   2065 HE21 GLN   126      14.220 -39.643  -8.815  0.00-17.00           H  
ATOM   2066 HE22 GLN   126      14.599 -40.424 -10.311  0.00-17.00           H  
ATOM   2067  C   GLN   126      16.705 -38.708 -14.416  0.00-17.00           C  
ATOM   2068  O   GLN   126      17.388 -37.684 -14.519  0.00-17.00           O  
ATOM   2069  N   LYN   127      17.182 -39.871 -14.914  0.00-17.00           N  
ATOM   2070  H   LYN   127      16.510 -40.621 -15.150  0.00-17.00           H  
ATOM   2071  CA  LYN   127      18.428 -39.888 -15.616  0.00-17.00           C  
ATOM   2072  HA  LYN   127      18.706 -38.872 -15.739  0.00-17.00           H  
ATOM   2073  CB  LYN   127      19.455 -40.584 -14.693  0.00-17.00           C  
ATOM   2074  HB2 LYN   127      20.414 -40.808 -15.189  0.00-17.00           H  
ATOM   2075  HB3 LYN   127      19.092 -41.577 -14.396  0.00-17.00           H  
ATOM   2076  CG  LYN   127      19.692 -39.799 -13.314  0.00-17.00           C  
ATOM   2077  HG2 LYN   127      19.698 -38.715 -13.554  0.00-17.00           H  
ATOM   2078  HG3 LYN   127      18.787 -39.925 -12.767  0.00-17.00           H  
ATOM   2079  CD  LYN   127      20.955 -40.281 -12.623  0.00-17.00           C  
ATOM   2080  HD2 LYN   127      21.736 -40.443 -13.342  0.00-17.00           H  
ATOM   2081  HD3 LYN   127      20.741 -41.177 -12.207  0.00-17.00           H  
ATOM   2082  CE  LYN   127      21.384 -39.212 -11.589  0.00-17.00           C  
ATOM   2083  HE2 LYN   127      21.338 -38.161 -11.977  0.00-17.00           H  
ATOM   2084  HE3 LYN   127      20.707 -39.419 -10.773  0.00-17.00           H  
ATOM   2085  NZ  LYN   127      22.814 -39.384 -11.192  0.00-17.00           N  
ATOM   2086  HZ1 LYN   127      22.967 -40.282 -10.811  0.00-17.00           H  
ATOM   2087  HZ2 LYN   127      23.002 -38.733 -10.482  0.00-17.00           H  
ATOM   2088  C   LYN   127      18.312 -40.613 -16.979  0.00-17.00           C  
ATOM   2089  O   LYN   127      17.854 -41.758 -17.094  0.00-17.00           O  
ATOM   2090  N   GLH   128      19.006 -39.975 -17.922  0.00-17.00           N  
ATOM   2091  H   GLH   128      19.220 -38.995 -17.849  0.00-17.00           H  
ATOM   2092  CA  GLH   128      19.021 -40.551 -19.309  0.00-17.00           C  
ATOM   2093  HA  GLH   128      18.019 -40.414 -19.741  0.00-17.00           H  
ATOM   2094  CB  GLH   128      19.983 -39.772 -20.144  0.00-17.00           C  
ATOM   2095  HB2 GLH   128      20.985 -39.779 -19.686  0.00-17.00           H  
ATOM   2096  HB3 GLH   128      20.095 -40.404 -21.064  0.00-17.00           H  
ATOM   2097  CG  GLH   128      19.664 -38.384 -20.562  0.00-17.00           C  
ATOM   2098  HG2 GLH   128      18.570 -38.297 -20.685  0.00-17.00           H  
ATOM   2099  HG3 GLH   128      20.164 -38.074 -21.473  0.00-17.00           H  
ATOM   2100  CD  GLH   128      19.984 -37.268 -19.518  0.00-17.00           C  
ATOM   2101  OE1 GLH   128      20.197 -37.611 -18.272  0.00-17.00           O  
ATOM   2102  OE2 GLH   128      20.032 -36.094 -19.892  0.00-17.00           O  
ATOM   2103  HE1 GLH   128      20.977 -38.184 -18.135  0.00-17.00           H  
ATOM   2104  C   GLH   128      19.401 -42.019 -19.360  0.00-17.00           C  
ATOM   2105  O   GLH   128      18.825 -42.756 -20.121  0.00-17.00           O  
ATOM   2106  N   GLH   129      20.372 -42.469 -18.538  0.00-17.00           N  
ATOM   2107  H   GLH   129      20.838 -41.857 -17.866  0.00-17.00           H  
ATOM   2108  CA  GLH   129      20.939 -43.784 -18.642  0.00-17.00           C  
ATOM   2109  HA  GLH   129      20.783 -44.062 -19.662  0.00-17.00           H  
ATOM   2110  CB  GLH   129      22.449 -43.740 -18.270  0.00-17.00           C  
ATOM   2111  HB2 GLH   129      22.773 -44.680 -18.529  0.00-17.00           H  
ATOM   2112  HB3 GLH   129      22.864 -43.019 -18.884  0.00-17.00           H  
ATOM   2113  CG  GLH   129      22.798 -43.481 -16.763  0.00-17.00           C  
ATOM   2114  HG2 GLH   129      22.117 -43.969 -16.149  0.00-17.00           H  
ATOM   2115  HG3 GLH   129      23.862 -43.871 -16.556  0.00-17.00           H  
ATOM   2116  CD  GLH   129      22.750 -42.023 -16.339  0.00-17.00           C  
ATOM   2117  OE1 GLH   129      22.206 -41.194 -17.219  0.00-17.00           O  
ATOM   2118  OE2 GLH   129      23.058 -41.706 -15.167  0.00-17.00           O  
ATOM   2119  HE1 GLH   129      21.651 -40.547 -16.786  0.00-17.00           H  
ATOM   2120  C   GLH   129      20.181 -44.795 -17.791  0.00-17.00           C  
ATOM   2121  O   GLH   129      20.532 -45.974 -17.820  0.00-17.00           O  
ATOM   2122  N   LYN   130      19.127 -44.340 -17.107  0.00-17.00           N  
ATOM   2123  H   LYN   130      19.015 -43.313 -17.044  0.00-17.00           H  
ATOM   2124  CA  LYN   130      18.277 -45.297 -16.381  0.00-17.00           C  
ATOM   2125  HA  LYN   130      18.677 -46.305 -16.466  0.00-17.00           H  
ATOM   2126  CB  LYN   130      18.229 -44.944 -14.925  0.00-17.00           C  
ATOM   2127  HB2 LYN   130      17.743 -43.921 -14.758  0.00-17.00           H  
ATOM   2128  HB3 LYN   130      17.516 -45.687 -14.519  0.00-17.00           H  
ATOM   2129  CG  LYN   130      19.571 -45.005 -14.182  0.00-17.00           C  
ATOM   2130  HG2 LYN   130      20.346 -44.435 -14.722  0.00-17.00           H  
ATOM   2131  HG3 LYN   130      19.452 -44.523 -13.174  0.00-17.00           H  
ATOM   2132  CD  LYN   130      20.024 -46.434 -13.969  0.00-17.00           C  
ATOM   2133  HD2 LYN   130      20.041 -46.931 -14.934  0.00-17.00           H  
ATOM   2134  HD3 LYN   130      21.010 -46.345 -13.563  0.00-17.00           H  
ATOM   2135  CE  LYN   130      19.112 -47.182 -13.004  0.00-17.00           C  
ATOM   2136  HE2 LYN   130      18.122 -47.221 -13.427  0.00-17.00           H  
ATOM   2137  HE3 LYN   130      19.098 -46.598 -12.071  0.00-17.00           H  
ATOM   2138  NZ  LYN   130      19.640 -48.532 -12.728  0.00-17.00           N  
ATOM   2139  HZ1 LYN   130      18.995 -49.227 -13.081  0.00-17.00           H  
ATOM   2140  HZ2 LYN   130      20.539 -48.696 -13.137  0.00-17.00           H  
ATOM   2141  C   LYN   130      16.834 -45.259 -16.874  0.00-17.00           C  
ATOM   2142  O   LYN   130      15.964 -44.609 -16.266  0.00-17.00           O  
ATOM   2143  N   GLH   131      16.505 -45.844 -18.021  0.00-17.00           N  
ATOM   2144  H   GLH   131      17.098 -46.539 -18.355  0.00-17.00           H  
ATOM   2145  CA  GLH   131      15.177 -45.796 -18.632  0.00-17.00           C  
ATOM   2146  HA  GLH   131      14.726 -44.754 -18.645  0.00-17.00           H  
ATOM   2147  CB  GLH   131      15.197 -46.291 -20.100  0.00-17.00           C  
ATOM   2148  HB2 GLH   131      16.012 -45.714 -20.654  0.00-17.00           H  
ATOM   2149  HB3 GLH   131      14.218 -46.026 -20.504  0.00-17.00           H  
ATOM   2150  CG  GLH   131      15.380 -47.785 -20.231  0.00-17.00           C  
ATOM   2151  HG2 GLH   131      14.730 -48.206 -19.548  0.00-17.00           H  
ATOM   2152  HG3 GLH   131      15.044 -48.105 -21.175  0.00-17.00           H  
ATOM   2153  CD  GLH   131      16.799 -48.287 -20.068  0.00-17.00           C  
ATOM   2154  OE1 GLH   131      17.817 -47.411 -19.922  0.00-17.00           O  
ATOM   2155  OE2 GLH   131      17.053 -49.524 -20.026  0.00-17.00           O  
ATOM   2156  HE1 GLH   131      18.625 -47.861 -19.795  0.00-17.00           H  
ATOM   2157  C   GLH   131      14.264 -46.632 -17.787  0.00-17.00           C  
ATOM   2158  O   GLH   131      14.734 -47.555 -17.104  0.00-17.00           O  
ATOM   2159  N   MET   132      12.926 -46.375 -17.880  0.00-17.00           N  
ATOM   2160  H   MET   132      12.677 -45.489 -18.292  0.00-17.00           H  
ATOM   2161  CA  MET   132      11.919 -47.124 -17.175  0.00-17.00           C  
ATOM   2162  HA  MET   132      12.449 -47.757 -16.517  0.00-17.00           H  
ATOM   2163  CB  MET   132      10.923 -46.222 -16.469  0.00-17.00           C  
ATOM   2164  HB2 MET   132      10.283 -45.721 -17.206  0.00-17.00           H  
ATOM   2165  HB3 MET   132      10.342 -46.897 -15.813  0.00-17.00           H  
ATOM   2166  CG  MET   132      11.541 -45.209 -15.530  0.00-17.00           C  
ATOM   2167  HG2 MET   132      12.273 -44.712 -16.076  0.00-17.00           H  
ATOM   2168  HG3 MET   132      12.077 -45.757 -14.762  0.00-17.00           H  
ATOM   2169  SD  MET   132      10.431 -44.104 -14.780  0.00-17.00           S  
ATOM   2170  CE  MET   132       9.429 -45.286 -13.874  0.00-17.00           C  
ATOM   2171  HE1 MET   132       8.578 -45.614 -14.483  0.00-17.00           H  
ATOM   2172  HE2 MET   132      10.055 -46.173 -13.739  0.00-17.00           H  
ATOM   2173  HE3 MET   132       9.130 -44.966 -12.886  0.00-17.00           H  
ATOM   2174  C   MET   132      11.149 -48.065 -18.143  0.00-17.00           C  
ATOM   2175  O   MET   132      10.891 -47.694 -19.300  0.00-17.00           O  
ATOM   2176  N   ILE   133      10.847 -49.247 -17.648  0.00-17.00           N  
ATOM   2177  H   ILE   133      11.021 -49.403 -16.664  0.00-17.00           H  
ATOM   2178  CA  ILE   133      10.007 -50.190 -18.415  0.00-17.00           C  
ATOM   2179  HA  ILE   133       9.617 -49.643 -19.291  0.00-17.00           H  
ATOM   2180  CB  ILE   133      10.828 -51.406 -18.868  0.00-17.00           C  
ATOM   2181  HB  ILE   133      11.333 -51.794 -18.015  0.00-17.00           H  
ATOM   2182  CG2 ILE   133       9.827 -52.492 -19.412  0.00-17.00           C  
ATOM   2183 HG21 ILE   133       9.889 -53.415 -18.860  0.00-17.00           H  
ATOM   2184 HG22 ILE   133      10.025 -52.716 -20.468  0.00-17.00           H  
ATOM   2185 HG23 ILE   133       8.770 -52.078 -19.432  0.00-17.00           H  
ATOM   2186  CG1 ILE   133      11.837 -51.041 -19.966  0.00-17.00           C  
ATOM   2187 HG12 ILE   133      12.482 -50.235 -19.646  0.00-17.00           H  
ATOM   2188 HG13 ILE   133      11.268 -50.814 -20.829  0.00-17.00           H  
ATOM   2189  CD1 ILE   133      12.742 -52.199 -20.354  0.00-17.00           C  
ATOM   2190 HD11 ILE   133      12.281 -53.155 -20.036  0.00-17.00           H  
ATOM   2191 HD12 ILE   133      13.671 -52.086 -19.849  0.00-17.00           H  
ATOM   2192 HD13 ILE   133      12.828 -52.149 -21.443  0.00-17.00           H  
ATOM   2193  C   ILE   133       8.805 -50.618 -17.617  0.00-17.00           C  
ATOM   2194  O   ILE   133       8.980 -51.123 -16.494  0.00-17.00           O  
ATOM   2195  N   PHE   134       7.591 -50.442 -18.164  0.00-17.00           N  
ATOM   2196  H   PHE   134       7.563 -50.237 -19.166  0.00-17.00           H  
ATOM   2197  CA  PHE   134       6.370 -50.833 -17.469  0.00-17.00           C  
ATOM   2198  HA  PHE   134       6.617 -50.940 -16.371  0.00-17.00           H  
ATOM   2199  CB  PHE   134       5.350 -49.698 -17.696  0.00-17.00           C  
ATOM   2200  HB2 PHE   134       4.444 -49.892 -17.170  0.00-17.00           H  
ATOM   2201  HB3 PHE   134       5.112 -49.657 -18.754  0.00-17.00           H  
ATOM   2202  CG  PHE   134       5.873 -48.324 -17.280  0.00-17.00           C  
ATOM   2203  CD1 PHE   134       5.701 -47.846 -15.947  0.00-17.00           C  
ATOM   2204  HD1 PHE   134       5.202 -48.392 -15.214  0.00-17.00           H  
ATOM   2205  CE1 PHE   134       6.346 -46.647 -15.646  0.00-17.00           C  
ATOM   2206  HE1 PHE   134       6.410 -46.327 -14.569  0.00-17.00           H  
ATOM   2207  CZ  PHE   134       7.119 -45.926 -16.541  0.00-17.00           C  
ATOM   2208  HZ  PHE   134       7.495 -44.946 -16.220  0.00-17.00           H  
ATOM   2209  CE2 PHE   134       7.228 -46.358 -17.882  0.00-17.00           C  
ATOM   2210  HE2 PHE   134       7.797 -45.857 -18.645  0.00-17.00           H  
ATOM   2211  CD2 PHE   134       6.588 -47.600 -18.223  0.00-17.00           C  
ATOM   2212  HD2 PHE   134       6.738 -48.123 -19.142  0.00-17.00           H  
ATOM   2213  C   PHE   134       5.933 -52.157 -18.033  0.00-17.00           C  
ATOM   2214  O   PHE   134       5.391 -52.240 -19.149  0.00-17.00           O  
ATOM   2215  N   GLH   135       6.199 -53.174 -17.247  0.00-17.00           N  
ATOM   2216  H   GLH   135       6.599 -53.079 -16.346  0.00-17.00           H  
ATOM   2217  CA  GLH   135       6.027 -54.504 -17.773  0.00-17.00           C  
ATOM   2218  HA  GLH   135       6.474 -54.615 -18.729  0.00-17.00           H  
ATOM   2219  CB  GLH   135       6.661 -55.505 -16.852  0.00-17.00           C  
ATOM   2220  HB2 GLH   135       6.634 -56.475 -17.326  0.00-17.00           H  
ATOM   2221  HB3 GLH   135       6.082 -55.559 -15.985  0.00-17.00           H  
ATOM   2222  CG  GLH   135       8.075 -55.022 -16.465  0.00-17.00           C  
ATOM   2223  HG2 GLH   135       8.528 -54.576 -17.314  0.00-17.00           H  
ATOM   2224  HG3 GLH   135       8.033 -54.324 -15.592  0.00-17.00           H  
ATOM   2225  CD  GLH   135       8.961 -56.197 -16.080  0.00-17.00           C  
ATOM   2226  OE1 GLH   135       8.369 -57.379 -15.716  0.00-17.00           O  
ATOM   2227  OE2 GLH   135      10.188 -56.094 -16.108  0.00-17.00           O  
ATOM   2228  HE1 GLH   135       8.944 -57.956 -15.232  0.00-17.00           H  
ATOM   2229  C   GLH   135       4.568 -54.841 -18.081  0.00-17.00           C  
ATOM   2230  O   GLH   135       4.294 -55.613 -18.958  0.00-17.00           O  
ATOM   2231  N   ASH   136       3.621 -54.371 -17.270  0.00-17.00           N  
ATOM   2232  H   ASH   136       3.885 -53.841 -16.414  0.00-17.00           H  
ATOM   2233  CA  ASH   136       2.181 -54.582 -17.420  0.00-17.00           C  
ATOM   2234  HA  ASH   136       2.058 -55.698 -17.471  0.00-17.00           H  
ATOM   2235  CB  ASH   136       1.398 -54.101 -16.207  0.00-17.00           C  
ATOM   2236  HB2 ASH   136       0.356 -54.448 -16.298  0.00-17.00           H  
ATOM   2237  HB3 ASH   136       1.785 -54.601 -15.290  0.00-17.00           H  
ATOM   2238  CG  ASH   136       1.373 -52.590 -15.994  0.00-17.00           C  
ATOM   2239  OD1 ASH   136       2.472 -51.942 -16.446  0.00-17.00           O  
ATOM   2240  OD2 ASH   136       0.441 -52.104 -15.368  0.00-17.00           O  
ATOM   2241  HD1 ASH   136       3.007 -51.565 -15.806  0.00-17.00           H  
ATOM   2242  C   ASH   136       1.611 -54.043 -18.758  0.00-17.00           C  
ATOM   2243  O   ASH   136       0.857 -54.700 -19.445  0.00-17.00           O  
ATOM   2244  N   THR   137       1.980 -52.832 -19.158  0.00-17.00           N  
ATOM   2245  H   THR   137       2.482 -52.225 -18.480  0.00-17.00           H  
ATOM   2246  CA  THR   137       1.467 -52.249 -20.423  0.00-17.00           C  
ATOM   2247  HA  THR   137       0.671 -52.874 -20.748  0.00-17.00           H  
ATOM   2248  CB  THR   137       0.950 -50.876 -20.192  0.00-17.00           C  
ATOM   2249  HB  THR   137       0.614 -50.416 -21.132  0.00-17.00           H  
ATOM   2250  CG2 THR   137      -0.212 -50.878 -19.220  0.00-17.00           C  
ATOM   2251 HG21 THR   137      -0.350 -51.833 -18.774  0.00-17.00           H  
ATOM   2252 HG22 THR   137      -0.029 -50.120 -18.469  0.00-17.00           H  
ATOM   2253 HG23 THR   137      -1.102 -50.606 -19.697  0.00-17.00           H  
ATOM   2254  OG1 THR   137       2.009 -50.011 -19.732  0.00-17.00           O  
ATOM   2255  HG1 THR   137       2.798 -50.451 -19.477  0.00-17.00           H  
ATOM   2256  C   THR   137       2.491 -52.284 -21.560  0.00-17.00           C  
ATOM   2257  O   THR   137       2.182 -51.801 -22.624  0.00-17.00           O  
ATOM   2258  N   ASN   138       3.670 -52.880 -21.368  0.00-17.00           N  
ATOM   2259  H   ASN   138       3.965 -53.003 -20.405  0.00-17.00           H  
ATOM   2260  CA  ASN   138       4.603 -53.160 -22.439  0.00-17.00           C  
ATOM   2261  HA  ASN   138       5.500 -53.601 -22.006  0.00-17.00           H  
ATOM   2262  CB  ASN   138       4.035 -54.050 -23.482  0.00-17.00           C  
ATOM   2263  HB2 ASN   138       3.577 -53.522 -24.323  0.00-17.00           H  
ATOM   2264  HB3 ASN   138       3.259 -54.674 -23.001  0.00-17.00           H  
ATOM   2265  CG  ASN   138       5.064 -55.061 -24.065  0.00-17.00           C  
ATOM   2266  OD1 ASN   138       5.899 -55.603 -23.317  0.00-17.00           O  
ATOM   2267  ND2 ASN   138       4.966 -55.326 -25.364  0.00-17.00           N  
ATOM   2268 HD21 ASN   138       4.076 -55.041 -25.736  0.00-17.00           H  
ATOM   2269 HD22 ASN   138       5.489 -56.057 -25.791  0.00-17.00           H  
ATOM   2270  C   ASN   138       5.149 -51.912 -23.102  0.00-17.00           C  
ATOM   2271  O   ASN   138       5.039 -51.763 -24.335  0.00-17.00           O  
ATOM   2272  N   LEU   139       5.601 -50.934 -22.308  0.00-17.00           N  
ATOM   2273  H   LEU   139       5.826 -51.204 -21.371  0.00-17.00           H  
ATOM   2274  CA  LEU   139       5.984 -49.649 -22.790  0.00-17.00           C  
ATOM   2275  HA  LEU   139       6.011 -49.717 -23.874  0.00-17.00           H  
ATOM   2276  CB  LEU   139       4.953 -48.543 -22.374  0.00-17.00           C  
ATOM   2277  HB2 LEU   139       4.844 -48.554 -21.277  0.00-17.00           H  
ATOM   2278  HB3 LEU   139       5.470 -47.636 -22.603  0.00-17.00           H  
ATOM   2279  CG  LEU   139       3.596 -48.563 -23.061  0.00-17.00           C  
ATOM   2280  HG  LEU   139       3.265 -49.584 -23.019  0.00-17.00           H  
ATOM   2281  CD1 LEU   139       2.601 -47.738 -22.309  0.00-17.00           C  
ATOM   2282 HD11 LEU   139       2.721 -47.771 -21.211  0.00-17.00           H  
ATOM   2283 HD12 LEU   139       1.562 -47.966 -22.602  0.00-17.00           H  
ATOM   2284 HD13 LEU   139       2.743 -46.667 -22.568  0.00-17.00           H  
ATOM   2285  CD2 LEU   139       3.773 -48.088 -24.548  0.00-17.00           C  
ATOM   2286 HD21 LEU   139       4.094 -48.915 -25.141  0.00-17.00           H  
ATOM   2287 HD22 LEU   139       4.478 -47.249 -24.570  0.00-17.00           H  
ATOM   2288 HD23 LEU   139       2.764 -47.713 -24.795  0.00-17.00           H  
ATOM   2289  C   LEU   139       7.348 -49.369 -22.215  0.00-17.00           C  
ATOM   2290  O   LEU   139       7.594 -49.658 -21.034  0.00-17.00           O  
ATOM   2291  N   LYN   140       8.181 -48.651 -22.952  0.00-17.00           N  
ATOM   2292  H   LYN   140       8.041 -48.591 -23.974  0.00-17.00           H  
ATOM   2293  CA  LYN   140       9.463 -48.204 -22.399  0.00-17.00           C  
ATOM   2294  HA  LYN   140       9.615 -48.492 -21.366  0.00-17.00           H  
ATOM   2295  CB  LYN   140      10.659 -48.831 -23.238  0.00-17.00           C  
ATOM   2296  HB2 LYN   140      10.537 -48.645 -24.294  0.00-17.00           H  
ATOM   2297  HB3 LYN   140      10.673 -49.895 -22.996  0.00-17.00           H  
ATOM   2298  CG  LYN   140      11.948 -48.234 -22.732  0.00-17.00           C  
ATOM   2299  HG2 LYN   140      12.083 -47.228 -23.200  0.00-17.00           H  
ATOM   2300  HG3 LYN   140      11.889 -48.062 -21.704  0.00-17.00           H  
ATOM   2301  CD  LYN   140      13.132 -49.144 -23.138  0.00-17.00           C  
ATOM   2302  HD2 LYN   140      12.877 -50.155 -22.930  0.00-17.00           H  
ATOM   2303  HD3 LYN   140      14.042 -48.907 -22.599  0.00-17.00           H  
ATOM   2304  CE  LYN   140      13.525 -48.979 -24.614  0.00-17.00           C  
ATOM   2305  HE2 LYN   140      12.821 -49.608 -25.184  0.00-17.00           H  
ATOM   2306  HE3 LYN   140      13.517 -47.974 -24.905  0.00-17.00           H  
ATOM   2307  NZ  LYN   140      14.867 -49.534 -24.758  0.00-17.00           N  
ATOM   2308  HZ1 LYN   140      15.560 -48.864 -25.016  0.00-17.00           H  
ATOM   2309  HZ2 LYN   140      14.922 -50.183 -25.540  0.00-17.00           H  
ATOM   2310  C   LYN   140       9.550 -46.684 -22.447  0.00-17.00           C  
ATOM   2311  O   LYN   140       9.118 -46.085 -23.421  0.00-17.00           O  
ATOM   2312  N   LEU   141      10.192 -46.036 -21.432  0.00-17.00           N  
ATOM   2313  H   LEU   141      10.336 -46.602 -20.630  0.00-17.00           H  
ATOM   2314  CA  LEU   141      10.285 -44.628 -21.308  0.00-17.00           C  
ATOM   2315  HA  LEU   141       9.980 -44.297 -22.293  0.00-17.00           H  
ATOM   2316  CB  LEU   141       9.340 -44.181 -20.205  0.00-17.00           C  
ATOM   2317  HB2 LEU   141       8.386 -44.717 -20.221  0.00-17.00           H  
ATOM   2318  HB3 LEU   141       9.886 -44.438 -19.305  0.00-17.00           H  
ATOM   2319  CG  LEU   141       9.111 -42.687 -20.149  0.00-17.00           C  
ATOM   2320  HG  LEU   141      10.070 -42.144 -20.208  0.00-17.00           H  
ATOM   2321  CD1 LEU   141       8.262 -42.221 -21.341  0.00-17.00           C  
ATOM   2322 HD11 LEU   141       8.031 -42.989 -22.089  0.00-17.00           H  
ATOM   2323 HD12 LEU   141       7.241 -41.852 -21.179  0.00-17.00           H  
ATOM   2324 HD13 LEU   141       8.768 -41.478 -21.967  0.00-17.00           H  
ATOM   2325  CD2 LEU   141       8.371 -42.421 -18.847  0.00-17.00           C  
ATOM   2326 HD21 LEU   141       8.551 -43.159 -18.093  0.00-17.00           H  
ATOM   2327 HD22 LEU   141       8.578 -41.421 -18.484  0.00-17.00           H  
ATOM   2328 HD23 LEU   141       7.313 -42.563 -19.080  0.00-17.00           H  
ATOM   2329  C   LEU   141      11.708 -44.182 -21.064  0.00-17.00           C  
ATOM   2330  O   LEU   141      12.347 -44.610 -20.081  0.00-17.00           O  
ATOM   2331  N   THR   142      12.176 -43.244 -21.864  0.00-17.00           N  
ATOM   2332  H   THR   142      11.719 -43.014 -22.732  0.00-17.00           H  
ATOM   2333  CA  THR   142      13.494 -42.758 -21.693  0.00-17.00           C  
ATOM   2334  HA  THR   142      13.957 -43.188 -20.847  0.00-17.00           H  
ATOM   2335  CB  THR   142      14.408 -43.211 -22.891  0.00-17.00           C  
ATOM   2336  HB  THR   142      14.132 -42.577 -23.742  0.00-17.00           H  
ATOM   2337  CG2 THR   142      15.867 -42.997 -22.576  0.00-17.00           C  
ATOM   2338 HG21 THR   142      16.388 -43.927 -22.442  0.00-17.00           H  
ATOM   2339 HG22 THR   142      16.353 -42.499 -23.417  0.00-17.00           H  
ATOM   2340 HG23 THR   142      16.002 -42.354 -21.704  0.00-17.00           H  
ATOM   2341  OG1 THR   142      14.204 -44.612 -23.124  0.00-17.00           O  
ATOM   2342  HG1 THR   142      14.976 -44.963 -23.576  0.00-17.00           H  
ATOM   2343  C   THR   142      13.535 -41.284 -21.567  0.00-17.00           C  
ATOM   2344  O   THR   142      12.919 -40.567 -22.363  0.00-17.00           O  
ATOM   2345  N   LEU   143      14.410 -40.734 -20.700  0.00-17.00           N  
ATOM   2346  H   LEU   143      14.903 -41.347 -20.024  0.00-17.00           H  
ATOM   2347  CA  LEU   143      14.642 -39.341 -20.644  0.00-17.00           C  
ATOM   2348  HA  LEU   143      13.704 -38.854 -20.792  0.00-17.00           H  
ATOM   2349  CB  LEU   143      15.246 -38.990 -19.257  0.00-17.00           C  
ATOM   2350  HB2 LEU   143      14.509 -39.266 -18.499  0.00-17.00           H  
ATOM   2351  HB3 LEU   143      16.134 -39.557 -19.034  0.00-17.00           H  
ATOM   2352  CG  LEU   143      15.600 -37.467 -19.078  0.00-17.00           C  
ATOM   2353  HG  LEU   143      16.192 -37.223 -19.977  0.00-17.00           H  
ATOM   2354  CD1 LEU   143      14.318 -36.581 -19.199  0.00-17.00           C  
ATOM   2355 HD11 LEU   143      14.562 -35.521 -18.930  0.00-17.00           H  
ATOM   2356 HD12 LEU   143      13.511 -36.992 -18.580  0.00-17.00           H  
ATOM   2357 HD13 LEU   143      13.857 -36.698 -20.193  0.00-17.00           H  
ATOM   2358  CD2 LEU   143      16.417 -37.247 -17.804  0.00-17.00           C  
ATOM   2359 HD21 LEU   143      16.856 -38.127 -17.439  0.00-17.00           H  
ATOM   2360 HD22 LEU   143      17.181 -36.472 -17.996  0.00-17.00           H  
ATOM   2361 HD23 LEU   143      15.767 -36.827 -17.017  0.00-17.00           H  
ATOM   2362  C   LEU   143      15.716 -38.970 -21.708  0.00-17.00           C  
ATOM   2363  O   LEU   143      16.803 -39.576 -21.739  0.00-17.00           O  
ATOM   2364  N   ILE   144      15.320 -38.141 -22.654  0.00-17.00           N  
ATOM   2365  H   ILE   144      14.367 -37.844 -22.617  0.00-17.00           H  
ATOM   2366  CA  ILE   144      16.186 -37.774 -23.741  0.00-17.00           C  
ATOM   2367  HA  ILE   144      16.935 -38.532 -23.899  0.00-17.00           H  
ATOM   2368  CB  ILE   144      15.296 -37.667 -25.012  0.00-17.00           C  
ATOM   2369  HB  ILE   144      14.462 -37.013 -24.764  0.00-17.00           H  
ATOM   2370  CG2 ILE   144      16.125 -37.103 -26.171  0.00-17.00           C  
ATOM   2371 HG21 ILE   144      17.071 -37.602 -26.301  0.00-17.00           H  
ATOM   2372 HG22 ILE   144      15.583 -37.068 -27.146  0.00-17.00           H  
ATOM   2373 HG23 ILE   144      16.170 -36.003 -25.917  0.00-17.00           H  
ATOM   2374  CG1 ILE   144      14.719 -38.993 -25.445  0.00-17.00           C  
ATOM   2375 HG12 ILE   144      13.995 -39.316 -24.698  0.00-17.00           H  
ATOM   2376 HG13 ILE   144      14.241 -38.917 -26.382  0.00-17.00           H  
ATOM   2377  CD1 ILE   144      15.803 -40.024 -25.612  0.00-17.00           C  
ATOM   2378 HD11 ILE   144      16.211 -40.046 -26.650  0.00-17.00           H  
ATOM   2379 HD12 ILE   144      15.487 -41.058 -25.433  0.00-17.00           H  
ATOM   2380 HD13 ILE   144      16.649 -39.967 -24.908  0.00-17.00           H  
ATOM   2381  C   ILE   144      16.948 -36.477 -23.480  0.00-17.00           C  
ATOM   2382  O   ILE   144      18.113 -36.389 -23.866  0.00-17.00           O  
ATOM   2383  N   SER   145      16.301 -35.442 -22.879  0.00-17.00           N  
ATOM   2384  H   SER   145      15.344 -35.464 -22.962  0.00-17.00           H  
ATOM   2385  CA  SER   145      17.010 -34.244 -22.455  0.00-17.00           C  
ATOM   2386  HA  SER   145      17.864 -34.513 -21.933  0.00-17.00           H  
ATOM   2387  CB  SER   145      17.293 -33.356 -23.655  0.00-17.00           C  
ATOM   2388  HB2 SER   145      17.921 -32.482 -23.296  0.00-17.00           H  
ATOM   2389  HB3 SER   145      17.774 -33.900 -24.415  0.00-17.00           H  
ATOM   2390  OG  SER   145      16.093 -32.855 -24.147  0.00-17.00           O  
ATOM   2391  HG  SER   145      15.676 -33.523 -24.654  0.00-17.00           H  
ATOM   2392  C   SER   145      16.158 -33.548 -21.377  0.00-17.00           C  
ATOM   2393  O   SER   145      14.988 -33.831 -21.221  0.00-17.00           O  
ATOM   2394  N   GLH   146      16.739 -32.535 -20.769  0.00-17.00           N  
ATOM   2395  H   GLH   146      17.585 -32.079 -21.231  0.00-17.00           H  
ATOM   2396  CA  GLH   146      16.154 -31.846 -19.664  0.00-17.00           C  
ATOM   2397  HA  GLH   146      15.072 -31.836 -19.786  0.00-17.00           H  
ATOM   2398  CB  GLH   146      16.588 -32.452 -18.337  0.00-17.00           C  
ATOM   2399  HB2 GLH   146      17.551 -32.081 -18.069  0.00-17.00           H  
ATOM   2400  HB3 GLH   146      16.688 -33.528 -18.441  0.00-17.00           H  
ATOM   2401  CG  GLH   146      15.540 -32.116 -17.259  0.00-17.00           C  
ATOM   2402  HG2 GLH   146      14.519 -32.367 -17.568  0.00-17.00           H  
ATOM   2403  HG3 GLH   146      15.707 -31.088 -16.972  0.00-17.00           H  
ATOM   2404  CD  GLH   146      15.736 -32.881 -15.922  0.00-17.00           C  
ATOM   2405  OE1 GLH   146      14.644 -33.101 -15.195  0.00-17.00           O  
ATOM   2406  OE2 GLH   146      16.908 -33.132 -15.598  0.00-17.00           O  
ATOM   2407  HE1 GLH   146      14.955 -33.296 -14.353  0.00-17.00           H  
ATOM   2408  C   GLH   146      16.572 -30.413 -19.738  0.00-17.00           C  
ATOM   2409  O   GLH   146      17.716 -30.101 -19.887  0.00-17.00           O  
ATOM   2410  N   ASH   147      15.612 -29.455 -19.708  0.00-17.00           N  
ATOM   2411  H   ASH   147      14.656 -29.729 -19.752  0.00-17.00           H  
ATOM   2412  CA  ASH   147      15.887 -28.039 -19.573  0.00-17.00           C  
ATOM   2413  HA  ASH   147      16.943 -27.855 -19.645  0.00-17.00           H  
ATOM   2414  CB  ASH   147      15.312 -27.380 -20.855  0.00-17.00           C  
ATOM   2415  HB2 ASH   147      15.604 -27.949 -21.694  0.00-17.00           H  
ATOM   2416  HB3 ASH   147      14.236 -27.449 -20.794  0.00-17.00           H  
ATOM   2417  CG  ASH   147      15.526 -25.873 -20.885  0.00-17.00           C  
ATOM   2418  OD1 ASH   147      16.569 -25.420 -20.215  0.00-17.00           O  
ATOM   2419  OD2 ASH   147      14.812 -25.120 -21.534  0.00-17.00           O  
ATOM   2420  HD1 ASH   147      16.690 -24.479 -20.327  0.00-17.00           H  
ATOM   2421  C   ASH   147      15.362 -27.468 -18.273  0.00-17.00           C  
ATOM   2422  O   ASH   147      14.169 -27.492 -18.210  0.00-17.00           O  
ATOM   2423  N   ILE   148      16.236 -27.225 -17.283  0.00-17.00           N  
ATOM   2424  H   ILE   148      17.169 -27.039 -17.535  0.00-17.00           H  
ATOM   2425  CA  ILE   148      15.822 -26.822 -15.931  0.00-17.00           C  
ATOM   2426  HA  ILE   148      14.828 -27.227 -15.786  0.00-17.00           H  
ATOM   2427  CB  ILE   148      16.738 -27.461 -14.892  0.00-17.00           C  
ATOM   2428  HB  ILE   148      17.829 -27.176 -14.955  0.00-17.00           H  
ATOM   2429  CG2 ILE   148      16.273 -27.032 -13.491  0.00-17.00           C  
ATOM   2430 HG21 ILE   148      16.655 -27.692 -12.776  0.00-17.00           H  
ATOM   2431 HG22 ILE   148      16.725 -25.984 -13.248  0.00-17.00           H  
ATOM   2432 HG23 ILE   148      15.237 -26.959 -13.369  0.00-17.00           H  
ATOM   2433  CG1 ILE   148      16.689 -29.006 -15.084  0.00-17.00           C  
ATOM   2434 HG12 ILE   148      15.669 -29.259 -14.878  0.00-17.00           H  
ATOM   2435 HG13 ILE   148      16.942 -29.250 -16.097  0.00-17.00           H  
ATOM   2436  CD1 ILE   148      17.541 -29.707 -14.002  0.00-17.00           C  
ATOM   2437 HD11 ILE   148      18.504 -29.198 -13.877  0.00-17.00           H  
ATOM   2438 HD12 ILE   148      16.943 -29.680 -13.097  0.00-17.00           H  
ATOM   2439 HD13 ILE   148      17.710 -30.754 -14.354  0.00-17.00           H  
ATOM   2440  C   ILE   148      15.898 -25.259 -15.864  0.00-17.00           C  
ATOM   2441  O   ILE   148      16.876 -24.638 -16.071  0.00-17.00           O  
ATOM   2442  N   LYN   149      14.743 -24.697 -15.484  0.00-17.00           N  
ATOM   2443  H   LYN   149      13.931 -25.292 -15.361  0.00-17.00           H  
ATOM   2444  CA  LYN   149      14.490 -23.271 -15.199  0.00-17.00           C  
ATOM   2445  HA  LYN   149      15.353 -22.658 -15.608  0.00-17.00           H  
ATOM   2446  CB  LYN   149      13.200 -22.769 -15.972  0.00-17.00           C  
ATOM   2447  HB2 LYN   149      12.945 -21.732 -15.741  0.00-17.00           H  
ATOM   2448  HB3 LYN   149      12.385 -23.328 -15.601  0.00-17.00           H  
ATOM   2449  CG  LYN   149      13.378 -22.937 -17.461  0.00-17.00           C  
ATOM   2450  HG2 LYN   149      13.743 -23.990 -17.559  0.00-17.00           H  
ATOM   2451  HG3 LYN   149      12.453 -22.917 -18.027  0.00-17.00           H  
ATOM   2452  CD  LYN   149      14.294 -22.025 -18.235  0.00-17.00           C  
ATOM   2453  HD2 LYN   149      13.966 -21.003 -18.113  0.00-17.00           H  
ATOM   2454  HD3 LYN   149      15.269 -22.057 -17.754  0.00-17.00           H  
ATOM   2455  CE  LYN   149      14.468 -22.331 -19.705  0.00-17.00           C  
ATOM   2456  HE2 LYN   149      14.793 -23.424 -19.709  0.00-17.00           H  
ATOM   2457  HE3 LYN   149      13.540 -22.183 -20.259  0.00-17.00           H  
ATOM   2458  NZ  LYN   149      15.481 -21.492 -20.288  0.00-17.00           N  
ATOM   2459  HZ1 LYN   149      15.996 -22.039 -21.001  0.00-17.00           H  
ATOM   2460  HZ2 LYN   149      15.059 -20.722 -20.776  0.00-17.00           H  
ATOM   2461  C   LYN   149      14.370 -23.088 -13.709  0.00-17.00           C  
ATOM   2462  O   LYN   149      14.604 -23.987 -12.944  0.00-17.00           O  
ATOM   2463  N   SER   150      13.939 -21.887 -13.316  0.00-17.00           N  
ATOM   2464  H   SER   150      13.700 -21.185 -13.967  0.00-17.00           H  
ATOM   2465  CA  SER   150      13.982 -21.567 -11.891  0.00-17.00           C  
ATOM   2466  HA  SER   150      14.924 -21.920 -11.427  0.00-17.00           H  
ATOM   2467  CB  SER   150      14.117 -20.047 -11.656  0.00-17.00           C  
ATOM   2468  HB2 SER   150      15.058 -19.591 -12.003  0.00-17.00           H  
ATOM   2469  HB3 SER   150      14.070 -19.752 -10.587  0.00-17.00           H  
ATOM   2470  OG  SER   150      12.981 -19.406 -12.250  0.00-17.00           O  
ATOM   2471  HG  SER   150      13.161 -18.483 -12.217  0.00-17.00           H  
ATOM   2472  C   SER   150      12.788 -22.236 -11.109  0.00-17.00           C  
ATOM   2473  O   SER   150      13.045 -23.100 -10.323  0.00-17.00           O  
ATOM   2474  N   TYR   151      11.581 -21.947 -11.620  0.00-17.00           N  
ATOM   2475  H   TYR   151      11.511 -21.233 -12.323  0.00-17.00           H  
ATOM   2476  CA  TYR   151      10.331 -22.474 -11.027  0.00-17.00           C  
ATOM   2477  HA  TYR   151      10.395 -22.916 -10.041  0.00-17.00           H  
ATOM   2478  CB  TYR   151       9.279 -21.306 -10.921  0.00-17.00           C  
ATOM   2479  HB2 TYR   151       8.362 -21.645 -10.386  0.00-17.00           H  
ATOM   2480  HB3 TYR   151       9.703 -20.471 -10.391  0.00-17.00           H  
ATOM   2481  CG  TYR   151       8.859 -20.765 -12.242  0.00-17.00           C  
ATOM   2482  CD1 TYR   151       9.522 -19.735 -12.881  0.00-17.00           C  
ATOM   2483  HD1 TYR   151      10.372 -19.275 -12.363  0.00-17.00           H  
ATOM   2484  CE1 TYR   151       9.082 -19.213 -14.131  0.00-17.00           C  
ATOM   2485  HE1 TYR   151       9.706 -18.505 -14.639  0.00-17.00           H  
ATOM   2486  CZ  TYR   151       7.889 -19.733 -14.714  0.00-17.00           C  
ATOM   2487  OH  TYR   151       7.439 -19.284 -15.887  0.00-17.00           O  
ATOM   2488  HH  TYR   151       6.521 -19.430 -15.940  0.00-17.00           H  
ATOM   2489  CE2 TYR   151       7.178 -20.670 -14.018  0.00-17.00           C  
ATOM   2490  HE2 TYR   151       6.340 -21.161 -14.497  0.00-17.00           H  
ATOM   2491  CD2 TYR   151       7.665 -21.264 -12.875  0.00-17.00           C  
ATOM   2492  HD2 TYR   151       7.039 -21.970 -12.398  0.00-17.00           H  
ATOM   2493  C   TYR   151       9.786 -23.644 -11.872  0.00-17.00           C  
ATOM   2494  O   TYR   151       8.774 -24.247 -11.404  0.00-17.00           O  
ATOM   2495  N   TYR   152      10.304 -24.064 -13.046  0.00-17.00           N  
ATOM   2496  H   TYR   152      11.229 -23.765 -13.304  0.00-17.00           H  
ATOM   2497  CA  TYR   152       9.825 -25.139 -13.833  0.00-17.00           C  
ATOM   2498  HA  TYR   152       9.417 -25.820 -13.132  0.00-17.00           H  
ATOM   2499  CB  TYR   152       8.748 -24.589 -14.777  0.00-17.00           C  
ATOM   2500  HB2 TYR   152       8.060 -24.026 -14.167  0.00-17.00           H  
ATOM   2501  HB3 TYR   152       8.113 -25.435 -15.091  0.00-17.00           H  
ATOM   2502  CG  TYR   152       9.127 -23.901 -16.055  0.00-17.00           C  
ATOM   2503  CD1 TYR   152       9.314 -22.529 -16.056  0.00-17.00           C  
ATOM   2504  HD1 TYR   152       9.258 -21.968 -15.109  0.00-17.00           H  
ATOM   2505  CE1 TYR   152       9.638 -21.812 -17.265  0.00-17.00           C  
ATOM   2506  HE1 TYR   152       9.820 -20.758 -17.207  0.00-17.00           H  
ATOM   2507  CZ  TYR   152       9.819 -22.511 -18.470  0.00-17.00           C  
ATOM   2508  OH  TYR   152      10.342 -21.960 -19.564  0.00-17.00           O  
ATOM   2509  HH  TYR   152      10.655 -21.019 -19.555  0.00-17.00           H  
ATOM   2510  CE2 TYR   152       9.486 -23.866 -18.443  0.00-17.00           C  
ATOM   2511  HE2 TYR   152       9.578 -24.421 -19.390  0.00-17.00           H  
ATOM   2512  CD2 TYR   152       9.102 -24.563 -17.298  0.00-17.00           C  
ATOM   2513  HD2 TYR   152       8.863 -25.592 -17.510  0.00-17.00           H  
ATOM   2514  C   TYR   152      10.918 -25.926 -14.499  0.00-17.00           C  
ATOM   2515  O   TYR   152      12.066 -25.570 -14.362  0.00-17.00           O  
ATOM   2516  N   THR   153      10.617 -27.068 -15.165  0.00-17.00           N  
ATOM   2517  H   THR   153       9.665 -27.435 -15.238  0.00-17.00           H  
ATOM   2518  CA  THR   153      11.624 -27.847 -15.974  0.00-17.00           C  
ATOM   2519  HA  THR   153      12.355 -27.138 -16.354  0.00-17.00           H  
ATOM   2520  CB  THR   153      12.215 -28.921 -15.085  0.00-17.00           C  
ATOM   2521  HB  THR   153      11.508 -29.264 -14.349  0.00-17.00           H  
ATOM   2522  CG2 THR   153      12.714 -30.148 -15.914  0.00-17.00           C  
ATOM   2523 HG21 THR   153      13.263 -30.841 -15.238  0.00-17.00           H  
ATOM   2524 HG22 THR   153      12.001 -30.756 -16.470  0.00-17.00           H  
ATOM   2525 HG23 THR   153      13.437 -29.821 -16.724  0.00-17.00           H  
ATOM   2526  OG1 THR   153      13.319 -28.442 -14.308  0.00-17.00           O  
ATOM   2527  HG1 THR   153      13.075 -27.691 -13.778  0.00-17.00           H  
ATOM   2528  C   THR   153      10.802 -28.203 -17.290  0.00-17.00           C  
ATOM   2529  O   THR   153       9.613 -28.460 -17.155  0.00-17.00           O  
ATOM   2530  N   VAL   154      11.405 -28.385 -18.426  0.00-17.00           N  
ATOM   2531  H   VAL   154      12.351 -28.017 -18.515  0.00-17.00           H  
ATOM   2532  CA  VAL   154      10.946 -29.090 -19.630  0.00-17.00           C  
ATOM   2533  HA  VAL   154       9.949 -29.518 -19.492  0.00-17.00           H  
ATOM   2534  CB  VAL   154      10.926 -28.156 -20.855  0.00-17.00           C  
ATOM   2535  HB  VAL   154      11.960 -27.779 -21.141  0.00-17.00           H  
ATOM   2536  CG1 VAL   154      10.271 -28.887 -22.068  0.00-17.00           C  
ATOM   2537 HG11 VAL   154       9.331 -29.368 -21.716  0.00-17.00           H  
ATOM   2538 HG12 VAL   154      10.104 -28.094 -22.851  0.00-17.00           H  
ATOM   2539 HG13 VAL   154      10.962 -29.678 -22.489  0.00-17.00           H  
ATOM   2540  CG2 VAL   154      10.003 -26.912 -20.570  0.00-17.00           C  
ATOM   2541 HG21 VAL   154       9.467 -26.997 -19.574  0.00-17.00           H  
ATOM   2542 HG22 VAL   154      10.793 -26.213 -20.443  0.00-17.00           H  
ATOM   2543 HG23 VAL   154       9.339 -26.679 -21.402  0.00-17.00           H  
ATOM   2544  C   VAL   154      11.841 -30.305 -19.708  0.00-17.00           C  
ATOM   2545  O   VAL   154      13.069 -30.243 -19.556  0.00-17.00           O  
ATOM   2546  N   ARG   155      11.238 -31.523 -19.841  0.00-17.00           N  
ATOM   2547  H   ARG   155      10.250 -31.552 -19.667  0.00-17.00           H  
ATOM   2548  CA  ARG   155      11.888 -32.726 -20.364  0.00-17.00           C  
ATOM   2549  HA  ARG   155      12.944 -32.684 -20.487  0.00-17.00           H  
ATOM   2550  CB  ARG   155      11.625 -33.892 -19.382  0.00-17.00           C  
ATOM   2551  HB2 ARG   155      10.621 -34.348 -19.443  0.00-17.00           H  
ATOM   2552  HB3 ARG   155      12.152 -34.810 -19.695  0.00-17.00           H  
ATOM   2553  CG  ARG   155      12.062 -33.576 -17.899  0.00-17.00           C  
ATOM   2554  HG2 ARG   155      12.406 -32.535 -17.736  0.00-17.00           H  
ATOM   2555  HG3 ARG   155      12.934 -34.192 -17.677  0.00-17.00           H  
ATOM   2556  CD  ARG   155      10.951 -33.798 -16.877  0.00-17.00           C  
ATOM   2557  HD2 ARG   155      10.491 -34.771 -16.987  0.00-17.00           H  
ATOM   2558  HD3 ARG   155      10.117 -32.974 -17.051  0.00-17.00           H  
ATOM   2559  NE  ARG   155      11.355 -33.706 -15.489  0.00-17.00           N  
ATOM   2560  HE  ARG   155      12.291 -33.968 -15.222  0.00-17.00           H  
ATOM   2561  CZ  ARG   155      10.430 -33.559 -14.533  0.00-17.00           C  
ATOM   2562  NH1 ARG   155       9.182 -33.699 -14.823  0.00-17.00           N  
ATOM   2563 HH11 ARG   155       8.745 -33.942 -15.713  0.00-17.00           H  
ATOM   2564 HH12 ARG   155       8.524 -33.681 -14.040  0.00-17.00           H  
ATOM   2565  NH2 ARG   155      10.760 -33.319 -13.236  0.00-17.00           N  
ATOM   2566 HH21 ARG   155      10.109 -33.106 -12.463  0.00-17.00           H  
ATOM   2567 HH22 ARG   155      11.730 -33.080 -13.032  0.00-17.00           H  
ATOM   2568  C   ARG   155      11.307 -33.113 -21.717  0.00-17.00           C  
ATOM   2569  O   ARG   155      10.079 -32.982 -21.876  0.00-17.00           O  
ATOM   2570  N   GLN   156      12.114 -33.712 -22.520  0.00-17.00           N  
ATOM   2571  H   GLN   156      13.103 -33.607 -22.264  0.00-17.00           H  
ATOM   2572  CA  GLN   156      11.824 -34.457 -23.717  0.00-17.00           C  
ATOM   2573  HA  GLN   156      10.814 -34.226 -24.000  0.00-17.00           H  
ATOM   2574  CB  GLN   156      12.906 -34.033 -24.844  0.00-17.00           C  
ATOM   2575  HB2 GLN   156      13.907 -34.359 -24.608  0.00-17.00           H  
ATOM   2576  HB3 GLN   156      12.921 -32.931 -24.866  0.00-17.00           H  
ATOM   2577  CG  GLN   156      12.487 -34.506 -26.174  0.00-17.00           C  
ATOM   2578  HG2 GLN   156      11.496 -34.113 -26.479  0.00-17.00           H  
ATOM   2579  HG3 GLN   156      12.465 -35.635 -26.154  0.00-17.00           H  
ATOM   2580  CD  GLN   156      13.507 -34.135 -27.262  0.00-17.00           C  
ATOM   2581  OE1 GLN   156      14.179 -33.112 -27.145  0.00-17.00           O  
ATOM   2582  NE2 GLN   156      13.654 -34.974 -28.275  0.00-17.00           N  
ATOM   2583 HE21 GLN   156      14.471 -34.941 -28.921  0.00-17.00           H  
ATOM   2584 HE22 GLN   156      12.985 -35.691 -28.327  0.00-17.00           H  
ATOM   2585  C   GLN   156      12.069 -35.944 -23.339  0.00-17.00           C  
ATOM   2586  O   GLN   156      13.106 -36.316 -22.798  0.00-17.00           O  
ATOM   2587  N   LEU   157      11.006 -36.737 -23.535  0.00-17.00           N  
ATOM   2588  H   LEU   157      10.241 -36.313 -24.128  0.00-17.00           H  
ATOM   2589  CA  LEU   157      11.035 -38.130 -23.183  0.00-17.00           C  
ATOM   2590  HA  LEU   157      11.992 -38.374 -22.670  0.00-17.00           H  
ATOM   2591  CB  LEU   157       9.840 -38.444 -22.296  0.00-17.00           C  
ATOM   2592  HB2 LEU   157       8.889 -38.404 -22.919  0.00-17.00           H  
ATOM   2593  HB3 LEU   157      10.065 -39.523 -22.060  0.00-17.00           H  
ATOM   2594  CG  LEU   157       9.856 -37.690 -20.932  0.00-17.00           C  
ATOM   2595  HG  LEU   157       9.876 -36.574 -21.168  0.00-17.00           H  
ATOM   2596  CD1 LEU   157       8.469 -37.946 -20.249  0.00-17.00           C  
ATOM   2597 HD11 LEU   157       7.610 -37.718 -20.853  0.00-17.00           H  
ATOM   2598 HD12 LEU   157       8.272 -37.426 -19.326  0.00-17.00           H  
ATOM   2599 HD13 LEU   157       8.417 -38.978 -20.009  0.00-17.00           H  
ATOM   2600  CD2 LEU   157      11.030 -38.164 -20.109  0.00-17.00           C  
ATOM   2601 HD21 LEU   157      11.982 -37.754 -20.439  0.00-17.00           H  
ATOM   2602 HD22 LEU   157      10.962 -37.910 -19.104  0.00-17.00           H  
ATOM   2603 HD23 LEU   157      11.050 -39.258 -20.153  0.00-17.00           H  
ATOM   2604  C   LEU   157      10.782 -38.893 -24.506  0.00-17.00           C  
ATOM   2605  O   LEU   157      10.178 -38.360 -25.479  0.00-17.00           O  
ATOM   2606  N   GLH   158      11.236 -40.144 -24.546  0.00-17.00           N  
ATOM   2607  H   GLH   158      11.922 -40.440 -23.923  0.00-17.00           H  
ATOM   2608  CA  GLH   158      10.920 -41.058 -25.624  0.00-17.00           C  
ATOM   2609  HA  GLH   158      10.268 -40.430 -26.295  0.00-17.00           H  
ATOM   2610  CB  GLH   158      12.161 -41.500 -26.341  0.00-17.00           C  
ATOM   2611  HB2 GLH   158      12.820 -40.719 -26.736  0.00-17.00           H  
ATOM   2612  HB3 GLH   158      12.772 -42.128 -25.710  0.00-17.00           H  
ATOM   2613  CG  GLH   158      11.772 -42.494 -27.459  0.00-17.00           C  
ATOM   2614  HG2 GLH   158      10.997 -42.139 -28.125  0.00-17.00           H  
ATOM   2615  HG3 GLH   158      11.436 -43.390 -27.016  0.00-17.00           H  
ATOM   2616  CD  GLH   158      12.927 -42.857 -28.343  0.00-17.00           C  
ATOM   2617  OE1 GLH   158      13.403 -41.881 -29.139  0.00-17.00           O  
ATOM   2618  OE2 GLH   158      13.339 -44.019 -28.375  0.00-17.00           O  
ATOM   2619  HE1 GLH   158      13.536 -42.096 -30.027  0.00-17.00           H  
ATOM   2620  C   GLH   158      10.053 -42.188 -25.131  0.00-17.00           C  
ATOM   2621  O   GLH   158      10.513 -42.954 -24.282  0.00-17.00           O  
ATOM   2622  N   LEU   159       8.884 -42.352 -25.742  0.00-17.00           N  
ATOM   2623  H   LEU   159       8.642 -41.801 -26.548  0.00-17.00           H  
ATOM   2624  CA  LEU   159       7.973 -43.391 -25.246  0.00-17.00           C  
ATOM   2625  HA  LEU   159       8.391 -43.854 -24.312  0.00-17.00           H  
ATOM   2626  CB  LEU   159       6.547 -42.841 -24.989  0.00-17.00           C  
ATOM   2627  HB2 LEU   159       6.672 -42.013 -24.241  0.00-17.00           H  
ATOM   2628  HB3 LEU   159       6.228 -42.376 -25.880  0.00-17.00           H  
ATOM   2629  CG  LEU   159       5.467 -43.884 -24.561  0.00-17.00           C  
ATOM   2630  HG  LEU   159       5.510 -44.725 -25.214  0.00-17.00           H  
ATOM   2631  CD1 LEU   159       5.837 -44.364 -23.103  0.00-17.00           C  
ATOM   2632 HD11 LEU   159       5.567 -45.400 -23.033  0.00-17.00           H  
ATOM   2633 HD12 LEU   159       6.867 -44.244 -22.900  0.00-17.00           H  
ATOM   2634 HD13 LEU   159       5.177 -43.847 -22.360  0.00-17.00           H  
ATOM   2635  CD2 LEU   159       4.055 -43.251 -24.577  0.00-17.00           C  
ATOM   2636 HD21 LEU   159       3.385 -43.598 -23.793  0.00-17.00           H  
ATOM   2637 HD22 LEU   159       3.568 -43.610 -25.542  0.00-17.00           H  
ATOM   2638 HD23 LEU   159       4.063 -42.129 -24.648  0.00-17.00           H  
ATOM   2639  C   LEU   159       7.867 -44.375 -26.425  0.00-17.00           C  
ATOM   2640  O   LEU   159       7.550 -44.056 -27.537  0.00-17.00           O  
ATOM   2641  N   GLH   160       8.276 -45.593 -26.086  0.00-17.00           N  
ATOM   2642  H   GLH   160       8.865 -45.733 -25.230  0.00-17.00           H  
ATOM   2643  CA  GLH   160       8.211 -46.690 -27.029  0.00-17.00           C  
ATOM   2644  HA  GLH   160       8.032 -46.282 -28.053  0.00-17.00           H  
ATOM   2645  CB  GLH   160       9.621 -47.325 -27.164  0.00-17.00           C  
ATOM   2646  HB2 GLH   160      10.339 -46.698 -27.722  0.00-17.00           H  
ATOM   2647  HB3 GLH   160      10.029 -47.568 -26.205  0.00-17.00           H  
ATOM   2648  CG  GLH   160       9.525 -48.647 -27.968  0.00-17.00           C  
ATOM   2649  HG2 GLH   160       9.055 -49.468 -27.451  0.00-17.00           H  
ATOM   2650  HG3 GLH   160       9.032 -48.426 -28.870  0.00-17.00           H  
ATOM   2651  CD  GLH   160      10.933 -49.110 -28.372  0.00-17.00           C  
ATOM   2652  OE1 GLH   160      12.001 -48.462 -27.894  0.00-17.00           O  
ATOM   2653  OE2 GLH   160      11.003 -50.060 -29.157  0.00-17.00           O  
ATOM   2654  HE1 GLH   160      11.887 -48.062 -27.094  0.00-17.00           H  
ATOM   2655  C   GLH   160       7.223 -47.779 -26.661  0.00-17.00           C  
ATOM   2656  O   GLH   160       7.242 -48.355 -25.575  0.00-17.00           O  
ATOM   2657  N   ASN   161       6.363 -48.141 -27.640  0.00-17.00           N  
ATOM   2658  H   ASN   161       6.297 -47.472 -28.386  0.00-17.00           H  
ATOM   2659  CA  ASN   161       5.545 -49.292 -27.547  0.00-17.00           C  
ATOM   2660  HA  ASN   161       5.114 -49.316 -26.551  0.00-17.00           H  
ATOM   2661  CB  ASN   161       4.428 -49.125 -28.554  0.00-17.00           C  
ATOM   2662  HB2 ASN   161       3.876 -48.201 -28.357  0.00-17.00           H  
ATOM   2663  HB3 ASN   161       4.810 -49.062 -29.586  0.00-17.00           H  
ATOM   2664  CG  ASN   161       3.396 -50.279 -28.582  0.00-17.00           C  
ATOM   2665  OD1 ASN   161       3.698 -51.359 -28.051  0.00-17.00           O  
ATOM   2666  ND2 ASN   161       2.168 -50.065 -29.068  0.00-17.00           N  
ATOM   2667 HD21 ASN   161       1.388 -50.696 -28.799  0.00-17.00           H  
ATOM   2668 HD22 ASN   161       2.075 -49.519 -29.936  0.00-17.00           H  
ATOM   2669  C   ASN   161       6.397 -50.522 -27.852  0.00-17.00           C  
ATOM   2670  O   ASN   161       6.657 -50.848 -29.034  0.00-17.00           O  
ATOM   2671  N   LEU   162       6.767 -51.231 -26.737  0.00-17.00           N  
ATOM   2672  H   LEU   162       6.732 -50.793 -25.806  0.00-17.00           H  
ATOM   2673  CA  LEU   162       7.557 -52.434 -26.969  0.00-17.00           C  
ATOM   2674  HA  LEU   162       8.470 -52.153 -27.408  0.00-17.00           H  
ATOM   2675  CB  LEU   162       7.869 -53.064 -25.638  0.00-17.00           C  
ATOM   2676  HB2 LEU   162       7.025 -53.359 -25.121  0.00-17.00           H  
ATOM   2677  HB3 LEU   162       8.431 -53.957 -25.852  0.00-17.00           H  
ATOM   2678  CG  LEU   162       8.786 -52.160 -24.769  0.00-17.00           C  
ATOM   2679  HG  LEU   162       8.248 -51.264 -24.626  0.00-17.00           H  
ATOM   2680  CD1 LEU   162       9.030 -52.842 -23.426  0.00-17.00           C  
ATOM   2681 HD11 LEU   162       8.732 -52.152 -22.611  0.00-17.00           H  
ATOM   2682 HD12 LEU   162      10.107 -53.123 -23.283  0.00-17.00           H  
ATOM   2683 HD13 LEU   162       8.471 -53.811 -23.469  0.00-17.00           H  
ATOM   2684  CD2 LEU   162      10.044 -51.892 -25.538  0.00-17.00           C  
ATOM   2685 HD21 LEU   162      10.891 -52.433 -25.025  0.00-17.00           H  
ATOM   2686 HD22 LEU   162      10.065 -52.263 -26.553  0.00-17.00           H  
ATOM   2687 HD23 LEU   162      10.322 -50.847 -25.462  0.00-17.00           H  
ATOM   2688  C   LEU   162       6.913 -53.467 -27.969  0.00-17.00           C  
ATOM   2689  O   LEU   162       7.650 -54.241 -28.585  0.00-17.00           O  
ATOM   2690  N   THR   163       5.581 -53.467 -28.082  0.00-17.00           N  
ATOM   2691  H   THR   163       4.981 -52.889 -27.463  0.00-17.00           H  
ATOM   2692  CA  THR   163       4.878 -54.429 -28.902  0.00-17.00           C  
ATOM   2693  HA  THR   163       5.214 -55.406 -28.670  0.00-17.00           H  
ATOM   2694  CB  THR   163       3.399 -54.443 -28.605  0.00-17.00           C  
ATOM   2695  HB  THR   163       3.029 -53.400 -28.761  0.00-17.00           H  
ATOM   2696  CG2 THR   163       2.742 -55.392 -29.628  0.00-17.00           C  
ATOM   2697 HG21 THR   163       3.300 -56.226 -29.772  0.00-17.00           H  
ATOM   2698 HG22 THR   163       1.860 -55.778 -29.053  0.00-17.00           H  
ATOM   2699 HG23 THR   163       2.459 -54.929 -30.557  0.00-17.00           H  
ATOM   2700  OG1 THR   163       3.114 -54.905 -27.263  0.00-17.00           O  
ATOM   2701  HG1 THR   163       2.889 -54.106 -26.786  0.00-17.00           H  
ATOM   2702  C   THR   163       5.112 -54.188 -30.383  0.00-17.00           C  
ATOM   2703  O   THR   163       5.431 -55.099 -31.052  0.00-17.00           O  
ATOM   2704  N   THR   164       4.918 -52.899 -30.819  0.00-17.00           N  
ATOM   2705  H   THR   164       4.869 -52.209 -30.089  0.00-17.00           H  
ATOM   2706  CA  THR   164       5.129 -52.569 -32.231  0.00-17.00           C  
ATOM   2707  HA  THR   164       5.021 -53.506 -32.883  0.00-17.00           H  
ATOM   2708  CB  THR   164       4.073 -51.550 -32.659  0.00-17.00           C  
ATOM   2709  HB  THR   164       4.122 -51.457 -33.750  0.00-17.00           H  
ATOM   2710  CG2 THR   164       2.668 -52.014 -32.220  0.00-17.00           C  
ATOM   2711 HG21 THR   164       2.261 -52.751 -32.940  0.00-17.00           H  
ATOM   2712 HG22 THR   164       2.711 -52.411 -31.170  0.00-17.00           H  
ATOM   2713 HG23 THR   164       2.030 -51.119 -32.181  0.00-17.00           H  
ATOM   2714  OG1 THR   164       4.368 -50.272 -32.085  0.00-17.00           O  
ATOM   2715  HG1 THR   164       5.181 -49.926 -32.382  0.00-17.00           H  
ATOM   2716  C   THR   164       6.514 -51.946 -32.495  0.00-17.00           C  
ATOM   2717  O   THR   164       6.866 -51.801 -33.657  0.00-17.00           O  
ATOM   2718  N   GLN   165       7.282 -51.745 -31.395  0.00-17.00           N  
ATOM   2719  H   GLN   165       7.030 -52.239 -30.568  0.00-17.00           H  
ATOM   2720  CA  GLN   165       8.541 -51.036 -31.528  0.00-17.00           C  
ATOM   2721  HA  GLN   165       8.965 -50.896 -30.572  0.00-17.00           H  
ATOM   2722  CB  GLN   165       9.575 -51.891 -32.277  0.00-17.00           C  
ATOM   2723  HB2 GLN   165      10.250 -51.299 -32.799  0.00-17.00           H  
ATOM   2724  HB3 GLN   165       9.035 -52.502 -32.971  0.00-17.00           H  
ATOM   2725  CG  GLN   165      10.345 -52.833 -31.324  0.00-17.00           C  
ATOM   2726  HG2 GLN   165      11.014 -52.266 -30.692  0.00-17.00           H  
ATOM   2727  HG3 GLN   165       9.611 -53.297 -30.600  0.00-17.00           H  
ATOM   2728  CD  GLN   165      11.151 -53.908 -32.054  0.00-17.00           C  
ATOM   2729  OE1 GLN   165      11.783 -53.610 -33.065  0.00-17.00           O  
ATOM   2730  NE2 GLN   165      11.097 -55.138 -31.505  0.00-17.00           N  
ATOM   2731 HE21 GLN   165      11.048 -55.255 -30.521  0.00-17.00           H  
ATOM   2732 HE22 GLN   165      11.377 -55.933 -32.056  0.00-17.00           H  
ATOM   2733  C   GLN   165       8.532 -49.627 -32.154  0.00-17.00           C  
ATOM   2734  O   GLN   165       9.564 -49.068 -32.436  0.00-17.00           O  
ATOM   2735  N   GLH   166       7.314 -49.054 -32.239  0.00-17.00           N  
ATOM   2736  H   GLH   166       6.536 -49.405 -31.689  0.00-17.00           H  
ATOM   2737  CA  GLH   166       7.284 -47.667 -32.676  0.00-17.00           C  
ATOM   2738  HA  GLH   166       8.126 -47.484 -33.326  0.00-17.00           H  
ATOM   2739  CB  GLH   166       5.934 -47.327 -33.444  0.00-17.00           C  
ATOM   2740  HB2 GLH   166       5.973 -46.281 -33.835  0.00-17.00           H  
ATOM   2741  HB3 GLH   166       5.965 -47.959 -34.308  0.00-17.00           H  
ATOM   2742  CG  GLH   166       4.723 -47.659 -32.651  0.00-17.00           C  
ATOM   2743  HG2 GLH   166       4.804 -48.537 -31.944  0.00-17.00           H  
ATOM   2744  HG3 GLH   166       4.488 -46.779 -32.001  0.00-17.00           H  
ATOM   2745  CD  GLH   166       3.490 -47.893 -33.478  0.00-17.00           C  
ATOM   2746  OE1 GLH   166       3.385 -47.080 -34.568  0.00-17.00           O  
ATOM   2747  OE2 GLH   166       2.647 -48.708 -33.149  0.00-17.00           O  
ATOM   2748  HE1 GLH   166       2.588 -46.530 -34.504  0.00-17.00           H  
ATOM   2749  C   GLH   166       7.430 -46.689 -31.474  0.00-17.00           C  
ATOM   2750  O   GLH   166       7.042 -46.951 -30.351  0.00-17.00           O  
ATOM   2751  N   THR   167       8.090 -45.569 -31.732  0.00-17.00           N  
ATOM   2752  H   THR   167       8.386 -45.298 -32.646  0.00-17.00           H  
ATOM   2753  CA  THR   167       8.412 -44.592 -30.726  0.00-17.00           C  
ATOM   2754  HA  THR   167       8.116 -45.057 -29.760  0.00-17.00           H  
ATOM   2755  CB  THR   167       9.905 -44.395 -30.659  0.00-17.00           C  
ATOM   2756  HB  THR   167      10.137 -43.775 -29.818  0.00-17.00           H  
ATOM   2757  CG2 THR   167      10.608 -45.790 -30.538  0.00-17.00           C  
ATOM   2758 HG21 THR   167      10.116 -46.467 -29.874  0.00-17.00           H  
ATOM   2759 HG22 THR   167      10.703 -46.256 -31.522  0.00-17.00           H  
ATOM   2760 HG23 THR   167      11.618 -45.701 -30.119  0.00-17.00           H  
ATOM   2761  OG1 THR   167      10.416 -43.716 -31.833  0.00-17.00           O  
ATOM   2762  HG1 THR   167      10.602 -44.397 -32.420  0.00-17.00           H  
ATOM   2763  C   THR   167       7.796 -43.253 -30.885  0.00-17.00           C  
ATOM   2764  O   THR   167       7.505 -42.921 -31.955  0.00-17.00           O  
ATOM   2765  N   ARN   168       7.692 -42.488 -29.801  0.00-17.00           N  
ATOM   2766  H   ARN   168       7.940 -42.915 -28.935  0.00-17.00           H  
ATOM   2767  CA  ARN   168       7.111 -41.187 -29.822  0.00-17.00           C  
ATOM   2768  HA  ARN   168       7.190 -40.883 -30.838  0.00-17.00           H  
ATOM   2769  CB  ARN   168       5.610 -41.097 -29.488  0.00-17.00           C  
ATOM   2770  HB2 ARN   168       5.280 -40.061 -29.393  0.00-17.00           H  
ATOM   2771  HB3 ARN   168       5.524 -41.595 -28.457  0.00-17.00           H  
ATOM   2772  CG  ARN   168       4.755 -41.811 -30.495  0.00-17.00           C  
ATOM   2773  HG2 ARN   168       5.100 -42.896 -30.581  0.00-17.00           H  
ATOM   2774  HG3 ARN   168       4.915 -41.351 -31.465  0.00-17.00           H  
ATOM   2775  CD  ARN   168       3.282 -41.752 -30.101  0.00-17.00           C  
ATOM   2776  HD2 ARN   168       2.975 -40.734 -30.122  0.00-17.00           H  
ATOM   2777  HD3 ARN   168       3.236 -42.054 -29.023  0.00-17.00           H  
ATOM   2778  NE  ARN   168       2.513 -42.633 -30.951  0.00-17.00           N  
ATOM   2779  HE  ARN   168       3.013 -43.451 -31.309  0.00-17.00           H  
ATOM   2780  CZ  ARN   168       1.190 -42.966 -30.507  0.00-17.00           C  
ATOM   2781  NH1 ARN   168       0.642 -42.538 -29.449  0.00-17.00           N  
ATOM   2782 HH11 ARN   168      -0.311 -42.808 -29.398  0.00-17.00           H  
ATOM   2783  NH2 ARN   168       0.536 -43.790 -31.492  0.00-17.00           N  
ATOM   2784 HH21 ARN   168       1.139 -44.054 -32.232  0.00-17.00           H  
ATOM   2785 HH22 ARN   168      -0.277 -43.315 -31.824  0.00-17.00           H  
ATOM   2786  C   ARN   168       7.845 -40.268 -28.878  0.00-17.00           C  
ATOM   2787  O   ARN   168       8.382 -40.638 -27.832  0.00-17.00           O  
ATOM   2788  N   GLH   169       7.952 -39.004 -29.295  0.00-17.00           N  
ATOM   2789  H   GLH   169       7.322 -38.655 -29.975  0.00-17.00           H  
ATOM   2790  CA  GLH   169       8.493 -37.964 -28.416  0.00-17.00           C  
ATOM   2791  HA  GLH   169       9.293 -38.425 -27.800  0.00-17.00           H  
ATOM   2792  CB  GLH   169       9.126 -36.849 -29.261  0.00-17.00           C  
ATOM   2793  HB2 GLH   169       8.588 -36.615 -30.179  0.00-17.00           H  
ATOM   2794  HB3 GLH   169      10.129 -37.203 -29.490  0.00-17.00           H  
ATOM   2795  CG  GLH   169       9.312 -35.509 -28.499  0.00-17.00           C  
ATOM   2796  HG2 GLH   169       9.723 -35.608 -27.490  0.00-17.00           H  
ATOM   2797  HG3 GLH   169       8.372 -35.036 -28.343  0.00-17.00           H  
ATOM   2798  CD  GLH   169      10.167 -34.547 -29.254  0.00-17.00           C  
ATOM   2799  OE1 GLH   169      11.496 -34.835 -29.401  0.00-17.00           O  
ATOM   2800  OE2 GLH   169       9.684 -33.509 -29.696  0.00-17.00           O  
ATOM   2801  HE1 GLH   169      11.893 -35.252 -28.649  0.00-17.00           H  
ATOM   2802  C   GLH   169       7.330 -37.409 -27.579  0.00-17.00           C  
ATOM   2803  O   GLH   169       6.312 -36.926 -28.049  0.00-17.00           O  
ATOM   2804  N   ILE   170       7.573 -37.505 -26.254  0.00-17.00           N  
ATOM   2805  H   ILE   170       8.327 -38.046 -25.823  0.00-17.00           H  
ATOM   2806  CA  ILE   170       6.677 -36.831 -25.366  0.00-17.00           C  
ATOM   2807  HA  ILE   170       5.810 -36.391 -25.815  0.00-17.00           H  
ATOM   2808  CB  ILE   170       6.153 -37.818 -24.267  0.00-17.00           C  
ATOM   2809  HB  ILE   170       6.962 -38.161 -23.628  0.00-17.00           H  
ATOM   2810  CG2 ILE   170       5.020 -37.075 -23.384  0.00-17.00           C  
ATOM   2811 HG21 ILE   170       4.189 -36.941 -23.979  0.00-17.00           H  
ATOM   2812 HG22 ILE   170       4.721 -37.759 -22.636  0.00-17.00           H  
ATOM   2813 HG23 ILE   170       5.242 -36.125 -22.959  0.00-17.00           H  
ATOM   2814  CG1 ILE   170       5.597 -39.071 -24.842  0.00-17.00           C  
ATOM   2815 HG12 ILE   170       6.367 -39.637 -25.373  0.00-17.00           H  
ATOM   2816 HG13 ILE   170       5.303 -39.757 -24.072  0.00-17.00           H  
ATOM   2817  CD1 ILE   170       4.349 -38.905 -25.618  0.00-17.00           C  
ATOM   2818 HD11 ILE   170       3.840 -39.864 -25.883  0.00-17.00           H  
ATOM   2819 HD12 ILE   170       4.586 -38.336 -26.462  0.00-17.00           H  
ATOM   2820 HD13 ILE   170       3.558 -38.487 -25.079  0.00-17.00           H  
ATOM   2821  C   ILE   170       7.407 -35.693 -24.677  0.00-17.00           C  
ATOM   2822  O   ILE   170       8.531 -35.857 -24.176  0.00-17.00           O  
ATOM   2823  N   LEU   171       6.739 -34.535 -24.529  0.00-17.00           N  
ATOM   2824  H   LEU   171       5.890 -34.432 -25.108  0.00-17.00           H  
ATOM   2825  CA  LEU   171       7.221 -33.308 -23.855  0.00-17.00           C  
ATOM   2826  HA  LEU   171       8.244 -33.309 -23.753  0.00-17.00           H  
ATOM   2827  CB  LEU   171       6.929 -32.068 -24.722  0.00-17.00           C  
ATOM   2828  HB2 LEU   171       6.926 -31.144 -24.185  0.00-17.00           H  
ATOM   2829  HB3 LEU   171       5.888 -32.178 -24.872  0.00-17.00           H  
ATOM   2830  CG  LEU   171       7.707 -32.044 -26.016  0.00-17.00           C  
ATOM   2831  HG  LEU   171       7.601 -32.948 -26.644  0.00-17.00           H  
ATOM   2832  CD1 LEU   171       7.192 -30.844 -26.791  0.00-17.00           C  
ATOM   2833 HD11 LEU   171       6.080 -30.682 -26.609  0.00-17.00           H  
ATOM   2834 HD12 LEU   171       7.193 -31.086 -27.828  0.00-17.00           H  
ATOM   2835 HD13 LEU   171       7.809 -29.957 -26.532  0.00-17.00           H  
ATOM   2836  CD2 LEU   171       9.223 -31.817 -25.759  0.00-17.00           C  
ATOM   2837 HD21 LEU   171       9.436 -31.444 -24.810  0.00-17.00           H  
ATOM   2838 HD22 LEU   171       9.662 -32.797 -25.828  0.00-17.00           H  
ATOM   2839 HD23 LEU   171       9.700 -31.191 -26.480  0.00-17.00           H  
ATOM   2840  C   LEU   171       6.551 -33.183 -22.486  0.00-17.00           C  
ATOM   2841  O   LEU   171       5.339 -33.118 -22.399  0.00-17.00           O  
ATOM   2842  N   HIE   172       7.401 -33.287 -21.463  0.00-17.00           N  
ATOM   2843  H   HIE   172       8.376 -33.124 -21.728  0.00-17.00           H  
ATOM   2844  CA  HIE   172       7.002 -33.107 -20.065  0.00-17.00           C  
ATOM   2845  HA  HIE   172       5.876 -33.336 -20.024  0.00-17.00           H  
ATOM   2846  CB  HIE   172       7.860 -34.035 -19.119  0.00-17.00           C  
ATOM   2847  HB2 HIE   172       8.069 -34.984 -19.639  0.00-17.00           H  
ATOM   2848  HB3 HIE   172       8.794 -33.589 -19.006  0.00-17.00           H  
ATOM   2849  CG  HIE   172       7.162 -34.242 -17.819  0.00-17.00           C  
ATOM   2850  ND1 HIE   172       7.813 -34.888 -16.817  0.00-17.00           N  
ATOM   2851  CE1 HIE   172       6.910 -35.146 -15.926  0.00-17.00           C  
ATOM   2852  HE1 HIE   172       7.075 -35.757 -15.050  0.00-17.00           H  
ATOM   2853  NE2 HIE   172       5.729 -34.585 -16.125  0.00-17.00           N  
ATOM   2854  HE2 HIE   172       4.922 -34.874 -15.579  0.00-17.00           H  
ATOM   2855  CD2 HIE   172       5.841 -34.036 -17.414  0.00-17.00           C  
ATOM   2856  HD2 HIE   172       5.000 -33.618 -17.955  0.00-17.00           H  
ATOM   2857  C   HIE   172       7.210 -31.650 -19.610  0.00-17.00           C  
ATOM   2858  O   HIE   172       8.317 -31.156 -19.807  0.00-17.00           O  
ATOM   2859  N   PHE   173       6.209 -30.994 -18.905  0.00-17.00           N  
ATOM   2860  H   PHE   173       5.342 -31.475 -18.809  0.00-17.00           H  
ATOM   2861  CA  PHE   173       6.192 -29.614 -18.377  0.00-17.00           C  
ATOM   2862  HA  PHE   173       7.183 -29.197 -18.565  0.00-17.00           H  
ATOM   2863  CB  PHE   173       5.086 -28.850 -19.093  0.00-17.00           C  
ATOM   2864  HB2 PHE   173       4.115 -29.240 -18.769  0.00-17.00           H  
ATOM   2865  HB3 PHE   173       5.064 -27.782 -18.804  0.00-17.00           H  
ATOM   2866  CG  PHE   173       5.401 -28.727 -20.590  0.00-17.00           C  
ATOM   2867  CD1 PHE   173       6.367 -27.751 -20.983  0.00-17.00           C  
ATOM   2868  HD1 PHE   173       6.658 -27.083 -20.240  0.00-17.00           H  
ATOM   2869  CE1 PHE   173       6.699 -27.585 -22.316  0.00-17.00           C  
ATOM   2870  HE1 PHE   173       7.406 -26.832 -22.666  0.00-17.00           H  
ATOM   2871  CZ  PHE   173       6.250 -28.550 -23.200  0.00-17.00           C  
ATOM   2872  HZ  PHE   173       6.646 -28.587 -24.169  0.00-17.00           H  
ATOM   2873  CE2 PHE   173       5.279 -29.525 -22.790  0.00-17.00           C  
ATOM   2874  HE2 PHE   173       4.788 -30.103 -23.539  0.00-17.00           H  
ATOM   2875  CD2 PHE   173       4.869 -29.637 -21.485  0.00-17.00           C  
ATOM   2876  HD2 PHE   173       4.162 -30.414 -21.262  0.00-17.00           H  
ATOM   2877  C   PHE   173       5.925 -29.903 -16.870  0.00-17.00           C  
ATOM   2878  O   PHE   173       4.900 -30.541 -16.496  0.00-17.00           O  
ATOM   2879  N   HIE   174       6.804 -29.433 -15.975  0.00-17.00           N  
ATOM   2880  H   HIE   174       7.638 -29.005 -16.295  0.00-17.00           H  
ATOM   2881  CA  HIE   174       6.580 -29.511 -14.503  0.00-17.00           C  
ATOM   2882  HA  HIE   174       5.573 -29.890 -14.254  0.00-17.00           H  
ATOM   2883  CB  HIE   174       7.601 -30.445 -13.912  0.00-17.00           C  
ATOM   2884  HB2 HIE   174       7.546 -31.286 -14.539  0.00-17.00           H  
ATOM   2885  HB3 HIE   174       8.546 -29.964 -14.082  0.00-17.00           H  
ATOM   2886  CG  HIE   174       7.570 -30.684 -12.439  0.00-17.00           C  
ATOM   2887  ND1 HIE   174       8.536 -31.458 -11.821  0.00-17.00           N  
ATOM   2888  CE1 HIE   174       8.119 -31.619 -10.574  0.00-17.00           C  
ATOM   2889  HE1 HIE   174       8.586 -32.202  -9.781  0.00-17.00           H  
ATOM   2890  NE2 HIE   174       6.965 -31.013 -10.346  0.00-17.00           N  
ATOM   2891  HE2 HIE   174       6.444 -31.160  -9.470  0.00-17.00           H  
ATOM   2892  CD2 HIE   174       6.599 -30.338 -11.477  0.00-17.00           C  
ATOM   2893  HD2 HIE   174       5.640 -29.795 -11.568  0.00-17.00           H  
ATOM   2894  C   HIE   174       6.717 -28.075 -13.920  0.00-17.00           C  
ATOM   2895  O   HIE   174       7.831 -27.529 -13.956  0.00-17.00           O  
ATOM   2896  N   TYR   175       5.590 -27.435 -13.451  0.00-17.00           N  
ATOM   2897  H   TYR   175       4.675 -27.826 -13.723  0.00-17.00           H  
ATOM   2898  CA  TYR   175       5.652 -26.205 -12.652  0.00-17.00           C  
ATOM   2899  HA  TYR   175       6.402 -25.532 -13.017  0.00-17.00           H  
ATOM   2900  CB  TYR   175       4.314 -25.496 -12.528  0.00-17.00           C  
ATOM   2901  HB2 TYR   175       3.650 -26.108 -11.948  0.00-17.00           H  
ATOM   2902  HB3 TYR   175       3.814 -25.551 -13.525  0.00-17.00           H  
ATOM   2903  CG  TYR   175       4.388 -24.101 -12.096  0.00-17.00           C  
ATOM   2904  CD1 TYR   175       4.566 -23.693 -10.753  0.00-17.00           C  
ATOM   2905  HD1 TYR   175       4.581 -24.488  -9.963  0.00-17.00           H  
ATOM   2906  CE1 TYR   175       4.676 -22.383 -10.452  0.00-17.00           C  
ATOM   2907  HE1 TYR   175       4.893 -22.108  -9.453  0.00-17.00           H  
ATOM   2908  CZ  TYR   175       4.396 -21.365 -11.375  0.00-17.00           C  
ATOM   2909  OH  TYR   175       4.393 -20.021 -11.076  0.00-17.00           O  
ATOM   2910  HH  TYR   175       4.388 -19.414 -11.811  0.00-17.00           H  
ATOM   2911  CE2 TYR   175       4.112 -21.730 -12.673  0.00-17.00           C  
ATOM   2912  HE2 TYR   175       3.992 -20.902 -13.371  0.00-17.00           H  
ATOM   2913  CD2 TYR   175       4.135 -23.069 -13.082  0.00-17.00           C  
ATOM   2914  HD2 TYR   175       3.904 -23.251 -14.050  0.00-17.00           H  
ATOM   2915  C   TYR   175       6.061 -26.716 -11.249  0.00-17.00           C  
ATOM   2916  O   TYR   175       5.328 -27.594 -10.752  0.00-17.00           O  
ATOM   2917  N   THR   176       7.136 -26.288 -10.632  0.00-17.00           N  
ATOM   2918  H   THR   176       7.687 -25.646 -11.185  0.00-17.00           H  
ATOM   2919  CA  THR   176       7.684 -26.920  -9.398  0.00-17.00           C  
ATOM   2920  HA  THR   176       7.379 -27.956  -9.345  0.00-17.00           H  
ATOM   2921  CB  THR   176       9.258 -26.995  -9.433  0.00-17.00           C  
ATOM   2922  HB  THR   176       9.556 -27.414  -8.471  0.00-17.00           H  
ATOM   2923  CG2 THR   176       9.968 -27.855 -10.382  0.00-17.00           C  
ATOM   2924 HG21 THR   176      11.006 -27.766 -10.093  0.00-17.00           H  
ATOM   2925 HG22 THR   176       9.726 -27.588 -11.429  0.00-17.00           H  
ATOM   2926 HG23 THR   176       9.652 -28.852 -10.302  0.00-17.00           H  
ATOM   2927  OG1 THR   176       9.940 -25.758  -9.567  0.00-17.00           O  
ATOM   2928  HG1 THR   176       9.293 -25.141  -9.958  0.00-17.00           H  
ATOM   2929  C   THR   176       7.296 -26.347  -8.073  0.00-17.00           C  
ATOM   2930  O   THR   176       7.541 -27.063  -7.065  0.00-17.00           O  
ATOM   2931  N   THR   177       6.784 -25.145  -8.067  0.00-17.00           N  
ATOM   2932  H   THR   177       6.787 -24.610  -8.931  0.00-17.00           H  
ATOM   2933  CA  THR   177       6.565 -24.246  -6.957  0.00-17.00           C  
ATOM   2934  HA  THR   177       6.576 -24.806  -5.927  0.00-17.00           H  
ATOM   2935  CB  THR   177       7.628 -23.205  -6.987  0.00-17.00           C  
ATOM   2936  HB  THR   177       7.569 -22.524  -6.199  0.00-17.00           H  
ATOM   2937  CG2 THR   177       9.036 -23.774  -6.803  0.00-17.00           C  
ATOM   2938 HG21 THR   177       9.317 -24.171  -7.830  0.00-17.00           H  
ATOM   2939 HG22 THR   177       9.210 -24.557  -6.051  0.00-17.00           H  
ATOM   2940 HG23 THR   177       9.737 -22.969  -6.695  0.00-17.00           H  
ATOM   2941  OG1 THR   177       7.690 -22.394  -8.216  0.00-17.00           O  
ATOM   2942  HG1 THR   177       6.778 -22.125  -8.390  0.00-17.00           H  
ATOM   2943  C   THR   177       5.149 -23.593  -7.009  0.00-17.00           C  
ATOM   2944  O   THR   177       4.932 -22.439  -7.076  0.00-17.00           O  
ATOM   2945  N   TRP   178       4.146 -24.502  -7.065  0.00-17.00           N  
ATOM   2946  H   TRP   178       4.458 -25.501  -7.311  0.00-17.00           H  
ATOM   2947  CA  TRP   178       2.708 -24.283  -6.803  0.00-17.00           C  
ATOM   2948  HA  TRP   178       2.493 -23.299  -6.361  0.00-17.00           H  
ATOM   2949  CB  TRP   178       1.913 -24.510  -8.114  0.00-17.00           C  
ATOM   2950  HB2 TRP   178       2.242 -23.932  -8.976  0.00-17.00           H  
ATOM   2951  HB3 TRP   178       1.926 -25.563  -8.394  0.00-17.00           H  
ATOM   2952  CG  TRP   178       0.423 -24.098  -8.156  0.00-17.00           C  
ATOM   2953  CD1 TRP   178      -0.286 -23.674  -7.165  0.00-17.00           C  
ATOM   2954  HD1 TRP   178      -0.036 -23.606  -6.178  0.00-17.00           H  
ATOM   2955  NE1 TRP   178      -1.580 -23.279  -7.546  0.00-17.00           N  
ATOM   2956  HE1 TRP   178      -2.217 -23.108  -6.807  0.00-17.00           H  
ATOM   2957  CE2 TRP   178      -1.716 -23.459  -8.963  0.00-17.00           C  
ATOM   2958  CZ2 TRP   178      -2.764 -23.264  -9.857  0.00-17.00           C  
ATOM   2959  HZ2 TRP   178      -3.788 -22.950  -9.555  0.00-17.00           H  
ATOM   2960  CH2 TRP   178      -2.584 -23.472 -11.245  0.00-17.00           C  
ATOM   2961  HH2 TRP   178      -3.437 -23.263 -11.897  0.00-17.00           H  
ATOM   2962  CZ3 TRP   178      -1.338 -23.965 -11.724  0.00-17.00           C  
ATOM   2963  HZ3 TRP   178      -1.155 -24.106 -12.787  0.00-17.00           H  
ATOM   2964  CE3 TRP   178      -0.266 -24.223 -10.752  0.00-17.00           C  
ATOM   2965  HE3 TRP   178       0.652 -24.610 -11.127  0.00-17.00           H  
ATOM   2966  CD2 TRP   178      -0.409 -23.956  -9.347  0.00-17.00           C  
ATOM   2967  C   TRP   178       2.274 -25.341  -5.672  0.00-17.00           C  
ATOM   2968  O   TRP   178       1.856 -26.491  -6.003  0.00-17.00           O  
ATOM   2969  N   PRO   179       2.493 -24.986  -4.394  0.00-17.00           N  
ATOM   2970  CD  PRO   179       2.994 -23.733  -3.877  0.00-17.00           C  
ATOM   2971  HD2 PRO   179       4.083 -23.758  -3.955  0.00-17.00           H  
ATOM   2972  HD3 PRO   179       2.736 -22.856  -4.489  0.00-17.00           H  
ATOM   2973  CG  PRO   179       2.413 -23.587  -2.473  0.00-17.00           C  
ATOM   2974  HG2 PRO   179       3.106 -23.046  -1.888  0.00-17.00           H  
ATOM   2975  HG3 PRO   179       1.432 -23.047  -2.509  0.00-17.00           H  
ATOM   2976  CB  PRO   179       2.036 -24.984  -2.027  0.00-17.00           C  
ATOM   2977  HB2 PRO   179       2.757 -25.442  -1.391  0.00-17.00           H  
ATOM   2978  HB3 PRO   179       1.191 -25.049  -1.333  0.00-17.00           H  
ATOM   2979  CA  PRO   179       1.863 -25.799  -3.363  0.00-17.00           C  
ATOM   2980  HA  PRO   179       2.342 -26.719  -3.398  0.00-17.00           H  
ATOM   2981  C   PRO   179       0.356 -26.096  -3.493  0.00-17.00           C  
ATOM   2982  O   PRO   179      -0.381 -25.291  -4.074  0.00-17.00           O  
ATOM   2983  N   ASP   180      -0.046 -27.252  -3.019  0.00-17.00           N  
ATOM   2984  H   ASP   180       0.660 -27.848  -2.625  0.00-17.00           H  
ATOM   2985  CA  ASP   180      -1.433 -27.597  -2.726  0.00-17.00           C  
ATOM   2986  HA  ASP   180      -1.988 -27.613  -3.693  0.00-17.00           H  
ATOM   2987  CB  ASP   180      -1.279 -28.992  -2.104  0.00-17.00           C  
ATOM   2988  HB2 ASP   180      -0.776 -29.534  -2.929  0.00-17.00           H  
ATOM   2989  HB3 ASP   180      -0.748 -28.946  -1.107  0.00-17.00           H  
ATOM   2990  CG  ASP   180      -2.557 -29.735  -1.862  0.00-17.00           C  
ATOM   2991  OD1 ASP   180      -3.609 -29.348  -2.451  0.00-17.00           O  
ATOM   2992  OD2 ASP   180      -2.488 -30.845  -1.289  0.00-17.00           O  
ATOM   2993  C   ASP   180      -2.137 -26.587  -1.811  0.00-17.00           C  
ATOM   2994  O   ASP   180      -1.572 -26.179  -0.796  0.00-17.00           O  
ATOM   2995  N   PHE   181      -3.370 -26.324  -2.108  0.00-17.00           N  
ATOM   2996  H   PHE   181      -3.653 -26.554  -3.013  0.00-17.00           H  
ATOM   2997  CA  PHE   181      -4.211 -25.251  -1.542  0.00-17.00           C  
ATOM   2998  HA  PHE   181      -5.215 -25.213  -2.030  0.00-17.00           H  
ATOM   2999  CB  PHE   181      -4.641 -25.605  -0.080  0.00-17.00           C  
ATOM   3000  HB2 PHE   181      -5.186 -24.780   0.385  0.00-17.00           H  
ATOM   3001  HB3 PHE   181      -3.740 -25.792   0.562  0.00-17.00           H  
ATOM   3002  CG  PHE   181      -5.565 -26.851  -0.007  0.00-17.00           C  
ATOM   3003  CD1 PHE   181      -4.972 -28.104   0.151  0.00-17.00           C  
ATOM   3004  HD1 PHE   181      -3.944 -28.229   0.168  0.00-17.00           H  
ATOM   3005  CE1 PHE   181      -5.774 -29.197   0.386  0.00-17.00           C  
ATOM   3006  HE1 PHE   181      -5.343 -30.076   0.670  0.00-17.00           H  
ATOM   3007  CZ  PHE   181      -7.158 -29.143   0.207  0.00-17.00           C  
ATOM   3008  HZ  PHE   181      -7.820 -29.994   0.260  0.00-17.00           H  
ATOM   3009  CE2 PHE   181      -7.759 -27.900  -0.042  0.00-17.00           C  
ATOM   3010  HE2 PHE   181      -8.802 -27.871  -0.213  0.00-17.00           H  
ATOM   3011  CD2 PHE   181      -6.992 -26.748  -0.121  0.00-17.00           C  
ATOM   3012  HD2 PHE   181      -7.423 -25.757  -0.418  0.00-17.00           H  
ATOM   3013  C   PHE   181      -3.492 -23.949  -1.580  0.00-17.00           C  
ATOM   3014  O   PHE   181      -3.719 -23.151  -0.697  0.00-17.00           O  
ATOM   3015  N   GLY   182      -2.580 -23.685  -2.581  0.00-17.00           N  
ATOM   3016  H   GLY   182      -2.273 -24.263  -3.331  0.00-17.00           H  
ATOM   3017  CA  GLY   182      -1.936 -22.319  -2.788  0.00-17.00           C  
ATOM   3018  HA2 GLY   182      -2.404 -21.499  -2.176  0.00-17.00           H  
ATOM   3019  HA3 GLY   182      -0.928 -22.440  -2.664  0.00-17.00           H  
ATOM   3020  C   GLY   182      -2.084 -21.842  -4.258  0.00-17.00           C  
ATOM   3021  O   GLY   182      -2.733 -22.551  -5.079  0.00-17.00           O  
ATOM   3022  N   VAL   183      -1.490 -20.739  -4.591  0.00-17.00           N  
ATOM   3023  H   VAL   183      -0.790 -20.312  -3.961  0.00-17.00           H  
ATOM   3024  CA  VAL   183      -1.565 -20.176  -5.957  0.00-17.00           C  
ATOM   3025  HA  VAL   183      -2.344 -20.634  -6.548  0.00-17.00           H  
ATOM   3026  CB  VAL   183      -1.943 -18.649  -5.898  0.00-17.00           C  
ATOM   3027  HB  VAL   183      -1.837 -18.227  -6.872  0.00-17.00           H  
ATOM   3028  CG1 VAL   183      -3.381 -18.462  -5.389  0.00-17.00           C  
ATOM   3029 HG11 VAL   183      -3.882 -17.592  -5.704  0.00-17.00           H  
ATOM   3030 HG12 VAL   183      -3.494 -18.538  -4.337  0.00-17.00           H  
ATOM   3031 HG13 VAL   183      -4.051 -19.251  -5.782  0.00-17.00           H  
ATOM   3032  CG2 VAL   183      -1.032 -17.777  -4.965  0.00-17.00           C  
ATOM   3033 HG21 VAL   183      -1.013 -18.082  -3.965  0.00-17.00           H  
ATOM   3034 HG22 VAL   183       0.008 -17.867  -5.316  0.00-17.00           H  
ATOM   3035 HG23 VAL   183      -1.454 -16.767  -4.950  0.00-17.00           H  
ATOM   3036  C   VAL   183      -0.190 -20.479  -6.687  0.00-17.00           C  
ATOM   3037  O   VAL   183       0.772 -20.783  -5.962  0.00-17.00           O  
ATOM   3038  N   PRO   184      -0.080 -20.305  -8.015  0.00-17.00           N  
ATOM   3039  CD  PRO   184      -1.175 -20.207  -9.000  0.00-17.00           C  
ATOM   3040  HD2 PRO   184      -1.754 -19.277  -8.997  0.00-17.00           H  
ATOM   3041  HD3 PRO   184      -1.820 -21.016  -9.083  0.00-17.00           H  
ATOM   3042  CG  PRO   184      -0.370 -20.141 -10.299  0.00-17.00           C  
ATOM   3043  HG2 PRO   184      -0.938 -20.530 -11.125  0.00-17.00           H  
ATOM   3044  HG3 PRO   184      -0.326 -19.101 -10.588  0.00-17.00           H  
ATOM   3045  CB  PRO   184       1.046 -20.552 -10.026  0.00-17.00           C  
ATOM   3046  HB2 PRO   184       1.212 -21.609 -10.361  0.00-17.00           H  
ATOM   3047  HB3 PRO   184       1.645 -19.945 -10.681  0.00-17.00           H  
ATOM   3048  CA  PRO   184       1.293 -20.208  -8.586  0.00-17.00           C  
ATOM   3049  HA  PRO   184       1.822 -21.029  -8.120  0.00-17.00           H  
ATOM   3050  C   PRO   184       2.094 -18.900  -8.210  0.00-17.00           C  
ATOM   3051  O   PRO   184       1.583 -18.147  -7.453  0.00-17.00           O  
ATOM   3052  N   GLU   185       3.236 -18.667  -8.764  0.00-17.00           N  
ATOM   3053  H   GLU   185       3.659 -19.301  -9.509  0.00-17.00           H  
ATOM   3054  CA  GLU   185       4.115 -17.589  -8.326  0.00-17.00           C  
ATOM   3055  HA  GLU   185       4.084 -17.662  -7.253  0.00-17.00           H  
ATOM   3056  CB  GLU   185       5.577 -17.671  -8.804  0.00-17.00           C  
ATOM   3057  HB2 GLU   185       6.034 -16.685  -8.516  0.00-17.00           H  
ATOM   3058  HB3 GLU   185       5.468 -17.701  -9.848  0.00-17.00           H  
ATOM   3059  CG  GLU   185       6.287 -18.910  -8.237  0.00-17.00           C  
ATOM   3060  HG2 GLU   185       7.224 -19.169  -8.792  0.00-17.00           H  
ATOM   3061  HG3 GLU   185       5.633 -19.699  -8.015  0.00-17.00           H  
ATOM   3062  CD  GLU   185       6.936 -18.544  -6.901  0.00-17.00           C  
ATOM   3063  OE1 GLU   185       8.208 -18.258  -6.809  0.00-17.00           O  
ATOM   3064  OE2 GLU   185       6.175 -18.534  -5.892  0.00-17.00           O  
ATOM   3065  C   GLU   185       3.516 -16.216  -8.688  0.00-17.00           C  
ATOM   3066  O   GLU   185       3.317 -15.357  -7.839  0.00-17.00           O  
ATOM   3067  N   SER   186       2.887 -16.127  -9.894  0.00-17.00           N  
ATOM   3068  H   SER   186       3.197 -16.806 -10.608  0.00-17.00           H  
ATOM   3069  CA  SER   186       2.269 -14.944 -10.452  0.00-17.00           C  
ATOM   3070  HA  SER   186       1.516 -14.512  -9.778  0.00-17.00           H  
ATOM   3071  CB  SER   186       3.372 -13.921 -10.716  0.00-17.00           C  
ATOM   3072  HB2 SER   186       2.942 -12.983 -10.893  0.00-17.00           H  
ATOM   3073  HB3 SER   186       3.856 -13.647  -9.766  0.00-17.00           H  
ATOM   3074  OG  SER   186       4.224 -14.251 -11.769  0.00-17.00           O  
ATOM   3075  HG  SER   186       4.861 -13.591 -11.869  0.00-17.00           H  
ATOM   3076  C   SER   186       1.480 -15.244 -11.773  0.00-17.00           C  
ATOM   3077  O   SER   186       1.635 -16.298 -12.397  0.00-17.00           O  
ATOM   3078  N   PRO   187       0.583 -14.354 -12.292  0.00-17.00           N  
ATOM   3079  CD  PRO   187      -0.032 -13.230 -11.518  0.00-17.00           C  
ATOM   3080  HD2 PRO   187      -0.186 -13.518 -10.508  0.00-17.00           H  
ATOM   3081  HD3 PRO   187       0.799 -12.529 -11.386  0.00-17.00           H  
ATOM   3082  CG  PRO   187      -1.267 -12.810 -12.336  0.00-17.00           C  
ATOM   3083  HG2 PRO   187      -2.158 -13.426 -12.231  0.00-17.00           H  
ATOM   3084  HG3 PRO   187      -1.465 -11.741 -12.276  0.00-17.00           H  
ATOM   3085  CB  PRO   187      -0.776 -13.178 -13.749  0.00-17.00           C  
ATOM   3086  HB2 PRO   187      -1.594 -13.338 -14.405  0.00-17.00           H  
ATOM   3087  HB3 PRO   187      -0.179 -12.375 -14.160  0.00-17.00           H  
ATOM   3088  CA  PRO   187       0.052 -14.437 -13.576  0.00-17.00           C  
ATOM   3089  HA  PRO   187      -0.633 -15.287 -13.696  0.00-17.00           H  
ATOM   3090  C   PRO   187       1.135 -14.428 -14.687  0.00-17.00           C  
ATOM   3091  O   PRO   187       1.001 -15.246 -15.640  0.00-17.00           O  
ATOM   3092  N   ALA   188       2.114 -13.579 -14.548  0.00-17.00           N  
ATOM   3093  H   ALA   188       1.920 -12.694 -14.159  0.00-17.00           H  
ATOM   3094  CA  ALA   188       3.302 -13.565 -15.423  0.00-17.00           C  
ATOM   3095  HA  ALA   188       2.949 -13.292 -16.351  0.00-17.00           H  
ATOM   3096  CB  ALA   188       4.152 -12.380 -15.136  0.00-17.00           C  
ATOM   3097  HB1 ALA   188       4.267 -12.327 -14.098  0.00-17.00           H  
ATOM   3098  HB2 ALA   188       3.742 -11.450 -15.517  0.00-17.00           H  
ATOM   3099  HB3 ALA   188       5.094 -12.501 -15.651  0.00-17.00           H  
ATOM   3100  C   ALA   188       4.049 -14.909 -15.514  0.00-17.00           C  
ATOM   3101  O   ALA   188       4.204 -15.416 -16.624  0.00-17.00           O  
ATOM   3102  N   SER   189       4.423 -15.535 -14.392  0.00-17.00           N  
ATOM   3103  H   SER   189       4.187 -15.150 -13.455  0.00-17.00           H  
ATOM   3104  CA  SER   189       4.995 -16.881 -14.357  0.00-17.00           C  
ATOM   3105  HA  SER   189       5.844 -16.916 -15.118  0.00-17.00           H  
ATOM   3106  CB  SER   189       5.728 -17.042 -12.999  0.00-17.00           C  
ATOM   3107  HB2 SER   189       6.306 -17.969 -12.936  0.00-17.00           H  
ATOM   3108  HB3 SER   189       6.522 -16.293 -12.827  0.00-17.00           H  
ATOM   3109  OG  SER   189       4.650 -17.124 -11.980  0.00-17.00           O  
ATOM   3110  HG  SER   189       4.371 -16.176 -11.862  0.00-17.00           H  
ATOM   3111  C   SER   189       4.030 -18.073 -14.702  0.00-17.00           C  
ATOM   3112  O   SER   189       4.397 -19.068 -15.359  0.00-17.00           O  
ATOM   3113  N   PHE   190       2.753 -17.965 -14.435  0.00-17.00           N  
ATOM   3114  H   PHE   190       2.426 -17.130 -13.924  0.00-17.00           H  
ATOM   3115  CA  PHE   190       1.696 -18.786 -14.981  0.00-17.00           C  
ATOM   3116  HA  PHE   190       1.946 -19.792 -14.553  0.00-17.00           H  
ATOM   3117  CB  PHE   190       0.357 -18.370 -14.248  0.00-17.00           C  
ATOM   3118  HB2 PHE   190       0.599 -18.468 -13.213  0.00-17.00           H  
ATOM   3119  HB3 PHE   190       0.223 -17.301 -14.297  0.00-17.00           H  
ATOM   3120  CG  PHE   190      -1.031 -19.079 -14.417  0.00-17.00           C  
ATOM   3121  CD1 PHE   190      -1.947 -18.848 -13.332  0.00-17.00           C  
ATOM   3122  HD1 PHE   190      -1.690 -18.169 -12.563  0.00-17.00           H  
ATOM   3123  CE1 PHE   190      -3.259 -19.446 -13.435  0.00-17.00           C  
ATOM   3124  HE1 PHE   190      -3.956 -19.231 -12.750  0.00-17.00           H  
ATOM   3125  CZ  PHE   190      -3.635 -20.188 -14.564  0.00-17.00           C  
ATOM   3126  HZ  PHE   190      -4.670 -20.396 -14.564  0.00-17.00           H  
ATOM   3127  CE2 PHE   190      -2.691 -20.446 -15.623  0.00-17.00           C  
ATOM   3128  HE2 PHE   190      -2.998 -20.970 -16.506  0.00-17.00           H  
ATOM   3129  CD2 PHE   190      -1.367 -19.965 -15.442  0.00-17.00           C  
ATOM   3130  HD2 PHE   190      -0.683 -20.196 -16.191  0.00-17.00           H  
ATOM   3131  C   PHE   190       1.604 -18.759 -16.530  0.00-17.00           C  
ATOM   3132  O   PHE   190       1.689 -19.829 -17.135  0.00-17.00           O  
ATOM   3133  N   LEU   191       1.498 -17.574 -17.090  0.00-17.00           N  
ATOM   3134  H   LEU   191       1.492 -16.676 -16.524  0.00-17.00           H  
ATOM   3135  CA  LEU   191       1.334 -17.364 -18.527  0.00-17.00           C  
ATOM   3136  HA  LEU   191       0.606 -17.993 -18.992  0.00-17.00           H  
ATOM   3137  CB  LEU   191       0.940 -15.851 -18.832  0.00-17.00           C  
ATOM   3138  HB2 LEU   191       1.228 -15.511 -19.795  0.00-17.00           H  
ATOM   3139  HB3 LEU   191       1.579 -15.247 -18.256  0.00-17.00           H  
ATOM   3140  CG  LEU   191      -0.451 -15.579 -18.468  0.00-17.00           C  
ATOM   3141  HG  LEU   191      -0.566 -15.978 -17.406  0.00-17.00           H  
ATOM   3142  CD1 LEU   191      -0.759 -14.064 -18.424  0.00-17.00           C  
ATOM   3143 HD11 LEU   191      -1.501 -13.746 -17.696  0.00-17.00           H  
ATOM   3144 HD12 LEU   191       0.140 -13.512 -18.183  0.00-17.00           H  
ATOM   3145 HD13 LEU   191      -1.114 -13.664 -19.376  0.00-17.00           H  
ATOM   3146  CD2 LEU   191      -1.523 -16.221 -19.413  0.00-17.00           C  
ATOM   3147 HD21 LEU   191      -1.322 -15.848 -20.422  0.00-17.00           H  
ATOM   3148 HD22 LEU   191      -1.352 -17.274 -19.308  0.00-17.00           H  
ATOM   3149 HD23 LEU   191      -2.551 -16.033 -19.131  0.00-17.00           H  
ATOM   3150  C   LEU   191       2.646 -17.713 -19.299  0.00-17.00           C  
ATOM   3151  O   LEU   191       2.539 -18.357 -20.322  0.00-17.00           O  
ATOM   3152  N   ASN   192       3.836 -17.191 -18.860  0.00-17.00           N  
ATOM   3153  H   ASN   192       3.758 -16.621 -18.030  0.00-17.00           H  
ATOM   3154  CA  ASN   192       5.143 -17.663 -19.315  0.00-17.00           C  
ATOM   3155  HA  ASN   192       5.147 -17.346 -20.439  0.00-17.00           H  
ATOM   3156  CB  ASN   192       6.285 -17.058 -18.447  0.00-17.00           C  
ATOM   3157  HB2 ASN   192       6.156 -15.994 -18.347  0.00-17.00           H  
ATOM   3158  HB3 ASN   192       6.242 -17.399 -17.421  0.00-17.00           H  
ATOM   3159  CG  ASN   192       7.647 -17.446 -19.093  0.00-17.00           C  
ATOM   3160  OD1 ASN   192       7.819 -17.244 -20.297  0.00-17.00           O  
ATOM   3161  ND2 ASN   192       8.465 -18.146 -18.290  0.00-17.00           N  
ATOM   3162 HD21 ASN   192       8.298 -18.218 -17.311  0.00-17.00           H  
ATOM   3163 HD22 ASN   192       9.296 -18.551 -18.655  0.00-17.00           H  
ATOM   3164  C   ASN   192       5.202 -19.202 -19.248  0.00-17.00           C  
ATOM   3165  O   ASN   192       5.494 -19.736 -20.312  0.00-17.00           O  
ATOM   3166  N   PHE   193       4.812 -19.893 -18.218  0.00-17.00           N  
ATOM   3167  H   PHE   193       4.522 -19.353 -17.428  0.00-17.00           H  
ATOM   3168  CA  PHE   193       4.693 -21.338 -18.214  0.00-17.00           C  
ATOM   3169  HA  PHE   193       5.660 -21.691 -18.595  0.00-17.00           H  
ATOM   3170  CB  PHE   193       4.434 -21.845 -16.819  0.00-17.00           C  
ATOM   3171  HB2 PHE   193       5.207 -21.511 -16.101  0.00-17.00           H  
ATOM   3172  HB3 PHE   193       3.514 -21.564 -16.401  0.00-17.00           H  
ATOM   3173  CG  PHE   193       4.305 -23.311 -16.828  0.00-17.00           C  
ATOM   3174  CD1 PHE   193       5.449 -24.157 -16.694  0.00-17.00           C  
ATOM   3175  HD1 PHE   193       6.426 -23.770 -16.735  0.00-17.00           H  
ATOM   3176  CE1 PHE   193       5.350 -25.564 -16.571  0.00-17.00           C  
ATOM   3177  HE1 PHE   193       6.227 -26.186 -16.651  0.00-17.00           H  
ATOM   3178  CZ  PHE   193       4.125 -26.187 -16.515  0.00-17.00           C  
ATOM   3179  HZ  PHE   193       4.055 -27.310 -16.569  0.00-17.00           H  
ATOM   3180  CE2 PHE   193       2.980 -25.393 -16.516  0.00-17.00           C  
ATOM   3181  HE2 PHE   193       1.967 -25.839 -16.609  0.00-17.00           H  
ATOM   3182  CD2 PHE   193       3.058 -23.954 -16.759  0.00-17.00           C  
ATOM   3183  HD2 PHE   193       2.169 -23.322 -16.758  0.00-17.00           H  
ATOM   3184  C   PHE   193       3.655 -21.865 -19.207  0.00-17.00           C  
ATOM   3185  O   PHE   193       4.008 -22.666 -20.029  0.00-17.00           O  
ATOM   3186  N   LEU   194       2.437 -21.316 -19.315  0.00-17.00           N  
ATOM   3187  H   LEU   194       2.286 -20.538 -18.588  0.00-17.00           H  
ATOM   3188  CA  LEU   194       1.356 -21.628 -20.253  0.00-17.00           C  
ATOM   3189  HA  LEU   194       1.125 -22.675 -19.981  0.00-17.00           H  
ATOM   3190  CB  LEU   194       0.187 -20.731 -19.860  0.00-17.00           C  
ATOM   3191  HB2 LEU   194       0.066 -20.803 -18.776  0.00-17.00           H  
ATOM   3192  HB3 LEU   194       0.367 -19.741 -20.091  0.00-17.00           H  
ATOM   3193  CG  LEU   194      -1.258 -20.970 -20.447  0.00-17.00           C  
ATOM   3194  HG  LEU   194      -1.575 -21.942 -20.211  0.00-17.00           H  
ATOM   3195  CD1 LEU   194      -2.276 -20.035 -19.805  0.00-17.00           C  
ATOM   3196 HD11 LEU   194      -2.134 -19.029 -20.175  0.00-17.00           H  
ATOM   3197 HD12 LEU   194      -3.310 -20.311 -20.116  0.00-17.00           H  
ATOM   3198 HD13 LEU   194      -2.147 -20.028 -18.739  0.00-17.00           H  
ATOM   3199  CD2 LEU   194      -1.379 -20.813 -21.909  0.00-17.00           C  
ATOM   3200 HD21 LEU   194      -0.899 -19.977 -22.357  0.00-17.00           H  
ATOM   3201 HD22 LEU   194      -2.385 -20.923 -22.341  0.00-17.00           H  
ATOM   3202 HD23 LEU   194      -0.987 -21.738 -22.333  0.00-17.00           H  
ATOM   3203  C   LEU   194       1.801 -21.585 -21.740  0.00-17.00           C  
ATOM   3204  O   LEU   194       1.624 -22.504 -22.499  0.00-17.00           O  
ATOM   3205  N   PHE   195       2.380 -20.460 -22.147  0.00-17.00           N  
ATOM   3206  H   PHE   195       2.307 -19.812 -21.328  0.00-17.00           H  
ATOM   3207  CA  PHE   195       2.803 -20.085 -23.486  0.00-17.00           C  
ATOM   3208  HA  PHE   195       2.020 -20.426 -24.236  0.00-17.00           H  
ATOM   3209  CB  PHE   195       3.024 -18.636 -23.653  0.00-17.00           C  
ATOM   3210  HB2 PHE   195       3.664 -18.495 -24.572  0.00-17.00           H  
ATOM   3211  HB3 PHE   195       3.547 -18.128 -22.870  0.00-17.00           H  
ATOM   3212  CG  PHE   195       1.748 -17.895 -23.892  0.00-17.00           C  
ATOM   3213  CD1 PHE   195       0.753 -17.710 -22.936  0.00-17.00           C  
ATOM   3214  HD1 PHE   195       0.750 -18.226 -21.962  0.00-17.00           H  
ATOM   3215  CE1 PHE   195      -0.394 -17.017 -23.240  0.00-17.00           C  
ATOM   3216  HE1 PHE   195      -1.150 -17.089 -22.448  0.00-17.00           H  
ATOM   3217  CZ  PHE   195      -0.609 -16.509 -24.518  0.00-17.00           C  
ATOM   3218  HZ  PHE   195      -1.608 -16.026 -24.769  0.00-17.00           H  
ATOM   3219  CE2 PHE   195       0.349 -16.708 -25.500  0.00-17.00           C  
ATOM   3220  HE2 PHE   195       0.285 -16.301 -26.471  0.00-17.00           H  
ATOM   3221  CD2 PHE   195       1.467 -17.481 -25.201  0.00-17.00           C  
ATOM   3222  HD2 PHE   195       2.218 -17.688 -25.978  0.00-17.00           H  
ATOM   3223  C   PHE   195       3.994 -20.924 -23.890  0.00-17.00           C  
ATOM   3224  O   PHE   195       4.172 -21.111 -25.075  0.00-17.00           O  
ATOM   3225  N   LYN   196       4.788 -21.429 -22.928  0.00-17.00           N  
ATOM   3226  H   LYN   196       4.464 -21.412 -21.957  0.00-17.00           H  
ATOM   3227  CA  LYN   196       5.851 -22.399 -23.261  0.00-17.00           C  
ATOM   3228  HA  LYN   196       6.444 -22.007 -24.089  0.00-17.00           H  
ATOM   3229  CB  LYN   196       6.774 -22.628 -21.983  0.00-17.00           C  
ATOM   3230  HB2 LYN   196       6.178 -23.078 -21.216  0.00-17.00           H  
ATOM   3231  HB3 LYN   196       7.026 -21.641 -21.616  0.00-17.00           H  
ATOM   3232  CG  LYN   196       8.125 -23.284 -22.248  0.00-17.00           C  
ATOM   3233  HG2 LYN   196       7.994 -23.990 -23.058  0.00-17.00           H  
ATOM   3234  HG3 LYN   196       8.366 -23.808 -21.269  0.00-17.00           H  
ATOM   3235  CD  LYN   196       9.208 -22.350 -22.671  0.00-17.00           C  
ATOM   3236  HD2 LYN   196       9.316 -21.586 -21.859  0.00-17.00           H  
ATOM   3237  HD3 LYN   196       8.843 -21.818 -23.515  0.00-17.00           H  
ATOM   3238  CE  LYN   196      10.492 -23.137 -22.927  0.00-17.00           C  
ATOM   3239  HE2 LYN   196      10.771 -23.846 -22.105  0.00-17.00           H  
ATOM   3240  HE3 LYN   196      10.415 -23.768 -23.858  0.00-17.00           H  
ATOM   3241  NZ  LYN   196      11.551 -22.179 -23.053  0.00-17.00           N  
ATOM   3242  HZ1 LYN   196      11.831 -22.010 -22.096  0.00-17.00           H  
ATOM   3243  HZ2 LYN   196      11.257 -21.351 -23.491  0.00-17.00           H  
ATOM   3244  C   LYN   196       5.208 -23.730 -23.536  0.00-17.00           C  
ATOM   3245  O   LYN   196       5.741 -24.426 -24.432  0.00-17.00           O  
ATOM   3246  N   VAL   197       4.079 -24.114 -22.918  0.00-17.00           N  
ATOM   3247  H   VAL   197       3.608 -23.430 -22.367  0.00-17.00           H  
ATOM   3248  CA  VAL   197       3.288 -25.307 -23.258  0.00-17.00           C  
ATOM   3249  HA  VAL   197       4.049 -26.055 -23.225  0.00-17.00           H  
ATOM   3250  CB  VAL   197       2.160 -25.791 -22.222  0.00-17.00           C  
ATOM   3251  HB  VAL   197       1.280 -25.163 -22.354  0.00-17.00           H  
ATOM   3252  CG1 VAL   197       1.776 -27.324 -22.416  0.00-17.00           C  
ATOM   3253 HG11 VAL   197       0.909 -27.693 -21.743  0.00-17.00           H  
ATOM   3254 HG12 VAL   197       2.652 -27.912 -22.149  0.00-17.00           H  
ATOM   3255 HG13 VAL   197       1.518 -27.528 -23.469  0.00-17.00           H  
ATOM   3256  CG2 VAL   197       2.658 -25.662 -20.794  0.00-17.00           C  
ATOM   3257 HG21 VAL   197       3.476 -26.254 -20.783  0.00-17.00           H  
ATOM   3258 HG22 VAL   197       2.026 -26.125 -20.048  0.00-17.00           H  
ATOM   3259 HG23 VAL   197       2.808 -24.589 -20.491  0.00-17.00           H  
ATOM   3260  C   VAL   197       2.754 -25.192 -24.682  0.00-17.00           C  
ATOM   3261  O   VAL   197       2.845 -26.150 -25.488  0.00-17.00           O  
ATOM   3262  N   ARN   198       2.155 -24.072 -24.997  0.00-17.00           N  
ATOM   3263  H   ARN   198       1.950 -23.505 -24.273  0.00-17.00           H  
ATOM   3264  CA  ARN   198       1.591 -23.719 -26.298  0.00-17.00           C  
ATOM   3265  HA  ARN   198       0.672 -24.323 -26.359  0.00-17.00           H  
ATOM   3266  CB  ARN   198       0.869 -22.386 -26.392  0.00-17.00           C  
ATOM   3267  HB2 ARN   198       0.457 -22.258 -27.418  0.00-17.00           H  
ATOM   3268  HB3 ARN   198       1.538 -21.561 -26.092  0.00-17.00           H  
ATOM   3269  CG  ARN   198      -0.404 -22.398 -25.458  0.00-17.00           C  
ATOM   3270  HG2 ARN   198      -1.121 -23.138 -25.855  0.00-17.00           H  
ATOM   3271  HG3 ARN   198      -0.161 -22.629 -24.388  0.00-17.00           H  
ATOM   3272  CD  ARN   198      -1.021 -21.038 -25.504  0.00-17.00           C  
ATOM   3273  HD2 ARN   198      -0.590 -20.300 -24.840  0.00-17.00           H  
ATOM   3274  HD3 ARN   198      -0.905 -20.683 -26.520  0.00-17.00           H  
ATOM   3275  NE  ARN   198      -2.426 -21.084 -25.247  0.00-17.00           N  
ATOM   3276  HE  ARN   198      -2.790 -21.637 -24.417  0.00-17.00           H  
ATOM   3277  CZ  ARN   198      -3.380 -20.194 -25.872  0.00-17.00           C  
ATOM   3278  NH1 ARN   198      -3.125 -19.472 -26.919  0.00-17.00           N  
ATOM   3279 HH11 ARN   198      -3.920 -18.981 -27.253  0.00-17.00           H  
ATOM   3280  NH2 ARN   198      -4.690 -20.348 -25.308  0.00-17.00           N  
ATOM   3281 HH21 ARN   198      -4.551 -20.817 -24.474  0.00-17.00           H  
ATOM   3282 HH22 ARN   198      -5.269 -19.490 -25.132  0.00-17.00           H  
ATOM   3283  C   ARN   198       2.592 -23.900 -27.431  0.00-17.00           C  
ATOM   3284  O   ARN   198       2.259 -24.268 -28.547  0.00-17.00           O  
ATOM   3285  N   GLH   199       3.788 -23.331 -27.148  0.00-17.00           N  
ATOM   3286  H   GLH   199       3.925 -23.004 -26.167  0.00-17.00           H  
ATOM   3287  CA  GLH   199       4.775 -23.176 -28.154  0.00-17.00           C  
ATOM   3288  HA  GLH   199       4.267 -22.796 -29.120  0.00-17.00           H  
ATOM   3289  CB  GLH   199       5.760 -22.047 -27.790  0.00-17.00           C  
ATOM   3290  HB2 GLH   199       6.378 -22.290 -26.882  0.00-17.00           H  
ATOM   3291  HB3 GLH   199       6.393 -21.953 -28.644  0.00-17.00           H  
ATOM   3292  CG  GLH   199       5.072 -20.713 -27.711  0.00-17.00           C  
ATOM   3293  HG2 GLH   199       4.424 -20.677 -26.844  0.00-17.00           H  
ATOM   3294  HG3 GLH   199       4.504 -20.600 -28.617  0.00-17.00           H  
ATOM   3295  CD  GLH   199       6.053 -19.597 -27.528  0.00-17.00           C  
ATOM   3296  OE1 GLH   199       7.276 -19.954 -27.144  0.00-17.00           O  
ATOM   3297  OE2 GLH   199       5.679 -18.438 -27.671  0.00-17.00           O  
ATOM   3298  HE1 GLH   199       7.536 -19.400 -26.425  0.00-17.00           H  
ATOM   3299  C   GLH   199       5.456 -24.487 -28.499  0.00-17.00           C  
ATOM   3300  O   GLH   199       6.080 -24.593 -29.548  0.00-17.00           O  
ATOM   3301  N   SER   200       5.189 -25.490 -27.787  0.00-17.00           N  
ATOM   3302  H   SER   200       4.954 -25.293 -26.837  0.00-17.00           H  
ATOM   3303  CA  SER   200       5.763 -26.781 -28.003  0.00-17.00           C  
ATOM   3304  HA  SER   200       6.699 -26.538 -28.426  0.00-17.00           H  
ATOM   3305  CB  SER   200       5.917 -27.447 -26.672  0.00-17.00           C  
ATOM   3306  HB2 SER   200       6.415 -28.358 -26.793  0.00-17.00           H  
ATOM   3307  HB3 SER   200       6.417 -26.816 -25.955  0.00-17.00           H  
ATOM   3308  OG  SER   200       4.659 -27.865 -26.241  0.00-17.00           O  
ATOM   3309  HG  SER   200       4.163 -27.074 -26.021  0.00-17.00           H  
ATOM   3310  C   SER   200       4.955 -27.620 -28.940  0.00-17.00           C  
ATOM   3311  O   SER   200       5.440 -28.641 -29.395  0.00-17.00           O  
ATOM   3312  N   GLY   201       3.737 -27.174 -29.244  0.00-17.00           N  
ATOM   3313  H   GLY   201       3.310 -26.460 -28.699  0.00-17.00           H  
ATOM   3314  CA  GLY   201       2.840 -27.883 -30.151  0.00-17.00           C  
ATOM   3315  HA2 GLY   201       3.369 -28.330 -30.956  0.00-17.00           H  
ATOM   3316  HA3 GLY   201       2.171 -27.147 -30.593  0.00-17.00           H  
ATOM   3317  C   GLY   201       2.028 -28.901 -29.349  0.00-17.00           C  
ATOM   3318  O   GLY   201       1.131 -29.477 -29.907  0.00-17.00           O  
ATOM   3319  N   SER   202       2.445 -29.151 -28.101  0.00-17.00           N  
ATOM   3320  H   SER   202       3.236 -28.682 -27.659  0.00-17.00           H  
ATOM   3321  CA  SER   202       1.735 -30.039 -27.244  0.00-17.00           C  
ATOM   3322  HA  SER   202       1.946 -31.055 -27.619  0.00-17.00           H  
ATOM   3323  CB  SER   202       2.175 -29.934 -25.768  0.00-17.00           C  
ATOM   3324  HB2 SER   202       1.326 -30.471 -25.273  0.00-17.00           H  
ATOM   3325  HB3 SER   202       2.141 -28.891 -25.432  0.00-17.00           H  
ATOM   3326  OG  SER   202       3.366 -30.557 -25.403  0.00-17.00           O  
ATOM   3327  HG  SER   202       4.028 -30.043 -25.862  0.00-17.00           H  
ATOM   3328  C   SER   202       0.248 -29.876 -27.395  0.00-17.00           C  
ATOM   3329  O   SER   202      -0.404 -30.875 -27.472  0.00-17.00           O  
ATOM   3330  N   LEU   203      -0.396 -28.678 -27.441  0.00-17.00           N  
ATOM   3331  H   LEU   203       0.123 -27.807 -27.761  0.00-17.00           H  
ATOM   3332  CA  LEU   203      -1.860 -28.404 -27.453  0.00-17.00           C  
ATOM   3333  HA  LEU   203      -2.235 -29.233 -26.838  0.00-17.00           H  
ATOM   3334  CB  LEU   203      -2.012 -27.074 -26.665  0.00-17.00           C  
ATOM   3335  HB2 LEU   203      -1.243 -26.394 -27.001  0.00-17.00           H  
ATOM   3336  HB3 LEU   203      -2.867 -26.533 -26.946  0.00-17.00           H  
ATOM   3337  CG  LEU   203      -1.951 -27.092 -25.088  0.00-17.00           C  
ATOM   3338  HG  LEU   203      -1.834 -28.154 -24.854  0.00-17.00           H  
ATOM   3339  CD1 LEU   203      -0.784 -26.280 -24.545  0.00-17.00           C  
ATOM   3340 HD11 LEU   203      -0.903 -25.229 -24.673  0.00-17.00           H  
ATOM   3341 HD12 LEU   203      -0.653 -26.383 -23.457  0.00-17.00           H  
ATOM   3342 HD13 LEU   203       0.148 -26.552 -25.044  0.00-17.00           H  
ATOM   3343  CD2 LEU   203      -3.372 -26.800 -24.438  0.00-17.00           C  
ATOM   3344 HD21 LEU   203      -3.602 -25.734 -24.621  0.00-17.00           H  
ATOM   3345 HD22 LEU   203      -4.127 -27.486 -24.818  0.00-17.00           H  
ATOM   3346 HD23 LEU   203      -3.365 -26.832 -23.324  0.00-17.00           H  
ATOM   3347  C   LEU   203      -2.585 -28.361 -28.794  0.00-17.00           C  
ATOM   3348  O   LEU   203      -3.790 -28.260 -28.890  0.00-17.00           O  
ATOM   3349  N   SER   204      -1.795 -28.563 -29.892  0.00-17.00           N  
ATOM   3350  H   SER   204      -0.795 -28.661 -29.753  0.00-17.00           H  
ATOM   3351  CA  SER   204      -2.283 -28.514 -31.269  0.00-17.00           C  
ATOM   3352  HA  SER   204      -2.727 -27.527 -31.372  0.00-17.00           H  
ATOM   3353  CB  SER   204      -1.082 -28.664 -32.237  0.00-17.00           C  
ATOM   3354  HB2 SER   204      -0.719 -29.668 -32.270  0.00-17.00           H  
ATOM   3355  HB3 SER   204      -1.406 -28.346 -33.200  0.00-17.00           H  
ATOM   3356  OG  SER   204      -0.081 -27.764 -31.809  0.00-17.00           O  
ATOM   3357  HG  SER   204      -0.513 -27.027 -31.405  0.00-17.00           H  
ATOM   3358  C   SER   204      -3.299 -29.622 -31.468  0.00-17.00           C  
ATOM   3359  O   SER   204      -3.266 -30.700 -30.865  0.00-17.00           O  
ATOM   3360  N   PRO   205      -4.217 -29.364 -32.393  0.00-17.00           N  
ATOM   3361  CD  PRO   205      -4.386 -28.076 -33.052  0.00-17.00           C  
ATOM   3362  HD2 PRO   205      -3.465 -27.664 -33.431  0.00-17.00           H  
ATOM   3363  HD3 PRO   205      -4.907 -27.346 -32.420  0.00-17.00           H  
ATOM   3364  CG  PRO   205      -5.291 -28.367 -34.246  0.00-17.00           C  
ATOM   3365  HG2 PRO   205      -5.828 -27.488 -34.567  0.00-17.00           H  
ATOM   3366  HG3 PRO   205      -4.640 -28.754 -35.043  0.00-17.00           H  
ATOM   3367  CB  PRO   205      -6.161 -29.448 -33.758  0.00-17.00           C  
ATOM   3368  HB2 PRO   205      -6.891 -29.017 -33.165  0.00-17.00           H  
ATOM   3369  HB3 PRO   205      -6.571 -30.075 -34.536  0.00-17.00           H  
ATOM   3370  CA  PRO   205      -5.245 -30.297 -32.892  0.00-17.00           C  
ATOM   3371  HA  PRO   205      -5.846 -30.656 -31.971  0.00-17.00           H  
ATOM   3372  C   PRO   205      -4.719 -31.506 -33.633  0.00-17.00           C  
ATOM   3373  O   PRO   205      -5.418 -32.546 -33.776  0.00-17.00           O  
ATOM   3374  N   GLH   206      -3.462 -31.478 -34.124  0.00-17.00           N  
ATOM   3375  H   GLH   206      -2.823 -30.762 -33.843  0.00-17.00           H  
ATOM   3376  CA  GLH   206      -2.978 -32.606 -34.959  0.00-17.00           C  
ATOM   3377  HA  GLH   206      -3.776 -33.088 -35.591  0.00-17.00           H  
ATOM   3378  CB  GLH   206      -1.837 -32.113 -35.901  0.00-17.00           C  
ATOM   3379  HB2 GLH   206      -2.240 -31.455 -36.647  0.00-17.00           H  
ATOM   3380  HB3 GLH   206      -1.614 -32.967 -36.487  0.00-17.00           H  
ATOM   3381  CG  GLH   206      -0.583 -31.674 -35.328  0.00-17.00           C  
ATOM   3382  HG2 GLH   206       0.204 -31.909 -35.993  0.00-17.00           H  
ATOM   3383  HG3 GLH   206      -0.370 -32.209 -34.407  0.00-17.00           H  
ATOM   3384  CD  GLH   206      -0.666 -30.217 -34.911  0.00-17.00           C  
ATOM   3385  OE1 GLH   206       0.550 -29.640 -34.697  0.00-17.00           O  
ATOM   3386  OE2 GLH   206      -1.697 -29.588 -34.765  0.00-17.00           O  
ATOM   3387  HE1 GLH   206       0.440 -29.004 -34.009  0.00-17.00           H  
ATOM   3388  C   GLH   206      -2.387 -33.640 -33.962  0.00-17.00           C  
ATOM   3389  O   GLH   206      -2.054 -34.739 -34.465  0.00-17.00           O  
ATOM   3390  N   HIE   207      -2.376 -33.342 -32.641  0.00-17.00           N  
ATOM   3391  H   HIE   207      -2.565 -32.390 -32.372  0.00-17.00           H  
ATOM   3392  CA  HIE   207      -2.081 -34.287 -31.602  0.00-17.00           C  
ATOM   3393  HA  HIE   207      -1.689 -35.069 -32.254  0.00-17.00           H  
ATOM   3394  CB  HIE   207      -1.001 -33.719 -30.709  0.00-17.00           C  
ATOM   3395  HB2 HIE   207      -1.340 -32.772 -30.252  0.00-17.00           H  
ATOM   3396  HB3 HIE   207      -0.686 -34.403 -29.966  0.00-17.00           H  
ATOM   3397  CG  HIE   207       0.251 -33.369 -31.432  0.00-17.00           C  
ATOM   3398  ND1 HIE   207       1.031 -34.339 -32.139  0.00-17.00           N  
ATOM   3399  CE1 HIE   207       2.090 -33.698 -32.595  0.00-17.00           C  
ATOM   3400  HE1 HIE   207       2.998 -34.206 -32.795  0.00-17.00           H  
ATOM   3401  NE2 HIE   207       2.098 -32.411 -32.255  0.00-17.00           N  
ATOM   3402  HE2 HIE   207       2.900 -31.864 -32.140  0.00-17.00           H  
ATOM   3403  CD2 HIE   207       0.922 -32.137 -31.554  0.00-17.00           C  
ATOM   3404  HD2 HIE   207       0.524 -31.099 -31.443  0.00-17.00           H  
ATOM   3405  C   HIE   207      -3.278 -34.676 -30.761  0.00-17.00           C  
ATOM   3406  O   HIE   207      -4.294 -34.069 -30.790  0.00-17.00           O  
ATOM   3407  N   GLY   208      -3.060 -35.753 -29.959  0.00-17.00           N  
ATOM   3408  H   GLY   208      -2.158 -36.189 -29.953  0.00-17.00           H  
ATOM   3409  CA  GLY   208      -4.098 -36.057 -29.036  0.00-17.00           C  
ATOM   3410  HA2 GLY   208      -3.908 -37.076 -28.650  0.00-17.00           H  
ATOM   3411  HA3 GLY   208      -5.120 -36.201 -29.511  0.00-17.00           H  
ATOM   3412  C   GLY   208      -3.980 -35.056 -27.914  0.00-17.00           C  
ATOM   3413  O   GLY   208      -3.111 -34.224 -27.857  0.00-17.00           O  
ATOM   3414  N   PRO   209      -5.008 -35.131 -27.057  0.00-17.00           N  
ATOM   3415  CD  PRO   209      -6.075 -36.129 -27.128  0.00-17.00           C  
ATOM   3416  HD2 PRO   209      -6.548 -36.504 -28.008  0.00-17.00           H  
ATOM   3417  HD3 PRO   209      -5.804 -37.012 -26.644  0.00-17.00           H  
ATOM   3418  CG  PRO   209      -7.145 -35.689 -26.164  0.00-17.00           C  
ATOM   3419  HG2 PRO   209      -7.954 -35.212 -26.757  0.00-17.00           H  
ATOM   3420  HG3 PRO   209      -7.672 -36.378 -25.558  0.00-17.00           H  
ATOM   3421  CB  PRO   209      -6.542 -34.642 -25.299  0.00-17.00           C  
ATOM   3422  HB2 PRO   209      -7.166 -33.775 -25.019  0.00-17.00           H  
ATOM   3423  HB3 PRO   209      -6.325 -34.984 -24.311  0.00-17.00           H  
ATOM   3424  CA  PRO   209      -5.285 -34.125 -26.000  0.00-17.00           C  
ATOM   3425  HA  PRO   209      -5.372 -33.127 -26.468  0.00-17.00           H  
ATOM   3426  C   PRO   209      -4.197 -34.005 -24.962  0.00-17.00           C  
ATOM   3427  O   PRO   209      -3.557 -34.998 -24.670  0.00-17.00           O  
ATOM   3428  N   VAL   210      -3.912 -32.783 -24.485  0.00-17.00           N  
ATOM   3429  H   VAL   210      -4.447 -31.985 -24.842  0.00-17.00           H  
ATOM   3430  CA  VAL   210      -2.868 -32.603 -23.423  0.00-17.00           C  
ATOM   3431  HA  VAL   210      -1.986 -33.070 -23.746  0.00-17.00           H  
ATOM   3432  CB  VAL   210      -2.586 -31.059 -23.284  0.00-17.00           C  
ATOM   3433  HB  VAL   210      -2.259 -30.735 -24.280  0.00-17.00           H  
ATOM   3434  CG1 VAL   210      -3.827 -30.285 -22.964  0.00-17.00           C  
ATOM   3435 HG11 VAL   210      -4.022 -30.567 -21.908  0.00-17.00           H  
ATOM   3436 HG12 VAL   210      -4.637 -30.438 -23.656  0.00-17.00           H  
ATOM   3437 HG13 VAL   210      -3.659 -29.221 -22.923  0.00-17.00           H  
ATOM   3438  CG2 VAL   210      -1.393 -30.682 -22.270  0.00-17.00           C  
ATOM   3439 HG21 VAL   210      -0.700 -31.529 -22.314  0.00-17.00           H  
ATOM   3440 HG22 VAL   210      -1.765 -30.454 -21.232  0.00-17.00           H  
ATOM   3441 HG23 VAL   210      -0.741 -29.880 -22.581  0.00-17.00           H  
ATOM   3442  C   VAL   210      -3.394 -33.306 -22.105  0.00-17.00           C  
ATOM   3443  O   VAL   210      -4.584 -33.489 -21.875  0.00-17.00           O  
ATOM   3444  N   VAL   211      -2.457 -33.787 -21.253  0.00-17.00           N  
ATOM   3445  H   VAL   211      -1.518 -33.448 -21.502  0.00-17.00           H  
ATOM   3446  CA  VAL   211      -2.593 -34.453 -19.970  0.00-17.00           C  
ATOM   3447  HA  VAL   211      -3.654 -34.663 -19.817  0.00-17.00           H  
ATOM   3448  CB  VAL   211      -1.809 -35.786 -20.083  0.00-17.00           C  
ATOM   3449  HB  VAL   211      -0.742 -35.581 -20.237  0.00-17.00           H  
ATOM   3450  CG1 VAL   211      -1.775 -36.649 -18.773  0.00-17.00           C  
ATOM   3451 HG11 VAL   211      -1.560 -37.725 -18.915  0.00-17.00           H  
ATOM   3452 HG12 VAL   211      -2.726 -36.544 -18.292  0.00-17.00           H  
ATOM   3453 HG13 VAL   211      -1.165 -36.299 -17.949  0.00-17.00           H  
ATOM   3454  CG2 VAL   211      -2.344 -36.654 -21.244  0.00-17.00           C  
ATOM   3455 HG21 VAL   211      -2.810 -36.111 -22.064  0.00-17.00           H  
ATOM   3456 HG22 VAL   211      -1.614 -37.346 -21.605  0.00-17.00           H  
ATOM   3457 HG23 VAL   211      -3.150 -37.259 -20.910  0.00-17.00           H  
ATOM   3458  C   VAL   211      -2.205 -33.514 -18.874  0.00-17.00           C  
ATOM   3459  O   VAL   211      -1.061 -33.315 -18.481  0.00-17.00           O  
ATOM   3460  N   VAL   212      -3.132 -32.863 -18.177  0.00-17.00           N  
ATOM   3461  H   VAL   212      -4.109 -33.159 -18.253  0.00-17.00           H  
ATOM   3462  CA  VAL   212      -2.948 -31.853 -17.130  0.00-17.00           C  
ATOM   3463  HA  VAL   212      -2.026 -31.340 -17.286  0.00-17.00           H  
ATOM   3464  CB  VAL   212      -4.104 -30.811 -17.273  0.00-17.00           C  
ATOM   3465  HB  VAL   212      -5.031 -31.330 -17.229  0.00-17.00           H  
ATOM   3466  CG1 VAL   212      -4.113 -29.845 -16.123  0.00-17.00           C  
ATOM   3467 HG11 VAL   212      -3.417 -29.044 -16.244  0.00-17.00           H  
ATOM   3468 HG12 VAL   212      -5.120 -29.447 -15.892  0.00-17.00           H  
ATOM   3469 HG13 VAL   212      -3.817 -30.401 -15.213  0.00-17.00           H  
ATOM   3470  CG2 VAL   212      -4.205 -30.065 -18.623  0.00-17.00           C  
ATOM   3471 HG21 VAL   212      -4.943 -29.306 -18.503  0.00-17.00           H  
ATOM   3472 HG22 VAL   212      -4.664 -30.764 -19.346  0.00-17.00           H  
ATOM   3473 HG23 VAL   212      -3.237 -29.730 -18.988  0.00-17.00           H  
ATOM   3474  C   VAL   212      -3.099 -32.677 -15.857  0.00-17.00           C  
ATOM   3475  O   VAL   212      -4.054 -33.479 -15.743  0.00-17.00           O  
ATOM   3476  N   HID   213      -2.217 -32.521 -14.950  0.00-17.00           N  
ATOM   3477  H   HID   213      -1.407 -31.944 -15.154  0.00-17.00           H  
ATOM   3478  CA  HID   213      -2.382 -33.235 -13.658  0.00-17.00           C  
ATOM   3479  HA  HID   213      -3.457 -33.291 -13.350  0.00-17.00           H  
ATOM   3480  CB  HID   213      -1.781 -34.638 -13.785  0.00-17.00           C  
ATOM   3481  HB2 HID   213      -2.264 -35.388 -13.109  0.00-17.00           H  
ATOM   3482  HB3 HID   213      -1.784 -34.980 -14.834  0.00-17.00           H  
ATOM   3483  CG  HID   213      -0.306 -34.889 -13.401  0.00-17.00           C  
ATOM   3484  ND1 HID   213       0.050 -35.295 -12.131  0.00-17.00           N  
ATOM   3485  HD1 HID   213      -0.461 -35.194 -11.301  0.00-17.00           H  
ATOM   3486  CE1 HID   213       1.374 -35.633 -12.140  0.00-17.00           C  
ATOM   3487  HE1 HID   213       1.804 -35.917 -11.206  0.00-17.00           H  
ATOM   3488  NE2 HID   213       1.876 -35.563 -13.387  0.00-17.00           N  
ATOM   3489  CD2 HID   213       0.873 -35.000 -14.195  0.00-17.00           C  
ATOM   3490  HD2 HID   213       1.045 -34.876 -15.257  0.00-17.00           H  
ATOM   3491  C   HID   213      -1.744 -32.432 -12.575  0.00-17.00           C  
ATOM   3492  O   HID   213      -0.829 -31.663 -12.757  0.00-17.00           O  
ATOM   3493  N   CSP   214      -2.253 -32.639 -11.303  0.00-17.00           N  
ATOM   3494  H   CSP   214      -2.898 -33.378 -11.308  0.00-17.00           H  
ATOM   3495  CA  CSP   214      -1.560 -32.341 -10.050  0.00-17.00           C  
ATOM   3496  HA  CSP   214      -0.504 -32.284 -10.267  0.00-17.00           H  
ATOM   3497  CB  CSP   214      -2.140 -31.129  -9.401  0.00-17.00           C  
ATOM   3498  HB2 CSP   214      -1.563 -31.018  -8.491  0.00-17.00           H  
ATOM   3499  HB3 CSP   214      -1.717 -30.289  -9.925  0.00-17.00           H  
ATOM   3500  S   CSP   214      -3.962 -31.026  -9.396  0.00-17.00           S  
ATOM   3501  P   CSP   214      -4.377 -30.819  -7.558  0.00-17.00           P  
ATOM   3502  O1  CSP   214      -3.537 -31.764  -6.728  0.00-17.00           O  
ATOM   3503  O2  CSP   214      -4.031 -29.416  -7.124  0.00-17.00           O  
ATOM   3504  O3  CSP   214      -5.837 -31.150  -7.469  0.00-17.00           O  
ATOM   3505  C   CSP   214      -1.596 -33.580  -9.144  0.00-17.00           C  
ATOM   3506  O   CSP   214      -1.279 -34.685  -9.593  0.00-17.00           O  
ATOM   3507  N   SER   215      -1.936 -33.548  -7.855  0.00-17.00           N  
ATOM   3508  H   SER   215      -2.456 -32.715  -7.472  0.00-17.00           H  
ATOM   3509  CA  SER   215      -1.968 -34.711  -6.982  0.00-17.00           C  
ATOM   3510  HA  SER   215      -1.160 -35.356  -7.289  0.00-17.00           H  
ATOM   3511  CB  SER   215      -1.556 -34.197  -5.485  0.00-17.00           C  
ATOM   3512  HB2 SER   215      -0.753 -33.493  -5.558  0.00-17.00           H  
ATOM   3513  HB3 SER   215      -1.293 -35.041  -4.867  0.00-17.00           H  
ATOM   3514  OG  SER   215      -2.508 -33.465  -4.734  0.00-17.00           O  
ATOM   3515  HG  SER   215      -2.936 -32.855  -5.366  0.00-17.00           H  
ATOM   3516  C   SER   215      -3.278 -35.405  -7.042  0.00-17.00           C  
ATOM   3517  O   SER   215      -3.286 -36.663  -7.140  0.00-17.00           O  
ATOM   3518  N   ALA   216      -4.418 -34.676  -6.907  0.00-17.00           N  
ATOM   3519  H   ALA   216      -4.424 -33.636  -6.803  0.00-17.00           H  
ATOM   3520  CA  ALA   216      -5.759 -35.238  -7.009  0.00-17.00           C  
ATOM   3521  HA  ALA   216      -5.820 -36.297  -6.660  0.00-17.00           H  
ATOM   3522  CB  ALA   216      -6.573 -34.419  -5.995  0.00-17.00           C  
ATOM   3523  HB1 ALA   216      -7.652 -34.572  -6.035  0.00-17.00           H  
ATOM   3524  HB2 ALA   216      -6.329 -33.394  -6.027  0.00-17.00           H  
ATOM   3525  HB3 ALA   216      -6.341 -34.703  -5.007  0.00-17.00           H  
ATOM   3526  C   ALA   216      -6.360 -34.965  -8.397  0.00-17.00           C  
ATOM   3527  O   ALA   216      -7.272 -35.624  -8.847  0.00-17.00           O  
ATOM   3528  N   GLY   217      -5.797 -33.987  -9.092  0.00-17.00           N  
ATOM   3529  H   GLY   217      -5.082 -33.428  -8.683  0.00-17.00           H  
ATOM   3530  CA  GLY   217      -6.072 -33.534 -10.421  0.00-17.00           C  
ATOM   3531  HA2 GLY   217      -5.255 -32.976 -10.830  0.00-17.00           H  
ATOM   3532  HA3 GLY   217      -6.213 -34.382 -11.109  0.00-17.00           H  
ATOM   3533  C   GLY   217      -7.394 -32.738 -10.553  0.00-17.00           C  
ATOM   3534  O   GLY   217      -8.194 -33.122 -11.437  0.00-17.00           O  
ATOM   3535  N   ILE   218      -7.571 -31.805  -9.619  0.00-17.00           N  
ATOM   3536  H   ILE   218      -6.872 -31.609  -8.956  0.00-17.00           H  
ATOM   3537  CA  ILE   218      -8.801 -31.053  -9.587  0.00-17.00           C  
ATOM   3538  HA  ILE   218      -9.132 -31.088 -10.627  0.00-17.00           H  
ATOM   3539  CB  ILE   218      -9.913 -31.632  -8.645  0.00-17.00           C  
ATOM   3540  HB  ILE   218     -10.821 -31.090  -8.684  0.00-17.00           H  
ATOM   3541  CG2 ILE   218     -10.404 -33.005  -9.224  0.00-17.00           C  
ATOM   3542 HG21 ILE   218     -11.332 -33.203  -8.718  0.00-17.00           H  
ATOM   3543 HG22 ILE   218     -10.542 -32.968 -10.321  0.00-17.00           H  
ATOM   3544 HG23 ILE   218      -9.729 -33.820  -8.961  0.00-17.00           H  
ATOM   3545  CG1 ILE   218      -9.457 -31.824  -7.199  0.00-17.00           C  
ATOM   3546 HG12 ILE   218      -9.244 -30.825  -6.863  0.00-17.00           H  
ATOM   3547 HG13 ILE   218      -8.599 -32.469  -7.047  0.00-17.00           H  
ATOM   3548  CD1 ILE   218     -10.555 -32.369  -6.342  0.00-17.00           C  
ATOM   3549 HD11 ILE   218     -10.719 -33.442  -6.619  0.00-17.00           H  
ATOM   3550 HD12 ILE   218     -11.455 -31.824  -6.441  0.00-17.00           H  
ATOM   3551 HD13 ILE   218     -10.168 -32.395  -5.284  0.00-17.00           H  
ATOM   3552  C   ILE   218      -8.476 -29.577  -9.344  0.00-17.00           C  
ATOM   3553  O   ILE   218      -9.010 -28.699  -9.984  0.00-17.00           O  
ATOM   3554  N   GLY   219      -7.575 -29.313  -8.408  0.00-17.00           N  
ATOM   3555  H   GLY   219      -7.014 -30.058  -7.968  0.00-17.00           H  
ATOM   3556  CA  GLY   219      -7.280 -27.947  -7.906  0.00-17.00           C  
ATOM   3557  HA2 GLY   219      -6.785 -28.142  -6.983  0.00-17.00           H  
ATOM   3558  HA3 GLY   219      -8.251 -27.392  -7.766  0.00-17.00           H  
ATOM   3559  C   GLY   219      -6.392 -27.126  -8.827  0.00-17.00           C  
ATOM   3560  O   GLY   219      -6.832 -26.171  -9.391  0.00-17.00           O  
ATOM   3561  N   ARG   220      -5.139 -27.456  -8.904  0.00-17.00           N  
ATOM   3562  H   ARG   220      -4.765 -28.162  -8.234  0.00-17.00           H  
ATOM   3563  CA  ARG   220      -4.139 -26.661  -9.612  0.00-17.00           C  
ATOM   3564  HA  ARG   220      -4.245 -25.552  -9.493  0.00-17.00           H  
ATOM   3565  CB  ARG   220      -2.755 -26.993  -9.169  0.00-17.00           C  
ATOM   3566  HB2 ARG   220      -1.920 -26.456  -9.734  0.00-17.00           H  
ATOM   3567  HB3 ARG   220      -2.484 -28.030  -9.434  0.00-17.00           H  
ATOM   3568  CG  ARG   220      -2.520 -26.686  -7.622  0.00-17.00           C  
ATOM   3569  HG2 ARG   220      -2.476 -25.630  -7.401  0.00-17.00           H  
ATOM   3570  HG3 ARG   220      -3.319 -27.015  -6.935  0.00-17.00           H  
ATOM   3571  CD  ARG   220      -1.242 -27.404  -7.059  0.00-17.00           C  
ATOM   3572  HD2 ARG   220      -0.505 -27.469  -7.879  0.00-17.00           H  
ATOM   3573  HD3 ARG   220      -0.904 -26.795  -6.181  0.00-17.00           H  
ATOM   3574  NE  ARG   220      -1.653 -28.688  -6.562  0.00-17.00           N  
ATOM   3575  HE  ARG   220      -2.664 -28.966  -6.829  0.00-17.00           H  
ATOM   3576  CZ  ARG   220      -0.848 -29.583  -6.001  0.00-17.00           C  
ATOM   3577  NH1 ARG   220       0.385 -29.110  -5.668  0.00-17.00           N  
ATOM   3578 HH11 ARG   220       1.052 -29.629  -5.046  0.00-17.00           H  
ATOM   3579 HH12 ARG   220       0.571 -28.137  -5.661  0.00-17.00           H  
ATOM   3580  NH2 ARG   220      -1.259 -30.802  -5.739  0.00-17.00           N  
ATOM   3581 HH21 ARG   220      -2.216 -31.162  -6.148  0.00-17.00           H  
ATOM   3582 HH22 ARG   220      -0.682 -31.399  -5.217  0.00-17.00           H  
ATOM   3583  C   ARG   220      -4.352 -26.946 -11.139  0.00-17.00           C  
ATOM   3584  O   ARG   220      -4.394 -25.987 -11.862  0.00-17.00           O  
ATOM   3585  N   SER   221      -4.746 -28.235 -11.483  0.00-17.00           N  
ATOM   3586  H   SER   221      -4.701 -28.935 -10.752  0.00-17.00           H  
ATOM   3587  CA  SER   221      -5.181 -28.591 -12.835  0.00-17.00           C  
ATOM   3588  HA  SER   221      -4.374 -28.524 -13.514  0.00-17.00           H  
ATOM   3589  CB  SER   221      -5.656 -30.056 -12.772  0.00-17.00           C  
ATOM   3590  HB2 SER   221      -6.551 -30.215 -12.155  0.00-17.00           H  
ATOM   3591  HB3 SER   221      -6.038 -30.254 -13.695  0.00-17.00           H  
ATOM   3592  OG  SER   221      -4.634 -31.000 -12.505  0.00-17.00           O  
ATOM   3593  HG  SER   221      -4.333 -30.908 -11.591  0.00-17.00           H  
ATOM   3594  C   SER   221      -6.280 -27.718 -13.360  0.00-17.00           C  
ATOM   3595  O   SER   221      -6.129 -27.082 -14.372  0.00-17.00           O  
ATOM   3596  N   GLY   222      -7.420 -27.700 -12.619  0.00-17.00           N  
ATOM   3597  H   GLY   222      -7.562 -28.233 -11.709  0.00-17.00           H  
ATOM   3598  CA  GLY   222      -8.526 -26.899 -12.903  0.00-17.00           C  
ATOM   3599  HA2 GLY   222      -9.193 -27.048 -12.086  0.00-17.00           H  
ATOM   3600  HA3 GLY   222      -9.073 -27.189 -13.759  0.00-17.00           H  
ATOM   3601  C   GLY   222      -8.137 -25.438 -13.122  0.00-17.00           C  
ATOM   3602  O   GLY   222      -8.447 -24.862 -14.248  0.00-17.00           O  
ATOM   3603  N   THR   223      -7.573 -24.840 -12.114  0.00-17.00           N  
ATOM   3604  H   THR   223      -7.420 -25.391 -11.240  0.00-17.00           H  
ATOM   3605  CA  THR   223      -7.134 -23.465 -12.052  0.00-17.00           C  
ATOM   3606  HA  THR   223      -8.005 -22.778 -12.023  0.00-17.00           H  
ATOM   3607  CB  THR   223      -6.388 -23.185 -10.736  0.00-17.00           C  
ATOM   3608  HB  THR   223      -5.541 -23.880 -10.518  0.00-17.00           H  
ATOM   3609  CG2 THR   223      -6.087 -21.687 -10.518  0.00-17.00           C  
ATOM   3610 HG21 THR   223      -5.249 -21.434 -11.084  0.00-17.00           H  
ATOM   3611 HG22 THR   223      -6.918 -21.073 -10.887  0.00-17.00           H  
ATOM   3612 HG23 THR   223      -6.007 -21.450  -9.509  0.00-17.00           H  
ATOM   3613  OG1 THR   223      -7.236 -23.535  -9.661  0.00-17.00           O  
ATOM   3614  HG1 THR   223      -7.052 -24.478  -9.559  0.00-17.00           H  
ATOM   3615  C   THR   223      -6.319 -23.016 -13.272  0.00-17.00           C  
ATOM   3616  O   THR   223      -6.647 -21.972 -13.874  0.00-17.00           O  
ATOM   3617  N   PHE   224      -5.470 -23.926 -13.700  0.00-17.00           N  
ATOM   3618  H   PHE   224      -5.199 -24.745 -13.214  0.00-17.00           H  
ATOM   3619  CA  PHE   224      -4.588 -23.755 -14.824  0.00-17.00           C  
ATOM   3620  HA  PHE   224      -4.040 -22.774 -14.685  0.00-17.00           H  
ATOM   3621  CB  PHE   224      -3.465 -24.815 -14.891  0.00-17.00           C  
ATOM   3622  HB2 PHE   224      -3.929 -25.716 -15.167  0.00-17.00           H  
ATOM   3623  HB3 PHE   224      -3.108 -25.080 -13.948  0.00-17.00           H  
ATOM   3624  CG  PHE   224      -2.213 -24.555 -15.736  0.00-17.00           C  
ATOM   3625  CD1 PHE   224      -1.375 -23.467 -15.427  0.00-17.00           C  
ATOM   3626  HD1 PHE   224      -1.641 -22.876 -14.603  0.00-17.00           H  
ATOM   3627  CE1 PHE   224      -0.334 -23.186 -16.314  0.00-17.00           C  
ATOM   3628  HE1 PHE   224       0.271 -22.254 -16.217  0.00-17.00           H  
ATOM   3629  CZ  PHE   224      -0.155 -24.003 -17.413  0.00-17.00           C  
ATOM   3630  HZ  PHE   224       0.641 -23.735 -18.080  0.00-17.00           H  
ATOM   3631  CE2 PHE   224      -0.959 -25.098 -17.774  0.00-17.00           C  
ATOM   3632  HE2 PHE   224      -0.597 -25.676 -18.656  0.00-17.00           H  
ATOM   3633  CD2 PHE   224      -2.027 -25.396 -16.874  0.00-17.00           C  
ATOM   3634  HD2 PHE   224      -2.486 -26.307 -17.080  0.00-17.00           H  
ATOM   3635  C   PHE   224      -5.261 -23.612 -16.172  0.00-17.00           C  
ATOM   3636  O   PHE   224      -5.281 -22.538 -16.803  0.00-17.00           O  
ATOM   3637  N   CYS   225      -5.950 -24.719 -16.607  0.00-17.00           N  
ATOM   3638  H   CYS   225      -5.693 -25.500 -16.091  0.00-17.00           H  
ATOM   3639  CA  CYS   225      -6.474 -24.861 -17.985  0.00-17.00           C  
ATOM   3640  HA  CYS   225      -5.686 -24.529 -18.633  0.00-17.00           H  
ATOM   3641  CB  CYS   225      -6.665 -26.292 -18.425  0.00-17.00           C  
ATOM   3642  HB2 CYS   225      -5.715 -26.885 -18.457  0.00-17.00           H  
ATOM   3643  HB3 CYS   225      -7.156 -26.413 -19.401  0.00-17.00           H  
ATOM   3644  SG  CYS   225      -7.792 -27.151 -17.259  0.00-17.00           S  
ATOM   3645  HG  CYS   225      -7.285 -26.960 -15.977  0.00-17.00           H  
ATOM   3646  C   CYS   225      -7.762 -23.996 -18.321  0.00-17.00           C  
ATOM   3647  O   CYS   225      -7.961 -23.687 -19.510  0.00-17.00           O  
ATOM   3648  N   LEU   226      -8.520 -23.646 -17.287  0.00-17.00           N  
ATOM   3649  H   LEU   226      -8.172 -23.958 -16.382  0.00-17.00           H  
ATOM   3650  CA  LEU   226      -9.627 -22.685 -17.236  0.00-17.00           C  
ATOM   3651  HA  LEU   226     -10.584 -22.937 -17.781  0.00-17.00           H  
ATOM   3652  CB  LEU   226     -10.056 -22.349 -15.767  0.00-17.00           C  
ATOM   3653  HB2 LEU   226     -10.404 -23.252 -15.288  0.00-17.00           H  
ATOM   3654  HB3 LEU   226      -9.141 -22.044 -15.201  0.00-17.00           H  
ATOM   3655  CG  LEU   226     -11.044 -21.260 -15.470  0.00-17.00           C  
ATOM   3656  HG  LEU   226     -10.524 -20.291 -15.564  0.00-17.00           H  
ATOM   3657  CD1 LEU   226     -12.281 -21.278 -16.291  0.00-17.00           C  
ATOM   3658 HD11 LEU   226     -12.030 -21.565 -17.329  0.00-17.00           H  
ATOM   3659 HD12 LEU   226     -13.039 -22.056 -16.039  0.00-17.00           H  
ATOM   3660 HD13 LEU   226     -12.726 -20.282 -16.439  0.00-17.00           H  
ATOM   3661  CD2 LEU   226     -11.323 -21.155 -13.970  0.00-17.00           C  
ATOM   3662 HD21 LEU   226     -12.092 -20.420 -13.632  0.00-17.00           H  
ATOM   3663 HD22 LEU   226     -10.447 -21.045 -13.378  0.00-17.00           H  
ATOM   3664 HD23 LEU   226     -11.634 -22.118 -13.564  0.00-17.00           H  
ATOM   3665  C   LEU   226      -9.158 -21.327 -17.816  0.00-17.00           C  
ATOM   3666  O   LEU   226      -9.757 -20.753 -18.694  0.00-17.00           O  
ATOM   3667  N   ALA   227      -7.975 -20.844 -17.350  0.00-17.00           N  
ATOM   3668  H   ALA   227      -7.449 -21.474 -16.783  0.00-17.00           H  
ATOM   3669  CA  ALA   227      -7.264 -19.707 -17.971  0.00-17.00           C  
ATOM   3670  HA  ALA   227      -7.991 -18.907 -17.970  0.00-17.00           H  
ATOM   3671  CB  ALA   227      -6.010 -19.311 -17.195  0.00-17.00           C  
ATOM   3672  HB1 ALA   227      -5.162 -19.962 -17.345  0.00-17.00           H  
ATOM   3673  HB2 ALA   227      -6.153 -19.280 -16.094  0.00-17.00           H  
ATOM   3674  HB3 ALA   227      -5.648 -18.327 -17.499  0.00-17.00           H  
ATOM   3675  C   ALA   227      -6.978 -19.880 -19.485  0.00-17.00           C  
ATOM   3676  O   ALA   227      -7.445 -19.051 -20.247  0.00-17.00           O  
ATOM   3677  N   ASP   228      -6.160 -20.886 -19.849  0.00-17.00           N  
ATOM   3678  H   ASP   228      -5.873 -21.438 -19.008  0.00-17.00           H  
ATOM   3679  CA  ASP   228      -5.754 -21.259 -21.189  0.00-17.00           C  
ATOM   3680  HA  ASP   228      -5.071 -20.569 -21.635  0.00-17.00           H  
ATOM   3681  CB  ASP   228      -4.942 -22.582 -20.992  0.00-17.00           C  
ATOM   3682  HB2 ASP   228      -4.174 -22.438 -20.223  0.00-17.00           H  
ATOM   3683  HB3 ASP   228      -5.649 -23.284 -20.512  0.00-17.00           H  
ATOM   3684  CG  ASP   228      -4.321 -23.198 -22.291  0.00-17.00           C  
ATOM   3685  OD1 ASP   228      -4.131 -22.495 -23.333  0.00-17.00           O  
ATOM   3686  OD2 ASP   228      -4.008 -24.413 -22.326  0.00-17.00           O  
ATOM   3687  C   ASP   228      -6.949 -21.336 -22.236  0.00-17.00           C  
ATOM   3688  O   ASP   228      -6.917 -20.706 -23.270  0.00-17.00           O  
ATOM   3689  N   THR   229      -8.057 -22.005 -21.797  0.00-17.00           N  
ATOM   3690  H   THR   229      -8.030 -22.660 -21.007  0.00-17.00           H  
ATOM   3691  CA  THR   229      -9.241 -22.158 -22.658  0.00-17.00           C  
ATOM   3692  HA  THR   229      -8.931 -22.199 -23.704  0.00-17.00           H  
ATOM   3693  CB  THR   229      -9.937 -23.534 -22.396  0.00-17.00           C  
ATOM   3694  HB  THR   229      -9.081 -24.254 -22.187  0.00-17.00           H  
ATOM   3695  CG2 THR   229     -10.796 -23.559 -21.104  0.00-17.00           C  
ATOM   3696 HG21 THR   229     -11.586 -22.826 -21.108  0.00-17.00           H  
ATOM   3697 HG22 THR   229     -10.185 -23.427 -20.161  0.00-17.00           H  
ATOM   3698 HG23 THR   229     -11.278 -24.621 -20.979  0.00-17.00           H  
ATOM   3699  OG1 THR   229     -10.678 -24.116 -23.441  0.00-17.00           O  
ATOM   3700  HG1 THR   229     -10.071 -24.192 -24.201  0.00-17.00           H  
ATOM   3701  C   THR   229     -10.199 -20.951 -22.739  0.00-17.00           C  
ATOM   3702  O   THR   229     -10.965 -20.797 -23.706  0.00-17.00           O  
ATOM   3703  N   CYS   230     -10.092 -20.132 -21.695  0.00-17.00           N  
ATOM   3704  H   CYS   230      -9.394 -20.245 -21.042  0.00-17.00           H  
ATOM   3705  CA  CYS   230     -10.712 -18.738 -21.845  0.00-17.00           C  
ATOM   3706  HA  CYS   230     -11.711 -18.808 -22.189  0.00-17.00           H  
ATOM   3707  CB  CYS   230     -10.628 -17.942 -20.545  0.00-17.00           C  
ATOM   3708  HB2 CYS   230     -10.816 -16.871 -20.704  0.00-17.00           H  
ATOM   3709  HB3 CYS   230      -9.615 -17.903 -20.183  0.00-17.00           H  
ATOM   3710  SG  CYS   230     -11.805 -18.723 -19.401  0.00-17.00           S  
ATOM   3711  HG  CYS   230     -10.955 -19.755 -19.171  0.00-17.00           H  
ATOM   3712  C   CYS   230      -9.999 -17.844 -22.906  0.00-17.00           C  
ATOM   3713  O   CYS   230     -10.591 -17.244 -23.741  0.00-17.00           O  
ATOM   3714  N   LEU   231      -8.645 -17.830 -22.872  0.00-17.00           N  
ATOM   3715  H   LEU   231      -8.118 -18.400 -22.220  0.00-17.00           H  
ATOM   3716  CA  LEU   231      -7.765 -17.113 -23.852  0.00-17.00           C  
ATOM   3717  HA  LEU   231      -8.123 -16.106 -23.919  0.00-17.00           H  
ATOM   3718  CB  LEU   231      -6.225 -17.198 -23.424  0.00-17.00           C  
ATOM   3719  HB2 LEU   231      -6.018 -18.229 -23.256  0.00-17.00           H  
ATOM   3720  HB3 LEU   231      -5.558 -16.899 -24.204  0.00-17.00           H  
ATOM   3721  CG  LEU   231      -5.887 -16.417 -22.156  0.00-17.00           C  
ATOM   3722  HG  LEU   231      -6.658 -16.691 -21.431  0.00-17.00           H  
ATOM   3723  CD1 LEU   231      -4.539 -16.880 -21.556  0.00-17.00           C  
ATOM   3724 HD11 LEU   231      -4.479 -17.949 -21.426  0.00-17.00           H  
ATOM   3725 HD12 LEU   231      -3.666 -16.468 -22.131  0.00-17.00           H  
ATOM   3726 HD13 LEU   231      -4.375 -16.497 -20.492  0.00-17.00           H  
ATOM   3727  CD2 LEU   231      -5.924 -14.959 -22.457  0.00-17.00           C  
ATOM   3728 HD21 LEU   231      -5.438 -14.446 -21.672  0.00-17.00           H  
ATOM   3729 HD22 LEU   231      -5.469 -14.702 -23.467  0.00-17.00           H  
ATOM   3730 HD23 LEU   231      -6.974 -14.724 -22.378  0.00-17.00           H  
ATOM   3731  C   LEU   231      -7.988 -17.598 -25.296  0.00-17.00           C  
ATOM   3732  O   LEU   231      -8.134 -16.795 -26.243  0.00-17.00           O  
ATOM   3733  N   LEU   232      -8.127 -18.910 -25.428  0.00-17.00           N  
ATOM   3734  H   LEU   232      -8.056 -19.581 -24.694  0.00-17.00           H  
ATOM   3735  CA  LEU   232      -8.467 -19.525 -26.706  0.00-17.00           C  
ATOM   3736  HA  LEU   232      -7.846 -19.144 -27.441  0.00-17.00           H  
ATOM   3737  CB  LEU   232      -8.413 -21.044 -26.675  0.00-17.00           C  
ATOM   3738  HB2 LEU   232      -9.025 -21.472 -25.829  0.00-17.00           H  
ATOM   3739  HB3 LEU   232      -7.367 -21.250 -26.414  0.00-17.00           H  
ATOM   3740  CG  LEU   232      -8.519 -21.651 -28.075  0.00-17.00           C  
ATOM   3741  HG  LEU   232      -9.494 -21.393 -28.498  0.00-17.00           H  
ATOM   3742  CD1 LEU   232      -7.487 -21.135 -29.044  0.00-17.00           C  
ATOM   3743 HD11 LEU   232      -6.718 -20.553 -28.481  0.00-17.00           H  
ATOM   3744 HD12 LEU   232      -6.922 -21.946 -29.541  0.00-17.00           H  
ATOM   3745 HD13 LEU   232      -7.933 -20.496 -29.806  0.00-17.00           H  
ATOM   3746  CD2 LEU   232      -8.546 -23.179 -27.958  0.00-17.00           C  
ATOM   3747 HD21 LEU   232      -8.993 -23.613 -28.791  0.00-17.00           H  
ATOM   3748 HD22 LEU   232      -9.125 -23.484 -27.058  0.00-17.00           H  
ATOM   3749 HD23 LEU   232      -7.540 -23.440 -27.905  0.00-17.00           H  
ATOM   3750  C   LEU   232      -9.772 -18.970 -27.272  0.00-17.00           C  
ATOM   3751  O   LEU   232      -9.848 -18.517 -28.429  0.00-17.00           O  
ATOM   3752  N   LEU   233     -10.839 -19.036 -26.505  0.00-17.00           N  
ATOM   3753  H   LEU   233     -10.779 -19.472 -25.559  0.00-17.00           H  
ATOM   3754  CA  LEU   233     -12.110 -18.464 -26.915  0.00-17.00           C  
ATOM   3755  HA  LEU   233     -12.449 -18.988 -27.790  0.00-17.00           H  
ATOM   3756  CB  LEU   233     -13.133 -18.530 -25.765  0.00-17.00           C  
ATOM   3757  HB2 LEU   233     -12.574 -18.186 -24.832  0.00-17.00           H  
ATOM   3758  HB3 LEU   233     -13.934 -17.877 -25.959  0.00-17.00           H  
ATOM   3759  CG  LEU   233     -13.742 -19.950 -25.526  0.00-17.00           C  
ATOM   3760  HG  LEU   233     -12.918 -20.606 -25.543  0.00-17.00           H  
ATOM   3761  CD1 LEU   233     -14.478 -19.965 -24.188  0.00-17.00           C  
ATOM   3762 HD11 LEU   233     -14.274 -19.111 -23.513  0.00-17.00           H  
ATOM   3763 HD12 LEU   233     -14.002 -20.662 -23.648  0.00-17.00           H  
ATOM   3764 HD13 LEU   233     -15.552 -20.217 -24.243  0.00-17.00           H  
ATOM   3765  CD2 LEU   233     -14.640 -20.350 -26.673  0.00-17.00           C  
ATOM   3766 HD21 LEU   233     -15.415 -19.588 -26.766  0.00-17.00           H  
ATOM   3767 HD22 LEU   233     -15.055 -21.301 -26.588  0.00-17.00           H  
ATOM   3768 HD23 LEU   233     -14.105 -20.296 -27.603  0.00-17.00           H  
ATOM   3769  C   LEU   233     -11.980 -16.959 -27.284  0.00-17.00           C  
ATOM   3770  O   LEU   233     -12.479 -16.529 -28.337  0.00-17.00           O  
ATOM   3771  N   MET   234     -11.311 -16.175 -26.450  0.00-17.00           N  
ATOM   3772  H   MET   234     -10.978 -16.564 -25.597  0.00-17.00           H  
ATOM   3773  CA  MET   234     -11.099 -14.756 -26.713  0.00-17.00           C  
ATOM   3774  HA  MET   234     -12.051 -14.295 -26.753  0.00-17.00           H  
ATOM   3775  CB  MET   234     -10.275 -14.104 -25.557  0.00-17.00           C  
ATOM   3776  HB2 MET   234     -10.759 -14.308 -24.580  0.00-17.00           H  
ATOM   3777  HB3 MET   234      -9.333 -14.644 -25.567  0.00-17.00           H  
ATOM   3778  CG  MET   234     -10.053 -12.621 -25.645  0.00-17.00           C  
ATOM   3779  HG2 MET   234      -9.453 -12.492 -26.543  0.00-17.00           H  
ATOM   3780  HG3 MET   234     -11.007 -12.052 -25.682  0.00-17.00           H  
ATOM   3781  SD  MET   234      -9.025 -12.076 -24.185  0.00-17.00           S  
ATOM   3782  CE  MET   234     -10.037 -12.912 -22.911  0.00-17.00           C  
ATOM   3783  HE1 MET   234      -9.408 -13.572 -22.331  0.00-17.00           H  
ATOM   3784  HE2 MET   234     -10.391 -12.121 -22.299  0.00-17.00           H  
ATOM   3785  HE3 MET   234     -10.831 -13.442 -23.324  0.00-17.00           H  
ATOM   3786  C   MET   234     -10.294 -14.525 -28.031  0.00-17.00           C  
ATOM   3787  O   MET   234     -10.591 -13.604 -28.785  0.00-17.00           O  
ATOM   3788  N   ASH   235      -9.364 -15.414 -28.311  0.00-17.00           N  
ATOM   3789  H   ASH   235      -9.251 -16.203 -27.719  0.00-17.00           H  
ATOM   3790  CA  ASH   235      -8.488 -15.334 -29.526  0.00-17.00           C  
ATOM   3791  HA  ASH   235      -8.016 -14.333 -29.520  0.00-17.00           H  
ATOM   3792  CB  ASH   235      -7.415 -16.380 -29.404  0.00-17.00           C  
ATOM   3793  HB2 ASH   235      -7.224 -16.578 -28.387  0.00-17.00           H  
ATOM   3794  HB3 ASH   235      -7.796 -17.264 -29.908  0.00-17.00           H  
ATOM   3795  CG  ASH   235      -6.106 -16.006 -30.078  0.00-17.00           C  
ATOM   3796  OD1 ASH   235      -5.961 -14.769 -30.680  0.00-17.00           O  
ATOM   3797  OD2 ASH   235      -5.157 -16.776 -29.977  0.00-17.00           O  
ATOM   3798  HD1 ASH   235      -6.425 -14.800 -31.538  0.00-17.00           H  
ATOM   3799  C   ASH   235      -9.332 -15.540 -30.777  0.00-17.00           C  
ATOM   3800  O   ASH   235      -9.088 -14.902 -31.838  0.00-17.00           O  
ATOM   3801  N   LYN   236     -10.248 -16.490 -30.655  0.00-17.00           N  
ATOM   3802  H   LYN   236     -10.298 -17.045 -29.840  0.00-17.00           H  
ATOM   3803  CA  LYN   236     -11.128 -16.862 -31.772  0.00-17.00           C  
ATOM   3804  HA  LYN   236     -10.476 -17.188 -32.628  0.00-17.00           H  
ATOM   3805  CB  LYN   236     -12.045 -18.039 -31.410  0.00-17.00           C  
ATOM   3806  HB2 LYN   236     -12.506 -17.822 -30.444  0.00-17.00           H  
ATOM   3807  HB3 LYN   236     -11.334 -18.857 -31.195  0.00-17.00           H  
ATOM   3808  CG  LYN   236     -13.101 -18.369 -32.459  0.00-17.00           C  
ATOM   3809  HG2 LYN   236     -13.794 -19.060 -32.016  0.00-17.00           H  
ATOM   3810  HG3 LYN   236     -13.583 -17.490 -32.831  0.00-17.00           H  
ATOM   3811  CD  LYN   236     -12.457 -19.089 -33.658  0.00-17.00           C  
ATOM   3812  HD2 LYN   236     -11.684 -18.463 -34.085  0.00-17.00           H  
ATOM   3813  HD3 LYN   236     -12.012 -20.039 -33.341  0.00-17.00           H  
ATOM   3814  CE  LYN   236     -13.447 -19.344 -34.782  0.00-17.00           C  
ATOM   3815  HE2 LYN   236     -14.072 -18.474 -35.035  0.00-17.00           H  
ATOM   3816  HE3 LYN   236     -14.114 -20.126 -34.410  0.00-17.00           H  
ATOM   3817  NZ  LYN   236     -12.858 -19.822 -36.008  0.00-17.00           N  
ATOM   3818  HZ1 LYN   236     -12.597 -19.057 -36.637  0.00-17.00           H  
ATOM   3819  HZ2 LYN   236     -13.558 -20.346 -36.551  0.00-17.00           H  
ATOM   3820  C   LYN   236     -11.978 -15.710 -32.327  0.00-17.00           C  
ATOM   3821  O   LYN   236     -12.190 -15.615 -33.514  0.00-17.00           O  
ATOM   3822  N   ARN   237     -12.493 -14.823 -31.444  0.00-17.00           N  
ATOM   3823  H   ARN   237     -12.150 -14.884 -30.552  0.00-17.00           H  
ATOM   3824  CA  ARN   237     -13.350 -13.771 -31.844  0.00-17.00           C  
ATOM   3825  HA  ARN   237     -13.751 -13.880 -32.856  0.00-17.00           H  
ATOM   3826  CB  ARN   237     -14.565 -13.769 -30.877  0.00-17.00           C  
ATOM   3827  HB2 ARN   237     -15.303 -13.042 -31.178  0.00-17.00           H  
ATOM   3828  HB3 ARN   237     -14.309 -13.364 -29.904  0.00-17.00           H  
ATOM   3829  CG  ARN   237     -15.168 -15.178 -30.581  0.00-17.00           C  
ATOM   3830  HG2 ARN   237     -15.838 -15.434 -31.394  0.00-17.00           H  
ATOM   3831  HG3 ARN   237     -14.420 -15.972 -30.452  0.00-17.00           H  
ATOM   3832  CD  ARN   237     -16.041 -15.098 -29.321  0.00-17.00           C  
ATOM   3833  HD2 ARN   237     -15.442 -14.672 -28.503  0.00-17.00           H  
ATOM   3834  HD3 ARN   237     -16.963 -14.499 -29.466  0.00-17.00           H  
ATOM   3835  NE  ARN   237     -16.516 -16.423 -29.002  0.00-17.00           N  
ATOM   3836  HE  ARN   237     -15.946 -17.171 -29.369  0.00-17.00           H  
ATOM   3837  CZ  ARN   237     -17.002 -16.741 -27.655  0.00-17.00           C  
ATOM   3838  NH1 ARN   237     -16.992 -15.888 -26.771  0.00-17.00           N  
ATOM   3839 HH11 ARN   237     -16.720 -15.002 -27.103  0.00-17.00           H  
ATOM   3840  NH2 ARN   237     -17.421 -18.074 -27.542  0.00-17.00           N  
ATOM   3841 HH21 ARN   237     -16.701 -18.745 -27.212  0.00-17.00           H  
ATOM   3842 HH22 ARN   237     -17.918 -18.486 -28.339  0.00-17.00           H  
ATOM   3843  C   ARN   237     -12.710 -12.367 -31.719  0.00-17.00           C  
ATOM   3844  O   ARN   237     -13.309 -11.386 -32.145  0.00-17.00           O  
ATOM   3845  N   LYN   238     -11.504 -12.365 -31.199  0.00-17.00           N  
ATOM   3846  H   LYN   238     -10.929 -13.187 -31.171  0.00-17.00           H  
ATOM   3847  CA  LYN   238     -10.848 -11.112 -30.750  0.00-17.00           C  
ATOM   3848  HA  LYN   238     -10.056 -11.368 -30.110  0.00-17.00           H  
ATOM   3849  CB  LYN   238     -10.375 -10.395 -31.976  0.00-17.00           C  
ATOM   3850  HB2 LYN   238     -10.000  -9.398 -31.677  0.00-17.00           H  
ATOM   3851  HB3 LYN   238     -11.260 -10.245 -32.674  0.00-17.00           H  
ATOM   3852  CG  LYN   238      -9.213 -11.135 -32.695  0.00-17.00           C  
ATOM   3853  HG2 LYN   238      -9.492 -12.071 -33.039  0.00-17.00           H  
ATOM   3854  HG3 LYN   238      -8.886 -10.560 -33.535  0.00-17.00           H  
ATOM   3855  CD  LYN   238      -7.970 -11.280 -31.801  0.00-17.00           C  
ATOM   3856  HD2 LYN   238      -7.843 -10.342 -31.268  0.00-17.00           H  
ATOM   3857  HD3 LYN   238      -8.075 -12.098 -31.125  0.00-17.00           H  
ATOM   3858  CE  LYN   238      -6.703 -11.659 -32.640  0.00-17.00           C  
ATOM   3859  HE2 LYN   238      -7.034 -12.468 -33.361  0.00-17.00           H  
ATOM   3860  HE3 LYN   238      -6.473 -10.783 -33.287  0.00-17.00           H  
ATOM   3861  NZ  LYN   238      -5.594 -12.107 -31.777  0.00-17.00           N  
ATOM   3862  HZ1 LYN   238      -5.542 -13.110 -31.780  0.00-17.00           H  
ATOM   3863  HZ2 LYN   238      -5.767 -11.841 -30.869  0.00-17.00           H  
ATOM   3864  C   LYN   238     -11.876 -10.284 -29.941  0.00-17.00           C  
ATOM   3865  O   LYN   238     -11.957  -9.127 -30.162  0.00-17.00           O  
ATOM   3866  N   ASH   239     -12.582 -10.892 -28.980  0.00-17.00           N  
ATOM   3867  H   ASH   239     -12.313 -11.835 -28.755  0.00-17.00           H  
ATOM   3868  CA  ASH   239     -13.629 -10.229 -28.273  0.00-17.00           C  
ATOM   3869  HA  ASH   239     -13.457  -9.150 -28.261  0.00-17.00           H  
ATOM   3870  CB  ASH   239     -14.994 -10.534 -28.898  0.00-17.00           C  
ATOM   3871  HB2 ASH   239     -14.987 -10.326 -29.950  0.00-17.00           H  
ATOM   3872  HB3 ASH   239     -15.175 -11.574 -28.710  0.00-17.00           H  
ATOM   3873  CG  ASH   239     -16.067  -9.747 -28.217  0.00-17.00           C  
ATOM   3874  OD1 ASH   239     -17.318  -9.894 -28.654  0.00-17.00           O  
ATOM   3875  OD2 ASH   239     -15.827  -8.965 -27.334  0.00-17.00           O  
ATOM   3876  HD1 ASH   239     -17.919  -9.342 -28.159  0.00-17.00           H  
ATOM   3877  C   ASH   239     -13.614 -10.649 -26.753  0.00-17.00           C  
ATOM   3878  O   ASH   239     -14.300 -11.577 -26.320  0.00-17.00           O  
ATOM   3879  N   PRO   240     -12.784  -9.971 -25.971  0.00-17.00           N  
ATOM   3880  CD  PRO   240     -11.963  -8.784 -26.389  0.00-17.00           C  
ATOM   3881  HD2 PRO   240     -12.612  -7.923 -26.554  0.00-17.00           H  
ATOM   3882  HD3 PRO   240     -11.403  -9.020 -27.299  0.00-17.00           H  
ATOM   3883  CG  PRO   240     -11.019  -8.562 -25.200  0.00-17.00           C  
ATOM   3884  HG2 PRO   240     -10.756  -7.511 -25.110  0.00-17.00           H  
ATOM   3885  HG3 PRO   240     -10.105  -9.188 -25.328  0.00-17.00           H  
ATOM   3886  CB  PRO   240     -11.830  -9.094 -24.004  0.00-17.00           C  
ATOM   3887  HB2 PRO   240     -12.507  -8.371 -23.601  0.00-17.00           H  
ATOM   3888  HB3 PRO   240     -11.181  -9.432 -23.164  0.00-17.00           H  
ATOM   3889  CA  PRO   240     -12.593 -10.240 -24.570  0.00-17.00           C  
ATOM   3890  HA  PRO   240     -12.005 -11.196 -24.474  0.00-17.00           H  
ATOM   3891  C   PRO   240     -13.944 -10.377 -23.916  0.00-17.00           C  
ATOM   3892  O   PRO   240     -14.073 -11.162 -22.992  0.00-17.00           O  
ATOM   3893  N   SER   241     -14.920  -9.483 -24.274  0.00-17.00           N  
ATOM   3894  H   SER   241     -14.846  -9.103 -25.156  0.00-17.00           H  
ATOM   3895  CA  SER   241     -16.163  -9.333 -23.528  0.00-17.00           C  
ATOM   3896  HA  SER   241     -15.893  -9.308 -22.439  0.00-17.00           H  
ATOM   3897  CB  SER   241     -16.867  -8.026 -23.874  0.00-17.00           C  
ATOM   3898  HB2 SER   241     -17.909  -8.041 -23.509  0.00-17.00           H  
ATOM   3899  HB3 SER   241     -16.843  -8.030 -24.979  0.00-17.00           H  
ATOM   3900  OG  SER   241     -16.145  -6.897 -23.317  0.00-17.00           O  
ATOM   3901  HG  SER   241     -15.377  -6.715 -23.803  0.00-17.00           H  
ATOM   3902  C   SER   241     -17.079 -10.516 -23.765  0.00-17.00           C  
ATOM   3903  O   SER   241     -18.054 -10.681 -23.004  0.00-17.00           O  
ATOM   3904  N   SER   242     -16.833 -11.295 -24.808  0.00-17.00           N  
ATOM   3905  H   SER   242     -15.937 -11.201 -25.226  0.00-17.00           H  
ATOM   3906  CA  SER   242     -17.646 -12.418 -25.118  0.00-17.00           C  
ATOM   3907  HA  SER   242     -18.663 -12.121 -25.000  0.00-17.00           H  
ATOM   3908  CB  SER   242     -17.385 -12.851 -26.586  0.00-17.00           C  
ATOM   3909  HB2 SER   242     -18.195 -13.515 -26.899  0.00-17.00           H  
ATOM   3910  HB3 SER   242     -17.500 -11.947 -27.179  0.00-17.00           H  
ATOM   3911  OG  SER   242     -16.098 -13.416 -26.733  0.00-17.00           O  
ATOM   3912  HG  SER   242     -15.755 -13.077 -27.483  0.00-17.00           H  
ATOM   3913  C   SER   242     -17.393 -13.609 -24.193  0.00-17.00           C  
ATOM   3914  O   SER   242     -18.121 -14.599 -24.210  0.00-17.00           O  
ATOM   3915  N   VAL   243     -16.263 -13.551 -23.457  0.00-17.00           N  
ATOM   3916  H   VAL   243     -15.901 -12.627 -23.210  0.00-17.00           H  
ATOM   3917  CA  VAL   243     -15.910 -14.659 -22.601  0.00-17.00           C  
ATOM   3918  HA  VAL   243     -16.251 -15.591 -23.070  0.00-17.00           H  
ATOM   3919  CB  VAL   243     -14.434 -14.839 -22.546  0.00-17.00           C  
ATOM   3920  HB  VAL   243     -14.006 -13.989 -22.014  0.00-17.00           H  
ATOM   3921  CG1 VAL   243     -13.985 -16.069 -21.834  0.00-17.00           C  
ATOM   3922 HG11 VAL   243     -14.755 -16.382 -21.064  0.00-17.00           H  
ATOM   3923 HG12 VAL   243     -13.724 -16.832 -22.567  0.00-17.00           H  
ATOM   3924 HG13 VAL   243     -13.107 -15.938 -21.179  0.00-17.00           H  
ATOM   3925  CG2 VAL   243     -13.816 -14.716 -23.965  0.00-17.00           C  
ATOM   3926 HG21 VAL   243     -14.610 -14.812 -24.635  0.00-17.00           H  
ATOM   3927 HG22 VAL   243     -13.195 -15.617 -24.125  0.00-17.00           H  
ATOM   3928 HG23 VAL   243     -13.317 -13.746 -24.057  0.00-17.00           H  
ATOM   3929  C   VAL   243     -16.471 -14.572 -21.218  0.00-17.00           C  
ATOM   3930  O   VAL   243     -16.139 -13.671 -20.470  0.00-17.00           O  
ATOM   3931  N   ASH   244     -17.260 -15.556 -20.806  0.00-17.00           N  
ATOM   3932  H   ASH   244     -17.498 -16.329 -21.436  0.00-17.00           H  
ATOM   3933  CA  ASH   244     -17.832 -15.593 -19.456  0.00-17.00           C  
ATOM   3934  HA  ASH   244     -17.733 -14.665 -18.928  0.00-17.00           H  
ATOM   3935  CB  ASH   244     -19.353 -16.071 -19.601  0.00-17.00           C  
ATOM   3936  HB2 ASH   244     -19.860 -15.476 -20.394  0.00-17.00           H  
ATOM   3937  HB3 ASH   244     -19.393 -17.076 -19.911  0.00-17.00           H  
ATOM   3938  CG  ASH   244     -20.127 -15.993 -18.310  0.00-17.00           C  
ATOM   3939  OD1 ASH   244     -19.401 -16.302 -17.195  0.00-17.00           O  
ATOM   3940  OD2 ASH   244     -21.235 -15.483 -18.314  0.00-17.00           O  
ATOM   3941  HD1 ASH   244     -19.088 -15.557 -16.684  0.00-17.00           H  
ATOM   3942  C   ASH   244     -17.074 -16.681 -18.679  0.00-17.00           C  
ATOM   3943  O   ASH   244     -17.615 -17.782 -18.660  0.00-17.00           O  
ATOM   3944  N   ILE   245     -16.001 -16.352 -17.948  0.00-17.00           N  
ATOM   3945  H   ILE   245     -15.706 -15.323 -17.981  0.00-17.00           H  
ATOM   3946  CA  ILE   245     -15.158 -17.291 -17.156  0.00-17.00           C  
ATOM   3947  HA  ILE   245     -14.544 -17.774 -17.931  0.00-17.00           H  
ATOM   3948  CB  ILE   245     -14.043 -16.456 -16.382  0.00-17.00           C  
ATOM   3949  HB  ILE   245     -14.700 -15.818 -15.754  0.00-17.00           H  
ATOM   3950  CG2 ILE   245     -13.129 -17.372 -15.543  0.00-17.00           C  
ATOM   3951 HG21 ILE   245     -12.543 -16.830 -14.854  0.00-17.00           H  
ATOM   3952 HG22 ILE   245     -12.370 -17.900 -16.121  0.00-17.00           H  
ATOM   3953 HG23 ILE   245     -13.663 -17.914 -14.738  0.00-17.00           H  
ATOM   3954  CG1 ILE   245     -13.306 -15.607 -17.387  0.00-17.00           C  
ATOM   3955 HG12 ILE   245     -12.833 -16.196 -18.186  0.00-17.00           H  
ATOM   3956 HG13 ILE   245     -13.913 -14.933 -17.885  0.00-17.00           H  
ATOM   3957  CD1 ILE   245     -12.204 -14.753 -16.779  0.00-17.00           C  
ATOM   3958 HD11 ILE   245     -11.550 -14.205 -17.461  0.00-17.00           H  
ATOM   3959 HD12 ILE   245     -11.589 -15.238 -16.011  0.00-17.00           H  
ATOM   3960 HD13 ILE   245     -12.709 -13.984 -16.171  0.00-17.00           H  
ATOM   3961  C   ILE   245     -15.963 -18.315 -16.243  0.00-17.00           C  
ATOM   3962  O   ILE   245     -15.613 -19.496 -16.283  0.00-17.00           O  
ATOM   3963  N   LYN   246     -17.036 -17.831 -15.569  0.00-17.00           N  
ATOM   3964  H   LYN   246     -17.220 -16.850 -15.711  0.00-17.00           H  
ATOM   3965  CA  LYN   246     -17.827 -18.659 -14.702  0.00-17.00           C  
ATOM   3966  HA  LYN   246     -17.077 -19.260 -14.151  0.00-17.00           H  
ATOM   3967  CB  LYN   246     -18.598 -17.890 -13.751  0.00-17.00           C  
ATOM   3968  HB2 LYN   246     -19.089 -18.594 -13.078  0.00-17.00           H  
ATOM   3969  HB3 LYN   246     -19.406 -17.379 -14.321  0.00-17.00           H  
ATOM   3970  CG  LYN   246     -17.834 -16.891 -12.914  0.00-17.00           C  
ATOM   3971  HG2 LYN   246     -17.429 -16.146 -13.579  0.00-17.00           H  
ATOM   3972  HG3 LYN   246     -16.994 -17.392 -12.458  0.00-17.00           H  
ATOM   3973  CD  LYN   246     -18.719 -16.178 -11.826  0.00-17.00           C  
ATOM   3974  HD2 LYN   246     -18.254 -15.437 -11.280  0.00-17.00           H  
ATOM   3975  HD3 LYN   246     -19.052 -17.001 -11.150  0.00-17.00           H  
ATOM   3976  CE  LYN   246     -20.052 -15.639 -12.384  0.00-17.00           C  
ATOM   3977  HE2 LYN   246     -20.599 -15.406 -11.475  0.00-17.00           H  
ATOM   3978  HE3 LYN   246     -20.708 -16.282 -13.024  0.00-17.00           H  
ATOM   3979  NZ  LYN   246     -19.780 -14.290 -12.971  0.00-17.00           N  
ATOM   3980  HZ1 LYN   246     -20.612 -13.932 -13.482  0.00-17.00           H  
ATOM   3981  HZ2 LYN   246     -19.648 -13.651 -12.217  0.00-17.00           H  
ATOM   3982  C   LYN   246     -18.741 -19.695 -15.426  0.00-17.00           C  
ATOM   3983  O   LYN   246     -19.190 -20.760 -14.918  0.00-17.00           O  
ATOM   3984  N   LYN   247     -19.030 -19.447 -16.669  0.00-17.00           N  
ATOM   3985  H   LYN   247     -18.643 -18.590 -17.046  0.00-17.00           H  
ATOM   3986  CA  LYN   247     -19.721 -20.296 -17.657  0.00-17.00           C  
ATOM   3987  HA  LYN   247     -20.525 -20.801 -17.050  0.00-17.00           H  
ATOM   3988  CB  LYN   247     -20.454 -19.455 -18.685  0.00-17.00           C  
ATOM   3989  HB2 LYN   247     -20.604 -18.478 -18.183  0.00-17.00           H  
ATOM   3990  HB3 LYN   247     -19.855 -19.302 -19.650  0.00-17.00           H  
ATOM   3991  CG  LYN   247     -21.832 -20.063 -18.997  0.00-17.00           C  
ATOM   3992  HG2 LYN   247     -21.820 -21.139 -19.202  0.00-17.00           H  
ATOM   3993  HG3 LYN   247     -22.465 -19.959 -18.129  0.00-17.00           H  
ATOM   3994  CD  LYN   247     -22.479 -19.380 -20.142  0.00-17.00           C  
ATOM   3995  HD2 LYN   247     -22.305 -18.287 -20.018  0.00-17.00           H  
ATOM   3996  HD3 LYN   247     -23.511 -19.636 -20.116  0.00-17.00           H  
ATOM   3997  CE  LYN   247     -21.945 -19.769 -21.491  0.00-17.00           C  
ATOM   3998  HE2 LYN   247     -20.841 -19.602 -21.487  0.00-17.00           H  
ATOM   3999  HE3 LYN   247     -22.114 -20.790 -21.698  0.00-17.00           H  
ATOM   4000  NZ  LYN   247     -22.484 -18.966 -22.621  0.00-17.00           N  
ATOM   4001  HZ1 LYN   247     -21.808 -18.243 -22.863  0.00-17.00           H  
ATOM   4002  HZ2 LYN   247     -22.533 -19.522 -23.443  0.00-17.00           H  
ATOM   4003  C   LYN   247     -18.738 -21.360 -18.265  0.00-17.00           C  
ATOM   4004  O   LYN   247     -19.095 -22.550 -18.389  0.00-17.00           O  
ATOM   4005  N   VAL   248     -17.497 -20.975 -18.446  0.00-17.00           N  
ATOM   4006  H   VAL   248     -17.310 -19.964 -18.284  0.00-17.00           H  
ATOM   4007  CA  VAL   248     -16.414 -21.840 -18.952  0.00-17.00           C  
ATOM   4008  HA  VAL   248     -16.818 -22.478 -19.823  0.00-17.00           H  
ATOM   4009  CB  VAL   248     -15.266 -21.036 -19.406  0.00-17.00           C  
ATOM   4010  HB  VAL   248     -15.000 -20.507 -18.472  0.00-17.00           H  
ATOM   4011  CG1 VAL   248     -14.071 -21.862 -19.861  0.00-17.00           C  
ATOM   4012 HG11 VAL   248     -13.176 -21.248 -20.074  0.00-17.00           H  
ATOM   4013 HG12 VAL   248     -14.130 -22.346 -20.842  0.00-17.00           H  
ATOM   4014 HG13 VAL   248     -13.748 -22.648 -19.164  0.00-17.00           H  
ATOM   4015  CG2 VAL   248     -15.585 -20.052 -20.603  0.00-17.00           C  
ATOM   4016 HG21 VAL   248     -15.815 -20.555 -21.517  0.00-17.00           H  
ATOM   4017 HG22 VAL   248     -16.459 -19.395 -20.350  0.00-17.00           H  
ATOM   4018 HG23 VAL   248     -14.758 -19.459 -20.835  0.00-17.00           H  
ATOM   4019  C   VAL   248     -16.025 -22.951 -17.922  0.00-17.00           C  
ATOM   4020  O   VAL   248     -15.861 -24.088 -18.190  0.00-17.00           O  
ATOM   4021  N   LEU   249     -15.797 -22.487 -16.676  0.00-17.00           N  
ATOM   4022  H   LEU   249     -15.798 -21.444 -16.665  0.00-17.00           H  
ATOM   4023  CA  LEU   249     -15.584 -23.220 -15.491  0.00-17.00           C  
ATOM   4024  HA  LEU   249     -14.631 -23.755 -15.655  0.00-17.00           H  
ATOM   4025  CB  LEU   249     -15.380 -22.263 -14.250  0.00-17.00           C  
ATOM   4026  HB2 LEU   249     -16.269 -21.687 -14.123  0.00-17.00           H  
ATOM   4027  HB3 LEU   249     -14.699 -21.525 -14.578  0.00-17.00           H  
ATOM   4028  CG  LEU   249     -14.975 -23.058 -12.919  0.00-17.00           C  
ATOM   4029  HG  LEU   249     -15.840 -23.621 -12.560  0.00-17.00           H  
ATOM   4030  CD1 LEU   249     -13.970 -24.141 -13.125  0.00-17.00           C  
ATOM   4031 HD11 LEU   249     -13.732 -24.573 -12.158  0.00-17.00           H  
ATOM   4032 HD12 LEU   249     -14.286 -25.057 -13.773  0.00-17.00           H  
ATOM   4033 HD13 LEU   249     -13.057 -23.898 -13.619  0.00-17.00           H  
ATOM   4034  CD2 LEU   249     -14.469 -21.998 -11.862  0.00-17.00           C  
ATOM   4035 HD21 LEU   249     -13.516 -21.697 -12.080  0.00-17.00           H  
ATOM   4036 HD22 LEU   249     -14.627 -22.251 -10.829  0.00-17.00           H  
ATOM   4037 HD23 LEU   249     -14.986 -21.020 -12.021  0.00-17.00           H  
ATOM   4038  C   LEU   249     -16.715 -24.306 -15.233  0.00-17.00           C  
ATOM   4039  O   LEU   249     -16.366 -25.481 -15.167  0.00-17.00           O  
ATOM   4040  N   LEU   250     -17.970 -23.853 -15.210  0.00-17.00           N  
ATOM   4041  H   LEU   250     -18.167 -22.833 -15.408  0.00-17.00           H  
ATOM   4042  CA  LEU   250     -19.132 -24.770 -15.130  0.00-17.00           C  
ATOM   4043  HA  LEU   250     -19.085 -25.373 -14.191  0.00-17.00           H  
ATOM   4044  CB  LEU   250     -20.363 -23.947 -15.067  0.00-17.00           C  
ATOM   4045  HB2 LEU   250     -20.524 -23.239 -15.904  0.00-17.00           H  
ATOM   4046  HB3 LEU   250     -21.183 -24.606 -15.228  0.00-17.00           H  
ATOM   4047  CG  LEU   250     -20.543 -23.274 -13.673  0.00-17.00           C  
ATOM   4048  HG  LEU   250     -19.668 -22.823 -13.331  0.00-17.00           H  
ATOM   4049  CD1 LEU   250     -21.582 -22.206 -13.770  0.00-17.00           C  
ATOM   4050 HD11 LEU   250     -22.366 -22.340 -13.067  0.00-17.00           H  
ATOM   4051 HD12 LEU   250     -21.199 -21.199 -13.670  0.00-17.00           H  
ATOM   4052 HD13 LEU   250     -22.201 -22.261 -14.671  0.00-17.00           H  
ATOM   4053  CD2 LEU   250     -20.960 -24.325 -12.659  0.00-17.00           C  
ATOM   4054 HD21 LEU   250     -20.098 -24.975 -12.490  0.00-17.00           H  
ATOM   4055 HD22 LEU   250     -21.081 -23.870 -11.647  0.00-17.00           H  
ATOM   4056 HD23 LEU   250     -21.847 -24.927 -13.003  0.00-17.00           H  
ATOM   4057  C   LEU   250     -19.227 -25.720 -16.312  0.00-17.00           C  
ATOM   4058  O   LEU   250     -19.351 -26.900 -16.043  0.00-17.00           O  
ATOM   4059  N   GLH   251     -19.018 -25.388 -17.557  0.00-17.00           N  
ATOM   4060  H   GLH   251     -18.846 -24.411 -17.667  0.00-17.00           H  
ATOM   4061  CA  GLH   251     -18.780 -26.250 -18.683  0.00-17.00           C  
ATOM   4062  HA  GLH   251     -19.719 -26.811 -18.818  0.00-17.00           H  
ATOM   4063  CB  GLH   251     -18.505 -25.416 -19.986  0.00-17.00           C  
ATOM   4064  HB2 GLH   251     -17.568 -24.837 -19.848  0.00-17.00           H  
ATOM   4065  HB3 GLH   251     -19.350 -24.773 -20.023  0.00-17.00           H  
ATOM   4066  CG  GLH   251     -18.430 -26.231 -21.312  0.00-17.00           C  
ATOM   4067  HG2 GLH   251     -18.130 -25.594 -22.093  0.00-17.00           H  
ATOM   4068  HG3 GLH   251     -17.657 -27.039 -21.317  0.00-17.00           H  
ATOM   4069  CD  GLH   251     -19.779 -26.759 -21.809  0.00-17.00           C  
ATOM   4070  OE1 GLH   251     -20.898 -25.976 -21.726  0.00-17.00           O  
ATOM   4071  OE2 GLH   251     -19.781 -27.950 -22.142  0.00-17.00           O  
ATOM   4072  HE1 GLH   251     -20.653 -25.054 -21.779  0.00-17.00           H  
ATOM   4073  C   GLH   251     -17.734 -27.383 -18.400  0.00-17.00           C  
ATOM   4074  O   GLH   251     -18.075 -28.561 -18.545  0.00-17.00           O  
ATOM   4075  N   MET   252     -16.565 -26.933 -17.934  0.00-17.00           N  
ATOM   4076  H   MET   252     -16.466 -25.941 -17.975  0.00-17.00           H  
ATOM   4077  CA  MET   252     -15.473 -27.951 -17.643  0.00-17.00           C  
ATOM   4078  HA  MET   252     -15.265 -28.501 -18.611  0.00-17.00           H  
ATOM   4079  CB  MET   252     -14.095 -27.295 -17.353  0.00-17.00           C  
ATOM   4080  HB2 MET   252     -13.350 -28.014 -16.967  0.00-17.00           H  
ATOM   4081  HB3 MET   252     -14.316 -26.737 -16.476  0.00-17.00           H  
ATOM   4082  CG  MET   252     -13.444 -26.518 -18.570  0.00-17.00           C  
ATOM   4083  HG2 MET   252     -13.348 -26.929 -19.523  0.00-17.00           H  
ATOM   4084  HG3 MET   252     -14.067 -25.593 -18.621  0.00-17.00           H  
ATOM   4085  SD  MET   252     -11.772 -25.855 -18.275  0.00-17.00           S  
ATOM   4086  CE  MET   252     -10.808 -27.114 -19.089  0.00-17.00           C  
ATOM   4087  HE1 MET   252     -10.759 -28.045 -18.467  0.00-17.00           H  
ATOM   4088  HE2 MET   252      -9.843 -26.777 -19.368  0.00-17.00           H  
ATOM   4089  HE3 MET   252     -11.290 -27.186 -20.074  0.00-17.00           H  
ATOM   4090  C   MET   252     -15.880 -28.878 -16.478  0.00-17.00           C  
ATOM   4091  O   MET   252     -15.494 -30.014 -16.483  0.00-17.00           O  
ATOM   4092  N   ARG   253     -16.708 -28.379 -15.519  0.00-17.00           N  
ATOM   4093  H   ARG   253     -16.921 -27.345 -15.537  0.00-17.00           H  
ATOM   4094  CA  ARG   253     -17.256 -29.184 -14.409  0.00-17.00           C  
ATOM   4095  HA  ARG   253     -16.516 -29.852 -13.947  0.00-17.00           H  
ATOM   4096  CB  ARG   253     -17.940 -28.202 -13.345  0.00-17.00           C  
ATOM   4097  HB2 ARG   253     -18.379 -27.393 -13.924  0.00-17.00           H  
ATOM   4098  HB3 ARG   253     -18.692 -28.645 -12.660  0.00-17.00           H  
ATOM   4099  CG  ARG   253     -16.972 -27.621 -12.339  0.00-17.00           C  
ATOM   4100  HG2 ARG   253     -16.096 -27.160 -12.847  0.00-17.00           H  
ATOM   4101  HG3 ARG   253     -17.452 -26.836 -11.776  0.00-17.00           H  
ATOM   4102  CD  ARG   253     -16.469 -28.732 -11.365  0.00-17.00           C  
ATOM   4103  HD2 ARG   253     -15.412 -28.897 -11.552  0.00-17.00           H  
ATOM   4104  HD3 ARG   253     -16.989 -29.648 -11.425  0.00-17.00           H  
ATOM   4105  NE  ARG   253     -16.505 -28.248  -9.952  0.00-17.00           N  
ATOM   4106  HE  ARG   253     -16.145 -27.208  -9.853  0.00-17.00           H  
ATOM   4107  CZ  ARG   253     -17.068 -28.845  -8.909  0.00-17.00           C  
ATOM   4108  NH1 ARG   253     -17.744 -30.000  -9.112  0.00-17.00           N  
ATOM   4109 HH11 ARG   253     -18.116 -30.280 -10.073  0.00-17.00           H  
ATOM   4110 HH12 ARG   253     -18.361 -30.218  -8.320  0.00-17.00           H  
ATOM   4111  NH2 ARG   253     -16.893 -28.390  -7.679  0.00-17.00           N  
ATOM   4112 HH21 ARG   253     -17.213 -28.990  -6.915  0.00-17.00           H  
ATOM   4113 HH22 ARG   253     -16.301 -27.559  -7.416  0.00-17.00           H  
ATOM   4114  C   ARG   253     -18.332 -30.246 -14.850  0.00-17.00           C  
ATOM   4115  O   ARG   253     -18.611 -31.102 -14.058  0.00-17.00           O  
ATOM   4116  N   LYN   254     -18.814 -30.125 -16.091  0.00-17.00           N  
ATOM   4117  H   LYN   254     -18.735 -29.199 -16.631  0.00-17.00           H  
ATOM   4118  CA  LYN   254     -19.641 -31.164 -16.667  0.00-17.00           C  
ATOM   4119  HA  LYN   254     -20.539 -31.274 -16.017  0.00-17.00           H  
ATOM   4120  CB  LYN   254     -20.262 -30.734 -17.998  0.00-17.00           C  
ATOM   4121  HB2 LYN   254     -20.833 -31.603 -18.393  0.00-17.00           H  
ATOM   4122  HB3 LYN   254     -19.505 -30.505 -18.789  0.00-17.00           H  
ATOM   4123  CG  LYN   254     -21.243 -29.603 -17.925  0.00-17.00           C  
ATOM   4124  HG2 LYN   254     -20.839 -28.807 -17.323  0.00-17.00           H  
ATOM   4125  HG3 LYN   254     -22.036 -30.001 -17.266  0.00-17.00           H  
ATOM   4126  CD  LYN   254     -21.652 -29.132 -19.269  0.00-17.00           C  
ATOM   4127  HD2 LYN   254     -20.800 -28.645 -19.642  0.00-17.00           H  
ATOM   4128  HD3 LYN   254     -21.890 -29.959 -19.951  0.00-17.00           H  
ATOM   4129  CE  LYN   254     -22.841 -28.141 -19.259  0.00-17.00           C  
ATOM   4130  HE2 LYN   254     -22.848 -27.305 -18.502  0.00-17.00           H  
ATOM   4131  HE3 LYN   254     -23.694 -28.760 -18.837  0.00-17.00           H  
ATOM   4132  NZ  LYN   254     -23.227 -27.777 -20.591  0.00-17.00           N  
ATOM   4133  HZ1 LYN   254     -22.599 -27.033 -20.975  0.00-17.00           H  
ATOM   4134  HZ2 LYN   254     -24.137 -27.407 -20.575  0.00-17.00           H  
ATOM   4135  C   LYN   254     -18.916 -32.507 -16.872  0.00-17.00           C  
ATOM   4136  O   LYN   254     -19.496 -33.546 -16.829  0.00-17.00           O  
ATOM   4137  N   PHE   255     -17.574 -32.383 -16.977  0.00-17.00           N  
ATOM   4138  H   PHE   255     -17.140 -31.499 -16.936  0.00-17.00           H  
ATOM   4139  CA  PHE   255     -16.682 -33.485 -17.367  0.00-17.00           C  
ATOM   4140  HA  PHE   255     -17.419 -34.251 -17.704  0.00-17.00           H  
ATOM   4141  CB  PHE   255     -15.701 -33.039 -18.553  0.00-17.00           C  
ATOM   4142  HB2 PHE   255     -15.222 -33.988 -18.794  0.00-17.00           H  
ATOM   4143  HB3 PHE   255     -14.963 -32.363 -18.200  0.00-17.00           H  
ATOM   4144  CG  PHE   255     -16.413 -32.508 -19.847  0.00-17.00           C  
ATOM   4145  CD1 PHE   255     -16.766 -33.402 -20.867  0.00-17.00           C  
ATOM   4146  HD1 PHE   255     -16.529 -34.438 -20.747  0.00-17.00           H  
ATOM   4147  CE1 PHE   255     -17.587 -32.955 -21.977  0.00-17.00           C  
ATOM   4148  HE1 PHE   255     -17.762 -33.568 -22.828  0.00-17.00           H  
ATOM   4149  CZ  PHE   255     -18.005 -31.647 -22.050  0.00-17.00           C  
ATOM   4150  HZ  PHE   255     -18.587 -31.358 -22.963  0.00-17.00           H  
ATOM   4151  CE2 PHE   255     -17.658 -30.700 -21.096  0.00-17.00           C  
ATOM   4152  HE2 PHE   255     -18.058 -29.672 -21.044  0.00-17.00           H  
ATOM   4153  CD2 PHE   255     -16.844 -31.151 -19.981  0.00-17.00           C  
ATOM   4154  HD2 PHE   255     -16.502 -30.422 -19.309  0.00-17.00           H  
ATOM   4155  C   PHE   255     -15.924 -33.962 -16.157  0.00-17.00           C  
ATOM   4156  O   PHE   255     -15.765 -35.185 -16.021  0.00-17.00           O  
ATOM   4157  N   ARG   256     -15.492 -33.133 -15.166  0.00-17.00           N  
ATOM   4158  H   ARG   256     -15.451 -32.116 -15.340  0.00-17.00           H  
ATOM   4159  CA  ARG   256     -14.930 -33.646 -13.876  0.00-17.00           C  
ATOM   4160  HA  ARG   256     -15.241 -34.668 -13.750  0.00-17.00           H  
ATOM   4161  CB  ARG   256     -13.446 -33.499 -14.006  0.00-17.00           C  
ATOM   4162  HB2 ARG   256     -13.255 -32.436 -13.883  0.00-17.00           H  
ATOM   4163  HB3 ARG   256     -13.073 -33.752 -15.013  0.00-17.00           H  
ATOM   4164  CG  ARG   256     -12.582 -34.287 -13.032  0.00-17.00           C  
ATOM   4165  HG2 ARG   256     -12.923 -35.248 -12.835  0.00-17.00           H  
ATOM   4166  HG3 ARG   256     -12.795 -33.956 -12.019  0.00-17.00           H  
ATOM   4167  CD  ARG   256     -11.038 -34.202 -13.271  0.00-17.00           C  
ATOM   4168  HD2 ARG   256     -10.778 -34.561 -14.247  0.00-17.00           H  
ATOM   4169  HD3 ARG   256     -10.683 -33.167 -13.097  0.00-17.00           H  
ATOM   4170  NE  ARG   256     -10.298 -34.981 -12.280  0.00-17.00           N  
ATOM   4171  HE  ARG   256      -9.711 -34.340 -11.762  0.00-17.00           H  
ATOM   4172  CZ  ARG   256      -9.844 -36.246 -12.320  0.00-17.00           C  
ATOM   4173  NH1 ARG   256     -10.404 -37.058 -13.226  0.00-17.00           N  
ATOM   4174 HH11 ARG   256     -11.145 -36.670 -13.814  0.00-17.00           H  
ATOM   4175 HH12 ARG   256     -10.243 -38.076 -13.298  0.00-17.00           H  
ATOM   4176  NH2 ARG   256      -8.888 -36.659 -11.467  0.00-17.00           N  
ATOM   4177 HH21 ARG   256      -8.327 -36.009 -10.940  0.00-17.00           H  
ATOM   4178 HH22 ARG   256      -8.592 -37.661 -11.457  0.00-17.00           H  
ATOM   4179  C   ARG   256     -15.419 -32.878 -12.689  0.00-17.00           C  
ATOM   4180  O   ARG   256     -15.511 -31.612 -12.734  0.00-17.00           O  
ATOM   4181  N   MET   257     -15.581 -33.578 -11.539  0.00-17.00           N  
ATOM   4182  H   MET   257     -15.540 -34.641 -11.672  0.00-17.00           H  
ATOM   4183  CA  MET   257     -15.864 -33.141 -10.265  0.00-17.00           C  
ATOM   4184  HA  MET   257     -16.619 -32.423 -10.470  0.00-17.00           H  
ATOM   4185  CB  MET   257     -16.450 -34.228  -9.262  0.00-17.00           C  
ATOM   4186  HB2 MET   257     -16.894 -33.689  -8.445  0.00-17.00           H  
ATOM   4187  HB3 MET   257     -17.217 -34.772  -9.806  0.00-17.00           H  
ATOM   4188  CG  MET   257     -15.319 -35.198  -8.815  0.00-17.00           C  
ATOM   4189  HG2 MET   257     -14.561 -34.650  -8.349  0.00-17.00           H  
ATOM   4190  HG3 MET   257     -14.916 -35.719  -9.693  0.00-17.00           H  
ATOM   4191  SD  MET   257     -15.667 -36.611  -7.705  0.00-17.00           S  
ATOM   4192  CE  MET   257     -17.240 -37.096  -8.302  0.00-17.00           C  
ATOM   4193  HE1 MET   257     -17.949 -36.320  -8.180  0.00-17.00           H  
ATOM   4194  HE2 MET   257     -17.124 -37.367  -9.372  0.00-17.00           H  
ATOM   4195  HE3 MET   257     -17.543 -37.968  -7.714  0.00-17.00           H  
ATOM   4196  C   MET   257     -14.757 -32.411  -9.527  0.00-17.00           C  
ATOM   4197  O   MET   257     -13.604 -32.828  -9.620  0.00-17.00           O  
ATOM   4198  N   GLY   258     -15.131 -31.401  -8.702  0.00-17.00           N  
ATOM   4199  H   GLY   258     -16.067 -31.074  -8.823  0.00-17.00           H  
ATOM   4200  CA  GLY   258     -14.333 -30.847  -7.594  0.00-17.00           C  
ATOM   4201  HA2 GLY   258     -13.816 -31.661  -7.039  0.00-17.00           H  
ATOM   4202  HA3 GLY   258     -14.888 -30.473  -6.793  0.00-17.00           H  
ATOM   4203  C   GLY   258     -13.220 -29.816  -8.078  0.00-17.00           C  
ATOM   4204  O   GLY   258     -12.291 -29.528  -7.283  0.00-17.00           O  
ATOM   4205  N   LEU   259     -13.343 -29.190  -9.266  0.00-17.00           N  
ATOM   4206  H   LEU   259     -14.252 -29.318  -9.652  0.00-17.00           H  
ATOM   4207  CA  LEU   259     -12.360 -28.349  -9.828  0.00-17.00           C  
ATOM   4208  HA  LEU   259     -11.436 -28.886  -9.735  0.00-17.00           H  
ATOM   4209  CB  LEU   259     -12.685 -27.960 -11.364  0.00-17.00           C  
ATOM   4210  HB2 LEU   259     -11.872 -27.348 -11.712  0.00-17.00           H  
ATOM   4211  HB3 LEU   259     -13.568 -27.424 -11.520  0.00-17.00           H  
ATOM   4212  CG  LEU   259     -12.601 -29.114 -12.395  0.00-17.00           C  
ATOM   4213  HG  LEU   259     -13.234 -30.057 -12.297  0.00-17.00           H  
ATOM   4214  CD1 LEU   259     -13.119 -28.644 -13.741  0.00-17.00           C  
ATOM   4215 HD11 LEU   259     -12.471 -27.892 -14.101  0.00-17.00           H  
ATOM   4216 HD12 LEU   259     -13.075 -29.443 -14.499  0.00-17.00           H  
ATOM   4217 HD13 LEU   259     -14.067 -28.163 -13.677  0.00-17.00           H  
ATOM   4218  CD2 LEU   259     -11.224 -29.809 -12.553  0.00-17.00           C  
ATOM   4219 HD21 LEU   259     -10.334 -29.176 -12.455  0.00-17.00           H  
ATOM   4220 HD22 LEU   259     -11.075 -30.288 -13.505  0.00-17.00           H  
ATOM   4221 HD23 LEU   259     -11.172 -30.548 -11.734  0.00-17.00           H  
ATOM   4222  C   LEU   259     -12.277 -27.025  -9.079  0.00-17.00           C  
ATOM   4223  O   LEU   259     -13.227 -26.284  -8.986  0.00-17.00           O  
ATOM   4224  N   ILE   260     -11.001 -26.690  -8.702  0.00-17.00           N  
ATOM   4225  H   ILE   260     -10.289 -27.280  -9.124  0.00-17.00           H  
ATOM   4226  CA  ILE   260     -10.523 -25.396  -8.042  0.00-17.00           C  
ATOM   4227  HA  ILE   260      -9.386 -25.300  -8.141  0.00-17.00           H  
ATOM   4228  CB  ILE   260     -11.097 -24.130  -8.810  0.00-17.00           C  
ATOM   4229  HB  ILE   260     -12.199 -23.947  -8.725  0.00-17.00           H  
ATOM   4230  CG2 ILE   260     -10.603 -22.858  -8.128  0.00-17.00           C  
ATOM   4231 HG21 ILE   260      -9.540 -22.868  -8.221  0.00-17.00           H  
ATOM   4232 HG22 ILE   260     -10.957 -21.837  -8.452  0.00-17.00           H  
ATOM   4233 HG23 ILE   260     -10.680 -22.884  -7.087  0.00-17.00           H  
ATOM   4234  CG1 ILE   260     -10.687 -24.157 -10.372  0.00-17.00           C  
ATOM   4235 HG12 ILE   260     -11.256 -24.938 -10.947  0.00-17.00           H  
ATOM   4236 HG13 ILE   260      -9.630 -24.474 -10.377  0.00-17.00           H  
ATOM   4237  CD1 ILE   260     -10.583 -22.857 -11.093  0.00-17.00           C  
ATOM   4238 HD11 ILE   260     -11.559 -22.391 -11.083  0.00-17.00           H  
ATOM   4239 HD12 ILE   260      -9.835 -22.190 -10.721  0.00-17.00           H  
ATOM   4240 HD13 ILE   260     -10.208 -23.113 -12.063  0.00-17.00           H  
ATOM   4241  C   ILE   260     -10.900 -25.411  -6.582  0.00-17.00           C  
ATOM   4242  O   ILE   260     -12.051 -25.586  -6.191  0.00-17.00           O  
ATOM   4243  N   GLN   261      -9.887 -25.433  -5.747  0.00-17.00           N  
ATOM   4244  H   GLN   261      -8.935 -25.205  -6.097  0.00-17.00           H  
ATOM   4245  CA  GLN   261      -9.872 -25.560  -4.283  0.00-17.00           C  
ATOM   4246  HA  GLN   261     -10.546 -26.431  -4.061  0.00-17.00           H  
ATOM   4247  CB  GLN   261      -8.410 -25.821  -3.824  0.00-17.00           C  
ATOM   4248  HB2 GLN   261      -8.442 -25.793  -2.671  0.00-17.00           H  
ATOM   4249  HB3 GLN   261      -7.830 -24.958  -4.140  0.00-17.00           H  
ATOM   4250  CG  GLN   261      -7.837 -27.161  -4.183  0.00-17.00           C  
ATOM   4251  HG2 GLN   261      -7.906 -27.320  -5.294  0.00-17.00           H  
ATOM   4252  HG3 GLN   261      -8.503 -27.845  -3.835  0.00-17.00           H  
ATOM   4253  CD  GLN   261      -6.375 -27.376  -3.776  0.00-17.00           C  
ATOM   4254  OE1 GLN   261      -5.486 -26.587  -4.133  0.00-17.00           O  
ATOM   4255  NE2 GLN   261      -6.156 -28.482  -3.038  0.00-17.00           N  
ATOM   4256 HE21 GLN   261      -6.943 -29.154  -2.720  0.00-17.00           H  
ATOM   4257 HE22 GLN   261      -5.273 -28.596  -2.645  0.00-17.00           H  
ATOM   4258  C   GLN   261     -10.391 -24.339  -3.593  0.00-17.00           C  
ATOM   4259  O   GLN   261     -11.243 -24.380  -2.741  0.00-17.00           O  
ATOM   4260  N   THR   262      -9.770 -23.182  -3.909  0.00-17.00           N  
ATOM   4261  H   THR   262      -8.958 -23.222  -4.599  0.00-17.00           H  
ATOM   4262  CA  THR   262     -10.070 -21.927  -3.079  0.00-17.00           C  
ATOM   4263  HA  THR   262     -10.900 -22.113  -2.360  0.00-17.00           H  
ATOM   4264  CB  THR   262      -8.694 -21.493  -2.357  0.00-17.00           C  
ATOM   4265  HB  THR   262      -8.891 -20.691  -1.606  0.00-17.00           H  
ATOM   4266  CG2 THR   262      -8.008 -22.644  -1.595  0.00-17.00           C  
ATOM   4267 HG21 THR   262      -7.448 -22.283  -0.809  0.00-17.00           H  
ATOM   4268 HG22 THR   262      -7.356 -23.331  -2.185  0.00-17.00           H  
ATOM   4269 HG23 THR   262      -8.678 -23.332  -1.117  0.00-17.00           H  
ATOM   4270  OG1 THR   262      -7.634 -21.009  -3.180  0.00-17.00           O  
ATOM   4271  HG1 THR   262      -6.897 -20.896  -2.614  0.00-17.00           H  
ATOM   4272  C   THR   262     -10.657 -20.775  -3.816  0.00-17.00           C  
ATOM   4273  O   THR   262     -10.470 -20.695  -5.037  0.00-17.00           O  
ATOM   4274  N   ALA   263     -11.214 -19.797  -3.094  0.00-17.00           N  
ATOM   4275  H   ALA   263     -11.158 -19.924  -2.149  0.00-17.00           H  
ATOM   4276  CA  ALA   263     -11.527 -18.415  -3.515  0.00-17.00           C  
ATOM   4277  HA  ALA   263     -12.265 -18.581  -4.319  0.00-17.00           H  
ATOM   4278  CB  ALA   263     -12.154 -17.709  -2.334  0.00-17.00           C  
ATOM   4279  HB1 ALA   263     -11.389 -17.735  -1.530  0.00-17.00           H  
ATOM   4280  HB2 ALA   263     -12.992 -18.330  -1.990  0.00-17.00           H  
ATOM   4281  HB3 ALA   263     -12.420 -16.731  -2.560  0.00-17.00           H  
ATOM   4282  C   ALA   263     -10.387 -17.679  -4.255  0.00-17.00           C  
ATOM   4283  O   ALA   263     -10.620 -17.035  -5.300  0.00-17.00           O  
ATOM   4284  N   ASP   264      -9.216 -17.818  -3.642  0.00-17.00           N  
ATOM   4285  H   ASP   264      -9.334 -18.200  -2.750  0.00-17.00           H  
ATOM   4286  CA  ASP   264      -7.825 -17.346  -3.938  0.00-17.00           C  
ATOM   4287  HA  ASP   264      -7.906 -16.266  -4.011  0.00-17.00           H  
ATOM   4288  CB  ASP   264      -6.710 -17.677  -2.877  0.00-17.00           C  
ATOM   4289  HB2 ASP   264      -6.587 -18.824  -2.858  0.00-17.00           H  
ATOM   4290  HB3 ASP   264      -7.108 -17.542  -1.876  0.00-17.00           H  
ATOM   4291  CG  ASP   264      -5.354 -16.982  -2.897  0.00-17.00           C  
ATOM   4292  OD1 ASP   264      -5.259 -15.860  -3.425  0.00-17.00           O  
ATOM   4293  OD2 ASP   264      -4.574 -17.364  -2.001  0.00-17.00           O  
ATOM   4294  C   ASP   264      -7.418 -17.829  -5.330  0.00-17.00           C  
ATOM   4295  O   ASP   264      -7.187 -17.087  -6.205  0.00-17.00           O  
ATOM   4296  N   GLN   265      -7.416 -19.189  -5.489  0.00-17.00           N  
ATOM   4297  H   GLN   265      -7.662 -19.717  -4.648  0.00-17.00           H  
ATOM   4298  CA  GLN   265      -7.255 -19.908  -6.801  0.00-17.00           C  
ATOM   4299  HA  GLN   265      -6.236 -19.774  -7.164  0.00-17.00           H  
ATOM   4300  CB  GLN   265      -7.468 -21.442  -6.766  0.00-17.00           C  
ATOM   4301  HB2 GLN   265      -7.749 -21.792  -7.744  0.00-17.00           H  
ATOM   4302  HB3 GLN   265      -8.188 -21.618  -5.980  0.00-17.00           H  
ATOM   4303  CG  GLN   265      -6.162 -22.179  -6.267  0.00-17.00           C  
ATOM   4304  HG2 GLN   265      -5.845 -21.720  -5.294  0.00-17.00           H  
ATOM   4305  HG3 GLN   265      -5.371 -22.007  -6.988  0.00-17.00           H  
ATOM   4306  CD  GLN   265      -6.277 -23.675  -6.100  0.00-17.00           C  
ATOM   4307  OE1 GLN   265      -7.378 -24.235  -6.256  0.00-17.00           O  
ATOM   4308  NE2 GLN   265      -5.180 -24.376  -5.856  0.00-17.00           N  
ATOM   4309 HE21 GLN   265      -4.295 -23.893  -5.781  0.00-17.00           H  
ATOM   4310 HE22 GLN   265      -5.169 -25.418  -5.689  0.00-17.00           H  
ATOM   4311  C   GLN   265      -8.124 -19.253  -7.951  0.00-17.00           C  
ATOM   4312  O   GLN   265      -7.622 -19.066  -9.026  0.00-17.00           O  
ATOM   4313  N   LEU   266      -9.425 -19.031  -7.671  0.00-17.00           N  
ATOM   4314  H   LEU   266      -9.648 -19.386  -6.731  0.00-17.00           H  
ATOM   4315  CA  LEU   266     -10.505 -18.602  -8.600  0.00-17.00           C  
ATOM   4316  HA  LEU   266     -10.450 -19.192  -9.480  0.00-17.00           H  
ATOM   4317  CB  LEU   266     -11.921 -18.792  -7.833  0.00-17.00           C  
ATOM   4318  HB2 LEU   266     -11.852 -18.373  -6.872  0.00-17.00           H  
ATOM   4319  HB3 LEU   266     -12.111 -19.889  -7.688  0.00-17.00           H  
ATOM   4320  CG  LEU   266     -13.190 -18.244  -8.555  0.00-17.00           C  
ATOM   4321  HG  LEU   266     -13.015 -17.199  -8.612  0.00-17.00           H  
ATOM   4322  CD1 LEU   266     -13.532 -18.865  -9.906  0.00-17.00           C  
ATOM   4323 HD11 LEU   266     -14.059 -19.780  -9.903  0.00-17.00           H  
ATOM   4324 HD12 LEU   266     -14.197 -18.133 -10.378  0.00-17.00           H  
ATOM   4325 HD13 LEU   266     -12.695 -18.991 -10.578  0.00-17.00           H  
ATOM   4326  CD2 LEU   266     -14.402 -18.259  -7.588  0.00-17.00           C  
ATOM   4327 HD21 LEU   266     -14.632 -19.286  -7.593  0.00-17.00           H  
ATOM   4328 HD22 LEU   266     -15.289 -17.758  -7.904  0.00-17.00           H  
ATOM   4329 HD23 LEU   266     -14.025 -17.948  -6.601  0.00-17.00           H  
ATOM   4330  C   LEU   266     -10.342 -17.195  -9.034  0.00-17.00           C  
ATOM   4331  O   LEU   266     -10.104 -17.007 -10.219  0.00-17.00           O  
ATOM   4332  N   ARN   267      -9.919 -16.372  -8.047  0.00-17.00           N  
ATOM   4333  H   ARN   267     -10.135 -16.717  -7.146  0.00-17.00           H  
ATOM   4334  CA  ARN   267      -9.509 -15.004  -8.234  0.00-17.00           C  
ATOM   4335  HA  ARN   267     -10.256 -14.380  -8.737  0.00-17.00           H  
ATOM   4336  CB  ARN   267      -9.213 -14.406  -6.799  0.00-17.00           C  
ATOM   4337  HB2 ARN   267      -8.445 -14.884  -6.302  0.00-17.00           H  
ATOM   4338  HB3 ARN   267     -10.059 -14.479  -6.138  0.00-17.00           H  
ATOM   4339  CG  ARN   267      -8.677 -12.915  -6.748  0.00-17.00           C  
ATOM   4340  HG2 ARN   267      -9.373 -12.128  -7.029  0.00-17.00           H  
ATOM   4341  HG3 ARN   267      -7.841 -12.825  -7.363  0.00-17.00           H  
ATOM   4342  CD  ARN   267      -8.323 -12.534  -5.303  0.00-17.00           C  
ATOM   4343  HD2 ARN   267      -7.537 -13.172  -4.974  0.00-17.00           H  
ATOM   4344  HD3 ARN   267      -9.229 -12.650  -4.686  0.00-17.00           H  
ATOM   4345  NE  ARN   267      -7.777 -11.189  -5.222  0.00-17.00           N  
ATOM   4346  HE  ARN   267      -8.511 -10.627  -5.544  0.00-17.00           H  
ATOM   4347  CZ  ARN   267      -7.092 -10.648  -4.086  0.00-17.00           C  
ATOM   4348  NH1 ARN   267      -6.993 -11.136  -2.918  0.00-17.00           N  
ATOM   4349 HH11 ARN   267      -6.630 -10.464  -2.259  0.00-17.00           H  
ATOM   4350  NH2 ARN   267      -6.626  -9.372  -4.506  0.00-17.00           N  
ATOM   4351 HH21 ARN   267      -5.691  -9.409  -4.871  0.00-17.00           H  
ATOM   4352 HH22 ARN   267      -6.380  -8.815  -3.676  0.00-17.00           H  
ATOM   4353  C   ARN   267      -8.269 -14.933  -9.122  0.00-17.00           C  
ATOM   4354  O   ARN   267      -8.245 -14.073 -10.053  0.00-17.00           O  
ATOM   4355  N   PHE   268      -7.311 -15.815  -8.915  0.00-17.00           N  
ATOM   4356  H   PHE   268      -7.351 -16.340  -8.078  0.00-17.00           H  
ATOM   4357  CA  PHE   268      -6.105 -15.878  -9.713  0.00-17.00           C  
ATOM   4358  HA  PHE   268      -5.610 -14.811  -9.783  0.00-17.00           H  
ATOM   4359  CB  PHE   268      -5.112 -16.809  -8.974  0.00-17.00           C  
ATOM   4360  HB2 PHE   268      -5.193 -17.895  -9.268  0.00-17.00           H  
ATOM   4361  HB3 PHE   268      -5.397 -16.872  -7.952  0.00-17.00           H  
ATOM   4362  CG  PHE   268      -3.621 -16.442  -8.993  0.00-17.00           C  
ATOM   4363  CD1 PHE   268      -3.095 -15.717  -7.886  0.00-17.00           C  
ATOM   4364  HD1 PHE   268      -3.599 -15.477  -7.024  0.00-17.00           H  
ATOM   4365  CE1 PHE   268      -1.729 -15.399  -7.926  0.00-17.00           C  
ATOM   4366  HE1 PHE   268      -1.360 -14.882  -7.046  0.00-17.00           H  
ATOM   4367  CZ  PHE   268      -0.974 -15.821  -9.055  0.00-17.00           C  
ATOM   4368  HZ  PHE   268       0.111 -15.778  -9.066  0.00-17.00           H  
ATOM   4369  CE2 PHE   268      -1.584 -16.414 -10.109  0.00-17.00           C  
ATOM   4370  HE2 PHE   268      -0.929 -16.659 -10.914  0.00-17.00           H  
ATOM   4371  CD2 PHE   268      -2.940 -16.728 -10.179  0.00-17.00           C  
ATOM   4372  HD2 PHE   268      -3.427 -17.197 -11.064  0.00-17.00           H  
ATOM   4373  C   PHE   268      -6.220 -16.340 -11.181  0.00-17.00           C  
ATOM   4374  O   PHE   268      -5.471 -15.829 -11.991  0.00-17.00           O  
ATOM   4375  N   SER   269      -7.107 -17.289 -11.424  0.00-17.00           N  
ATOM   4376  H   SER   269      -7.654 -17.722 -10.695  0.00-17.00           H  
ATOM   4377  CA  SER   269      -7.443 -17.637 -12.829  0.00-17.00           C  
ATOM   4378  HA  SER   269      -6.582 -17.956 -13.409  0.00-17.00           H  
ATOM   4379  CB  SER   269      -8.360 -18.890 -12.784  0.00-17.00           C  
ATOM   4380  HB2 SER   269      -7.959 -19.719 -12.258  0.00-17.00           H  
ATOM   4381  HB3 SER   269      -8.469 -19.244 -13.843  0.00-17.00           H  
ATOM   4382  OG  SER   269      -9.617 -18.601 -12.247  0.00-17.00           O  
ATOM   4383  HG  SER   269      -9.517 -17.832 -11.722  0.00-17.00           H  
ATOM   4384  C   SER   269      -7.999 -16.412 -13.658  0.00-17.00           C  
ATOM   4385  O   SER   269      -7.657 -16.277 -14.821  0.00-17.00           O  
ATOM   4386  N   TYR   270      -8.888 -15.579 -13.100  0.00-17.00           N  
ATOM   4387  H   TYR   270      -9.183 -15.722 -12.148  0.00-17.00           H  
ATOM   4388  CA  TYR   270      -9.170 -14.232 -13.611  0.00-17.00           C  
ATOM   4389  HA  TYR   270      -9.708 -14.356 -14.551  0.00-17.00           H  
ATOM   4390  CB  TYR   270     -10.195 -13.440 -12.799  0.00-17.00           C  
ATOM   4391  HB2 TYR   270      -9.878 -13.406 -11.797  0.00-17.00           H  
ATOM   4392  HB3 TYR   270     -10.137 -12.443 -13.061  0.00-17.00           H  
ATOM   4393  CG  TYR   270     -11.681 -13.731 -12.999  0.00-17.00           C  
ATOM   4394  CD1 TYR   270     -12.215 -14.855 -12.358  0.00-17.00           C  
ATOM   4395  HD1 TYR   270     -11.601 -15.596 -11.879  0.00-17.00           H  
ATOM   4396  CE1 TYR   270     -13.631 -14.984 -12.245  0.00-17.00           C  
ATOM   4397  HE1 TYR   270     -14.102 -15.901 -11.901  0.00-17.00           H  
ATOM   4398  CZ  TYR   270     -14.521 -14.071 -12.891  0.00-17.00           C  
ATOM   4399  OH  TYR   270     -15.843 -14.364 -12.752  0.00-17.00           O  
ATOM   4400  HH  TYR   270     -16.319 -13.542 -12.794  0.00-17.00           H  
ATOM   4401  CE2 TYR   270     -14.025 -12.992 -13.569  0.00-17.00           C  
ATOM   4402  HE2 TYR   270     -14.577 -12.231 -13.926  0.00-17.00           H  
ATOM   4403  CD2 TYR   270     -12.620 -12.772 -13.591  0.00-17.00           C  
ATOM   4404  HD2 TYR   270     -12.237 -11.919 -14.110  0.00-17.00           H  
ATOM   4405  C   TYR   270      -7.954 -13.310 -13.832  0.00-17.00           C  
ATOM   4406  O   TYR   270      -7.921 -12.642 -14.908  0.00-17.00           O  
ATOM   4407  N   LEU   271      -6.947 -13.278 -12.956  0.00-17.00           N  
ATOM   4408  H   LEU   271      -6.990 -13.774 -12.101  0.00-17.00           H  
ATOM   4409  CA  LEU   271      -5.738 -12.430 -13.071  0.00-17.00           C  
ATOM   4410  HA  LEU   271      -6.064 -11.371 -13.491  0.00-17.00           H  
ATOM   4411  CB  LEU   271      -5.023 -12.349 -11.724  0.00-17.00           C  
ATOM   4412  HB2 LEU   271      -4.050 -11.906 -11.869  0.00-17.00           H  
ATOM   4413  HB3 LEU   271      -4.882 -13.332 -11.376  0.00-17.00           H  
ATOM   4414  CG  LEU   271      -5.774 -11.543 -10.628  0.00-17.00           C  
ATOM   4415  HG  LEU   271      -6.789 -11.953 -10.341  0.00-17.00           H  
ATOM   4416  CD1 LEU   271      -4.989 -11.594  -9.295  0.00-17.00           C  
ATOM   4417 HD11 LEU   271      -5.444 -10.818  -8.645  0.00-17.00           H  
ATOM   4418 HD12 LEU   271      -5.184 -12.577  -8.912  0.00-17.00           H  
ATOM   4419 HD13 LEU   271      -3.935 -11.437  -9.321  0.00-17.00           H  
ATOM   4420  CD2 LEU   271      -5.992 -10.064 -11.142  0.00-17.00           C  
ATOM   4421 HD21 LEU   271      -6.534  -9.544 -10.383  0.00-17.00           H  
ATOM   4422 HD22 LEU   271      -5.120  -9.499 -11.454  0.00-17.00           H  
ATOM   4423 HD23 LEU   271      -6.631 -10.143 -11.999  0.00-17.00           H  
ATOM   4424  C   LEU   271      -4.771 -12.975 -14.100  0.00-17.00           C  
ATOM   4425  O   LEU   271      -4.016 -12.240 -14.749  0.00-17.00           O  
ATOM   4426  N   ALA   272      -4.896 -14.293 -14.396  0.00-17.00           N  
ATOM   4427  H   ALA   272      -5.520 -14.794 -13.840  0.00-17.00           H  
ATOM   4428  CA  ALA   272      -4.104 -14.882 -15.567  0.00-17.00           C  
ATOM   4429  HA  ALA   272      -3.080 -14.503 -15.487  0.00-17.00           H  
ATOM   4430  CB  ALA   272      -4.078 -16.396 -15.549  0.00-17.00           C  
ATOM   4431  HB1 ALA   272      -3.533 -16.779 -16.390  0.00-17.00           H  
ATOM   4432  HB2 ALA   272      -5.080 -16.836 -15.660  0.00-17.00           H  
ATOM   4433  HB3 ALA   272      -3.735 -16.965 -14.655  0.00-17.00           H  
ATOM   4434  C   ALA   272      -4.820 -14.423 -16.861  0.00-17.00           C  
ATOM   4435  O   ALA   272      -4.105 -13.884 -17.677  0.00-17.00           O  
ATOM   4436  N   VAL   273      -6.116 -14.719 -17.001  0.00-17.00           N  
ATOM   4437  H   VAL   273      -6.662 -15.233 -16.305  0.00-17.00           H  
ATOM   4438  CA  VAL   273      -6.865 -14.438 -18.214  0.00-17.00           C  
ATOM   4439  HA  VAL   273      -6.427 -15.036 -19.053  0.00-17.00           H  
ATOM   4440  CB  VAL   273      -8.378 -14.826 -18.180  0.00-17.00           C  
ATOM   4441  HB  VAL   273      -8.953 -14.262 -17.404  0.00-17.00           H  
ATOM   4442  CG1 VAL   273      -9.180 -14.642 -19.517  0.00-17.00           C  
ATOM   4443 HG11 VAL   273      -9.017 -15.419 -20.307  0.00-17.00           H  
ATOM   4444 HG12 VAL   273      -8.994 -13.602 -19.906  0.00-17.00           H  
ATOM   4445 HG13 VAL   273     -10.255 -14.718 -19.373  0.00-17.00           H  
ATOM   4446  CG2 VAL   273      -8.418 -16.381 -18.011  0.00-17.00           C  
ATOM   4447 HG21 VAL   273      -7.896 -16.635 -17.195  0.00-17.00           H  
ATOM   4448 HG22 VAL   273      -7.876 -16.868 -18.833  0.00-17.00           H  
ATOM   4449 HG23 VAL   273      -9.426 -16.793 -17.838  0.00-17.00           H  
ATOM   4450  C   VAL   273      -6.870 -12.913 -18.587  0.00-17.00           C  
ATOM   4451  O   VAL   273      -6.731 -12.486 -19.748  0.00-17.00           O  
ATOM   4452  N   ILE   274      -7.064 -12.046 -17.553  0.00-17.00           N  
ATOM   4453  H   ILE   274      -7.047 -12.444 -16.653  0.00-17.00           H  
ATOM   4454  CA  ILE   274      -7.104 -10.606 -17.900  0.00-17.00           C  
ATOM   4455  HA  ILE   274      -7.835 -10.376 -18.697  0.00-17.00           H  
ATOM   4456  CB  ILE   274      -7.481  -9.787 -16.634  0.00-17.00           C  
ATOM   4457  HB  ILE   274      -6.919 -10.181 -15.798  0.00-17.00           H  
ATOM   4458  CG2 ILE   274      -7.163  -8.351 -16.779  0.00-17.00           C  
ATOM   4459 HG21 ILE   274      -7.728  -7.914 -17.697  0.00-17.00           H  
ATOM   4460 HG22 ILE   274      -6.107  -8.137 -16.884  0.00-17.00           H  
ATOM   4461 HG23 ILE   274      -7.623  -7.848 -15.918  0.00-17.00           H  
ATOM   4462  CG1 ILE   274      -9.005  -9.903 -16.402  0.00-17.00           C  
ATOM   4463 HG12 ILE   274      -9.337 -10.940 -16.547  0.00-17.00           H  
ATOM   4464 HG13 ILE   274      -9.621  -9.280 -17.084  0.00-17.00           H  
ATOM   4465  CD1 ILE   274      -9.326  -9.483 -14.945  0.00-17.00           C  
ATOM   4466 HD11 ILE   274      -9.271 -10.356 -14.266  0.00-17.00           H  
ATOM   4467 HD12 ILE   274      -8.626  -8.726 -14.609  0.00-17.00           H  
ATOM   4468 HD13 ILE   274     -10.394  -9.194 -14.946  0.00-17.00           H  
ATOM   4469  C   ILE   274      -5.757 -10.144 -18.367  0.00-17.00           C  
ATOM   4470  O   ILE   274      -5.633  -9.367 -19.300  0.00-17.00           O  
ATOM   4471  N   GLH   275      -4.662 -10.548 -17.727  0.00-17.00           N  
ATOM   4472  H   GLH   275      -4.866 -11.345 -17.077  0.00-17.00           H  
ATOM   4473  CA  GLH   275      -3.307 -10.203 -18.177  0.00-17.00           C  
ATOM   4474  HA  GLH   275      -3.288  -9.141 -18.301  0.00-17.00           H  
ATOM   4475  CB  GLH   275      -2.280 -10.647 -17.125  0.00-17.00           C  
ATOM   4476  HB2 GLH   275      -2.394 -10.182 -16.164  0.00-17.00           H  
ATOM   4477  HB3 GLH   275      -2.418 -11.715 -16.938  0.00-17.00           H  
ATOM   4478  CG  GLH   275      -0.836 -10.487 -17.536  0.00-17.00           C  
ATOM   4479  HG2 GLH   275      -0.116 -10.878 -16.907  0.00-17.00           H  
ATOM   4480  HG3 GLH   275      -0.734 -10.951 -18.548  0.00-17.00           H  
ATOM   4481  CD  GLH   275      -0.569  -8.985 -17.636  0.00-17.00           C  
ATOM   4482  OE1 GLH   275      -1.438  -8.151 -17.069  0.00-17.00           O  
ATOM   4483  OE2 GLH   275       0.451  -8.613 -18.183  0.00-17.00           O  
ATOM   4484  HE1 GLH   275      -1.656  -7.474 -17.664  0.00-17.00           H  
ATOM   4485  C   GLH   275      -3.038 -10.781 -19.573  0.00-17.00           C  
ATOM   4486  O   GLH   275      -2.510 -10.115 -20.463  0.00-17.00           O  
ATOM   4487  N   GLY   276      -3.381 -12.084 -19.777  0.00-17.00           N  
ATOM   4488  H   GLY   276      -3.795 -12.576 -19.028  0.00-17.00           H  
ATOM   4489  CA  GLY   276      -3.159 -12.762 -21.015  0.00-17.00           C  
ATOM   4490  HA2 GLY   276      -2.158 -12.784 -21.255  0.00-17.00           H  
ATOM   4491  HA3 GLY   276      -3.343 -13.821 -20.927  0.00-17.00           H  
ATOM   4492  C   GLY   276      -3.846 -12.092 -22.191  0.00-17.00           C  
ATOM   4493  O   GLY   276      -3.394 -12.276 -23.310  0.00-17.00           O  
ATOM   4494  N   ALA   277      -4.930 -11.393 -21.898  0.00-17.00           N  
ATOM   4495  H   ALA   277      -5.513 -11.611 -21.081  0.00-17.00           H  
ATOM   4496  CA  ALA   277      -5.709 -10.798 -22.971  0.00-17.00           C  
ATOM   4497  HA  ALA   277      -5.969 -11.588 -23.676  0.00-17.00           H  
ATOM   4498  CB  ALA   277      -7.045 -10.253 -22.455  0.00-17.00           C  
ATOM   4499  HB1 ALA   277      -7.351  -9.404 -22.983  0.00-17.00           H  
ATOM   4500  HB2 ALA   277      -6.981 -10.090 -21.404  0.00-17.00           H  
ATOM   4501  HB3 ALA   277      -7.886 -10.883 -22.649  0.00-17.00           H  
ATOM   4502  C   ALA   277      -4.959  -9.670 -23.676  0.00-17.00           C  
ATOM   4503  O   ALA   277      -5.230  -9.351 -24.828  0.00-17.00           O  
ATOM   4504  N   LYN   278      -4.019  -9.070 -22.963  0.00-17.00           N  
ATOM   4505  H   LYN   278      -3.961  -9.096 -21.961  0.00-17.00           H  
ATOM   4506  CA  LYN   278      -3.084  -8.105 -23.587  0.00-17.00           C  
ATOM   4507  HA  LYN   278      -3.709  -7.301 -23.979  0.00-17.00           H  
ATOM   4508  CB  LYN   278      -2.074  -7.543 -22.616  0.00-17.00           C  
ATOM   4509  HB2 LYN   278      -1.407  -8.375 -22.253  0.00-17.00           H  
ATOM   4510  HB3 LYN   278      -1.404  -6.822 -23.186  0.00-17.00           H  
ATOM   4511  CG  LYN   278      -2.646  -6.920 -21.405  0.00-17.00           C  
ATOM   4512  HG2 LYN   278      -3.323  -6.062 -21.645  0.00-17.00           H  
ATOM   4513  HG3 LYN   278      -3.176  -7.691 -20.873  0.00-17.00           H  
ATOM   4514  CD  LYN   278      -1.561  -6.385 -20.443  0.00-17.00           C  
ATOM   4515  HD2 LYN   278      -0.961  -5.601 -20.932  0.00-17.00           H  
ATOM   4516  HD3 LYN   278      -0.900  -7.196 -20.212  0.00-17.00           H  
ATOM   4517  CE  LYN   278      -2.087  -5.896 -19.071  0.00-17.00           C  
ATOM   4518  HE2 LYN   278      -2.762  -5.067 -19.258  0.00-17.00           H  
ATOM   4519  HE3 LYN   278      -2.720  -6.644 -18.597  0.00-17.00           H  
ATOM   4520  NZ  LYN   278      -0.927  -5.517 -18.217  0.00-17.00           N  
ATOM   4521  HZ1 LYN   278      -0.109  -5.782 -18.706  0.00-17.00           H  
ATOM   4522  HZ2 LYN   278      -0.880  -4.521 -18.059  0.00-17.00           H  
ATOM   4523  C   LYN   278      -2.364  -8.713 -24.803  0.00-17.00           C  
ATOM   4524  O   LYN   278      -2.188  -8.071 -25.847  0.00-17.00           O  
ATOM   4525  N   PHE   279      -1.814  -9.900 -24.649  0.00-17.00           N  
ATOM   4526  H   PHE   279      -1.838 -10.309 -23.734  0.00-17.00           H  
ATOM   4527  CA  PHE   279      -1.115 -10.639 -25.768  0.00-17.00           C  
ATOM   4528  HA  PHE   279      -0.403  -9.960 -26.131  0.00-17.00           H  
ATOM   4529  CB  PHE   279      -0.518 -11.864 -25.142  0.00-17.00           C  
ATOM   4530  HB2 PHE   279      -1.243 -12.541 -24.625  0.00-17.00           H  
ATOM   4531  HB3 PHE   279       0.203 -11.624 -24.397  0.00-17.00           H  
ATOM   4532  CG  PHE   279       0.229 -12.678 -26.192  0.00-17.00           C  
ATOM   4533  CD1 PHE   279       1.517 -12.258 -26.650  0.00-17.00           C  
ATOM   4534  HD1 PHE   279       1.997 -11.445 -26.188  0.00-17.00           H  
ATOM   4535  CE1 PHE   279       2.205 -13.005 -27.622  0.00-17.00           C  
ATOM   4536  HE1 PHE   279       3.229 -12.817 -27.898  0.00-17.00           H  
ATOM   4537  CZ  PHE   279       1.573 -14.111 -28.229  0.00-17.00           C  
ATOM   4538  HZ  PHE   279       2.173 -14.847 -28.739  0.00-17.00           H  
ATOM   4539  CE2 PHE   279       0.275 -14.468 -27.872  0.00-17.00           C  
ATOM   4540  HE2 PHE   279      -0.064 -15.373 -28.237  0.00-17.00           H  
ATOM   4541  CD2 PHE   279      -0.394 -13.751 -26.852  0.00-17.00           C  
ATOM   4542  HD2 PHE   279      -1.428 -13.942 -26.755  0.00-17.00           H  
ATOM   4543  C   PHE   279      -2.139 -10.977 -26.840  0.00-17.00           C  
ATOM   4544  O   PHE   279      -1.843 -10.849 -28.032  0.00-17.00           O  
ATOM   4545  N   ILE   280      -3.306 -11.496 -26.505  0.00-17.00           N  
ATOM   4546  H   ILE   280      -3.569 -11.525 -25.544  0.00-17.00           H  
ATOM   4547  CA  ILE   280      -4.308 -11.969 -27.457  0.00-17.00           C  
ATOM   4548  HA  ILE   280      -3.807 -12.695 -28.146  0.00-17.00           H  
ATOM   4549  CB  ILE   280      -5.486 -12.677 -26.780  0.00-17.00           C  
ATOM   4550  HB  ILE   280      -5.981 -11.926 -26.110  0.00-17.00           H  
ATOM   4551  CG2 ILE   280      -6.519 -13.128 -27.811  0.00-17.00           C  
ATOM   4552 HG21 ILE   280      -6.613 -14.189 -27.833  0.00-17.00           H  
ATOM   4553 HG22 ILE   280      -7.489 -12.678 -27.663  0.00-17.00           H  
ATOM   4554 HG23 ILE   280      -6.176 -12.831 -28.834  0.00-17.00           H  
ATOM   4555  CG1 ILE   280      -5.003 -13.934 -25.945  0.00-17.00           C  
ATOM   4556 HG12 ILE   280      -5.888 -14.505 -25.630  0.00-17.00           H  
ATOM   4557 HG13 ILE   280      -4.445 -13.464 -25.083  0.00-17.00           H  
ATOM   4558  CD1 ILE   280      -4.015 -14.778 -26.712  0.00-17.00           C  
ATOM   4559 HD11 ILE   280      -4.057 -14.553 -27.797  0.00-17.00           H  
ATOM   4560 HD12 ILE   280      -2.989 -14.528 -26.389  0.00-17.00           H  
ATOM   4561 HD13 ILE   280      -4.183 -15.791 -26.599  0.00-17.00           H  
ATOM   4562  C   ILE   280      -4.894 -10.793 -28.273  0.00-17.00           C  
ATOM   4563  O   ILE   280      -5.191 -10.887 -29.443  0.00-17.00           O  
ATOM   4564  N   MET   281      -4.920  -9.614 -27.666  0.00-17.00           N  
ATOM   4565  H   MET   281      -4.503  -9.429 -26.741  0.00-17.00           H  
ATOM   4566  CA  MET   281      -5.487  -8.417 -28.331  0.00-17.00           C  
ATOM   4567  HA  MET   281      -6.207  -8.773 -29.089  0.00-17.00           H  
ATOM   4568  CB  MET   281      -6.230  -7.560 -27.309  0.00-17.00           C  
ATOM   4569  HB2 MET   281      -6.551  -6.621 -27.819  0.00-17.00           H  
ATOM   4570  HB3 MET   281      -5.698  -7.230 -26.453  0.00-17.00           H  
ATOM   4571  CG  MET   281      -7.492  -8.271 -26.785  0.00-17.00           C  
ATOM   4572  HG2 MET   281      -7.211  -9.073 -26.035  0.00-17.00           H  
ATOM   4573  HG3 MET   281      -8.137  -7.539 -26.288  0.00-17.00           H  
ATOM   4574  SD  MET   281      -8.623  -8.934 -28.020  0.00-17.00           S  
ATOM   4575  CE  MET   281      -9.291  -7.404 -28.766  0.00-17.00           C  
ATOM   4576  HE1 MET   281      -9.028  -7.359 -29.817  0.00-17.00           H  
ATOM   4577  HE2 MET   281      -8.933  -6.554 -28.267  0.00-17.00           H  
ATOM   4578  HE3 MET   281     -10.382  -7.471 -28.663  0.00-17.00           H  
ATOM   4579  C   MET   281      -4.406  -7.557 -29.025  0.00-17.00           C  
ATOM   4580  O   MET   281      -4.717  -6.380 -29.353  0.00-17.00           O  
ATOM   4581  N   GLY   282      -3.203  -8.159 -29.282  0.00-17.00           N  
ATOM   4582  H   GLY   282      -3.012  -9.102 -28.927  0.00-17.00           H  
ATOM   4583  CA  GLY   282      -2.286  -7.599 -30.254  0.00-17.00           C  
ATOM   4584  HA2 GLY   282      -2.064  -8.339 -30.985  0.00-17.00           H  
ATOM   4585  HA3 GLY   282      -2.776  -6.777 -30.754  0.00-17.00           H  
ATOM   4586  C   GLY   282      -0.986  -7.070 -29.629  0.00-17.00           C  
ATOM   4587  O   GLY   282      -0.177  -6.538 -30.374  0.00-17.00           O  
ATOM   4588  N   ASH   283      -0.868  -7.052 -28.313  0.00-17.00           N  
ATOM   4589  H   ASH   283      -1.638  -7.224 -27.659  0.00-17.00           H  
ATOM   4590  CA  ASH   283       0.418  -6.649 -27.755  0.00-17.00           C  
ATOM   4591  HA  ASH   283       0.842  -5.817 -28.373  0.00-17.00           H  
ATOM   4592  CB  ASH   283       0.160  -6.015 -26.367  0.00-17.00           C  
ATOM   4593  HB2 ASH   283      -0.651  -5.229 -26.482  0.00-17.00           H  
ATOM   4594  HB3 ASH   283      -0.240  -6.819 -25.687  0.00-17.00           H  
ATOM   4595  CG  ASH   283       1.403  -5.377 -25.717  0.00-17.00           C  
ATOM   4596  OD1 ASH   283       2.502  -5.283 -26.491  0.00-17.00           O  
ATOM   4597  OD2 ASH   283       1.296  -4.889 -24.569  0.00-17.00           O  
ATOM   4598  HD1 ASH   283       2.974  -4.489 -26.180  0.00-17.00           H  
ATOM   4599  C   ASH   283       1.438  -7.768 -27.571  0.00-17.00           C  
ATOM   4600  O   ASH   283       1.612  -8.307 -26.456  0.00-17.00           O  
ATOM   4601  N   SER   284       2.095  -8.174 -28.649  0.00-17.00           N  
ATOM   4602  H   SER   284       1.915  -7.601 -29.475  0.00-17.00           H  
ATOM   4603  CA  SER   284       3.056  -9.263 -28.751  0.00-17.00           C  
ATOM   4604  HA  SER   284       2.460 -10.208 -28.577  0.00-17.00           H  
ATOM   4605  CB  SER   284       3.598  -9.400 -30.133  0.00-17.00           C  
ATOM   4606  HB2 SER   284       3.898  -8.413 -30.597  0.00-17.00           H  
ATOM   4607  HB3 SER   284       4.518  -9.965 -30.147  0.00-17.00           H  
ATOM   4608  OG  SER   284       2.646 -10.039 -30.995  0.00-17.00           O  
ATOM   4609  HG  SER   284       2.211  -9.426 -31.506  0.00-17.00           H  
ATOM   4610  C   SER   284       4.148  -9.164 -27.688  0.00-17.00           C  
ATOM   4611  O   SER   284       4.659 -10.155 -27.165  0.00-17.00           O  
ATOM   4612  N   SER   285       4.625  -7.951 -27.360  0.00-17.00           N  
ATOM   4613  H   SER   285       4.376  -7.193 -28.020  0.00-17.00           H  
ATOM   4614  CA  SER   285       5.719  -7.682 -26.489  0.00-17.00           C  
ATOM   4615  HA  SER   285       6.572  -8.237 -26.858  0.00-17.00           H  
ATOM   4616  CB  SER   285       6.186  -6.216 -26.571  0.00-17.00           C  
ATOM   4617  HB2 SER   285       7.231  -6.152 -26.275  0.00-17.00           H  
ATOM   4618  HB3 SER   285       6.085  -5.974 -27.579  0.00-17.00           H  
ATOM   4619  OG  SER   285       5.346  -5.327 -25.864  0.00-17.00           O  
ATOM   4620  HG  SER   285       4.594  -5.167 -26.352  0.00-17.00           H  
ATOM   4621  C   SER   285       5.441  -8.022 -25.047  0.00-17.00           C  
ATOM   4622  O   SER   285       6.392  -8.117 -24.250  0.00-17.00           O  
ATOM   4623  N   VAL   286       4.150  -8.268 -24.663  0.00-17.00           N  
ATOM   4624  H   VAL   286       3.409  -7.865 -25.237  0.00-17.00           H  
ATOM   4625  CA  VAL   286       3.859  -8.558 -23.273  0.00-17.00           C  
ATOM   4626  HA  VAL   286       4.404  -7.807 -22.641  0.00-17.00           H  
ATOM   4627  CB  VAL   286       2.383  -8.431 -22.997  0.00-17.00           C  
ATOM   4628  HB  VAL   286       1.979  -7.541 -23.526  0.00-17.00           H  
ATOM   4629  CG1 VAL   286       1.654  -9.694 -23.477  0.00-17.00           C  
ATOM   4630 HG11 VAL   286       1.372  -9.625 -24.568  0.00-17.00           H  
ATOM   4631 HG12 VAL   286       0.681  -9.766 -22.909  0.00-17.00           H  
ATOM   4632 HG13 VAL   286       2.203 -10.567 -23.275  0.00-17.00           H  
ATOM   4633  CG2 VAL   286       2.159  -8.281 -21.488  0.00-17.00           C  
ATOM   4634 HG21 VAL   286       2.024  -9.229 -20.951  0.00-17.00           H  
ATOM   4635 HG22 VAL   286       2.994  -7.808 -21.032  0.00-17.00           H  
ATOM   4636 HG23 VAL   286       1.269  -7.671 -21.337  0.00-17.00           H  
ATOM   4637  C   VAL   286       4.404  -9.908 -22.890  0.00-17.00           C  
ATOM   4638  O   VAL   286       4.636 -10.178 -21.740  0.00-17.00           O  
ATOM   4639  N   GLN   287       4.584 -10.776 -23.905  0.00-17.00           N  
ATOM   4640  H   GLN   287       4.504 -10.410 -24.834  0.00-17.00           H  
ATOM   4641  CA  GLN   287       5.072 -12.131 -23.664  0.00-17.00           C  
ATOM   4642  HA  GLN   287       4.455 -12.621 -22.938  0.00-17.00           H  
ATOM   4643  CB  GLN   287       5.056 -12.953 -24.966  0.00-17.00           C  
ATOM   4644  HB2 GLN   287       4.086 -12.862 -25.437  0.00-17.00           H  
ATOM   4645  HB3 GLN   287       5.777 -12.578 -25.652  0.00-17.00           H  
ATOM   4646  CG  GLN   287       5.381 -14.447 -24.721  0.00-17.00           C  
ATOM   4647  HG2 GLN   287       4.693 -14.928 -23.995  0.00-17.00           H  
ATOM   4648  HG3 GLN   287       6.414 -14.572 -24.342  0.00-17.00           H  
ATOM   4649  CD  GLN   287       5.309 -15.239 -25.993  0.00-17.00           C  
ATOM   4650  OE1 GLN   287       5.264 -14.674 -27.110  0.00-17.00           O  
ATOM   4651  NE2 GLN   287       5.448 -16.526 -25.853  0.00-17.00           N  
ATOM   4652 HE21 GLN   287       5.678 -16.975 -24.984  0.00-17.00           H  
ATOM   4653 HE22 GLN   287       5.461 -17.083 -26.684  0.00-17.00           H  
ATOM   4654  C   GLN   287       6.486 -12.103 -23.138  0.00-17.00           C  
ATOM   4655  O   GLN   287       6.839 -12.821 -22.211  0.00-17.00           O  
ATOM   4656  N   ASH   288       7.301 -11.186 -23.686  0.00-17.00           N  
ATOM   4657  H   ASH   288       7.179 -10.921 -24.660  0.00-17.00           H  
ATOM   4658  CA  ASH   288       8.672 -10.915 -23.207  0.00-17.00           C  
ATOM   4659  HA  ASH   288       9.200 -11.895 -23.176  0.00-17.00           H  
ATOM   4660  CB  ASH   288       9.385  -9.989 -24.186  0.00-17.00           C  
ATOM   4661  HB2 ASH   288       8.859  -9.019 -24.347  0.00-17.00           H  
ATOM   4662  HB3 ASH   288      10.347  -9.812 -23.713  0.00-17.00           H  
ATOM   4663  CG  ASH   288       9.769 -10.676 -25.491  0.00-17.00           C  
ATOM   4664  OD1 ASH   288      10.107 -12.005 -25.403  0.00-17.00           O  
ATOM   4665  OD2 ASH   288       9.791 -10.039 -26.539  0.00-17.00           O  
ATOM   4666  HD1 ASH   288      10.907 -12.117 -24.934  0.00-17.00           H  
ATOM   4667  C   ASH   288       8.704 -10.374 -21.832  0.00-17.00           C  
ATOM   4668  O   ASH   288       9.586 -10.692 -21.029  0.00-17.00           O  
ATOM   4669  N   GLN   289       7.743  -9.527 -21.428  0.00-17.00           N  
ATOM   4670  H   GLN   289       7.053  -9.347 -22.077  0.00-17.00           H  
ATOM   4671  CA  GLN   289       7.642  -8.980 -20.072  0.00-17.00           C  
ATOM   4672  HA  GLN   289       8.556  -8.473 -19.870  0.00-17.00           H  
ATOM   4673  CB  GLN   289       6.493  -7.923 -20.070  0.00-17.00           C  
ATOM   4674  HB2 GLN   289       6.342  -7.689 -19.000  0.00-17.00           H  
ATOM   4675  HB3 GLN   289       5.612  -8.377 -20.503  0.00-17.00           H  
ATOM   4676  CG  GLN   289       6.805  -6.641 -20.890  0.00-17.00           C  
ATOM   4677  HG2 GLN   289       7.622  -6.019 -20.461  0.00-17.00           H  
ATOM   4678  HG3 GLN   289       7.114  -7.050 -21.842  0.00-17.00           H  
ATOM   4679  CD  GLN   289       5.544  -5.788 -21.041  0.00-17.00           C  
ATOM   4680  OE1 GLN   289       4.776  -5.638 -20.133  0.00-17.00           O  
ATOM   4681  NE2 GLN   289       5.320  -5.329 -22.244  0.00-17.00           N  
ATOM   4682 HE21 GLN   289       4.387  -5.013 -22.523  0.00-17.00           H  
ATOM   4683 HE22 GLN   289       6.107  -5.346 -22.891  0.00-17.00           H  
ATOM   4684  C   GLN   289       7.394 -10.119 -19.093  0.00-17.00           C  
ATOM   4685  O   GLN   289       7.931 -10.105 -18.007  0.00-17.00           O  
ATOM   4686  N   TRP   290       6.565 -11.062 -19.493  0.00-17.00           N  
ATOM   4687  H   TRP   290       6.194 -11.078 -20.438  0.00-17.00           H  
ATOM   4688  CA  TRP   290       6.276 -12.177 -18.634  0.00-17.00           C  
ATOM   4689  HA  TRP   290       5.929 -11.852 -17.727  0.00-17.00           H  
ATOM   4690  CB  TRP   290       5.182 -13.084 -19.185  0.00-17.00           C  
ATOM   4691  HB2 TRP   290       5.479 -13.530 -20.160  0.00-17.00           H  
ATOM   4692  HB3 TRP   290       5.031 -13.934 -18.527  0.00-17.00           H  
ATOM   4693  CG  TRP   290       3.806 -12.437 -19.372  0.00-17.00           C  
ATOM   4694  CD1 TRP   290       3.270 -11.434 -18.656  0.00-17.00           C  
ATOM   4695  HD1 TRP   290       3.673 -11.087 -17.718  0.00-17.00           H  
ATOM   4696  NE1 TRP   290       2.107 -11.005 -19.242  0.00-17.00           N  
ATOM   4697  HE1 TRP   290       1.703 -10.090 -19.091  0.00-17.00           H  
ATOM   4698  CE2 TRP   290       1.713 -11.903 -20.209  0.00-17.00           C  
ATOM   4699  CZ2 TRP   290       0.620 -11.980 -21.049  0.00-17.00           C  
ATOM   4700  HZ2 TRP   290      -0.017 -11.095 -21.114  0.00-17.00           H  
ATOM   4701  CH2 TRP   290       0.502 -12.980 -21.997  0.00-17.00           C  
ATOM   4702  HH2 TRP   290      -0.306 -13.019 -22.684  0.00-17.00           H  
ATOM   4703  CZ3 TRP   290       1.581 -13.970 -22.114  0.00-17.00           C  
ATOM   4704  HZ3 TRP   290       1.523 -14.693 -22.878  0.00-17.00           H  
ATOM   4705  CE3 TRP   290       2.670 -13.812 -21.309  0.00-17.00           C  
ATOM   4706  HE3 TRP   290       3.358 -14.696 -21.178  0.00-17.00           H  
ATOM   4707  CD2 TRP   290       2.832 -12.787 -20.376  0.00-17.00           C  
ATOM   4708  C   TRP   290       7.521 -13.008 -18.371  0.00-17.00           C  
ATOM   4709  O   TRP   290       7.742 -13.393 -17.242  0.00-17.00           O  
ATOM   4710  N   LYN   291       8.285 -13.254 -19.439  0.00-17.00           N  
ATOM   4711  H   LYN   291       7.879 -13.004 -20.359  0.00-17.00           H  
ATOM   4712  CA  LYN   291       9.517 -14.031 -19.340  0.00-17.00           C  
ATOM   4713  HA  LYN   291       9.156 -14.986 -19.007  0.00-17.00           H  
ATOM   4714  CB  LYN   291      10.102 -14.132 -20.716  0.00-17.00           C  
ATOM   4715  HB2 LYN   291       9.357 -14.536 -21.434  0.00-17.00           H  
ATOM   4716  HB3 LYN   291      10.477 -13.197 -21.069  0.00-17.00           H  
ATOM   4717  CG  LYN   291      11.308 -15.104 -20.758  0.00-17.00           C  
ATOM   4718  HG2 LYN   291      11.984 -14.891 -19.906  0.00-17.00           H  
ATOM   4719  HG3 LYN   291      10.967 -16.115 -20.621  0.00-17.00           H  
ATOM   4720  CD  LYN   291      12.114 -15.022 -22.094  0.00-17.00           C  
ATOM   4721  HD2 LYN   291      12.363 -13.986 -22.259  0.00-17.00           H  
ATOM   4722  HD3 LYN   291      11.448 -15.316 -22.850  0.00-17.00           H  
ATOM   4723  CE  LYN   291      13.352 -15.928 -22.031  0.00-17.00           C  
ATOM   4724  HE2 LYN   291      13.063 -16.953 -22.015  0.00-17.00           H  
ATOM   4725  HE3 LYN   291      13.875 -15.692 -21.167  0.00-17.00           H  
ATOM   4726  NZ  LYN   291      14.155 -15.588 -23.158  0.00-17.00           N  
ATOM   4727  HZ1 LYN   291      14.068 -14.629 -23.431  0.00-17.00           H  
ATOM   4728  HZ2 LYN   291      14.006 -16.203 -23.965  0.00-17.00           H  
ATOM   4729  C   LYN   291      10.455 -13.380 -18.346  0.00-17.00           C  
ATOM   4730  O   LYN   291      11.029 -14.028 -17.493  0.00-17.00           O  
ATOM   4731  N   GLH   292      10.612 -12.034 -18.492  0.00-17.00           N  
ATOM   4732  H   GLH   292       9.991 -11.513 -19.092  0.00-17.00           H  
ATOM   4733  CA  GLH   292      11.448 -11.261 -17.614  0.00-17.00           C  
ATOM   4734  HA  GLH   292      12.375 -11.799 -17.581  0.00-17.00           H  
ATOM   4735  CB  GLH   292      11.598  -9.836 -18.099  0.00-17.00           C  
ATOM   4736  HB2 GLH   292      10.568  -9.373 -18.081  0.00-17.00           H  
ATOM   4737  HB3 GLH   292      12.187  -9.279 -17.306  0.00-17.00           H  
ATOM   4738  CG  GLH   292      12.372  -9.780 -19.377  0.00-17.00           C  
ATOM   4739  HG2 GLH   292      12.477  -8.692 -19.645  0.00-17.00           H  
ATOM   4740  HG3 GLH   292      11.806 -10.317 -20.125  0.00-17.00           H  
ATOM   4741  CD  GLH   292      13.793 -10.215 -19.290  0.00-17.00           C  
ATOM   4742  OE1 GLH   292      14.127 -11.395 -19.856  0.00-17.00           O  
ATOM   4743  OE2 GLH   292      14.590  -9.487 -18.656  0.00-17.00           O  
ATOM   4744  HE1 GLH   292      14.995 -11.651 -19.585  0.00-17.00           H  
ATOM   4745  C   GLH   292      10.928 -11.389 -16.177  0.00-17.00           C  
ATOM   4746  O   GLH   292      11.661 -11.812 -15.298  0.00-17.00           O  
ATOM   4747  N   LEU   293       9.694 -10.892 -15.947  0.00-17.00           N  
ATOM   4748  H   LEU   293       9.230 -10.560 -16.756  0.00-17.00           H  
ATOM   4749  CA  LEU   293       9.109 -10.877 -14.660  0.00-17.00           C  
ATOM   4750  HA  LEU   293       9.504 -10.116 -13.952  0.00-17.00           H  
ATOM   4751  CB  LEU   293       7.639 -10.398 -14.842  0.00-17.00           C  
ATOM   4752  HB2 LEU   293       7.090 -11.027 -15.510  0.00-17.00           H  
ATOM   4753  HB3 LEU   293       7.132 -10.480 -13.845  0.00-17.00           H  
ATOM   4754  CG  LEU   293       7.409  -8.951 -15.251  0.00-17.00           C  
ATOM   4755  HG  LEU   293       7.891  -8.716 -16.242  0.00-17.00           H  
ATOM   4756  CD1 LEU   293       5.891  -8.656 -15.419  0.00-17.00           C  
ATOM   4757 HD11 LEU   293       5.692  -7.609 -15.696  0.00-17.00           H  
ATOM   4758 HD12 LEU   293       5.374  -8.858 -14.491  0.00-17.00           H  
ATOM   4759 HD13 LEU   293       5.444  -9.325 -16.178  0.00-17.00           H  
ATOM   4760  CD2 LEU   293       7.981  -8.017 -14.137  0.00-17.00           C  
ATOM   4761 HD21 LEU   293       8.525  -8.596 -13.417  0.00-17.00           H  
ATOM   4762 HD22 LEU   293       7.226  -7.527 -13.505  0.00-17.00           H  
ATOM   4763 HD23 LEU   293       8.612  -7.255 -14.541  0.00-17.00           H  
ATOM   4764  C   LEU   293       9.073 -12.220 -13.973  0.00-17.00           C  
ATOM   4765  O   LEU   293       8.858 -12.344 -12.763  0.00-17.00           O  
ATOM   4766  N   SER   294       9.195 -13.249 -14.740  0.00-17.00           N  
ATOM   4767  H   SER   294       9.239 -13.157 -15.737  0.00-17.00           H  
ATOM   4768  CA  SER   294       9.103 -14.619 -14.183  0.00-17.00           C  
ATOM   4769  HA  SER   294       8.359 -14.577 -13.382  0.00-17.00           H  
ATOM   4770  CB  SER   294       8.607 -15.600 -15.234  0.00-17.00           C  
ATOM   4771  HB2 SER   294       8.099 -16.465 -14.816  0.00-17.00           H  
ATOM   4772  HB3 SER   294       7.929 -15.144 -15.983  0.00-17.00           H  
ATOM   4773  OG  SER   294       9.540 -16.068 -16.109  0.00-17.00           O  
ATOM   4774  HG  SER   294       9.640 -15.495 -16.785  0.00-17.00           H  
ATOM   4775  C   SER   294      10.449 -15.116 -13.544  0.00-17.00           C  
ATOM   4776  O   SER   294      10.428 -16.131 -12.818  0.00-17.00           O  
ATOM   4777  N   HIE   295      11.511 -14.474 -13.989  0.00-17.00           N  
ATOM   4778  H   HIE   295      11.347 -13.621 -14.527  0.00-17.00           H  
ATOM   4779  CA  HIE   295      12.876 -14.842 -13.686  0.00-17.00           C  
ATOM   4780  HA  HIE   295      13.559 -14.281 -14.326  0.00-17.00           H  
ATOM   4781  CB  HIE   295      13.115 -14.408 -12.200  0.00-17.00           C  
ATOM   4782  HB2 HIE   295      14.090 -14.741 -11.842  0.00-17.00           H  
ATOM   4783  HB3 HIE   295      12.384 -14.911 -11.521  0.00-17.00           H  
ATOM   4784  CG  HIE   295      12.914 -12.942 -11.947  0.00-17.00           C  
ATOM   4785  ND1 HIE   295      11.811 -12.513 -11.193  0.00-17.00           N  
ATOM   4786  CE1 HIE   295      11.871 -11.188 -11.217  0.00-17.00           C  
ATOM   4787  HE1 HIE   295      10.973 -10.568 -11.107  0.00-17.00           H  
ATOM   4788  NE2 HIE   295      12.883 -10.736 -11.953  0.00-17.00           N  
ATOM   4789  HE2 HIE   295      12.837  -9.869 -12.489  0.00-17.00           H  
ATOM   4790  CD2 HIE   295      13.548 -11.859 -12.430  0.00-17.00           C  
ATOM   4791  HD2 HIE   295      14.341 -11.770 -13.176  0.00-17.00           H  
ATOM   4792  C   HIE   295      13.171 -16.286 -13.756  0.00-17.00           C  
ATOM   4793  O   HIE   295      13.596 -16.914 -12.793  0.00-17.00           O  
ATOM   4794  N   GLH   296      12.952 -16.811 -14.975  0.00-17.00           N  
ATOM   4795  H   GLH   296      12.912 -16.288 -15.825  0.00-17.00           H  
ATOM   4796  CA  GLH   296      13.126 -18.248 -15.272  0.00-17.00           C  
ATOM   4797  HA  GLH   296      12.574 -18.812 -14.434  0.00-17.00           H  
ATOM   4798  CB  GLH   296      12.363 -18.668 -16.509  0.00-17.00           C  
ATOM   4799  HB2 GLH   296      12.380 -19.730 -16.486  0.00-17.00           H  
ATOM   4800  HB3 GLH   296      11.341 -18.344 -16.388  0.00-17.00           H  
ATOM   4801  CG  GLH   296      13.080 -18.187 -17.816  0.00-17.00           C  
ATOM   4802  HG2 GLH   296      13.190 -17.106 -17.891  0.00-17.00           H  
ATOM   4803  HG3 GLH   296      13.995 -18.637 -17.820  0.00-17.00           H  
ATOM   4804  CD  GLH   296      12.309 -18.668 -19.016  0.00-17.00           C  
ATOM   4805  OE1 GLH   296      10.960 -19.055 -18.824  0.00-17.00           O  
ATOM   4806  OE2 GLH   296      12.853 -18.582 -20.132  0.00-17.00           O  
ATOM   4807  HE1 GLH   296      10.654 -19.264 -19.667  0.00-17.00           H  
ATOM   4808  C   GLH   296      14.540 -18.679 -15.243  0.00-17.00           C  
ATOM   4809  O   GLH   296      14.885 -19.882 -15.201  0.00-17.00           O  
ATOM   4810  N   ASH   297      15.487 -17.730 -15.310  0.00-17.00           N  
ATOM   4811  H   ASH   297      15.203 -16.793 -15.492  0.00-17.00           H  
ATOM   4812  CA  ASH   297      16.894 -18.020 -15.497  0.00-17.00           C  
ATOM   4813  HA  ASH   297      16.917 -18.911 -16.103  0.00-17.00           H  
ATOM   4814  CB  ASH   297      17.614 -16.900 -16.124  0.00-17.00           C  
ATOM   4815  HB2 ASH   297      18.690 -16.965 -16.005  0.00-17.00           H  
ATOM   4816  HB3 ASH   297      17.341 -15.965 -15.669  0.00-17.00           H  
ATOM   4817  CG  ASH   297      17.302 -16.823 -17.623  0.00-17.00           C  
ATOM   4818  OD1 ASH   297      17.267 -17.937 -18.427  0.00-17.00           O  
ATOM   4819  OD2 ASH   297      16.912 -15.760 -18.053  0.00-17.00           O  
ATOM   4820  HD1 ASH   297      16.584 -18.476 -18.181  0.00-17.00           H  
ATOM   4821  C   ASH   297      17.656 -18.371 -14.169  0.00-17.00           C  
ATOM   4822  O   ASH   297      17.509 -17.673 -13.128  0.00-17.00           O  
ATOM   4823  N   LEU   298      18.346 -19.535 -14.226  0.00-17.00           N  
ATOM   4824  H   LEU   298      18.376 -19.895 -15.129  0.00-17.00           H  
ATOM   4825  CA  LEU   298      19.068 -20.140 -13.071  0.00-17.00           C  
ATOM   4826  HA  LEU   298      20.147 -20.255 -13.389  0.00-17.00           H  
ATOM   4827  CB  LEU   298      19.105 -19.288 -11.830  0.00-17.00           C  
ATOM   4828  HB2 LEU   298      18.179 -18.728 -11.669  0.00-17.00           H  
ATOM   4829  HB3 LEU   298      19.198 -19.988 -10.975  0.00-17.00           H  
ATOM   4830  CG  LEU   298      20.195 -18.216 -11.682  0.00-17.00           C  
ATOM   4831  HG  LEU   298      20.031 -17.433 -12.416  0.00-17.00           H  
ATOM   4832  CD1 LEU   298      20.197 -17.630 -10.310  0.00-17.00           C  
ATOM   4833 HD11 LEU   298      19.554 -18.188  -9.695  0.00-17.00           H  
ATOM   4834 HD12 LEU   298      19.885 -16.576 -10.418  0.00-17.00           H  
ATOM   4835 HD13 LEU   298      21.204 -17.720  -9.882  0.00-17.00           H  
ATOM   4836  CD2 LEU   298      21.563 -18.910 -11.954  0.00-17.00           C  
ATOM   4837 HD21 LEU   298      21.819 -18.717 -13.006  0.00-17.00           H  
ATOM   4838 HD22 LEU   298      22.300 -18.468 -11.277  0.00-17.00           H  
ATOM   4839 HD23 LEU   298      21.498 -19.982 -11.854  0.00-17.00           H  
ATOM   4840  C   LEU   298      18.512 -21.540 -12.778  0.00-17.00           C  
ATOM   4841  O   LEU   298      18.635 -22.397 -13.672  0.00-17.00           O  
TER    4842      LEU   298 
ATOM   4842  O1  HOW   299      -4.764 -30.387  -4.646  0.00-17.00           O  
ATOM   4843  H1  HOW   299      -4.323 -29.979  -5.406  0.00-17.00           H  
ATOM   4844  H2  HOW   299      -4.212 -30.065  -3.935  0.00-17.00           H  
END   
