# Supplementary material for: Correction to “Loop Dynamics and Enzyme Catalysis in Protein Tyrosine Phosphatases”
Source: J Am Chem Soc. 2022 May 24;144(22):10091–3. doi: 10.1021/jacs.2c04624 (PMC11027752; doi:10.1021/jacs.2c04624)
Supplement: Supplementary file 2 — ja2c04624_si_002.zip [file ja2c04624_si_002.zip › Data_Package/Clustered_Snapshots/WT_YopH_Step1_TS.pdb]

ATOM      1  N   SER     1     -20.678  -2.775 -10.408  0.00-21.00           N  
ATOM      2  H   SER     1     -21.395  -2.276 -10.910  0.00-21.00           H  
ATOM      3  CA  SER     1     -19.474  -3.277 -11.126  0.00-21.00           C  
ATOM      4  HA  SER     1     -19.364  -2.667 -11.997  0.00-21.00           H  
ATOM      5  CB  SER     1     -18.201  -3.077 -10.268  0.00-21.00           C  
ATOM      6  HB2 SER     1     -18.007  -1.991 -10.096  0.00-21.00           H  
ATOM      7  HB3 SER     1     -18.350  -3.522  -9.274  0.00-21.00           H  
ATOM      8  OG  SER     1     -17.115  -3.685 -10.945  0.00-21.00           O  
ATOM      9  HG  SER     1     -17.085  -3.421 -11.852  0.00-21.00           H  
ATOM     10  C   SER     1     -19.588  -4.762 -11.467  0.00-21.00           C  
ATOM     11  O   SER     1     -20.010  -5.514 -10.638  0.00-21.00           O  
ATOM     12  N   PRO     2     -19.203  -5.142 -12.684  0.00-21.00           N  
ATOM     13  CD  PRO     2     -18.670  -4.283 -13.733  0.00-21.00           C  
ATOM     14  HD2 PRO     2     -19.506  -3.748 -14.252  0.00-21.00           H  
ATOM     15  HD3 PRO     2     -18.010  -3.478 -13.359  0.00-21.00           H  
ATOM     16  CG  PRO     2     -18.015  -5.275 -14.716  0.00-21.00           C  
ATOM     17  HG2 PRO     2     -17.907  -4.903 -15.689  0.00-21.00           H  
ATOM     18  HG3 PRO     2     -17.030  -5.570 -14.273  0.00-21.00           H  
ATOM     19  CB  PRO     2     -18.995  -6.442 -14.645  0.00-21.00           C  
ATOM     20  HB2 PRO     2     -19.919  -6.251 -15.190  0.00-21.00           H  
ATOM     21  HB3 PRO     2     -18.468  -7.333 -15.042  0.00-21.00           H  
ATOM     22  CA  PRO     2     -19.253  -6.522 -13.084  0.00-21.00           C  
ATOM     23  HA  PRO     2     -20.219  -6.925 -13.005  0.00-21.00           H  
ATOM     24  C   PRO     2     -18.276  -7.354 -12.369  0.00-21.00           C  
ATOM     25  O   PRO     2     -18.272  -8.602 -12.449  0.00-21.00           O  
ATOM     26  N   TYR     3     -17.338  -6.753 -11.641  0.00-21.00           N  
ATOM     27  H   TYR     3     -17.279  -5.750 -11.726  0.00-21.00           H  
ATOM     28  CA  TYR     3     -16.330  -7.510 -10.899  0.00-21.00           C  
ATOM     29  HA  TYR     3     -16.429  -8.565 -11.074  0.00-21.00           H  
ATOM     30  CB  TYR     3     -14.929  -7.095 -11.448  0.00-21.00           C  
ATOM     31  HB2 TYR     3     -14.195  -7.725 -10.863  0.00-21.00           H  
ATOM     32  HB3 TYR     3     -14.690  -6.005 -11.284  0.00-21.00           H  
ATOM     33  CG  TYR     3     -14.773  -7.351 -12.910  0.00-21.00           C  
ATOM     34  CD1 TYR     3     -14.680  -8.635 -13.409  0.00-21.00           C  
ATOM     35  HD1 TYR     3     -14.846  -9.526 -12.764  0.00-21.00           H  
ATOM     36  CE1 TYR     3     -14.666  -8.893 -14.747  0.00-21.00           C  
ATOM     37  HE1 TYR     3     -14.937  -9.847 -15.125  0.00-21.00           H  
ATOM     38  CZ  TYR     3     -14.553  -7.833 -15.640  0.00-21.00           C  
ATOM     39  OH  TYR     3     -14.470  -8.072 -16.930  0.00-21.00           O  
ATOM     40  HH  TYR     3     -14.145  -7.328 -17.389  0.00-21.00           H  
ATOM     41  CE2 TYR     3     -14.693  -6.510 -15.173  0.00-21.00           C  
ATOM     42  HE2 TYR     3     -14.975  -5.726 -15.847  0.00-21.00           H  
ATOM     43  CD2 TYR     3     -14.750  -6.301 -13.793  0.00-21.00           C  
ATOM     44  HD2 TYR     3     -14.858  -5.276 -13.426  0.00-21.00           H  
ATOM     45  C   TYR     3     -16.369  -7.072  -9.399  0.00-21.00           C  
ATOM     46  O   TYR     3     -15.449  -7.270  -8.668  0.00-21.00           O  
ATOM     47  N   GLY     4     -17.561  -6.528  -9.006  0.00-21.00           N  
ATOM     48  H   GLY     4     -18.310  -6.469  -9.650  0.00-21.00           H  
ATOM     49  CA  GLY     4     -17.786  -6.120  -7.623  0.00-21.00           C  
ATOM     50  HA2 GLY     4     -18.543  -5.370  -7.621  0.00-21.00           H  
ATOM     51  HA3 GLY     4     -16.863  -5.632  -7.260  0.00-21.00           H  
ATOM     52  C   GLY     4     -18.019  -7.240  -6.697  0.00-21.00           C  
ATOM     53  O   GLY     4     -18.066  -8.391  -7.078  0.00-21.00           O  
ATOM     54  N   PRO     5     -18.250  -7.012  -5.450  0.00-21.00           N  
ATOM     55  CD  PRO     5     -18.319  -5.661  -4.830  0.00-21.00           C  
ATOM     56  HD2 PRO     5     -18.781  -4.867  -5.414  0.00-21.00           H  
ATOM     57  HD3 PRO     5     -17.367  -5.351  -4.492  0.00-21.00           H  
ATOM     58  CG  PRO     5     -19.085  -5.892  -3.545  0.00-21.00           C  
ATOM     59  HG2 PRO     5     -20.202  -5.791  -3.744  0.00-21.00           H  
ATOM     60  HG3 PRO     5     -18.797  -5.186  -2.748  0.00-21.00           H  
ATOM     61  CB  PRO     5     -18.665  -7.259  -3.168  0.00-21.00           C  
ATOM     62  HB2 PRO     5     -19.394  -7.619  -2.412  0.00-21.00           H  
ATOM     63  HB3 PRO     5     -17.660  -7.121  -2.837  0.00-21.00           H  
ATOM     64  CA  PRO     5     -18.672  -8.009  -4.507  0.00-21.00           C  
ATOM     65  HA  PRO     5     -17.889  -8.742  -4.352  0.00-21.00           H  
ATOM     66  C   PRO     5     -20.031  -8.672  -4.746  0.00-21.00           C  
ATOM     67  O   PRO     5     -20.240  -9.869  -4.422  0.00-21.00           O  
ATOM     68  N   GLH     6     -21.002  -7.940  -5.342  0.00-21.00           N  
ATOM     69  H   GLH     6     -20.728  -7.054  -5.748  0.00-21.00           H  
ATOM     70  CA  GLH     6     -22.275  -8.537  -5.707  0.00-21.00           C  
ATOM     71  HA  GLH     6     -22.775  -8.955  -4.801  0.00-21.00           H  
ATOM     72  CB  GLH     6     -23.203  -7.494  -6.250  0.00-21.00           C  
ATOM     73  HB2 GLH     6     -24.167  -7.839  -6.627  0.00-21.00           H  
ATOM     74  HB3 GLH     6     -22.792  -6.977  -7.098  0.00-21.00           H  
ATOM     75  CG  GLH     6     -23.583  -6.308  -5.254  0.00-21.00           C  
ATOM     76  HG2 GLH     6     -24.007  -6.594  -4.276  0.00-21.00           H  
ATOM     77  HG3 GLH     6     -24.277  -5.696  -5.737  0.00-21.00           H  
ATOM     78  CD  GLH     6     -22.358  -5.439  -4.976  0.00-21.00           C  
ATOM     79  OE1 GLH     6     -21.671  -4.934  -6.033  0.00-21.00           O  
ATOM     80  OE2 GLH     6     -22.112  -5.141  -3.798  0.00-21.00           O  
ATOM     81  HE1 GLH     6     -21.351  -4.021  -5.976  0.00-21.00           H  
ATOM     82  C   GLH     6     -22.160  -9.647  -6.731  0.00-21.00           C  
ATOM     83  O   GLH     6     -22.731 -10.722  -6.540  0.00-21.00           O  
ATOM     84  N   ALA     7     -21.434  -9.332  -7.809  0.00-21.00           N  
ATOM     85  H   ALA     7     -21.260  -8.363  -7.949  0.00-21.00           H  
ATOM     86  CA  ALA     7     -21.196 -10.210  -8.945  0.00-21.00           C  
ATOM     87  HA  ALA     7     -22.159 -10.575  -9.268  0.00-21.00           H  
ATOM     88  CB  ALA     7     -20.447  -9.533 -10.074  0.00-21.00           C  
ATOM     89  HB1 ALA     7     -20.540  -8.459 -10.089  0.00-21.00           H  
ATOM     90  HB2 ALA     7     -19.377  -9.731 -10.001  0.00-21.00           H  
ATOM     91  HB3 ALA     7     -20.836  -9.944 -11.011  0.00-21.00           H  
ATOM     92  C   ALA     7     -20.436 -11.480  -8.455  0.00-21.00           C  
ATOM     93  O   ALA     7     -20.743 -12.590  -8.805  0.00-21.00           O  
ATOM     94  N   ARG     8     -19.368 -11.291  -7.643  0.00-21.00           N  
ATOM     95  H   ARG     8     -19.207 -10.377  -7.255  0.00-21.00           H  
ATOM     96  CA  ARG     8     -18.575 -12.311  -7.041  0.00-21.00           C  
ATOM     97  HA  ARG     8     -18.147 -12.867  -7.843  0.00-21.00           H  
ATOM     98  CB  ARG     8     -17.483 -11.607  -6.191  0.00-21.00           C  
ATOM     99  HB2 ARG     8     -17.052 -12.392  -5.634  0.00-21.00           H  
ATOM    100  HB3 ARG     8     -17.848 -10.975  -5.383  0.00-21.00           H  
ATOM    101  CG  ARG     8     -16.427 -10.834  -7.004  0.00-21.00           C  
ATOM    102  HG2 ARG     8     -15.898 -11.429  -7.769  0.00-21.00           H  
ATOM    103  HG3 ARG     8     -16.887 -10.077  -7.598  0.00-21.00           H  
ATOM    104  CD  ARG     8     -15.386 -10.147  -6.110  0.00-21.00           C  
ATOM    105  HD2 ARG     8     -15.888  -9.266  -5.669  0.00-21.00           H  
ATOM    106  HD3 ARG     8     -15.001 -10.760  -5.286  0.00-21.00           H  
ATOM    107  NE  ARG     8     -14.333  -9.540  -6.853  0.00-21.00           N  
ATOM    108  HE  ARG     8     -14.486  -8.586  -7.120  0.00-21.00           H  
ATOM    109  CZ  ARG     8     -13.242 -10.162  -7.185  0.00-21.00           C  
ATOM    110  NH1 ARG     8     -12.990 -11.410  -6.782  0.00-21.00           N  
ATOM    111 HH11 ARG     8     -13.602 -11.953  -6.196  0.00-21.00           H  
ATOM    112 HH12 ARG     8     -11.988 -11.766  -6.709  0.00-21.00           H  
ATOM    113  NH2 ARG     8     -12.300  -9.557  -7.859  0.00-21.00           N  
ATOM    114 HH21 ARG     8     -11.485 -10.157  -8.273  0.00-21.00           H  
ATOM    115 HH22 ARG     8     -12.105  -8.549  -7.744  0.00-21.00           H  
ATOM    116  C   ARG     8     -19.418 -13.255  -6.226  0.00-21.00           C  
ATOM    117  O   ARG     8     -19.235 -14.468  -6.227  0.00-21.00           O  
ATOM    118  N   ALA     9     -20.335 -12.652  -5.419  0.00-21.00           N  
ATOM    119  H   ALA     9     -20.659 -11.686  -5.691  0.00-21.00           H  
ATOM    120  CA  ALA     9     -21.212 -13.441  -4.509  0.00-21.00           C  
ATOM    121  HA  ALA     9     -20.503 -14.015  -3.852  0.00-21.00           H  
ATOM    122  CB  ALA     9     -21.976 -12.546  -3.583  0.00-21.00           C  
ATOM    123  HB1 ALA     9     -21.265 -11.746  -3.187  0.00-21.00           H  
ATOM    124  HB2 ALA     9     -22.400 -13.058  -2.698  0.00-21.00           H  
ATOM    125  HB3 ALA     9     -22.768 -12.087  -4.143  0.00-21.00           H  
ATOM    126  C   ALA     9     -22.122 -14.345  -5.420  0.00-21.00           C  
ATOM    127  O   ALA     9     -22.427 -15.446  -5.028  0.00-21.00           O  
ATOM    128  N   GLH    10     -22.664 -13.789  -6.534  0.00-21.00           N  
ATOM    129  H   GLH    10     -22.275 -12.860  -6.894  0.00-21.00           H  
ATOM    130  CA  GLH    10     -23.564 -14.511  -7.396  0.00-21.00           C  
ATOM    131  HA  GLH    10     -24.389 -14.802  -6.772  0.00-21.00           H  
ATOM    132  CB  GLH    10     -24.178 -13.538  -8.375  0.00-21.00           C  
ATOM    133  HB2 GLH    10     -23.435 -13.038  -8.929  0.00-21.00           H  
ATOM    134  HB3 GLH    10     -24.677 -12.772  -7.793  0.00-21.00           H  
ATOM    135  CG  GLH    10     -25.188 -14.134  -9.354  0.00-21.00           C  
ATOM    136  HG2 GLH    10     -24.653 -14.882  -9.937  0.00-21.00           H  
ATOM    137  HG3 GLH    10     -25.501 -13.322 -10.028  0.00-21.00           H  
ATOM    138  CD  GLH    10     -26.349 -14.846  -8.688  0.00-21.00           C  
ATOM    139  OE1 GLH    10     -26.769 -14.329  -7.487  0.00-21.00           O  
ATOM    140  OE2 GLH    10     -26.907 -15.729  -9.278  0.00-21.00           O  
ATOM    141  HE1 GLH    10     -26.129 -14.344  -6.813  0.00-21.00           H  
ATOM    142  C   GLH    10     -22.845 -15.693  -8.083  0.00-21.00           C  
ATOM    143  O   GLH    10     -23.429 -16.817  -8.160  0.00-21.00           O  
ATOM    144  N   LEU    11     -21.607 -15.435  -8.617  0.00-21.00           N  
ATOM    145  H   LEU    11     -21.140 -14.544  -8.591  0.00-21.00           H  
ATOM    146  CA  LEU    11     -20.841 -16.522  -9.248  0.00-21.00           C  
ATOM    147  HA  LEU    11     -21.370 -16.798 -10.141  0.00-21.00           H  
ATOM    148  CB  LEU    11     -19.501 -15.852  -9.680  0.00-21.00           C  
ATOM    149  HB2 LEU    11     -19.104 -15.222  -8.852  0.00-21.00           H  
ATOM    150  HB3 LEU    11     -19.791 -15.195 -10.454  0.00-21.00           H  
ATOM    151  CG  LEU    11     -18.421 -16.742 -10.353  0.00-21.00           C  
ATOM    152  HG  LEU    11     -18.156 -17.532  -9.655  0.00-21.00           H  
ATOM    153  CD1 LEU    11     -18.962 -17.407 -11.598  0.00-21.00           C  
ATOM    154 HD11 LEU    11     -18.628 -16.900 -12.465  0.00-21.00           H  
ATOM    155 HD12 LEU    11     -18.747 -18.438 -11.662  0.00-21.00           H  
ATOM    156 HD13 LEU    11     -20.075 -17.407 -11.573  0.00-21.00           H  
ATOM    157  CD2 LEU    11     -17.100 -15.953 -10.756  0.00-21.00           C  
ATOM    158 HD21 LEU    11     -16.596 -15.601  -9.866  0.00-21.00           H  
ATOM    159 HD22 LEU    11     -17.329 -15.191 -11.497  0.00-21.00           H  
ATOM    160 HD23 LEU    11     -16.496 -16.692 -11.299  0.00-21.00           H  
ATOM    161  C   LEU    11     -20.668 -17.650  -8.211  0.00-21.00           C  
ATOM    162  O   LEU    11     -21.096 -18.806  -8.463  0.00-21.00           O  
ATOM    163  N   SER    12     -20.137 -17.283  -6.981  0.00-21.00           N  
ATOM    164  H   SER    12     -19.903 -16.314  -6.836  0.00-21.00           H  
ATOM    165  CA  SER    12     -19.897 -18.263  -5.936  0.00-21.00           C  
ATOM    166  HA  SER    12     -19.173 -19.032  -6.182  0.00-21.00           H  
ATOM    167  CB  SER    12     -19.422 -17.485  -4.685  0.00-21.00           C  
ATOM    168  HB2 SER    12     -20.143 -16.897  -4.267  0.00-21.00           H  
ATOM    169  HB3 SER    12     -18.558 -16.826  -4.988  0.00-21.00           H  
ATOM    170  OG  SER    12     -19.020 -18.439  -3.699  0.00-21.00           O  
ATOM    171  HG  SER    12     -18.490 -17.980  -3.015  0.00-21.00           H  
ATOM    172  C   SER    12     -21.191 -19.003  -5.500  0.00-21.00           C  
ATOM    173  O   SER    12     -21.160 -20.240  -5.399  0.00-21.00           O  
ATOM    174  N   SER    13     -22.354 -18.323  -5.492  0.00-21.00           N  
ATOM    175  H   SER    13     -22.289 -17.322  -5.629  0.00-21.00           H  
ATOM    176  CA  SER    13     -23.662 -19.005  -5.354  0.00-21.00           C  
ATOM    177  HA  SER    13     -23.727 -19.469  -4.366  0.00-21.00           H  
ATOM    178  CB  SER    13     -24.773 -17.908  -5.375  0.00-21.00           C  
ATOM    179  HB2 SER    13     -24.752 -17.218  -4.525  0.00-21.00           H  
ATOM    180  HB3 SER    13     -24.722 -17.343  -6.271  0.00-21.00           H  
ATOM    181  OG  SER    13     -26.033 -18.603  -5.435  0.00-21.00           O  
ATOM    182  HG  SER    13     -25.981 -19.451  -5.011  0.00-21.00           H  
ATOM    183  C   SER    13     -23.991 -20.029  -6.424  0.00-21.00           C  
ATOM    184  O   SER    13     -24.320 -21.168  -6.052  0.00-21.00           O  
ATOM    185  N   ARN    14     -23.870 -19.704  -7.689  0.00-21.00           N  
ATOM    186  H   ARN    14     -23.386 -18.883  -7.910  0.00-21.00           H  
ATOM    187  CA  ARN    14     -24.134 -20.632  -8.763  0.00-21.00           C  
ATOM    188  HA  ARN    14     -25.172 -21.013  -8.586  0.00-21.00           H  
ATOM    189  CB  ARN    14     -24.000 -19.928 -10.189  0.00-21.00           C  
ATOM    190  HB2 ARN    14     -22.976 -19.577 -10.346  0.00-21.00           H  
ATOM    191  HB3 ARN    14     -24.228 -20.618 -11.028  0.00-21.00           H  
ATOM    192  CG  ARN    14     -24.986 -18.731 -10.301  0.00-21.00           C  
ATOM    193  HG2 ARN    14     -26.021 -19.060 -10.046  0.00-21.00           H  
ATOM    194  HG3 ARN    14     -24.722 -17.971  -9.577  0.00-21.00           H  
ATOM    195  CD  ARN    14     -24.963 -18.094 -11.651  0.00-21.00           C  
ATOM    196  HD2 ARN    14     -23.945 -17.778 -11.908  0.00-21.00           H  
ATOM    197  HD3 ARN    14     -25.348 -18.761 -12.430  0.00-21.00           H  
ATOM    198  NE  ARN    14     -25.780 -16.944 -11.619  0.00-21.00           N  
ATOM    199  HE  ARN    14     -25.615 -16.321 -10.846  0.00-21.00           H  
ATOM    200  CZ  ARN    14     -25.965 -16.097 -12.773  0.00-21.00           C  
ATOM    201  NH1 ARN    14     -25.478 -16.425 -13.910  0.00-21.00           N  
ATOM    202 HH11 ARN    14     -25.705 -15.695 -14.512  0.00-21.00           H  
ATOM    203  NH2 ARN    14     -26.795 -14.995 -12.553  0.00-21.00           N  
ATOM    204 HH21 ARN    14     -26.823 -14.706 -11.564  0.00-21.00           H  
ATOM    205 HH22 ARN    14     -27.717 -15.271 -12.834  0.00-21.00           H  
ATOM    206  C   ARN    14     -23.189 -21.848  -8.711  0.00-21.00           C  
ATOM    207  O   ARN    14     -23.675 -22.993  -8.882  0.00-21.00           O  
ATOM    208  N   LEU    15     -21.903 -21.571  -8.571  0.00-21.00           N  
ATOM    209  H   LEU    15     -21.558 -20.586  -8.524  0.00-21.00           H  
ATOM    210  CA  LEU    15     -20.830 -22.554  -8.487  0.00-21.00           C  
ATOM    211  HA  LEU    15     -20.980 -23.123  -9.327  0.00-21.00           H  
ATOM    212  CB  LEU    15     -19.455 -21.773  -8.504  0.00-21.00           C  
ATOM    213  HB2 LEU    15     -18.671 -22.270  -8.000  0.00-21.00           H  
ATOM    214  HB3 LEU    15     -19.610 -21.110  -7.653  0.00-21.00           H  
ATOM    215  CG  LEU    15     -19.008 -21.031  -9.817  0.00-21.00           C  
ATOM    216  HG  LEU    15     -19.645 -20.127  -9.840  0.00-21.00           H  
ATOM    217  CD1 LEU    15     -17.568 -20.525  -9.770  0.00-21.00           C  
ATOM    218 HD11 LEU    15     -17.505 -19.609  -9.114  0.00-21.00           H  
ATOM    219 HD12 LEU    15     -17.146 -20.381 -10.736  0.00-21.00           H  
ATOM    220 HD13 LEU    15     -16.918 -21.230  -9.281  0.00-21.00           H  
ATOM    221  CD2 LEU    15     -19.386 -21.903 -11.094  0.00-21.00           C  
ATOM    222 HD21 LEU    15     -18.763 -21.491 -11.912  0.00-21.00           H  
ATOM    223 HD22 LEU    15     -19.087 -22.964 -11.049  0.00-21.00           H  
ATOM    224 HD23 LEU    15     -20.319 -21.817 -11.586  0.00-21.00           H  
ATOM    225  C   LEU    15     -20.979 -23.488  -7.249  0.00-21.00           C  
ATOM    226  O   LEU    15     -20.569 -24.608  -7.395  0.00-21.00           O  
ATOM    227  N   THR    16     -21.329 -22.956  -6.067  0.00-21.00           N  
ATOM    228  H   THR    16     -21.512 -21.967  -6.005  0.00-21.00           H  
ATOM    229  CA  THR    16     -21.841 -23.759  -4.961  0.00-21.00           C  
ATOM    230  HA  THR    16     -20.954 -24.317  -4.643  0.00-21.00           H  
ATOM    231  CB  THR    16     -22.264 -22.874  -3.723  0.00-21.00           C  
ATOM    232  HB  THR    16     -23.041 -22.144  -4.049  0.00-21.00           H  
ATOM    233  CG2 THR    16     -22.805 -23.676  -2.503  0.00-21.00           C  
ATOM    234 HG21 THR    16     -22.055 -24.260  -1.973  0.00-21.00           H  
ATOM    235 HG22 THR    16     -23.649 -24.242  -2.819  0.00-21.00           H  
ATOM    236 HG23 THR    16     -23.194 -22.976  -1.801  0.00-21.00           H  
ATOM    237  OG1 THR    16     -21.177 -22.092  -3.280  0.00-21.00           O  
ATOM    238  HG1 THR    16     -21.103 -21.435  -3.961  0.00-21.00           H  
ATOM    239  C   THR    16     -22.946 -24.811  -5.267  0.00-21.00           C  
ATOM    240  O   THR    16     -22.760 -25.983  -4.918  0.00-21.00           O  
ATOM    241  N   THR    17     -24.018 -24.414  -5.957  0.00-21.00           N  
ATOM    242  H   THR    17     -23.982 -23.498  -6.444  0.00-21.00           H  
ATOM    243  CA  THR    17     -25.106 -25.314  -6.398  0.00-21.00           C  
ATOM    244  HA  THR    17     -25.483 -25.806  -5.555  0.00-21.00           H  
ATOM    245  CB  THR    17     -26.222 -24.487  -7.031  0.00-21.00           C  
ATOM    246  HB  THR    17     -25.927 -24.042  -7.986  0.00-21.00           H  
ATOM    247  CG2 THR    17     -27.532 -25.285  -7.306  0.00-21.00           C  
ATOM    248 HG21 THR    17     -28.055 -25.487  -6.400  0.00-21.00           H  
ATOM    249 HG22 THR    17     -27.291 -26.206  -7.841  0.00-21.00           H  
ATOM    250 HG23 THR    17     -28.177 -24.701  -7.978  0.00-21.00           H  
ATOM    251  OG1 THR    17     -26.634 -23.438  -6.097  0.00-21.00           O  
ATOM    252  HG1 THR    17     -25.816 -22.970  -5.830  0.00-21.00           H  
ATOM    253  C   THR    17     -24.620 -26.484  -7.254  0.00-21.00           C  
ATOM    254  O   THR    17     -25.067 -27.600  -7.017  0.00-21.00           O  
ATOM    255  N   LEU    18     -23.779 -26.186  -8.263  0.00-21.00           N  
ATOM    256  H   LEU    18     -23.528 -25.228  -8.304  0.00-21.00           H  
ATOM    257  CA  LEU    18     -23.085 -27.138  -9.127  0.00-21.00           C  
ATOM    258  HA  LEU    18     -23.834 -27.893  -9.429  0.00-21.00           H  
ATOM    259  CB  LEU    18     -22.371 -26.450 -10.313  0.00-21.00           C  
ATOM    260  HB2 LEU    18     -21.627 -27.077 -10.710  0.00-21.00           H  
ATOM    261  HB3 LEU    18     -21.892 -25.738  -9.711  0.00-21.00           H  
ATOM    262  CG  LEU    18     -23.297 -26.009 -11.340  0.00-21.00           C  
ATOM    263  HG  LEU    18     -24.106 -25.361 -10.862  0.00-21.00           H  
ATOM    264  CD1 LEU    18     -22.489 -24.899 -12.141  0.00-21.00           C  
ATOM    265 HD11 LEU    18     -22.336 -24.004 -11.452  0.00-21.00           H  
ATOM    266 HD12 LEU    18     -21.506 -25.319 -12.486  0.00-21.00           H  
ATOM    267 HD13 LEU    18     -22.964 -24.591 -13.058  0.00-21.00           H  
ATOM    268  CD2 LEU    18     -23.796 -27.041 -12.328  0.00-21.00           C  
ATOM    269 HD21 LEU    18     -24.067 -27.988 -11.926  0.00-21.00           H  
ATOM    270 HD22 LEU    18     -23.002 -27.111 -13.118  0.00-21.00           H  
ATOM    271 HD23 LEU    18     -24.672 -26.750 -12.880  0.00-21.00           H  
ATOM    272  C   LEU    18     -22.133 -28.029  -8.378  0.00-21.00           C  
ATOM    273  O   LEU    18     -22.119 -29.235  -8.643  0.00-21.00           O  
ATOM    274  N   ARG    19     -21.359 -27.493  -7.457  0.00-21.00           N  
ATOM    275  H   ARG    19     -21.484 -26.494  -7.247  0.00-21.00           H  
ATOM    276  CA  ARG    19     -20.561 -28.222  -6.492  0.00-21.00           C  
ATOM    277  HA  ARG    19     -19.818 -28.804  -7.148  0.00-21.00           H  
ATOM    278  CB  ARG    19     -19.627 -27.341  -5.600  0.00-21.00           C  
ATOM    279  HB2 ARG    19     -20.281 -26.756  -4.938  0.00-21.00           H  
ATOM    280  HB3 ARG    19     -19.219 -26.593  -6.182  0.00-21.00           H  
ATOM    281  CG  ARG    19     -18.540 -28.053  -4.784  0.00-21.00           C  
ATOM    282  HG2 ARG    19     -19.057 -28.561  -4.030  0.00-21.00           H  
ATOM    283  HG3 ARG    19     -17.922 -28.835  -5.274  0.00-21.00           H  
ATOM    284  CD  ARG    19     -17.584 -27.036  -4.220  0.00-21.00           C  
ATOM    285  HD2 ARG    19     -18.248 -26.309  -3.761  0.00-21.00           H  
ATOM    286  HD3 ARG    19     -17.114 -26.553  -5.092  0.00-21.00           H  
ATOM    287  NE  ARG    19     -16.553 -27.557  -3.239  0.00-21.00           N  
ATOM    288  HE  ARG    19     -15.544 -27.555  -3.605  0.00-21.00           H  
ATOM    289  CZ  ARG    19     -16.823 -28.046  -2.035  0.00-21.00           C  
ATOM    290  NH1 ARG    19     -18.108 -28.062  -1.621  0.00-21.00           N  
ATOM    291 HH11 ARG    19     -18.897 -27.703  -2.170  0.00-21.00           H  
ATOM    292 HH12 ARG    19     -18.417 -28.550  -0.777  0.00-21.00           H  
ATOM    293  NH2 ARG    19     -15.821 -28.409  -1.257  0.00-21.00           N  
ATOM    294 HH21 ARG    19     -16.030 -28.633  -0.244  0.00-21.00           H  
ATOM    295 HH22 ARG    19     -14.811 -28.394  -1.402  0.00-21.00           H  
ATOM    296  C   ARG    19     -21.300 -29.237  -5.669  0.00-21.00           C  
ATOM    297  O   ARG    19     -20.717 -30.303  -5.384  0.00-21.00           O  
ATOM    298  N   ASN    20     -22.544 -29.011  -5.444  0.00-21.00           N  
ATOM    299  H   ASN    20     -22.827 -28.023  -5.458  0.00-21.00           H  
ATOM    300  CA  ASN    20     -23.401 -29.922  -4.596  0.00-21.00           C  
ATOM    301  HA  ASN    20     -22.769 -30.495  -3.878  0.00-21.00           H  
ATOM    302  CB  ASN    20     -24.415 -29.130  -3.718  0.00-21.00           C  
ATOM    303  HB2 ASN    20     -24.877 -28.445  -4.397  0.00-21.00           H  
ATOM    304  HB3 ASN    20     -25.274 -29.632  -3.264  0.00-21.00           H  
ATOM    305  CG  ASN    20     -23.669 -28.455  -2.594  0.00-21.00           C  
ATOM    306  OD1 ASN    20     -22.943 -29.043  -1.829  0.00-21.00           O  
ATOM    307  ND2 ASN    20     -24.084 -27.200  -2.446  0.00-21.00           N  
ATOM    308 HD21 ASN    20     -24.719 -26.801  -3.067  0.00-21.00           H  
ATOM    309 HD22 ASN    20     -23.894 -26.814  -1.518  0.00-21.00           H  
ATOM    310  C   ASN    20     -24.189 -30.961  -5.425  0.00-21.00           C  
ATOM    311  O   ASN    20     -24.408 -32.062  -5.007  0.00-21.00           O  
ATOM    312  N   THR    21     -24.627 -30.547  -6.628  0.00-21.00           N  
ATOM    313  H   THR    21     -24.427 -29.673  -7.063  0.00-21.00           H  
ATOM    314  CA  THR    21     -25.383 -31.449  -7.493  0.00-21.00           C  
ATOM    315  HA  THR    21     -26.128 -32.008  -6.908  0.00-21.00           H  
ATOM    316  CB  THR    21     -25.933 -30.646  -8.659  0.00-21.00           C  
ATOM    317  HB  THR    21     -25.179 -30.137  -9.322  0.00-21.00           H  
ATOM    318  CG2 THR    21     -26.740 -31.571  -9.600  0.00-21.00           C  
ATOM    319 HG21 THR    21     -27.547 -31.024 -10.142  0.00-21.00           H  
ATOM    320 HG22 THR    21     -26.137 -32.175 -10.209  0.00-21.00           H  
ATOM    321 HG23 THR    21     -27.122 -32.341  -9.034  0.00-21.00           H  
ATOM    322  OG1 THR    21     -26.892 -29.733  -8.033  0.00-21.00           O  
ATOM    323  HG1 THR    21     -26.440 -29.159  -7.375  0.00-21.00           H  
ATOM    324  C   THR    21     -24.409 -32.502  -8.073  0.00-21.00           C  
ATOM    325  O   THR    21     -24.638 -33.709  -7.984  0.00-21.00           O  
ATOM    326  N   LEU    22     -23.299 -32.074  -8.653  0.00-21.00           N  
ATOM    327  H   LEU    22     -23.020 -31.079  -8.634  0.00-21.00           H  
ATOM    328  CA  LEU    22     -22.268 -32.826  -9.363  0.00-21.00           C  
ATOM    329  HA  LEU    22     -22.692 -33.753  -9.828  0.00-21.00           H  
ATOM    330  CB  LEU    22     -21.726 -31.916 -10.530  0.00-21.00           C  
ATOM    331  HB2 LEU    22     -21.177 -32.659 -11.017  0.00-21.00           H  
ATOM    332  HB3 LEU    22     -21.120 -31.039 -10.174  0.00-21.00           H  
ATOM    333  CG  LEU    22     -22.868 -31.323 -11.538  0.00-21.00           C  
ATOM    334  HG  LEU    22     -23.621 -30.810 -10.898  0.00-21.00           H  
ATOM    335  CD1 LEU    22     -22.204 -30.315 -12.590  0.00-21.00           C  
ATOM    336 HD11 LEU    22     -21.439 -29.715 -12.300  0.00-21.00           H  
ATOM    337 HD12 LEU    22     -21.705 -30.921 -13.331  0.00-21.00           H  
ATOM    338 HD13 LEU    22     -22.959 -29.793 -13.168  0.00-21.00           H  
ATOM    339  CD2 LEU    22     -23.584 -32.553 -12.226  0.00-21.00           C  
ATOM    340 HD21 LEU    22     -24.405 -31.998 -12.785  0.00-21.00           H  
ATOM    341 HD22 LEU    22     -24.005 -33.244 -11.607  0.00-21.00           H  
ATOM    342 HD23 LEU    22     -22.869 -33.095 -12.918  0.00-21.00           H  
ATOM    343  C   LEU    22     -21.165 -33.343  -8.429  0.00-21.00           C  
ATOM    344  O   LEU    22     -19.961 -33.090  -8.654  0.00-21.00           O  
ATOM    345  N   ALA    23     -21.474 -34.181  -7.470  0.00-21.00           N  
ATOM    346  H   ALA    23     -22.452 -34.398  -7.276  0.00-21.00           H  
ATOM    347  CA  ALA    23     -20.592 -34.892  -6.497  0.00-21.00           C  
ATOM    348  HA  ALA    23     -19.523 -34.815  -6.761  0.00-21.00           H  
ATOM    349  CB  ALA    23     -20.558 -34.103  -5.156  0.00-21.00           C  
ATOM    350  HB1 ALA    23     -20.360 -34.670  -4.230  0.00-21.00           H  
ATOM    351  HB2 ALA    23     -19.808 -33.294  -5.234  0.00-21.00           H  
ATOM    352  HB3 ALA    23     -21.573 -33.792  -4.876  0.00-21.00           H  
ATOM    353  C   ALA    23     -21.271 -36.384  -6.321  0.00-21.00           C  
ATOM    354  O   ALA    23     -22.497 -36.560  -6.364  0.00-21.00           O  
ATOM    355  N   PRO    24     -20.406 -37.436  -6.250  0.00-21.00           N  
ATOM    356  CD  PRO    24     -18.978 -37.331  -6.013  0.00-21.00           C  
ATOM    357  HD2 PRO    24     -18.798 -36.926  -5.087  0.00-21.00           H  
ATOM    358  HD3 PRO    24     -18.538 -36.807  -6.860  0.00-21.00           H  
ATOM    359  CG  PRO    24     -18.349 -38.810  -6.087  0.00-21.00           C  
ATOM    360  HG2 PRO    24     -18.072 -39.109  -5.035  0.00-21.00           H  
ATOM    361  HG3 PRO    24     -17.444 -38.901  -6.664  0.00-21.00           H  
ATOM    362  CB  PRO    24     -19.455 -39.598  -6.739  0.00-21.00           C  
ATOM    363  HB2 PRO    24     -19.278 -39.527  -7.798  0.00-21.00           H  
ATOM    364  HB3 PRO    24     -19.438 -40.583  -6.440  0.00-21.00           H  
ATOM    365  CA  PRO    24     -20.766 -38.804  -6.495  0.00-21.00           C  
ATOM    366  HA  PRO    24     -21.314 -38.741  -7.382  0.00-21.00           H  
ATOM    367  C   PRO    24     -21.645 -39.336  -5.313  0.00-21.00           C  
ATOM    368  O   PRO    24     -21.360 -39.168  -4.101  0.00-21.00           O  
ATOM    369  N   ALA    25     -22.677 -40.124  -5.719  0.00-21.00           N  
ATOM    370  H   ALA    25     -22.615 -40.402  -6.698  0.00-21.00           H  
ATOM    371  CA  ALA    25     -23.359 -41.058  -4.887  0.00-21.00           C  
ATOM    372  HA  ALA    25     -23.222 -40.720  -3.910  0.00-21.00           H  
ATOM    373  CB  ALA    25     -24.860 -41.140  -5.318  0.00-21.00           C  
ATOM    374  HB1 ALA    25     -25.262 -40.204  -5.689  0.00-21.00           H  
ATOM    375  HB2 ALA    25     -25.386 -41.237  -4.409  0.00-21.00           H  
ATOM    376  HB3 ALA    25     -25.188 -41.950  -6.026  0.00-21.00           H  
ATOM    377  C   ALA    25     -22.687 -42.470  -5.020  0.00-21.00           C  
ATOM    378  O   ALA    25     -21.732 -42.616  -5.804  0.00-21.00           O  
ATOM    379  N   THR    26     -23.303 -43.421  -4.349  0.00-21.00           N  
ATOM    380  H   THR    26     -24.174 -43.257  -3.793  0.00-21.00           H  
ATOM    381  CA  THR    26     -22.771 -44.790  -4.418  0.00-21.00           C  
ATOM    382  HA  THR    26     -21.702 -44.795  -4.197  0.00-21.00           H  
ATOM    383  CB  THR    26     -23.469 -45.699  -3.329  0.00-21.00           C  
ATOM    384  HB  THR    26     -24.551 -45.682  -3.479  0.00-21.00           H  
ATOM    385  CG2 THR    26     -23.016 -47.118  -3.361  0.00-21.00           C  
ATOM    386 HG21 THR    26     -22.619 -47.420  -2.373  0.00-21.00           H  
ATOM    387 HG22 THR    26     -22.218 -47.222  -4.093  0.00-21.00           H  
ATOM    388 HG23 THR    26     -23.830 -47.847  -3.587  0.00-21.00           H  
ATOM    389  OG1 THR    26     -23.305 -45.157  -2.040  0.00-21.00           O  
ATOM    390  HG1 THR    26     -22.743 -44.353  -2.168  0.00-21.00           H  
ATOM    391  C   THR    26     -23.028 -45.447  -5.826  0.00-21.00           C  
ATOM    392  O   THR    26     -24.181 -45.361  -6.263  0.00-21.00           O  
ATOM    393  N   ASN    27     -22.005 -46.088  -6.435  0.00-21.00           N  
ATOM    394  H   ASN    27     -21.080 -46.119  -5.989  0.00-21.00           H  
ATOM    395  CA  ASN    27     -22.122 -46.544  -7.787  0.00-21.00           C  
ATOM    396  HA  ASN    27     -21.187 -46.751  -8.257  0.00-21.00           H  
ATOM    397  CB  ASN    27     -22.888 -47.857  -7.718  0.00-21.00           C  
ATOM    398  HB2 ASN    27     -22.628 -48.492  -6.814  0.00-21.00           H  
ATOM    399  HB3 ASN    27     -23.863 -47.568  -7.593  0.00-21.00           H  
ATOM    400  CG  ASN    27     -22.750 -48.671  -8.958  0.00-21.00           C  
ATOM    401  OD1 ASN    27     -23.438 -49.745  -9.109  0.00-21.00           O  
ATOM    402  ND2 ASN    27     -21.901 -48.242  -9.875  0.00-21.00           N  
ATOM    403 HD21 ASN    27     -22.137 -47.393 -10.389  0.00-21.00           H  
ATOM    404 HD22 ASN    27     -21.280 -48.956 -10.218  0.00-21.00           H  
ATOM    405  C   ASN    27     -22.815 -45.567  -8.691  0.00-21.00           C  
ATOM    406  O   ASN    27     -23.633 -46.001  -9.494  0.00-21.00           O  
ATOM    407  N   ASH    28     -22.495 -44.295  -8.521  0.00-21.00           N  
ATOM    408  H   ASH    28     -21.612 -44.119  -8.050  0.00-21.00           H  
ATOM    409  CA  ASH    28     -22.942 -43.217  -9.372  0.00-21.00           C  
ATOM    410  HA  ASH    28     -23.991 -43.255  -9.092  0.00-21.00           H  
ATOM    411  CB  ASH    28     -22.395 -41.837  -8.927  0.00-21.00           C  
ATOM    412  HB2 ASH    28     -21.346 -41.681  -9.341  0.00-21.00           H  
ATOM    413  HB3 ASH    28     -22.409 -41.809  -7.841  0.00-21.00           H  
ATOM    414  CG  ASH    28     -23.279 -40.694  -9.438  0.00-21.00           C  
ATOM    415  OD1 ASH    28     -23.991 -40.879 -10.590  0.00-21.00           O  
ATOM    416  OD2 ASH    28     -23.362 -39.628  -8.786  0.00-21.00           O  
ATOM    417  HD1 ASH    28     -24.718 -40.288 -10.548  0.00-21.00           H  
ATOM    418  C   ASH    28     -22.697 -43.490 -10.857  0.00-21.00           C  
ATOM    419  O   ASH    28     -21.553 -43.334 -11.306  0.00-21.00           O  
ATOM    420  N   PRO    29     -23.772 -43.579 -11.687  0.00-21.00           N  
ATOM    421  CD  PRO    29     -25.200 -43.528 -11.328  0.00-21.00           C  
ATOM    422  HD2 PRO    29     -25.452 -42.684 -10.699  0.00-21.00           H  
ATOM    423  HD3 PRO    29     -25.461 -44.430 -10.866  0.00-21.00           H  
ATOM    424  CG  PRO    29     -25.921 -43.427 -12.634  0.00-21.00           C  
ATOM    425  HG2 PRO    29     -25.948 -42.348 -12.962  0.00-21.00           H  
ATOM    426  HG3 PRO    29     -26.979 -43.777 -12.637  0.00-21.00           H  
ATOM    427  CB  PRO    29     -24.985 -44.138 -13.616  0.00-21.00           C  
ATOM    428  HB2 PRO    29     -25.243 -45.194 -13.607  0.00-21.00           H  
ATOM    429  HB3 PRO    29     -25.250 -43.782 -14.633  0.00-21.00           H  
ATOM    430  CA  PRO    29     -23.582 -43.905 -13.119  0.00-21.00           C  
ATOM    431  HA  PRO    29     -22.969 -44.811 -13.263  0.00-21.00           H  
ATOM    432  C   PRO    29     -22.911 -42.804 -13.957  0.00-21.00           C  
ATOM    433  O   PRO    29     -22.326 -43.042 -15.042  0.00-21.00           O  
ATOM    434  N   ARN    30     -22.851 -41.638 -13.363  0.00-21.00           N  
ATOM    435  H   ARN    30     -23.297 -41.590 -12.484  0.00-21.00           H  
ATOM    436  CA  ARN    30     -22.241 -40.462 -13.926  0.00-21.00           C  
ATOM    437  HA  ARN    30     -22.588 -40.400 -14.973  0.00-21.00           H  
ATOM    438  CB  ARN    30     -22.741 -39.201 -13.180  0.00-21.00           C  
ATOM    439  HB2 ARN    30     -22.162 -38.363 -13.559  0.00-21.00           H  
ATOM    440  HB3 ARN    30     -22.541 -39.279 -12.114  0.00-21.00           H  
ATOM    441  CG  ARN    30     -24.237 -38.878 -13.320  0.00-21.00           C  
ATOM    442  HG2 ARN    30     -24.300 -38.613 -14.441  0.00-21.00           H  
ATOM    443  HG3 ARN    30     -24.822 -39.721 -13.039  0.00-21.00           H  
ATOM    444  CD  ARN    30     -24.603 -37.536 -12.568  0.00-21.00           C  
ATOM    445  HD2 ARN    30     -24.035 -36.661 -12.983  0.00-21.00           H  
ATOM    446  HD3 ARN    30     -25.705 -37.390 -12.615  0.00-21.00           H  
ATOM    447  NE  ARN    30     -24.218 -37.534 -11.163  0.00-21.00           N  
ATOM    448  HE  ARN    30     -24.622 -38.428 -10.742  0.00-21.00           H  
ATOM    449  CZ  ARN    30     -24.474 -36.431 -10.343  0.00-21.00           C  
ATOM    450  NH1 ARN    30     -25.014 -35.375 -10.714  0.00-21.00           N  
ATOM    451 HH11 ARN    30     -25.158 -35.273 -11.670  0.00-21.00           H  
ATOM    452  NH2 ARN    30     -23.924 -36.729  -8.989  0.00-21.00           N  
ATOM    453 HH21 ARN    30     -23.741 -37.687  -8.877  0.00-21.00           H  
ATOM    454 HH22 ARN    30     -23.096 -36.258  -8.865  0.00-21.00           H  
ATOM    455  C   ARN    30     -20.723 -40.557 -13.771  0.00-21.00           C  
ATOM    456  O   ARN    30     -20.072 -39.887 -14.558  0.00-21.00           O  
ATOM    457  N   TYR    31     -20.145 -41.229 -12.787  0.00-21.00           N  
ATOM    458  H   TYR    31     -20.736 -41.953 -12.363  0.00-21.00           H  
ATOM    459  CA  TYR    31     -18.677 -41.259 -12.556  0.00-21.00           C  
ATOM    460  HA  TYR    31     -18.146 -40.652 -13.271  0.00-21.00           H  
ATOM    461  CB  TYR    31     -18.421 -40.639 -11.212  0.00-21.00           C  
ATOM    462  HB2 TYR    31     -17.316 -40.605 -11.039  0.00-21.00           H  
ATOM    463  HB3 TYR    31     -18.748 -41.342 -10.493  0.00-21.00           H  
ATOM    464  CG  TYR    31     -18.914 -39.223 -10.963  0.00-21.00           C  
ATOM    465  CD1 TYR    31     -18.016 -38.175 -11.187  0.00-21.00           C  
ATOM    466  HD1 TYR    31     -16.965 -38.446 -11.498  0.00-21.00           H  
ATOM    467  CE1 TYR    31     -18.495 -36.830 -11.117  0.00-21.00           C  
ATOM    468  HE1 TYR    31     -17.776 -36.054 -11.397  0.00-21.00           H  
ATOM    469  CZ  TYR    31     -19.785 -36.577 -10.800  0.00-21.00           C  
ATOM    470  OH  TYR    31     -20.175 -35.280 -10.648  0.00-21.00           O  
ATOM    471  HH  TYR    31     -19.695 -34.689 -11.278  0.00-21.00           H  
ATOM    472  CE2 TYR    31     -20.663 -37.664 -10.530  0.00-21.00           C  
ATOM    473  HE2 TYR    31     -21.659 -37.529 -10.500  0.00-21.00           H  
ATOM    474  CD2 TYR    31     -20.244 -39.006 -10.633  0.00-21.00           C  
ATOM    475  HD2 TYR    31     -20.832 -39.898 -10.585  0.00-21.00           H  
ATOM    476  C   TYR    31     -18.179 -42.693 -12.646  0.00-21.00           C  
ATOM    477  O   TYR    31     -18.913 -43.652 -12.274  0.00-21.00           O  
ATOM    478  N   LEU    32     -16.975 -42.817 -13.136  0.00-21.00           N  
ATOM    479  H   LEU    32     -16.477 -41.922 -13.233  0.00-21.00           H  
ATOM    480  CA  LEU    32     -16.243 -44.080 -13.422  0.00-21.00           C  
ATOM    481  HA  LEU    32     -16.868 -44.608 -14.040  0.00-21.00           H  
ATOM    482  CB  LEU    32     -14.896 -43.766 -14.183  0.00-21.00           C  
ATOM    483  HB2 LEU    32     -15.121 -42.973 -14.847  0.00-21.00           H  
ATOM    484  HB3 LEU    32     -14.227 -43.338 -13.420  0.00-21.00           H  
ATOM    485  CG  LEU    32     -14.111 -44.898 -14.859  0.00-21.00           C  
ATOM    486  HG  LEU    32     -13.935 -45.684 -14.139  0.00-21.00           H  
ATOM    487  CD1 LEU    32     -14.734 -45.462 -16.061  0.00-21.00           C  
ATOM    488 HD11 LEU    32     -15.473 -44.811 -16.499  0.00-21.00           H  
ATOM    489 HD12 LEU    32     -14.034 -45.732 -16.796  0.00-21.00           H  
ATOM    490 HD13 LEU    32     -15.340 -46.265 -15.631  0.00-21.00           H  
ATOM    491  CD2 LEU    32     -12.642 -44.430 -15.167  0.00-21.00           C  
ATOM    492 HD21 LEU    32     -12.244 -44.122 -14.201  0.00-21.00           H  
ATOM    493 HD22 LEU    32     -12.696 -43.464 -15.684  0.00-21.00           H  
ATOM    494 HD23 LEU    32     -11.950 -45.134 -15.535  0.00-21.00           H  
ATOM    495  C   LEU    32     -16.031 -44.804 -12.099  0.00-21.00           C  
ATOM    496  O   LEU    32     -15.616 -44.280 -11.082  0.00-21.00           O  
ATOM    497  N   GLN    33     -16.355 -46.071 -12.170  0.00-21.00           N  
ATOM    498  H   GLN    33     -16.520 -46.398 -13.122  0.00-21.00           H  
ATOM    499  CA  GLN    33     -16.126 -47.046 -11.108  0.00-21.00           C  
ATOM    500  HA  GLN    33     -15.979 -46.624 -10.110  0.00-21.00           H  
ATOM    501  CB  GLN    33     -17.425 -47.878 -10.925  0.00-21.00           C  
ATOM    502  HB2 GLN    33     -17.378 -48.628 -10.087  0.00-21.00           H  
ATOM    503  HB3 GLN    33     -17.396 -48.470 -11.840  0.00-21.00           H  
ATOM    504  CG  GLN    33     -18.739 -47.080 -10.885  0.00-21.00           C  
ATOM    505  HG2 GLN    33     -18.991 -46.515 -11.758  0.00-21.00           H  
ATOM    506  HG3 GLN    33     -19.502 -47.878 -10.745  0.00-21.00           H  
ATOM    507  CD  GLN    33     -18.796 -46.236  -9.594  0.00-21.00           C  
ATOM    508  OE1 GLN    33     -18.629 -46.715  -8.493  0.00-21.00           O  
ATOM    509  NE2 GLN    33     -19.003 -44.866  -9.714  0.00-21.00           N  
ATOM    510 HE21 GLN    33     -19.283 -44.336  -8.906  0.00-21.00           H  
ATOM    511 HE22 GLN    33     -19.082 -44.508 -10.666  0.00-21.00           H  
ATOM    512  C   GLN    33     -14.931 -47.919 -11.418  0.00-21.00           C  
ATOM    513  O   GLN    33     -14.604 -48.301 -12.555  0.00-21.00           O  
ATOM    514  N   ALA    34     -14.315 -48.273 -10.307  0.00-21.00           N  
ATOM    515  H   ALA    34     -14.673 -47.939  -9.431  0.00-21.00           H  
ATOM    516  CA  ALA    34     -13.220 -49.344 -10.296  0.00-21.00           C  
ATOM    517  HA  ALA    34     -12.438 -48.929 -10.997  0.00-21.00           H  
ATOM    518  CB  ALA    34     -12.606 -49.530  -8.927  0.00-21.00           C  
ATOM    519  HB1 ALA    34     -12.203 -50.512  -8.710  0.00-21.00           H  
ATOM    520  HB2 ALA    34     -11.865 -48.790  -8.696  0.00-21.00           H  
ATOM    521  HB3 ALA    34     -13.366 -49.341  -8.201  0.00-21.00           H  
ATOM    522  C   ALA    34     -13.620 -50.683 -10.934  0.00-21.00           C  
ATOM    523  O   ALA    34     -14.580 -51.323 -10.510  0.00-21.00           O  
ATOM    524  N   CYS    35     -12.943 -51.110 -11.964  0.00-21.00           N  
ATOM    525  H   CYS    35     -12.300 -50.447 -12.402  0.00-21.00           H  
ATOM    526  CA  CYS    35     -13.226 -52.332 -12.615  0.00-21.00           C  
ATOM    527  HA  CYS    35     -14.269 -52.468 -12.911  0.00-21.00           H  
ATOM    528  CB  CYS    35     -12.410 -52.299 -13.927  0.00-21.00           C  
ATOM    529  HB2 CYS    35     -11.379 -52.430 -13.793  0.00-21.00           H  
ATOM    530  HB3 CYS    35     -12.496 -51.296 -14.391  0.00-21.00           H  
ATOM    531  SG  CYS    35     -12.980 -53.516 -15.097  0.00-21.00           S  
ATOM    532  HG  CYS    35     -11.865 -54.048 -15.357  0.00-21.00           H  
ATOM    533  C   CYS    35     -12.895 -53.554 -11.788  0.00-21.00           C  
ATOM    534  O   CYS    35     -12.473 -54.560 -12.374  0.00-21.00           O  
ATOM    535  N   GLY    36     -13.003 -53.391 -10.478  0.00-21.00           N  
ATOM    536  H   GLY    36     -13.156 -52.477 -10.109  0.00-21.00           H  
ATOM    537  CA  GLY    36     -12.770 -54.536  -9.615  0.00-21.00           C  
ATOM    538  HA2 GLY    36     -13.263 -55.423  -9.932  0.00-21.00           H  
ATOM    539  HA3 GLY    36     -13.206 -54.309  -8.602  0.00-21.00           H  
ATOM    540  C   GLY    36     -11.278 -54.789  -9.491  0.00-21.00           C  
ATOM    541  O   GLY    36     -10.512 -54.938 -10.451  0.00-21.00           O  
ATOM    542  N   GLY    37     -10.845 -54.980  -8.247  0.00-21.00           N  
ATOM    543  H   GLY    37     -11.370 -54.551  -7.494  0.00-21.00           H  
ATOM    544  CA  GLY    37      -9.440 -55.257  -7.935  0.00-21.00           C  
ATOM    545  HA2 GLY    37      -8.990 -55.601  -8.864  0.00-21.00           H  
ATOM    546  HA3 GLY    37      -9.386 -55.997  -7.141  0.00-21.00           H  
ATOM    547  C   GLY    37      -8.593 -54.084  -7.386  0.00-21.00           C  
ATOM    548  O   GLY    37      -8.867 -53.642  -6.237  0.00-21.00           O  
ATOM    549  N   GLH    38      -7.744 -53.468  -8.251  0.00-21.00           N  
ATOM    550  H   GLH    38      -7.665 -53.736  -9.203  0.00-21.00           H  
ATOM    551  CA  GLH    38      -6.881 -52.378  -7.871  0.00-21.00           C  
ATOM    552  HA  GLH    38      -6.341 -52.663  -6.909  0.00-21.00           H  
ATOM    553  CB  GLH    38      -5.857 -52.104  -8.914  0.00-21.00           C  
ATOM    554  HB2 GLH    38      -5.343 -51.180  -8.770  0.00-21.00           H  
ATOM    555  HB3 GLH    38      -5.039 -52.758  -8.708  0.00-21.00           H  
ATOM    556  CG  GLH    38      -6.320 -52.171 -10.343  0.00-21.00           C  
ATOM    557  HG2 GLH    38      -7.162 -51.523 -10.487  0.00-21.00           H  
ATOM    558  HG3 GLH    38      -5.586 -51.763 -10.905  0.00-21.00           H  
ATOM    559  CD  GLH    38      -6.524 -53.608 -10.850  0.00-21.00           C  
ATOM    560  OE1 GLH    38      -7.151 -53.741 -12.028  0.00-21.00           O  
ATOM    561  OE2 GLH    38      -6.078 -54.529 -10.165  0.00-21.00           O  
ATOM    562  HE1 GLH    38      -6.757 -53.173 -12.671  0.00-21.00           H  
ATOM    563  C   GLH    38      -7.738 -51.123  -7.599  0.00-21.00           C  
ATOM    564  O   GLH    38      -8.938 -51.085  -7.818  0.00-21.00           O  
ATOM    565  N   LYS    39      -7.103 -50.139  -7.028  0.00-21.00           N  
ATOM    566  H   LYS    39      -6.058 -50.200  -7.011  0.00-21.00           H  
ATOM    567  CA  LYS    39      -7.733 -48.908  -6.614  0.00-21.00           C  
ATOM    568  HA  LYS    39      -8.805 -49.019  -6.328  0.00-21.00           H  
ATOM    569  CB  LYS    39      -6.828 -48.273  -5.456  0.00-21.00           C  
ATOM    570  HB2 LYS    39      -6.492 -48.989  -4.673  0.00-21.00           H  
ATOM    571  HB3 LYS    39      -5.921 -47.940  -5.867  0.00-21.00           H  
ATOM    572  CG  LYS    39      -7.351 -47.045  -4.725  0.00-21.00           C  
ATOM    573  HG2 LYS    39      -7.475 -46.171  -5.373  0.00-21.00           H  
ATOM    574  HG3 LYS    39      -8.381 -47.377  -4.523  0.00-21.00           H  
ATOM    575  CD  LYS    39      -6.574 -46.647  -3.434  0.00-21.00           C  
ATOM    576  HD2 LYS    39      -6.320 -47.628  -3.089  0.00-21.00           H  
ATOM    577  HD3 LYS    39      -5.676 -46.176  -3.734  0.00-21.00           H  
ATOM    578  CE  LYS    39      -7.455 -45.798  -2.467  0.00-21.00           C  
ATOM    579  HE2 LYS    39      -7.291 -46.017  -1.428  0.00-21.00           H  
ATOM    580  HE3 LYS    39      -8.524 -46.035  -2.547  0.00-21.00           H  
ATOM    581  NZ  LYS    39      -7.266 -44.359  -2.781  0.00-21.00           N  
ATOM    582  HZ1 LYS    39      -6.422 -43.929  -2.549  0.00-21.00           H  
ATOM    583  HZ2 LYS    39      -7.922 -43.815  -2.219  0.00-21.00           H  
ATOM    584  HZ3 LYS    39      -7.483 -44.095  -3.718  0.00-21.00           H  
ATOM    585  C   LYS    39      -7.589 -48.008  -7.822  0.00-21.00           C  
ATOM    586  O   LYS    39      -6.730 -48.145  -8.700  0.00-21.00           O  
ATOM    587  N   LEU    40      -8.603 -47.170  -7.956  0.00-21.00           N  
ATOM    588  H   LEU    40      -9.294 -47.166  -7.282  0.00-21.00           H  
ATOM    589  CA  LEU    40      -8.721 -46.265  -9.108  0.00-21.00           C  
ATOM    590  HA  LEU    40      -8.126 -46.538  -9.974  0.00-21.00           H  
ATOM    591  CB  LEU    40     -10.246 -46.301  -9.608  0.00-21.00           C  
ATOM    592  HB2 LEU    40     -10.934 -46.088  -8.789  0.00-21.00           H  
ATOM    593  HB3 LEU    40     -10.411 -47.334  -9.937  0.00-21.00           H  
ATOM    594  CG  LEU    40     -10.785 -45.373 -10.769  0.00-21.00           C  
ATOM    595  HG  LEU    40     -10.807 -44.361 -10.365  0.00-21.00           H  
ATOM    596  CD1 LEU    40      -9.934 -45.522 -12.027  0.00-21.00           C  
ATOM    597 HD11 LEU    40     -10.438 -44.928 -12.859  0.00-21.00           H  
ATOM    598 HD12 LEU    40      -9.851 -46.597 -12.166  0.00-21.00           H  
ATOM    599 HD13 LEU    40      -8.959 -45.129 -11.886  0.00-21.00           H  
ATOM    600  CD2 LEU    40     -12.259 -45.617 -11.190  0.00-21.00           C  
ATOM    601 HD21 LEU    40     -12.879 -45.757 -10.268  0.00-21.00           H  
ATOM    602 HD22 LEU    40     -12.602 -44.705 -11.740  0.00-21.00           H  
ATOM    603 HD23 LEU    40     -12.255 -46.419 -11.951  0.00-21.00           H  
ATOM    604  C   LEU    40      -8.437 -44.776  -8.821  0.00-21.00           C  
ATOM    605  O   LEU    40      -7.727 -44.107  -9.589  0.00-21.00           O  
ATOM    606  N   ASN    41      -8.965 -44.275  -7.743  0.00-21.00           N  
ATOM    607  H   ASN    41      -9.515 -44.941  -7.172  0.00-21.00           H  
ATOM    608  CA  ASN    41      -9.040 -42.874  -7.345  0.00-21.00           C  
ATOM    609  HA  ASN    41      -8.685 -42.220  -8.165  0.00-21.00           H  
ATOM    610  CB  ASN    41     -10.510 -42.569  -6.782  0.00-21.00           C  
ATOM    611  HB2 ASN    41     -10.575 -41.523  -6.490  0.00-21.00           H  
ATOM    612  HB3 ASN    41     -10.839 -43.077  -5.912  0.00-21.00           H  
ATOM    613  CG  ASN    41     -11.645 -42.648  -7.819  0.00-21.00           C  
ATOM    614  OD1 ASN    41     -11.361 -42.287  -8.956  0.00-21.00           O  
ATOM    615  ND2 ASN    41     -12.760 -43.213  -7.470  0.00-21.00           N  
ATOM    616 HD21 ASN    41     -13.545 -43.441  -8.069  0.00-21.00           H  
ATOM    617 HD22 ASN    41     -12.960 -43.306  -6.504  0.00-21.00           H  
ATOM    618  C   ASN    41      -8.102 -42.721  -6.139  0.00-21.00           C  
ATOM    619  O   ASN    41      -7.901 -43.628  -5.337  0.00-21.00           O  
ATOM    620  N   ARG    42      -7.498 -41.559  -5.985  0.00-21.00           N  
ATOM    621  H   ARG    42      -7.699 -40.890  -6.738  0.00-21.00           H  
ATOM    622  CA  ARG    42      -6.595 -41.136  -4.901  0.00-21.00           C  
ATOM    623  HA  ARG    42      -5.980 -42.043  -4.667  0.00-21.00           H  
ATOM    624  CB  ARG    42      -5.734 -39.943  -5.272  0.00-21.00           C  
ATOM    625  HB2 ARG    42      -6.401 -39.317  -5.939  0.00-21.00           H  
ATOM    626  HB3 ARG    42      -5.580 -39.214  -4.455  0.00-21.00           H  
ATOM    627  CG  ARG    42      -4.390 -40.431  -5.881  0.00-21.00           C  
ATOM    628  HG2 ARG    42      -3.844 -40.820  -5.067  0.00-21.00           H  
ATOM    629  HG3 ARG    42      -4.513 -41.363  -6.505  0.00-21.00           H  
ATOM    630  CD  ARG    42      -3.502 -39.409  -6.527  0.00-21.00           C  
ATOM    631  HD2 ARG    42      -3.315 -38.622  -5.814  0.00-21.00           H  
ATOM    632  HD3 ARG    42      -4.007 -38.816  -7.353  0.00-21.00           H  
ATOM    633  NE  ARG    42      -2.192 -40.025  -6.930  0.00-21.00           N  
ATOM    634  HE  ARG    42      -2.066 -40.065  -7.908  0.00-21.00           H  
ATOM    635  CZ  ARG    42      -1.210 -40.515  -6.079  0.00-21.00           C  
ATOM    636  NH1 ARG    42      -0.118 -41.141  -6.550  0.00-21.00           N  
ATOM    637 HH11 ARG    42       0.513 -41.698  -5.957  0.00-21.00           H  
ATOM    638 HH12 ARG    42      -0.073 -41.138  -7.592  0.00-21.00           H  
ATOM    639  NH2 ARG    42      -1.413 -40.496  -4.793  0.00-21.00           N  
ATOM    640 HH21 ARG    42      -0.740 -40.776  -4.055  0.00-21.00           H  
ATOM    641 HH22 ARG    42      -2.267 -40.094  -4.324  0.00-21.00           H  
ATOM    642  C   ARG    42      -7.466 -40.825  -3.670  0.00-21.00           C  
ATOM    643  O   ARG    42      -7.072 -41.136  -2.555  0.00-21.00           O  
ATOM    644  N   PHE    43      -8.617 -40.201  -3.822  0.00-21.00           N  
ATOM    645  H   PHE    43      -8.942 -39.871  -4.733  0.00-21.00           H  
ATOM    646  CA  PHE    43      -9.443 -39.844  -2.698  0.00-21.00           C  
ATOM    647  HA  PHE    43      -8.946 -40.194  -1.842  0.00-21.00           H  
ATOM    648  CB  PHE    43      -9.483 -38.233  -2.595  0.00-21.00           C  
ATOM    649  HB2 PHE    43     -10.030 -37.995  -1.676  0.00-21.00           H  
ATOM    650  HB3 PHE    43     -10.060 -37.715  -3.340  0.00-21.00           H  
ATOM    651  CG  PHE    43      -8.079 -37.638  -2.473  0.00-21.00           C  
ATOM    652  CD1 PHE    43      -7.349 -37.738  -1.302  0.00-21.00           C  
ATOM    653  HD1 PHE    43      -7.943 -38.070  -0.426  0.00-21.00           H  
ATOM    654  CE1 PHE    43      -5.958 -37.396  -1.173  0.00-21.00           C  
ATOM    655  HE1 PHE    43      -5.483 -37.439  -0.249  0.00-21.00           H  
ATOM    656  CZ  PHE    43      -5.295 -36.955  -2.312  0.00-21.00           C  
ATOM    657  HZ  PHE    43      -4.248 -36.775  -2.155  0.00-21.00           H  
ATOM    658  CE2 PHE    43      -6.048 -36.766  -3.497  0.00-21.00           C  
ATOM    659  HE2 PHE    43      -5.421 -36.488  -4.344  0.00-21.00           H  
ATOM    660  CD2 PHE    43      -7.401 -37.134  -3.627  0.00-21.00           C  
ATOM    661  HD2 PHE    43      -7.910 -37.157  -4.573  0.00-21.00           H  
ATOM    662  C   PHE    43     -10.869 -40.298  -3.011  0.00-21.00           C  
ATOM    663  O   PHE    43     -11.415 -40.098  -4.099  0.00-21.00           O  
ATOM    664  N   ARG    44     -11.485 -40.862  -1.984  0.00-21.00           N  
ATOM    665  H   ARG    44     -10.915 -41.022  -1.141  0.00-21.00           H  
ATOM    666  CA  ARG    44     -12.849 -41.343  -1.797  0.00-21.00           C  
ATOM    667  HA  ARG    44     -12.699 -42.399  -2.057  0.00-21.00           H  
ATOM    668  CB  ARG    44     -13.247 -41.353  -0.319  0.00-21.00           C  
ATOM    669  HB2 ARG    44     -12.418 -41.390   0.306  0.00-21.00           H  
ATOM    670  HB3 ARG    44     -13.608 -40.375  -0.048  0.00-21.00           H  
ATOM    671  CG  ARG    44     -14.374 -42.349   0.089  0.00-21.00           C  
ATOM    672  HG2 ARG    44     -13.983 -43.339  -0.072  0.00-21.00           H  
ATOM    673  HG3 ARG    44     -15.133 -42.272  -0.631  0.00-21.00           H  
ATOM    674  CD  ARG    44     -14.896 -42.177   1.517  0.00-21.00           C  
ATOM    675  HD2 ARG    44     -14.005 -42.053   2.111  0.00-21.00           H  
ATOM    676  HD3 ARG    44     -15.556 -42.987   1.889  0.00-21.00           H  
ATOM    677  NE  ARG    44     -15.778 -40.981   1.643  0.00-21.00           N  
ATOM    678  HE  ARG    44     -16.542 -40.963   0.971  0.00-21.00           H  
ATOM    679  CZ  ARG    44     -15.746 -40.065   2.606  0.00-21.00           C  
ATOM    680  NH1 ARG    44     -14.847 -40.120   3.592  0.00-21.00           N  
ATOM    681 HH11 ARG    44     -14.408 -40.919   3.953  0.00-21.00           H  
ATOM    682 HH12 ARG    44     -14.810 -39.328   4.234  0.00-21.00           H  
ATOM    683  NH2 ARG    44     -16.681 -39.074   2.654  0.00-21.00           N  
ATOM    684 HH21 ARG    44     -16.959 -38.613   3.606  0.00-21.00           H  
ATOM    685 HH22 ARG    44     -17.317 -38.952   1.859  0.00-21.00           H  
ATOM    686  C   ARG    44     -13.930 -40.856  -2.724  0.00-21.00           C  
ATOM    687  O   ARG    44     -14.623 -41.617  -3.366  0.00-21.00           O  
ATOM    688  N   ASP    45     -14.269 -39.542  -2.706  0.00-21.00           N  
ATOM    689  H   ASP    45     -13.783 -39.032  -1.982  0.00-21.00           H  
ATOM    690  CA  ASP    45     -15.302 -38.840  -3.461  0.00-21.00           C  
ATOM    691  HA  ASP    45     -15.960 -39.542  -3.861  0.00-21.00           H  
ATOM    692  CB  ASP    45     -16.054 -37.925  -2.463  0.00-21.00           C  
ATOM    693  HB2 ASP    45     -17.038 -37.562  -2.773  0.00-21.00           H  
ATOM    694  HB3 ASP    45     -16.276 -38.498  -1.564  0.00-21.00           H  
ATOM    695  CG  ASP    45     -15.172 -36.711  -1.964  0.00-21.00           C  
ATOM    696  OD1 ASP    45     -14.192 -37.040  -1.294  0.00-21.00           O  
ATOM    697  OD2 ASP    45     -15.422 -35.552  -2.254  0.00-21.00           O  
ATOM    698  C   ASP    45     -14.759 -38.018  -4.649  0.00-21.00           C  
ATOM    699  O   ASP    45     -15.571 -37.327  -5.254  0.00-21.00           O  
ATOM    700  N   ILE    46     -13.424 -38.006  -4.935  0.00-21.00           N  
ATOM    701  H   ILE    46     -12.849 -38.680  -4.535  0.00-21.00           H  
ATOM    702  CA  ILE    46     -12.857 -37.292  -6.084  0.00-21.00           C  
ATOM    703  HA  ILE    46     -13.602 -36.586  -6.440  0.00-21.00           H  
ATOM    704  CB  ILE    46     -11.638 -36.458  -5.793  0.00-21.00           C  
ATOM    705  HB  ILE    46     -10.879 -37.175  -5.489  0.00-21.00           H  
ATOM    706  CG2 ILE    46     -11.002 -35.751  -6.978  0.00-21.00           C  
ATOM    707 HG21 ILE    46     -10.129 -35.249  -6.727  0.00-21.00           H  
ATOM    708 HG22 ILE    46     -10.693 -36.426  -7.788  0.00-21.00           H  
ATOM    709 HG23 ILE    46     -11.696 -35.018  -7.436  0.00-21.00           H  
ATOM    710  CG1 ILE    46     -11.938 -35.494  -4.639  0.00-21.00           C  
ATOM    711 HG12 ILE    46     -12.439 -36.058  -3.827  0.00-21.00           H  
ATOM    712 HG13 ILE    46     -12.609 -34.769  -5.047  0.00-21.00           H  
ATOM    713  CD1 ILE    46     -10.757 -34.762  -4.088  0.00-21.00           C  
ATOM    714 HD11 ILE    46     -11.038 -34.314  -3.190  0.00-21.00           H  
ATOM    715 HD12 ILE    46      -9.917 -35.340  -3.799  0.00-21.00           H  
ATOM    716 HD13 ILE    46     -10.430 -33.995  -4.822  0.00-21.00           H  
ATOM    717  C   ILE    46     -12.702 -38.399  -7.127  0.00-21.00           C  
ATOM    718  O   ILE    46     -11.637 -38.862  -7.573  0.00-21.00           O  
ATOM    719  N   GLN    47     -13.888 -38.817  -7.627  0.00-21.00           N  
ATOM    720  H   GLN    47     -14.647 -38.285  -7.242  0.00-21.00           H  
ATOM    721  CA  GLN    47     -14.136 -39.738  -8.661  0.00-21.00           C  
ATOM    722  HA  GLN    47     -13.299 -40.449  -8.700  0.00-21.00           H  
ATOM    723  CB  GLN    47     -15.466 -40.376  -8.497  0.00-21.00           C  
ATOM    724  HB2 GLN    47     -15.659 -40.911  -9.348  0.00-21.00           H  
ATOM    725  HB3 GLN    47     -16.290 -39.631  -8.527  0.00-21.00           H  
ATOM    726  CG  GLN    47     -15.560 -41.274  -7.192  0.00-21.00           C  
ATOM    727  HG2 GLN    47     -14.706 -41.874  -6.994  0.00-21.00           H  
ATOM    728  HG3 GLN    47     -15.644 -40.703  -6.296  0.00-21.00           H  
ATOM    729  CD  GLN    47     -16.788 -42.158  -7.259  0.00-21.00           C  
ATOM    730  OE1 GLN    47     -17.662 -41.844  -8.041  0.00-21.00           O  
ATOM    731  NE2 GLN    47     -16.937 -43.130  -6.412  0.00-21.00           N  
ATOM    732 HE21 GLN    47     -17.691 -43.849  -6.535  0.00-21.00           H  
ATOM    733 HE22 GLN    47     -16.122 -43.338  -5.862  0.00-21.00           H  
ATOM    734  C   GLN    47     -14.162 -38.933 -10.005  0.00-21.00           C  
ATOM    735  O   GLN    47     -14.619 -37.786  -9.949  0.00-21.00           O  
ATOM    736  N   CYS    48     -13.715 -39.439 -11.115  0.00-21.00           N  
ATOM    737  H   CYS    48     -13.285 -40.342 -11.144  0.00-21.00           H  
ATOM    738  CA  CYS    48     -13.737 -38.862 -12.471  0.00-21.00           C  
ATOM    739  HA  CYS    48     -13.670 -37.825 -12.318  0.00-21.00           H  
ATOM    740  CB  CYS    48     -12.503 -39.275 -13.279  0.00-21.00           C  
ATOM    741  HB2 CYS    48     -12.536 -38.929 -14.340  0.00-21.00           H  
ATOM    742  HB3 CYS    48     -11.619 -38.821 -12.884  0.00-21.00           H  
ATOM    743  SG  CYS    48     -12.452 -41.085 -13.530  0.00-21.00           S  
ATOM    744  HG  CYS    48     -13.788 -41.321 -13.379  0.00-21.00           H  
ATOM    745  C   CYS    48     -15.069 -39.212 -13.205  0.00-21.00           C  
ATOM    746  O   CYS    48     -15.495 -40.385 -13.193  0.00-21.00           O  
ATOM    747  N   ARN    49     -15.807 -38.168 -13.761  0.00-21.00           N  
ATOM    748  H   ARN    49     -15.395 -37.243 -13.789  0.00-21.00           H  
ATOM    749  CA  ARN    49     -16.973 -38.316 -14.623  0.00-21.00           C  
ATOM    750  HA  ARN    49     -17.785 -38.440 -13.973  0.00-21.00           H  
ATOM    751  CB  ARN    49     -17.269 -36.895 -15.175  0.00-21.00           C  
ATOM    752  HB2 ARN    49     -17.452 -36.164 -14.437  0.00-21.00           H  
ATOM    753  HB3 ARN    49     -16.339 -36.658 -15.701  0.00-21.00           H  
ATOM    754  CG  ARN    49     -18.380 -36.716 -16.307  0.00-21.00           C  
ATOM    755  HG2 ARN    49     -18.299 -37.548 -17.118  0.00-21.00           H  
ATOM    756  HG3 ARN    49     -18.232 -35.768 -16.886  0.00-21.00           H  
ATOM    757  CD  ARN    49     -19.802 -36.841 -15.717  0.00-21.00           C  
ATOM    758  HD2 ARN    49     -19.728 -36.969 -14.647  0.00-21.00           H  
ATOM    759  HD3 ARN    49     -20.372 -37.681 -16.088  0.00-21.00           H  
ATOM    760  NE  ARN    49     -20.473 -35.580 -15.924  0.00-21.00           N  
ATOM    761  HE  ARN    49     -19.721 -34.874 -15.723  0.00-21.00           H  
ATOM    762  CZ  ARN    49     -21.741 -35.195 -15.295  0.00-21.00           C  
ATOM    763  NH1 ARN    49     -22.408 -34.141 -15.623  0.00-21.00           N  
ATOM    764 HH11 ARN    49     -21.897 -33.569 -16.322  0.00-21.00           H  
ATOM    765  NH2 ARN    49     -22.248 -36.114 -14.306  0.00-21.00           N  
ATOM    766 HH21 ARN    49     -23.237 -36.171 -14.217  0.00-21.00           H  
ATOM    767 HH22 ARN    49     -21.877 -36.075 -13.413  0.00-21.00           H  
ATOM    768  C   ARN    49     -16.736 -39.400 -15.687  0.00-21.00           C  
ATOM    769  O   ARN    49     -15.744 -39.349 -16.388  0.00-21.00           O  
ATOM    770  N   ARN    50     -17.663 -40.311 -15.925  0.00-21.00           N  
ATOM    771  H   ARN    50     -18.490 -40.252 -15.364  0.00-21.00           H  
ATOM    772  CA  ARN    50     -17.546 -41.575 -16.806  0.00-21.00           C  
ATOM    773  HA  ARN    50     -16.554 -41.974 -16.604  0.00-21.00           H  
ATOM    774  CB  ARN    50     -18.530 -42.613 -16.410  0.00-21.00           C  
ATOM    775  HB2 ARN    50     -19.544 -42.138 -16.545  0.00-21.00           H  
ATOM    776  HB3 ARN    50     -18.417 -42.768 -15.348  0.00-21.00           H  
ATOM    777  CG  ARN    50     -18.568 -43.879 -17.202  0.00-21.00           C  
ATOM    778  HG2 ARN    50     -17.500 -44.201 -17.339  0.00-21.00           H  
ATOM    779  HG3 ARN    50     -18.788 -43.649 -18.272  0.00-21.00           H  
ATOM    780  CD  ARN    50     -19.494 -44.938 -16.674  0.00-21.00           C  
ATOM    781  HD2 ARN    50     -19.245 -45.827 -17.283  0.00-21.00           H  
ATOM    782  HD3 ARN    50     -19.291 -45.170 -15.642  0.00-21.00           H  
ATOM    783  NE  ARN    50     -20.920 -44.547 -16.825  0.00-21.00           N  
ATOM    784  HE  ARN    50     -21.281 -43.966 -16.056  0.00-21.00           H  
ATOM    785  CZ  ARN    50     -21.778 -44.553 -17.949  0.00-21.00           C  
ATOM    786  NH1 ARN    50     -21.323 -44.908 -19.045  0.00-21.00           N  
ATOM    787 HH11 ARN    50     -20.344 -45.081 -19.038  0.00-21.00           H  
ATOM    788  NH2 ARN    50     -23.102 -43.963 -17.782  0.00-21.00           N  
ATOM    789 HH21 ARN    50     -23.595 -44.548 -17.150  0.00-21.00           H  
ATOM    790 HH22 ARN    50     -23.221 -43.017 -17.649  0.00-21.00           H  
ATOM    791  C   ARN    50     -17.664 -41.279 -18.358  0.00-21.00           C  
ATOM    792  O   ARN    50     -16.866 -41.838 -19.152  0.00-21.00           O  
ATOM    793  N   GLN    51     -18.599 -40.399 -18.769  0.00-21.00           N  
ATOM    794  H   GLN    51     -19.178 -39.903 -18.127  0.00-21.00           H  
ATOM    795  CA  GLN    51     -18.727 -39.987 -20.142  0.00-21.00           C  
ATOM    796  HA  GLN    51     -18.898 -40.951 -20.650  0.00-21.00           H  
ATOM    797  CB  GLN    51     -19.990 -39.168 -20.279  0.00-21.00           C  
ATOM    798  HB2 GLN    51     -20.825 -39.768 -19.886  0.00-21.00           H  
ATOM    799  HB3 GLN    51     -20.180 -39.052 -21.305  0.00-21.00           H  
ATOM    800  CG  GLN    51     -19.871 -37.695 -19.727  0.00-21.00           C  
ATOM    801  HG2 GLN    51     -19.167 -37.071 -20.235  0.00-21.00           H  
ATOM    802  HG3 GLN    51     -19.626 -37.774 -18.674  0.00-21.00           H  
ATOM    803  CD  GLN    51     -21.164 -36.992 -19.684  0.00-21.00           C  
ATOM    804  OE1 GLN    51     -21.812 -36.834 -20.688  0.00-21.00           O  
ATOM    805  NE2 GLN    51     -21.727 -36.548 -18.591  0.00-21.00           N  
ATOM    806 HE21 GLN    51     -21.154 -36.421 -17.762  0.00-21.00           H  
ATOM    807 HE22 GLN    51     -22.676 -36.159 -18.557  0.00-21.00           H  
ATOM    808  C   GLN    51     -17.571 -39.307 -20.816  0.00-21.00           C  
ATOM    809  O   GLN    51     -17.331 -39.528 -21.987  0.00-21.00           O  
ATOM    810  N   THR    52     -16.719 -38.545 -20.096  0.00-21.00           N  
ATOM    811  H   THR    52     -17.055 -38.371 -19.185  0.00-21.00           H  
ATOM    812  CA  THR    52     -15.545 -37.847 -20.501  0.00-21.00           C  
ATOM    813  HA  THR    52     -15.469 -37.852 -21.633  0.00-21.00           H  
ATOM    814  CB  THR    52     -15.626 -36.370 -20.025  0.00-21.00           C  
ATOM    815  HB  THR    52     -14.702 -35.847 -20.171  0.00-21.00           H  
ATOM    816  CG2 THR    52     -16.698 -35.502 -20.770  0.00-21.00           C  
ATOM    817 HG21 THR    52     -16.387 -35.511 -21.843  0.00-21.00           H  
ATOM    818 HG22 THR    52     -17.713 -35.818 -20.821  0.00-21.00           H  
ATOM    819 HG23 THR    52     -16.724 -34.482 -20.480  0.00-21.00           H  
ATOM    820  OG1 THR    52     -15.954 -36.309 -18.613  0.00-21.00           O  
ATOM    821  HG1 THR    52     -15.435 -35.614 -18.183  0.00-21.00           H  
ATOM    822  C   THR    52     -14.244 -38.589 -20.073  0.00-21.00           C  
ATOM    823  O   THR    52     -13.221 -37.891 -19.942  0.00-21.00           O  
ATOM    824  N   ALA    53     -14.364 -39.906 -19.870  0.00-21.00           N  
ATOM    825  H   ALA    53     -15.271 -40.308 -19.972  0.00-21.00           H  
ATOM    826  CA  ALA    53     -13.123 -40.658 -19.475  0.00-21.00           C  
ATOM    827  HA  ALA    53     -12.635 -40.165 -18.644  0.00-21.00           H  
ATOM    828  CB  ALA    53     -13.532 -42.025 -18.980  0.00-21.00           C  
ATOM    829  HB1 ALA    53     -14.116 -41.992 -18.075  0.00-21.00           H  
ATOM    830  HB2 ALA    53     -14.202 -42.501 -19.740  0.00-21.00           H  
ATOM    831  HB3 ALA    53     -12.708 -42.698 -18.909  0.00-21.00           H  
ATOM    832  C   ALA    53     -12.112 -40.739 -20.623  0.00-21.00           C  
ATOM    833  O   ALA    53     -12.616 -40.812 -21.745  0.00-21.00           O  
ATOM    834  N   VAL    54     -10.849 -40.956 -20.313  0.00-21.00           N  
ATOM    835  H   VAL    54     -10.733 -41.268 -19.403  0.00-21.00           H  
ATOM    836  CA  VAL    54      -9.820 -41.218 -21.246  0.00-21.00           C  
ATOM    837  HA  VAL    54     -10.055 -40.959 -22.295  0.00-21.00           H  
ATOM    838  CB  VAL    54      -8.565 -40.430 -20.935  0.00-21.00           C  
ATOM    839  HB  VAL    54      -8.237 -40.742 -19.964  0.00-21.00           H  
ATOM    840  CG1 VAL    54      -7.437 -40.572 -21.918  0.00-21.00           C  
ATOM    841 HG11 VAL    54      -6.572 -39.971 -21.532  0.00-21.00           H  
ATOM    842 HG12 VAL    54      -7.747 -40.205 -22.843  0.00-21.00           H  
ATOM    843 HG13 VAL    54      -7.168 -41.643 -22.031  0.00-21.00           H  
ATOM    844  CG2 VAL    54      -8.907 -38.952 -20.820  0.00-21.00           C  
ATOM    845 HG21 VAL    54      -9.445 -38.345 -21.548  0.00-21.00           H  
ATOM    846 HG22 VAL    54      -7.909 -38.459 -20.590  0.00-21.00           H  
ATOM    847 HG23 VAL    54      -9.543 -38.697 -19.937  0.00-21.00           H  
ATOM    848  C   VAL    54      -9.579 -42.746 -21.221  0.00-21.00           C  
ATOM    849  O   VAL    54      -9.438 -43.353 -22.290  0.00-21.00           O  
ATOM    850  N   ARN    55      -9.491 -43.363 -20.065  0.00-21.00           N  
ATOM    851  H   ARN    55      -9.722 -42.808 -19.260  0.00-21.00           H  
ATOM    852  CA  ARN    55      -9.008 -44.741 -19.781  0.00-21.00           C  
ATOM    853  HA  ARN    55      -9.154 -45.457 -20.586  0.00-21.00           H  
ATOM    854  CB  ARN    55      -7.544 -44.648 -19.386  0.00-21.00           C  
ATOM    855  HB2 ARN    55      -7.363 -43.627 -19.089  0.00-21.00           H  
ATOM    856  HB3 ARN    55      -7.193 -45.213 -18.502  0.00-21.00           H  
ATOM    857  CG  ARN    55      -6.606 -44.848 -20.566  0.00-21.00           C  
ATOM    858  HG2 ARN    55      -6.869 -44.163 -21.350  0.00-21.00           H  
ATOM    859  HG3 ARN    55      -5.616 -44.507 -20.252  0.00-21.00           H  
ATOM    860  CD  ARN    55      -6.597 -46.229 -21.072  0.00-21.00           C  
ATOM    861  HD2 ARN    55      -7.383 -46.496 -21.812  0.00-21.00           H  
ATOM    862  HD3 ARN    55      -6.793 -46.935 -20.240  0.00-21.00           H  
ATOM    863  NE  ARN    55      -5.410 -46.574 -21.858  0.00-21.00           N  
ATOM    864  HE  ARN    55      -4.941 -47.469 -21.639  0.00-21.00           H  
ATOM    865  CZ  ARN    55      -4.989 -45.941 -23.042  0.00-21.00           C  
ATOM    866  NH1 ARN    55      -5.634 -45.116 -23.737  0.00-21.00           N  
ATOM    867 HH11 ARN    55      -6.425 -44.703 -23.249  0.00-21.00           H  
ATOM    868  NH2 ARN    55      -3.721 -46.423 -23.403  0.00-21.00           N  
ATOM    869 HH21 ARN    55      -3.790 -47.261 -23.877  0.00-21.00           H  
ATOM    870 HH22 ARN    55      -3.211 -45.726 -23.968  0.00-21.00           H  
ATOM    871  C   ARN    55      -9.839 -45.338 -18.718  0.00-21.00           C  
ATOM    872  O   ARN    55     -10.074 -44.662 -17.731  0.00-21.00           O  
ATOM    873  N   ALA    56     -10.473 -46.490 -19.006  0.00-21.00           N  
ATOM    874  H   ALA    56     -10.339 -46.846 -19.900  0.00-21.00           H  
ATOM    875  CA  ALA    56     -11.328 -47.188 -18.028  0.00-21.00           C  
ATOM    876  HA  ALA    56     -12.215 -46.571 -17.909  0.00-21.00           H  
ATOM    877  CB  ALA    56     -11.798 -48.522 -18.581  0.00-21.00           C  
ATOM    878  HB1 ALA    56     -11.025 -49.339 -18.503  0.00-21.00           H  
ATOM    879  HB2 ALA    56     -12.743 -48.822 -18.116  0.00-21.00           H  
ATOM    880  HB3 ALA    56     -11.908 -48.487 -19.650  0.00-21.00           H  
ATOM    881  C   ALA    56     -10.570 -47.426 -16.708  0.00-21.00           C  
ATOM    882  O   ALA    56     -11.240 -47.617 -15.712  0.00-21.00           O  
ATOM    883  N   ASH    57      -9.225 -47.426 -16.717  0.00-21.00           N  
ATOM    884  H   ASH    57      -8.693 -47.023 -17.461  0.00-21.00           H  
ATOM    885  CA  ASH    57      -8.398 -47.797 -15.598  0.00-21.00           C  
ATOM    886  HA  ASH    57      -8.986 -48.161 -14.754  0.00-21.00           H  
ATOM    887  CB  ASH    57      -7.473 -49.007 -15.876  0.00-21.00           C  
ATOM    888  HB2 ASH    57      -7.002 -49.353 -14.943  0.00-21.00           H  
ATOM    889  HB3 ASH    57      -8.153 -49.765 -16.222  0.00-21.00           H  
ATOM    890  CG  ASH    57      -6.425 -48.796 -16.916  0.00-21.00           C  
ATOM    891  OD1 ASH    57      -6.562 -47.719 -17.773  0.00-21.00           O  
ATOM    892  OD2 ASH    57      -5.421 -49.444 -16.943  0.00-21.00           O  
ATOM    893  HD1 ASH    57      -5.687 -47.414 -18.048  0.00-21.00           H  
ATOM    894  C   ASH    57      -7.681 -46.570 -14.950  0.00-21.00           C  
ATOM    895  O   ASH    57      -7.025 -46.701 -13.953  0.00-21.00           O  
ATOM    896  N   LEU    58      -7.934 -45.350 -15.511  0.00-21.00           N  
ATOM    897  H   LEU    58      -8.647 -45.257 -16.219  0.00-21.00           H  
ATOM    898  CA  LEU    58      -7.356 -44.119 -14.937  0.00-21.00           C  
ATOM    899  HA  LEU    58      -6.809 -44.346 -14.032  0.00-21.00           H  
ATOM    900  CB  LEU    58      -6.395 -43.494 -16.005  0.00-21.00           C  
ATOM    901  HB2 LEU    58      -6.141 -42.461 -15.624  0.00-21.00           H  
ATOM    902  HB3 LEU    58      -6.977 -43.387 -16.952  0.00-21.00           H  
ATOM    903  CG  LEU    58      -5.131 -44.160 -16.607  0.00-21.00           C  
ATOM    904  HG  LEU    58      -5.494 -44.983 -17.098  0.00-21.00           H  
ATOM    905  CD1 LEU    58      -4.482 -43.404 -17.721  0.00-21.00           C  
ATOM    906 HD11 LEU    58      -5.242 -43.194 -18.471  0.00-21.00           H  
ATOM    907 HD12 LEU    58      -4.162 -42.419 -17.424  0.00-21.00           H  
ATOM    908 HD13 LEU    58      -3.694 -43.938 -18.234  0.00-21.00           H  
ATOM    909  CD2 LEU    58      -4.053 -44.473 -15.543  0.00-21.00           C  
ATOM    910 HD21 LEU    58      -4.377 -45.139 -14.755  0.00-21.00           H  
ATOM    911 HD22 LEU    58      -3.089 -44.897 -16.019  0.00-21.00           H  
ATOM    912 HD23 LEU    58      -3.586 -43.584 -15.147  0.00-21.00           H  
ATOM    913  C   LEU    58      -8.471 -43.170 -14.514  0.00-21.00           C  
ATOM    914  O   LEU    58      -9.636 -43.290 -15.032  0.00-21.00           O  
ATOM    915  N   ASN    59      -8.078 -42.231 -13.633  0.00-21.00           N  
ATOM    916  H   ASN    59      -7.134 -42.237 -13.352  0.00-21.00           H  
ATOM    917  CA  ASN    59      -8.812 -41.069 -13.218  0.00-21.00           C  
ATOM    918  HA  ASN    59      -9.780 -41.208 -13.604  0.00-21.00           H  
ATOM    919  CB  ASN    59      -8.980 -41.063 -11.703  0.00-21.00           C  
ATOM    920  HB2 ASN    59      -9.607 -41.938 -11.532  0.00-21.00           H  
ATOM    921  HB3 ASN    59      -8.091 -41.361 -11.273  0.00-21.00           H  
ATOM    922  CG  ASN    59      -9.492 -39.852 -10.937  0.00-21.00           C  
ATOM    923  OD1 ASN    59      -9.294 -38.683 -11.304  0.00-21.00           O  
ATOM    924  ND2 ASN    59     -10.329 -40.072  -9.908  0.00-21.00           N  
ATOM    925 HD21 ASN    59     -10.602 -39.214  -9.457  0.00-21.00           H  
ATOM    926 HD22 ASN    59     -10.724 -41.020  -9.655  0.00-21.00           H  
ATOM    927  C   ASN    59      -8.245 -39.798 -13.900  0.00-21.00           C  
ATOM    928  O   ASN    59      -7.558 -38.967 -13.326  0.00-21.00           O  
ATOM    929  N   ALA    60      -8.476 -39.737 -15.201  0.00-21.00           N  
ATOM    930  H   ALA    60      -8.981 -40.481 -15.672  0.00-21.00           H  
ATOM    931  CA  ALA    60      -8.208 -38.751 -16.171  0.00-21.00           C  
ATOM    932  HA  ALA    60      -7.822 -37.873 -15.656  0.00-21.00           H  
ATOM    933  CB  ALA    60      -7.223 -39.315 -17.199  0.00-21.00           C  
ATOM    934  HB1 ALA    60      -7.151 -38.694 -18.030  0.00-21.00           H  
ATOM    935  HB2 ALA    60      -7.696 -40.210 -17.588  0.00-21.00           H  
ATOM    936  HB3 ALA    60      -6.294 -39.540 -16.725  0.00-21.00           H  
ATOM    937  C   ALA    60      -9.594 -38.359 -16.675  0.00-21.00           C  
ATOM    938  O   ALA    60     -10.515 -39.201 -16.821  0.00-21.00           O  
ATOM    939  N   ASN    61      -9.750 -37.127 -17.164  0.00-21.00           N  
ATOM    940  H   ASN    61      -8.935 -36.579 -17.242  0.00-21.00           H  
ATOM    941  CA  ASN    61     -10.911 -36.695 -17.982  0.00-21.00           C  
ATOM    942  HA  ASN    61     -11.497 -37.494 -18.399  0.00-21.00           H  
ATOM    943  CB  ASN    61     -11.839 -35.814 -17.072  0.00-21.00           C  
ATOM    944  HB2 ASN    61     -11.324 -34.961 -16.753  0.00-21.00           H  
ATOM    945  HB3 ASN    61     -12.528 -35.390 -17.832  0.00-21.00           H  
ATOM    946  CG  ASN    61     -12.557 -36.730 -16.067  0.00-21.00           C  
ATOM    947  OD1 ASN    61     -12.119 -36.716 -14.929  0.00-21.00           O  
ATOM    948  ND2 ASN    61     -13.415 -37.610 -16.567  0.00-21.00           N  
ATOM    949 HD21 ASN    61     -13.732 -37.424 -17.494  0.00-21.00           H  
ATOM    950 HD22 ASN    61     -13.970 -38.336 -16.022  0.00-21.00           H  
ATOM    951  C   ASN    61     -10.427 -35.930 -19.188  0.00-21.00           C  
ATOM    952  O   ASN    61      -9.383 -35.323 -19.047  0.00-21.00           O  
ATOM    953  N   TYR    62     -11.264 -35.947 -20.229  0.00-21.00           N  
ATOM    954  H   TYR    62     -12.100 -36.461 -20.164  0.00-21.00           H  
ATOM    955  CA  TYR    62     -11.288 -34.960 -21.375  0.00-21.00           C  
ATOM    956  HA  TYR    62     -10.295 -34.529 -21.517  0.00-21.00           H  
ATOM    957  CB  TYR    62     -11.934 -35.665 -22.588  0.00-21.00           C  
ATOM    958  HB2 TYR    62     -12.055 -34.900 -23.358  0.00-21.00           H  
ATOM    959  HB3 TYR    62     -12.921 -36.040 -22.432  0.00-21.00           H  
ATOM    960  CG  TYR    62     -11.138 -36.755 -23.248  0.00-21.00           C  
ATOM    961  CD1 TYR    62      -9.863 -36.488 -23.712  0.00-21.00           C  
ATOM    962  HD1 TYR    62      -9.381 -35.500 -23.647  0.00-21.00           H  
ATOM    963  CE1 TYR    62      -9.164 -37.513 -24.438  0.00-21.00           C  
ATOM    964  HE1 TYR    62      -8.205 -37.188 -24.855  0.00-21.00           H  
ATOM    965  CZ  TYR    62      -9.799 -38.811 -24.603  0.00-21.00           C  
ATOM    966  OH  TYR    62      -9.202 -39.787 -25.362  0.00-21.00           O  
ATOM    967  HH  TYR    62      -9.170 -40.685 -24.938  0.00-21.00           H  
ATOM    968  CE2 TYR    62     -11.088 -39.014 -24.117  0.00-21.00           C  
ATOM    969  HE2 TYR    62     -11.492 -40.003 -23.987  0.00-21.00           H  
ATOM    970  CD2 TYR    62     -11.780 -37.953 -23.534  0.00-21.00           C  
ATOM    971  HD2 TYR    62     -12.731 -38.218 -23.076  0.00-21.00           H  
ATOM    972  C   TYR    62     -12.161 -33.813 -20.922  0.00-21.00           C  
ATOM    973  O   TYR    62     -13.274 -34.111 -20.489  0.00-21.00           O  
ATOM    974  N   ILE    63     -11.643 -32.575 -21.039  0.00-21.00           N  
ATOM    975  H   ILE    63     -10.683 -32.416 -21.394  0.00-21.00           H  
ATOM    976  CA  ILE    63     -12.498 -31.407 -20.825  0.00-21.00           C  
ATOM    977  HA  ILE    63     -13.507 -31.846 -20.806  0.00-21.00           H  
ATOM    978  CB  ILE    63     -12.084 -30.608 -19.501  0.00-21.00           C  
ATOM    979  HB  ILE    63     -11.086 -30.217 -19.666  0.00-21.00           H  
ATOM    980  CG2 ILE    63     -12.969 -29.385 -19.226  0.00-21.00           C  
ATOM    981 HG21 ILE    63     -13.480 -28.962 -20.074  0.00-21.00           H  
ATOM    982 HG22 ILE    63     -13.883 -29.588 -18.637  0.00-21.00           H  
ATOM    983 HG23 ILE    63     -12.427 -28.603 -18.754  0.00-21.00           H  
ATOM    984  CG1 ILE    63     -12.056 -31.514 -18.221  0.00-21.00           C  
ATOM    985 HG12 ILE    63     -12.948 -32.132 -18.128  0.00-21.00           H  
ATOM    986 HG13 ILE    63     -11.290 -32.260 -18.346  0.00-21.00           H  
ATOM    987  CD1 ILE    63     -11.845 -30.790 -16.961  0.00-21.00           C  
ATOM    988 HD11 ILE    63     -11.111 -29.987 -17.099  0.00-21.00           H  
ATOM    989 HD12 ILE    63     -11.568 -31.507 -16.178  0.00-21.00           H  
ATOM    990 HD13 ILE    63     -12.796 -30.357 -16.637  0.00-21.00           H  
ATOM    991  C   ILE    63     -12.281 -30.578 -22.077  0.00-21.00           C  
ATOM    992  O   ILE    63     -11.260 -30.664 -22.736  0.00-21.00           O  
ATOM    993  N   GLN    64     -13.314 -29.879 -22.519  0.00-21.00           N  
ATOM    994  H   GLN    64     -14.117 -29.969 -21.945  0.00-21.00           H  
ATOM    995  CA  GLN    64     -13.256 -28.826 -23.423  0.00-21.00           C  
ATOM    996  HA  GLN    64     -12.216 -28.599 -23.678  0.00-21.00           H  
ATOM    997  CB  GLN    64     -13.928 -29.181 -24.798  0.00-21.00           C  
ATOM    998  HB2 GLN    64     -13.713 -30.195 -25.153  0.00-21.00           H  
ATOM    999  HB3 GLN    64     -15.042 -29.216 -24.691  0.00-21.00           H  
ATOM   1000  CG  GLN    64     -13.721 -28.097 -25.867  0.00-21.00           C  
ATOM   1001  HG2 GLN    64     -14.165 -27.130 -25.672  0.00-21.00           H  
ATOM   1002  HG3 GLN    64     -12.672 -27.915 -26.007  0.00-21.00           H  
ATOM   1003  CD  GLN    64     -14.306 -28.479 -27.221  0.00-21.00           C  
ATOM   1004  OE1 GLN    64     -14.192 -29.561 -27.700  0.00-21.00           O  
ATOM   1005  NE2 GLN    64     -14.901 -27.493 -27.881  0.00-21.00           N  
ATOM   1006 HE21 GLN    64     -15.662 -27.007 -27.411  0.00-21.00           H  
ATOM   1007 HE22 GLN    64     -14.688 -27.367 -28.868  0.00-21.00           H  
ATOM   1008  C   GLN    64     -13.810 -27.580 -22.747  0.00-21.00           C  
ATOM   1009  O   GLN    64     -14.928 -27.574 -22.382  0.00-21.00           O  
ATOM   1010  N   VAL    65     -13.101 -26.478 -22.780  0.00-21.00           N  
ATOM   1011  H   VAL    65     -12.134 -26.529 -23.231  0.00-21.00           H  
ATOM   1012  CA  VAL    65     -13.486 -25.225 -22.073  0.00-21.00           C  
ATOM   1013  HA  VAL    65     -14.477 -25.335 -21.647  0.00-21.00           H  
ATOM   1014  CB  VAL    65     -12.443 -24.958 -20.878  0.00-21.00           C  
ATOM   1015  HB  VAL    65     -11.541 -24.558 -21.362  0.00-21.00           H  
ATOM   1016  CG1 VAL    65     -12.960 -23.947 -19.840  0.00-21.00           C  
ATOM   1017 HG11 VAL    65     -13.759 -24.447 -19.286  0.00-21.00           H  
ATOM   1018 HG12 VAL    65     -12.294 -23.522 -19.028  0.00-21.00           H  
ATOM   1019 HG13 VAL    65     -13.330 -23.019 -20.347  0.00-21.00           H  
ATOM   1020  CG2 VAL    65     -11.931 -26.173 -20.144  0.00-21.00           C  
ATOM   1021 HG21 VAL    65     -12.608 -26.982 -20.231  0.00-21.00           H  
ATOM   1022 HG22 VAL    65     -11.859 -26.044 -19.051  0.00-21.00           H  
ATOM   1023 HG23 VAL    65     -11.005 -26.499 -20.603  0.00-21.00           H  
ATOM   1024  C   VAL    65     -13.501 -24.186 -23.204  0.00-21.00           C  
ATOM   1025  O   VAL    65     -12.465 -23.685 -23.560  0.00-21.00           O  
ATOM   1026  N   GLY    66     -14.643 -23.899 -23.827  0.00-21.00           N  
ATOM   1027  H   GLY    66     -15.488 -24.395 -23.486  0.00-21.00           H  
ATOM   1028  CA  GLY    66     -14.740 -22.988 -24.973  0.00-21.00           C  
ATOM   1029  HA2 GLY    66     -15.799 -22.757 -25.054  0.00-21.00           H  
ATOM   1030  HA3 GLY    66     -14.150 -22.128 -24.743  0.00-21.00           H  
ATOM   1031  C   GLY    66     -14.343 -23.732 -26.261  0.00-21.00           C  
ATOM   1032  O   GLY    66     -14.981 -24.685 -26.635  0.00-21.00           O  
ATOM   1033  N   ASN    67     -13.228 -23.331 -26.770  0.00-21.00           N  
ATOM   1034  H   ASN    67     -12.727 -22.489 -26.518  0.00-21.00           H  
ATOM   1035  CA  ASN    67     -12.541 -24.020 -27.833  0.00-21.00           C  
ATOM   1036  HA  ASN    67     -13.258 -24.714 -28.191  0.00-21.00           H  
ATOM   1037  CB  ASN    67     -12.255 -23.095 -28.956  0.00-21.00           C  
ATOM   1038  HB2 ASN    67     -11.562 -23.565 -29.634  0.00-21.00           H  
ATOM   1039  HB3 ASN    67     -11.713 -22.284 -28.475  0.00-21.00           H  
ATOM   1040  CG  ASN    67     -13.452 -22.554 -29.710  0.00-21.00           C  
ATOM   1041  OD1 ASN    67     -13.854 -23.240 -30.664  0.00-21.00           O  
ATOM   1042  ND2 ASN    67     -13.984 -21.397 -29.260  0.00-21.00           N  
ATOM   1043 HD21 ASN    67     -13.411 -20.809 -28.650  0.00-21.00           H  
ATOM   1044 HD22 ASN    67     -14.993 -21.246 -29.466  0.00-21.00           H  
ATOM   1045  C   ASN    67     -11.297 -24.793 -27.355  0.00-21.00           C  
ATOM   1046  O   ASN    67     -10.766 -25.561 -28.134  0.00-21.00           O  
ATOM   1047  N   THR    68     -10.967 -24.713 -26.080  0.00-21.00           N  
ATOM   1048  H   THR    68     -11.623 -24.112 -25.588  0.00-21.00           H  
ATOM   1049  CA  THR    68      -9.666 -25.163 -25.556  0.00-21.00           C  
ATOM   1050  HA  THR    68      -8.957 -25.043 -26.373  0.00-21.00           H  
ATOM   1051  CB  THR    68      -9.238 -24.196 -24.400  0.00-21.00           C  
ATOM   1052  HB  THR    68      -9.992 -24.354 -23.572  0.00-21.00           H  
ATOM   1053  CG2 THR    68      -7.777 -24.490 -24.032  0.00-21.00           C  
ATOM   1054 HG21 THR    68      -7.420 -23.851 -23.225  0.00-21.00           H  
ATOM   1055 HG22 THR    68      -7.690 -25.566 -23.737  0.00-21.00           H  
ATOM   1056 HG23 THR    68      -7.166 -24.266 -24.863  0.00-21.00           H  
ATOM   1057  OG1 THR    68      -9.269 -22.863 -24.880  0.00-21.00           O  
ATOM   1058  HG1 THR    68      -8.761 -22.890 -25.726  0.00-21.00           H  
ATOM   1059  C   THR    68      -9.893 -26.649 -25.113  0.00-21.00           C  
ATOM   1060  O   THR    68     -10.641 -26.880 -24.169  0.00-21.00           O  
ATOM   1061  N   ARN    69      -9.194 -27.629 -25.689  0.00-21.00           N  
ATOM   1062  H   ARN    69      -8.530 -27.343 -26.424  0.00-21.00           H  
ATOM   1063  CA  ARN    69      -9.391 -29.087 -25.393  0.00-21.00           C  
ATOM   1064  HA  ARN    69     -10.321 -29.155 -24.861  0.00-21.00           H  
ATOM   1065  CB  ARN    69      -9.317 -29.793 -26.771  0.00-21.00           C  
ATOM   1066  HB2 ARN    69      -9.171 -30.884 -26.674  0.00-21.00           H  
ATOM   1067  HB3 ARN    69      -8.420 -29.300 -27.152  0.00-21.00           H  
ATOM   1068  CG  ARN    69     -10.559 -29.460 -27.646  0.00-21.00           C  
ATOM   1069  HG2 ARN    69     -11.517 -29.711 -27.150  0.00-21.00           H  
ATOM   1070  HG3 ARN    69     -10.517 -28.389 -27.778  0.00-21.00           H  
ATOM   1071  CD  ARN    69     -10.495 -30.098 -29.038  0.00-21.00           C  
ATOM   1072  HD2 ARN    69     -10.299 -31.174 -28.824  0.00-21.00           H  
ATOM   1073  HD3 ARN    69      -9.678 -29.652 -29.594  0.00-21.00           H  
ATOM   1074  NE  ARN    69     -11.755 -30.008 -29.669  0.00-21.00           N  
ATOM   1075  HE  ARN    69     -12.006 -30.926 -30.083  0.00-21.00           H  
ATOM   1076  CZ  ARN    69     -12.280 -28.843 -30.291  0.00-21.00           C  
ATOM   1077  NH1 ARN    69     -11.727 -27.690 -30.272  0.00-21.00           N  
ATOM   1078 HH11 ARN    69     -10.797 -27.647 -29.892  0.00-21.00           H  
ATOM   1079  NH2 ARN    69     -13.601 -29.040 -30.822  0.00-21.00           N  
ATOM   1080 HH21 ARN    69     -13.819 -28.148 -31.299  0.00-21.00           H  
ATOM   1081 HH22 ARN    69     -13.642 -29.836 -31.422  0.00-21.00           H  
ATOM   1082  C   ARN    69      -8.214 -29.702 -24.561  0.00-21.00           C  
ATOM   1083  O   ARN    69      -7.152 -29.763 -25.121  0.00-21.00           O  
ATOM   1084  N   THR    70      -8.369 -30.208 -23.305  0.00-21.00           N  
ATOM   1085  H   THR    70      -9.293 -30.260 -22.957  0.00-21.00           H  
ATOM   1086  CA  THR    70      -7.421 -30.739 -22.453  0.00-21.00           C  
ATOM   1087  HA  THR    70      -6.529 -30.789 -22.905  0.00-21.00           H  
ATOM   1088  CB  THR    70      -7.253 -29.736 -21.259  0.00-21.00           C  
ATOM   1089  HB  THR    70      -6.592 -30.218 -20.489  0.00-21.00           H  
ATOM   1090  CG2 THR    70      -6.677 -28.393 -21.516  0.00-21.00           C  
ATOM   1091 HG21 THR    70      -6.551 -27.736 -20.597  0.00-21.00           H  
ATOM   1092 HG22 THR    70      -5.742 -28.501 -22.103  0.00-21.00           H  
ATOM   1093 HG23 THR    70      -7.346 -27.872 -22.183  0.00-21.00           H  
ATOM   1094  OG1 THR    70      -8.417 -29.611 -20.545  0.00-21.00           O  
ATOM   1095  HG1 THR    70      -9.113 -29.326 -21.099  0.00-21.00           H  
ATOM   1096  C   THR    70      -7.757 -32.175 -22.049  0.00-21.00           C  
ATOM   1097  O   THR    70      -8.888 -32.641 -22.274  0.00-21.00           O  
ATOM   1098  N   ILE    71      -6.804 -32.856 -21.381  0.00-21.00           N  
ATOM   1099  H   ILE    71      -5.874 -32.439 -21.257  0.00-21.00           H  
ATOM   1100  CA  ILE    71      -6.930 -33.962 -20.453  0.00-21.00           C  
ATOM   1101  HA  ILE    71      -7.963 -34.324 -20.529  0.00-21.00           H  
ATOM   1102  CB  ILE    71      -5.981 -35.150 -20.947  0.00-21.00           C  
ATOM   1103  HB  ILE    71      -5.019 -34.693 -21.306  0.00-21.00           H  
ATOM   1104  CG2 ILE    71      -5.612 -36.210 -19.874  0.00-21.00           C  
ATOM   1105 HG21 ILE    71      -6.480 -36.434 -19.231  0.00-21.00           H  
ATOM   1106 HG22 ILE    71      -4.813 -35.863 -19.194  0.00-21.00           H  
ATOM   1107 HG23 ILE    71      -5.337 -37.188 -20.325  0.00-21.00           H  
ATOM   1108  CG1 ILE    71      -6.632 -35.721 -22.152  0.00-21.00           C  
ATOM   1109 HG12 ILE    71      -7.061 -35.007 -22.788  0.00-21.00           H  
ATOM   1110 HG13 ILE    71      -7.438 -36.352 -21.796  0.00-21.00           H  
ATOM   1111  CD1 ILE    71      -5.724 -36.769 -22.920  0.00-21.00           C  
ATOM   1112 HD11 ILE    71      -6.172 -37.061 -23.872  0.00-21.00           H  
ATOM   1113 HD12 ILE    71      -4.666 -36.470 -23.130  0.00-21.00           H  
ATOM   1114 HD13 ILE    71      -5.690 -37.718 -22.348  0.00-21.00           H  
ATOM   1115  C   ILE    71      -6.606 -33.386 -19.050  0.00-21.00           C  
ATOM   1116  O   ILE    71      -5.502 -32.966 -18.801  0.00-21.00           O  
ATOM   1117  N   ALA    72      -7.593 -33.374 -18.146  0.00-21.00           N  
ATOM   1118  H   ALA    72      -8.378 -33.929 -18.467  0.00-21.00           H  
ATOM   1119  CA  ALA    72      -7.378 -33.073 -16.733  0.00-21.00           C  
ATOM   1120  HA  ALA    72      -6.441 -32.549 -16.593  0.00-21.00           H  
ATOM   1121  CB  ALA    72      -8.532 -32.271 -16.197  0.00-21.00           C  
ATOM   1122  HB1 ALA    72      -8.719 -31.286 -16.744  0.00-21.00           H  
ATOM   1123  HB2 ALA    72      -9.432 -32.823 -16.301  0.00-21.00           H  
ATOM   1124  HB3 ALA    72      -8.253 -32.119 -15.177  0.00-21.00           H  
ATOM   1125  C   ALA    72      -7.384 -34.406 -15.884  0.00-21.00           C  
ATOM   1126  O   ALA    72      -8.330 -35.220 -16.075  0.00-21.00           O  
ATOM   1127  N   CYS    73      -6.422 -34.607 -14.966  0.00-21.00           N  
ATOM   1128  H   CYS    73      -5.756 -33.817 -14.693  0.00-21.00           H  
ATOM   1129  CA  CYS    73      -6.154 -35.985 -14.497  0.00-21.00           C  
ATOM   1130  HA  CYS    73      -7.099 -36.428 -14.303  0.00-21.00           H  
ATOM   1131  CB  CYS    73      -5.289 -36.837 -15.560  0.00-21.00           C  
ATOM   1132  HB2 CYS    73      -5.791 -36.947 -16.542  0.00-21.00           H  
ATOM   1133  HB3 CYS    73      -5.311 -37.925 -15.178  0.00-21.00           H  
ATOM   1134  SG  CYS    73      -3.558 -36.330 -15.822  0.00-21.00           S  
ATOM   1135  HG  CYS    73      -3.752 -35.035 -15.962  0.00-21.00           H  
ATOM   1136  C   CYS    73      -5.515 -35.783 -13.135  0.00-21.00           C  
ATOM   1137  O   CYS    73      -5.086 -34.690 -12.796  0.00-21.00           O  
ATOM   1138  N   GLN    74      -5.608 -36.857 -12.302  0.00-21.00           N  
ATOM   1139  H   GLN    74      -6.036 -37.662 -12.614  0.00-21.00           H  
ATOM   1140  CA  GLN    74      -4.856 -36.913 -11.052  0.00-21.00           C  
ATOM   1141  HA  GLN    74      -4.910 -35.899 -10.673  0.00-21.00           H  
ATOM   1142  CB  GLN    74      -5.405 -37.859 -10.000  0.00-21.00           C  
ATOM   1143  HB2 GLN    74      -4.786 -37.904  -9.108  0.00-21.00           H  
ATOM   1144  HB3 GLN    74      -6.376 -37.667  -9.658  0.00-21.00           H  
ATOM   1145  CG  GLN    74      -5.579 -39.326 -10.477  0.00-21.00           C  
ATOM   1146  HG2 GLN    74      -6.465 -39.484 -11.073  0.00-21.00           H  
ATOM   1147  HG3 GLN    74      -4.676 -39.619 -11.058  0.00-21.00           H  
ATOM   1148  CD  GLN    74      -5.834 -40.275  -9.335  0.00-21.00           C  
ATOM   1149  OE1 GLN    74      -6.386 -39.904  -8.325  0.00-21.00           O  
ATOM   1150  NE2 GLN    74      -5.555 -41.537  -9.491  0.00-21.00           N  
ATOM   1151 HE21 GLN    74      -5.231 -41.951 -10.417  0.00-21.00           H  
ATOM   1152 HE22 GLN    74      -5.821 -42.209  -8.825  0.00-21.00           H  
ATOM   1153  C   GLN    74      -3.373 -37.249 -11.376  0.00-21.00           C  
ATOM   1154  O   GLN    74      -3.082 -37.716 -12.497  0.00-21.00           O  
ATOM   1155  N   TYR    75      -2.529 -37.120 -10.384  0.00-21.00           N  
ATOM   1156  H   TYR    75      -2.946 -36.762  -9.510  0.00-21.00           H  
ATOM   1157  CA  TYR    75      -1.148 -37.658 -10.449  0.00-21.00           C  
ATOM   1158  HA  TYR    75      -0.718 -37.291 -11.403  0.00-21.00           H  
ATOM   1159  CB  TYR    75      -0.364 -37.280  -9.166  0.00-21.00           C  
ATOM   1160  HB2 TYR    75      -0.573 -36.256  -8.965  0.00-21.00           H  
ATOM   1161  HB3 TYR    75      -0.632 -37.824  -8.285  0.00-21.00           H  
ATOM   1162  CG  TYR    75       1.106 -37.314  -9.381  0.00-21.00           C  
ATOM   1163  CD1 TYR    75       1.765 -38.509  -9.038  0.00-21.00           C  
ATOM   1164  HD1 TYR    75       1.275 -39.398  -8.607  0.00-21.00           H  
ATOM   1165  CE1 TYR    75       3.154 -38.692  -9.269  0.00-21.00           C  
ATOM   1166  HE1 TYR    75       3.558 -39.632  -8.930  0.00-21.00           H  
ATOM   1167  CZ  TYR    75       3.900 -37.579  -9.663  0.00-21.00           C  
ATOM   1168  OH  TYR    75       5.235 -37.785  -9.847  0.00-21.00           O  
ATOM   1169  HH  TYR    75       5.543 -38.738  -9.686  0.00-21.00           H  
ATOM   1170  CE2 TYR    75       3.306 -36.335  -9.871  0.00-21.00           C  
ATOM   1171  HE2 TYR    75       3.890 -35.449 -10.151  0.00-21.00           H  
ATOM   1172  CD2 TYR    75       1.929 -36.180  -9.694  0.00-21.00           C  
ATOM   1173  HD2 TYR    75       1.489 -35.217  -9.954  0.00-21.00           H  
ATOM   1174  C   TYR    75      -1.325 -39.242 -10.364  0.00-21.00           C  
ATOM   1175  O   TYR    75      -2.051 -39.688  -9.457  0.00-21.00           O  
ATOM   1176  N   PRO    76      -0.729 -40.062 -11.237  0.00-21.00           N  
ATOM   1177  CD  PRO    76       0.222 -39.723 -12.282  0.00-21.00           C  
ATOM   1178  HD2 PRO    76       1.054 -39.096 -11.895  0.00-21.00           H  
ATOM   1179  HD3 PRO    76      -0.328 -39.132 -13.036  0.00-21.00           H  
ATOM   1180  CG  PRO    76       0.809 -41.029 -12.788  0.00-21.00           C  
ATOM   1181  HG2 PRO    76       1.729 -41.256 -12.215  0.00-21.00           H  
ATOM   1182  HG3 PRO    76       0.974 -41.081 -13.874  0.00-21.00           H  
ATOM   1183  CB  PRO    76      -0.312 -42.050 -12.432  0.00-21.00           C  
ATOM   1184  HB2 PRO    76       0.179 -42.948 -12.123  0.00-21.00           H  
ATOM   1185  HB3 PRO    76      -0.870 -42.235 -13.379  0.00-21.00           H  
ATOM   1186  CA  PRO    76      -1.095 -41.468 -11.195  0.00-21.00           C  
ATOM   1187  HA  PRO    76      -2.147 -41.523 -11.322  0.00-21.00           H  
ATOM   1188  C   PRO    76      -0.751 -42.203  -9.867  0.00-21.00           C  
ATOM   1189  O   PRO    76       0.195 -41.845  -9.170  0.00-21.00           O  
ATOM   1190  N   LEU    77      -1.494 -43.193  -9.447  0.00-21.00           N  
ATOM   1191  H   LEU    77      -2.371 -43.458  -9.850  0.00-21.00           H  
ATOM   1192  CA  LEU    77      -0.967 -44.196  -8.525  0.00-21.00           C  
ATOM   1193  HA  LEU    77      -0.527 -43.668  -7.714  0.00-21.00           H  
ATOM   1194  CB  LEU    77      -2.092 -45.115  -8.018  0.00-21.00           C  
ATOM   1195  HB2 LEU    77      -1.725 -45.900  -7.419  0.00-21.00           H  
ATOM   1196  HB3 LEU    77      -2.518 -45.655  -8.882  0.00-21.00           H  
ATOM   1197  CG  LEU    77      -3.317 -44.426  -7.314  0.00-21.00           C  
ATOM   1198  HG  LEU    77      -3.697 -43.635  -7.958  0.00-21.00           H  
ATOM   1199  CD1 LEU    77      -4.550 -45.281  -7.167  0.00-21.00           C  
ATOM   1200 HD11 LEU    77      -5.292 -44.581  -6.714  0.00-21.00           H  
ATOM   1201 HD12 LEU    77      -5.052 -45.615  -8.129  0.00-21.00           H  
ATOM   1202 HD13 LEU    77      -4.511 -46.109  -6.537  0.00-21.00           H  
ATOM   1203  CD2 LEU    77      -2.854 -43.816  -5.997  0.00-21.00           C  
ATOM   1204 HD21 LEU    77      -3.653 -43.148  -5.677  0.00-21.00           H  
ATOM   1205 HD22 LEU    77      -1.978 -43.141  -6.005  0.00-21.00           H  
ATOM   1206 HD23 LEU    77      -2.823 -44.577  -5.262  0.00-21.00           H  
ATOM   1207  C   LEU    77       0.166 -45.075  -9.177  0.00-21.00           C  
ATOM   1208  O   LEU    77       0.292 -45.084 -10.379  0.00-21.00           O  
ATOM   1209  N   GLN    78       1.000 -45.759  -8.431  0.00-21.00           N  
ATOM   1210  H   GLN    78       0.875 -45.565  -7.410  0.00-21.00           H  
ATOM   1211  CA  GLN    78       2.133 -46.582  -8.912  0.00-21.00           C  
ATOM   1212  HA  GLN    78       2.767 -45.897  -9.404  0.00-21.00           H  
ATOM   1213  CB  GLN    78       2.870 -47.173  -7.713  0.00-21.00           C  
ATOM   1214  HB2 GLN    78       3.429 -46.325  -7.374  0.00-21.00           H  
ATOM   1215  HB3 GLN    78       2.133 -47.527  -7.025  0.00-21.00           H  
ATOM   1216  CG  GLN    78       3.937 -48.268  -7.997  0.00-21.00           C  
ATOM   1217  HG2 GLN    78       3.577 -48.862  -8.820  0.00-21.00           H  
ATOM   1218  HG3 GLN    78       4.080 -48.760  -7.008  0.00-21.00           H  
ATOM   1219  CD  GLN    78       5.241 -47.653  -8.471  0.00-21.00           C  
ATOM   1220  OE1 GLN    78       5.386 -47.153  -9.572  0.00-21.00           O  
ATOM   1221  NE2 GLN    78       6.268 -47.667  -7.610  0.00-21.00           N  
ATOM   1222 HE21 GLN    78       7.224 -47.782  -7.907  0.00-21.00           H  
ATOM   1223 HE22 GLN    78       5.991 -47.992  -6.725  0.00-21.00           H  
ATOM   1224  C   GLN    78       1.739 -47.597 -10.011  0.00-21.00           C  
ATOM   1225  O   GLN    78       2.354 -47.720 -11.041  0.00-21.00           O  
ATOM   1226  N   SER    79       0.517 -48.176  -9.836  0.00-21.00           N  
ATOM   1227  H   SER    79      -0.138 -47.890  -9.053  0.00-21.00           H  
ATOM   1228  CA  SER    79      -0.031 -49.236 -10.759  0.00-21.00           C  
ATOM   1229  HA  SER    79       0.772 -49.977 -10.912  0.00-21.00           H  
ATOM   1230  CB  SER    79      -1.089 -50.024  -9.933  0.00-21.00           C  
ATOM   1231  HB2 SER    79      -1.401 -50.928 -10.477  0.00-21.00           H  
ATOM   1232  HB3 SER    79      -0.775 -50.423  -8.962  0.00-21.00           H  
ATOM   1233  OG  SER    79      -2.185 -49.254  -9.661  0.00-21.00           O  
ATOM   1234  HG  SER    79      -2.121 -49.059  -8.755  0.00-21.00           H  
ATOM   1235  C   SER    79      -0.542 -48.703 -12.026  0.00-21.00           C  
ATOM   1236  O   SER    79      -0.926 -49.454 -12.906  0.00-21.00           O  
ATOM   1237  N   GLN    80      -0.653 -47.379 -12.164  0.00-21.00           N  
ATOM   1238  H   GLN    80      -0.131 -46.820 -11.493  0.00-21.00           H  
ATOM   1239  CA  GLN    80      -1.345 -46.676 -13.199  0.00-21.00           C  
ATOM   1240  HA  GLN    80      -2.048 -47.403 -13.697  0.00-21.00           H  
ATOM   1241  CB  GLN    80      -2.135 -45.478 -12.536  0.00-21.00           C  
ATOM   1242  HB2 GLN    80      -2.251 -44.749 -13.273  0.00-21.00           H  
ATOM   1243  HB3 GLN    80      -1.618 -44.897 -11.782  0.00-21.00           H  
ATOM   1244  CG  GLN    80      -3.474 -45.936 -12.054  0.00-21.00           C  
ATOM   1245  HG2 GLN    80      -4.119 -46.312 -12.812  0.00-21.00           H  
ATOM   1246  HG3 GLN    80      -3.272 -46.750 -11.388  0.00-21.00           H  
ATOM   1247  CD  GLN    80      -4.343 -44.916 -11.297  0.00-21.00           C  
ATOM   1248  OE1 GLN    80      -3.954 -43.787 -10.972  0.00-21.00           O  
ATOM   1249  NE2 GLN    80      -5.513 -45.383 -10.901  0.00-21.00           N  
ATOM   1250 HE21 GLN    80      -5.742 -46.326 -11.041  0.00-21.00           H  
ATOM   1251 HE22 GLN    80      -6.229 -44.717 -10.500  0.00-21.00           H  
ATOM   1252  C   GLN    80      -0.312 -46.215 -14.192  0.00-21.00           C  
ATOM   1253  O   GLN    80      -0.785 -45.542 -15.180  0.00-21.00           O  
ATOM   1254  N   LEU    81       0.992 -46.437 -13.993  0.00-21.00           N  
ATOM   1255  H   LEU    81       1.268 -47.053 -13.293  0.00-21.00           H  
ATOM   1256  CA  LEU    81       2.023 -45.744 -14.822  0.00-21.00           C  
ATOM   1257  HA  LEU    81       1.786 -44.714 -14.967  0.00-21.00           H  
ATOM   1258  CB  LEU    81       3.394 -45.705 -14.210  0.00-21.00           C  
ATOM   1259  HB2 LEU    81       4.186 -45.294 -14.783  0.00-21.00           H  
ATOM   1260  HB3 LEU    81       3.727 -46.733 -13.991  0.00-21.00           H  
ATOM   1261  CG  LEU    81       3.533 -44.958 -12.848  0.00-21.00           C  
ATOM   1262  HG  LEU    81       2.866 -45.560 -12.218  0.00-21.00           H  
ATOM   1263  CD1 LEU    81       4.990 -45.019 -12.396  0.00-21.00           C  
ATOM   1264 HD11 LEU    81       5.285 -44.666 -11.375  0.00-21.00           H  
ATOM   1265 HD12 LEU    81       5.693 -44.485 -13.094  0.00-21.00           H  
ATOM   1266 HD13 LEU    81       5.242 -46.088 -12.408  0.00-21.00           H  
ATOM   1267  CD2 LEU    81       3.076 -43.496 -12.824  0.00-21.00           C  
ATOM   1268 HD21 LEU    81       3.607 -42.855 -13.527  0.00-21.00           H  
ATOM   1269 HD22 LEU    81       3.199 -43.031 -11.880  0.00-21.00           H  
ATOM   1270 HD23 LEU    81       2.056 -43.401 -13.055  0.00-21.00           H  
ATOM   1271  C   LEU    81       2.020 -46.300 -16.184  0.00-21.00           C  
ATOM   1272  O   LEU    81       1.951 -45.545 -17.131  0.00-21.00           O  
ATOM   1273  N   GLH    82       2.105 -47.636 -16.381  0.00-21.00           N  
ATOM   1274  H   GLH    82       2.276 -48.231 -15.514  0.00-21.00           H  
ATOM   1275  CA  GLH    82       2.034 -48.343 -17.640  0.00-21.00           C  
ATOM   1276  HA  GLH    82       2.890 -48.085 -18.159  0.00-21.00           H  
ATOM   1277  CB  GLH    82       1.982 -49.872 -17.520  0.00-21.00           C  
ATOM   1278  HB2 GLH    82       2.722 -50.320 -16.747  0.00-21.00           H  
ATOM   1279  HB3 GLH    82       1.083 -50.159 -17.029  0.00-21.00           H  
ATOM   1280  CG  GLH    82       1.973 -50.569 -18.895  0.00-21.00           C  
ATOM   1281  HG2 GLH    82       1.012 -50.375 -19.370  0.00-21.00           H  
ATOM   1282  HG3 GLH    82       2.751 -50.074 -19.511  0.00-21.00           H  
ATOM   1283  CD  GLH    82       2.167 -52.067 -18.855  0.00-21.00           C  
ATOM   1284  OE1 GLH    82       1.923 -52.676 -17.696  0.00-21.00           O  
ATOM   1285  OE2 GLH    82       2.820 -52.591 -19.772  0.00-21.00           O  
ATOM   1286  HE1 GLH    82       1.023 -52.773 -17.672  0.00-21.00           H  
ATOM   1287  C   GLH    82       0.842 -47.790 -18.482  0.00-21.00           C  
ATOM   1288  O   GLH    82       1.019 -47.443 -19.634  0.00-21.00           O  
ATOM   1289  N   SER    83      -0.355 -47.708 -17.834  0.00-21.00           N  
ATOM   1290  H   SER    83      -0.509 -48.230 -16.944  0.00-21.00           H  
ATOM   1291  CA  SER    83      -1.564 -47.105 -18.508  0.00-21.00           C  
ATOM   1292  HA  SER    83      -1.657 -47.647 -19.474  0.00-21.00           H  
ATOM   1293  CB  SER    83      -2.878 -47.410 -17.736  0.00-21.00           C  
ATOM   1294  HB2 SER    83      -2.807 -48.494 -17.631  0.00-21.00           H  
ATOM   1295  HB3 SER    83      -2.957 -46.941 -16.737  0.00-21.00           H  
ATOM   1296  OG  SER    83      -3.957 -47.007 -18.505  0.00-21.00           O  
ATOM   1297  HG  SER    83      -3.674 -46.387 -19.151  0.00-21.00           H  
ATOM   1298  C   SER    83      -1.295 -45.660 -18.934  0.00-21.00           C  
ATOM   1299  O   SER    83      -1.502 -45.269 -20.086  0.00-21.00           O  
ATOM   1300  N   HIE    84      -0.940 -44.786 -18.024  0.00-21.00           N  
ATOM   1301  H   HIE    84      -0.610 -45.191 -17.156  0.00-21.00           H  
ATOM   1302  CA  HIE    84      -0.525 -43.392 -18.111  0.00-21.00           C  
ATOM   1303  HA  HIE    84      -1.405 -42.906 -18.405  0.00-21.00           H  
ATOM   1304  CB  HIE    84      -0.187 -42.915 -16.735  0.00-21.00           C  
ATOM   1305  HB2 HIE    84       0.700 -43.496 -16.413  0.00-21.00           H  
ATOM   1306  HB3 HIE    84      -0.946 -43.164 -15.952  0.00-21.00           H  
ATOM   1307  CG  HIE    84       0.312 -41.515 -16.657  0.00-21.00           C  
ATOM   1308  ND1 HIE    84      -0.500 -40.402 -16.854  0.00-21.00           N  
ATOM   1309  CE1 HIE    84       0.283 -39.348 -16.874  0.00-21.00           C  
ATOM   1310  HE1 HIE    84      -0.186 -38.392 -16.729  0.00-21.00           H  
ATOM   1311  NE2 HIE    84       1.518 -39.624 -16.590  0.00-21.00           N  
ATOM   1312  HE2 HIE    84       2.247 -38.944 -16.416  0.00-21.00           H  
ATOM   1313  CD2 HIE    84       1.594 -41.020 -16.559  0.00-21.00           C  
ATOM   1314  HD2 HIE    84       2.499 -41.601 -16.302  0.00-21.00           H  
ATOM   1315  C   HIE    84       0.515 -43.216 -19.219  0.00-21.00           C  
ATOM   1316  O   HIE    84       0.418 -42.217 -19.898  0.00-21.00           O  
ATOM   1317  N   PHE    85       1.511 -44.111 -19.375  0.00-21.00           N  
ATOM   1318  H   PHE    85       1.696 -44.684 -18.580  0.00-21.00           H  
ATOM   1319  CA  PHE    85       2.511 -44.086 -20.421  0.00-21.00           C  
ATOM   1320  HA  PHE    85       2.928 -43.070 -20.495  0.00-21.00           H  
ATOM   1321  CB  PHE    85       3.764 -44.834 -20.087  0.00-21.00           C  
ATOM   1322  HB2 PHE    85       4.374 -44.839 -21.017  0.00-21.00           H  
ATOM   1323  HB3 PHE    85       3.559 -45.808 -19.669  0.00-21.00           H  
ATOM   1324  CG  PHE    85       4.626 -44.137 -19.050  0.00-21.00           C  
ATOM   1325  CD1 PHE    85       5.198 -42.895 -19.285  0.00-21.00           C  
ATOM   1326  HD1 PHE    85       5.021 -42.354 -20.156  0.00-21.00           H  
ATOM   1327  CE1 PHE    85       6.143 -42.347 -18.336  0.00-21.00           C  
ATOM   1328  HE1 PHE    85       6.743 -41.506 -18.566  0.00-21.00           H  
ATOM   1329  CZ  PHE    85       6.437 -43.074 -17.178  0.00-21.00           C  
ATOM   1330  HZ  PHE    85       7.152 -42.813 -16.435  0.00-21.00           H  
ATOM   1331  CE2 PHE    85       5.806 -44.325 -16.948  0.00-21.00           C  
ATOM   1332  HE2 PHE    85       6.066 -44.870 -15.986  0.00-21.00           H  
ATOM   1333  CD2 PHE    85       4.896 -44.889 -17.857  0.00-21.00           C  
ATOM   1334  HD2 PHE    85       4.499 -45.898 -17.622  0.00-21.00           H  
ATOM   1335  C   PHE    85       1.942 -44.289 -21.809  0.00-21.00           C  
ATOM   1336  O   PHE    85       2.272 -43.624 -22.760  0.00-21.00           O  
ATOM   1337  N   ARN    86       1.044 -45.297 -21.841  0.00-21.00           N  
ATOM   1338  H   ARN    86       0.837 -45.754 -20.974  0.00-21.00           H  
ATOM   1339  CA  ARN    86       0.395 -45.692 -23.075  0.00-21.00           C  
ATOM   1340  HA  ARN    86       1.206 -45.817 -23.814  0.00-21.00           H  
ATOM   1341  CB  ARN    86      -0.344 -47.056 -22.839  0.00-21.00           C  
ATOM   1342  HB2 ARN    86       0.323 -47.780 -22.453  0.00-21.00           H  
ATOM   1343  HB3 ARN    86      -1.078 -46.878 -21.991  0.00-21.00           H  
ATOM   1344  CG  ARN    86      -1.095 -47.447 -24.120  0.00-21.00           C  
ATOM   1345  HG2 ARN    86      -1.626 -48.348 -23.956  0.00-21.00           H  
ATOM   1346  HG3 ARN    86      -1.710 -46.624 -24.362  0.00-21.00           H  
ATOM   1347  CD  ARN    86      -0.068 -47.679 -25.282  0.00-21.00           C  
ATOM   1348  HD2 ARN    86      -0.433 -47.388 -26.217  0.00-21.00           H  
ATOM   1349  HD3 ARN    86       0.817 -47.044 -25.139  0.00-21.00           H  
ATOM   1350  NE  ARN    86       0.397 -49.052 -25.333  0.00-21.00           N  
ATOM   1351  HE  ARN    86       1.354 -49.041 -25.722  0.00-21.00           H  
ATOM   1352  CZ  ARN    86      -0.438 -50.051 -25.865  0.00-21.00           C  
ATOM   1353  NH1 ARN    86      -1.544 -49.783 -26.352  0.00-21.00           N  
ATOM   1354 HH11 ARN    86      -2.309 -50.055 -25.682  0.00-21.00           H  
ATOM   1355  NH2 ARN    86       0.168 -51.372 -25.899  0.00-21.00           N  
ATOM   1356 HH21 ARN    86      -0.500 -51.991 -26.263  0.00-21.00           H  
ATOM   1357 HH22 ARN    86       0.949 -51.422 -26.598  0.00-21.00           H  
ATOM   1358  C   ARN    86      -0.574 -44.587 -23.549  0.00-21.00           C  
ATOM   1359  O   ARN    86      -0.539 -44.167 -24.735  0.00-21.00           O  
ATOM   1360  N   MET    87      -1.315 -44.012 -22.564  0.00-21.00           N  
ATOM   1361  H   MET    87      -1.072 -44.259 -21.599  0.00-21.00           H  
ATOM   1362  CA  MET    87      -2.101 -42.779 -22.722  0.00-21.00           C  
ATOM   1363  HA  MET    87      -2.937 -42.941 -23.347  0.00-21.00           H  
ATOM   1364  CB  MET    87      -2.812 -42.436 -21.383  0.00-21.00           C  
ATOM   1365  HB2 MET    87      -3.363 -43.310 -21.063  0.00-21.00           H  
ATOM   1366  HB3 MET    87      -2.000 -42.350 -20.641  0.00-21.00           H  
ATOM   1367  CG  MET    87      -3.649 -41.151 -21.321  0.00-21.00           C  
ATOM   1368  HG2 MET    87      -4.662 -41.408 -21.633  0.00-21.00           H  
ATOM   1369  HG3 MET    87      -3.353 -40.412 -22.044  0.00-21.00           H  
ATOM   1370  SD  MET    87      -3.639 -40.400 -19.648  0.00-21.00           S  
ATOM   1371  CE  MET    87      -1.955 -40.013 -19.598  0.00-21.00           C  
ATOM   1372  HE1 MET    87      -1.501 -39.719 -20.596  0.00-21.00           H  
ATOM   1373  HE2 MET    87      -1.454 -40.875 -19.130  0.00-21.00           H  
ATOM   1374  HE3 MET    87      -1.776 -39.265 -18.840  0.00-21.00           H  
ATOM   1375  C   MET    87      -1.341 -41.617 -23.274  0.00-21.00           C  
ATOM   1376  O   MET    87      -1.819 -40.953 -24.185  0.00-21.00           O  
ATOM   1377  N   LEU    88      -0.159 -41.333 -22.712  0.00-21.00           N  
ATOM   1378  H   LEU    88       0.263 -41.865 -21.971  0.00-21.00           H  
ATOM   1379  CA  LEU    88       0.668 -40.232 -23.128  0.00-21.00           C  
ATOM   1380  HA  LEU    88       0.080 -39.250 -23.156  0.00-21.00           H  
ATOM   1381  CB  LEU    88       1.925 -40.045 -22.164  0.00-21.00           C  
ATOM   1382  HB2 LEU    88       2.381 -41.047 -22.034  0.00-21.00           H  
ATOM   1383  HB3 LEU    88       2.740 -39.465 -22.747  0.00-21.00           H  
ATOM   1384  CG  LEU    88       1.655 -39.376 -20.776  0.00-21.00           C  
ATOM   1385  HG  LEU    88       0.771 -39.888 -20.293  0.00-21.00           H  
ATOM   1386  CD1 LEU    88       2.942 -39.505 -19.892  0.00-21.00           C  
ATOM   1387 HD11 LEU    88       2.864 -39.314 -18.861  0.00-21.00           H  
ATOM   1388 HD12 LEU    88       3.703 -38.785 -20.141  0.00-21.00           H  
ATOM   1389 HD13 LEU    88       3.376 -40.514 -20.047  0.00-21.00           H  
ATOM   1390  CD2 LEU    88       1.151 -37.888 -20.944  0.00-21.00           C  
ATOM   1391 HD21 LEU    88       1.806 -37.283 -21.538  0.00-21.00           H  
ATOM   1392 HD22 LEU    88       0.928 -37.433 -19.982  0.00-21.00           H  
ATOM   1393 HD23 LEU    88       0.223 -37.811 -21.432  0.00-21.00           H  
ATOM   1394  C   LEU    88       1.105 -40.393 -24.591  0.00-21.00           C  
ATOM   1395  O   LEU    88       1.137 -39.448 -25.361  0.00-21.00           O  
ATOM   1396  N   ALA    89       1.492 -41.585 -24.905  0.00-21.00           N  
ATOM   1397  H   ALA    89       1.386 -42.337 -24.271  0.00-21.00           H  
ATOM   1398  CA  ALA    89       2.047 -41.980 -26.186  0.00-21.00           C  
ATOM   1399  HA  ALA    89       2.801 -41.208 -26.394  0.00-21.00           H  
ATOM   1400  CB  ALA    89       2.774 -43.350 -26.192  0.00-21.00           C  
ATOM   1401  HB1 ALA    89       2.135 -44.116 -25.695  0.00-21.00           H  
ATOM   1402  HB2 ALA    89       3.725 -43.287 -25.666  0.00-21.00           H  
ATOM   1403  HB3 ALA    89       3.077 -43.580 -27.194  0.00-21.00           H  
ATOM   1404  C   ALA    89       0.943 -42.006 -27.254  0.00-21.00           C  
ATOM   1405  O   ALA    89       1.096 -41.382 -28.295  0.00-21.00           O  
ATOM   1406  N   GLH    90      -0.191 -42.607 -27.016  0.00-21.00           N  
ATOM   1407  H   GLH    90      -0.341 -43.060 -26.118  0.00-21.00           H  
ATOM   1408  CA  GLH    90      -1.179 -42.717 -28.037  0.00-21.00           C  
ATOM   1409  HA  GLH    90      -0.816 -43.215 -28.932  0.00-21.00           H  
ATOM   1410  CB  GLH    90      -2.311 -43.688 -27.596  0.00-21.00           C  
ATOM   1411  HB2 GLH    90      -2.819 -43.340 -26.666  0.00-21.00           H  
ATOM   1412  HB3 GLH    90      -3.114 -43.749 -28.372  0.00-21.00           H  
ATOM   1413  CG  GLH    90      -1.724 -45.052 -27.298  0.00-21.00           C  
ATOM   1414  HG2 GLH    90      -1.159 -45.576 -28.125  0.00-21.00           H  
ATOM   1415  HG3 GLH    90      -1.042 -45.029 -26.435  0.00-21.00           H  
ATOM   1416  CD  GLH    90      -2.852 -46.129 -27.047  0.00-21.00           C  
ATOM   1417  OE1 GLH    90      -3.902 -45.701 -26.314  0.00-21.00           O  
ATOM   1418  OE2 GLH    90      -2.729 -47.302 -27.471  0.00-21.00           O  
ATOM   1419  HE1 GLH    90      -3.563 -45.318 -25.502  0.00-21.00           H  
ATOM   1420  C   GLH    90      -1.838 -41.336 -28.318  0.00-21.00           C  
ATOM   1421  O   GLH    90      -2.265 -41.019 -29.410  0.00-21.00           O  
ATOM   1422  N   ASN    91      -1.995 -40.537 -27.269  0.00-21.00           N  
ATOM   1423  H   ASN    91      -1.537 -40.617 -26.383  0.00-21.00           H  
ATOM   1424  CA  ASN    91      -2.512 -39.150 -27.426  0.00-21.00           C  
ATOM   1425  HA  ASN    91      -3.397 -39.236 -28.101  0.00-21.00           H  
ATOM   1426  CB  ASN    91      -2.810 -38.524 -25.969  0.00-21.00           C  
ATOM   1427  HB2 ASN    91      -1.933 -38.662 -25.360  0.00-21.00           H  
ATOM   1428  HB3 ASN    91      -3.715 -39.011 -25.577  0.00-21.00           H  
ATOM   1429  CG  ASN    91      -3.093 -37.103 -25.893  0.00-21.00           C  
ATOM   1430  OD1 ASN    91      -4.046 -36.734 -26.479  0.00-21.00           O  
ATOM   1431  ND2 ASN    91      -2.265 -36.272 -25.279  0.00-21.00           N  
ATOM   1432 HD21 ASN    91      -2.386 -35.216 -25.297  0.00-21.00           H  
ATOM   1433 HD22 ASN    91      -1.492 -36.569 -24.622  0.00-21.00           H  
ATOM   1434  C   ASN    91      -1.547 -38.283 -28.386  0.00-21.00           C  
ATOM   1435  O   ASN    91      -1.962 -37.274 -28.935  0.00-21.00           O  
ATOM   1436  N   ARN    92      -0.260 -38.645 -28.528  0.00-21.00           N  
ATOM   1437  H   ARN    92      -0.096 -39.666 -28.425  0.00-21.00           H  
ATOM   1438  CA  ARN    92       0.794 -37.862 -29.145  0.00-21.00           C  
ATOM   1439  HA  ARN    92       1.782 -38.374 -29.236  0.00-21.00           H  
ATOM   1440  CB  ARN    92       0.244 -37.530 -30.622  0.00-21.00           C  
ATOM   1441  HB2 ARN    92       0.529 -36.472 -30.834  0.00-21.00           H  
ATOM   1442  HB3 ARN    92      -0.802 -37.545 -30.586  0.00-21.00           H  
ATOM   1443  CG  ARN    92       0.813 -38.449 -31.738  0.00-21.00           C  
ATOM   1444  HG2 ARN    92       1.811 -38.184 -32.016  0.00-21.00           H  
ATOM   1445  HG3 ARN    92       0.163 -38.386 -32.591  0.00-21.00           H  
ATOM   1446  CD  ARN    92       0.874 -39.886 -31.327  0.00-21.00           C  
ATOM   1447  HD2 ARN    92       1.617 -40.046 -30.489  0.00-21.00           H  
ATOM   1448  HD3 ARN    92      -0.146 -40.159 -30.978  0.00-21.00           H  
ATOM   1449  NE  ARN    92       1.167 -40.736 -32.472  0.00-21.00           N  
ATOM   1450  HE  ARN    92       0.343 -40.594 -33.086  0.00-21.00           H  
ATOM   1451  CZ  ARN    92       1.415 -42.122 -32.168  0.00-21.00           C  
ATOM   1452  NH1 ARN    92       1.507 -42.676 -31.057  0.00-21.00           N  
ATOM   1453 HH11 ARN    92       2.185 -42.255 -30.436  0.00-21.00           H  
ATOM   1454  NH2 ARN    92       1.580 -42.941 -33.295  0.00-21.00           N  
ATOM   1455 HH21 ARN    92       1.254 -42.502 -34.123  0.00-21.00           H  
ATOM   1456 HH22 ARN    92       1.140 -43.838 -33.169  0.00-21.00           H  
ATOM   1457  C   ARN    92       0.943 -36.499 -28.398  0.00-21.00           C  
ATOM   1458  O   ARN    92       0.794 -35.448 -29.021  0.00-21.00           O  
ATOM   1459  N   THR    93       0.971 -36.639 -27.055  0.00-21.00           N  
ATOM   1460  H   THR    93       1.460 -37.501 -26.851  0.00-21.00           H  
ATOM   1461  CA  THR    93       0.982 -35.575 -26.071  0.00-21.00           C  
ATOM   1462  HA  THR    93      -0.051 -35.219 -26.029  0.00-21.00           H  
ATOM   1463  CB  THR    93       1.271 -36.143 -24.683  0.00-21.00           C  
ATOM   1464  HB  THR    93       2.127 -36.796 -24.630  0.00-21.00           H  
ATOM   1465  CG2 THR    93       1.125 -35.062 -23.650  0.00-21.00           C  
ATOM   1466 HG21 THR    93       0.239 -34.402 -23.743  0.00-21.00           H  
ATOM   1467 HG22 THR    93       1.931 -34.393 -23.901  0.00-21.00           H  
ATOM   1468 HG23 THR    93       1.406 -35.394 -22.615  0.00-21.00           H  
ATOM   1469  OG1 THR    93       0.195 -37.014 -24.381  0.00-21.00           O  
ATOM   1470  HG1 THR    93       0.439 -37.849 -24.693  0.00-21.00           H  
ATOM   1471  C   THR    93       1.907 -34.363 -26.487  0.00-21.00           C  
ATOM   1472  O   THR    93       3.128 -34.542 -26.451  0.00-21.00           O  
ATOM   1473  N   PRO    94       1.400 -33.135 -26.735  0.00-21.00           N  
ATOM   1474  CD  PRO    94       0.027 -32.833 -26.858  0.00-21.00           C  
ATOM   1475  HD2 PRO    94      -0.447 -33.447 -27.607  0.00-21.00           H  
ATOM   1476  HD3 PRO    94      -0.515 -32.998 -25.895  0.00-21.00           H  
ATOM   1477  CG  PRO    94      -0.046 -31.323 -27.229  0.00-21.00           C  
ATOM   1478  HG2 PRO    94      -0.865 -31.012 -27.828  0.00-21.00           H  
ATOM   1479  HG3 PRO    94      -0.070 -30.717 -26.299  0.00-21.00           H  
ATOM   1480  CB  PRO    94       1.254 -31.141 -27.834  0.00-21.00           C  
ATOM   1481  HB2 PRO    94       1.495 -30.099 -27.942  0.00-21.00           H  
ATOM   1482  HB3 PRO    94       1.338 -31.461 -28.837  0.00-21.00           H  
ATOM   1483  CA  PRO    94       2.181 -31.972 -26.991  0.00-21.00           C  
ATOM   1484  HA  PRO    94       2.961 -32.374 -27.648  0.00-21.00           H  
ATOM   1485  C   PRO    94       2.782 -31.319 -25.711  0.00-21.00           C  
ATOM   1486  O   PRO    94       3.854 -30.687 -25.856  0.00-21.00           O  
ATOM   1487  N   VAL    95       2.214 -31.442 -24.510  0.00-21.00           N  
ATOM   1488  H   VAL    95       1.261 -31.811 -24.511  0.00-21.00           H  
ATOM   1489  CA  VAL    95       2.768 -30.836 -23.310  0.00-21.00           C  
ATOM   1490  HA  VAL    95       3.803 -31.063 -23.332  0.00-21.00           H  
ATOM   1491  CB  VAL    95       2.523 -29.290 -23.260  0.00-21.00           C  
ATOM   1492  HB  VAL    95       2.913 -28.880 -24.225  0.00-21.00           H  
ATOM   1493  CG1 VAL    95       1.070 -28.884 -23.194  0.00-21.00           C  
ATOM   1494 HG11 VAL    95       0.653 -29.215 -22.268  0.00-21.00           H  
ATOM   1495 HG12 VAL    95       0.537 -29.300 -24.040  0.00-21.00           H  
ATOM   1496 HG13 VAL    95       0.755 -27.823 -23.340  0.00-21.00           H  
ATOM   1497  CG2 VAL    95       3.424 -28.595 -22.235  0.00-21.00           C  
ATOM   1498 HG21 VAL    95       3.164 -28.644 -21.183  0.00-21.00           H  
ATOM   1499 HG22 VAL    95       3.385 -27.510 -22.370  0.00-21.00           H  
ATOM   1500 HG23 VAL    95       4.425 -29.003 -22.186  0.00-21.00           H  
ATOM   1501  C   VAL    95       2.124 -31.560 -22.135  0.00-21.00           C  
ATOM   1502  O   VAL    95       0.946 -31.836 -22.126  0.00-21.00           O  
ATOM   1503  N   LEU    96       2.987 -31.926 -21.222  0.00-21.00           N  
ATOM   1504  H   LEU    96       3.980 -31.747 -21.380  0.00-21.00           H  
ATOM   1505  CA  LEU    96       2.648 -32.592 -19.958  0.00-21.00           C  
ATOM   1506  HA  LEU    96       1.613 -32.925 -20.000  0.00-21.00           H  
ATOM   1507  CB  LEU    96       3.425 -33.924 -19.781  0.00-21.00           C  
ATOM   1508  HB2 LEU    96       3.149 -34.561 -20.603  0.00-21.00           H  
ATOM   1509  HB3 LEU    96       4.436 -33.757 -19.917  0.00-21.00           H  
ATOM   1510  CG  LEU    96       3.355 -34.691 -18.437  0.00-21.00           C  
ATOM   1511  HG  LEU    96       3.729 -33.947 -17.755  0.00-21.00           H  
ATOM   1512  CD1 LEU    96       2.007 -35.221 -17.918  0.00-21.00           C  
ATOM   1513 HD11 LEU    96       1.404 -34.363 -17.957  0.00-21.00           H  
ATOM   1514 HD12 LEU    96       1.610 -35.976 -18.630  0.00-21.00           H  
ATOM   1515 HD13 LEU    96       1.889 -35.497 -16.838  0.00-21.00           H  
ATOM   1516  CD2 LEU    96       4.230 -35.957 -18.486  0.00-21.00           C  
ATOM   1517 HD21 LEU    96       5.260 -35.789 -18.868  0.00-21.00           H  
ATOM   1518 HD22 LEU    96       3.705 -36.726 -19.150  0.00-21.00           H  
ATOM   1519 HD23 LEU    96       4.323 -36.336 -17.466  0.00-21.00           H  
ATOM   1520  C   LEU    96       2.918 -31.572 -18.836  0.00-21.00           C  
ATOM   1521  O   LEU    96       4.063 -31.374 -18.476  0.00-21.00           O  
ATOM   1522  N   ALA    97       1.942 -30.810 -18.349  0.00-21.00           N  
ATOM   1523  H   ALA    97       1.009 -31.057 -18.633  0.00-21.00           H  
ATOM   1524  CA  ALA    97       2.045 -29.863 -17.264  0.00-21.00           C  
ATOM   1525  HA  ALA    97       3.079 -29.443 -17.317  0.00-21.00           H  
ATOM   1526  CB  ALA    97       1.070 -28.610 -17.520  0.00-21.00           C  
ATOM   1527  HB1 ALA    97       1.446 -28.290 -18.530  0.00-21.00           H  
ATOM   1528  HB2 ALA    97       1.345 -27.890 -16.796  0.00-21.00           H  
ATOM   1529  HB3 ALA    97      -0.017 -28.826 -17.557  0.00-21.00           H  
ATOM   1530  C   ALA    97       1.854 -30.387 -15.823  0.00-21.00           C  
ATOM   1531  O   ALA    97       0.748 -30.855 -15.550  0.00-21.00           O  
ATOM   1532  N   VAL    98       2.861 -30.382 -14.922  0.00-21.00           N  
ATOM   1533  H   VAL    98       3.654 -29.815 -15.227  0.00-21.00           H  
ATOM   1534  CA  VAL    98       2.897 -31.160 -13.720  0.00-21.00           C  
ATOM   1535  HA  VAL    98       2.037 -31.750 -13.543  0.00-21.00           H  
ATOM   1536  CB  VAL    98       4.196 -32.049 -13.831  0.00-21.00           C  
ATOM   1537  HB  VAL    98       5.109 -31.364 -13.733  0.00-21.00           H  
ATOM   1538  CG1 VAL    98       4.292 -33.081 -12.733  0.00-21.00           C  
ATOM   1539 HG11 VAL    98       4.462 -34.042 -13.097  0.00-21.00           H  
ATOM   1540 HG12 VAL    98       3.258 -33.314 -12.294  0.00-21.00           H  
ATOM   1541 HG13 VAL    98       5.032 -32.909 -11.920  0.00-21.00           H  
ATOM   1542  CG2 VAL    98       4.419 -32.853 -15.137  0.00-21.00           C  
ATOM   1543 HG21 VAL    98       3.523 -33.334 -15.500  0.00-21.00           H  
ATOM   1544 HG22 VAL    98       5.194 -33.584 -14.958  0.00-21.00           H  
ATOM   1545 HG23 VAL    98       4.475 -32.168 -15.992  0.00-21.00           H  
ATOM   1546  C   VAL    98       3.001 -30.115 -12.649  0.00-21.00           C  
ATOM   1547  O   VAL    98       4.004 -29.395 -12.531  0.00-21.00           O  
ATOM   1548  N   LEU    99       1.912 -29.977 -11.837  0.00-21.00           N  
ATOM   1549  H   LEU    99       1.112 -30.561 -12.074  0.00-21.00           H  
ATOM   1550  CA  LEU    99       1.847 -28.898 -10.813  0.00-21.00           C  
ATOM   1551  HA  LEU    99       2.662 -28.238 -10.940  0.00-21.00           H  
ATOM   1552  CB  LEU    99       0.491 -28.164 -11.021  0.00-21.00           C  
ATOM   1553  HB2 LEU    99      -0.281 -28.966 -10.853  0.00-21.00           H  
ATOM   1554  HB3 LEU    99       0.279 -27.464 -10.211  0.00-21.00           H  
ATOM   1555  CG  LEU    99       0.221 -27.626 -12.471  0.00-21.00           C  
ATOM   1556  HG  LEU    99       0.336 -28.430 -13.182  0.00-21.00           H  
ATOM   1557  CD1 LEU    99      -1.257 -27.133 -12.484  0.00-21.00           C  
ATOM   1558 HD11 LEU    99      -1.655 -26.637 -13.379  0.00-21.00           H  
ATOM   1559 HD12 LEU    99      -1.852 -27.967 -12.231  0.00-21.00           H  
ATOM   1560 HD13 LEU    99      -1.399 -26.420 -11.726  0.00-21.00           H  
ATOM   1561  CD2 LEU    99       1.293 -26.582 -12.848  0.00-21.00           C  
ATOM   1562 HD21 LEU    99       2.380 -26.812 -12.964  0.00-21.00           H  
ATOM   1563 HD22 LEU    99       1.019 -26.181 -13.859  0.00-21.00           H  
ATOM   1564 HD23 LEU    99       1.178 -25.786 -12.076  0.00-21.00           H  
ATOM   1565  C   LEU    99       2.120 -29.411  -9.360  0.00-21.00           C  
ATOM   1566  O   LEU    99       1.967 -28.616  -8.380  0.00-21.00           O  
ATOM   1567  N   ALA   100       2.295 -30.719  -9.198  0.00-21.00           N  
ATOM   1568  H   ALA   100       2.347 -31.282 -10.055  0.00-21.00           H  
ATOM   1569  CA  ALA   100       2.754 -31.372  -7.976  0.00-21.00           C  
ATOM   1570  HA  ALA   100       1.973 -31.166  -7.272  0.00-21.00           H  
ATOM   1571  CB  ALA   100       2.832 -32.847  -8.292  0.00-21.00           C  
ATOM   1572  HB1 ALA   100       3.321 -32.925  -9.306  0.00-21.00           H  
ATOM   1573  HB2 ALA   100       1.802 -33.299  -8.225  0.00-21.00           H  
ATOM   1574  HB3 ALA   100       3.425 -33.387  -7.549  0.00-21.00           H  
ATOM   1575  C   ALA   100       4.157 -30.951  -7.563  0.00-21.00           C  
ATOM   1576  O   ALA   100       5.091 -30.909  -8.417  0.00-21.00           O  
ATOM   1577  N   SER   101       4.246 -30.619  -6.280  0.00-21.00           N  
ATOM   1578  H   SER   101       3.362 -30.695  -5.754  0.00-21.00           H  
ATOM   1579  CA  SER   101       5.410 -29.937  -5.741  0.00-21.00           C  
ATOM   1580  HA  SER   101       5.938 -29.338  -6.517  0.00-21.00           H  
ATOM   1581  CB  SER   101       4.893 -29.035  -4.652  0.00-21.00           C  
ATOM   1582  HB2 SER   101       4.255 -28.296  -5.011  0.00-21.00           H  
ATOM   1583  HB3 SER   101       5.700 -28.546  -4.308  0.00-21.00           H  
ATOM   1584  OG  SER   101       4.240 -29.731  -3.627  0.00-21.00           O  
ATOM   1585  HG  SER   101       3.379 -30.099  -3.944  0.00-21.00           H  
ATOM   1586  C   SER   101       6.499 -30.930  -5.253  0.00-21.00           C  
ATOM   1587  O   SER   101       6.380 -32.107  -5.055  0.00-21.00           O  
ATOM   1588  N   SER   102       7.688 -30.381  -5.081  0.00-21.00           N  
ATOM   1589  H   SER   102       7.815 -29.436  -5.553  0.00-21.00           H  
ATOM   1590  CA  SER   102       8.942 -30.882  -4.382  0.00-21.00           C  
ATOM   1591  HA  SER   102       9.324 -31.573  -5.053  0.00-21.00           H  
ATOM   1592  CB  SER   102      10.023 -29.825  -4.350  0.00-21.00           C  
ATOM   1593  HB2 SER   102       9.559 -28.900  -3.899  0.00-21.00           H  
ATOM   1594  HB3 SER   102      10.387 -29.623  -5.430  0.00-21.00           H  
ATOM   1595  OG  SER   102      11.232 -30.161  -3.621  0.00-21.00           O  
ATOM   1596  HG  SER   102      11.954 -29.733  -4.095  0.00-21.00           H  
ATOM   1597  C   SER   102       8.678 -31.563  -3.036  0.00-21.00           C  
ATOM   1598  O   SER   102       9.292 -32.606  -2.740  0.00-21.00           O  
ATOM   1599  N   SER   103       7.803 -31.027  -2.141  0.00-21.00           N  
ATOM   1600  H   SER   103       7.374 -30.217  -2.575  0.00-21.00           H  
ATOM   1601  CA  SER   103       7.262 -31.562  -0.886  0.00-21.00           C  
ATOM   1602  HA  SER   103       8.207 -31.803  -0.335  0.00-21.00           H  
ATOM   1603  CB  SER   103       6.575 -30.500  -0.068  0.00-21.00           C  
ATOM   1604  HB2 SER   103       6.073 -30.966   0.793  0.00-21.00           H  
ATOM   1605  HB3 SER   103       7.335 -29.783   0.359  0.00-21.00           H  
ATOM   1606  OG  SER   103       5.616 -29.752  -0.854  0.00-21.00           O  
ATOM   1607  HG  SER   103       6.049 -29.335  -1.567  0.00-21.00           H  
ATOM   1608  C   SER   103       6.489 -32.864  -1.053  0.00-21.00           C  
ATOM   1609  O   SER   103       6.738 -33.880  -0.431  0.00-21.00           O  
ATOM   1610  N   GLU   104       5.540 -32.731  -1.984  0.00-21.00           N  
ATOM   1611  H   GLU   104       5.504 -31.814  -2.472  0.00-21.00           H  
ATOM   1612  CA  GLU   104       4.767 -33.775  -2.562  0.00-21.00           C  
ATOM   1613  HA  GLU   104       4.261 -34.188  -1.699  0.00-21.00           H  
ATOM   1614  CB  GLU   104       3.683 -33.268  -3.522  0.00-21.00           C  
ATOM   1615  HB2 GLU   104       4.025 -32.414  -4.062  0.00-21.00           H  
ATOM   1616  HB3 GLU   104       3.551 -34.066  -4.240  0.00-21.00           H  
ATOM   1617  CG  GLU   104       2.382 -32.710  -2.902  0.00-21.00           C  
ATOM   1618  HG2 GLU   104       2.674 -32.073  -2.040  0.00-21.00           H  
ATOM   1619  HG3 GLU   104       1.821 -33.564  -2.434  0.00-21.00           H  
ATOM   1620  CD  GLU   104       1.512 -31.841  -3.759  0.00-21.00           C  
ATOM   1621  OE1 GLU   104       2.059 -30.869  -4.355  0.00-21.00           O  
ATOM   1622  OE2 GLU   104       0.271 -32.052  -3.826  0.00-21.00           O  
ATOM   1623  C   GLU   104       5.578 -35.009  -3.125  0.00-21.00           C  
ATOM   1624  O   GLU   104       5.199 -36.133  -2.761  0.00-21.00           O  
ATOM   1625  N   ILE   105       6.602 -34.789  -3.977  0.00-21.00           N  
ATOM   1626  H   ILE   105       6.776 -33.847  -4.221  0.00-21.00           H  
ATOM   1627  CA  ILE   105       7.308 -35.804  -4.759  0.00-21.00           C  
ATOM   1628  HA  ILE   105       6.517 -36.466  -4.993  0.00-21.00           H  
ATOM   1629  CB  ILE   105       7.858 -35.170  -6.047  0.00-21.00           C  
ATOM   1630  HB  ILE   105       7.017 -34.542  -6.271  0.00-21.00           H  
ATOM   1631  CG2 ILE   105       9.070 -34.144  -5.819  0.00-21.00           C  
ATOM   1632 HG21 ILE   105       8.857 -33.585  -4.944  0.00-21.00           H  
ATOM   1633 HG22 ILE   105       9.998 -34.687  -5.605  0.00-21.00           H  
ATOM   1634 HG23 ILE   105       9.366 -33.452  -6.652  0.00-21.00           H  
ATOM   1635  CG1 ILE   105       8.241 -36.248  -7.127  0.00-21.00           C  
ATOM   1636 HG12 ILE   105       7.387 -36.958  -7.187  0.00-21.00           H  
ATOM   1637 HG13 ILE   105       9.071 -36.930  -6.847  0.00-21.00           H  
ATOM   1638  CD1 ILE   105       8.462 -35.702  -8.578  0.00-21.00           C  
ATOM   1639 HD11 ILE   105       9.372 -35.110  -8.672  0.00-21.00           H  
ATOM   1640 HD12 ILE   105       7.685 -35.012  -8.849  0.00-21.00           H  
ATOM   1641 HD13 ILE   105       8.521 -36.448  -9.386  0.00-21.00           H  
ATOM   1642  C   ILE   105       8.357 -36.585  -3.960  0.00-21.00           C  
ATOM   1643  O   ILE   105       8.453 -37.821  -3.987  0.00-21.00           O  
ATOM   1644  N   ALA   106       9.122 -35.830  -3.123  0.00-21.00           N  
ATOM   1645  H   ALA   106       8.959 -34.849  -3.033  0.00-21.00           H  
ATOM   1646  CA  ALA   106      10.117 -36.343  -2.193  0.00-21.00           C  
ATOM   1647  HA  ALA   106      10.364 -37.410  -2.306  0.00-21.00           H  
ATOM   1648  CB  ALA   106      11.435 -35.627  -2.499  0.00-21.00           C  
ATOM   1649  HB1 ALA   106      12.215 -36.079  -1.958  0.00-21.00           H  
ATOM   1650  HB2 ALA   106      11.662 -35.591  -3.591  0.00-21.00           H  
ATOM   1651  HB3 ALA   106      11.204 -34.540  -2.228  0.00-21.00           H  
ATOM   1652  C   ALA   106       9.628 -36.161  -0.738  0.00-21.00           C  
ATOM   1653  O   ALA   106      10.300 -35.646   0.188  0.00-21.00           O  
ATOM   1654  N   ASN   107       8.469 -36.673  -0.459  0.00-21.00           N  
ATOM   1655  H   ASN   107       7.996 -37.021  -1.216  0.00-21.00           H  
ATOM   1656  CA  ASN   107       8.069 -37.097   0.913  0.00-21.00           C  
ATOM   1657  HA  ASN   107       9.017 -37.444   1.374  0.00-21.00           H  
ATOM   1658  CB  ASN   107       7.515 -36.000   1.847  0.00-21.00           C  
ATOM   1659  HB2 ASN   107       6.519 -35.772   1.525  0.00-21.00           H  
ATOM   1660  HB3 ASN   107       8.155 -35.116   1.770  0.00-21.00           H  
ATOM   1661  CG  ASN   107       7.569 -36.364   3.376  0.00-21.00           C  
ATOM   1662  OD1 ASN   107       7.762 -37.508   3.830  0.00-21.00           O  
ATOM   1663  ND2 ASN   107       7.554 -35.384   4.208  0.00-21.00           N  
ATOM   1664 HD21 ASN   107       7.596 -34.419   3.931  0.00-21.00           H  
ATOM   1665 HD22 ASN   107       7.501 -35.529   5.195  0.00-21.00           H  
ATOM   1666  C   ASN   107       7.140 -38.336   0.959  0.00-21.00           C  
ATOM   1667  O   ASN   107       5.971 -38.375   0.493  0.00-21.00           O  
ATOM   1668  N   GLN   108       7.673 -39.531   1.506  0.00-21.00           N  
ATOM   1669  H   GLN   108       8.657 -39.547   1.831  0.00-21.00           H  
ATOM   1670  CA  GLN   108       6.928 -40.780   1.534  0.00-21.00           C  
ATOM   1671  HA  GLN   108       6.531 -40.913   0.529  0.00-21.00           H  
ATOM   1672  CB  GLN   108       7.822 -42.061   1.820  0.00-21.00           C  
ATOM   1673  HB2 GLN   108       8.362 -42.149   2.764  0.00-21.00           H  
ATOM   1674  HB3 GLN   108       7.136 -42.888   1.849  0.00-21.00           H  
ATOM   1675  CG  GLN   108       8.856 -42.288   0.688  0.00-21.00           C  
ATOM   1676  HG2 GLN   108       9.412 -43.240   1.004  0.00-21.00           H  
ATOM   1677  HG3 GLN   108       9.631 -41.534   0.644  0.00-21.00           H  
ATOM   1678  CD  GLN   108       8.210 -42.445  -0.712  0.00-21.00           C  
ATOM   1679  OE1 GLN   108       7.543 -43.449  -0.903  0.00-21.00           O  
ATOM   1680  NE2 GLN   108       8.575 -41.639  -1.670  0.00-21.00           N  
ATOM   1681 HE21 GLN   108       8.185 -41.781  -2.582  0.00-21.00           H  
ATOM   1682 HE22 GLN   108       9.357 -40.953  -1.435  0.00-21.00           H  
ATOM   1683  C   GLN   108       5.806 -40.759   2.567  0.00-21.00           C  
ATOM   1684  O   GLN   108       5.195 -41.756   2.901  0.00-21.00           O  
ATOM   1685  N   ARG   109       5.467 -39.567   3.052  0.00-21.00           N  
ATOM   1686  H   ARG   109       6.185 -38.880   3.090  0.00-21.00           H  
ATOM   1687  CA  ARG   109       4.262 -39.173   3.797  0.00-21.00           C  
ATOM   1688  HA  ARG   109       4.001 -39.753   4.688  0.00-21.00           H  
ATOM   1689  CB  ARG   109       4.574 -37.767   4.259  0.00-21.00           C  
ATOM   1690  HB2 ARG   109       4.617 -37.009   3.418  0.00-21.00           H  
ATOM   1691  HB3 ARG   109       5.494 -37.749   4.797  0.00-21.00           H  
ATOM   1692  CG  ARG   109       3.520 -37.224   5.277  0.00-21.00           C  
ATOM   1693  HG2 ARG   109       2.509 -37.369   4.955  0.00-21.00           H  
ATOM   1694  HG3 ARG   109       3.498 -37.784   6.196  0.00-21.00           H  
ATOM   1695  CD  ARG   109       3.882 -35.794   5.671  0.00-21.00           C  
ATOM   1696  HD2 ARG   109       3.968 -35.202   4.787  0.00-21.00           H  
ATOM   1697  HD3 ARG   109       4.867 -36.046   6.128  0.00-21.00           H  
ATOM   1698  NE  ARG   109       2.850 -35.174   6.571  0.00-21.00           N  
ATOM   1699  HE  ARG   109       1.898 -35.564   6.668  0.00-21.00           H  
ATOM   1700  CZ  ARG   109       3.127 -34.052   7.266  0.00-21.00           C  
ATOM   1701  NH1 ARG   109       4.116 -33.305   6.935  0.00-21.00           N  
ATOM   1702 HH11 ARG   109       4.146 -32.357   7.370  0.00-21.00           H  
ATOM   1703 HH12 ARG   109       4.703 -33.506   6.100  0.00-21.00           H  
ATOM   1704  NH2 ARG   109       2.335 -33.662   8.256  0.00-21.00           N  
ATOM   1705 HH21 ARG   109       2.216 -32.677   8.552  0.00-21.00           H  
ATOM   1706 HH22 ARG   109       1.617 -34.252   8.747  0.00-21.00           H  
ATOM   1707  C   ARG   109       3.073 -39.133   2.870  0.00-21.00           C  
ATOM   1708  O   ARG   109       1.966 -39.447   3.307  0.00-21.00           O  
ATOM   1709  N   PHE   110       3.350 -38.635   1.604  0.00-21.00           N  
ATOM   1710  H   PHE   110       4.347 -38.500   1.379  0.00-21.00           H  
ATOM   1711  CA  PHE   110       2.540 -38.744   0.403  0.00-21.00           C  
ATOM   1712  HA  PHE   110       1.434 -38.850   0.586  0.00-21.00           H  
ATOM   1713  CB  PHE   110       2.837 -37.646  -0.624  0.00-21.00           C  
ATOM   1714  HB2 PHE   110       2.058 -37.619  -1.424  0.00-21.00           H  
ATOM   1715  HB3 PHE   110       3.766 -37.742  -1.211  0.00-21.00           H  
ATOM   1716  CG  PHE   110       2.742 -36.317   0.058  0.00-21.00           C  
ATOM   1717  CD1 PHE   110       1.503 -35.780   0.232  0.00-21.00           C  
ATOM   1718  HD1 PHE   110       0.625 -36.291  -0.053  0.00-21.00           H  
ATOM   1719  CE1 PHE   110       1.378 -34.470   0.839  0.00-21.00           C  
ATOM   1720  HE1 PHE   110       0.472 -34.019   1.144  0.00-21.00           H  
ATOM   1721  CZ  PHE   110       2.528 -33.809   1.213  0.00-21.00           C  
ATOM   1722  HZ  PHE   110       2.453 -32.999   1.862  0.00-21.00           H  
ATOM   1723  CE2 PHE   110       3.810 -34.345   1.110  0.00-21.00           C  
ATOM   1724  HE2 PHE   110       4.676 -33.781   1.472  0.00-21.00           H  
ATOM   1725  CD2 PHE   110       3.893 -35.641   0.509  0.00-21.00           C  
ATOM   1726  HD2 PHE   110       4.853 -36.039   0.188  0.00-21.00           H  
ATOM   1727  C   PHE   110       2.985 -40.138  -0.079  0.00-21.00           C  
ATOM   1728  O   PHE   110       2.284 -41.124   0.179  0.00-21.00           O  
ATOM   1729  N   GLY   111       4.204 -40.273  -0.717  0.00-21.00           N  
ATOM   1730  H   GLY   111       4.931 -39.576  -0.807  0.00-21.00           H  
ATOM   1731  CA  GLY   111       4.607 -41.529  -1.373  0.00-21.00           C  
ATOM   1732  HA2 GLY   111       5.665 -41.481  -1.588  0.00-21.00           H  
ATOM   1733  HA3 GLY   111       4.287 -42.472  -0.837  0.00-21.00           H  
ATOM   1734  C   GLY   111       3.923 -41.552  -2.727  0.00-21.00           C  
ATOM   1735  O   GLY   111       3.075 -42.375  -2.966  0.00-21.00           O  
ATOM   1736  N   MET   112       4.255 -40.579  -3.540  0.00-21.00           N  
ATOM   1737  H   MET   112       4.931 -39.848  -3.263  0.00-21.00           H  
ATOM   1738  CA  MET   112       3.817 -40.353  -4.891  0.00-21.00           C  
ATOM   1739  HA  MET   112       2.944 -40.969  -5.066  0.00-21.00           H  
ATOM   1740  CB  MET   112       3.373 -38.890  -5.272  0.00-21.00           C  
ATOM   1741  HB2 MET   112       4.127 -38.187  -4.858  0.00-21.00           H  
ATOM   1742  HB3 MET   112       3.324 -38.847  -6.332  0.00-21.00           H  
ATOM   1743  CG  MET   112       2.042 -38.450  -4.647  0.00-21.00           C  
ATOM   1744  HG2 MET   112       1.374 -39.267  -4.431  0.00-21.00           H  
ATOM   1745  HG3 MET   112       2.339 -37.967  -3.696  0.00-21.00           H  
ATOM   1746  SD  MET   112       0.862 -37.493  -5.597  0.00-21.00           S  
ATOM   1747  CE  MET   112       1.764 -35.949  -5.723  0.00-21.00           C  
ATOM   1748  HE1 MET   112       2.798 -36.055  -5.930  0.00-21.00           H  
ATOM   1749  HE2 MET   112       1.724 -35.512  -4.688  0.00-21.00           H  
ATOM   1750  HE3 MET   112       1.375 -35.205  -6.426  0.00-21.00           H  
ATOM   1751  C   MET   112       4.944 -40.706  -5.844  0.00-21.00           C  
ATOM   1752  O   MET   112       6.097 -40.412  -5.567  0.00-21.00           O  
ATOM   1753  N   PRO   113       4.687 -41.502  -6.890  0.00-21.00           N  
ATOM   1754  CD  PRO   113       3.398 -42.088  -7.221  0.00-21.00           C  
ATOM   1755  HD2 PRO   113       3.010 -42.813  -6.434  0.00-21.00           H  
ATOM   1756  HD3 PRO   113       2.579 -41.367  -7.304  0.00-21.00           H  
ATOM   1757  CG  PRO   113       3.568 -42.808  -8.590  0.00-21.00           C  
ATOM   1758  HG2 PRO   113       3.264 -42.033  -9.395  0.00-21.00           H  
ATOM   1759  HG3 PRO   113       2.910 -43.618  -8.716  0.00-21.00           H  
ATOM   1760  CB  PRO   113       5.018 -43.140  -8.644  0.00-21.00           C  
ATOM   1761  HB2 PRO   113       5.124 -44.065  -8.087  0.00-21.00           H  
ATOM   1762  HB3 PRO   113       5.336 -43.109  -9.711  0.00-21.00           H  
ATOM   1763  CA  PRO   113       5.723 -42.090  -7.779  0.00-21.00           C  
ATOM   1764  HA  PRO   113       6.451 -42.584  -7.104  0.00-21.00           H  
ATOM   1765  C   PRO   113       6.478 -41.051  -8.668  0.00-21.00           C  
ATOM   1766  O   PRO   113       5.840 -40.576  -9.600  0.00-21.00           O  
ATOM   1767  N   ASP   114       7.765 -40.757  -8.418  0.00-21.00           N  
ATOM   1768  H   ASP   114       8.254 -41.330  -7.752  0.00-21.00           H  
ATOM   1769  CA  ASP   114       8.607 -39.904  -9.240  0.00-21.00           C  
ATOM   1770  HA  ASP   114       8.143 -38.949  -9.496  0.00-21.00           H  
ATOM   1771  CB  ASP   114       9.818 -39.660  -8.376  0.00-21.00           C  
ATOM   1772  HB2 ASP   114      10.396 -40.635  -8.144  0.00-21.00           H  
ATOM   1773  HB3 ASP   114       9.538 -39.249  -7.411  0.00-21.00           H  
ATOM   1774  CG  ASP   114      10.839 -38.743  -9.007  0.00-21.00           C  
ATOM   1775  OD1 ASP   114      11.990 -38.649  -8.559  0.00-21.00           O  
ATOM   1776  OD2 ASP   114      10.449 -37.873  -9.841  0.00-21.00           O  
ATOM   1777  C   ASP   114       8.889 -40.631 -10.566  0.00-21.00           C  
ATOM   1778  O   ASP   114       9.719 -41.523 -10.643  0.00-21.00           O  
ATOM   1779  N   TYR   115       8.143 -40.349 -11.633  0.00-21.00           N  
ATOM   1780  H   TYR   115       7.776 -39.454 -11.629  0.00-21.00           H  
ATOM   1781  CA  TYR   115       8.036 -41.070 -12.869  0.00-21.00           C  
ATOM   1782  HA  TYR   115       8.693 -41.937 -12.846  0.00-21.00           H  
ATOM   1783  CB  TYR   115       6.562 -41.486 -13.182  0.00-21.00           C  
ATOM   1784  HB2 TYR   115       6.646 -42.292 -13.945  0.00-21.00           H  
ATOM   1785  HB3 TYR   115       6.125 -41.910 -12.287  0.00-21.00           H  
ATOM   1786  CG  TYR   115       5.577 -40.516 -13.819  0.00-21.00           C  
ATOM   1787  CD1 TYR   115       5.762 -40.021 -15.131  0.00-21.00           C  
ATOM   1788  HD1 TYR   115       6.465 -40.425 -15.881  0.00-21.00           H  
ATOM   1789  CE1 TYR   115       4.902 -38.993 -15.639  0.00-21.00           C  
ATOM   1790  HE1 TYR   115       5.088 -38.695 -16.668  0.00-21.00           H  
ATOM   1791  CZ  TYR   115       3.865 -38.513 -14.811  0.00-21.00           C  
ATOM   1792  OH  TYR   115       3.104 -37.474 -15.244  0.00-21.00           O  
ATOM   1793  HH  TYR   115       2.516 -37.002 -14.695  0.00-21.00           H  
ATOM   1794  CE2 TYR   115       3.698 -38.988 -13.529  0.00-21.00           C  
ATOM   1795  HE2 TYR   115       2.936 -38.595 -12.900  0.00-21.00           H  
ATOM   1796  CD2 TYR   115       4.535 -39.961 -12.995  0.00-21.00           C  
ATOM   1797  HD2 TYR   115       4.407 -40.264 -11.995  0.00-21.00           H  
ATOM   1798  C   TYR   115       8.673 -40.366 -14.082  0.00-21.00           C  
ATOM   1799  O   TYR   115       9.113 -41.039 -15.050  0.00-21.00           O  
ATOM   1800  N   PHE   116       8.809 -38.996 -14.016  0.00-21.00           N  
ATOM   1801  H   PHE   116       8.461 -38.558 -13.164  0.00-21.00           H  
ATOM   1802  CA  PHE   116       9.266 -38.073 -15.107  0.00-21.00           C  
ATOM   1803  HA  PHE   116       9.418 -38.710 -16.032  0.00-21.00           H  
ATOM   1804  CB  PHE   116       8.110 -37.087 -15.451  0.00-21.00           C  
ATOM   1805  HB2 PHE   116       8.462 -36.493 -16.297  0.00-21.00           H  
ATOM   1806  HB3 PHE   116       7.226 -37.495 -15.901  0.00-21.00           H  
ATOM   1807  CG  PHE   116       7.844 -36.017 -14.449  0.00-21.00           C  
ATOM   1808  CD1 PHE   116       6.885 -36.216 -13.455  0.00-21.00           C  
ATOM   1809  HD1 PHE   116       6.181 -37.061 -13.466  0.00-21.00           H  
ATOM   1810  CE1 PHE   116       6.753 -35.317 -12.411  0.00-21.00           C  
ATOM   1811  HE1 PHE   116       6.094 -35.426 -11.548  0.00-21.00           H  
ATOM   1812  CZ  PHE   116       7.689 -34.252 -12.279  0.00-21.00           C  
ATOM   1813  HZ  PHE   116       7.670 -33.537 -11.494  0.00-21.00           H  
ATOM   1814  CE2 PHE   116       8.670 -34.032 -13.321  0.00-21.00           C  
ATOM   1815  HE2 PHE   116       9.416 -33.220 -13.212  0.00-21.00           H  
ATOM   1816  CD2 PHE   116       8.709 -34.895 -14.381  0.00-21.00           C  
ATOM   1817  HD2 PHE   116       9.430 -34.555 -15.146  0.00-21.00           H  
ATOM   1818  C   PHE   116      10.696 -37.465 -14.976  0.00-21.00           C  
ATOM   1819  O   PHE   116      11.148 -36.788 -15.899  0.00-21.00           O  
ATOM   1820  N   ARG   117      11.244 -37.538 -13.761  0.00-21.00           N  
ATOM   1821  H   ARG   117      10.672 -38.019 -13.076  0.00-21.00           H  
ATOM   1822  CA  ARG   117      12.543 -36.987 -13.464  0.00-21.00           C  
ATOM   1823  HA  ARG   117      12.840 -36.309 -14.311  0.00-21.00           H  
ATOM   1824  CB  ARG   117      12.585 -36.279 -12.076  0.00-21.00           C  
ATOM   1825  HB2 ARG   117      12.654 -37.173 -11.391  0.00-21.00           H  
ATOM   1826  HB3 ARG   117      13.541 -35.772 -11.896  0.00-21.00           H  
ATOM   1827  CG  ARG   117      11.339 -35.324 -11.892  0.00-21.00           C  
ATOM   1828  HG2 ARG   117      10.361 -35.763 -11.930  0.00-21.00           H  
ATOM   1829  HG3 ARG   117      11.438 -34.729 -12.814  0.00-21.00           H  
ATOM   1830  CD  ARG   117      11.513 -34.626 -10.534  0.00-21.00           C  
ATOM   1831  HD2 ARG   117      12.299 -33.859 -10.771  0.00-21.00           H  
ATOM   1832  HD3 ARG   117      10.605 -34.104 -10.323  0.00-21.00           H  
ATOM   1833  NE  ARG   117      11.759 -35.576  -9.490  0.00-21.00           N  
ATOM   1834  HE  ARG   117      11.230 -36.457  -9.638  0.00-21.00           H  
ATOM   1835  CZ  ARG   117      12.197 -35.420  -8.248  0.00-21.00           C  
ATOM   1836  NH1 ARG   117      12.546 -34.244  -7.725  0.00-21.00           N  
ATOM   1837 HH11 ARG   117      13.098 -34.088  -6.862  0.00-21.00           H  
ATOM   1838 HH12 ARG   117      12.326 -33.291  -8.193  0.00-21.00           H  
ATOM   1839  NH2 ARG   117      12.435 -36.421  -7.464  0.00-21.00           N  
ATOM   1840 HH21 ARG   117      12.829 -36.409  -6.545  0.00-21.00           H  
ATOM   1841 HH22 ARG   117      12.229 -37.336  -7.917  0.00-21.00           H  
ATOM   1842  C   ARG   117      13.642 -38.047 -13.623  0.00-21.00           C  
ATOM   1843  O   ARG   117      14.796 -37.803 -13.401  0.00-21.00           O  
ATOM   1844  N   GLN   118      13.282 -39.272 -14.036  0.00-21.00           N  
ATOM   1845  H   GLN   118      12.340 -39.391 -14.331  0.00-21.00           H  
ATOM   1846  CA  GLN   118      14.129 -40.389 -13.943  0.00-21.00           C  
ATOM   1847  HA  GLN   118      15.105 -40.065 -14.078  0.00-21.00           H  
ATOM   1848  CB  GLN   118      14.141 -40.938 -12.527  0.00-21.00           C  
ATOM   1849  HB2 GLN   118      15.207 -41.268 -12.396  0.00-21.00           H  
ATOM   1850  HB3 GLN   118      14.104 -40.087 -11.894  0.00-21.00           H  
ATOM   1851  CG  GLN   118      13.016 -41.824 -12.063  0.00-21.00           C  
ATOM   1852  HG2 GLN   118      12.114 -41.261 -12.255  0.00-21.00           H  
ATOM   1853  HG3 GLN   118      12.813 -42.727 -12.731  0.00-21.00           H  
ATOM   1854  CD  GLN   118      13.182 -42.414 -10.679  0.00-21.00           C  
ATOM   1855  OE1 GLN   118      14.169 -42.986 -10.390  0.00-21.00           O  
ATOM   1856  NE2 GLN   118      12.161 -42.287  -9.750  0.00-21.00           N  
ATOM   1857 HE21 GLN   118      12.309 -42.536  -8.788  0.00-21.00           H  
ATOM   1858 HE22 GLN   118      11.310 -41.956 -10.215  0.00-21.00           H  
ATOM   1859  C   GLN   118      13.691 -41.421 -15.036  0.00-21.00           C  
ATOM   1860  O   GLN   118      12.528 -41.422 -15.488  0.00-21.00           O  
ATOM   1861  N   SER   119      14.625 -42.355 -15.455  0.00-21.00           N  
ATOM   1862  H   SER   119      15.520 -42.461 -14.948  0.00-21.00           H  
ATOM   1863  CA  SER   119      14.290 -43.316 -16.484  0.00-21.00           C  
ATOM   1864  HA  SER   119      13.502 -42.970 -17.159  0.00-21.00           H  
ATOM   1865  CB  SER   119      15.513 -43.658 -17.358  0.00-21.00           C  
ATOM   1866  HB2 SER   119      16.248 -44.158 -16.778  0.00-21.00           H  
ATOM   1867  HB3 SER   119      15.195 -44.309 -18.110  0.00-21.00           H  
ATOM   1868  OG  SER   119      15.928 -42.453 -17.984  0.00-21.00           O  
ATOM   1869  HG  SER   119      15.545 -41.737 -17.542  0.00-21.00           H  
ATOM   1870  C   SER   119      13.765 -44.569 -15.699  0.00-21.00           C  
ATOM   1871  O   SER   119      13.907 -44.685 -14.468  0.00-21.00           O  
ATOM   1872  N   GLY   120      13.011 -45.389 -16.432  0.00-21.00           N  
ATOM   1873  H   GLY   120      12.907 -45.358 -17.443  0.00-21.00           H  
ATOM   1874  CA  GLY   120      12.470 -46.616 -15.769  0.00-21.00           C  
ATOM   1875  HA2 GLY   120      13.286 -47.154 -15.276  0.00-21.00           H  
ATOM   1876  HA3 GLY   120      11.799 -46.356 -14.960  0.00-21.00           H  
ATOM   1877  C   GLY   120      11.690 -47.572 -16.641  0.00-21.00           C  
ATOM   1878  O   GLY   120      11.433 -47.307 -17.773  0.00-21.00           O  
ATOM   1879  N   THR   121      11.496 -48.790 -16.073  0.00-21.00           N  
ATOM   1880  H   THR   121      11.976 -48.995 -15.228  0.00-21.00           H  
ATOM   1881  CA  THR   121      10.690 -49.769 -16.781  0.00-21.00           C  
ATOM   1882  HA  THR   121      10.512 -49.471 -17.850  0.00-21.00           H  
ATOM   1883  CB  THR   121      11.527 -51.073 -16.834  0.00-21.00           C  
ATOM   1884  HB  THR   121      11.862 -51.366 -15.850  0.00-21.00           H  
ATOM   1885  CG2 THR   121      10.678 -52.208 -17.453  0.00-21.00           C  
ATOM   1886 HG21 THR   121       9.698 -51.888 -17.604  0.00-21.00           H  
ATOM   1887 HG22 THR   121      10.630 -53.086 -16.795  0.00-21.00           H  
ATOM   1888 HG23 THR   121      11.171 -52.460 -18.399  0.00-21.00           H  
ATOM   1889  OG1 THR   121      12.666 -50.818 -17.634  0.00-21.00           O  
ATOM   1890  HG1 THR   121      13.347 -51.198 -17.131  0.00-21.00           H  
ATOM   1891  C   THR   121       9.400 -49.977 -16.083  0.00-21.00           C  
ATOM   1892  O   THR   121       9.373 -50.186 -14.869  0.00-21.00           O  
ATOM   1893  N   TYR   122       8.274 -50.003 -16.834  0.00-21.00           N  
ATOM   1894  H   TYR   122       8.353 -49.885 -17.820  0.00-21.00           H  
ATOM   1895  CA  TYR   122       6.970 -50.179 -16.284  0.00-21.00           C  
ATOM   1896  HA  TYR   122       7.059 -50.657 -15.315  0.00-21.00           H  
ATOM   1897  CB  TYR   122       6.216 -48.861 -16.239  0.00-21.00           C  
ATOM   1898  HB2 TYR   122       5.339 -48.905 -15.592  0.00-21.00           H  
ATOM   1899  HB3 TYR   122       5.976 -48.538 -17.245  0.00-21.00           H  
ATOM   1900  CG  TYR   122       7.085 -47.791 -15.581  0.00-21.00           C  
ATOM   1901  CD1 TYR   122       7.909 -47.036 -16.464  0.00-21.00           C  
ATOM   1902  HD1 TYR   122       7.787 -47.148 -17.559  0.00-21.00           H  
ATOM   1903  CE1 TYR   122       8.706 -46.030 -15.869  0.00-21.00           C  
ATOM   1904  HE1 TYR   122       9.482 -45.546 -16.415  0.00-21.00           H  
ATOM   1905  CZ  TYR   122       8.767 -45.882 -14.443  0.00-21.00           C  
ATOM   1906  OH  TYR   122       9.690 -45.105 -13.818  0.00-21.00           O  
ATOM   1907  HH  TYR   122      10.320 -44.678 -14.435  0.00-21.00           H  
ATOM   1908  CE2 TYR   122       7.928 -46.657 -13.618  0.00-21.00           C  
ATOM   1909  HE2 TYR   122       7.971 -46.543 -12.565  0.00-21.00           H  
ATOM   1910  CD2 TYR   122       7.022 -47.567 -14.171  0.00-21.00           C  
ATOM   1911  HD2 TYR   122       6.271 -48.125 -13.574  0.00-21.00           H  
ATOM   1912  C   TYR   122       6.170 -51.176 -17.168  0.00-21.00           C  
ATOM   1913  O   TYR   122       5.524 -50.824 -18.122  0.00-21.00           O  
ATOM   1914  N   GLY   123       6.214 -52.480 -16.851  0.00-21.00           N  
ATOM   1915  H   GLY   123       6.364 -52.719 -15.870  0.00-21.00           H  
ATOM   1916  CA  GLY   123       5.671 -53.479 -17.719  0.00-21.00           C  
ATOM   1917  HA2 GLY   123       5.708 -54.457 -17.206  0.00-21.00           H  
ATOM   1918  HA3 GLY   123       4.587 -53.233 -17.812  0.00-21.00           H  
ATOM   1919  C   GLY   123       6.357 -53.628 -19.029  0.00-21.00           C  
ATOM   1920  O   GLY   123       7.587 -53.687 -19.099  0.00-21.00           O  
ATOM   1921  N   SER   124       5.615 -53.569 -20.099  0.00-21.00           N  
ATOM   1922  H   SER   124       4.620 -53.570 -19.986  0.00-21.00           H  
ATOM   1923  CA  SER   124       6.208 -53.593 -21.419  0.00-21.00           C  
ATOM   1924  HA  SER   124       7.119 -54.193 -21.336  0.00-21.00           H  
ATOM   1925  CB  SER   124       5.209 -54.203 -22.479  0.00-21.00           C  
ATOM   1926  HB2 SER   124       5.703 -54.306 -23.496  0.00-21.00           H  
ATOM   1927  HB3 SER   124       4.993 -55.217 -22.153  0.00-21.00           H  
ATOM   1928  OG  SER   124       4.009 -53.446 -22.454  0.00-21.00           O  
ATOM   1929  HG  SER   124       3.363 -54.064 -22.733  0.00-21.00           H  
ATOM   1930  C   SER   124       6.657 -52.226 -21.936  0.00-21.00           C  
ATOM   1931  O   SER   124       7.091 -52.123 -23.090  0.00-21.00           O  
ATOM   1932  N   ILE   125       6.583 -51.163 -21.107  0.00-21.00           N  
ATOM   1933  H   ILE   125       6.077 -51.311 -20.223  0.00-21.00           H  
ATOM   1934  CA  ILE   125       7.049 -49.829 -21.509  0.00-21.00           C  
ATOM   1935  HA  ILE   125       7.240 -49.873 -22.542  0.00-21.00           H  
ATOM   1936  CB  ILE   125       5.910 -48.876 -21.228  0.00-21.00           C  
ATOM   1937  HB  ILE   125       5.654 -48.934 -20.183  0.00-21.00           H  
ATOM   1938  CG2 ILE   125       6.390 -47.454 -21.527  0.00-21.00           C  
ATOM   1939 HG21 ILE   125       7.026 -47.454 -22.423  0.00-21.00           H  
ATOM   1940 HG22 ILE   125       5.588 -46.722 -21.618  0.00-21.00           H  
ATOM   1941 HG23 ILE   125       7.034 -47.147 -20.636  0.00-21.00           H  
ATOM   1942  CG1 ILE   125       4.698 -49.230 -22.094  0.00-21.00           C  
ATOM   1943 HG12 ILE   125       4.339 -50.221 -21.844  0.00-21.00           H  
ATOM   1944 HG13 ILE   125       4.948 -49.158 -23.125  0.00-21.00           H  
ATOM   1945  CD1 ILE   125       3.513 -48.268 -21.863  0.00-21.00           C  
ATOM   1946 HD11 ILE   125       3.229 -48.293 -20.756  0.00-21.00           H  
ATOM   1947 HD12 ILE   125       3.778 -47.197 -22.047  0.00-21.00           H  
ATOM   1948 HD13 ILE   125       2.697 -48.617 -22.505  0.00-21.00           H  
ATOM   1949  C   ILE   125       8.318 -49.375 -20.780  0.00-21.00           C  
ATOM   1950  O   ILE   125       8.465 -49.616 -19.578  0.00-21.00           O  
ATOM   1951  N   THR   126       9.213 -48.829 -21.570  0.00-21.00           N  
ATOM   1952  H   THR   126       8.933 -48.559 -22.553  0.00-21.00           H  
ATOM   1953  CA  THR   126      10.446 -48.217 -21.059  0.00-21.00           C  
ATOM   1954  HA  THR   126      10.577 -48.489 -20.006  0.00-21.00           H  
ATOM   1955  CB  THR   126      11.653 -48.832 -21.797  0.00-21.00           C  
ATOM   1956  HB  THR   126      12.633 -48.462 -21.399  0.00-21.00           H  
ATOM   1957  CG2 THR   126      11.750 -50.374 -21.489  0.00-21.00           C  
ATOM   1958 HG21 THR   126      11.199 -50.607 -20.583  0.00-21.00           H  
ATOM   1959 HG22 THR   126      11.327 -51.011 -22.238  0.00-21.00           H  
ATOM   1960 HG23 THR   126      12.819 -50.609 -21.338  0.00-21.00           H  
ATOM   1961  OG1 THR   126      11.617 -48.689 -23.219  0.00-21.00           O  
ATOM   1962  HG1 THR   126      12.385 -48.171 -23.477  0.00-21.00           H  
ATOM   1963  C   THR   126      10.414 -46.726 -21.337  0.00-21.00           C  
ATOM   1964  O   THR   126       9.951 -46.223 -22.344  0.00-21.00           O  
ATOM   1965  N   VAL   127      10.935 -45.975 -20.333  0.00-21.00           N  
ATOM   1966  H   VAL   127      11.314 -46.448 -19.512  0.00-21.00           H  
ATOM   1967  CA  VAL   127      10.918 -44.528 -20.367  0.00-21.00           C  
ATOM   1968  HA  VAL   127      10.677 -44.321 -21.368  0.00-21.00           H  
ATOM   1969  CB  VAL   127       9.933 -43.920 -19.378  0.00-21.00           C  
ATOM   1970  HB  VAL   127      10.175 -44.224 -18.349  0.00-21.00           H  
ATOM   1971  CG1 VAL   127      10.019 -42.381 -19.511  0.00-21.00           C  
ATOM   1972 HG11 VAL   127       9.220 -41.830 -18.887  0.00-21.00           H  
ATOM   1973 HG12 VAL   127      11.016 -41.891 -19.275  0.00-21.00           H  
ATOM   1974 HG13 VAL   127       9.875 -42.080 -20.561  0.00-21.00           H  
ATOM   1975  CG2 VAL   127       8.466 -44.402 -19.720  0.00-21.00           C  
ATOM   1976 HG21 VAL   127       7.989 -44.729 -18.803  0.00-21.00           H  
ATOM   1977 HG22 VAL   127       7.794 -43.663 -20.120  0.00-21.00           H  
ATOM   1978 HG23 VAL   127       8.521 -45.198 -20.439  0.00-21.00           H  
ATOM   1979  C   VAL   127      12.314 -43.993 -20.074  0.00-21.00           C  
ATOM   1980  O   VAL   127      12.953 -44.460 -19.159  0.00-21.00           O  
ATOM   1981  N   GLH   128      12.644 -42.964 -20.842  0.00-21.00           N  
ATOM   1982  H   GLH   128      11.928 -42.585 -21.486  0.00-21.00           H  
ATOM   1983  CA  GLH   128      13.957 -42.263 -20.761  0.00-21.00           C  
ATOM   1984  HA  GLH   128      14.537 -42.686 -19.927  0.00-21.00           H  
ATOM   1985  CB  GLH   128      14.751 -42.427 -22.072  0.00-21.00           C  
ATOM   1986  HB2 GLH   128      14.792 -43.428 -22.453  0.00-21.00           H  
ATOM   1987  HB3 GLH   128      14.223 -41.788 -22.765  0.00-21.00           H  
ATOM   1988  CG  GLH   128      16.089 -41.713 -21.956  0.00-21.00           C  
ATOM   1989  HG2 GLH   128      15.957 -40.708 -21.537  0.00-21.00           H  
ATOM   1990  HG3 GLH   128      16.827 -42.253 -21.305  0.00-21.00           H  
ATOM   1991  CD  GLH   128      16.786 -41.614 -23.332  0.00-21.00           C  
ATOM   1992  OE1 GLH   128      16.874 -42.808 -23.972  0.00-21.00           O  
ATOM   1993  OE2 GLH   128      17.238 -40.567 -23.722  0.00-21.00           O  
ATOM   1994  HE1 GLH   128      16.381 -42.727 -24.776  0.00-21.00           H  
ATOM   1995  C   GLH   128      13.611 -40.770 -20.487  0.00-21.00           C  
ATOM   1996  O   GLH   128      12.825 -40.153 -21.162  0.00-21.00           O  
ATOM   1997  N   SER   129      14.170 -40.273 -19.390  0.00-21.00           N  
ATOM   1998  H   SER   129      14.632 -40.862 -18.659  0.00-21.00           H  
ATOM   1999  CA  SER   129      14.027 -38.848 -19.057  0.00-21.00           C  
ATOM   2000  HA  SER   129      13.242 -38.385 -19.608  0.00-21.00           H  
ATOM   2001  CB  SER   129      13.748 -38.775 -17.556  0.00-21.00           C  
ATOM   2002  HB2 SER   129      12.800 -39.214 -17.256  0.00-21.00           H  
ATOM   2003  HB3 SER   129      14.482 -39.311 -16.993  0.00-21.00           H  
ATOM   2004  OG  SER   129      13.673 -37.401 -17.201  0.00-21.00           O  
ATOM   2005  HG  SER   129      12.831 -37.026 -17.580  0.00-21.00           H  
ATOM   2006  C   SER   129      15.299 -38.032 -19.286  0.00-21.00           C  
ATOM   2007  O   SER   129      16.440 -38.445 -18.985  0.00-21.00           O  
ATOM   2008  N   LYN   130      15.105 -36.858 -19.864  0.00-21.00           N  
ATOM   2009  H   LYN   130      14.133 -36.548 -20.142  0.00-21.00           H  
ATOM   2010  CA  LYN   130      16.266 -35.994 -20.200  0.00-21.00           C  
ATOM   2011  HA  LYN   130      17.080 -36.322 -19.593  0.00-21.00           H  
ATOM   2012  CB  LYN   130      16.599 -36.009 -21.715  0.00-21.00           C  
ATOM   2013  HB2 LYN   130      17.466 -35.409 -22.024  0.00-21.00           H  
ATOM   2014  HB3 LYN   130      15.739 -35.612 -22.233  0.00-21.00           H  
ATOM   2015  CG  LYN   130      16.735 -37.406 -22.281  0.00-21.00           C  
ATOM   2016  HG2 LYN   130      17.533 -37.910 -21.809  0.00-21.00           H  
ATOM   2017  HG3 LYN   130      15.835 -38.046 -22.075  0.00-21.00           H  
ATOM   2018  CD  LYN   130      16.991 -37.438 -23.774  0.00-21.00           C  
ATOM   2019  HD2 LYN   130      16.149 -36.890 -24.289  0.00-21.00           H  
ATOM   2020  HD3 LYN   130      17.171 -38.499 -24.016  0.00-21.00           H  
ATOM   2021  CE  LYN   130      18.303 -36.747 -24.145  0.00-21.00           C  
ATOM   2022  HE2 LYN   130      18.314 -35.714 -23.838  0.00-21.00           H  
ATOM   2023  HE3 LYN   130      18.348 -36.708 -25.246  0.00-21.00           H  
ATOM   2024  NZ  LYN   130      19.469 -37.401 -23.576  0.00-21.00           N  
ATOM   2025  HZ1 LYN   130      19.249 -38.244 -23.069  0.00-21.00           H  
ATOM   2026  HZ2 LYN   130      19.969 -36.847 -22.996  0.00-21.00           H  
ATOM   2027  C   LYN   130      15.827 -34.581 -19.791  0.00-21.00           C  
ATOM   2028  O   LYN   130      14.720 -34.127 -20.010  0.00-21.00           O  
ATOM   2029  N   MET   131      16.761 -33.860 -19.196  0.00-21.00           N  
ATOM   2030  H   MET   131      17.583 -34.283 -18.767  0.00-21.00           H  
ATOM   2031  CA  MET   131      16.530 -32.482 -18.757  0.00-21.00           C  
ATOM   2032  HA  MET   131      15.485 -32.419 -18.392  0.00-21.00           H  
ATOM   2033  CB  MET   131      17.526 -32.085 -17.655  0.00-21.00           C  
ATOM   2034  HB2 MET   131      17.439 -31.062 -17.456  0.00-21.00           H  
ATOM   2035  HB3 MET   131      18.508 -32.286 -18.005  0.00-21.00           H  
ATOM   2036  CG  MET   131      17.336 -32.922 -16.404  0.00-21.00           C  
ATOM   2037  HG2 MET   131      17.560 -34.005 -16.553  0.00-21.00           H  
ATOM   2038  HG3 MET   131      16.322 -32.807 -16.074  0.00-21.00           H  
ATOM   2039  SD  MET   131      18.406 -32.297 -15.104  0.00-21.00           S  
ATOM   2040  CE  MET   131      19.910 -33.250 -15.467  0.00-21.00           C  
ATOM   2041  HE1 MET   131      19.840 -33.654 -16.442  0.00-21.00           H  
ATOM   2042  HE2 MET   131      19.953 -34.027 -14.739  0.00-21.00           H  
ATOM   2043  HE3 MET   131      20.781 -32.577 -15.348  0.00-21.00           H  
ATOM   2044  C   MET   131      16.725 -31.529 -19.920  0.00-21.00           C  
ATOM   2045  O   MET   131      17.657 -31.665 -20.710  0.00-21.00           O  
ATOM   2046  N   THR   132      15.868 -30.520 -20.012  0.00-21.00           N  
ATOM   2047  H   THR   132      15.319 -30.300 -19.172  0.00-21.00           H  
ATOM   2048  CA  THR   132      15.983 -29.559 -21.103  0.00-21.00           C  
ATOM   2049  HA  THR   132      16.884 -29.831 -21.704  0.00-21.00           H  
ATOM   2050  CB  THR   132      14.758 -29.652 -22.093  0.00-21.00           C  
ATOM   2051  HB  THR   132      14.875 -28.857 -22.851  0.00-21.00           H  
ATOM   2052  CG2 THR   132      14.774 -30.967 -22.765  0.00-21.00           C  
ATOM   2053 HG21 THR   132      14.942 -30.984 -23.836  0.00-21.00           H  
ATOM   2054 HG22 THR   132      13.801 -31.479 -22.677  0.00-21.00           H  
ATOM   2055 HG23 THR   132      15.558 -31.621 -22.329  0.00-21.00           H  
ATOM   2056  OG1 THR   132      13.591 -29.409 -21.425  0.00-21.00           O  
ATOM   2057  HG1 THR   132      13.550 -30.022 -20.696  0.00-21.00           H  
ATOM   2058  C   THR   132      16.127 -28.140 -20.455  0.00-21.00           C  
ATOM   2059  O   THR   132      16.962 -27.946 -19.539  0.00-21.00           O  
ATOM   2060  N   GLN   133      15.205 -27.194 -20.825  0.00-21.00           N  
ATOM   2061  H   GLN   133      14.476 -27.481 -21.426  0.00-21.00           H  
ATOM   2062  CA  GLN   133      15.362 -25.850 -20.364  0.00-21.00           C  
ATOM   2063  HA  GLN   133      16.439 -25.599 -20.237  0.00-21.00           H  
ATOM   2064  CB  GLN   133      14.851 -24.895 -21.447  0.00-21.00           C  
ATOM   2065  HB2 GLN   133      14.910 -23.919 -20.957  0.00-21.00           H  
ATOM   2066  HB3 GLN   133      15.549 -24.937 -22.303  0.00-21.00           H  
ATOM   2067  CG  GLN   133      13.456 -25.243 -21.866  0.00-21.00           C  
ATOM   2068  HG2 GLN   133      12.820 -25.064 -20.966  0.00-21.00           H  
ATOM   2069  HG3 GLN   133      13.410 -26.246 -22.196  0.00-21.00           H  
ATOM   2070  CD  GLN   133      12.947 -24.367 -23.016  0.00-21.00           C  
ATOM   2071  OE1 GLN   133      13.047 -23.094 -22.933  0.00-21.00           O  
ATOM   2072  NE2 GLN   133      12.420 -24.956 -24.059  0.00-21.00           N  
ATOM   2073 HE21 GLN   133      12.881 -25.861 -24.200  0.00-21.00           H  
ATOM   2074 HE22 GLN   133      11.835 -24.528 -24.757  0.00-21.00           H  
ATOM   2075  C   GLN   133      14.739 -25.584 -19.024  0.00-21.00           C  
ATOM   2076  O   GLN   133      14.091 -26.459 -18.459  0.00-21.00           O  
ATOM   2077  N   GLN   134      14.986 -24.422 -18.464  0.00-21.00           N  
ATOM   2078  H   GLN   134      15.408 -23.742 -19.036  0.00-21.00           H  
ATOM   2079  CA  GLN   134      14.440 -24.051 -17.184  0.00-21.00           C  
ATOM   2080  HA  GLN   134      13.553 -24.680 -16.994  0.00-21.00           H  
ATOM   2081  CB  GLN   134      15.440 -24.034 -16.043  0.00-21.00           C  
ATOM   2082  HB2 GLN   134      16.303 -23.467 -16.391  0.00-21.00           H  
ATOM   2083  HB3 GLN   134      15.057 -23.461 -15.213  0.00-21.00           H  
ATOM   2084  CG  GLN   134      15.885 -25.419 -15.582  0.00-21.00           C  
ATOM   2085  HG2 GLN   134      14.997 -25.988 -15.293  0.00-21.00           H  
ATOM   2086  HG3 GLN   134      16.266 -25.910 -16.481  0.00-21.00           H  
ATOM   2087  CD  GLN   134      16.937 -25.421 -14.442  0.00-21.00           C  
ATOM   2088  OE1 GLN   134      18.063 -25.027 -14.660  0.00-21.00           O  
ATOM   2089  NE2 GLN   134      16.516 -25.947 -13.280  0.00-21.00           N  
ATOM   2090 HE21 GLN   134      17.001 -26.033 -12.400  0.00-21.00           H  
ATOM   2091 HE22 GLN   134      15.503 -26.008 -13.129  0.00-21.00           H  
ATOM   2092  C   GLN   134      14.031 -22.615 -17.288  0.00-21.00           C  
ATOM   2093  O   GLN   134      14.795 -21.718 -17.511  0.00-21.00           O  
ATOM   2094  N   VAL   135      12.742 -22.339 -17.133  0.00-21.00           N  
ATOM   2095  H   VAL   135      12.160 -23.108 -16.955  0.00-21.00           H  
ATOM   2096  CA  VAL   135      12.105 -21.027 -17.289  0.00-21.00           C  
ATOM   2097  HA  VAL   135      12.847 -20.343 -17.688  0.00-21.00           H  
ATOM   2098  CB  VAL   135      10.974 -21.154 -18.373  0.00-21.00           C  
ATOM   2099  HB  VAL   135      10.279 -21.900 -18.041  0.00-21.00           H  
ATOM   2100  CG1 VAL   135      10.320 -19.781 -18.578  0.00-21.00           C  
ATOM   2101 HG11 VAL   135       9.677 -19.601 -17.744  0.00-21.00           H  
ATOM   2102 HG12 VAL   135       9.767 -19.773 -19.477  0.00-21.00           H  
ATOM   2103 HG13 VAL   135      11.024 -18.935 -18.745  0.00-21.00           H  
ATOM   2104  CG2 VAL   135      11.492 -21.623 -19.765  0.00-21.00           C  
ATOM   2105 HG21 VAL   135      11.679 -22.673 -19.865  0.00-21.00           H  
ATOM   2106 HG22 VAL   135      12.445 -21.053 -19.936  0.00-21.00           H  
ATOM   2107 HG23 VAL   135      10.753 -21.302 -20.508  0.00-21.00           H  
ATOM   2108  C   VAL   135      11.431 -20.584 -15.983  0.00-21.00           C  
ATOM   2109  O   VAL   135      10.621 -21.347 -15.449  0.00-21.00           O  
ATOM   2110  N   GLY   136      11.848 -19.402 -15.547  0.00-21.00           N  
ATOM   2111  H   GLY   136      12.638 -18.989 -16.035  0.00-21.00           H  
ATOM   2112  CA  GLY   136      11.470 -18.622 -14.398  0.00-21.00           C  
ATOM   2113  HA2 GLY   136      11.407 -19.335 -13.497  0.00-21.00           H  
ATOM   2114  HA3 GLY   136      12.228 -17.873 -14.205  0.00-21.00           H  
ATOM   2115  C   GLY   136      10.125 -17.995 -14.708  0.00-21.00           C  
ATOM   2116  O   GLY   136       9.936 -17.399 -15.750  0.00-21.00           O  
ATOM   2117  N   LEU   137       9.227 -18.117 -13.794  0.00-21.00           N  
ATOM   2118  H   LEU   137       9.447 -18.696 -12.947  0.00-21.00           H  
ATOM   2119  CA  LEU   137       7.832 -17.730 -14.005  0.00-21.00           C  
ATOM   2120  HA  LEU   137       7.618 -17.413 -15.058  0.00-21.00           H  
ATOM   2121  CB  LEU   137       6.901 -18.779 -13.407  0.00-21.00           C  
ATOM   2122  HB2 LEU   137       5.851 -18.532 -13.546  0.00-21.00           H  
ATOM   2123  HB3 LEU   137       7.139 -18.866 -12.323  0.00-21.00           H  
ATOM   2124  CG  LEU   137       7.138 -20.235 -14.095  0.00-21.00           C  
ATOM   2125  HG  LEU   137       8.171 -20.569 -14.049  0.00-21.00           H  
ATOM   2126  CD1 LEU   137       6.249 -21.299 -13.566  0.00-21.00           C  
ATOM   2127 HD11 LEU   137       6.716 -21.760 -12.642  0.00-21.00           H  
ATOM   2128 HD12 LEU   137       5.202 -21.082 -13.436  0.00-21.00           H  
ATOM   2129 HD13 LEU   137       6.319 -22.153 -14.274  0.00-21.00           H  
ATOM   2130  CD2 LEU   137       6.834 -20.192 -15.573  0.00-21.00           C  
ATOM   2131 HD21 LEU   137       7.053 -21.158 -16.051  0.00-21.00           H  
ATOM   2132 HD22 LEU   137       7.443 -19.545 -16.154  0.00-21.00           H  
ATOM   2133 HD23 LEU   137       5.799 -20.027 -15.775  0.00-21.00           H  
ATOM   2134  C   LEU   137       7.476 -16.545 -13.168  0.00-21.00           C  
ATOM   2135  O   LEU   137       6.395 -15.968 -13.293  0.00-21.00           O  
ATOM   2136  N   GLY   138       8.358 -16.045 -12.368  0.00-21.00           N  
ATOM   2137  H   GLY   138       9.153 -16.645 -12.264  0.00-21.00           H  
ATOM   2138  CA  GLY   138       8.242 -14.962 -11.421  0.00-21.00           C  
ATOM   2139  HA2 GLY   138       9.149 -14.379 -11.596  0.00-21.00           H  
ATOM   2140  HA3 GLY   138       7.330 -14.380 -11.696  0.00-21.00           H  
ATOM   2141  C   GLY   138       7.951 -15.452  -9.999  0.00-21.00           C  
ATOM   2142  O   GLY   138       7.569 -16.579  -9.738  0.00-21.00           O  
ATOM   2143  N   ASH   139       8.088 -14.529  -8.977  0.00-21.00           N  
ATOM   2144  H   ASH   139       8.452 -13.610  -9.203  0.00-21.00           H  
ATOM   2145  CA  ASH   139       7.991 -14.755  -7.574  0.00-21.00           C  
ATOM   2146  HA  ASH   139       8.308 -13.843  -7.106  0.00-21.00           H  
ATOM   2147  CB  ASH   139       6.454 -14.835  -7.208  0.00-21.00           C  
ATOM   2148  HB2 ASH   139       6.338 -14.986  -6.115  0.00-21.00           H  
ATOM   2149  HB3 ASH   139       5.922 -15.682  -7.733  0.00-21.00           H  
ATOM   2150  CG  ASH   139       5.630 -13.559  -7.416  0.00-21.00           C  
ATOM   2151  OD1 ASH   139       4.323 -13.712  -7.422  0.00-21.00           O  
ATOM   2152  OD2 ASH   139       6.157 -12.429  -7.424  0.00-21.00           O  
ATOM   2153  HD1 ASH   139       4.116 -14.648  -7.443  0.00-21.00           H  
ATOM   2154  C   ASH   139       8.753 -15.979  -6.987  0.00-21.00           C  
ATOM   2155  O   ASH   139       8.156 -16.594  -6.098  0.00-21.00           O  
ATOM   2156  N   GLY   140       9.829 -16.474  -7.582  0.00-21.00           N  
ATOM   2157  H   GLY   140      10.138 -15.979  -8.466  0.00-21.00           H  
ATOM   2158  CA  GLY   140      10.555 -17.605  -7.040  0.00-21.00           C  
ATOM   2159  HA2 GLY   140      11.635 -17.509  -7.029  0.00-21.00           H  
ATOM   2160  HA3 GLY   140      10.247 -17.824  -6.004  0.00-21.00           H  
ATOM   2161  C   GLY   140      10.119 -18.960  -7.691  0.00-21.00           C  
ATOM   2162  O   GLY   140      10.770 -20.004  -7.432  0.00-21.00           O  
ATOM   2163  N   ILE   141       9.067 -18.928  -8.477  0.00-21.00           N  
ATOM   2164  H   ILE   141       8.597 -18.061  -8.643  0.00-21.00           H  
ATOM   2165  CA  ILE   141       8.443 -20.066  -9.117  0.00-21.00           C  
ATOM   2166  HA  ILE   141       8.517 -20.973  -8.515  0.00-21.00           H  
ATOM   2167  CB  ILE   141       6.911 -19.798  -9.221  0.00-21.00           C  
ATOM   2168  HB  ILE   141       6.772 -19.078  -9.975  0.00-21.00           H  
ATOM   2169  CG2 ILE   141       6.163 -21.090  -9.615  0.00-21.00           C  
ATOM   2170 HG21 ILE   141       6.208 -21.881  -8.941  0.00-21.00           H  
ATOM   2171 HG22 ILE   141       6.408 -21.454 -10.576  0.00-21.00           H  
ATOM   2172 HG23 ILE   141       5.137 -20.883  -9.742  0.00-21.00           H  
ATOM   2173  CG1 ILE   141       6.366 -19.359  -7.891  0.00-21.00           C  
ATOM   2174 HG12 ILE   141       6.746 -18.327  -7.717  0.00-21.00           H  
ATOM   2175 HG13 ILE   141       5.315 -19.279  -7.888  0.00-21.00           H  
ATOM   2176  CD1 ILE   141       6.715 -20.247  -6.714  0.00-21.00           C  
ATOM   2177 HD11 ILE   141       7.677 -20.043  -6.305  0.00-21.00           H  
ATOM   2178 HD12 ILE   141       6.781 -21.252  -6.989  0.00-21.00           H  
ATOM   2179 HD13 ILE   141       6.010 -20.186  -5.912  0.00-21.00           H  
ATOM   2180  C   ILE   141       9.192 -20.266 -10.425  0.00-21.00           C  
ATOM   2181  O   ILE   141       9.306 -19.332 -11.258  0.00-21.00           O  
ATOM   2182  N   MET   142       9.604 -21.467 -10.571  0.00-21.00           N  
ATOM   2183  H   MET   142       9.358 -22.214  -9.973  0.00-21.00           H  
ATOM   2184  CA  MET   142      10.401 -21.993 -11.677  0.00-21.00           C  
ATOM   2185  HA  MET   142      10.687 -21.243 -12.281  0.00-21.00           H  
ATOM   2186  CB  MET   142      11.762 -22.548 -11.179  0.00-21.00           C  
ATOM   2187  HB2 MET   142      12.356 -22.876 -11.931  0.00-21.00           H  
ATOM   2188  HB3 MET   142      11.597 -23.538 -10.702  0.00-21.00           H  
ATOM   2189  CG  MET   142      12.675 -21.632 -10.336  0.00-21.00           C  
ATOM   2190  HG2 MET   142      13.570 -22.149 -10.109  0.00-21.00           H  
ATOM   2191  HG3 MET   142      12.198 -21.173  -9.437  0.00-21.00           H  
ATOM   2192  SD  MET   142      13.146 -20.132 -11.197  0.00-21.00           S  
ATOM   2193  CE  MET   142      14.078 -20.774 -12.623  0.00-21.00           C  
ATOM   2194  HE1 MET   142      14.523 -19.958 -13.118  0.00-21.00           H  
ATOM   2195  HE2 MET   142      14.797 -21.566 -12.353  0.00-21.00           H  
ATOM   2196  HE3 MET   142      13.316 -21.243 -13.262  0.00-21.00           H  
ATOM   2197  C   MET   142       9.579 -23.088 -12.405  0.00-21.00           C  
ATOM   2198  O   MET   142       8.796 -23.787 -11.773  0.00-21.00           O  
ATOM   2199  N   ALA   143       9.812 -23.308 -13.733  0.00-21.00           N  
ATOM   2200  H   ALA   143      10.465 -22.741 -14.241  0.00-21.00           H  
ATOM   2201  CA  ALA   143       9.358 -24.450 -14.506  0.00-21.00           C  
ATOM   2202  HA  ALA   143       8.761 -25.173 -13.928  0.00-21.00           H  
ATOM   2203  CB  ALA   143       8.480 -24.005 -15.717  0.00-21.00           C  
ATOM   2204  HB1 ALA   143       7.771 -24.780 -15.924  0.00-21.00           H  
ATOM   2205  HB2 ALA   143       7.827 -23.142 -15.504  0.00-21.00           H  
ATOM   2206  HB3 ALA   143       8.949 -23.911 -16.627  0.00-21.00           H  
ATOM   2207  C   ALA   143      10.683 -25.104 -14.902  0.00-21.00           C  
ATOM   2208  O   ALA   143      11.570 -24.530 -15.532  0.00-21.00           O  
ATOM   2209  N   ASP   144      10.736 -26.374 -14.552  0.00-21.00           N  
ATOM   2210  H   ASP   144       9.937 -26.697 -14.004  0.00-21.00           H  
ATOM   2211  CA  ASP   144      11.748 -27.369 -14.834  0.00-21.00           C  
ATOM   2212  HA  ASP   144      12.676 -26.919 -15.144  0.00-21.00           H  
ATOM   2213  CB  ASP   144      11.971 -28.211 -13.618  0.00-21.00           C  
ATOM   2214  HB2 ASP   144      12.667 -29.067 -13.812  0.00-21.00           H  
ATOM   2215  HB3 ASP   144      11.088 -28.633 -13.167  0.00-21.00           H  
ATOM   2216  CG  ASP   144      12.784 -27.615 -12.520  0.00-21.00           C  
ATOM   2217  OD1 ASP   144      13.789 -26.899 -12.685  0.00-21.00           O  
ATOM   2218  OD2 ASP   144      12.425 -27.918 -11.361  0.00-21.00           O  
ATOM   2219  C   ASP   144      11.149 -28.256 -15.879  0.00-21.00           C  
ATOM   2220  O   ASP   144      10.008 -28.715 -15.716  0.00-21.00           O  
ATOM   2221  N   MET   145      11.790 -28.270 -17.079  0.00-21.00           N  
ATOM   2222  H   MET   145      12.635 -27.826 -17.221  0.00-21.00           H  
ATOM   2223  CA  MET   145      11.277 -28.874 -18.281  0.00-21.00           C  
ATOM   2224  HA  MET   145      10.274 -29.249 -18.061  0.00-21.00           H  
ATOM   2225  CB  MET   145      11.282 -27.831 -19.436  0.00-21.00           C  
ATOM   2226  HB2 MET   145      12.241 -27.361 -19.551  0.00-21.00           H  
ATOM   2227  HB3 MET   145      11.172 -28.397 -20.330  0.00-21.00           H  
ATOM   2228  CG  MET   145      10.067 -26.954 -19.290  0.00-21.00           C  
ATOM   2229  HG2 MET   145       9.132 -27.506 -19.193  0.00-21.00           H  
ATOM   2230  HG3 MET   145      10.091 -26.407 -18.314  0.00-21.00           H  
ATOM   2231  SD  MET   145       9.942 -25.711 -20.557  0.00-21.00           S  
ATOM   2232  CE  MET   145       9.579 -26.671 -22.012  0.00-21.00           C  
ATOM   2233  HE1 MET   145       8.664 -27.203 -21.821  0.00-21.00           H  
ATOM   2234  HE2 MET   145       9.363 -26.056 -22.867  0.00-21.00           H  
ATOM   2235  HE3 MET   145      10.380 -27.331 -22.308  0.00-21.00           H  
ATOM   2236  C   MET   145      12.189 -30.093 -18.703  0.00-21.00           C  
ATOM   2237  O   MET   145      13.394 -30.058 -18.481  0.00-21.00           O  
ATOM   2238  N   TYR   146      11.547 -31.112 -19.228  0.00-21.00           N  
ATOM   2239  H   TYR   146      10.611 -30.868 -19.445  0.00-21.00           H  
ATOM   2240  CA  TYR   146      12.113 -32.453 -19.499  0.00-21.00           C  
ATOM   2241  HA  TYR   146      13.182 -32.264 -19.629  0.00-21.00           H  
ATOM   2242  CB  TYR   146      11.766 -33.363 -18.274  0.00-21.00           C  
ATOM   2243  HB2 TYR   146      12.301 -34.365 -18.457  0.00-21.00           H  
ATOM   2244  HB3 TYR   146      10.692 -33.558 -18.233  0.00-21.00           H  
ATOM   2245  CG  TYR   146      12.296 -32.960 -16.866  0.00-21.00           C  
ATOM   2246  CD1 TYR   146      11.315 -32.487 -15.963  0.00-21.00           C  
ATOM   2247  HD1 TYR   146      10.225 -32.374 -16.203  0.00-21.00           H  
ATOM   2248  CE1 TYR   146      11.707 -32.112 -14.671  0.00-21.00           C  
ATOM   2249  HE1 TYR   146      11.027 -31.775 -13.989  0.00-21.00           H  
ATOM   2250  CZ  TYR   146      12.944 -32.492 -14.109  0.00-21.00           C  
ATOM   2251  OH  TYR   146      13.169 -32.501 -12.760  0.00-21.00           O  
ATOM   2252  HH  TYR   146      12.680 -31.791 -12.325  0.00-21.00           H  
ATOM   2253  CE2 TYR   146      13.855 -33.189 -14.964  0.00-21.00           C  
ATOM   2254  HE2 TYR   146      14.821 -33.522 -14.595  0.00-21.00           H  
ATOM   2255  CD2 TYR   146      13.505 -33.297 -16.345  0.00-21.00           C  
ATOM   2256  HD2 TYR   146      14.247 -33.729 -16.994  0.00-21.00           H  
ATOM   2257  C   TYR   146      11.502 -32.973 -20.750  0.00-21.00           C  
ATOM   2258  O   TYR   146      10.432 -32.500 -21.180  0.00-21.00           O  
ATOM   2259  N   THR   147      12.109 -33.970 -21.319  0.00-21.00           N  
ATOM   2260  H   THR   147      12.868 -34.371 -20.803  0.00-21.00           H  
ATOM   2261  CA  THR   147      11.674 -34.804 -22.382  0.00-21.00           C  
ATOM   2262  HA  THR   147      10.635 -34.539 -22.770  0.00-21.00           H  
ATOM   2263  CB  THR   147      12.622 -34.705 -23.612  0.00-21.00           C  
ATOM   2264  HB  THR   147      13.598 -34.898 -23.348  0.00-21.00           H  
ATOM   2265  CG2 THR   147      12.144 -35.592 -24.781  0.00-21.00           C  
ATOM   2266 HG21 THR   147      12.499 -36.616 -24.675  0.00-21.00           H  
ATOM   2267 HG22 THR   147      11.109 -35.732 -24.782  0.00-21.00           H  
ATOM   2268 HG23 THR   147      12.381 -35.235 -25.763  0.00-21.00           H  
ATOM   2269  OG1 THR   147      12.538 -33.394 -24.122  0.00-21.00           O  
ATOM   2270  HG1 THR   147      12.826 -33.330 -25.004  0.00-21.00           H  
ATOM   2271  C   THR   147      11.521 -36.223 -21.812  0.00-21.00           C  
ATOM   2272  O   THR   147      12.496 -36.733 -21.225  0.00-21.00           O  
ATOM   2273  N   LEU   148      10.357 -36.768 -22.042  0.00-21.00           N  
ATOM   2274  H   LEU   148       9.524 -36.182 -22.266  0.00-21.00           H  
ATOM   2275  CA  LEU   148      10.222 -38.253 -21.790  0.00-21.00           C  
ATOM   2276  HA  LEU   148      11.074 -38.597 -21.294  0.00-21.00           H  
ATOM   2277  CB  LEU   148       8.951 -38.435 -21.037  0.00-21.00           C  
ATOM   2278  HB2 LEU   148       8.155 -37.980 -21.662  0.00-21.00           H  
ATOM   2279  HB3 LEU   148       8.752 -39.493 -21.012  0.00-21.00           H  
ATOM   2280  CG  LEU   148       8.898 -37.868 -19.627  0.00-21.00           C  
ATOM   2281  HG  LEU   148       9.007 -36.821 -19.738  0.00-21.00           H  
ATOM   2282  CD1 LEU   148       7.459 -38.244 -19.118  0.00-21.00           C  
ATOM   2283 HD11 LEU   148       6.687 -38.031 -19.832  0.00-21.00           H  
ATOM   2284 HD12 LEU   148       7.428 -39.302 -18.719  0.00-21.00           H  
ATOM   2285 HD13 LEU   148       7.422 -37.529 -18.236  0.00-21.00           H  
ATOM   2286  CD2 LEU   148      10.021 -38.466 -18.762  0.00-21.00           C  
ATOM   2287 HD21 LEU   148       9.780 -39.461 -18.349  0.00-21.00           H  
ATOM   2288 HD22 LEU   148      10.165 -37.788 -17.909  0.00-21.00           H  
ATOM   2289 HD23 LEU   148      11.001 -38.539 -19.251  0.00-21.00           H  
ATOM   2290  C   LEU   148      10.011 -39.032 -23.100  0.00-21.00           C  
ATOM   2291  O   LEU   148       9.045 -38.858 -23.829  0.00-21.00           O  
ATOM   2292  N   THR   149      10.917 -40.004 -23.305  0.00-21.00           N  
ATOM   2293  H   THR   149      11.474 -40.293 -22.534  0.00-21.00           H  
ATOM   2294  CA  THR   149      10.821 -40.826 -24.495  0.00-21.00           C  
ATOM   2295  HA  THR   149      10.073 -40.405 -25.191  0.00-21.00           H  
ATOM   2296  CB  THR   149      12.190 -41.020 -25.160  0.00-21.00           C  
ATOM   2297  HB  THR   149      12.820 -41.516 -24.430  0.00-21.00           H  
ATOM   2298  CG2 THR   149      12.089 -41.856 -26.414  0.00-21.00           C  
ATOM   2299 HG21 THR   149      11.375 -41.428 -27.157  0.00-21.00           H  
ATOM   2300 HG22 THR   149      11.714 -42.793 -26.076  0.00-21.00           H  
ATOM   2301 HG23 THR   149      13.040 -41.997 -26.926  0.00-21.00           H  
ATOM   2302  OG1 THR   149      12.602 -39.742 -25.530  0.00-21.00           O  
ATOM   2303  HG1 THR   149      12.238 -39.368 -26.291  0.00-21.00           H  
ATOM   2304  C   THR   149      10.235 -42.156 -24.062  0.00-21.00           C  
ATOM   2305  O   THR   149      10.825 -42.918 -23.324  0.00-21.00           O  
ATOM   2306  N   ILE   150       9.075 -42.526 -24.599  0.00-21.00           N  
ATOM   2307  H   ILE   150       8.504 -41.760 -24.939  0.00-21.00           H  
ATOM   2308  CA  ILE   150       8.314 -43.754 -24.314  0.00-21.00           C  
ATOM   2309  HA  ILE   150       8.681 -44.143 -23.338  0.00-21.00           H  
ATOM   2310  CB  ILE   150       6.840 -43.418 -24.130  0.00-21.00           C  
ATOM   2311  HB  ILE   150       6.341 -43.052 -25.083  0.00-21.00           H  
ATOM   2312  CG2 ILE   150       6.030 -44.617 -23.650  0.00-21.00           C  
ATOM   2313 HG21 ILE   150       5.308 -44.905 -24.408  0.00-21.00           H  
ATOM   2314 HG22 ILE   150       6.682 -45.437 -23.515  0.00-21.00           H  
ATOM   2315 HG23 ILE   150       5.533 -44.400 -22.783  0.00-21.00           H  
ATOM   2316  CG1 ILE   150       6.733 -42.211 -23.197  0.00-21.00           C  
ATOM   2317 HG12 ILE   150       7.078 -42.587 -22.200  0.00-21.00           H  
ATOM   2318 HG13 ILE   150       7.301 -41.352 -23.608  0.00-21.00           H  
ATOM   2319  CD1 ILE   150       5.373 -41.720 -22.967  0.00-21.00           C  
ATOM   2320 HD11 ILE   150       5.105 -40.797 -23.489  0.00-21.00           H  
ATOM   2321 HD12 ILE   150       4.610 -42.429 -23.198  0.00-21.00           H  
ATOM   2322 HD13 ILE   150       5.187 -41.364 -21.966  0.00-21.00           H  
ATOM   2323  C   ILE   150       8.462 -44.841 -25.378  0.00-21.00           C  
ATOM   2324  O   ILE   150       8.123 -44.601 -26.549  0.00-21.00           O  
ATOM   2325  N   ARN   151       9.018 -46.005 -25.039  0.00-21.00           N  
ATOM   2326  H   ARN   151       9.585 -45.989 -24.192  0.00-21.00           H  
ATOM   2327  CA  ARN   151       9.264 -47.096 -25.988  0.00-21.00           C  
ATOM   2328  HA  ARN   151       8.948 -46.779 -27.010  0.00-21.00           H  
ATOM   2329  CB  ARN   151      10.713 -47.435 -26.111  0.00-21.00           C  
ATOM   2330  HB2 ARN   151      10.838 -48.341 -26.639  0.00-21.00           H  
ATOM   2331  HB3 ARN   151      11.063 -47.679 -25.107  0.00-21.00           H  
ATOM   2332  CG  ARN   151      11.548 -46.379 -26.728  0.00-21.00           C  
ATOM   2333  HG2 ARN   151      11.436 -45.453 -26.151  0.00-21.00           H  
ATOM   2334  HG3 ARN   151      11.257 -46.279 -27.732  0.00-21.00           H  
ATOM   2335  CD  ARN   151      13.053 -46.726 -26.620  0.00-21.00           C  
ATOM   2336  HD2 ARN   151      13.319 -46.864 -25.546  0.00-21.00           H  
ATOM   2337  HD3 ARN   151      13.180 -47.615 -27.308  0.00-21.00           H  
ATOM   2338  NE  ARN   151      13.918 -45.672 -27.097  0.00-21.00           N  
ATOM   2339  HE  ARN   151      13.870 -44.860 -26.580  0.00-21.00           H  
ATOM   2340  CZ  ARN   151      14.013 -45.391 -28.490  0.00-21.00           C  
ATOM   2341  NH1 ARN   151      13.340 -46.001 -29.363  0.00-21.00           N  
ATOM   2342 HH11 ARN   151      13.958 -46.658 -29.871  0.00-21.00           H  
ATOM   2343  NH2 ARN   151      14.883 -44.296 -28.833  0.00-21.00           N  
ATOM   2344 HH21 ARN   151      15.305 -43.869 -28.014  0.00-21.00           H  
ATOM   2345 HH22 ARN   151      15.619 -44.583 -29.457  0.00-21.00           H  
ATOM   2346  C   ARN   151       8.419 -48.333 -25.576  0.00-21.00           C  
ATOM   2347  O   ARN   151       8.357 -48.719 -24.374  0.00-21.00           O  
ATOM   2348  N   GLH   152       7.901 -49.037 -26.599  0.00-21.00           N  
ATOM   2349  H   GLH   152       8.119 -48.729 -27.524  0.00-21.00           H  
ATOM   2350  CA  GLH   152       7.113 -50.251 -26.337  0.00-21.00           C  
ATOM   2351  HA  GLH   152       7.625 -50.789 -25.591  0.00-21.00           H  
ATOM   2352  CB  GLH   152       5.687 -49.887 -25.918  0.00-21.00           C  
ATOM   2353  HB2 GLH   152       5.235 -49.275 -26.702  0.00-21.00           H  
ATOM   2354  HB3 GLH   152       5.725 -49.334 -25.031  0.00-21.00           H  
ATOM   2355  CG  GLH   152       4.782 -51.090 -25.756  0.00-21.00           C  
ATOM   2356  HG2 GLH   152       4.664 -51.608 -26.725  0.00-21.00           H  
ATOM   2357  HG3 GLH   152       5.319 -51.801 -25.112  0.00-21.00           H  
ATOM   2358  CD  GLH   152       3.404 -50.754 -25.188  0.00-21.00           C  
ATOM   2359  OE1 GLH   152       2.947 -49.474 -25.253  0.00-21.00           O  
ATOM   2360  OE2 GLH   152       2.774 -51.617 -24.651  0.00-21.00           O  
ATOM   2361  HE1 GLH   152       2.036 -49.477 -25.200  0.00-21.00           H  
ATOM   2362  C   GLH   152       7.144 -51.070 -27.617  0.00-21.00           C  
ATOM   2363  O   GLH   152       6.847 -50.582 -28.695  0.00-21.00           O  
ATOM   2364  N   ALA   153       7.437 -52.352 -27.445  0.00-21.00           N  
ATOM   2365  H   ALA   153       7.559 -52.680 -26.549  0.00-21.00           H  
ATOM   2366  CA  ALA   153       7.555 -53.207 -28.621  0.00-21.00           C  
ATOM   2367  HA  ALA   153       8.397 -52.889 -29.226  0.00-21.00           H  
ATOM   2368  CB  ALA   153       7.912 -54.610 -28.086  0.00-21.00           C  
ATOM   2369  HB1 ALA   153       8.683 -55.060 -28.718  0.00-21.00           H  
ATOM   2370  HB2 ALA   153       7.055 -55.252 -28.205  0.00-21.00           H  
ATOM   2371  HB3 ALA   153       8.182 -54.512 -27.064  0.00-21.00           H  
ATOM   2372  C   ALA   153       6.289 -53.219 -29.402  0.00-21.00           C  
ATOM   2373  O   ALA   153       5.191 -53.421 -28.797  0.00-21.00           O  
ATOM   2374  N   GLY   154       6.379 -52.961 -30.726  0.00-21.00           N  
ATOM   2375  H   GLY   154       7.255 -52.724 -31.141  0.00-21.00           H  
ATOM   2376  CA  GLY   154       5.186 -53.024 -31.494  0.00-21.00           C  
ATOM   2377  HA2 GLY   154       5.486 -53.330 -32.456  0.00-21.00           H  
ATOM   2378  HA3 GLY   154       4.505 -53.742 -31.117  0.00-21.00           H  
ATOM   2379  C   GLY   154       4.558 -51.681 -31.684  0.00-21.00           C  
ATOM   2380  O   GLY   154       3.588 -51.496 -32.403  0.00-21.00           O  
ATOM   2381  N   GLN   155       5.035 -50.687 -30.925  0.00-21.00           N  
ATOM   2382  H   GLN   155       5.540 -50.914 -30.096  0.00-21.00           H  
ATOM   2383  CA  GLN   155       4.442 -49.361 -30.970  0.00-21.00           C  
ATOM   2384  HA  GLN   155       3.559 -49.309 -31.665  0.00-21.00           H  
ATOM   2385  CB  GLN   155       3.973 -48.976 -29.541  0.00-21.00           C  
ATOM   2386  HB2 GLN   155       4.838 -48.805 -28.879  0.00-21.00           H  
ATOM   2387  HB3 GLN   155       3.408 -48.059 -29.565  0.00-21.00           H  
ATOM   2388  CG  GLN   155       3.016 -49.999 -28.975  0.00-21.00           C  
ATOM   2389  HG2 GLN   155       3.345 -51.038 -29.042  0.00-21.00           H  
ATOM   2390  HG3 GLN   155       2.827 -49.748 -27.918  0.00-21.00           H  
ATOM   2391  CD  GLN   155       1.594 -49.965 -29.636  0.00-21.00           C  
ATOM   2392  OE1 GLN   155       0.821 -50.886 -29.573  0.00-21.00           O  
ATOM   2393  NE2 GLN   155       1.278 -48.864 -30.326  0.00-21.00           N  
ATOM   2394 HE21 GLN   155       0.279 -48.545 -30.269  0.00-21.00           H  
ATOM   2395 HE22 GLN   155       1.836 -48.595 -31.080  0.00-21.00           H  
ATOM   2396  C   GLN   155       5.441 -48.289 -31.372  0.00-21.00           C  
ATOM   2397  O   GLN   155       6.642 -48.482 -31.269  0.00-21.00           O  
ATOM   2398  N   LYN   156       4.960 -47.138 -31.914  0.00-21.00           N  
ATOM   2399  H   LYN   156       3.994 -47.169 -32.283  0.00-21.00           H  
ATOM   2400  CA  LYN   156       5.815 -46.043 -32.343  0.00-21.00           C  
ATOM   2401  HA  LYN   156       6.664 -46.520 -32.886  0.00-21.00           H  
ATOM   2402  CB  LYN   156       5.091 -44.983 -33.182  0.00-21.00           C  
ATOM   2403  HB2 LYN   156       4.165 -44.711 -32.617  0.00-21.00           H  
ATOM   2404  HB3 LYN   156       5.688 -44.119 -33.244  0.00-21.00           H  
ATOM   2405  CG  LYN   156       4.738 -45.397 -34.612  0.00-21.00           C  
ATOM   2406  HG2 LYN   156       3.956 -44.691 -35.053  0.00-21.00           H  
ATOM   2407  HG3 LYN   156       4.293 -46.422 -34.585  0.00-21.00           H  
ATOM   2408  CD  LYN   156       5.953 -45.350 -35.487  0.00-21.00           C  
ATOM   2409  HD2 LYN   156       6.394 -44.372 -35.537  0.00-21.00           H  
ATOM   2410  HD3 LYN   156       6.696 -46.042 -35.060  0.00-21.00           H  
ATOM   2411  CE  LYN   156       5.711 -45.877 -36.952  0.00-21.00           C  
ATOM   2412  HE2 LYN   156       6.641 -45.952 -37.505  0.00-21.00           H  
ATOM   2413  HE3 LYN   156       5.308 -46.879 -36.941  0.00-21.00           H  
ATOM   2414  NZ  LYN   156       4.729 -44.973 -37.620  0.00-21.00           N  
ATOM   2415  HZ1 LYN   156       4.765 -45.135 -38.624  0.00-21.00           H  
ATOM   2416  HZ2 LYN   156       4.864 -43.949 -37.495  0.00-21.00           H  
ATOM   2417  C   LYN   156       6.386 -45.400 -31.098  0.00-21.00           C  
ATOM   2418  O   LYN   156       5.706 -45.203 -30.069  0.00-21.00           O  
ATOM   2419  N   THR   157       7.684 -45.092 -31.106  0.00-21.00           N  
ATOM   2420  H   THR   157       8.289 -45.535 -31.770  0.00-21.00           H  
ATOM   2421  CA  THR   157       8.322 -44.433 -29.965  0.00-21.00           C  
ATOM   2422  HA  THR   157       8.044 -44.956 -29.052  0.00-21.00           H  
ATOM   2423  CB  THR   157       9.819 -44.518 -30.140  0.00-21.00           C  
ATOM   2424  HB  THR   157      10.168 -44.035 -31.047  0.00-21.00           H  
ATOM   2425  CG2 THR   157      10.498 -43.872 -28.941  0.00-21.00           C  
ATOM   2426 HG21 THR   157      10.985 -42.891 -29.218  0.00-21.00           H  
ATOM   2427 HG22 THR   157       9.792 -43.627 -28.120  0.00-21.00           H  
ATOM   2428 HG23 THR   157      11.309 -44.579 -28.489  0.00-21.00           H  
ATOM   2429  OG1 THR   157      10.278 -45.896 -30.232  0.00-21.00           O  
ATOM   2430  HG1 THR   157      10.714 -46.120 -31.036  0.00-21.00           H  
ATOM   2431  C   THR   157       7.894 -42.969 -29.967  0.00-21.00           C  
ATOM   2432  O   THR   157       7.908 -42.286 -30.981  0.00-21.00           O  
ATOM   2433  N   ILE   158       7.554 -42.434 -28.805  0.00-21.00           N  
ATOM   2434  H   ILE   158       7.845 -42.892 -27.946  0.00-21.00           H  
ATOM   2435  CA  ILE   158       7.041 -41.110 -28.653  0.00-21.00           C  
ATOM   2436  HA  ILE   158       7.164 -40.619 -29.634  0.00-21.00           H  
ATOM   2437  CB  ILE   158       5.493 -41.110 -28.329  0.00-21.00           C  
ATOM   2438  HB  ILE   158       5.336 -41.775 -27.462  0.00-21.00           H  
ATOM   2439  CG2 ILE   158       5.014 -39.708 -28.094  0.00-21.00           C  
ATOM   2440 HG21 ILE   158       5.097 -39.477 -27.064  0.00-21.00           H  
ATOM   2441 HG22 ILE   158       3.997 -39.626 -28.341  0.00-21.00           H  
ATOM   2442 HG23 ILE   158       5.653 -38.973 -28.584  0.00-21.00           H  
ATOM   2443  CG1 ILE   158       4.638 -41.718 -29.422  0.00-21.00           C  
ATOM   2444 HG12 ILE   158       4.875 -42.791 -29.561  0.00-21.00           H  
ATOM   2445 HG13 ILE   158       3.593 -41.709 -29.141  0.00-21.00           H  
ATOM   2446  CD1 ILE   158       4.798 -41.008 -30.807  0.00-21.00           C  
ATOM   2447 HD11 ILE   158       3.999 -41.299 -31.473  0.00-21.00           H  
ATOM   2448 HD12 ILE   158       5.695 -41.399 -31.321  0.00-21.00           H  
ATOM   2449 HD13 ILE   158       4.917 -39.935 -30.713  0.00-21.00           H  
ATOM   2450  C   ILE   158       7.746 -40.334 -27.555  0.00-21.00           C  
ATOM   2451  O   ILE   158       7.870 -40.845 -26.412  0.00-21.00           O  
ATOM   2452  N   SER   159       8.114 -39.034 -27.840  0.00-21.00           N  
ATOM   2453  H   SER   159       7.667 -38.610 -28.644  0.00-21.00           H  
ATOM   2454  CA  SER   159       8.721 -38.200 -26.836  0.00-21.00           C  
ATOM   2455  HA  SER   159       9.003 -38.768 -25.979  0.00-21.00           H  
ATOM   2456  CB  SER   159      10.013 -37.518 -27.400  0.00-21.00           C  
ATOM   2457  HB2 SER   159      10.806 -38.265 -27.556  0.00-21.00           H  
ATOM   2458  HB3 SER   159      10.436 -36.769 -26.673  0.00-21.00           H  
ATOM   2459  OG  SER   159       9.737 -36.858 -28.677  0.00-21.00           O  
ATOM   2460  HG  SER   159      10.491 -36.361 -28.894  0.00-21.00           H  
ATOM   2461  C   SER   159       7.745 -37.154 -26.431  0.00-21.00           C  
ATOM   2462  O   SER   159       7.018 -36.598 -27.263  0.00-21.00           O  
ATOM   2463  N   VAL   160       7.667 -36.894 -25.146  0.00-21.00           N  
ATOM   2464  H   VAL   160       8.390 -37.203 -24.516  0.00-21.00           H  
ATOM   2465  CA  VAL   160       6.704 -35.927 -24.606  0.00-21.00           C  
ATOM   2466  HA  VAL   160       6.117 -35.484 -25.374  0.00-21.00           H  
ATOM   2467  CB  VAL   160       5.770 -36.672 -23.559  0.00-21.00           C  
ATOM   2468  HB  VAL   160       6.305 -37.237 -22.780  0.00-21.00           H  
ATOM   2469  CG1 VAL   160       4.774 -35.860 -22.804  0.00-21.00           C  
ATOM   2470 HG11 VAL   160       5.235 -35.341 -21.999  0.00-21.00           H  
ATOM   2471 HG12 VAL   160       4.338 -35.090 -23.420  0.00-21.00           H  
ATOM   2472 HG13 VAL   160       3.993 -36.378 -22.223  0.00-21.00           H  
ATOM   2473  CG2 VAL   160       5.035 -37.808 -24.285  0.00-21.00           C  
ATOM   2474 HG21 VAL   160       5.616 -38.677 -24.502  0.00-21.00           H  
ATOM   2475 HG22 VAL   160       4.477 -37.451 -25.125  0.00-21.00           H  
ATOM   2476 HG23 VAL   160       4.291 -38.133 -23.667  0.00-21.00           H  
ATOM   2477  C   VAL   160       7.499 -34.868 -23.828  0.00-21.00           C  
ATOM   2478  O   VAL   160       8.327 -35.224 -22.963  0.00-21.00           O  
ATOM   2479  N   PRO   161       7.203 -33.602 -24.088  0.00-21.00           N  
ATOM   2480  CD  PRO   161       6.577 -33.148 -25.353  0.00-21.00           C  
ATOM   2481  HD2 PRO   161       6.551 -33.803 -26.250  0.00-21.00           H  
ATOM   2482  HD3 PRO   161       5.518 -33.018 -25.094  0.00-21.00           H  
ATOM   2483  CG  PRO   161       7.114 -31.765 -25.624  0.00-21.00           C  
ATOM   2484  HG2 PRO   161       6.467 -31.098 -26.200  0.00-21.00           H  
ATOM   2485  HG3 PRO   161       8.037 -31.903 -26.197  0.00-21.00           H  
ATOM   2486  CB  PRO   161       7.534 -31.237 -24.228  0.00-21.00           C  
ATOM   2487  HB2 PRO   161       6.621 -30.699 -23.895  0.00-21.00           H  
ATOM   2488  HB3 PRO   161       8.363 -30.565 -24.319  0.00-21.00           H  
ATOM   2489  CA  PRO   161       7.853 -32.460 -23.378  0.00-21.00           C  
ATOM   2490  HA  PRO   161       8.904 -32.609 -23.195  0.00-21.00           H  
ATOM   2491  C   PRO   161       7.014 -32.314 -22.034  0.00-21.00           C  
ATOM   2492  O   PRO   161       5.788 -32.251 -22.039  0.00-21.00           O  
ATOM   2493  N   VAL   162       7.687 -32.131 -20.914  0.00-21.00           N  
ATOM   2494  H   VAL   162       8.676 -32.138 -20.896  0.00-21.00           H  
ATOM   2495  CA  VAL   162       7.143 -31.938 -19.570  0.00-21.00           C  
ATOM   2496  HA  VAL   162       6.068 -32.150 -19.519  0.00-21.00           H  
ATOM   2497  CB  VAL   162       7.798 -32.933 -18.602  0.00-21.00           C  
ATOM   2498  HB  VAL   162       8.872 -32.634 -18.518  0.00-21.00           H  
ATOM   2499  CG1 VAL   162       7.239 -32.860 -17.176  0.00-21.00           C  
ATOM   2500 HG11 VAL   162       6.152 -33.007 -17.167  0.00-21.00           H  
ATOM   2501 HG12 VAL   162       7.663 -33.616 -16.560  0.00-21.00           H  
ATOM   2502 HG13 VAL   162       7.673 -31.983 -16.648  0.00-21.00           H  
ATOM   2503  CG2 VAL   162       7.793 -34.363 -19.077  0.00-21.00           C  
ATOM   2504 HG21 VAL   162       6.804 -34.553 -19.482  0.00-21.00           H  
ATOM   2505 HG22 VAL   162       7.901 -35.150 -18.372  0.00-21.00           H  
ATOM   2506 HG23 VAL   162       8.464 -34.554 -19.909  0.00-21.00           H  
ATOM   2507  C   VAL   162       7.420 -30.457 -19.252  0.00-21.00           C  
ATOM   2508  O   VAL   162       8.555 -29.992 -19.443  0.00-21.00           O  
ATOM   2509  N   VAL   163       6.548 -29.891 -18.447  0.00-21.00           N  
ATOM   2510  H   VAL   163       5.709 -30.354 -18.294  0.00-21.00           H  
ATOM   2511  CA  VAL   163       6.774 -28.649 -17.778  0.00-21.00           C  
ATOM   2512  HA  VAL   163       7.825 -28.495 -17.837  0.00-21.00           H  
ATOM   2513  CB  VAL   163       5.795 -27.494 -18.291  0.00-21.00           C  
ATOM   2514  HB  VAL   163       4.785 -27.673 -17.999  0.00-21.00           H  
ATOM   2515  CG1 VAL   163       6.246 -26.092 -17.752  0.00-21.00           C  
ATOM   2516 HG11 VAL   163       5.686 -25.369 -18.281  0.00-21.00           H  
ATOM   2517 HG12 VAL   163       7.267 -25.994 -18.129  0.00-21.00           H  
ATOM   2518 HG13 VAL   163       6.141 -26.083 -16.682  0.00-21.00           H  
ATOM   2519  CG2 VAL   163       5.819 -27.374 -19.834  0.00-21.00           C  
ATOM   2520 HG21 VAL   163       5.216 -26.531 -20.261  0.00-21.00           H  
ATOM   2521 HG22 VAL   163       6.895 -27.309 -20.096  0.00-21.00           H  
ATOM   2522 HG23 VAL   163       5.342 -28.209 -20.244  0.00-21.00           H  
ATOM   2523  C   VAL   163       6.380 -28.903 -16.306  0.00-21.00           C  
ATOM   2524  O   VAL   163       5.205 -28.969 -15.933  0.00-21.00           O  
ATOM   2525  N   HIE   164       7.376 -29.038 -15.462  0.00-21.00           N  
ATOM   2526  H   HIE   164       8.305 -28.910 -15.746  0.00-21.00           H  
ATOM   2527  CA  HIE   164       7.165 -29.336 -14.029  0.00-21.00           C  
ATOM   2528  HA  HIE   164       6.183 -29.602 -13.723  0.00-21.00           H  
ATOM   2529  CB  HIE   164       8.241 -30.337 -13.549  0.00-21.00           C  
ATOM   2530  HB2 HIE   164       9.236 -30.027 -13.680  0.00-21.00           H  
ATOM   2531  HB3 HIE   164       8.045 -31.218 -14.244  0.00-21.00           H  
ATOM   2532  CG  HIE   164       8.283 -30.702 -12.094  0.00-21.00           C  
ATOM   2533  ND1 HIE   164       9.347 -31.379 -11.552  0.00-21.00           N  
ATOM   2534  CE1 HIE   164       8.968 -31.620 -10.329  0.00-21.00           C  
ATOM   2535  HE1 HIE   164       9.495 -31.955  -9.454  0.00-21.00           H  
ATOM   2536  NE2 HIE   164       7.722 -31.196  -9.997  0.00-21.00           N  
ATOM   2537  HE2 HIE   164       7.278 -31.107  -9.087  0.00-21.00           H  
ATOM   2538  CD2 HIE   164       7.245 -30.595 -11.199  0.00-21.00           C  
ATOM   2539  HD2 HIE   164       6.232 -30.165 -11.411  0.00-21.00           H  
ATOM   2540  C   HIE   164       7.348 -28.036 -13.292  0.00-21.00           C  
ATOM   2541  O   HIE   164       8.466 -27.522 -13.230  0.00-21.00           O  
ATOM   2542  N   VAL   165       6.269 -27.522 -12.654  0.00-21.00           N  
ATOM   2543  H   VAL   165       5.431 -28.170 -12.593  0.00-21.00           H  
ATOM   2544  CA  VAL   165       6.338 -26.501 -11.593  0.00-21.00           C  
ATOM   2545  HA  VAL   165       7.176 -25.823 -11.816  0.00-21.00           H  
ATOM   2546  CB  VAL   165       5.031 -25.660 -11.586  0.00-21.00           C  
ATOM   2547  HB  VAL   165       4.134 -26.241 -11.627  0.00-21.00           H  
ATOM   2548  CG1 VAL   165       5.001 -24.555 -10.481  0.00-21.00           C  
ATOM   2549 HG11 VAL   165       4.133 -23.906 -10.645  0.00-21.00           H  
ATOM   2550 HG12 VAL   165       4.866 -24.911  -9.468  0.00-21.00           H  
ATOM   2551 HG13 VAL   165       5.861 -23.943 -10.571  0.00-21.00           H  
ATOM   2552  CG2 VAL   165       4.964 -24.876 -12.954  0.00-21.00           C  
ATOM   2553 HG21 VAL   165       4.191 -24.134 -12.991  0.00-21.00           H  
ATOM   2554 HG22 VAL   165       4.756 -25.625 -13.772  0.00-21.00           H  
ATOM   2555 HG23 VAL   165       5.897 -24.362 -13.297  0.00-21.00           H  
ATOM   2556  C   VAL   165       6.536 -27.268 -10.298  0.00-21.00           C  
ATOM   2557  O   VAL   165       5.774 -28.141  -9.923  0.00-21.00           O  
ATOM   2558  N   GLY   166       7.661 -27.002  -9.627  0.00-21.00           N  
ATOM   2559  H   GLY   166       8.344 -26.457 -10.157  0.00-21.00           H  
ATOM   2560  CA  GLY   166       8.244 -27.805  -8.607  0.00-21.00           C  
ATOM   2561  HA2 GLY   166       9.328 -27.854  -8.692  0.00-21.00           H  
ATOM   2562  HA3 GLY   166       7.900 -28.781  -8.621  0.00-21.00           H  
ATOM   2563  C   GLY   166       7.961 -27.281  -7.184  0.00-21.00           C  
ATOM   2564  O   GLY   166       8.378 -27.821  -6.202  0.00-21.00           O  
ATOM   2565  N   ASN   167       7.354 -26.054  -7.080  0.00-21.00           N  
ATOM   2566  H   ASN   167       7.109 -25.549  -7.971  0.00-21.00           H  
ATOM   2567  CA  ASN   167       7.236 -25.243  -5.846  0.00-21.00           C  
ATOM   2568  HA  ASN   167       7.250 -25.952  -5.062  0.00-21.00           H  
ATOM   2569  CB  ASN   167       8.479 -24.374  -5.588  0.00-21.00           C  
ATOM   2570  HB2 ASN   167       8.334 -23.897  -4.648  0.00-21.00           H  
ATOM   2571  HB3 ASN   167       9.370 -25.030  -5.568  0.00-21.00           H  
ATOM   2572  CG  ASN   167       8.792 -23.315  -6.662  0.00-21.00           C  
ATOM   2573  OD1 ASN   167       8.551 -23.449  -7.848  0.00-21.00           O  
ATOM   2574  ND2 ASN   167       9.366 -22.199  -6.249  0.00-21.00           N  
ATOM   2575 HD21 ASN   167       9.643 -21.425  -6.828  0.00-21.00           H  
ATOM   2576 HD22 ASN   167       9.264 -22.061  -5.275  0.00-21.00           H  
ATOM   2577  C   ASN   167       5.923 -24.395  -5.821  0.00-21.00           C  
ATOM   2578  O   ASN   167       5.869 -23.276  -5.337  0.00-21.00           O  
ATOM   2579  N   TRP   168       4.765 -24.984  -6.265  0.00-21.00           N  
ATOM   2580  H   TRP   168       4.887 -25.908  -6.618  0.00-21.00           H  
ATOM   2581  CA  TRP   168       3.383 -24.515  -5.986  0.00-21.00           C  
ATOM   2582  HA  TRP   168       3.334 -23.599  -5.427  0.00-21.00           H  
ATOM   2583  CB  TRP   168       2.677 -24.379  -7.306  0.00-21.00           C  
ATOM   2584  HB2 TRP   168       3.192 -23.682  -7.981  0.00-21.00           H  
ATOM   2585  HB3 TRP   168       2.641 -25.313  -7.847  0.00-21.00           H  
ATOM   2586  CG  TRP   168       1.231 -23.894  -7.236  0.00-21.00           C  
ATOM   2587  CD1 TRP   168       0.534 -23.414  -6.215  0.00-21.00           C  
ATOM   2588  HD1 TRP   168       0.920 -23.275  -5.207  0.00-21.00           H  
ATOM   2589  NE1 TRP   168      -0.776 -23.179  -6.567  0.00-21.00           N  
ATOM   2590  HE1 TRP   168      -1.542 -23.055  -5.945  0.00-21.00           H  
ATOM   2591  CE2 TRP   168      -0.942 -23.460  -7.907  0.00-21.00           C  
ATOM   2592  CZ2 TRP   168      -2.044 -23.281  -8.759  0.00-21.00           C  
ATOM   2593  HZ2 TRP   168      -2.968 -22.934  -8.328  0.00-21.00           H  
ATOM   2594  CH2 TRP   168      -1.907 -23.418 -10.142  0.00-21.00           C  
ATOM   2595  HH2 TRP   168      -2.716 -23.237 -10.819  0.00-21.00           H  
ATOM   2596  CZ3 TRP   168      -0.594 -23.752 -10.652  0.00-21.00           C  
ATOM   2597  HZ3 TRP   168      -0.456 -23.849 -11.690  0.00-21.00           H  
ATOM   2598  CE3 TRP   168       0.541 -23.959  -9.816  0.00-21.00           C  
ATOM   2599  HE3 TRP   168       1.443 -24.305 -10.270  0.00-21.00           H  
ATOM   2600  CD2 TRP   168       0.360 -23.810  -8.387  0.00-21.00           C  
ATOM   2601  C   TRP   168       2.779 -25.531  -4.986  0.00-21.00           C  
ATOM   2602  O   TRP   168       2.312 -26.605  -5.357  0.00-21.00           O  
ATOM   2603  N   PRO   169       2.825 -25.352  -3.654  0.00-21.00           N  
ATOM   2604  CD  PRO   169       3.481 -24.284  -2.936  0.00-21.00           C  
ATOM   2605  HD2 PRO   169       2.984 -23.305  -2.958  0.00-21.00           H  
ATOM   2606  HD3 PRO   169       4.507 -24.297  -3.286  0.00-21.00           H  
ATOM   2607  CG  PRO   169       3.357 -24.590  -1.464  0.00-21.00           C  
ATOM   2608  HG2 PRO   169       2.522 -23.960  -1.043  0.00-21.00           H  
ATOM   2609  HG3 PRO   169       4.210 -24.253  -0.952  0.00-21.00           H  
ATOM   2610  CB  PRO   169       3.011 -26.065  -1.353  0.00-21.00           C  
ATOM   2611  HB2 PRO   169       3.959 -26.651  -1.404  0.00-21.00           H  
ATOM   2612  HB3 PRO   169       2.470 -26.412  -0.462  0.00-21.00           H  
ATOM   2613  CA  PRO   169       2.265 -26.329  -2.738  0.00-21.00           C  
ATOM   2614  HA  PRO   169       2.699 -27.300  -3.054  0.00-21.00           H  
ATOM   2615  C   PRO   169       0.709 -26.259  -2.755  0.00-21.00           C  
ATOM   2616  O   PRO   169       0.109 -25.201  -3.032  0.00-21.00           O  
ATOM   2617  N   ASH   170       0.072 -27.380  -2.444  0.00-21.00           N  
ATOM   2618  H   ASH   170       0.662 -28.141  -2.102  0.00-21.00           H  
ATOM   2619  CA  ASH   170      -1.372 -27.690  -2.515  0.00-21.00           C  
ATOM   2620  HA  ASH   170      -1.674 -27.516  -3.565  0.00-21.00           H  
ATOM   2621  CB  ASH   170      -1.531 -29.092  -2.038  0.00-21.00           C  
ATOM   2622  HB2 ASH   170      -0.754 -29.736  -2.501  0.00-21.00           H  
ATOM   2623  HB3 ASH   170      -1.442 -28.982  -0.941  0.00-21.00           H  
ATOM   2624  CG  ASH   170      -2.854 -29.737  -2.387  0.00-21.00           C  
ATOM   2625  OD1 ASH   170      -3.546 -29.197  -3.316  0.00-21.00           O  
ATOM   2626  OD2 ASH   170      -3.165 -30.701  -1.727  0.00-21.00           O  
ATOM   2627  HD1 ASH   170      -4.289 -29.901  -4.050  0.00-21.00           H  
ATOM   2628  C   ASH   170      -2.163 -26.703  -1.611  0.00-21.00           C  
ATOM   2629  O   ASH   170      -1.813 -26.401  -0.466  0.00-21.00           O  
ATOM   2630  N   GLN   171      -3.374 -26.350  -2.110  0.00-21.00           N  
ATOM   2631  H   GLN   171      -3.655 -26.793  -2.953  0.00-21.00           H  
ATOM   2632  CA  GLN   171      -4.451 -25.431  -1.528  0.00-21.00           C  
ATOM   2633  HA  GLN   171      -5.206 -25.547  -2.244  0.00-21.00           H  
ATOM   2634  CB  GLN   171      -4.943 -26.093  -0.188  0.00-21.00           C  
ATOM   2635  HB2 GLN   171      -5.680 -25.393   0.273  0.00-21.00           H  
ATOM   2636  HB3 GLN   171      -4.171 -26.176   0.542  0.00-21.00           H  
ATOM   2637  CG  GLN   171      -5.567 -27.526  -0.465  0.00-21.00           C  
ATOM   2638  HG2 GLN   171      -5.940 -27.828   0.560  0.00-21.00           H  
ATOM   2639  HG3 GLN   171      -4.924 -28.266  -0.802  0.00-21.00           H  
ATOM   2640  CD  GLN   171      -6.834 -27.581  -1.288  0.00-21.00           C  
ATOM   2641  OE1 GLN   171      -7.524 -26.635  -1.505  0.00-21.00           O  
ATOM   2642  NE2 GLN   171      -7.250 -28.750  -1.738  0.00-21.00           N  
ATOM   2643 HE21 GLN   171      -8.000 -28.721  -2.383  0.00-21.00           H  
ATOM   2644 HE22 GLN   171      -6.858 -29.612  -1.483  0.00-21.00           H  
ATOM   2645  C   GLN   171      -4.057 -23.918  -1.387  0.00-21.00           C  
ATOM   2646  O   GLN   171      -4.840 -23.073  -0.931  0.00-21.00           O  
ATOM   2647  N   THR   172      -2.882 -23.589  -1.942  0.00-21.00           N  
ATOM   2648  H   THR   172      -2.146 -24.347  -2.079  0.00-21.00           H  
ATOM   2649  CA  THR   172      -2.311 -22.219  -2.070  0.00-21.00           C  
ATOM   2650  HA  THR   172      -2.879 -21.624  -1.399  0.00-21.00           H  
ATOM   2651  CB  THR   172      -0.843 -22.222  -1.649  0.00-21.00           C  
ATOM   2652  HB  THR   172      -0.564 -21.199  -1.429  0.00-21.00           H  
ATOM   2653  CG2 THR   172      -0.513 -22.846  -0.276  0.00-21.00           C  
ATOM   2654 HG21 THR   172      -0.419 -23.978  -0.360  0.00-21.00           H  
ATOM   2655 HG22 THR   172      -1.273 -22.612   0.467  0.00-21.00           H  
ATOM   2656 HG23 THR   172       0.406 -22.406   0.185  0.00-21.00           H  
ATOM   2657  OG1 THR   172      -0.011 -22.635  -2.701  0.00-21.00           O  
ATOM   2658  HG1 THR   172      -0.021 -23.562  -2.672  0.00-21.00           H  
ATOM   2659  C   THR   172      -2.541 -21.748  -3.516  0.00-21.00           C  
ATOM   2660  O   THR   172      -2.635 -22.543  -4.460  0.00-21.00           O  
ATOM   2661  N   ALA   173      -2.652 -20.452  -3.782  0.00-21.00           N  
ATOM   2662  H   ALA   173      -2.463 -19.808  -2.965  0.00-21.00           H  
ATOM   2663  CA  ALA   173      -2.471 -19.836  -5.121  0.00-21.00           C  
ATOM   2664  HA  ALA   173      -2.672 -20.413  -6.054  0.00-21.00           H  
ATOM   2665  CB  ALA   173      -3.299 -18.515  -5.059  0.00-21.00           C  
ATOM   2666  HB1 ALA   173      -2.804 -17.837  -4.467  0.00-21.00           H  
ATOM   2667  HB2 ALA   173      -3.361 -17.987  -6.033  0.00-21.00           H  
ATOM   2668  HB3 ALA   173      -4.358 -18.681  -4.785  0.00-21.00           H  
ATOM   2669  C   ALA   173      -1.002 -19.611  -5.311  0.00-21.00           C  
ATOM   2670  O   ALA   173      -0.276 -19.226  -4.422  0.00-21.00           O  
ATOM   2671  N   VAL   174      -0.528 -19.745  -6.604  0.00-21.00           N  
ATOM   2672  H   VAL   174      -1.295 -20.123  -7.121  0.00-21.00           H  
ATOM   2673  CA  VAL   174       0.421 -18.728  -7.140  0.00-21.00           C  
ATOM   2674  HA  VAL   174       1.045 -18.439  -6.295  0.00-21.00           H  
ATOM   2675  CB  VAL   174       1.441 -19.291  -8.221  0.00-21.00           C  
ATOM   2676  HB  VAL   174       1.932 -18.467  -8.747  0.00-21.00           H  
ATOM   2677  CG1 VAL   174       2.566 -20.105  -7.618  0.00-21.00           C  
ATOM   2678 HG11 VAL   174       3.213 -19.456  -6.969  0.00-21.00           H  
ATOM   2679 HG12 VAL   174       2.265 -20.953  -6.943  0.00-21.00           H  
ATOM   2680 HG13 VAL   174       3.185 -20.498  -8.364  0.00-21.00           H  
ATOM   2681  CG2 VAL   174       0.811 -20.134  -9.326  0.00-21.00           C  
ATOM   2682 HG21 VAL   174       1.607 -20.481 -10.008  0.00-21.00           H  
ATOM   2683 HG22 VAL   174       0.350 -21.078  -9.008  0.00-21.00           H  
ATOM   2684 HG23 VAL   174       0.036 -19.560  -9.893  0.00-21.00           H  
ATOM   2685  C   VAL   174      -0.486 -17.616  -7.718  0.00-21.00           C  
ATOM   2686  O   VAL   174      -1.706 -17.789  -7.823  0.00-21.00           O  
ATOM   2687  N   SER   175       0.097 -16.480  -8.036  0.00-21.00           N  
ATOM   2688  H   SER   175       1.098 -16.342  -7.843  0.00-21.00           H  
ATOM   2689  CA  SER   175      -0.725 -15.378  -8.417  0.00-21.00           C  
ATOM   2690  HA  SER   175      -1.617 -15.333  -7.733  0.00-21.00           H  
ATOM   2691  CB  SER   175       0.096 -14.068  -8.173  0.00-21.00           C  
ATOM   2692  HB2 SER   175       0.620 -14.141  -7.235  0.00-21.00           H  
ATOM   2693  HB3 SER   175      -0.656 -13.280  -8.044  0.00-21.00           H  
ATOM   2694  OG  SER   175       1.154 -13.756  -9.098  0.00-21.00           O  
ATOM   2695  HG  SER   175       1.624 -12.943  -8.774  0.00-21.00           H  
ATOM   2696  C   SER   175      -1.129 -15.409  -9.902  0.00-21.00           C  
ATOM   2697  O   SER   175      -0.638 -16.229 -10.691  0.00-21.00           O  
ATOM   2698  N   SER   176      -1.953 -14.459 -10.385  0.00-21.00           N  
ATOM   2699  H   SER   176      -2.350 -13.820  -9.671  0.00-21.00           H  
ATOM   2700  CA  SER   176      -2.444 -14.408 -11.746  0.00-21.00           C  
ATOM   2701  HA  SER   176      -2.934 -15.401 -12.072  0.00-21.00           H  
ATOM   2702  CB  SER   176      -3.459 -13.265 -11.791  0.00-21.00           C  
ATOM   2703  HB2 SER   176      -3.963 -13.046 -12.745  0.00-21.00           H  
ATOM   2704  HB3 SER   176      -4.269 -13.581 -11.032  0.00-21.00           H  
ATOM   2705  OG  SER   176      -2.800 -12.160 -11.243  0.00-21.00           O  
ATOM   2706  HG  SER   176      -2.739 -11.460 -11.876  0.00-21.00           H  
ATOM   2707  C   SER   176      -1.327 -14.349 -12.749  0.00-21.00           C  
ATOM   2708  O   SER   176      -1.137 -15.328 -13.446  0.00-21.00           O  
ATOM   2709  N   GLH   177      -0.452 -13.291 -12.701  0.00-21.00           N  
ATOM   2710  H   GLH   177      -0.852 -12.437 -12.315  0.00-21.00           H  
ATOM   2711  CA  GLH   177       0.967 -13.113 -13.254  0.00-21.00           C  
ATOM   2712  HA  GLH   177       0.834 -12.542 -14.180  0.00-21.00           H  
ATOM   2713  CB  GLH   177       1.849 -12.105 -12.531  0.00-21.00           C  
ATOM   2714  HB2 GLH   177       2.009 -12.560 -11.543  0.00-21.00           H  
ATOM   2715  HB3 GLH   177       2.776 -12.083 -13.035  0.00-21.00           H  
ATOM   2716  CG  GLH   177       1.275 -10.637 -12.240  0.00-21.00           C  
ATOM   2717  HG2 GLH   177       2.075 -10.073 -11.757  0.00-21.00           H  
ATOM   2718  HG3 GLH   177       0.925 -10.220 -13.222  0.00-21.00           H  
ATOM   2719  CD  GLH   177       0.166 -10.510 -11.232  0.00-21.00           C  
ATOM   2720  OE1 GLH   177       0.024 -11.480 -10.258  0.00-21.00           O  
ATOM   2721  OE2 GLH   177      -0.568  -9.607 -11.300  0.00-21.00           O  
ATOM   2722  HE1 GLH   177       0.643 -12.211 -10.329  0.00-21.00           H  
ATOM   2723  C   GLH   177       1.761 -14.443 -13.501  0.00-21.00           C  
ATOM   2724  O   GLH   177       2.024 -14.810 -14.647  0.00-21.00           O  
ATOM   2725  N   VAL   178       2.031 -15.125 -12.418  0.00-21.00           N  
ATOM   2726  H   VAL   178       1.927 -14.637 -11.508  0.00-21.00           H  
ATOM   2727  CA  VAL   178       2.600 -16.419 -12.539  0.00-21.00           C  
ATOM   2728  HA  VAL   178       3.482 -16.373 -13.085  0.00-21.00           H  
ATOM   2729  CB  VAL   178       3.049 -16.760 -11.075  0.00-21.00           C  
ATOM   2730  HB  VAL   178       2.166 -16.665 -10.483  0.00-21.00           H  
ATOM   2731  CG1 VAL   178       3.631 -18.124 -11.012  0.00-21.00           C  
ATOM   2732 HG11 VAL   178       4.034 -18.343 -10.065  0.00-21.00           H  
ATOM   2733 HG12 VAL   178       2.918 -18.952 -11.192  0.00-21.00           H  
ATOM   2734 HG13 VAL   178       4.410 -18.199 -11.718  0.00-21.00           H  
ATOM   2735  CG2 VAL   178       4.087 -15.787 -10.415  0.00-21.00           C  
ATOM   2736 HG21 VAL   178       4.638 -16.120  -9.547  0.00-21.00           H  
ATOM   2737 HG22 VAL   178       3.536 -14.840 -10.094  0.00-21.00           H  
ATOM   2738 HG23 VAL   178       4.896 -15.700 -11.101  0.00-21.00           H  
ATOM   2739  C   VAL   178       1.825 -17.539 -13.316  0.00-21.00           C  
ATOM   2740  O   VAL   178       2.466 -18.375 -13.947  0.00-21.00           O  
ATOM   2741  N   THR   179       0.498 -17.581 -13.171  0.00-21.00           N  
ATOM   2742  H   THR   179       0.061 -16.828 -12.704  0.00-21.00           H  
ATOM   2743  CA  THR   179      -0.356 -18.529 -13.764  0.00-21.00           C  
ATOM   2744  HA  THR   179      -0.077 -19.581 -13.742  0.00-21.00           H  
ATOM   2745  CB  THR   179      -1.676 -18.519 -13.078  0.00-21.00           C  
ATOM   2746  HB  THR   179      -2.110 -17.509 -13.082  0.00-21.00           H  
ATOM   2747  CG2 THR   179      -2.662 -19.690 -13.447  0.00-21.00           C  
ATOM   2748 HG21 THR   179      -3.663 -19.447 -13.051  0.00-21.00           H  
ATOM   2749 HG22 THR   179      -2.401 -20.670 -13.036  0.00-21.00           H  
ATOM   2750 HG23 THR   179      -2.802 -19.697 -14.499  0.00-21.00           H  
ATOM   2751  OG1 THR   179      -1.489 -18.766 -11.685  0.00-21.00           O  
ATOM   2752  HG1 THR   179      -1.175 -17.884 -11.503  0.00-21.00           H  
ATOM   2753  C   THR   179      -0.537 -18.201 -15.192  0.00-21.00           C  
ATOM   2754  O   THR   179      -0.578 -19.110 -16.013  0.00-21.00           O  
ATOM   2755  N   LYN   180      -0.504 -16.931 -15.637  0.00-21.00           N  
ATOM   2756  H   LYN   180      -0.505 -16.322 -14.853  0.00-21.00           H  
ATOM   2757  CA  LYN   180      -0.375 -16.308 -16.963  0.00-21.00           C  
ATOM   2758  HA  LYN   180      -1.198 -16.666 -17.634  0.00-21.00           H  
ATOM   2759  CB  LYN   180      -0.614 -14.789 -16.818  0.00-21.00           C  
ATOM   2760  HB2 LYN   180       0.282 -14.366 -16.277  0.00-21.00           H  
ATOM   2761  HB3 LYN   180      -1.544 -14.653 -16.276  0.00-21.00           H  
ATOM   2762  CG  LYN   180      -0.836 -14.162 -18.241  0.00-21.00           C  
ATOM   2763  HG2 LYN   180      -1.670 -14.551 -18.779  0.00-21.00           H  
ATOM   2764  HG3 LYN   180      -0.039 -14.461 -18.966  0.00-21.00           H  
ATOM   2765  CD  LYN   180      -0.982 -12.618 -18.371  0.00-21.00           C  
ATOM   2766  HD2 LYN   180      -1.702 -12.338 -17.653  0.00-21.00           H  
ATOM   2767  HD3 LYN   180      -1.322 -12.453 -19.451  0.00-21.00           H  
ATOM   2768  CE  LYN   180       0.305 -11.873 -18.149  0.00-21.00           C  
ATOM   2769  HE2 LYN   180       0.638 -12.086 -17.140  0.00-21.00           H  
ATOM   2770  HE3 LYN   180       1.048 -12.126 -18.846  0.00-21.00           H  
ATOM   2771  NZ  LYN   180       0.084 -10.463 -18.199  0.00-21.00           N  
ATOM   2772  HZ1 LYN   180      -0.346 -10.247 -19.141  0.00-21.00           H  
ATOM   2773  HZ2 LYN   180       0.981 -10.031 -18.319  0.00-21.00           H  
ATOM   2774  C   LYN   180       0.938 -16.697 -17.590  0.00-21.00           C  
ATOM   2775  O   LYN   180       0.971 -17.154 -18.708  0.00-21.00           O  
ATOM   2776  N   ALA   181       2.050 -16.554 -16.864  0.00-21.00           N  
ATOM   2777  H   ALA   181       1.906 -16.074 -15.994  0.00-21.00           H  
ATOM   2778  CA  ALA   181       3.363 -16.864 -17.307  0.00-21.00           C  
ATOM   2779  HA  ALA   181       3.506 -16.421 -18.287  0.00-21.00           H  
ATOM   2780  CB  ALA   181       4.532 -16.362 -16.487  0.00-21.00           C  
ATOM   2781  HB1 ALA   181       4.585 -16.913 -15.496  0.00-21.00           H  
ATOM   2782  HB2 ALA   181       5.452 -16.489 -16.999  0.00-21.00           H  
ATOM   2783  HB3 ALA   181       4.450 -15.336 -16.269  0.00-21.00           H  
ATOM   2784  C   ALA   181       3.479 -18.408 -17.575  0.00-21.00           C  
ATOM   2785  O   ALA   181       4.078 -18.754 -18.597  0.00-21.00           O  
ATOM   2786  N   LEU   182       2.935 -19.195 -16.672  0.00-21.00           N  
ATOM   2787  H   LEU   182       2.347 -18.725 -15.928  0.00-21.00           H  
ATOM   2788  CA  LEU   182       2.796 -20.668 -16.735  0.00-21.00           C  
ATOM   2789  HA  LEU   182       3.809 -21.119 -16.965  0.00-21.00           H  
ATOM   2790  CB  LEU   182       2.280 -21.171 -15.386  0.00-21.00           C  
ATOM   2791  HB2 LEU   182       2.955 -20.743 -14.594  0.00-21.00           H  
ATOM   2792  HB3 LEU   182       1.313 -20.662 -15.088  0.00-21.00           H  
ATOM   2793  CG  LEU   182       2.326 -22.640 -15.322  0.00-21.00           C  
ATOM   2794  HG  LEU   182       1.634 -23.025 -15.986  0.00-21.00           H  
ATOM   2795  CD1 LEU   182       3.730 -23.264 -15.613  0.00-21.00           C  
ATOM   2796 HD11 LEU   182       3.759 -24.355 -15.441  0.00-21.00           H  
ATOM   2797 HD12 LEU   182       4.046 -23.117 -16.607  0.00-21.00           H  
ATOM   2798 HD13 LEU   182       4.486 -22.766 -15.004  0.00-21.00           H  
ATOM   2799  CD2 LEU   182       1.942 -23.265 -13.913  0.00-21.00           C  
ATOM   2800 HD21 LEU   182       2.710 -22.842 -13.228  0.00-21.00           H  
ATOM   2801 HD22 LEU   182       1.782 -24.297 -13.891  0.00-21.00           H  
ATOM   2802 HD23 LEU   182       0.930 -22.873 -13.680  0.00-21.00           H  
ATOM   2803  C   LEU   182       1.947 -21.110 -17.868  0.00-21.00           C  
ATOM   2804  O   LEU   182       2.397 -21.953 -18.638  0.00-21.00           O  
ATOM   2805  N   ALA   183       0.773 -20.539 -17.979  0.00-21.00           N  
ATOM   2806  H   ALA   183       0.659 -19.713 -17.364  0.00-21.00           H  
ATOM   2807  CA  ALA   183      -0.197 -20.752 -19.094  0.00-21.00           C  
ATOM   2808  HA  ALA   183      -0.537 -21.778 -18.975  0.00-21.00           H  
ATOM   2809  CB  ALA   183      -1.387 -19.812 -19.066  0.00-21.00           C  
ATOM   2810  HB1 ALA   183      -1.272 -18.729 -18.938  0.00-21.00           H  
ATOM   2811  HB2 ALA   183      -1.877 -19.827 -20.079  0.00-21.00           H  
ATOM   2812  HB3 ALA   183      -2.057 -20.121 -18.241  0.00-21.00           H  
ATOM   2813  C   ALA   183       0.451 -20.524 -20.431  0.00-21.00           C  
ATOM   2814  O   ALA   183       0.504 -21.428 -21.269  0.00-21.00           O  
ATOM   2815  N   SER   184       1.005 -19.314 -20.690  0.00-21.00           N  
ATOM   2816  H   SER   184       1.068 -18.609 -19.984  0.00-21.00           H  
ATOM   2817  CA  SER   184       1.727 -19.022 -21.965  0.00-21.00           C  
ATOM   2818  HA  SER   184       1.045 -19.112 -22.743  0.00-21.00           H  
ATOM   2819  CB  SER   184       2.246 -17.510 -21.933  0.00-21.00           C  
ATOM   2820  HB2 SER   184       2.980 -17.391 -21.149  0.00-21.00           H  
ATOM   2821  HB3 SER   184       2.765 -17.519 -22.853  0.00-21.00           H  
ATOM   2822  OG  SER   184       1.137 -16.668 -21.814  0.00-21.00           O  
ATOM   2823  HG  SER   184       0.618 -17.066 -21.131  0.00-21.00           H  
ATOM   2824  C   SER   184       2.951 -19.959 -22.251  0.00-21.00           C  
ATOM   2825  O   SER   184       3.174 -20.325 -23.362  0.00-21.00           O  
ATOM   2826  N   LEU   185       3.783 -20.405 -21.239  0.00-21.00           N  
ATOM   2827  H   LEU   185       3.526 -19.970 -20.374  0.00-21.00           H  
ATOM   2828  CA  LEU   185       4.887 -21.396 -21.375  0.00-21.00           C  
ATOM   2829  HA  LEU   185       5.551 -21.098 -22.153  0.00-21.00           H  
ATOM   2830  CB  LEU   185       5.653 -21.513 -20.074  0.00-21.00           C  
ATOM   2831  HB2 LEU   185       4.951 -21.690 -19.223  0.00-21.00           H  
ATOM   2832  HB3 LEU   185       6.150 -20.581 -19.929  0.00-21.00           H  
ATOM   2833  CG  LEU   185       6.759 -22.619 -19.994  0.00-21.00           C  
ATOM   2834  HG  LEU   185       6.333 -23.619 -20.126  0.00-21.00           H  
ATOM   2835  CD1 LEU   185       7.881 -22.546 -21.019  0.00-21.00           C  
ATOM   2836 HD11 LEU   185       7.602 -23.200 -21.795  0.00-21.00           H  
ATOM   2837 HD12 LEU   185       7.933 -21.517 -21.325  0.00-21.00           H  
ATOM   2838 HD13 LEU   185       8.924 -22.831 -20.732  0.00-21.00           H  
ATOM   2839  CD2 LEU   185       7.270 -22.682 -18.574  0.00-21.00           C  
ATOM   2840 HD21 LEU   185       7.791 -21.768 -18.309  0.00-21.00           H  
ATOM   2841 HD22 LEU   185       6.477 -22.936 -17.925  0.00-21.00           H  
ATOM   2842 HD23 LEU   185       7.998 -23.504 -18.487  0.00-21.00           H  
ATOM   2843  C   LEU   185       4.344 -22.766 -21.769  0.00-21.00           C  
ATOM   2844  O   LEU   185       4.854 -23.363 -22.729  0.00-21.00           O  
ATOM   2845  N   VAL   186       3.328 -23.287 -21.108  0.00-21.00           N  
ATOM   2846  H   VAL   186       2.910 -22.759 -20.299  0.00-21.00           H  
ATOM   2847  CA  VAL   186       2.661 -24.538 -21.491  0.00-21.00           C  
ATOM   2848  HA  VAL   186       3.480 -25.237 -21.620  0.00-21.00           H  
ATOM   2849  CB  VAL   186       1.766 -25.035 -20.367  0.00-21.00           C  
ATOM   2850  HB  VAL   186       1.184 -24.158 -20.073  0.00-21.00           H  
ATOM   2851  CG1 VAL   186       0.776 -26.182 -20.746  0.00-21.00           C  
ATOM   2852 HG11 VAL   186       1.328 -27.114 -20.796  0.00-21.00           H  
ATOM   2853 HG12 VAL   186       0.001 -26.245 -20.009  0.00-21.00           H  
ATOM   2854 HG13 VAL   186       0.276 -26.041 -21.658  0.00-21.00           H  
ATOM   2855  CG2 VAL   186       2.494 -25.347 -19.069  0.00-21.00           C  
ATOM   2856 HG21 VAL   186       1.678 -25.509 -18.411  0.00-21.00           H  
ATOM   2857 HG22 VAL   186       3.103 -24.505 -18.708  0.00-21.00           H  
ATOM   2858 HG23 VAL   186       2.980 -26.315 -19.156  0.00-21.00           H  
ATOM   2859  C   VAL   186       2.057 -24.513 -22.932  0.00-21.00           C  
ATOM   2860  O   VAL   186       2.253 -25.439 -23.709  0.00-21.00           O  
ATOM   2861  N   ASP   187       1.324 -23.404 -23.238  0.00-21.00           N  
ATOM   2862  H   ASP   187       1.331 -22.594 -22.575  0.00-21.00           H  
ATOM   2863  CA  ASP   187       0.625 -23.243 -24.608  0.00-21.00           C  
ATOM   2864  HA  ASP   187       0.003 -24.156 -24.682  0.00-21.00           H  
ATOM   2865  CB  ASP   187      -0.330 -21.993 -24.739  0.00-21.00           C  
ATOM   2866  HB2 ASP   187       0.216 -21.158 -24.395  0.00-21.00           H  
ATOM   2867  HB3 ASP   187      -0.606 -21.847 -25.800  0.00-21.00           H  
ATOM   2868  CG  ASP   187      -1.693 -22.181 -24.068  0.00-21.00           C  
ATOM   2869  OD1 ASP   187      -2.073 -23.388 -23.892  0.00-21.00           O  
ATOM   2870  OD2 ASP   187      -2.348 -21.176 -23.715  0.00-21.00           O  
ATOM   2871  C   ASP   187       1.584 -23.204 -25.802  0.00-21.00           C  
ATOM   2872  O   ASP   187       1.365 -23.839 -26.807  0.00-21.00           O  
ATOM   2873  N   GLN   188       2.646 -22.443 -25.669  0.00-21.00           N  
ATOM   2874  H   GLN   188       2.631 -21.755 -24.947  0.00-21.00           H  
ATOM   2875  CA  GLN   188       3.879 -22.484 -26.499  0.00-21.00           C  
ATOM   2876  HA  GLN   188       3.590 -22.204 -27.453  0.00-21.00           H  
ATOM   2877  CB  GLN   188       4.911 -21.404 -26.051  0.00-21.00           C  
ATOM   2878  HB2 GLN   188       5.180 -21.674 -25.042  0.00-21.00           H  
ATOM   2879  HB3 GLN   188       4.424 -20.488 -26.071  0.00-21.00           H  
ATOM   2880  CG  GLN   188       6.088 -21.322 -26.962  0.00-21.00           C  
ATOM   2881  HG2 GLN   188       6.845 -20.692 -26.485  0.00-21.00           H  
ATOM   2882  HG3 GLN   188       6.504 -22.300 -27.114  0.00-21.00           H  
ATOM   2883  CD  GLN   188       5.691 -20.746 -28.299  0.00-21.00           C  
ATOM   2884  OE1 GLN   188       5.289 -19.611 -28.353  0.00-21.00           O  
ATOM   2885  NE2 GLN   188       5.827 -21.570 -29.339  0.00-21.00           N  
ATOM   2886 HE21 GLN   188       5.955 -22.540 -29.218  0.00-21.00           H  
ATOM   2887 HE22 GLN   188       5.407 -21.277 -30.202  0.00-21.00           H  
ATOM   2888  C   GLN   188       4.562 -23.841 -26.763  0.00-21.00           C  
ATOM   2889  O   GLN   188       4.855 -24.151 -27.911  0.00-21.00           O  
ATOM   2890  N   THR   189       4.775 -24.613 -25.723  0.00-21.00           N  
ATOM   2891  H   THR   189       4.456 -24.371 -24.814  0.00-21.00           H  
ATOM   2892  CA  THR   189       5.534 -25.843 -25.780  0.00-21.00           C  
ATOM   2893  HA  THR   189       6.540 -25.597 -26.233  0.00-21.00           H  
ATOM   2894  CB  THR   189       5.809 -26.480 -24.380  0.00-21.00           C  
ATOM   2895  HB  THR   189       4.822 -26.546 -23.950  0.00-21.00           H  
ATOM   2896  CG2 THR   189       6.558 -27.773 -24.293  0.00-21.00           C  
ATOM   2897 HG21 THR   189       6.452 -28.330 -23.339  0.00-21.00           H  
ATOM   2898 HG22 THR   189       7.606 -27.682 -24.623  0.00-21.00           H  
ATOM   2899 HG23 THR   189       6.112 -28.457 -24.956  0.00-21.00           H  
ATOM   2900  OG1 THR   189       6.656 -25.492 -23.725  0.00-21.00           O  
ATOM   2901  HG1 THR   189       6.157 -24.712 -23.636  0.00-21.00           H  
ATOM   2902  C   THR   189       4.723 -26.776 -26.610  0.00-21.00           C  
ATOM   2903  O   THR   189       5.293 -27.395 -27.449  0.00-21.00           O  
ATOM   2904  N   ALA   190       3.456 -26.939 -26.272  0.00-21.00           N  
ATOM   2905  H   ALA   190       3.123 -26.292 -25.530  0.00-21.00           H  
ATOM   2906  CA  ALA   190       2.516 -27.645 -27.083  0.00-21.00           C  
ATOM   2907  HA  ALA   190       2.788 -28.711 -26.992  0.00-21.00           H  
ATOM   2908  CB  ALA   190       1.066 -27.535 -26.454  0.00-21.00           C  
ATOM   2909  HB1 ALA   190       0.984 -26.933 -25.540  0.00-21.00           H  
ATOM   2910  HB2 ALA   190       0.365 -27.149 -27.265  0.00-21.00           H  
ATOM   2911  HB3 ALA   190       0.568 -28.509 -26.229  0.00-21.00           H  
ATOM   2912  C   ALA   190       2.503 -27.192 -28.600  0.00-21.00           C  
ATOM   2913  O   ALA   190       2.536 -28.013 -29.516  0.00-21.00           O  
ATOM   2914  N   GLH   191       2.365 -25.923 -28.771  0.00-21.00           N  
ATOM   2915  H   GLH   191       1.970 -25.328 -28.020  0.00-21.00           H  
ATOM   2916  CA  GLH   191       2.241 -25.470 -30.124  0.00-21.00           C  
ATOM   2917  HA  GLH   191       1.348 -25.846 -30.567  0.00-21.00           H  
ATOM   2918  CB  GLH   191       2.248 -23.934 -30.201  0.00-21.00           C  
ATOM   2919  HB2 GLH   191       1.473 -23.551 -29.495  0.00-21.00           H  
ATOM   2920  HB3 GLH   191       3.260 -23.609 -29.824  0.00-21.00           H  
ATOM   2921  CG  GLH   191       2.025 -23.402 -31.601  0.00-21.00           C  
ATOM   2922  HG2 GLH   191       2.163 -22.289 -31.657  0.00-21.00           H  
ATOM   2923  HG3 GLH   191       2.754 -23.869 -32.225  0.00-21.00           H  
ATOM   2924  CD  GLH   191       0.626 -23.659 -32.086  0.00-21.00           C  
ATOM   2925  OE1 GLH   191       0.313 -23.269 -33.331  0.00-21.00           O  
ATOM   2926  OE2 GLH   191      -0.247 -24.199 -31.370  0.00-21.00           O  
ATOM   2927  HE1 GLH   191      -0.486 -23.615 -33.664  0.00-21.00           H  
ATOM   2928  C   GLH   191       3.459 -25.919 -30.972  0.00-21.00           C  
ATOM   2929  O   GLH   191       3.353 -26.368 -32.100  0.00-21.00           O  
ATOM   2930  N   THR   192       4.625 -25.888 -30.376  0.00-21.00           N  
ATOM   2931  H   THR   192       4.651 -25.846 -29.359  0.00-21.00           H  
ATOM   2932  CA  THR   192       5.883 -26.277 -31.069  0.00-21.00           C  
ATOM   2933  HA  THR   192       5.995 -25.792 -32.020  0.00-21.00           H  
ATOM   2934  CB  THR   192       7.121 -26.005 -30.187  0.00-21.00           C  
ATOM   2935  HB  THR   192       7.017 -26.457 -29.204  0.00-21.00           H  
ATOM   2936  CG2 THR   192       8.437 -26.479 -30.861  0.00-21.00           C  
ATOM   2937 HG21 THR   192       8.963 -25.658 -31.349  0.00-21.00           H  
ATOM   2938 HG22 THR   192       8.192 -27.166 -31.680  0.00-21.00           H  
ATOM   2939 HG23 THR   192       9.001 -26.986 -30.096  0.00-21.00           H  
ATOM   2940  OG1 THR   192       7.181 -24.611 -30.050  0.00-21.00           O  
ATOM   2941  HG1 THR   192       6.722 -24.144 -30.750  0.00-21.00           H  
ATOM   2942  C   THR   192       5.805 -27.810 -31.337  0.00-21.00           C  
ATOM   2943  O   THR   192       6.130 -28.233 -32.424  0.00-21.00           O  
ATOM   2944  N   LYN   193       5.400 -28.597 -30.372  0.00-21.00           N  
ATOM   2945  H   LYN   193       4.958 -28.231 -29.548  0.00-21.00           H  
ATOM   2946  CA  LYN   193       5.374 -30.022 -30.573  0.00-21.00           C  
ATOM   2947  HA  LYN   193       6.261 -30.360 -30.944  0.00-21.00           H  
ATOM   2948  CB  LYN   193       5.115 -30.775 -29.224  0.00-21.00           C  
ATOM   2949  HB2 LYN   193       5.731 -30.346 -28.486  0.00-21.00           H  
ATOM   2950  HB3 LYN   193       4.059 -30.554 -28.935  0.00-21.00           H  
ATOM   2951  CG  LYN   193       5.207 -32.260 -29.210  0.00-21.00           C  
ATOM   2952  HG2 LYN   193       4.525 -32.611 -30.024  0.00-21.00           H  
ATOM   2953  HG3 LYN   193       4.819 -32.690 -28.259  0.00-21.00           H  
ATOM   2954  CD  LYN   193       6.657 -32.702 -29.508  0.00-21.00           C  
ATOM   2955  HD2 LYN   193       7.328 -32.219 -28.797  0.00-21.00           H  
ATOM   2956  HD3 LYN   193       6.912 -32.419 -30.512  0.00-21.00           H  
ATOM   2957  CE  LYN   193       6.835 -34.248 -29.290  0.00-21.00           C  
ATOM   2958  HE2 LYN   193       6.164 -34.752 -29.935  0.00-21.00           H  
ATOM   2959  HE3 LYN   193       6.463 -34.457 -28.291  0.00-21.00           H  
ATOM   2960  NZ  LYN   193       8.197 -34.724 -29.461  0.00-21.00           N  
ATOM   2961  HZ1 LYN   193       8.617 -34.227 -30.217  0.00-21.00           H  
ATOM   2962  HZ2 LYN   193       8.232 -35.682 -29.707  0.00-21.00           H  
ATOM   2963  C   LYN   193       4.246 -30.441 -31.508  0.00-21.00           C  
ATOM   2964  O   LYN   193       4.439 -31.348 -32.359  0.00-21.00           O  
ATOM   2965  N   ARN   194       3.052 -29.866 -31.373  0.00-21.00           N  
ATOM   2966  H   ARN   194       2.874 -29.355 -30.522  0.00-21.00           H  
ATOM   2967  CA  ARN   194       1.918 -30.165 -32.306  0.00-21.00           C  
ATOM   2968  HA  ARN   194       1.617 -31.230 -32.176  0.00-21.00           H  
ATOM   2969  CB  ARN   194       0.721 -29.237 -31.925  0.00-21.00           C  
ATOM   2970  HB2 ARN   194       1.025 -28.163 -31.920  0.00-21.00           H  
ATOM   2971  HB3 ARN   194       0.433 -29.474 -30.941  0.00-21.00           H  
ATOM   2972  CG  ARN   194      -0.503 -29.467 -32.765  0.00-21.00           C  
ATOM   2973  HG2 ARN   194      -0.212 -29.467 -33.852  0.00-21.00           H  
ATOM   2974  HG3 ARN   194      -0.977 -30.452 -32.518  0.00-21.00           H  
ATOM   2975  CD  ARN   194      -1.514 -28.381 -32.509  0.00-21.00           C  
ATOM   2976  HD2 ARN   194      -1.371 -27.867 -31.565  0.00-21.00           H  
ATOM   2977  HD3 ARN   194      -2.494 -28.824 -32.510  0.00-21.00           H  
ATOM   2978  NE  ARN   194      -1.598 -27.374 -33.540  0.00-21.00           N  
ATOM   2979  HE  ARN   194      -2.256 -27.625 -34.232  0.00-21.00           H  
ATOM   2980  CZ  ARN   194      -0.443 -26.756 -34.073  0.00-21.00           C  
ATOM   2981  NH1 ARN   194       0.678 -27.101 -33.751  0.00-21.00           N  
ATOM   2982 HH11 ARN   194       0.671 -27.677 -32.919  0.00-21.00           H  
ATOM   2983  NH2 ARN   194      -0.735 -25.788 -35.114  0.00-21.00           N  
ATOM   2984 HH21 ARN   194      -1.698 -25.759 -35.417  0.00-21.00           H  
ATOM   2985 HH22 ARN   194      -0.572 -24.884 -34.760  0.00-21.00           H  
ATOM   2986  C   ARN   194       2.397 -29.913 -33.709  0.00-21.00           C  
ATOM   2987  O   ARN   194       2.110 -30.708 -34.612  0.00-21.00           O  
ATOM   2988  N   ASN   195       3.020 -28.764 -33.979  0.00-21.00           N  
ATOM   2989  H   ASN   195       3.268 -28.148 -33.225  0.00-21.00           H  
ATOM   2990  CA  ASN   195       3.475 -28.363 -35.301  0.00-21.00           C  
ATOM   2991  HA  ASN   195       2.619 -28.235 -35.944  0.00-21.00           H  
ATOM   2992  CB  ASN   195       4.229 -27.003 -35.216  0.00-21.00           C  
ATOM   2993  HB2 ASN   195       5.052 -27.148 -34.551  0.00-21.00           H  
ATOM   2994  HB3 ASN   195       3.551 -26.237 -34.920  0.00-21.00           H  
ATOM   2995  CG  ASN   195       4.830 -26.635 -36.595  0.00-21.00           C  
ATOM   2996  OD1 ASN   195       4.141 -26.341 -37.558  0.00-21.00           O  
ATOM   2997  ND2 ASN   195       6.133 -26.818 -36.679  0.00-21.00           N  
ATOM   2998 HD21 ASN   195       6.758 -26.620 -35.935  0.00-21.00           H  
ATOM   2999 HD22 ASN   195       6.506 -27.311 -37.460  0.00-21.00           H  
ATOM   3000  C   ASN   195       4.330 -29.479 -35.906  0.00-21.00           C  
ATOM   3001  O   ASN   195       4.285 -29.747 -37.115  0.00-21.00           O  
ATOM   3002  N   MET   196       5.223 -30.087 -35.067  0.00-21.00           N  
ATOM   3003  H   MET   196       4.982 -29.912 -34.115  0.00-21.00           H  
ATOM   3004  CA  MET   196       6.108 -31.145 -35.539  0.00-21.00           C  
ATOM   3005  HA  MET   196       6.691 -30.725 -36.337  0.00-21.00           H  
ATOM   3006  CB  MET   196       7.021 -31.594 -34.395  0.00-21.00           C  
ATOM   3007  HB2 MET   196       7.548 -30.726 -33.926  0.00-21.00           H  
ATOM   3008  HB3 MET   196       6.410 -32.054 -33.597  0.00-21.00           H  
ATOM   3009  CG  MET   196       8.034 -32.710 -34.762  0.00-21.00           C  
ATOM   3010  HG2 MET   196       8.548 -32.574 -35.705  0.00-21.00           H  
ATOM   3011  HG3 MET   196       8.784 -32.747 -33.979  0.00-21.00           H  
ATOM   3012  SD  MET   196       7.316 -34.367 -34.839  0.00-21.00           S  
ATOM   3013  CE  MET   196       6.910 -34.593 -33.095  0.00-21.00           C  
ATOM   3014  HE1 MET   196       6.198 -35.430 -32.971  0.00-21.00           H  
ATOM   3015  HE2 MET   196       7.779 -34.844 -32.543  0.00-21.00           H  
ATOM   3016  HE3 MET   196       6.495 -33.640 -32.669  0.00-21.00           H  
ATOM   3017  C   MET   196       5.199 -32.250 -36.073  0.00-21.00           C  
ATOM   3018  O   MET   196       5.480 -32.797 -37.140  0.00-21.00           O  
ATOM   3019  N   TYR   197       4.231 -32.753 -35.291  0.00-21.00           N  
ATOM   3020  H   TYR   197       4.249 -32.496 -34.281  0.00-21.00           H  
ATOM   3021  CA  TYR   197       3.363 -33.782 -35.769  0.00-21.00           C  
ATOM   3022  HA  TYR   197       3.962 -34.661 -35.942  0.00-21.00           H  
ATOM   3023  CB  TYR   197       2.357 -34.110 -34.685  0.00-21.00           C  
ATOM   3024  HB2 TYR   197       1.531 -34.659 -35.113  0.00-21.00           H  
ATOM   3025  HB3 TYR   197       1.984 -33.181 -34.255  0.00-21.00           H  
ATOM   3026  CG  TYR   197       2.971 -34.943 -33.557  0.00-21.00           C  
ATOM   3027  CD1 TYR   197       3.511 -36.178 -33.814  0.00-21.00           C  
ATOM   3028  HD1 TYR   197       3.730 -36.487 -34.810  0.00-21.00           H  
ATOM   3029  CE1 TYR   197       3.906 -37.013 -32.802  0.00-21.00           C  
ATOM   3030  HE1 TYR   197       4.074 -38.036 -32.954  0.00-21.00           H  
ATOM   3031  CZ  TYR   197       3.985 -36.552 -31.491  0.00-21.00           C  
ATOM   3032  OH  TYR   197       4.512 -37.276 -30.487  0.00-21.00           O  
ATOM   3033  HH  TYR   197       5.037 -38.001 -30.836  0.00-21.00           H  
ATOM   3034  CE2 TYR   197       3.560 -35.259 -31.199  0.00-21.00           C  
ATOM   3035  HE2 TYR   197       3.680 -34.846 -30.216  0.00-21.00           H  
ATOM   3036  CD2 TYR   197       3.053 -34.445 -32.233  0.00-21.00           C  
ATOM   3037  HD2 TYR   197       2.919 -33.450 -32.027  0.00-21.00           H  
ATOM   3038  C   TYR   197       2.669 -33.454 -37.074  0.00-21.00           C  
ATOM   3039  O   TYR   197       2.426 -34.345 -37.887  0.00-21.00           O  
ATOM   3040  N   GLH   198       2.315 -32.167 -37.252  0.00-21.00           N  
ATOM   3041  H   GLH   198       2.648 -31.465 -36.628  0.00-21.00           H  
ATOM   3042  CA  GLH   198       1.585 -31.764 -38.458  0.00-21.00           C  
ATOM   3043  HA  GLH   198       0.789 -32.462 -38.687  0.00-21.00           H  
ATOM   3044  CB  GLH   198       1.027 -30.364 -38.371  0.00-21.00           C  
ATOM   3045  HB2 GLH   198       1.857 -29.680 -38.177  0.00-21.00           H  
ATOM   3046  HB3 GLH   198       0.477 -30.137 -39.314  0.00-21.00           H  
ATOM   3047  CG  GLH   198       0.072 -30.174 -37.166  0.00-21.00           C  
ATOM   3048  HG2 GLH   198       0.566 -29.958 -36.242  0.00-21.00           H  
ATOM   3049  HG3 GLH   198      -0.505 -31.115 -36.989  0.00-21.00           H  
ATOM   3050  CD  GLH   198      -0.931 -29.058 -37.446  0.00-21.00           C  
ATOM   3051  OE1 GLH   198      -0.561 -28.035 -38.239  0.00-21.00           O  
ATOM   3052  OE2 GLH   198      -2.070 -29.178 -37.004  0.00-21.00           O  
ATOM   3053  HE1 GLH   198      -1.334 -27.535 -38.439  0.00-21.00           H  
ATOM   3054  C   GLH   198       2.513 -31.844 -39.636  0.00-21.00           C  
ATOM   3055  O   GLH   198       2.168 -32.219 -40.758  0.00-21.00           O  
ATOM   3056  N   SER   199       3.834 -31.508 -39.453  0.00-21.00           N  
ATOM   3057  H   SER   199       4.154 -31.464 -38.538  0.00-21.00           H  
ATOM   3058  CA  SER   199       4.835 -31.464 -40.526  0.00-21.00           C  
ATOM   3059  HA  SER   199       4.411 -30.870 -41.371  0.00-21.00           H  
ATOM   3060  CB  SER   199       6.068 -30.746 -40.060  0.00-21.00           C  
ATOM   3061  HB2 SER   199       5.844 -29.758 -39.658  0.00-21.00           H  
ATOM   3062  HB3 SER   199       6.751 -30.632 -40.915  0.00-21.00           H  
ATOM   3063  OG  SER   199       6.711 -31.567 -39.058  0.00-21.00           O  
ATOM   3064  HG  SER   199       6.406 -32.463 -39.109  0.00-21.00           H  
ATOM   3065  C   SER   199       5.120 -32.877 -41.022  0.00-21.00           C  
ATOM   3066  O   SER   199       5.535 -33.088 -42.161  0.00-21.00           O  
ATOM   3067  N   LYN   200       4.850 -33.846 -40.140  0.00-21.00           N  
ATOM   3068  H   LYN   200       4.268 -33.650 -39.326  0.00-21.00           H  
ATOM   3069  CA  LYN   200       5.120 -35.231 -40.500  0.00-21.00           C  
ATOM   3070  HA  LYN   200       5.872 -35.280 -41.247  0.00-21.00           H  
ATOM   3071  CB  LYN   200       5.640 -35.980 -39.265  0.00-21.00           C  
ATOM   3072  HB2 LYN   200       5.572 -37.042 -39.489  0.00-21.00           H  
ATOM   3073  HB3 LYN   200       5.026 -35.690 -38.379  0.00-21.00           H  
ATOM   3074  CG  LYN   200       7.078 -35.612 -38.924  0.00-21.00           C  
ATOM   3075  HG2 LYN   200       7.742 -35.757 -39.762  0.00-21.00           H  
ATOM   3076  HG3 LYN   200       7.076 -34.599 -38.580  0.00-21.00           H  
ATOM   3077  CD  LYN   200       7.558 -36.412 -37.703  0.00-21.00           C  
ATOM   3078  HD2 LYN   200       6.944 -36.219 -36.821  0.00-21.00           H  
ATOM   3079  HD3 LYN   200       7.550 -37.461 -37.926  0.00-21.00           H  
ATOM   3080  CE  LYN   200       8.998 -36.077 -37.304  0.00-21.00           C  
ATOM   3081  HE2 LYN   200       9.323 -36.551 -36.345  0.00-21.00           H  
ATOM   3082  HE3 LYN   200       9.113 -35.010 -37.095  0.00-21.00           H  
ATOM   3083  NZ  LYN   200       9.947 -36.441 -38.356  0.00-21.00           N  
ATOM   3084  HZ1 LYN   200      10.855 -36.012 -38.202  0.00-21.00           H  
ATOM   3085  HZ2 LYN   200      10.143 -37.449 -38.345  0.00-21.00           H  
ATOM   3086  C   LYN   200       3.849 -35.927 -40.995  0.00-21.00           C  
ATOM   3087  O   LYN   200       3.849 -37.121 -41.249  0.00-21.00           O  
ATOM   3088  N   GLY   201       2.717 -35.190 -41.024  0.00-21.00           N  
ATOM   3089  H   GLY   201       2.802 -34.158 -40.908  0.00-21.00           H  
ATOM   3090  CA  GLY   201       1.420 -35.730 -41.504  0.00-21.00           C  
ATOM   3091  HA2 GLY   201       1.671 -36.226 -42.480  0.00-21.00           H  
ATOM   3092  HA3 GLY   201       0.725 -34.945 -41.650  0.00-21.00           H  
ATOM   3093  C   GLY   201       0.815 -36.766 -40.556  0.00-21.00           C  
ATOM   3094  O   GLY   201       0.256 -37.808 -40.965  0.00-21.00           O  
ATOM   3095  N   SER   202       0.934 -36.502 -39.259  0.00-21.00           N  
ATOM   3096  H   SER   202       1.573 -35.825 -38.878  0.00-21.00           H  
ATOM   3097  CA  SER   202       0.343 -37.411 -38.279  0.00-21.00           C  
ATOM   3098  HA  SER   202       0.730 -38.450 -38.484  0.00-21.00           H  
ATOM   3099  CB  SER   202       0.769 -36.951 -36.931  0.00-21.00           C  
ATOM   3100  HB2 SER   202       0.552 -35.922 -36.779  0.00-21.00           H  
ATOM   3101  HB3 SER   202       1.805 -37.120 -36.770  0.00-21.00           H  
ATOM   3102  OG  SER   202       0.042 -37.656 -35.947  0.00-21.00           O  
ATOM   3103  HG  SER   202       0.615 -38.212 -35.426  0.00-21.00           H  
ATOM   3104  C   SER   202      -1.161 -37.497 -38.402  0.00-21.00           C  
ATOM   3105  O   SER   202      -1.845 -36.534 -38.667  0.00-21.00           O  
ATOM   3106  N   SER   203      -1.661 -38.721 -38.207  0.00-21.00           N  
ATOM   3107  H   SER   203      -1.041 -39.498 -38.454  0.00-21.00           H  
ATOM   3108  CA  SER   203      -3.070 -38.967 -38.322  0.00-21.00           C  
ATOM   3109  HA  SER   203      -3.462 -38.429 -39.136  0.00-21.00           H  
ATOM   3110  CB  SER   203      -3.351 -40.500 -38.532  0.00-21.00           C  
ATOM   3111  HB2 SER   203      -4.394 -40.669 -38.703  0.00-21.00           H  
ATOM   3112  HB3 SER   203      -2.891 -40.867 -39.407  0.00-21.00           H  
ATOM   3113  OG  SER   203      -3.037 -41.185 -37.372  0.00-21.00           O  
ATOM   3114  HG  SER   203      -2.265 -40.778 -37.007  0.00-21.00           H  
ATOM   3115  C   SER   203      -3.791 -38.414 -37.094  0.00-21.00           C  
ATOM   3116  O   SER   203      -5.031 -38.350 -37.108  0.00-21.00           O  
ATOM   3117  N   ALA   204      -3.046 -38.031 -36.060  0.00-21.00           N  
ATOM   3118  H   ALA   204      -2.057 -38.028 -36.183  0.00-21.00           H  
ATOM   3119  CA  ALA   204      -3.589 -37.530 -34.796  0.00-21.00           C  
ATOM   3120  HA  ALA   204      -4.385 -38.237 -34.505  0.00-21.00           H  
ATOM   3121  CB  ALA   204      -2.526 -37.467 -33.749  0.00-21.00           C  
ATOM   3122  HB1 ALA   204      -1.872 -36.605 -33.833  0.00-21.00           H  
ATOM   3123  HB2 ALA   204      -2.972 -37.493 -32.773  0.00-21.00           H  
ATOM   3124  HB3 ALA   204      -1.871 -38.321 -33.768  0.00-21.00           H  
ATOM   3125  C   ALA   204      -4.257 -36.175 -35.014  0.00-21.00           C  
ATOM   3126  O   ALA   204      -5.094 -35.747 -34.266  0.00-21.00           O  
ATOM   3127  N   VAL   205      -3.855 -35.482 -36.100  0.00-21.00           N  
ATOM   3128  H   VAL   205      -3.422 -35.987 -36.904  0.00-21.00           H  
ATOM   3129  CA  VAL   205      -4.365 -34.133 -36.386  0.00-21.00           C  
ATOM   3130  HA  VAL   205      -4.224 -33.509 -35.518  0.00-21.00           H  
ATOM   3131  CB  VAL   205      -3.635 -33.518 -37.529  0.00-21.00           C  
ATOM   3132  HB  VAL   205      -3.788 -34.100 -38.473  0.00-21.00           H  
ATOM   3133  CG1 VAL   205      -4.234 -32.118 -37.769  0.00-21.00           C  
ATOM   3134 HG11 VAL   205      -4.623 -31.591 -36.896  0.00-21.00           H  
ATOM   3135 HG12 VAL   205      -5.092 -32.188 -38.496  0.00-21.00           H  
ATOM   3136 HG13 VAL   205      -3.532 -31.486 -38.267  0.00-21.00           H  
ATOM   3137  CG2 VAL   205      -2.147 -33.410 -37.262  0.00-21.00           C  
ATOM   3138 HG21 VAL   205      -1.917 -32.497 -36.827  0.00-21.00           H  
ATOM   3139 HG22 VAL   205      -1.903 -34.158 -36.524  0.00-21.00           H  
ATOM   3140 HG23 VAL   205      -1.496 -33.494 -38.160  0.00-21.00           H  
ATOM   3141  C   VAL   205      -5.853 -34.229 -36.661  0.00-21.00           C  
ATOM   3142  O   VAL   205      -6.550 -33.239 -36.424  0.00-21.00           O  
ATOM   3143  N   ALA   206      -6.294 -35.410 -37.076  0.00-21.00           N  
ATOM   3144  H   ALA   206      -5.651 -36.083 -37.409  0.00-21.00           H  
ATOM   3145  CA  ALA   206      -7.681 -35.615 -37.425  0.00-21.00           C  
ATOM   3146  HA  ALA   206      -8.149 -34.627 -37.611  0.00-21.00           H  
ATOM   3147  CB  ALA   206      -7.786 -36.411 -38.713  0.00-21.00           C  
ATOM   3148  HB1 ALA   206      -7.802 -35.818 -39.650  0.00-21.00           H  
ATOM   3149  HB2 ALA   206      -8.660 -37.061 -38.698  0.00-21.00           H  
ATOM   3150  HB3 ALA   206      -6.926 -37.025 -38.776  0.00-21.00           H  
ATOM   3151  C   ALA   206      -8.475 -36.307 -36.348  0.00-21.00           C  
ATOM   3152  O   ALA   206      -9.597 -36.761 -36.582  0.00-21.00           O  
ATOM   3153  N   ASH   207      -7.972 -36.373 -35.155  0.00-21.00           N  
ATOM   3154  H   ASH   207      -7.051 -35.921 -34.987  0.00-21.00           H  
ATOM   3155  CA  ASH   207      -8.613 -37.121 -34.040  0.00-21.00           C  
ATOM   3156  HA  ASH   207      -9.625 -37.429 -34.411  0.00-21.00           H  
ATOM   3157  CB  ASH   207      -7.753 -38.261 -33.544  0.00-21.00           C  
ATOM   3158  HB2 ASH   207      -7.314 -38.796 -34.379  0.00-21.00           H  
ATOM   3159  HB3 ASH   207      -6.953 -37.857 -32.921  0.00-21.00           H  
ATOM   3160  CG  ASH   207      -8.537 -39.251 -32.768  0.00-21.00           C  
ATOM   3161  OD1 ASH   207      -9.488 -38.723 -31.922  0.00-21.00           O  
ATOM   3162  OD2 ASH   207      -8.459 -40.461 -32.936  0.00-21.00           O  
ATOM   3163  HD1 ASH   207     -10.263 -39.224 -31.770  0.00-21.00           H  
ATOM   3164  C   ASH   207      -8.827 -36.080 -32.870  0.00-21.00           C  
ATOM   3165  O   ASH   207      -7.840 -35.621 -32.252  0.00-21.00           O  
ATOM   3166  N   ASH   208     -10.083 -35.771 -32.623  0.00-21.00           N  
ATOM   3167  H   ASH   208     -10.778 -36.454 -32.925  0.00-21.00           H  
ATOM   3168  CA  ASH   208     -10.456 -34.813 -31.624  0.00-21.00           C  
ATOM   3169  HA  ASH   208      -9.927 -33.928 -31.884  0.00-21.00           H  
ATOM   3170  CB  ASH   208     -11.962 -34.497 -31.707  0.00-21.00           C  
ATOM   3171  HB2 ASH   208     -12.284 -34.231 -32.694  0.00-21.00           H  
ATOM   3172  HB3 ASH   208     -12.493 -35.466 -31.466  0.00-21.00           H  
ATOM   3173  CG  ASH   208     -12.335 -33.414 -30.692  0.00-21.00           C  
ATOM   3174  OD1 ASH   208     -12.489 -33.851 -29.404  0.00-21.00           O  
ATOM   3175  OD2 ASH   208     -12.522 -32.324 -31.149  0.00-21.00           O  
ATOM   3176  HD1 ASH   208     -12.105 -34.679 -29.252  0.00-21.00           H  
ATOM   3177  C   ASH   208      -9.956 -35.241 -30.202  0.00-21.00           C  
ATOM   3178  O   ASH   208      -9.921 -34.450 -29.313  0.00-21.00           O  
ATOM   3179  N   SER   209      -9.636 -36.524 -30.062  0.00-21.00           N  
ATOM   3180  H   SER   209      -9.767 -37.198 -30.789  0.00-21.00           H  
ATOM   3181  CA  SER   209      -9.260 -36.964 -28.736  0.00-21.00           C  
ATOM   3182  HA  SER   209      -9.823 -36.457 -27.962  0.00-21.00           H  
ATOM   3183  CB  SER   209      -9.793 -38.366 -28.549  0.00-21.00           C  
ATOM   3184  HB2 SER   209      -9.619 -38.737 -27.510  0.00-21.00           H  
ATOM   3185  HB3 SER   209     -10.888 -38.383 -28.782  0.00-21.00           H  
ATOM   3186  OG  SER   209      -9.191 -39.349 -29.374  0.00-21.00           O  
ATOM   3187  HG  SER   209      -8.520 -38.893 -29.832  0.00-21.00           H  
ATOM   3188  C   SER   209      -7.776 -36.869 -28.525  0.00-21.00           C  
ATOM   3189  O   SER   209      -7.303 -36.984 -27.380  0.00-21.00           O  
ATOM   3190  N   LYN   210      -7.034 -36.624 -29.591  0.00-21.00           N  
ATOM   3191  H   LYN   210      -7.426 -36.668 -30.504  0.00-21.00           H  
ATOM   3192  CA  LYN   210      -5.599 -36.671 -29.502  0.00-21.00           C  
ATOM   3193  HA  LYN   210      -5.339 -37.089 -28.536  0.00-21.00           H  
ATOM   3194  CB  LYN   210      -5.019 -37.597 -30.576  0.00-21.00           C  
ATOM   3195  HB2 LYN   210      -5.320 -37.155 -31.554  0.00-21.00           H  
ATOM   3196  HB3 LYN   210      -3.974 -37.512 -30.368  0.00-21.00           H  
ATOM   3197  CG  LYN   210      -5.496 -39.035 -30.436  0.00-21.00           C  
ATOM   3198  HG2 LYN   210      -5.224 -39.438 -29.478  0.00-21.00           H  
ATOM   3199  HG3 LYN   210      -6.605 -39.042 -30.648  0.00-21.00           H  
ATOM   3200  CD  LYN   210      -4.856 -39.920 -31.483  0.00-21.00           C  
ATOM   3201  HD2 LYN   210      -4.343 -39.579 -32.419  0.00-21.00           H  
ATOM   3202  HD3 LYN   210      -5.648 -39.778 -32.137  0.00-21.00           H  
ATOM   3203  CE  LYN   210      -5.289 -41.405 -31.394  0.00-21.00           C  
ATOM   3204  HE2 LYN   210      -6.375 -41.481 -31.481  0.00-21.00           H  
ATOM   3205  HE3 LYN   210      -4.952 -41.790 -30.421  0.00-21.00           H  
ATOM   3206  NZ  LYN   210      -4.771 -42.227 -32.422  0.00-21.00           N  
ATOM   3207  HZ1 LYN   210      -3.773 -42.067 -32.545  0.00-21.00           H  
ATOM   3208  HZ2 LYN   210      -5.179 -42.082 -33.317  0.00-21.00           H  
ATOM   3209  C   LYN   210      -4.957 -35.272 -29.583  0.00-21.00           C  
ATOM   3210  O   LYN   210      -5.662 -34.287 -29.784  0.00-21.00           O  
ATOM   3211  N   LEU   211      -3.684 -35.193 -29.318  0.00-21.00           N  
ATOM   3212  H   LEU   211      -3.184 -36.055 -29.045  0.00-21.00           H  
ATOM   3213  CA  LEU   211      -2.882 -33.945 -29.409  0.00-21.00           C  
ATOM   3214  HA  LEU   211      -1.832 -34.158 -29.150  0.00-21.00           H  
ATOM   3215  CB  LEU   211      -2.949 -33.299 -30.767  0.00-21.00           C  
ATOM   3216  HB2 LEU   211      -3.895 -33.200 -31.134  0.00-21.00           H  
ATOM   3217  HB3 LEU   211      -2.471 -32.330 -30.624  0.00-21.00           H  
ATOM   3218  CG  LEU   211      -2.139 -34.068 -31.855  0.00-21.00           C  
ATOM   3219  HG  LEU   211      -2.332 -35.096 -31.804  0.00-21.00           H  
ATOM   3220  CD1 LEU   211      -2.376 -33.510 -33.259  0.00-21.00           C  
ATOM   3221 HD11 LEU   211      -1.450 -33.489 -33.846  0.00-21.00           H  
ATOM   3222 HD12 LEU   211      -3.093 -34.114 -33.841  0.00-21.00           H  
ATOM   3223 HD13 LEU   211      -2.868 -32.506 -33.118  0.00-21.00           H  
ATOM   3224  CD2 LEU   211      -0.655 -33.869 -31.571  0.00-21.00           C  
ATOM   3225 HD21 LEU   211      -0.368 -34.368 -30.625  0.00-21.00           H  
ATOM   3226 HD22 LEU   211      -0.372 -32.826 -31.409  0.00-21.00           H  
ATOM   3227 HD23 LEU   211      -0.051 -34.386 -32.361  0.00-21.00           H  
ATOM   3228  C   LEU   211      -3.357 -32.945 -28.331  0.00-21.00           C  
ATOM   3229  O   LEU   211      -3.286 -31.739 -28.618  0.00-21.00           O  
ATOM   3230  N   ARG   212      -3.730 -33.461 -27.156  0.00-21.00           N  
ATOM   3231  H   ARG   212      -3.745 -34.435 -27.096  0.00-21.00           H  
ATOM   3232  CA  ARG   212      -4.196 -32.628 -26.077  0.00-21.00           C  
ATOM   3233  HA  ARG   212      -4.510 -31.631 -26.420  0.00-21.00           H  
ATOM   3234  CB  ARG   212      -5.511 -33.216 -25.565  0.00-21.00           C  
ATOM   3235  HB2 ARG   212      -5.409 -34.249 -25.207  0.00-21.00           H  
ATOM   3236  HB3 ARG   212      -5.846 -32.526 -24.734  0.00-21.00           H  
ATOM   3237  CG  ARG   212      -6.672 -33.304 -26.451  0.00-21.00           C  
ATOM   3238  HG2 ARG   212      -6.947 -32.304 -26.858  0.00-21.00           H  
ATOM   3239  HG3 ARG   212      -6.594 -33.944 -27.338  0.00-21.00           H  
ATOM   3240  CD  ARG   212      -7.858 -33.786 -25.581  0.00-21.00           C  
ATOM   3241  HD2 ARG   212      -7.673 -34.873 -25.279  0.00-21.00           H  
ATOM   3242  HD3 ARG   212      -7.959 -33.181 -24.674  0.00-21.00           H  
ATOM   3243  NE  ARG   212      -9.113 -33.764 -26.395  0.00-21.00           N  
ATOM   3244  HE  ARG   212      -8.976 -33.706 -27.448  0.00-21.00           H  
ATOM   3245  CZ  ARG   212     -10.337 -33.446 -25.941  0.00-21.00           C  
ATOM   3246  NH1 ARG   212     -10.528 -33.007 -24.706  0.00-21.00           N  
ATOM   3247 HH11 ARG   212     -11.476 -32.648 -24.434  0.00-21.00           H  
ATOM   3248 HH12 ARG   212      -9.873 -33.046 -23.978  0.00-21.00           H  
ATOM   3249  NH2 ARG   212     -11.377 -33.379 -26.768  0.00-21.00           N  
ATOM   3250 HH21 ARG   212     -12.304 -33.077 -26.381  0.00-21.00           H  
ATOM   3251 HH22 ARG   212     -11.283 -33.587 -27.719  0.00-21.00           H  
ATOM   3252  C   ARG   212      -3.202 -32.436 -24.981  0.00-21.00           C  
ATOM   3253  O   ARG   212      -2.572 -33.465 -24.617  0.00-21.00           O  
ATOM   3254  N   PRO   213      -3.086 -31.317 -24.241  0.00-21.00           N  
ATOM   3255  CD  PRO   213      -3.596 -30.077 -24.661  0.00-21.00           C  
ATOM   3256  HD2 PRO   213      -4.664 -30.119 -24.508  0.00-21.00           H  
ATOM   3257  HD3 PRO   213      -3.325 -30.028 -25.756  0.00-21.00           H  
ATOM   3258  CG  PRO   213      -2.949 -28.915 -23.840  0.00-21.00           C  
ATOM   3259  HG2 PRO   213      -1.962 -28.724 -24.289  0.00-21.00           H  
ATOM   3260  HG3 PRO   213      -3.647 -28.089 -23.851  0.00-21.00           H  
ATOM   3261  CB  PRO   213      -2.705 -29.700 -22.520  0.00-21.00           C  
ATOM   3262  HB2 PRO   213      -3.537 -29.720 -21.856  0.00-21.00           H  
ATOM   3263  HB3 PRO   213      -1.881 -29.369 -21.977  0.00-21.00           H  
ATOM   3264  CA  PRO   213      -2.331 -31.168 -22.978  0.00-21.00           C  
ATOM   3265  HA  PRO   213      -1.295 -31.295 -23.319  0.00-21.00           H  
ATOM   3266  C   PRO   213      -2.811 -32.118 -21.920  0.00-21.00           C  
ATOM   3267  O   PRO   213      -4.010 -32.226 -21.641  0.00-21.00           O  
ATOM   3268  N   VAL   214      -1.863 -32.726 -21.210  0.00-21.00           N  
ATOM   3269  H   VAL   214      -0.858 -32.565 -21.455  0.00-21.00           H  
ATOM   3270  CA  VAL   214      -1.993 -33.531 -19.995  0.00-21.00           C  
ATOM   3271  HA  VAL   214      -3.036 -33.837 -19.877  0.00-21.00           H  
ATOM   3272  CB  VAL   214      -1.288 -34.893 -20.098  0.00-21.00           C  
ATOM   3273  HB  VAL   214      -0.180 -34.788 -20.225  0.00-21.00           H  
ATOM   3274  CG1 VAL   214      -1.644 -35.702 -18.817  0.00-21.00           C  
ATOM   3275 HG11 VAL   214      -1.147 -35.144 -17.955  0.00-21.00           H  
ATOM   3276 HG12 VAL   214      -1.119 -36.676 -18.771  0.00-21.00           H  
ATOM   3277 HG13 VAL   214      -2.675 -35.797 -18.498  0.00-21.00           H  
ATOM   3278  CG2 VAL   214      -1.792 -35.593 -21.361  0.00-21.00           C  
ATOM   3279 HG21 VAL   214      -2.851 -35.716 -21.329  0.00-21.00           H  
ATOM   3280 HG22 VAL   214      -1.568 -36.615 -21.585  0.00-21.00           H  
ATOM   3281 HG23 VAL   214      -1.557 -34.966 -22.244  0.00-21.00           H  
ATOM   3282  C   VAL   214      -1.693 -32.655 -18.741  0.00-21.00           C  
ATOM   3283  O   VAL   214      -0.544 -32.330 -18.465  0.00-21.00           O  
ATOM   3284  N   ILE   215      -2.677 -32.303 -17.917  0.00-21.00           N  
ATOM   3285  H   ILE   215      -3.587 -32.731 -18.083  0.00-21.00           H  
ATOM   3286  CA  ILE   215      -2.681 -31.296 -16.861  0.00-21.00           C  
ATOM   3287  HA  ILE   215      -1.678 -30.879 -16.816  0.00-21.00           H  
ATOM   3288  CB  ILE   215      -3.647 -30.088 -17.210  0.00-21.00           C  
ATOM   3289  HB  ILE   215      -4.648 -30.487 -17.283  0.00-21.00           H  
ATOM   3290  CG2 ILE   215      -3.611 -28.991 -16.142  0.00-21.00           C  
ATOM   3291 HG21 ILE   215      -4.304 -28.135 -16.332  0.00-21.00           H  
ATOM   3292 HG22 ILE   215      -3.812 -29.417 -15.138  0.00-21.00           H  
ATOM   3293 HG23 ILE   215      -2.589 -28.587 -16.119  0.00-21.00           H  
ATOM   3294  CG1 ILE   215      -3.342 -29.538 -18.602  0.00-21.00           C  
ATOM   3295 HG12 ILE   215      -3.450 -30.348 -19.398  0.00-21.00           H  
ATOM   3296 HG13 ILE   215      -2.235 -29.286 -18.676  0.00-21.00           H  
ATOM   3297  CD1 ILE   215      -4.200 -28.375 -19.046  0.00-21.00           C  
ATOM   3298 HD11 ILE   215      -3.970 -27.502 -18.425  0.00-21.00           H  
ATOM   3299 HD12 ILE   215      -5.213 -28.622 -18.858  0.00-21.00           H  
ATOM   3300 HD13 ILE   215      -4.050 -28.155 -20.104  0.00-21.00           H  
ATOM   3301  C   ILE   215      -2.907 -32.109 -15.581  0.00-21.00           C  
ATOM   3302  O   ILE   215      -4.086 -32.646 -15.422  0.00-21.00           O  
ATOM   3303  N   HID   216      -2.038 -32.147 -14.593  0.00-21.00           N  
ATOM   3304  H   HID   216      -1.055 -31.749 -14.801  0.00-21.00           H  
ATOM   3305  CA  HID   216      -2.283 -32.665 -13.256  0.00-21.00           C  
ATOM   3306  HA  HID   216      -3.355 -32.576 -13.043  0.00-21.00           H  
ATOM   3307  CB  HID   216      -1.918 -34.171 -13.102  0.00-21.00           C  
ATOM   3308  HB2 HID   216      -2.627 -34.870 -13.604  0.00-21.00           H  
ATOM   3309  HB3 HID   216      -2.210 -34.378 -12.121  0.00-21.00           H  
ATOM   3310  CG  HID   216      -0.614 -34.858 -13.230  0.00-21.00           C  
ATOM   3311  ND1 HID   216       0.338 -34.561 -12.301  0.00-21.00           N  
ATOM   3312  HD1 HID   216       0.248 -33.949 -11.509  0.00-21.00           H  
ATOM   3313  CE1 HID   216       1.465 -35.082 -12.827  0.00-21.00           C  
ATOM   3314  HE1 HID   216       2.356 -35.154 -12.152  0.00-21.00           H  
ATOM   3315  NE2 HID   216       1.223 -35.891 -13.911  0.00-21.00           N  
ATOM   3316  CD2 HID   216      -0.092 -35.660 -14.181  0.00-21.00           C  
ATOM   3317  HD2 HID   216      -0.564 -36.102 -15.036  0.00-21.00           H  
ATOM   3318  C   HID   216      -1.460 -31.908 -12.272  0.00-21.00           C  
ATOM   3319  O   HID   216      -0.308 -31.604 -12.372  0.00-21.00           O  
ATOM   3320  N   CYM   217      -2.064 -31.759 -11.137  0.00-21.00           N  
ATOM   3321  H   CYM   217      -3.049 -31.666 -11.029  0.00-21.00           H  
ATOM   3322  CA  CYM   217      -1.395 -31.662  -9.797  0.00-21.00           C  
ATOM   3323  HA  CYM   217      -0.411 -31.356  -9.930  0.00-21.00           H  
ATOM   3324  CB  CYM   217      -2.143 -30.588  -9.031  0.00-21.00           C  
ATOM   3325  HB2 CYM   217      -1.803 -29.645  -9.379  0.00-21.00           H  
ATOM   3326  HB3 CYM   217      -1.861 -30.626  -7.994  0.00-21.00           H  
ATOM   3327  SG  CYM   217      -3.949 -30.544  -8.997  0.00-21.00           S  
ATOM   3328  C   CYM   217      -1.342 -33.034  -9.122  0.00-21.00           C  
ATOM   3329  O   CYM   217      -0.747 -33.973  -9.676  0.00-21.00           O  
ATOM   3330  N   ARG   218      -1.899 -33.180  -7.913  0.00-21.00           N  
ATOM   3331  H   ARG   218      -2.550 -32.471  -7.525  0.00-21.00           H  
ATOM   3332  CA  ARG   218      -1.901 -34.371  -7.100  0.00-21.00           C  
ATOM   3333  HA  ARG   218      -1.137 -35.129  -7.447  0.00-21.00           H  
ATOM   3334  CB  ARG   218      -1.461 -34.099  -5.624  0.00-21.00           C  
ATOM   3335  HB2 ARG   218      -0.418 -33.855  -5.591  0.00-21.00           H  
ATOM   3336  HB3 ARG   218      -1.878 -33.318  -5.097  0.00-21.00           H  
ATOM   3337  CG  ARG   218      -1.708 -35.327  -4.758  0.00-21.00           C  
ATOM   3338  HG2 ARG   218      -2.751 -35.429  -4.542  0.00-21.00           H  
ATOM   3339  HG3 ARG   218      -1.367 -36.237  -5.282  0.00-21.00           H  
ATOM   3340  CD  ARG   218      -0.780 -35.331  -3.531  0.00-21.00           C  
ATOM   3341  HD2 ARG   218      -0.498 -36.281  -3.439  0.00-21.00           H  
ATOM   3342  HD3 ARG   218      -0.084 -34.515  -3.618  0.00-21.00           H  
ATOM   3343  NE  ARG   218      -1.596 -35.203  -2.331  0.00-21.00           N  
ATOM   3344  HE  ARG   218      -1.741 -36.082  -1.802  0.00-21.00           H  
ATOM   3345  CZ  ARG   218      -2.097 -34.095  -1.730  0.00-21.00           C  
ATOM   3346  NH1 ARG   218      -1.796 -32.873  -2.151  0.00-21.00           N  
ATOM   3347 HH11 ARG   218      -2.233 -31.983  -1.812  0.00-21.00           H  
ATOM   3348 HH12 ARG   218      -0.964 -32.769  -2.769  0.00-21.00           H  
ATOM   3349  NH2 ARG   218      -2.817 -34.301  -0.707  0.00-21.00           N  
ATOM   3350 HH21 ARG   218      -2.799 -35.188  -0.254  0.00-21.00           H  
ATOM   3351 HH22 ARG   218      -2.988 -33.561  -0.039  0.00-21.00           H  
ATOM   3352  C   ARG   218      -3.292 -34.900  -7.241  0.00-21.00           C  
ATOM   3353  O   ARG   218      -3.516 -35.994  -7.784  0.00-21.00           O  
ATOM   3354  N   ALA   219      -4.309 -34.282  -6.596  0.00-21.00           N  
ATOM   3355  H   ALA   219      -4.144 -33.362  -6.283  0.00-21.00           H  
ATOM   3356  CA  ALA   219      -5.702 -34.787  -6.652  0.00-21.00           C  
ATOM   3357  HA  ALA   219      -5.595 -35.851  -6.466  0.00-21.00           H  
ATOM   3358  CB  ALA   219      -6.712 -34.216  -5.610  0.00-21.00           C  
ATOM   3359  HB1 ALA   219      -6.197 -34.208  -4.599  0.00-21.00           H  
ATOM   3360  HB2 ALA   219      -7.547 -34.936  -5.661  0.00-21.00           H  
ATOM   3361  HB3 ALA   219      -7.047 -33.243  -5.957  0.00-21.00           H  
ATOM   3362  C   ALA   219      -6.205 -34.506  -8.079  0.00-21.00           C  
ATOM   3363  O   ALA   219      -7.024 -35.291  -8.592  0.00-21.00           O  
ATOM   3364  N   GLY   220      -5.754 -33.434  -8.748  0.00-21.00           N  
ATOM   3365  H   GLY   220      -5.254 -32.764  -8.172  0.00-21.00           H  
ATOM   3366  CA  GLY   220      -6.005 -32.975 -10.109  0.00-21.00           C  
ATOM   3367  HA2 GLY   220      -6.031 -33.896 -10.689  0.00-21.00           H  
ATOM   3368  HA3 GLY   220      -5.114 -32.357 -10.474  0.00-21.00           H  
ATOM   3369  C   GLY   220      -7.312 -32.198 -10.164  0.00-21.00           C  
ATOM   3370  O   GLY   220      -8.173 -32.521 -11.017  0.00-21.00           O  
ATOM   3371  N   VAL   221      -7.585 -31.246  -9.302  0.00-21.00           N  
ATOM   3372  H   VAL   221      -6.839 -31.023  -8.685  0.00-21.00           H  
ATOM   3373  CA  VAL   221      -8.936 -30.583  -9.082  0.00-21.00           C  
ATOM   3374  HA  VAL   221      -9.375 -30.489 -10.049  0.00-21.00           H  
ATOM   3375  CB  VAL   221      -9.941 -31.354  -8.168  0.00-21.00           C  
ATOM   3376  HB  VAL   221     -10.938 -30.846  -8.115  0.00-21.00           H  
ATOM   3377  CG1 VAL   221     -10.355 -32.733  -8.791  0.00-21.00           C  
ATOM   3378 HG11 VAL   221     -10.215 -32.848  -9.780  0.00-21.00           H  
ATOM   3379 HG12 VAL   221      -9.757 -33.541  -8.419  0.00-21.00           H  
ATOM   3380 HG13 VAL   221     -11.392 -32.926  -8.500  0.00-21.00           H  
ATOM   3381  CG2 VAL   221      -9.462 -31.650  -6.758  0.00-21.00           C  
ATOM   3382 HG21 VAL   221     -10.092 -32.303  -6.204  0.00-21.00           H  
ATOM   3383 HG22 VAL   221      -9.395 -30.776  -6.139  0.00-21.00           H  
ATOM   3384 HG23 VAL   221      -8.464 -32.037  -6.894  0.00-21.00           H  
ATOM   3385  C   VAL   221      -8.663 -29.078  -8.584  0.00-21.00           C  
ATOM   3386  O   VAL   221      -9.498 -28.205  -8.846  0.00-21.00           O  
ATOM   3387  N   GLY   222      -7.633 -28.827  -7.783  0.00-21.00           N  
ATOM   3388  H   GLY   222      -6.937 -29.653  -7.539  0.00-21.00           H  
ATOM   3389  CA  GLY   222      -7.284 -27.422  -7.298  0.00-21.00           C  
ATOM   3390  HA2 GLY   222      -6.841 -27.460  -6.268  0.00-21.00           H  
ATOM   3391  HA3 GLY   222      -8.195 -26.858  -7.294  0.00-21.00           H  
ATOM   3392  C   GLY   222      -6.426 -26.622  -8.314  0.00-21.00           C  
ATOM   3393  O   GLY   222      -6.904 -25.759  -9.092  0.00-21.00           O  
ATOM   3394  N   ARG   223      -5.164 -26.923  -8.180  0.00-21.00           N  
ATOM   3395  H   ARG   223      -4.915 -27.852  -7.757  0.00-21.00           H  
ATOM   3396  CA  ARG   223      -4.069 -26.354  -8.948  0.00-21.00           C  
ATOM   3397  HA  ARG   223      -4.133 -25.305  -8.748  0.00-21.00           H  
ATOM   3398  CB  ARG   223      -2.683 -26.737  -8.448  0.00-21.00           C  
ATOM   3399  HB2 ARG   223      -2.452 -27.750  -8.687  0.00-21.00           H  
ATOM   3400  HB3 ARG   223      -2.054 -26.201  -9.123  0.00-21.00           H  
ATOM   3401  CG  ARG   223      -2.453 -26.348  -6.953  0.00-21.00           C  
ATOM   3402  HG2 ARG   223      -2.343 -25.317  -6.758  0.00-21.00           H  
ATOM   3403  HG3 ARG   223      -3.313 -26.677  -6.436  0.00-21.00           H  
ATOM   3404  CD  ARG   223      -1.176 -27.095  -6.489  0.00-21.00           C  
ATOM   3405  HD2 ARG   223      -0.817 -26.521  -5.683  0.00-21.00           H  
ATOM   3406  HD3 ARG   223      -0.331 -27.055  -7.194  0.00-21.00           H  
ATOM   3407  NE  ARG   223      -1.498 -28.473  -6.134  0.00-21.00           N  
ATOM   3408  HE  ARG   223      -2.493 -28.762  -6.210  0.00-21.00           H  
ATOM   3409  CZ  ARG   223      -0.745 -29.487  -5.691  0.00-21.00           C  
ATOM   3410  NH1 ARG   223       0.479 -29.191  -5.421  0.00-21.00           N  
ATOM   3411 HH11 ARG   223       1.090 -29.985  -5.068  0.00-21.00           H  
ATOM   3412 HH12 ARG   223       0.855 -28.293  -5.694  0.00-21.00           H  
ATOM   3413  NH2 ARG   223      -1.324 -30.578  -5.324  0.00-21.00           N  
ATOM   3414 HH21 ARG   223      -2.273 -30.825  -5.669  0.00-21.00           H  
ATOM   3415 HH22 ARG   223      -0.793 -31.291  -4.892  0.00-21.00           H  
ATOM   3416  C   ARG   223      -4.122 -26.443 -10.546  0.00-21.00           C  
ATOM   3417  O   ARG   223      -3.871 -25.477 -11.260  0.00-21.00           O  
ATOM   3418  N   THR   224      -4.639 -27.564 -10.982  0.00-21.00           N  
ATOM   3419  H   THR   224      -4.570 -28.338 -10.330  0.00-21.00           H  
ATOM   3420  CA  THR   224      -5.026 -27.952 -12.332  0.00-21.00           C  
ATOM   3421  HA  THR   224      -4.085 -27.894 -12.878  0.00-21.00           H  
ATOM   3422  CB  THR   224      -5.532 -29.454 -12.212  0.00-21.00           C  
ATOM   3423  HB  THR   224      -6.201 -29.617 -11.394  0.00-21.00           H  
ATOM   3424  CG2 THR   224      -6.235 -30.279 -13.323  0.00-21.00           C  
ATOM   3425 HG21 THR   224      -7.276 -30.036 -13.494  0.00-21.00           H  
ATOM   3426 HG22 THR   224      -6.387 -31.373 -13.145  0.00-21.00           H  
ATOM   3427 HG23 THR   224      -5.681 -30.150 -14.278  0.00-21.00           H  
ATOM   3428  OG1 THR   224      -4.422 -30.304 -11.843  0.00-21.00           O  
ATOM   3429  HG1 THR   224      -4.173 -30.133 -10.931  0.00-21.00           H  
ATOM   3430  C   THR   224      -6.034 -26.950 -12.854  0.00-21.00           C  
ATOM   3431  O   THR   224      -5.892 -26.340 -13.922  0.00-21.00           O  
ATOM   3432  N   ALA   225      -7.060 -26.696 -12.003  0.00-21.00           N  
ATOM   3433  H   ALA   225      -7.128 -27.017 -11.042  0.00-21.00           H  
ATOM   3434  CA  ALA   225      -8.207 -25.885 -12.302  0.00-21.00           C  
ATOM   3435  HA  ALA   225      -8.395 -26.263 -13.358  0.00-21.00           H  
ATOM   3436  CB  ALA   225      -9.364 -26.237 -11.368  0.00-21.00           C  
ATOM   3437  HB1 ALA   225      -9.467 -27.299 -11.173  0.00-21.00           H  
ATOM   3438  HB2 ALA   225      -9.391 -25.796 -10.351  0.00-21.00           H  
ATOM   3439  HB3 ALA   225     -10.337 -25.908 -11.856  0.00-21.00           H  
ATOM   3440  C   ALA   225      -7.865 -24.410 -12.425  0.00-21.00           C  
ATOM   3441  O   ALA   225      -8.294 -23.699 -13.346  0.00-21.00           O  
ATOM   3442  N   GLN   226      -7.096 -23.845 -11.441  0.00-21.00           N  
ATOM   3443  H   GLN   226      -6.888 -24.415 -10.676  0.00-21.00           H  
ATOM   3444  CA  GLN   226      -6.545 -22.478 -11.551  0.00-21.00           C  
ATOM   3445  HA  GLN   226      -7.371 -21.800 -11.447  0.00-21.00           H  
ATOM   3446  CB  GLN   226      -5.682 -22.086 -10.394  0.00-21.00           C  
ATOM   3447  HB2 GLN   226      -6.206 -22.251  -9.473  0.00-21.00           H  
ATOM   3448  HB3 GLN   226      -4.864 -22.825 -10.325  0.00-21.00           H  
ATOM   3449  CG  GLN   226      -5.176 -20.623 -10.367  0.00-21.00           C  
ATOM   3450  HG2 GLN   226      -4.524 -20.518 -11.239  0.00-21.00           H  
ATOM   3451  HG3 GLN   226      -5.970 -19.919 -10.455  0.00-21.00           H  
ATOM   3452  CD  GLN   226      -4.393 -20.328  -9.100  0.00-21.00           C  
ATOM   3453  OE1 GLN   226      -4.910 -20.607  -8.046  0.00-21.00           O  
ATOM   3454  NE2 GLN   226      -3.309 -19.590  -9.268  0.00-21.00           N  
ATOM   3455 HE21 GLN   226      -2.979 -19.304 -10.225  0.00-21.00           H  
ATOM   3456 HE22 GLN   226      -2.840 -19.071  -8.509  0.00-21.00           H  
ATOM   3457  C   GLN   226      -5.900 -22.193 -12.959  0.00-21.00           C  
ATOM   3458  O   GLN   226      -6.205 -21.177 -13.600  0.00-21.00           O  
ATOM   3459  N   LEU   227      -5.054 -23.217 -13.441  0.00-21.00           N  
ATOM   3460  H   LEU   227      -4.965 -24.082 -12.918  0.00-21.00           H  
ATOM   3461  CA  LEU   227      -4.302 -23.181 -14.692  0.00-21.00           C  
ATOM   3462  HA  LEU   227      -3.965 -22.160 -14.823  0.00-21.00           H  
ATOM   3463  CB  LEU   227      -2.956 -24.049 -14.510  0.00-21.00           C  
ATOM   3464  HB2 LEU   227      -2.575 -23.854 -13.539  0.00-21.00           H  
ATOM   3465  HB3 LEU   227      -3.238 -25.075 -14.536  0.00-21.00           H  
ATOM   3466  CG  LEU   227      -1.961 -23.889 -15.674  0.00-21.00           C  
ATOM   3467  HG  LEU   227      -2.452 -24.196 -16.597  0.00-21.00           H  
ATOM   3468  CD1 LEU   227      -1.472 -22.440 -15.797  0.00-21.00           C  
ATOM   3469 HD11 LEU   227      -0.802 -22.383 -16.675  0.00-21.00           H  
ATOM   3470 HD12 LEU   227      -2.322 -21.839 -15.974  0.00-21.00           H  
ATOM   3471 HD13 LEU   227      -0.983 -22.098 -14.882  0.00-21.00           H  
ATOM   3472  CD2 LEU   227      -0.948 -24.943 -15.596  0.00-21.00           C  
ATOM   3473 HD21 LEU   227      -1.463 -25.986 -15.670  0.00-21.00           H  
ATOM   3474 HD22 LEU   227      -0.437 -24.915 -14.708  0.00-21.00           H  
ATOM   3475 HD23 LEU   227      -0.204 -24.888 -16.408  0.00-21.00           H  
ATOM   3476  C   LEU   227      -5.134 -23.386 -15.978  0.00-21.00           C  
ATOM   3477  O   LEU   227      -4.931 -22.642 -16.936  0.00-21.00           O  
ATOM   3478  N   ILE   228      -5.982 -24.421 -16.084  0.00-21.00           N  
ATOM   3479  H   ILE   228      -5.912 -25.088 -15.362  0.00-21.00           H  
ATOM   3480  CA  ILE   228      -6.923 -24.742 -17.160  0.00-21.00           C  
ATOM   3481  HA  ILE   228      -6.401 -24.969 -18.165  0.00-21.00           H  
ATOM   3482  CB  ILE   228      -7.741 -26.029 -16.831  0.00-21.00           C  
ATOM   3483  HB  ILE   228      -8.242 -25.948 -15.789  0.00-21.00           H  
ATOM   3484  CG2 ILE   228      -8.924 -26.237 -17.810  0.00-21.00           C  
ATOM   3485 HG21 ILE   228      -8.570 -26.386 -18.811  0.00-21.00           H  
ATOM   3486 HG22 ILE   228      -9.538 -25.345 -17.820  0.00-21.00           H  
ATOM   3487 HG23 ILE   228      -9.646 -27.015 -17.508  0.00-21.00           H  
ATOM   3488  CG1 ILE   228      -6.923 -27.317 -16.944  0.00-21.00           C  
ATOM   3489 HG12 ILE   228      -6.712 -27.511 -17.978  0.00-21.00           H  
ATOM   3490 HG13 ILE   228      -6.003 -27.102 -16.461  0.00-21.00           H  
ATOM   3491  CD1 ILE   228      -7.501 -28.614 -16.300  0.00-21.00           C  
ATOM   3492 HD11 ILE   228      -6.788 -29.498 -16.423  0.00-21.00           H  
ATOM   3493 HD12 ILE   228      -7.694 -28.408 -15.261  0.00-21.00           H  
ATOM   3494 HD13 ILE   228      -8.453 -28.939 -16.720  0.00-21.00           H  
ATOM   3495  C   ILE   228      -7.803 -23.459 -17.489  0.00-21.00           C  
ATOM   3496  O   ILE   228      -7.986 -23.031 -18.641  0.00-21.00           O  
ATOM   3497  N   GLY   229      -8.215 -22.823 -16.393  0.00-21.00           N  
ATOM   3498  H   GLY   229      -8.013 -23.356 -15.556  0.00-21.00           H  
ATOM   3499  CA  GLY   229      -8.917 -21.597 -16.181  0.00-21.00           C  
ATOM   3500  HA2 GLY   229      -9.936 -21.793 -16.460  0.00-21.00           H  
ATOM   3501  HA3 GLY   229      -8.860 -21.433 -15.056  0.00-21.00           H  
ATOM   3502  C   GLY   229      -8.220 -20.436 -16.924  0.00-21.00           C  
ATOM   3503  O   GLY   229      -8.903 -19.512 -17.279  0.00-21.00           O  
ATOM   3504  N   ALA   230      -6.883 -20.420 -17.029  0.00-21.00           N  
ATOM   3505  H   ALA   230      -6.390 -21.204 -16.717  0.00-21.00           H  
ATOM   3506  CA  ALA   230      -5.999 -19.370 -17.534  0.00-21.00           C  
ATOM   3507  HA  ALA   230      -6.541 -18.465 -17.813  0.00-21.00           H  
ATOM   3508  CB  ALA   230      -4.935 -19.030 -16.445  0.00-21.00           C  
ATOM   3509  HB1 ALA   230      -5.429 -18.677 -15.490  0.00-21.00           H  
ATOM   3510  HB2 ALA   230      -4.465 -18.102 -16.715  0.00-21.00           H  
ATOM   3511  HB3 ALA   230      -4.150 -19.786 -16.184  0.00-21.00           H  
ATOM   3512  C   ALA   230      -5.337 -19.712 -18.893  0.00-21.00           C  
ATOM   3513  O   ALA   230      -5.007 -18.771 -19.634  0.00-21.00           O  
ATOM   3514  N   MET   231      -5.220 -20.960 -19.223  0.00-21.00           N  
ATOM   3515  H   MET   231      -5.387 -21.700 -18.521  0.00-21.00           H  
ATOM   3516  CA  MET   231      -4.929 -21.460 -20.620  0.00-21.00           C  
ATOM   3517  HA  MET   231      -3.982 -20.971 -20.948  0.00-21.00           H  
ATOM   3518  CB  MET   231      -4.584 -22.947 -20.625  0.00-21.00           C  
ATOM   3519  HB2 MET   231      -4.576 -23.309 -21.623  0.00-21.00           H  
ATOM   3520  HB3 MET   231      -5.401 -23.475 -20.096  0.00-21.00           H  
ATOM   3521  CG  MET   231      -3.254 -23.313 -20.068  0.00-21.00           C  
ATOM   3522  HG2 MET   231      -2.409 -22.942 -20.766  0.00-21.00           H  
ATOM   3523  HG3 MET   231      -2.974 -22.788 -19.169  0.00-21.00           H  
ATOM   3524  SD  MET   231      -3.088 -25.129 -19.698  0.00-21.00           S  
ATOM   3525  CE  MET   231      -2.673 -25.534 -21.312  0.00-21.00           C  
ATOM   3526  HE1 MET   231      -2.418 -26.575 -21.451  0.00-21.00           H  
ATOM   3527  HE2 MET   231      -3.493 -25.485 -22.079  0.00-21.00           H  
ATOM   3528  HE3 MET   231      -1.869 -24.806 -21.770  0.00-21.00           H  
ATOM   3529  C   MET   231      -6.083 -21.156 -21.567  0.00-21.00           C  
ATOM   3530  O   MET   231      -5.903 -20.681 -22.667  0.00-21.00           O  
ATOM   3531  N   CYS   232      -7.307 -21.364 -21.137  0.00-21.00           N  
ATOM   3532  H   CYS   232      -7.384 -21.936 -20.281  0.00-21.00           H  
ATOM   3533  CA  CYS   232      -8.468 -21.099 -21.961  0.00-21.00           C  
ATOM   3534  HA  CYS   232      -8.321 -21.499 -22.946  0.00-21.00           H  
ATOM   3535  CB  CYS   232      -9.657 -21.944 -21.442  0.00-21.00           C  
ATOM   3536  HB2 CYS   232     -10.487 -21.926 -22.174  0.00-21.00           H  
ATOM   3537  HB3 CYS   232      -9.221 -22.985 -21.368  0.00-21.00           H  
ATOM   3538  SG  CYS   232     -10.214 -21.489 -19.780  0.00-21.00           S  
ATOM   3539  HG  CYS   232      -9.147 -22.087 -19.220  0.00-21.00           H  
ATOM   3540  C   CYS   232      -8.850 -19.586 -22.123  0.00-21.00           C  
ATOM   3541  O   CYS   232      -9.862 -19.188 -22.761  0.00-21.00           O  
ATOM   3542  N   MET   233      -8.132 -18.706 -21.403  0.00-21.00           N  
ATOM   3543  H   MET   233      -7.621 -19.127 -20.637  0.00-21.00           H  
ATOM   3544  CA  MET   233      -8.143 -17.246 -21.429  0.00-21.00           C  
ATOM   3545  HA  MET   233      -9.179 -17.100 -21.904  0.00-21.00           H  
ATOM   3546  CB  MET   233      -8.204 -16.569 -20.011  0.00-21.00           C  
ATOM   3547  HB2 MET   233      -7.390 -16.909 -19.408  0.00-21.00           H  
ATOM   3548  HB3 MET   233      -8.057 -15.494 -20.162  0.00-21.00           H  
ATOM   3549  CG  MET   233      -9.387 -16.665 -19.055  0.00-21.00           C  
ATOM   3550  HG2 MET   233      -9.559 -17.713 -18.812  0.00-21.00           H  
ATOM   3551  HG3 MET   233     -10.231 -16.150 -19.590  0.00-21.00           H  
ATOM   3552  SD  MET   233      -8.995 -15.633 -17.566  0.00-21.00           S  
ATOM   3553  CE  MET   233     -10.526 -15.914 -16.718  0.00-21.00           C  
ATOM   3554  HE1 MET   233     -11.438 -15.621 -17.247  0.00-21.00           H  
ATOM   3555  HE2 MET   233     -10.723 -17.018 -16.493  0.00-21.00           H  
ATOM   3556  HE3 MET   233     -10.549 -15.328 -15.805  0.00-21.00           H  
ATOM   3557  C   MET   233      -7.043 -16.769 -22.336  0.00-21.00           C  
ATOM   3558  O   MET   233      -7.130 -15.632 -22.721  0.00-21.00           O  
ATOM   3559  N   ASN   234      -6.087 -17.640 -22.739  0.00-21.00           N  
ATOM   3560  H   ASN   234      -6.203 -18.605 -22.428  0.00-21.00           H  
ATOM   3561  CA  ASN   234      -4.957 -17.420 -23.634  0.00-21.00           C  
ATOM   3562  HA  ASN   234      -4.639 -16.424 -23.656  0.00-21.00           H  
ATOM   3563  CB  ASN   234      -3.713 -18.142 -23.084  0.00-21.00           C  
ATOM   3564  HB2 ASN   234      -3.772 -19.209 -23.242  0.00-21.00           H  
ATOM   3565  HB3 ASN   234      -3.578 -18.067 -22.042  0.00-21.00           H  
ATOM   3566  CG  ASN   234      -2.434 -17.653 -23.682  0.00-21.00           C  
ATOM   3567  OD1 ASN   234      -2.124 -16.464 -23.702  0.00-21.00           O  
ATOM   3568  ND2 ASN   234      -1.581 -18.598 -24.088  0.00-21.00           N  
ATOM   3569 HD21 ASN   234      -1.851 -19.541 -24.012  0.00-21.00           H  
ATOM   3570 HD22 ASN   234      -0.819 -18.230 -24.675  0.00-21.00           H  
ATOM   3571  C   ASN   234      -5.382 -17.906 -25.088  0.00-21.00           C  
ATOM   3572  O   ASN   234      -4.569 -17.902 -25.973  0.00-21.00           O  
ATOM   3573  N   ASH   235      -6.623 -18.466 -25.245  0.00-21.00           N  
ATOM   3574  H   ASH   235      -7.203 -18.476 -24.341  0.00-21.00           H  
ATOM   3575  CA  ASH   235      -7.077 -19.022 -26.528  0.00-21.00           C  
ATOM   3576  HA  ASH   235      -6.281 -19.251 -27.212  0.00-21.00           H  
ATOM   3577  CB  ASH   235      -8.101 -20.190 -26.412  0.00-21.00           C  
ATOM   3578  HB2 ASH   235      -7.769 -20.923 -25.707  0.00-21.00           H  
ATOM   3579  HB3 ASH   235      -9.095 -19.858 -26.066  0.00-21.00           H  
ATOM   3580  CG  ASH   235      -8.468 -20.989 -27.671  0.00-21.00           C  
ATOM   3581  OD1 ASH   235      -8.631 -20.262 -28.807  0.00-21.00           O  
ATOM   3582  OD2 ASH   235      -8.642 -22.180 -27.592  0.00-21.00           O  
ATOM   3583  HD1 ASH   235      -8.315 -19.393 -28.811  0.00-21.00           H  
ATOM   3584  C   ASH   235      -7.777 -17.856 -27.183  0.00-21.00           C  
ATOM   3585  O   ASH   235      -8.792 -17.436 -26.637  0.00-21.00           O  
ATOM   3586  N   SER   236      -7.295 -17.334 -28.348  0.00-21.00           N  
ATOM   3587  H   SER   236      -6.368 -17.668 -28.602  0.00-21.00           H  
ATOM   3588  CA  SER   236      -7.910 -16.281 -29.037  0.00-21.00           C  
ATOM   3589  HA  SER   236      -8.000 -15.422 -28.342  0.00-21.00           H  
ATOM   3590  CB  SER   236      -6.962 -15.849 -30.124  0.00-21.00           C  
ATOM   3591  HB2 SER   236      -5.984 -15.653 -29.816  0.00-21.00           H  
ATOM   3592  HB3 SER   236      -7.314 -14.937 -30.641  0.00-21.00           H  
ATOM   3593  OG  SER   236      -6.887 -16.867 -31.054  0.00-21.00           O  
ATOM   3594  HG  SER   236      -6.233 -17.514 -30.899  0.00-21.00           H  
ATOM   3595  C   SER   236      -9.263 -16.633 -29.650  0.00-21.00           C  
ATOM   3596  O   SER   236      -9.972 -15.794 -30.178  0.00-21.00           O  
ATOM   3597  N   ARN   237      -9.658 -17.851 -29.555  0.00-21.00           N  
ATOM   3598  H   ARN   237      -9.005 -18.608 -29.378  0.00-21.00           H  
ATOM   3599  CA  ARN   237     -10.949 -18.229 -30.028  0.00-21.00           C  
ATOM   3600  HA  ARN   237     -11.275 -17.562 -30.882  0.00-21.00           H  
ATOM   3601  CB  ARN   237     -10.875 -19.632 -30.574  0.00-21.00           C  
ATOM   3602  HB2 ARN   237     -10.774 -20.366 -29.762  0.00-21.00           H  
ATOM   3603  HB3 ARN   237     -11.787 -19.895 -31.083  0.00-21.00           H  
ATOM   3604  CG  ARN   237      -9.794 -19.846 -31.658  0.00-21.00           C  
ATOM   3605  HG2 ARN   237      -8.867 -19.440 -31.339  0.00-21.00           H  
ATOM   3606  HG3 ARN   237     -10.088 -19.337 -32.541  0.00-21.00           H  
ATOM   3607  CD  ARN   237      -9.580 -21.353 -31.977  0.00-21.00           C  
ATOM   3608  HD2 ARN   237     -10.528 -21.813 -32.280  0.00-21.00           H  
ATOM   3609  HD3 ARN   237      -8.826 -21.442 -32.781  0.00-21.00           H  
ATOM   3610  NE  ARN   237      -9.113 -22.050 -30.818  0.00-21.00           N  
ATOM   3611  HE  ARN   237      -9.639 -21.731 -30.024  0.00-21.00           H  
ATOM   3612  CZ  ARN   237      -9.067 -23.480 -30.946  0.00-21.00           C  
ATOM   3613  NH1 ARN   237      -9.276 -24.177 -31.936  0.00-21.00           N  
ATOM   3614 HH11 ARN   237      -9.513 -23.559 -32.687  0.00-21.00           H  
ATOM   3615  NH2 ARN   237      -8.593 -24.045 -29.717  0.00-21.00           N  
ATOM   3616 HH21 ARN   237      -9.239 -24.746 -29.357  0.00-21.00           H  
ATOM   3617 HH22 ARN   237      -7.667 -24.467 -29.885  0.00-21.00           H  
ATOM   3618  C   ARN   237     -12.058 -18.168 -28.972  0.00-21.00           C  
ATOM   3619  O   ARN   237     -13.252 -18.377 -29.330  0.00-21.00           O  
ATOM   3620  N   ASN   238     -11.758 -17.986 -27.713  0.00-21.00           N  
ATOM   3621  H   ASN   238     -10.793 -17.928 -27.468  0.00-21.00           H  
ATOM   3622  CA  ASN   238     -12.801 -17.995 -26.698  0.00-21.00           C  
ATOM   3623  HA  ASN   238     -13.628 -18.686 -27.004  0.00-21.00           H  
ATOM   3624  CB  ASN   238     -12.209 -18.618 -25.515  0.00-21.00           C  
ATOM   3625  HB2 ASN   238     -11.325 -18.106 -25.186  0.00-21.00           H  
ATOM   3626  HB3 ASN   238     -12.922 -18.567 -24.696  0.00-21.00           H  
ATOM   3627  CG  ASN   238     -11.920 -20.158 -25.739  0.00-21.00           C  
ATOM   3628  OD1 ASN   238     -12.322 -20.802 -26.715  0.00-21.00           O  
ATOM   3629  ND2 ASN   238     -11.102 -20.751 -24.890  0.00-21.00           N  
ATOM   3630 HD21 ASN   238     -10.641 -21.677 -25.057  0.00-21.00           H  
ATOM   3631 HD22 ASN   238     -10.804 -20.310 -24.080  0.00-21.00           H  
ATOM   3632  C   ASN   238     -13.303 -16.561 -26.311  0.00-21.00           C  
ATOM   3633  O   ASN   238     -13.670 -16.396 -25.162  0.00-21.00           O  
ATOM   3634  N   SER   239     -13.529 -15.639 -27.241  0.00-21.00           N  
ATOM   3635  H   SER   239     -13.666 -15.919 -28.233  0.00-21.00           H  
ATOM   3636  CA  SER   239     -14.127 -14.412 -26.880  0.00-21.00           C  
ATOM   3637  HA  SER   239     -13.504 -14.014 -26.076  0.00-21.00           H  
ATOM   3638  CB  SER   239     -14.133 -13.441 -28.093  0.00-21.00           C  
ATOM   3639  HB2 SER   239     -14.739 -12.528 -27.868  0.00-21.00           H  
ATOM   3640  HB3 SER   239     -14.594 -14.063 -28.945  0.00-21.00           H  
ATOM   3641  OG  SER   239     -12.857 -13.048 -28.492  0.00-21.00           O  
ATOM   3642  HG  SER   239     -12.387 -13.862 -28.591  0.00-21.00           H  
ATOM   3643  C   SER   239     -15.499 -14.573 -26.336  0.00-21.00           C  
ATOM   3644  O   SER   239     -16.258 -15.376 -26.895  0.00-21.00           O  
ATOM   3645  N   GLN   240     -15.836 -13.795 -25.262  0.00-21.00           N  
ATOM   3646  H   GLN   240     -15.124 -13.193 -24.925  0.00-21.00           H  
ATOM   3647  CA  GLN   240     -17.121 -13.829 -24.551  0.00-21.00           C  
ATOM   3648  HA  GLN   240     -17.084 -12.927 -23.936  0.00-21.00           H  
ATOM   3649  CB  GLN   240     -18.257 -13.783 -25.509  0.00-21.00           C  
ATOM   3650  HB2 GLN   240     -19.275 -13.930 -25.098  0.00-21.00           H  
ATOM   3651  HB3 GLN   240     -18.195 -14.537 -26.315  0.00-21.00           H  
ATOM   3652  CG  GLN   240     -18.237 -12.471 -26.337  0.00-21.00           C  
ATOM   3653  HG2 GLN   240     -17.409 -12.519 -27.086  0.00-21.00           H  
ATOM   3654  HG3 GLN   240     -19.189 -12.314 -26.826  0.00-21.00           H  
ATOM   3655  CD  GLN   240     -18.006 -11.265 -25.465  0.00-21.00           C  
ATOM   3656  OE1 GLN   240     -18.696 -11.013 -24.468  0.00-21.00           O  
ATOM   3657  NE2 GLN   240     -17.100 -10.389 -25.892  0.00-21.00           N  
ATOM   3658 HE21 GLN   240     -16.231 -10.830 -26.285  0.00-21.00           H  
ATOM   3659 HE22 GLN   240     -17.331  -9.414 -25.999  0.00-21.00           H  
ATOM   3660  C   GLN   240     -17.339 -15.042 -23.702  0.00-21.00           C  
ATOM   3661  O   GLN   240     -18.369 -15.064 -23.029  0.00-21.00           O  
ATOM   3662  N   LEU   241     -16.389 -15.958 -23.599  0.00-21.00           N  
ATOM   3663  H   LEU   241     -15.702 -16.090 -24.333  0.00-21.00           H  
ATOM   3664  CA  LEU   241     -16.520 -17.061 -22.605  0.00-21.00           C  
ATOM   3665  HA  LEU   241     -17.491 -17.596 -22.825  0.00-21.00           H  
ATOM   3666  CB  LEU   241     -15.415 -18.038 -22.840  0.00-21.00           C  
ATOM   3667  HB2 LEU   241     -14.503 -17.528 -22.602  0.00-21.00           H  
ATOM   3668  HB3 LEU   241     -15.291 -18.207 -23.906  0.00-21.00           H  
ATOM   3669  CG  LEU   241     -15.454 -19.401 -22.138  0.00-21.00           C  
ATOM   3670  HG  LEU   241     -15.578 -19.126 -21.084  0.00-21.00           H  
ATOM   3671  CD1 LEU   241     -16.688 -20.265 -22.502  0.00-21.00           C  
ATOM   3672 HD11 LEU   241     -17.621 -19.888 -22.184  0.00-21.00           H  
ATOM   3673 HD12 LEU   241     -16.563 -21.300 -22.219  0.00-21.00           H  
ATOM   3674 HD13 LEU   241     -16.759 -20.303 -23.599  0.00-21.00           H  
ATOM   3675  CD2 LEU   241     -14.232 -20.282 -22.273  0.00-21.00           C  
ATOM   3676 HD21 LEU   241     -13.429 -19.733 -22.732  0.00-21.00           H  
ATOM   3677 HD22 LEU   241     -14.487 -21.186 -22.863  0.00-21.00           H  
ATOM   3678 HD23 LEU   241     -13.821 -20.624 -21.346  0.00-21.00           H  
ATOM   3679  C   LEU   241     -16.415 -16.581 -21.258  0.00-21.00           C  
ATOM   3680  O   LEU   241     -15.400 -15.980 -20.957  0.00-21.00           O  
ATOM   3681  N   SER   242     -17.412 -16.785 -20.433  0.00-21.00           N  
ATOM   3682  H   SER   242     -18.322 -17.040 -20.822  0.00-21.00           H  
ATOM   3683  CA  SER   242     -17.365 -16.288 -19.045  0.00-21.00           C  
ATOM   3684  HA  SER   242     -16.824 -15.412 -19.074  0.00-21.00           H  
ATOM   3685  CB  SER   242     -18.791 -16.035 -18.614  0.00-21.00           C  
ATOM   3686  HB2 SER   242     -19.312 -15.380 -19.344  0.00-21.00           H  
ATOM   3687  HB3 SER   242     -18.838 -15.474 -17.694  0.00-21.00           H  
ATOM   3688  OG  SER   242     -19.566 -17.197 -18.397  0.00-21.00           O  
ATOM   3689  HG  SER   242     -20.438 -17.126 -18.686  0.00-21.00           H  
ATOM   3690  C   SER   242     -16.589 -17.115 -18.075  0.00-21.00           C  
ATOM   3691  O   SER   242     -16.464 -18.283 -18.323  0.00-21.00           O  
ATOM   3692  N   VAL   243     -16.285 -16.516 -16.901  0.00-21.00           N  
ATOM   3693  H   VAL   243     -16.314 -15.523 -16.859  0.00-21.00           H  
ATOM   3694  CA  VAL   243     -15.792 -17.266 -15.784  0.00-21.00           C  
ATOM   3695  HA  VAL   243     -14.926 -17.850 -16.099  0.00-21.00           H  
ATOM   3696  CB  VAL   243     -15.336 -16.229 -14.741  0.00-21.00           C  
ATOM   3697  HB  VAL   243     -16.209 -15.643 -14.435  0.00-21.00           H  
ATOM   3698  CG1 VAL   243     -14.775 -16.879 -13.499  0.00-21.00           C  
ATOM   3699 HG11 VAL   243     -15.435 -17.665 -13.084  0.00-21.00           H  
ATOM   3700 HG12 VAL   243     -13.940 -17.488 -13.759  0.00-21.00           H  
ATOM   3701 HG13 VAL   243     -14.420 -16.209 -12.729  0.00-21.00           H  
ATOM   3702  CG2 VAL   243     -14.236 -15.360 -15.180  0.00-21.00           C  
ATOM   3703 HG21 VAL   243     -13.833 -14.819 -14.368  0.00-21.00           H  
ATOM   3704 HG22 VAL   243     -14.561 -14.791 -16.019  0.00-21.00           H  
ATOM   3705 HG23 VAL   243     -13.374 -15.940 -15.541  0.00-21.00           H  
ATOM   3706  C   VAL   243     -16.797 -18.293 -15.285  0.00-21.00           C  
ATOM   3707  O   VAL   243     -16.385 -19.419 -14.910  0.00-21.00           O  
ATOM   3708  N   GLH   244     -18.087 -18.005 -15.434  0.00-21.00           N  
ATOM   3709  H   GLH   244     -18.411 -17.127 -15.813  0.00-21.00           H  
ATOM   3710  CA  GLH   244     -19.178 -18.935 -15.057  0.00-21.00           C  
ATOM   3711  HA  GLH   244     -18.984 -19.326 -14.051  0.00-21.00           H  
ATOM   3712  CB  GLH   244     -20.576 -18.291 -15.132  0.00-21.00           C  
ATOM   3713  HB2 GLH   244     -20.697 -17.367 -14.536  0.00-21.00           H  
ATOM   3714  HB3 GLH   244     -20.891 -18.100 -16.178  0.00-21.00           H  
ATOM   3715  CG  GLH   244     -21.667 -19.233 -14.678  0.00-21.00           C  
ATOM   3716  HG2 GLH   244     -21.572 -19.777 -13.708  0.00-21.00           H  
ATOM   3717  HG3 GLH   244     -21.655 -20.027 -15.443  0.00-21.00           H  
ATOM   3718  CD  GLH   244     -23.028 -18.603 -14.835  0.00-21.00           C  
ATOM   3719  OE1 GLH   244     -22.993 -17.274 -15.018  0.00-21.00           O  
ATOM   3720  OE2 GLH   244     -24.038 -19.310 -14.661  0.00-21.00           O  
ATOM   3721  HE1 GLH   244     -23.203 -16.840 -14.199  0.00-21.00           H  
ATOM   3722  C   GLH   244     -19.025 -20.167 -15.928  0.00-21.00           C  
ATOM   3723  O   GLH   244     -19.002 -21.263 -15.411  0.00-21.00           O  
ATOM   3724  N   ASH   245     -18.916 -19.911 -17.237  0.00-21.00           N  
ATOM   3725  H   ASH   245     -18.728 -18.951 -17.396  0.00-21.00           H  
ATOM   3726  CA  ASH   245     -18.699 -20.916 -18.241  0.00-21.00           C  
ATOM   3727  HA  ASH   245     -19.553 -21.626 -18.251  0.00-21.00           H  
ATOM   3728  CB  ASH   245     -18.575 -20.403 -19.651  0.00-21.00           C  
ATOM   3729  HB2 ASH   245     -17.716 -19.775 -19.763  0.00-21.00           H  
ATOM   3730  HB3 ASH   245     -18.353 -21.261 -20.253  0.00-21.00           H  
ATOM   3731  CG  ASH   245     -19.768 -19.655 -20.191  0.00-21.00           C  
ATOM   3732  OD1 ASH   245     -21.037 -20.189 -20.028  0.00-21.00           O  
ATOM   3733  OD2 ASH   245     -19.579 -18.567 -20.701  0.00-21.00           O  
ATOM   3734  HD1 ASH   245     -21.145 -21.071 -19.746  0.00-21.00           H  
ATOM   3735  C   ASH   245     -17.480 -21.748 -17.892  0.00-21.00           C  
ATOM   3736  O   ASH   245     -17.663 -22.924 -17.684  0.00-21.00           O  
ATOM   3737  N   MET   246     -16.322 -21.159 -17.785  0.00-21.00           N  
ATOM   3738  H   MET   246     -16.290 -20.170 -17.931  0.00-21.00           H  
ATOM   3739  CA  MET   246     -15.008 -21.736 -17.549  0.00-21.00           C  
ATOM   3740  HA  MET   246     -14.769 -22.298 -18.426  0.00-21.00           H  
ATOM   3741  CB  MET   246     -14.027 -20.620 -17.379  0.00-21.00           C  
ATOM   3742  HB2 MET   246     -14.274 -19.901 -16.608  0.00-21.00           H  
ATOM   3743  HB3 MET   246     -13.062 -21.005 -16.954  0.00-21.00           H  
ATOM   3744  CG  MET   246     -13.615 -19.820 -18.677  0.00-21.00           C  
ATOM   3745  HG2 MET   246     -13.036 -20.538 -19.335  0.00-21.00           H  
ATOM   3746  HG3 MET   246     -14.387 -19.360 -19.270  0.00-21.00           H  
ATOM   3747  SD  MET   246     -12.504 -18.339 -18.417  0.00-21.00           S  
ATOM   3748  CE  MET   246     -12.195 -18.158 -20.237  0.00-21.00           C  
ATOM   3749  HE1 MET   246     -11.547 -18.958 -20.665  0.00-21.00           H  
ATOM   3750  HE2 MET   246     -13.154 -18.128 -20.788  0.00-21.00           H  
ATOM   3751  HE3 MET   246     -11.848 -17.166 -20.535  0.00-21.00           H  
ATOM   3752  C   MET   246     -14.992 -22.651 -16.330  0.00-21.00           C  
ATOM   3753  O   MET   246     -14.512 -23.780 -16.491  0.00-21.00           O  
ATOM   3754  N   VAL   247     -15.525 -22.175 -15.192  0.00-21.00           N  
ATOM   3755  H   VAL   247     -16.066 -21.313 -15.195  0.00-21.00           H  
ATOM   3756  CA  VAL   247     -15.712 -22.957 -13.947  0.00-21.00           C  
ATOM   3757  HA  VAL   247     -14.777 -23.490 -13.800  0.00-21.00           H  
ATOM   3758  CB  VAL   247     -15.760 -22.079 -12.674  0.00-21.00           C  
ATOM   3759  HB  VAL   247     -16.666 -21.424 -12.634  0.00-21.00           H  
ATOM   3760  CG1 VAL   247     -15.845 -22.882 -11.359  0.00-21.00           C  
ATOM   3761 HG11 VAL   247     -15.177 -23.704 -11.384  0.00-21.00           H  
ATOM   3762 HG12 VAL   247     -16.794 -23.272 -11.088  0.00-21.00           H  
ATOM   3763 HG13 VAL   247     -15.384 -22.227 -10.537  0.00-21.00           H  
ATOM   3764  CG2 VAL   247     -14.422 -21.207 -12.569  0.00-21.00           C  
ATOM   3765 HG21 VAL   247     -14.553 -20.332 -13.232  0.00-21.00           H  
ATOM   3766 HG22 VAL   247     -14.175 -20.628 -11.629  0.00-21.00           H  
ATOM   3767 HG23 VAL   247     -13.506 -21.671 -12.966  0.00-21.00           H  
ATOM   3768  C   VAL   247     -16.710 -24.015 -14.084  0.00-21.00           C  
ATOM   3769  O   VAL   247     -16.431 -25.152 -13.737  0.00-21.00           O  
ATOM   3770  N   SER   248     -17.888 -23.633 -14.576  0.00-21.00           N  
ATOM   3771  H   SER   248     -18.047 -22.677 -14.886  0.00-21.00           H  
ATOM   3772  CA  SER   248     -18.925 -24.608 -14.843  0.00-21.00           C  
ATOM   3773  HA  SER   248     -19.115 -25.057 -13.874  0.00-21.00           H  
ATOM   3774  CB  SER   248     -20.173 -23.905 -15.314  0.00-21.00           C  
ATOM   3775  HB2 SER   248     -20.531 -23.062 -14.767  0.00-21.00           H  
ATOM   3776  HB3 SER   248     -20.966 -24.602 -15.192  0.00-21.00           H  
ATOM   3777  OG  SER   248     -20.164 -23.650 -16.723  0.00-21.00           O  
ATOM   3778  HG  SER   248     -19.363 -23.145 -16.938  0.00-21.00           H  
ATOM   3779  C   SER   248     -18.517 -25.785 -15.716  0.00-21.00           C  
ATOM   3780  O   SER   248     -18.786 -26.936 -15.327  0.00-21.00           O  
ATOM   3781  N   GLN   249     -17.836 -25.569 -16.818  0.00-21.00           N  
ATOM   3782  H   GLN   249     -17.777 -24.593 -17.037  0.00-21.00           H  
ATOM   3783  CA  GLN   249     -17.413 -26.463 -17.909  0.00-21.00           C  
ATOM   3784  HA  GLN   249     -18.197 -27.120 -18.203  0.00-21.00           H  
ATOM   3785  CB  GLN   249     -16.767 -25.706 -19.131  0.00-21.00           C  
ATOM   3786  HB2 GLN   249     -16.117 -24.866 -18.930  0.00-21.00           H  
ATOM   3787  HB3 GLN   249     -16.089 -26.418 -19.554  0.00-21.00           H  
ATOM   3788  CG  GLN   249     -17.879 -25.231 -20.142  0.00-21.00           C  
ATOM   3789  HG2 GLN   249     -18.690 -24.880 -19.555  0.00-21.00           H  
ATOM   3790  HG3 GLN   249     -18.307 -26.102 -20.617  0.00-21.00           H  
ATOM   3791  CD  GLN   249     -17.465 -24.163 -21.143  0.00-21.00           C  
ATOM   3792  OE1 GLN   249     -16.294 -23.874 -21.338  0.00-21.00           O  
ATOM   3793  NE2 GLN   249     -18.451 -23.422 -21.729  0.00-21.00           N  
ATOM   3794 HE21 GLN   249     -18.245 -22.780 -22.514  0.00-21.00           H  
ATOM   3795 HE22 GLN   249     -19.359 -23.685 -21.512  0.00-21.00           H  
ATOM   3796  C   GLN   249     -16.376 -27.475 -17.272  0.00-21.00           C  
ATOM   3797  O   GLN   249     -16.536 -28.714 -17.354  0.00-21.00           O  
ATOM   3798  N   MET   250     -15.451 -26.882 -16.491  0.00-21.00           N  
ATOM   3799  H   MET   250     -15.440 -25.872 -16.535  0.00-21.00           H  
ATOM   3800  CA  MET   250     -14.505 -27.594 -15.646  0.00-21.00           C  
ATOM   3801  HA  MET   250     -13.980 -28.267 -16.286  0.00-21.00           H  
ATOM   3802  CB  MET   250     -13.529 -26.548 -15.041  0.00-21.00           C  
ATOM   3803  HB2 MET   250     -13.982 -25.622 -14.795  0.00-21.00           H  
ATOM   3804  HB3 MET   250     -13.070 -26.892 -14.177  0.00-21.00           H  
ATOM   3805  CG  MET   250     -12.383 -26.099 -16.005  0.00-21.00           C  
ATOM   3806  HG2 MET   250     -12.792 -25.369 -16.722  0.00-21.00           H  
ATOM   3807  HG3 MET   250     -11.862 -26.947 -16.510  0.00-21.00           H  
ATOM   3808  SD  MET   250     -11.055 -25.391 -15.094  0.00-21.00           S  
ATOM   3809  CE  MET   250     -11.602 -23.697 -14.777  0.00-21.00           C  
ATOM   3810  HE1 MET   250     -11.806 -23.237 -15.730  0.00-21.00           H  
ATOM   3811  HE2 MET   250     -12.498 -23.504 -14.177  0.00-21.00           H  
ATOM   3812  HE3 MET   250     -10.838 -23.290 -14.177  0.00-21.00           H  
ATOM   3813  C   MET   250     -15.139 -28.499 -14.622  0.00-21.00           C  
ATOM   3814  O   MET   250     -14.666 -29.629 -14.520  0.00-21.00           O  
ATOM   3815  N   ARG   251     -16.238 -28.053 -13.982  0.00-21.00           N  
ATOM   3816  H   ARG   251     -16.670 -27.150 -14.179  0.00-21.00           H  
ATOM   3817  CA  ARG   251     -16.967 -28.807 -12.930  0.00-21.00           C  
ATOM   3818  HA  ARG   251     -16.157 -29.226 -12.297  0.00-21.00           H  
ATOM   3819  CB  ARG   251     -17.807 -27.899 -12.002  0.00-21.00           C  
ATOM   3820  HB2 ARG   251     -18.510 -28.374 -11.402  0.00-21.00           H  
ATOM   3821  HB3 ARG   251     -18.340 -27.148 -12.530  0.00-21.00           H  
ATOM   3822  CG  ARG   251     -16.815 -27.145 -11.039  0.00-21.00           C  
ATOM   3823  HG2 ARG   251     -16.069 -26.582 -11.613  0.00-21.00           H  
ATOM   3824  HG3 ARG   251     -16.173 -27.840 -10.550  0.00-21.00           H  
ATOM   3825  CD  ARG   251     -17.375 -26.143  -9.930  0.00-21.00           C  
ATOM   3826  HD2 ARG   251     -18.249 -26.736  -9.461  0.00-21.00           H  
ATOM   3827  HD3 ARG   251     -17.788 -25.243 -10.421  0.00-21.00           H  
ATOM   3828  NE  ARG   251     -16.379 -25.791  -8.945  0.00-21.00           N  
ATOM   3829  HE  ARG   251     -15.378 -25.900  -9.207  0.00-21.00           H  
ATOM   3830  CZ  ARG   251     -16.554 -25.143  -7.740  0.00-21.00           C  
ATOM   3831  NH1 ARG   251     -17.707 -24.794  -7.273  0.00-21.00           N  
ATOM   3832 HH11 ARG   251     -17.724 -24.080  -6.577  0.00-21.00           H  
ATOM   3833 HH12 ARG   251     -18.621 -25.094  -7.669  0.00-21.00           H  
ATOM   3834  NH2 ARG   251     -15.510 -24.745  -7.059  0.00-21.00           N  
ATOM   3835 HH21 ARG   251     -15.557 -24.450  -6.099  0.00-21.00           H  
ATOM   3836 HH22 ARG   251     -14.561 -25.002  -7.409  0.00-21.00           H  
ATOM   3837  C   ARG   251     -17.768 -29.981 -13.502  0.00-21.00           C  
ATOM   3838  O   ARG   251     -17.709 -31.084 -12.955  0.00-21.00           O  
ATOM   3839  N   VAL   252     -18.566 -29.824 -14.571  0.00-21.00           N  
ATOM   3840  H   VAL   252     -18.499 -28.880 -14.945  0.00-21.00           H  
ATOM   3841  CA  VAL   252     -19.284 -30.793 -15.382  0.00-21.00           C  
ATOM   3842  HA  VAL   252     -19.934 -31.352 -14.681  0.00-21.00           H  
ATOM   3843  CB  VAL   252     -20.076 -30.071 -16.499  0.00-21.00           C  
ATOM   3844  HB  VAL   252     -19.402 -29.472 -17.144  0.00-21.00           H  
ATOM   3845  CG1 VAL   252     -20.671 -31.078 -17.454  0.00-21.00           C  
ATOM   3846 HG11 VAL   252     -19.926 -31.703 -17.928  0.00-21.00           H  
ATOM   3847 HG12 VAL   252     -21.085 -30.429 -18.323  0.00-21.00           H  
ATOM   3848 HG13 VAL   252     -21.448 -31.682 -16.985  0.00-21.00           H  
ATOM   3849  CG2 VAL   252     -21.171 -29.152 -16.003  0.00-21.00           C  
ATOM   3850 HG21 VAL   252     -22.027 -29.816 -15.685  0.00-21.00           H  
ATOM   3851 HG22 VAL   252     -20.845 -28.553 -15.104  0.00-21.00           H  
ATOM   3852 HG23 VAL   252     -21.567 -28.460 -16.752  0.00-21.00           H  
ATOM   3853  C   VAL   252     -18.355 -31.956 -15.838  0.00-21.00           C  
ATOM   3854  O   VAL   252     -18.812 -33.055 -15.599  0.00-21.00           O  
ATOM   3855  N   GLN   253     -17.218 -31.677 -16.470  0.00-21.00           N  
ATOM   3856  H   GLN   253     -17.012 -30.750 -16.632  0.00-21.00           H  
ATOM   3857  CA  GLN   253     -16.462 -32.630 -17.191  0.00-21.00           C  
ATOM   3858  HA  GLN   253     -17.068 -33.352 -17.684  0.00-21.00           H  
ATOM   3859  CB  GLN   253     -15.866 -31.831 -18.366  0.00-21.00           C  
ATOM   3860  HB2 GLN   253     -15.169 -31.069 -17.940  0.00-21.00           H  
ATOM   3861  HB3 GLN   253     -15.193 -32.415 -18.947  0.00-21.00           H  
ATOM   3862  CG  GLN   253     -17.048 -31.272 -19.234  0.00-21.00           C  
ATOM   3863  HG2 GLN   253     -17.724 -32.090 -19.296  0.00-21.00           H  
ATOM   3864  HG3 GLN   253     -17.541 -30.458 -18.724  0.00-21.00           H  
ATOM   3865  CD  GLN   253     -16.703 -30.649 -20.466  0.00-21.00           C  
ATOM   3866  OE1 GLN   253     -15.629 -30.619 -21.007  0.00-21.00           O  
ATOM   3867  NE2 GLN   253     -17.722 -30.180 -21.177  0.00-21.00           N  
ATOM   3868 HE21 GLN   253     -18.684 -30.471 -20.913  0.00-21.00           H  
ATOM   3869 HE22 GLN   253     -17.522 -29.732 -22.105  0.00-21.00           H  
ATOM   3870  C   GLN   253     -15.384 -33.303 -16.433  0.00-21.00           C  
ATOM   3871  O   GLN   253     -14.590 -34.116 -16.960  0.00-21.00           O  
ATOM   3872  N   ARG   254     -15.361 -33.141 -15.110  0.00-21.00           N  
ATOM   3873  H   ARG   254     -15.975 -32.462 -14.690  0.00-21.00           H  
ATOM   3874  CA  ARG   254     -14.475 -33.847 -14.180  0.00-21.00           C  
ATOM   3875  HA  ARG   254     -14.351 -34.842 -14.603  0.00-21.00           H  
ATOM   3876  CB  ARG   254     -13.051 -33.165 -14.105  0.00-21.00           C  
ATOM   3877  HB2 ARG   254     -13.088 -32.085 -13.922  0.00-21.00           H  
ATOM   3878  HB3 ARG   254     -12.562 -33.413 -14.995  0.00-21.00           H  
ATOM   3879  CG  ARG   254     -12.107 -33.781 -13.022  0.00-21.00           C  
ATOM   3880  HG2 ARG   254     -12.372 -33.333 -12.067  0.00-21.00           H  
ATOM   3881  HG3 ARG   254     -12.283 -34.857 -12.865  0.00-21.00           H  
ATOM   3882  CD  ARG   254     -10.656 -33.544 -13.447  0.00-21.00           C  
ATOM   3883  HD2 ARG   254     -10.495 -33.982 -14.435  0.00-21.00           H  
ATOM   3884  HD3 ARG   254     -10.506 -32.434 -13.617  0.00-21.00           H  
ATOM   3885  NE  ARG   254      -9.746 -34.097 -12.467  0.00-21.00           N  
ATOM   3886  HE  ARG   254      -9.177 -33.311 -12.111  0.00-21.00           H  
ATOM   3887  CZ  ARG   254      -9.274 -35.296 -12.210  0.00-21.00           C  
ATOM   3888  NH1 ARG   254      -9.626 -36.389 -12.885  0.00-21.00           N  
ATOM   3889 HH11 ARG   254      -9.337 -37.276 -12.461  0.00-21.00           H  
ATOM   3890 HH12 ARG   254     -10.211 -36.463 -13.730  0.00-21.00           H  
ATOM   3891  NH2 ARG   254      -8.416 -35.416 -11.197  0.00-21.00           N  
ATOM   3892 HH21 ARG   254      -8.331 -36.262 -10.675  0.00-21.00           H  
ATOM   3893 HH22 ARG   254      -8.138 -34.560 -10.712  0.00-21.00           H  
ATOM   3894  C   ARG   254     -15.032 -34.248 -12.784  0.00-21.00           C  
ATOM   3895  O   ARG   254     -15.530 -35.376 -12.679  0.00-21.00           O  
ATOM   3896  N   ASN   255     -15.149 -33.243 -11.930  0.00-21.00           N  
ATOM   3897  H   ASN   255     -14.826 -32.340 -12.210  0.00-21.00           H  
ATOM   3898  CA  ASN   255     -15.873 -33.300 -10.656  0.00-21.00           C  
ATOM   3899  HA  ASN   255     -16.759 -33.890 -10.858  0.00-21.00           H  
ATOM   3900  CB  ASN   255     -15.124 -34.062  -9.551  0.00-21.00           C  
ATOM   3901  HB2 ASN   255     -14.198 -33.591  -9.279  0.00-21.00           H  
ATOM   3902  HB3 ASN   255     -14.789 -35.020  -9.970  0.00-21.00           H  
ATOM   3903  CG  ASN   255     -15.923 -34.575  -8.308  0.00-21.00           C  
ATOM   3904  OD1 ASN   255     -16.561 -33.769  -7.654  0.00-21.00           O  
ATOM   3905  ND2 ASN   255     -15.862 -35.861  -7.996  0.00-21.00           N  
ATOM   3906 HD21 ASN   255     -15.457 -36.430  -8.743  0.00-21.00           H  
ATOM   3907 HD22 ASN   255     -16.404 -36.340  -7.276  0.00-21.00           H  
ATOM   3908  C   ASN   255     -16.331 -31.873 -10.217  0.00-21.00           C  
ATOM   3909  O   ASN   255     -15.656 -30.928 -10.599  0.00-21.00           O  
ATOM   3910  N   GLY   256     -17.526 -31.708  -9.592  0.00-21.00           N  
ATOM   3911  H   GLY   256     -18.114 -32.528  -9.394  0.00-21.00           H  
ATOM   3912  CA  GLY   256     -18.132 -30.463  -9.051  0.00-21.00           C  
ATOM   3913  HA2 GLY   256     -18.622 -29.907  -9.851  0.00-21.00           H  
ATOM   3914  HA3 GLY   256     -19.053 -30.740  -8.546  0.00-21.00           H  
ATOM   3915  C   GLY   256     -17.285 -29.608  -8.164  0.00-21.00           C  
ATOM   3916  O   GLY   256     -17.582 -28.383  -8.026  0.00-21.00           O  
ATOM   3917  N   ILE   257     -16.201 -30.145  -7.598  0.00-21.00           N  
ATOM   3918  H   ILE   257     -16.048 -31.144  -7.585  0.00-21.00           H  
ATOM   3919  CA  ILE   257     -15.288 -29.534  -6.697  0.00-21.00           C  
ATOM   3920  HA  ILE   257     -15.701 -28.736  -6.168  0.00-21.00           H  
ATOM   3921  CB  ILE   257     -14.692 -30.584  -5.720  0.00-21.00           C  
ATOM   3922  HB  ILE   257     -14.000 -30.017  -5.074  0.00-21.00           H  
ATOM   3923  CG2 ILE   257     -15.746 -31.051  -4.740  0.00-21.00           C  
ATOM   3924 HG21 ILE   257     -16.011 -30.201  -4.115  0.00-21.00           H  
ATOM   3925 HG22 ILE   257     -15.275 -31.894  -4.166  0.00-21.00           H  
ATOM   3926 HG23 ILE   257     -16.642 -31.475  -5.267  0.00-21.00           H  
ATOM   3927  CG1 ILE   257     -13.947 -31.823  -6.369  0.00-21.00           C  
ATOM   3928 HG12 ILE   257     -13.770 -31.710  -7.424  0.00-21.00           H  
ATOM   3929 HG13 ILE   257     -14.449 -32.758  -6.344  0.00-21.00           H  
ATOM   3930  CD1 ILE   257     -12.658 -32.076  -5.674  0.00-21.00           C  
ATOM   3931 HD11 ILE   257     -12.020 -31.177  -5.574  0.00-21.00           H  
ATOM   3932 HD12 ILE   257     -12.768 -32.407  -4.669  0.00-21.00           H  
ATOM   3933 HD13 ILE   257     -12.207 -33.028  -6.125  0.00-21.00           H  
ATOM   3934  C   ILE   257     -14.136 -28.940  -7.514  0.00-21.00           C  
ATOM   3935  O   ILE   257     -13.177 -28.591  -6.823  0.00-21.00           O  
ATOM   3936  N   MET   258     -14.155 -28.897  -8.850  0.00-21.00           N  
ATOM   3937  H   MET   258     -14.837 -29.503  -9.247  0.00-21.00           H  
ATOM   3938  CA  MET   258     -12.985 -28.348  -9.667  0.00-21.00           C  
ATOM   3939  HA  MET   258     -12.077 -28.905  -9.405  0.00-21.00           H  
ATOM   3940  CB  MET   258     -13.057 -28.422 -11.215  0.00-21.00           C  
ATOM   3941  HB2 MET   258     -14.084 -28.069 -11.578  0.00-21.00           H  
ATOM   3942  HB3 MET   258     -12.377 -27.764 -11.670  0.00-21.00           H  
ATOM   3943  CG  MET   258     -12.618 -29.794 -11.670  0.00-21.00           C  
ATOM   3944  HG2 MET   258     -12.711 -30.582 -10.873  0.00-21.00           H  
ATOM   3945  HG3 MET   258     -13.231 -30.127 -12.571  0.00-21.00           H  
ATOM   3946  SD  MET   258     -10.888 -29.941 -12.055  0.00-21.00           S  
ATOM   3947  CE  MET   258     -10.759 -28.939 -13.550  0.00-21.00           C  
ATOM   3948  HE1 MET   258     -11.490 -29.278 -14.273  0.00-21.00           H  
ATOM   3949  HE2 MET   258     -11.014 -27.947 -13.355  0.00-21.00           H  
ATOM   3950  HE3 MET   258      -9.752 -28.913 -13.859  0.00-21.00           H  
ATOM   3951  C   MET   258     -12.800 -26.843  -9.301  0.00-21.00           C  
ATOM   3952  O   MET   258     -13.777 -26.113  -9.333  0.00-21.00           O  
ATOM   3953  N   VAL   259     -11.551 -26.440  -8.940  0.00-21.00           N  
ATOM   3954  H   VAL   259     -10.777 -27.116  -8.920  0.00-21.00           H  
ATOM   3955  CA  VAL   259     -11.188 -25.145  -8.321  0.00-21.00           C  
ATOM   3956  HA  VAL   259     -10.183 -25.058  -8.579  0.00-21.00           H  
ATOM   3957  CB  VAL   259     -11.919 -23.917  -9.037  0.00-21.00           C  
ATOM   3958  HB  VAL   259     -12.978 -23.743  -8.628  0.00-21.00           H  
ATOM   3959  CG1 VAL   259     -11.284 -22.550  -8.640  0.00-21.00           C  
ATOM   3960 HG11 VAL   259     -10.326 -22.385  -8.998  0.00-21.00           H  
ATOM   3961 HG12 VAL   259     -11.876 -21.763  -9.111  0.00-21.00           H  
ATOM   3962 HG13 VAL   259     -11.419 -22.394  -7.561  0.00-21.00           H  
ATOM   3963  CG2 VAL   259     -11.923 -23.963 -10.592  0.00-21.00           C  
ATOM   3964 HG21 VAL   259     -12.262 -24.894 -10.993  0.00-21.00           H  
ATOM   3965 HG22 VAL   259     -10.881 -23.897 -10.873  0.00-21.00           H  
ATOM   3966 HG23 VAL   259     -12.602 -23.228 -11.014  0.00-21.00           H  
ATOM   3967  C   VAL   259     -11.562 -25.235  -6.830  0.00-21.00           C  
ATOM   3968  O   VAL   259     -12.793 -25.458  -6.505  0.00-21.00           O  
ATOM   3969  N   GLN   260     -10.540 -25.059  -5.920  0.00-21.00           N  
ATOM   3970  H   GLN   260      -9.650 -24.688  -6.306  0.00-21.00           H  
ATOM   3971  CA  GLN   260     -10.702 -25.323  -4.497  0.00-21.00           C  
ATOM   3972  HA  GLN   260     -11.554 -25.911  -4.424  0.00-21.00           H  
ATOM   3973  CB  GLN   260      -9.496 -26.176  -4.107  0.00-21.00           C  
ATOM   3974  HB2 GLN   260      -8.533 -25.697  -4.281  0.00-21.00           H  
ATOM   3975  HB3 GLN   260      -9.500 -26.163  -2.981  0.00-21.00           H  
ATOM   3976  CG  GLN   260      -9.468 -27.650  -4.644  0.00-21.00           C  
ATOM   3977  HG2 GLN   260      -9.750 -27.599  -5.690  0.00-21.00           H  
ATOM   3978  HG3 GLN   260      -8.517 -28.120  -4.601  0.00-21.00           H  
ATOM   3979  CD  GLN   260     -10.368 -28.520  -3.770  0.00-21.00           C  
ATOM   3980  OE1 GLN   260     -10.064 -28.921  -2.633  0.00-21.00           O  
ATOM   3981  NE2 GLN   260     -11.549 -28.895  -4.309  0.00-21.00           N  
ATOM   3982 HE21 GLN   260     -11.769 -28.690  -5.290  0.00-21.00           H  
ATOM   3983 HE22 GLN   260     -12.098 -29.586  -3.796  0.00-21.00           H  
ATOM   3984  C   GLN   260     -11.065 -24.001  -3.837  0.00-21.00           C  
ATOM   3985  O   GLN   260     -12.296 -23.763  -3.762  0.00-21.00           O  
ATOM   3986  N   LYS   261     -10.079 -23.291  -3.273  0.00-21.00           N  
ATOM   3987  H   LYS   261      -9.118 -23.501  -3.540  0.00-21.00           H  
ATOM   3988  CA  LYS   261     -10.425 -22.258  -2.228  0.00-21.00           C  
ATOM   3989  HA  LYS   261     -11.419 -22.501  -1.714  0.00-21.00           H  
ATOM   3990  CB  LYS   261      -9.282 -22.261  -1.213  0.00-21.00           C  
ATOM   3991  HB2 LYS   261      -9.463 -21.475  -0.498  0.00-21.00           H  
ATOM   3992  HB3 LYS   261      -8.383 -21.896  -1.706  0.00-21.00           H  
ATOM   3993  CG  LYS   261      -9.122 -23.532  -0.287  0.00-21.00           C  
ATOM   3994  HG2 LYS   261      -8.858 -24.327  -0.953  0.00-21.00           H  
ATOM   3995  HG3 LYS   261     -10.085 -23.894   0.068  0.00-21.00           H  
ATOM   3996  CD  LYS   261      -8.108 -23.331   0.838  0.00-21.00           C  
ATOM   3997  HD2 LYS   261      -7.541 -24.341   0.937  0.00-21.00           H  
ATOM   3998  HD3 LYS   261      -7.381 -22.682   0.373  0.00-21.00           H  
ATOM   3999  CE  LYS   261      -8.617 -22.792   2.110  0.00-21.00           C  
ATOM   4000  HE2 LYS   261      -9.030 -23.500   2.866  0.00-21.00           H  
ATOM   4001  HE3 LYS   261      -9.319 -22.013   1.925  0.00-21.00           H  
ATOM   4002  NZ  LYS   261      -7.478 -22.145   2.678  0.00-21.00           N  
ATOM   4003  HZ1 LYS   261      -7.410 -21.229   2.217  0.00-21.00           H  
ATOM   4004  HZ2 LYS   261      -6.627 -22.695   2.655  0.00-21.00           H  
ATOM   4005  HZ3 LYS   261      -7.738 -21.854   3.590  0.00-21.00           H  
ATOM   4006  C   LYS   261     -10.662 -20.831  -2.869  0.00-21.00           C  
ATOM   4007  O   LYS   261     -10.481 -20.690  -4.110  0.00-21.00           O  
ATOM   4008  N   ASP   262     -11.130 -19.883  -2.032  0.00-21.00           N  
ATOM   4009  H   ASP   262     -11.099 -20.018  -1.040  0.00-21.00           H  
ATOM   4010  CA  ASP   262     -11.652 -18.620  -2.544  0.00-21.00           C  
ATOM   4011  HA  ASP   262     -12.441 -18.781  -3.255  0.00-21.00           H  
ATOM   4012  CB  ASP   262     -12.387 -17.885  -1.493  0.00-21.00           C  
ATOM   4013  HB2 ASP   262     -13.247 -18.471  -1.077  0.00-21.00           H  
ATOM   4014  HB3 ASP   262     -11.719 -17.506  -0.744  0.00-21.00           H  
ATOM   4015  CG  ASP   262     -13.054 -16.643  -2.028  0.00-21.00           C  
ATOM   4016  OD1 ASP   262     -14.029 -16.796  -2.733  0.00-21.00           O  
ATOM   4017  OD2 ASP   262     -12.580 -15.525  -1.798  0.00-21.00           O  
ATOM   4018  C   ASP   262     -10.432 -17.760  -3.087  0.00-21.00           C  
ATOM   4019  O   ASP   262     -10.519 -17.254  -4.208  0.00-21.00           O  
ATOM   4020  N   GLU   263      -9.319 -17.770  -2.318  0.00-21.00           N  
ATOM   4021  H   GLU   263      -9.360 -18.321  -1.479  0.00-21.00           H  
ATOM   4022  CA  GLU   263      -7.963 -17.391  -2.680  0.00-21.00           C  
ATOM   4023  HA  GLU   263      -7.944 -16.316  -2.851  0.00-21.00           H  
ATOM   4024  CB  GLU   263      -6.984 -17.598  -1.506  0.00-21.00           C  
ATOM   4025  HB2 GLU   263      -5.982 -17.242  -1.712  0.00-21.00           H  
ATOM   4026  HB3 GLU   263      -7.410 -16.986  -0.795  0.00-21.00           H  
ATOM   4027  CG  GLU   263      -6.925 -19.022  -0.921  0.00-21.00           C  
ATOM   4028  HG2 GLU   263      -5.945 -19.113  -0.526  0.00-21.00           H  
ATOM   4029  HG3 GLU   263      -6.957 -19.797  -1.730  0.00-21.00           H  
ATOM   4030  CD  GLU   263      -7.905 -19.318   0.179  0.00-21.00           C  
ATOM   4031  OE1 GLU   263      -7.504 -19.880   1.231  0.00-21.00           O  
ATOM   4032  OE2 GLU   263      -9.058 -18.877   0.103  0.00-21.00           O  
ATOM   4033  C   GLU   263      -7.395 -17.822  -4.054  0.00-21.00           C  
ATOM   4034  O   GLU   263      -6.816 -17.009  -4.755  0.00-21.00           O  
ATOM   4035  N   GLN   264      -7.659 -19.106  -4.409  0.00-21.00           N  
ATOM   4036  H   GLN   264      -8.343 -19.514  -3.770  0.00-21.00           H  
ATOM   4037  CA  GLN   264      -7.389 -19.659  -5.777  0.00-21.00           C  
ATOM   4038  HA  GLN   264      -6.353 -19.226  -6.095  0.00-21.00           H  
ATOM   4039  CB  GLN   264      -7.281 -21.154  -5.733  0.00-21.00           C  
ATOM   4040  HB2 GLN   264      -7.245 -21.590  -6.719  0.00-21.00           H  
ATOM   4041  HB3 GLN   264      -8.194 -21.688  -5.316  0.00-21.00           H  
ATOM   4042  CG  GLN   264      -6.058 -21.783  -4.920  0.00-21.00           C  
ATOM   4043  HG2 GLN   264      -5.101 -21.570  -5.369  0.00-21.00           H  
ATOM   4044  HG3 GLN   264      -6.032 -21.310  -3.957  0.00-21.00           H  
ATOM   4045  CD  GLN   264      -6.143 -23.293  -4.735  0.00-21.00           C  
ATOM   4046  OE1 GLN   264      -7.179 -23.854  -4.733  0.00-21.00           O  
ATOM   4047  NE2 GLN   264      -4.952 -23.953  -4.553  0.00-21.00           N  
ATOM   4048 HE21 GLN   264      -4.099 -23.443  -4.634  0.00-21.00           H  
ATOM   4049 HE22 GLN   264      -4.960 -24.926  -4.316  0.00-21.00           H  
ATOM   4050  C   GLN   264      -8.403 -19.248  -6.867  0.00-21.00           C  
ATOM   4051  O   GLN   264      -8.030 -18.922  -7.973  0.00-21.00           O  
ATOM   4052  N   LEU   265      -9.712 -19.345  -6.488  0.00-21.00           N  
ATOM   4053  H   LEU   265      -9.941 -19.629  -5.529  0.00-21.00           H  
ATOM   4054  CA  LEU   265     -10.810 -18.835  -7.371  0.00-21.00           C  
ATOM   4055  HA  LEU   265     -10.683 -19.344  -8.273  0.00-21.00           H  
ATOM   4056  CB  LEU   265     -12.241 -19.156  -6.811  0.00-21.00           C  
ATOM   4057  HB2 LEU   265     -12.296 -20.267  -6.669  0.00-21.00           H  
ATOM   4058  HB3 LEU   265     -12.191 -18.756  -5.798  0.00-21.00           H  
ATOM   4059  CG  LEU   265     -13.484 -18.523  -7.535  0.00-21.00           C  
ATOM   4060  HG  LEU   265     -13.292 -17.427  -7.558  0.00-21.00           H  
ATOM   4061  CD1 LEU   265     -13.664 -19.044  -8.946  0.00-21.00           C  
ATOM   4062 HD11 LEU   265     -13.006 -18.525  -9.614  0.00-21.00           H  
ATOM   4063 HD12 LEU   265     -14.639 -18.832  -9.370  0.00-21.00           H  
ATOM   4064 HD13 LEU   265     -13.549 -20.139  -9.126  0.00-21.00           H  
ATOM   4065  CD2 LEU   265     -14.733 -18.699  -6.700  0.00-21.00           C  
ATOM   4066 HD21 LEU   265     -14.867 -19.773  -6.384  0.00-21.00           H  
ATOM   4067 HD22 LEU   265     -14.574 -18.196  -5.751  0.00-21.00           H  
ATOM   4068 HD23 LEU   265     -15.688 -18.277  -6.953  0.00-21.00           H  
ATOM   4069  C   LEU   265     -10.636 -17.376  -7.774  0.00-21.00           C  
ATOM   4070  O   LEU   265     -11.016 -17.055  -8.868  0.00-21.00           O  
ATOM   4071  N   ASP   266     -10.092 -16.543  -6.897  0.00-21.00           N  
ATOM   4072  H   ASP   266      -9.947 -16.841  -5.895  0.00-21.00           H  
ATOM   4073  CA  ASP   266      -9.818 -15.124  -7.197  0.00-21.00           C  
ATOM   4074  HA  ASP   266     -10.778 -14.705  -7.552  0.00-21.00           H  
ATOM   4075  CB  ASP   266      -9.425 -14.503  -5.824  0.00-21.00           C  
ATOM   4076  HB2 ASP   266     -10.125 -14.621  -5.002  0.00-21.00           H  
ATOM   4077  HB3 ASP   266      -8.465 -14.820  -5.422  0.00-21.00           H  
ATOM   4078  CG  ASP   266      -9.407 -12.911  -5.827  0.00-21.00           C  
ATOM   4079  OD1 ASP   266     -10.311 -12.252  -6.367  0.00-21.00           O  
ATOM   4080  OD2 ASP   266      -8.516 -12.270  -5.303  0.00-21.00           O  
ATOM   4081  C   ASP   266      -8.695 -14.929  -8.268  0.00-21.00           C  
ATOM   4082  O   ASP   266      -8.867 -13.924  -8.965  0.00-21.00           O  
ATOM   4083  N   VAL   267      -7.716 -15.868  -8.527  0.00-21.00           N  
ATOM   4084  H   VAL   267      -7.773 -16.719  -7.935  0.00-21.00           H  
ATOM   4085  CA  VAL   267      -6.773 -15.771  -9.573  0.00-21.00           C  
ATOM   4086  HA  VAL   267      -6.474 -14.758  -9.519  0.00-21.00           H  
ATOM   4087  CB  VAL   267      -5.558 -16.813  -9.452  0.00-21.00           C  
ATOM   4088  HB  VAL   267      -6.029 -17.792  -9.402  0.00-21.00           H  
ATOM   4089  CG1 VAL   267      -4.526 -16.647 -10.611  0.00-21.00           C  
ATOM   4090 HG11 VAL   267      -4.979 -16.458 -11.574  0.00-21.00           H  
ATOM   4091 HG12 VAL   267      -4.047 -15.775 -10.289  0.00-21.00           H  
ATOM   4092 HG13 VAL   267      -3.755 -17.407 -10.715  0.00-21.00           H  
ATOM   4093  CG2 VAL   267      -4.964 -16.611  -8.049  0.00-21.00           C  
ATOM   4094 HG21 VAL   267      -5.630 -16.676  -7.190  0.00-21.00           H  
ATOM   4095 HG22 VAL   267      -4.268 -17.376  -8.027  0.00-21.00           H  
ATOM   4096 HG23 VAL   267      -4.295 -15.697  -7.983  0.00-21.00           H  
ATOM   4097  C   VAL   267      -7.585 -15.860 -10.853  0.00-21.00           C  
ATOM   4098  O   VAL   267      -7.402 -15.175 -11.861  0.00-21.00           O  
ATOM   4099  N   LEU   268      -8.605 -16.754 -10.814  0.00-21.00           N  
ATOM   4100  H   LEU   268      -8.826 -17.220  -9.937  0.00-21.00           H  
ATOM   4101  CA  LEU   268      -9.520 -17.060 -11.948  0.00-21.00           C  
ATOM   4102  HA  LEU   268      -8.779 -17.312 -12.786  0.00-21.00           H  
ATOM   4103  CB  LEU   268     -10.194 -18.444 -11.669  0.00-21.00           C  
ATOM   4104  HB2 LEU   268     -11.271 -18.329 -11.391  0.00-21.00           H  
ATOM   4105  HB3 LEU   268      -9.770 -18.929 -10.754  0.00-21.00           H  
ATOM   4106  CG  LEU   268     -10.137 -19.579 -12.790  0.00-21.00           C  
ATOM   4107  HG  LEU   268      -9.176 -19.694 -13.255  0.00-21.00           H  
ATOM   4108  CD1 LEU   268     -10.273 -20.993 -12.272  0.00-21.00           C  
ATOM   4109 HD11 LEU   268     -10.001 -21.676 -13.048  0.00-21.00           H  
ATOM   4110 HD12 LEU   268     -11.304 -21.130 -11.819  0.00-21.00           H  
ATOM   4111 HD13 LEU   268      -9.638 -21.076 -11.369  0.00-21.00           H  
ATOM   4112  CD2 LEU   268     -11.034 -19.375 -13.985  0.00-21.00           C  
ATOM   4113 HD21 LEU   268     -10.772 -20.006 -14.827  0.00-21.00           H  
ATOM   4114 HD22 LEU   268     -11.129 -18.335 -14.332  0.00-21.00           H  
ATOM   4115 HD23 LEU   268     -12.134 -19.568 -13.791  0.00-21.00           H  
ATOM   4116  C   LEU   268     -10.502 -15.961 -12.364  0.00-21.00           C  
ATOM   4117  O   LEU   268     -11.042 -15.947 -13.448  0.00-21.00           O  
ATOM   4118  N   ILE   269     -10.848 -15.075 -11.455  0.00-21.00           N  
ATOM   4119  H   ILE   269     -10.504 -15.192 -10.583  0.00-21.00           H  
ATOM   4120  CA  ILE   269     -11.553 -13.790 -11.682  0.00-21.00           C  
ATOM   4121  HA  ILE   269     -12.313 -13.868 -12.445  0.00-21.00           H  
ATOM   4122  CB  ILE   269     -12.267 -13.462 -10.345  0.00-21.00           C  
ATOM   4123  HB  ILE   269     -11.425 -13.380  -9.692  0.00-21.00           H  
ATOM   4124  CG2 ILE   269     -12.909 -12.041 -10.375  0.00-21.00           C  
ATOM   4125 HG21 ILE   269     -12.393 -11.281 -11.032  0.00-21.00           H  
ATOM   4126 HG22 ILE   269     -12.894 -11.568  -9.433  0.00-21.00           H  
ATOM   4127 HG23 ILE   269     -13.948 -12.087 -10.680  0.00-21.00           H  
ATOM   4128  CG1 ILE   269     -13.164 -14.585  -9.757  0.00-21.00           C  
ATOM   4129 HG12 ILE   269     -14.030 -14.829 -10.423  0.00-21.00           H  
ATOM   4130 HG13 ILE   269     -12.657 -15.603  -9.571  0.00-21.00           H  
ATOM   4131  CD1 ILE   269     -13.899 -14.179  -8.507  0.00-21.00           C  
ATOM   4132 HD11 ILE   269     -14.379 -14.998  -8.108  0.00-21.00           H  
ATOM   4133 HD12 ILE   269     -14.581 -13.354  -8.837  0.00-21.00           H  
ATOM   4134 HD13 ILE   269     -13.129 -13.739  -7.814  0.00-21.00           H  
ATOM   4135  C   ILE   269     -10.556 -12.788 -12.228  0.00-21.00           C  
ATOM   4136  O   ILE   269     -10.892 -12.033 -13.132  0.00-21.00           O  
ATOM   4137  N   LYN   270      -9.377 -12.587 -11.642  0.00-21.00           N  
ATOM   4138  H   LYN   270      -9.073 -13.175 -10.854  0.00-21.00           H  
ATOM   4139  CA  LYN   270      -8.504 -11.484 -11.904  0.00-21.00           C  
ATOM   4140  HA  LYN   270      -9.069 -10.580 -11.840  0.00-21.00           H  
ATOM   4141  CB  LYN   270      -7.399 -11.400 -10.811  0.00-21.00           C  
ATOM   4142  HB2 LYN   270      -6.784 -12.297 -10.708  0.00-21.00           H  
ATOM   4143  HB3 LYN   270      -7.849 -11.398  -9.810  0.00-21.00           H  
ATOM   4144  CG  LYN   270      -6.326 -10.195 -10.944  0.00-21.00           C  
ATOM   4145  HG2 LYN   270      -6.779  -9.221 -10.822  0.00-21.00           H  
ATOM   4146  HG3 LYN   270      -5.777 -10.197 -11.881  0.00-21.00           H  
ATOM   4147  CD  LYN   270      -5.252 -10.356  -9.934  0.00-21.00           C  
ATOM   4148  HD2 LYN   270      -5.601 -10.548  -8.898  0.00-21.00           H  
ATOM   4149  HD3 LYN   270      -4.850 -11.324 -10.088  0.00-21.00           H  
ATOM   4150  CE  LYN   270      -4.163  -9.297 -10.054  0.00-21.00           C  
ATOM   4151  HE2 LYN   270      -4.491  -8.291  -9.829  0.00-21.00           H  
ATOM   4152  HE3 LYN   270      -3.817  -9.280 -11.077  0.00-21.00           H  
ATOM   4153  NZ  LYN   270      -3.192  -9.866  -9.182  0.00-21.00           N  
ATOM   4154  HZ1 LYN   270      -2.544 -10.450  -9.710  0.00-21.00           H  
ATOM   4155  HZ2 LYN   270      -2.432  -9.241  -8.869  0.00-21.00           H  
ATOM   4156  C   LYN   270      -8.024 -11.487 -13.331  0.00-21.00           C  
ATOM   4157  O   LYN   270      -7.845 -10.459 -13.905  0.00-21.00           O  
ATOM   4158  N   LEU   271      -7.729 -12.680 -13.835  0.00-21.00           N  
ATOM   4159  H   LEU   271      -7.497 -13.483 -13.243  0.00-21.00           H  
ATOM   4160  CA  LEU   271      -7.349 -12.824 -15.247  0.00-21.00           C  
ATOM   4161  HA  LEU   271      -6.591 -12.051 -15.361  0.00-21.00           H  
ATOM   4162  CB  LEU   271      -6.757 -14.180 -15.642  0.00-21.00           C  
ATOM   4163  HB2 LEU   271      -6.614 -14.245 -16.709  0.00-21.00           H  
ATOM   4164  HB3 LEU   271      -7.377 -15.020 -15.225  0.00-21.00           H  
ATOM   4165  CG  LEU   271      -5.382 -14.458 -14.969  0.00-21.00           C  
ATOM   4166  HG  LEU   271      -5.318 -14.229 -13.929  0.00-21.00           H  
ATOM   4167  CD1 LEU   271      -4.933 -15.953 -15.127  0.00-21.00           C  
ATOM   4168 HD11 LEU   271      -5.093 -16.291 -16.108  0.00-21.00           H  
ATOM   4169 HD12 LEU   271      -3.915 -16.098 -14.965  0.00-21.00           H  
ATOM   4170 HD13 LEU   271      -5.378 -16.488 -14.344  0.00-21.00           H  
ATOM   4171  CD2 LEU   271      -4.215 -13.461 -15.479  0.00-21.00           C  
ATOM   4172 HD21 LEU   271      -4.336 -12.505 -14.951  0.00-21.00           H  
ATOM   4173 HD22 LEU   271      -4.272 -13.285 -16.548  0.00-21.00           H  
ATOM   4174 HD23 LEU   271      -3.252 -13.735 -15.139  0.00-21.00           H  
ATOM   4175  C   LEU   271      -8.448 -12.324 -16.200  0.00-21.00           C  
ATOM   4176  O   LEU   271      -8.126 -11.873 -17.320  0.00-21.00           O  
ATOM   4177  N   ALA   272      -9.703 -12.536 -15.862  0.00-21.00           N  
ATOM   4178  H   ALA   272      -9.965 -12.794 -14.912  0.00-21.00           H  
ATOM   4179  CA  ALA   272     -10.802 -12.197 -16.714  0.00-21.00           C  
ATOM   4180  HA  ALA   272     -10.705 -12.486 -17.801  0.00-21.00           H  
ATOM   4181  CB  ALA   272     -12.039 -12.857 -16.149  0.00-21.00           C  
ATOM   4182  HB1 ALA   272     -12.531 -13.432 -16.903  0.00-21.00           H  
ATOM   4183  HB2 ALA   272     -11.785 -13.524 -15.281  0.00-21.00           H  
ATOM   4184  HB3 ALA   272     -12.828 -12.162 -15.863  0.00-21.00           H  
ATOM   4185  C   ALA   272     -10.959 -10.679 -16.629  0.00-21.00           C  
ATOM   4186  O   ALA   272     -11.275 -10.069 -17.667  0.00-21.00           O  
ATOM   4187  N   GLH   273     -10.905 -10.102 -15.421  0.00-21.00           N  
ATOM   4188  H   GLH   273     -10.912 -10.629 -14.578  0.00-21.00           H  
ATOM   4189  CA  GLH   273     -11.017  -8.645 -15.294  0.00-21.00           C  
ATOM   4190  HA  GLH   273     -12.028  -8.442 -15.667  0.00-21.00           H  
ATOM   4191  CB  GLH   273     -11.045  -8.241 -13.823  0.00-21.00           C  
ATOM   4192  HB2 GLH   273     -11.825  -8.773 -13.233  0.00-21.00           H  
ATOM   4193  HB3 GLH   273     -10.078  -8.612 -13.392  0.00-21.00           H  
ATOM   4194  CG  GLH   273     -11.049  -6.729 -13.652  0.00-21.00           C  
ATOM   4195  HG2 GLH   273     -11.696  -6.224 -14.347  0.00-21.00           H  
ATOM   4196  HG3 GLH   273     -10.043  -6.296 -13.801  0.00-21.00           H  
ATOM   4197  CD  GLH   273     -11.424  -6.275 -12.244  0.00-21.00           C  
ATOM   4198  OE1 GLH   273     -11.166  -7.095 -11.183  0.00-21.00           O  
ATOM   4199  OE2 GLH   273     -11.954  -5.163 -12.100  0.00-21.00           O  
ATOM   4200  HE1 GLH   273     -10.229  -7.184 -11.139  0.00-21.00           H  
ATOM   4201  C   GLH   273     -10.045  -7.881 -16.188  0.00-21.00           C  
ATOM   4202  O   GLH   273     -10.354  -6.839 -16.763  0.00-21.00           O  
ATOM   4203  N   GLY   274      -8.851  -8.488 -16.203  0.00-21.00           N  
ATOM   4204  H   GLY   274      -8.546  -9.129 -15.529  0.00-21.00           H  
ATOM   4205  CA  GLY   274      -7.801  -7.860 -16.973  0.00-21.00           C  
ATOM   4206  HA2 GLY   274      -6.875  -8.403 -16.741  0.00-21.00           H  
ATOM   4207  HA3 GLY   274      -7.683  -6.889 -16.654  0.00-21.00           H  
ATOM   4208  C   GLY   274      -8.102  -7.843 -18.476  0.00-21.00           C  
ATOM   4209  O   GLY   274      -7.643  -6.962 -19.198  0.00-21.00           O  
ATOM   4210  N   GLN   275      -8.956  -8.784 -18.907  0.00-21.00           N  
ATOM   4211  H   GLN   275      -9.439  -9.356 -18.216  0.00-21.00           H  
ATOM   4212  CA  GLN   275      -9.277  -8.871 -20.313  0.00-21.00           C  
ATOM   4213  HA  GLN   275      -8.514  -8.391 -20.923  0.00-21.00           H  
ATOM   4214  CB  GLN   275      -9.328 -10.361 -20.741  0.00-21.00           C  
ATOM   4215  HB2 GLN   275      -9.603 -10.488 -21.780  0.00-21.00           H  
ATOM   4216  HB3 GLN   275     -10.081 -10.846 -20.128  0.00-21.00           H  
ATOM   4217  CG  GLN   275      -8.041 -11.112 -20.478  0.00-21.00           C  
ATOM   4218  HG2 GLN   275      -7.183 -10.532 -20.875  0.00-21.00           H  
ATOM   4219  HG3 GLN   275      -7.892 -11.250 -19.439  0.00-21.00           H  
ATOM   4220  CD  GLN   275      -8.163 -12.510 -21.126  0.00-21.00           C  
ATOM   4221  OE1 GLN   275      -9.168 -13.175 -20.937  0.00-21.00           O  
ATOM   4222  NE2 GLN   275      -7.057 -12.903 -21.755  0.00-21.00           N  
ATOM   4223 HE21 GLN   275      -6.617 -13.730 -21.452  0.00-21.00           H  
ATOM   4224 HE22 GLN   275      -6.551 -12.272 -22.393  0.00-21.00           H  
ATOM   4225  C   GLN   275     -10.660  -8.324 -20.586  0.00-21.00           C  
ATOM   4226  O   GLN   275     -10.997  -8.227 -21.782  0.00-21.00           O  
ATOM   4227  N   GLY   276     -11.399  -7.896 -19.566  0.00-21.00           N  
ATOM   4228  H   GLY   276     -11.021  -7.919 -18.652  0.00-21.00           H  
ATOM   4229  CA  GLY   276     -12.704  -7.302 -19.749  0.00-21.00           C  
ATOM   4230  HA2 GLY   276     -12.680  -6.556 -20.616  0.00-21.00           H  
ATOM   4231  HA3 GLY   276     -13.034  -6.808 -18.843  0.00-21.00           H  
ATOM   4232  C   GLY   276     -13.691  -8.394 -20.076  0.00-21.00           C  
ATOM   4233  O   GLY   276     -14.740  -8.106 -20.709  0.00-21.00           O  
ATOM   4234  N   ARN   277     -13.384  -9.622 -19.621  0.00-21.00           N  
ATOM   4235  H   ARN   277     -12.752  -9.672 -18.842  0.00-21.00           H  
ATOM   4236  CA  ARN   277     -14.122 -10.848 -19.880  0.00-21.00           C  
ATOM   4237  HA  ARN   277     -14.581 -10.767 -20.824  0.00-21.00           H  
ATOM   4238  CB  ARN   277     -13.127 -12.005 -19.809  0.00-21.00           C  
ATOM   4239  HB2 ARN   277     -12.369 -11.920 -20.534  0.00-21.00           H  
ATOM   4240  HB3 ARN   277     -12.652 -12.043 -18.842  0.00-21.00           H  
ATOM   4241  CG  ARN   277     -13.806 -13.375 -20.036  0.00-21.00           C  
ATOM   4242  HG2 ARN   277     -14.358 -13.459 -20.974  0.00-21.00           H  
ATOM   4243  HG3 ARN   277     -14.601 -13.502 -19.322  0.00-21.00           H  
ATOM   4244  CD  ARN   277     -12.810 -14.585 -19.889  0.00-21.00           C  
ATOM   4245  HD2 ARN   277     -12.205 -14.530 -18.943  0.00-21.00           H  
ATOM   4246  HD3 ARN   277     -13.282 -15.543 -19.835  0.00-21.00           H  
ATOM   4247  NE  ARN   277     -11.808 -14.608 -20.854  0.00-21.00           N  
ATOM   4248  HE  ARN   277     -11.143 -13.801 -20.705  0.00-21.00           H  
ATOM   4249  CZ  ARN   277     -12.004 -14.908 -22.219  0.00-21.00           C  
ATOM   4250  NH1 ARN   277     -13.048 -15.312 -22.706  0.00-21.00           N  
ATOM   4251 HH11 ARN   277     -13.620 -15.794 -22.019  0.00-21.00           H  
ATOM   4252  NH2 ARN   277     -10.771 -14.697 -22.887  0.00-21.00           N  
ATOM   4253 HH21 ARN   277     -10.334 -15.445 -23.392  0.00-21.00           H  
ATOM   4254 HH22 ARN   277     -10.795 -13.959 -23.661  0.00-21.00           H  
ATOM   4255  C   ARN   277     -15.173 -10.874 -18.803  0.00-21.00           C  
ATOM   4256  O   ARN   277     -14.831 -10.626 -17.631  0.00-21.00           O  
ATOM   4257  N   PRO   278     -16.418 -11.208 -19.143  0.00-21.00           N  
ATOM   4258  CD  PRO   278     -16.832 -11.664 -20.482  0.00-21.00           C  
ATOM   4259  HD2 PRO   278     -16.093 -12.318 -20.970  0.00-21.00           H  
ATOM   4260  HD3 PRO   278     -17.033 -10.747 -21.073  0.00-21.00           H  
ATOM   4261  CG  PRO   278     -18.131 -12.494 -20.228  0.00-21.00           C  
ATOM   4262  HG2 PRO   278     -18.753 -12.414 -21.106  0.00-21.00           H  
ATOM   4263  HG3 PRO   278     -17.884 -13.512 -20.018  0.00-21.00           H  
ATOM   4264  CB  PRO   278     -18.709 -11.716 -19.066  0.00-21.00           C  
ATOM   4265  HB2 PRO   278     -19.076 -10.799 -19.370  0.00-21.00           H  
ATOM   4266  HB3 PRO   278     -19.439 -12.304 -18.493  0.00-21.00           H  
ATOM   4267  CA  PRO   278     -17.506 -11.383 -18.205  0.00-21.00           C  
ATOM   4268  HA  PRO   278     -17.594 -10.368 -17.759  0.00-21.00           H  
ATOM   4269  C   PRO   278     -17.293 -12.499 -17.202  0.00-21.00           C  
ATOM   4270  O   PRO   278     -16.804 -13.561 -17.529  0.00-21.00           O  
ATOM   4271  N   LEU   279     -17.734 -12.229 -15.936  0.00-21.00           N  
ATOM   4272  H   LEU   279     -17.852 -11.226 -15.694  0.00-21.00           H  
ATOM   4273  CA  LEU   279     -17.693 -13.227 -14.860  0.00-21.00           C  
ATOM   4274  HA  LEU   279     -16.808 -13.791 -14.985  0.00-21.00           H  
ATOM   4275  CB  LEU   279     -17.641 -12.528 -13.492  0.00-21.00           C  
ATOM   4276  HB2 LEU   279     -17.793 -13.275 -12.737  0.00-21.00           H  
ATOM   4277  HB3 LEU   279     -18.521 -11.934 -13.446  0.00-21.00           H  
ATOM   4278  CG  LEU   279     -16.407 -11.673 -13.171  0.00-21.00           C  
ATOM   4279  HG  LEU   279     -16.413 -10.805 -13.876  0.00-21.00           H  
ATOM   4280  CD1 LEU   279     -16.541 -11.196 -11.743  0.00-21.00           C  
ATOM   4281 HD11 LEU   279     -16.428 -10.144 -11.660  0.00-21.00           H  
ATOM   4282 HD12 LEU   279     -15.761 -11.709 -11.148  0.00-21.00           H  
ATOM   4283 HD13 LEU   279     -17.499 -11.479 -11.373  0.00-21.00           H  
ATOM   4284  CD2 LEU   279     -15.125 -12.402 -13.537  0.00-21.00           C  
ATOM   4285 HD21 LEU   279     -15.217 -12.737 -14.563  0.00-21.00           H  
ATOM   4286 HD22 LEU   279     -14.260 -11.785 -13.424  0.00-21.00           H  
ATOM   4287 HD23 LEU   279     -15.040 -13.308 -12.848  0.00-21.00           H  
ATOM   4288  C   LEU   279     -18.904 -14.126 -14.924  0.00-21.00           C  
ATOM   4289  O   LEU   279     -18.874 -15.339 -14.669  0.00-21.00           O  
ATOM   4290  N   LEU   280     -20.074 -13.601 -15.281  0.00-21.00           N  
ATOM   4291  H   LEU   280     -19.991 -12.636 -15.677  0.00-21.00           H  
ATOM   4292  CA  LEU   280     -21.369 -14.219 -15.267  0.00-21.00           C  
ATOM   4293  HA  LEU   280     -21.125 -15.228 -15.037  0.00-21.00           H  
ATOM   4294  CB  LEU   280     -22.341 -13.586 -14.220  0.00-21.00           C  
ATOM   4295  HB2 LEU   280     -23.330 -14.003 -14.256  0.00-21.00           H  
ATOM   4296  HB3 LEU   280     -22.524 -12.547 -14.560  0.00-21.00           H  
ATOM   4297  CG  LEU   280     -21.885 -13.611 -12.778  0.00-21.00           C  
ATOM   4298  HG  LEU   280     -20.838 -13.371 -12.717  0.00-21.00           H  
ATOM   4299  CD1 LEU   280     -22.623 -12.592 -12.003  0.00-21.00           C  
ATOM   4300 HD11 LEU   280     -22.887 -12.922 -10.998  0.00-21.00           H  
ATOM   4301 HD12 LEU   280     -22.008 -11.691 -11.828  0.00-21.00           H  
ATOM   4302 HD13 LEU   280     -23.538 -12.312 -12.523  0.00-21.00           H  
ATOM   4303  CD2 LEU   280     -22.121 -15.023 -12.162  0.00-21.00           C  
ATOM   4304 HD21 LEU   280     -22.649 -14.983 -11.184  0.00-21.00           H  
ATOM   4305 HD22 LEU   280     -21.173 -15.499 -11.942  0.00-21.00           H  
ATOM   4306 HD23 LEU   280     -22.604 -15.717 -12.849  0.00-21.00           H  
ATOM   4307  C   LEU   280     -22.049 -14.233 -16.603  0.00-21.00           C  
ATOM   4308  O   LEU   280     -21.787 -13.373 -17.449  0.00-21.00           O  
ATOM   4309  N   ASN   281     -22.959 -15.209 -16.853  0.00-21.00           N  
ATOM   4310  H   ASN   281     -22.985 -16.011 -16.244  0.00-21.00           H  
ATOM   4311  CA  ASN   281     -23.800 -15.237 -18.039  0.00-21.00           C  
ATOM   4312  HA  ASN   281     -23.268 -14.812 -18.856  0.00-21.00           H  
ATOM   4313  CB  ASN   281     -24.194 -16.642 -18.394  0.00-21.00           C  
ATOM   4314  HB2 ASN   281     -24.643 -17.139 -17.542  0.00-21.00           H  
ATOM   4315  HB3 ASN   281     -24.966 -16.553 -19.127  0.00-21.00           H  
ATOM   4316  CG  ASN   281     -23.016 -17.443 -18.901  0.00-21.00           C  
ATOM   4317  OD1 ASN   281     -23.045 -18.654 -18.951  0.00-21.00           O  
ATOM   4318  ND2 ASN   281     -21.948 -16.710 -19.220  0.00-21.00           N  
ATOM   4319 HD21 ASN   281     -21.055 -17.189 -19.176  0.00-21.00           H  
ATOM   4320 HD22 ASN   281     -21.995 -15.695 -19.280  0.00-21.00           H  
ATOM   4321  C   ASN   281     -25.050 -14.445 -17.789  0.00-21.00           C  
ATOM   4322  O   ASN   281     -25.665 -14.508 -16.725  0.00-21.00           O  
ATOM   4323  N   SER   282     -25.458 -13.596 -18.751  0.00-21.00           N  
ATOM   4324  H   SER   282     -24.849 -13.354 -19.444  0.00-21.00           H  
ATOM   4325  CA  SER   282     -26.718 -12.796 -18.692  0.00-21.00           C  
ATOM   4326  HA  SER   282     -26.727 -12.315 -17.677  0.00-21.00           H  
ATOM   4327  CB  SER   282     -26.610 -11.634 -19.683  0.00-21.00           C  
ATOM   4328  HB2 SER   282     -27.525 -11.007 -19.674  0.00-21.00           H  
ATOM   4329  HB3 SER   282     -26.502 -12.035 -20.680  0.00-21.00           H  
ATOM   4330  OG  SER   282     -25.493 -10.832 -19.490  0.00-21.00           O  
ATOM   4331  HG  SER   282     -25.182 -10.544 -20.357  0.00-21.00           H  
ATOM   4332  C   SER   282     -27.911 -13.699 -18.900  0.00-21.00           C  
ATOM   4333  O   SER   282     -27.775 -14.850 -19.234  0.00-21.00           O  
TER    4334      SER   282 
ATOM   4334  N   PND   283      -8.691 -33.345  -1.538  0.00-21.00           N  
ATOM   4335  ON1 PND   283      -9.889 -33.064  -1.589  0.00-21.00           O  
ATOM   4336  ON2 PND   283      -8.248 -34.231  -0.740  0.00-21.00           O  
ATOM   4337  CG  PND   283      -7.737 -32.674  -2.444  0.00-21.00           C  
ATOM   4338  CD1 PND   283      -8.149 -31.571  -3.228  0.00-21.00           C  
ATOM   4339  CD2 PND   283      -6.331 -32.987  -2.393  0.00-21.00           C  
ATOM   4340  CE1 PND   283      -7.250 -30.930  -4.063  0.00-21.00           C  
ATOM   4341  CE2 PND   283      -5.408 -32.249  -3.129  0.00-21.00           C  
ATOM   4342  CZ  PND   283      -5.874 -31.244  -3.995  0.00-21.00           C  
ATOM   4343  OH  PND   283      -4.998 -30.402  -4.600  0.00-21.00           O  
ATOM   4344  HE2 PND   283      -4.332 -32.358  -3.223  0.00-21.00           H  
ATOM   4345  HE1 PND   283      -7.630 -30.250  -4.805  0.00-21.00           H  
ATOM   4346  HD1 PND   283      -9.124 -31.235  -3.110  0.00-21.00           H  
ATOM   4347  HD2 PND   283      -6.002 -33.851  -1.816  0.00-21.00           H  
ATOM   4348  PO  PND   283      -4.554 -30.439  -6.647  0.00-21.00           P  
ATOM   4349  OP1 PND   283      -5.983 -30.715  -7.044  0.00-21.00           O  
ATOM   4350  OP2 PND   283      -4.108 -29.005  -6.628  0.00-21.00           O  
ATOM   4351  OP3 PND   283      -3.589 -31.562  -6.356  0.00-21.00           O  
TER    4352      PND   283 
END   
