# Supplementary material for: Correction to “Loop Dynamics and Enzyme Catalysis in Protein Tyrosine Phosphatases”
Source: J Am Chem Soc. 2022 May 24;144(22):10091–3. doi: 10.1021/jacs.2c04624 (PMC11027752; doi:10.1021/jacs.2c04624)
Supplement: Supplementary file 2 — ja2c04624_si_002.zip [file ja2c04624_si_002.zip › Data_Package/Starting_PDBs/YopH_st2_start.pdb]

ATOM      1  N   SER     1     -20.002  -2.730 -10.151
ATOM      2  H   SER     1     -20.674  -2.096 -10.558
ATOM      3  CA  SER     1     -18.951  -3.290 -11.019
ATOM      4  HA  SER     1     -18.850  -2.715 -11.940
ATOM      5  CB  SER     1     -17.589  -3.316 -10.316
ATOM      6  HB2 SER     1     -17.335  -2.328  -9.932
ATOM      7  HB3 SER     1     -17.690  -4.048  -9.515
ATOM      8  OG  SER     1     -16.561  -3.762 -11.193
ATOM      9  HG  SER     1     -16.804  -3.537 -12.078
ATOM     10  C   SER     1     -19.326  -4.694 -11.348
ATOM     11  O   SER     1     -19.923  -5.409 -10.549
ATOM     12  N   PRO     2     -18.987  -5.107 -12.554
ATOM     13  CD  PRO     2     -18.416  -4.288 -13.628
ATOM     14  HD2 PRO     2     -17.329  -4.370 -13.608
ATOM     15  HD3 PRO     2     -18.725  -3.245 -13.553
ATOM     16  CG  PRO     2     -18.967  -4.969 -14.808
ATOM     17  HG2 PRO     2     -18.384  -4.730 -15.697
ATOM     18  HG3 PRO     2     -20.010  -4.701 -14.980
ATOM     19  CB  PRO     2     -18.814  -6.426 -14.448
ATOM     20  HB2 PRO     2     -19.453  -7.047 -15.076
ATOM     21  HB3 PRO     2     -17.782  -6.762 -14.546
ATOM     22  CA  PRO     2     -19.283  -6.461 -13.007
ATOM     23  HA  PRO     2     -20.359  -6.635 -12.986
ATOM     24  C   PRO     2     -18.443  -7.430 -12.178
ATOM     25  O   PRO     2     -18.728  -8.609 -12.154
ATOM     26  N   TYR     3     -17.379  -6.928 -11.550
ATOM     27  H   TYR     3     -17.083  -5.983 -11.748
ATOM     28  CA  TYR     3     -16.512  -7.765 -10.719
ATOM     29  HA  TYR     3     -16.860  -8.794 -10.810
ATOM     30  CB  TYR     3     -15.073  -7.686 -11.205
ATOM     31  HB2 TYR     3     -14.480  -8.500 -10.788
ATOM     32  HB3 TYR     3     -14.619  -6.759 -10.855
ATOM     33  CG  TYR     3     -14.987  -7.720 -12.708
ATOM     34  CD1 TYR     3     -14.924  -6.534 -13.452
ATOM     35  HD1 TYR     3     -15.238  -5.620 -12.970
ATOM     36  CE1 TYR     3     -14.929  -6.561 -14.853
ATOM     37  HE1 TYR     3     -15.152  -5.653 -15.393
ATOM     38  CZ  TYR     3     -15.002  -7.780 -15.526
ATOM     39  OH  TYR     3     -15.125  -7.818 -16.914
ATOM     40  HH  TYR     3     -15.099  -6.960 -17.310
ATOM     41  CE2 TYR     3     -15.049  -8.964 -14.801
ATOM     42  HE2 TYR     3     -15.478  -9.830 -15.283
ATOM     43  CD2 TYR     3     -15.042  -8.928 -13.402
ATOM     44  HD2 TYR     3     -15.479  -9.770 -12.885
ATOM     45  C   TYR     3     -16.647  -7.358  -9.249
ATOM     46  O   TYR     3     -15.765  -7.599  -8.424
ATOM     47  N   GLY     4     -17.789  -6.778  -8.923
ATOM     48  H   GLY     4     -18.579  -6.841  -9.549
ATOM     49  CA  GLY     4     -18.025  -6.365  -7.560
ATOM     50  HA2 GLY     4     -18.866  -5.673  -7.531
ATOM     51  HA3 GLY     4     -17.150  -5.829  -7.194
ATOM     52  C   GLY     4     -18.306  -7.541  -6.643
ATOM     53  O   GLY     4     -18.560  -8.646  -7.115
ATOM     54  N   PRO     5     -18.344  -7.317  -5.321
ATOM     55  CD  PRO     5     -18.255  -6.006  -4.659
ATOM     56  HD2 PRO     5     -18.757  -5.256  -5.270
ATOM     57  HD3 PRO     5     -17.233  -5.803  -4.340
ATOM     58  CG  PRO     5     -19.018  -6.245  -3.378
ATOM     59  HG2 PRO     5     -20.092  -6.234  -3.561
ATOM     60  HG3 PRO     5     -18.624  -5.512  -2.674
ATOM     61  CB  PRO     5     -18.552  -7.634  -3.018
ATOM     62  HB2 PRO     5     -19.228  -8.091  -2.295
ATOM     63  HB3 PRO     5     -17.506  -7.531  -2.728
ATOM     64  CA  PRO     5     -18.603  -8.380  -4.350
ATOM     65  HA  PRO     5     -17.760  -9.070  -4.318
ATOM     66  C   PRO     5     -19.940  -9.069  -4.586
ATOM     67  O   PRO     5     -20.017 -10.307  -4.571
ATOM     68  N   GLH     6     -20.961  -8.258  -4.851
ATOM     69  H   GLH     6     -20.786  -7.264  -4.898
ATOM     70  CA  GLH     6     -22.319  -8.709  -5.137
ATOM     71  HA  GLH     6     -22.772  -9.128  -4.238
ATOM     72  CB  GLH     6     -23.130  -7.532  -5.669
ATOM     73  HB2 GLH     6     -24.126  -7.856  -5.971
ATOM     74  HB3 GLH     6     -22.660  -7.214  -6.600
ATOM     75  CG  GLH     6     -23.213  -6.306  -4.765
ATOM     76  HG2 GLH     6     -23.106  -6.590  -3.718
ATOM     77  HG3 GLH     6     -24.217  -5.889  -4.847
ATOM     78  CD  GLH     6     -22.213  -5.154  -5.099
ATOM     79  OE1 GLH     6     -22.351  -4.082  -4.460
ATOM     80  OE2 GLH     6     -21.301  -5.300  -5.957
ATOM     81  HE1 GLH     6     -22.014  -3.330  -4.923
ATOM     82  C   GLH     6     -22.271  -9.772  -6.250
ATOM     83  O   GLH     6     -22.835 -10.878  -6.131
ATOM     84  N   ALA     7     -21.579  -9.415  -7.332
ATOM     85  H   ALA     7     -21.387  -8.432  -7.465
ATOM     86  CA  ALA     7     -21.413 -10.273  -8.486
ATOM     87  HA  ALA     7     -22.404 -10.597  -8.804
ATOM     88  CB  ALA     7     -20.770  -9.512  -9.593
ATOM     89  HB1 ALA     7     -20.979  -8.446  -9.500
ATOM     90  HB2 ALA     7     -19.688  -9.643  -9.572
ATOM     91  HB3 ALA     7     -21.136  -9.847 -10.563
ATOM     92  C   ALA     7     -20.600 -11.515  -8.175
ATOM     93  O   ALA     7     -20.912 -12.610  -8.690
ATOM     94  N   ARG     8     -19.516 -11.355  -7.413
ATOM     95  H   ARG     8     -19.398 -10.499  -6.890
ATOM     96  CA  ARG     8     -18.684 -12.520  -7.041
ATOM     97  HA  ARG     8     -18.433 -13.083  -7.940
ATOM     98  CB  ARG     8     -17.433 -12.082  -6.326
ATOM     99  HB2 ARG     8     -16.857 -12.946  -5.994
ATOM    100  HB3 ARG     8     -17.719 -11.554  -5.416
ATOM    101  CG  ARG     8     -16.598 -11.187  -7.149
ATOM    102  HG2 ARG     8     -16.084 -11.749  -7.928
ATOM    103  HG3 ARG     8     -17.288 -10.425  -7.511
ATOM    104  CD  ARG     8     -15.602 -10.509  -6.234
ATOM    105  HD2 ARG     8     -16.114  -9.981  -5.430
ATOM    106  HD3 ARG     8     -14.963 -11.256  -5.764
ATOM    107  NE  ARG     8     -14.761  -9.574  -6.969
ATOM    108  HE  ARG     8     -15.114  -8.633  -7.070
ATOM    109  CZ  ARG     8     -13.496  -9.807  -7.290
ATOM    110  NH1 ARG     8     -12.925 -10.966  -6.938
ATOM    111 HH11 ARG     8     -13.490 -11.714  -6.563
ATOM    112 HH12 ARG     8     -11.974 -11.157  -7.221
ATOM    113  NH2 ARG     8     -12.803  -8.868  -7.942
ATOM    114 HH21 ARG     8     -12.112  -9.136  -8.628
ATOM    115 HH22 ARG     8     -12.744  -7.947  -7.533
ATOM    116  C   ARG     8     -19.521 -13.397  -6.114
ATOM    117  O   ARG     8     -19.336 -14.616  -6.042
ATOM    118  N   ALA     9     -20.444 -12.745  -5.403
ATOM    119  H   ALA     9     -20.679 -11.799  -5.667
ATOM    120  CA  ALA     9     -21.362 -13.435  -4.528
ATOM    121  HA  ALA     9     -20.799 -14.100  -3.873
ATOM    122  CB  ALA     9     -22.156 -12.437  -3.708
ATOM    123  HB1 ALA     9     -21.516 -11.623  -3.367
ATOM    124  HB2 ALA     9     -22.583 -12.917  -2.827
ATOM    125  HB3 ALA     9     -22.970 -12.008  -4.292
ATOM    126  C   ALA     9     -22.293 -14.278  -5.421
ATOM    127  O   ALA     9     -22.448 -15.488  -5.208
ATOM    128  N   GLH    10     -22.849 -13.670  -6.462
ATOM    129  H   GLH    10     -22.440 -12.821  -6.825
ATOM    130  CA  GLH    10     -23.712 -14.429  -7.316
ATOM    131  HA  GLH    10     -24.531 -14.842  -6.726
ATOM    132  CB  GLH    10     -24.332 -13.552  -8.418
ATOM    133  HB2 GLH    10     -23.554 -13.060  -9.002
ATOM    134  HB3 GLH    10     -24.878 -12.740  -7.937
ATOM    135  CG  GLH    10     -25.314 -14.308  -9.345
ATOM    136  HG2 GLH    10     -24.819 -15.154  -9.821
ATOM    137  HG3 GLH    10     -25.658 -13.621 -10.119
ATOM    138  CD  GLH    10     -26.559 -14.795  -8.613
ATOM    139  OE1 GLH    10     -26.971 -14.121  -7.646
ATOM    140  OE2 GLH    10     -27.127 -15.845  -9.007
ATOM    141  HE1 GLH    10     -26.350 -14.078  -6.935
ATOM    142  C   GLH    10     -22.922 -15.557  -7.930
ATOM    143  O   GLH    10     -23.402 -16.694  -7.992
ATOM    144  N   LEU    11     -21.694 -15.275  -8.342
ATOM    145  H   LEU    11     -21.429 -14.312  -8.492
ATOM    146  CA  LEU    11     -20.891 -16.316  -8.976
ATOM    147  HA  LEU    11     -21.387 -16.622  -9.897
ATOM    148  CB  LEU    11     -19.492 -15.791  -9.406
ATOM    149  HB2 LEU    11     -19.010 -15.263  -8.583
ATOM    150  HB3 LEU    11     -19.662 -15.013 -10.150
ATOM    151  CG  LEU    11     -18.522 -16.811 -10.041
ATOM    152  HG  LEU    11     -18.349 -17.592  -9.301
ATOM    153  CD1 LEU    11     -19.180 -17.475 -11.253
ATOM    154 HD11 LEU    11     -18.670 -17.189 -12.173
ATOM    155 HD12 LEU    11     -19.131 -18.561 -11.171
ATOM    156 HD13 LEU    11     -20.227 -17.186 -11.339
ATOM    157  CD2 LEU    11     -17.138 -16.206 -10.393
ATOM    158 HD21 LEU    11     -16.817 -15.510  -9.618
ATOM    159 HD22 LEU    11     -17.186 -15.656 -11.333
ATOM    160 HD23 LEU    11     -16.381 -16.984 -10.489
ATOM    161  C   LEU    11     -20.754 -17.528  -8.070
ATOM    162  O   LEU    11     -20.857 -18.684  -8.525
ATOM    163  N   SER    12     -20.542 -17.269  -6.787
ATOM    164  H   SER    12     -20.897 -16.398  -6.419
ATOM    165  CA  SER    12     -20.373 -18.356  -5.834
ATOM    166  HA  SER    12     -19.667 -19.042  -6.302
ATOM    167  CB  SER    12     -19.736 -17.878  -4.533
ATOM    168  HB2 SER    12     -20.190 -18.375  -3.676
ATOM    169  HB3 SER    12     -19.860 -16.795  -4.530
ATOM    170  OG  SER    12     -18.357 -18.175  -4.574
ATOM    171  HG  SER    12     -17.897 -17.419  -4.906
ATOM    172  C   SER    12     -21.585 -19.177  -5.534
ATOM    173  O   SER    12     -21.473 -20.394  -5.502
ATOM    174  N   SER    13     -22.739 -18.562  -5.288
ATOM    175  H   SER    13     -22.728 -17.624  -4.913
ATOM    176  CA  SER    13     -23.919 -19.398  -5.014
ATOM    177  HA  SER    13     -23.682 -19.990  -4.130
ATOM    178  CB  SER    13     -25.187 -18.568  -4.705
ATOM    179  HB2 SER    13     -25.940 -19.182  -4.212
ATOM    180  HB3 SER    13     -24.925 -17.795  -3.982
ATOM    181  OG  SER    13     -25.767 -17.911  -5.827
ATOM    182  HG  SER    13     -25.858 -18.538  -6.528
ATOM    183  C   SER    13     -24.167 -20.390  -6.150
ATOM    184  O   SER    13     -24.487 -21.550  -5.918
ATOM    185  N   ARN    14     -23.908 -19.956  -7.380
ATOM    186  H   ARN    14     -23.694 -18.979  -7.522
ATOM    187  CA  ARN    14     -24.095 -20.800  -8.575
ATOM    188  HA  ARN    14     -25.112 -21.191  -8.592
ATOM    189  CB  ARN    14     -23.930 -19.958  -9.855
ATOM    190  HB2 ARN    14     -22.983 -19.419  -9.843
ATOM    191  HB3 ARN    14     -23.875 -20.635 -10.707
ATOM    192  CG  ARN    14     -25.084 -19.010 -10.102
ATOM    193  HG2 ARN    14     -26.021 -19.560 -10.191
ATOM    194  HG3 ARN    14     -25.207 -18.395  -9.211
ATOM    195  CD  ARN    14     -24.896 -18.085 -11.278
ATOM    196  HD2 ARN    14     -23.904 -17.635 -11.260
ATOM    197  HD3 ARN    14     -25.027 -18.699 -12.169
ATOM    198  NE  ARN    14     -25.915 -17.030 -11.228
ATOM    199  HE  ARN    14     -25.788 -16.489 -10.385
ATOM    200  CZ  ARN    14     -26.312 -16.277 -12.252
ATOM    201  NH1 ARN    14     -25.793 -16.424 -13.470
ATOM    202 HH11 ARN    14     -25.981 -15.632 -14.068
ATOM    203  NH2 ARN    14     -27.252 -15.375 -12.054
ATOM    204 HH21 ARN    14     -27.675 -15.452 -11.140
ATOM    205 HH22 ARN    14     -28.005 -15.448 -12.724
ATOM    206  C   ARN    14     -23.150 -21.993  -8.617
ATOM    207  O   ARN    14     -23.561 -23.167  -8.716
ATOM    208  N   LEU    15     -21.865 -21.687  -8.550
ATOM    209  H   LEU    15     -21.607 -20.844  -8.057
ATOM    210  CA  LEU    15     -20.871 -22.742  -8.604
ATOM    211  HA  LEU    15     -21.044 -23.324  -9.510
ATOM    212  CB  LEU    15     -19.472 -22.124  -8.658
ATOM    213  HB2 LEU    15     -18.707 -22.899  -8.613
ATOM    214  HB3 LEU    15     -19.386 -21.506  -7.764
ATOM    215  CG  LEU    15     -19.211 -21.176  -9.834
ATOM    216  HG  LEU    15     -20.007 -20.433  -9.875
ATOM    217  CD1 LEU    15     -17.875 -20.463  -9.637
ATOM    218 HD11 LEU    15     -17.295 -20.470 -10.560
ATOM    219 HD12 LEU    15     -17.283 -20.961  -8.869
ATOM    220 HD13 LEU    15     -18.151 -19.452  -9.338
ATOM    221  CD2 LEU    15     -19.227 -21.987 -11.116
ATOM    222 HD21 LEU    15     -18.268 -21.916 -11.630
ATOM    223 HD22 LEU    15     -19.413 -23.040 -10.903
ATOM    224 HD23 LEU    15     -20.005 -21.635 -11.793
ATOM    225  C   LEU    15     -21.039 -23.675  -7.402
ATOM    226  O   LEU    15     -20.888 -24.904  -7.525
ATOM    227  N   THR    16     -21.412 -23.095  -6.263
ATOM    228  H   THR    16     -21.232 -22.107  -6.153
ATOM    229  CA  THR    16     -21.600 -23.882  -5.052
ATOM    230  HA  THR    16     -20.710 -24.501  -4.939
ATOM    231  CB  THR    16     -21.715 -22.974  -3.776
ATOM    232  HB  THR    16     -22.629 -22.382  -3.820
ATOM    233  CG2 THR    16     -21.694 -23.810  -2.502
ATOM    234 HG21 THR    16     -20.889 -23.487  -1.842
ATOM    235 HG22 THR    16     -21.530 -24.862  -2.735
ATOM    236 HG23 THR    16     -22.673 -23.657  -2.049
ATOM    237  OG1 THR    16     -20.587 -22.083  -3.732
ATOM    238  HG1 THR    16     -20.577 -21.573  -4.527
ATOM    239  C   THR    16     -22.779 -24.826  -5.226
ATOM    240  O   THR    16     -22.644 -26.001  -4.902
ATOM    241  N   THR    17     -23.896 -24.356  -5.780
ATOM    242  H   THR    17     -23.820 -23.590  -6.433
ATOM    243  CA  THR    17     -25.028 -25.244  -5.990
ATOM    244  HA  THR    17     -25.345 -25.641  -5.026
ATOM    245  CB  THR    17     -26.199 -24.527  -6.676
ATOM    246  HB  THR    17     -25.883 -24.132  -7.641
ATOM    247  CG2 THR    17     -27.389 -25.473  -6.887
ATOM    248 HG21 THR    17     -27.988 -25.546  -5.980
ATOM    249 HG22 THR    17     -27.044 -26.475  -7.143
ATOM    250 HG23 THR    17     -28.033 -25.119  -7.692
ATOM    251  OG1 THR    17     -26.618 -23.456  -5.841
ATOM    252  HG1 THR    17     -25.907 -22.839  -5.765
ATOM    253  C   THR    17     -24.596 -26.391  -6.871
ATOM    254  O   THR    17     -24.967 -27.583  -6.652
ATOM    255  N   LEU    18     -23.726 -26.060  -7.818
ATOM    256  H   LEU    18     -23.105 -25.286  -7.629
ATOM    257  CA  LEU    18     -23.248 -27.057  -8.751
ATOM    258  HA  LEU    18     -24.111 -27.626  -9.095
ATOM    259  CB  LEU    18     -22.598 -26.373  -9.950
ATOM    260  HB2 LEU    18     -21.765 -25.746  -9.632
ATOM    261  HB3 LEU    18     -23.375 -25.703 -10.317
ATOM    262  CG  LEU    18     -22.205 -27.222 -11.172
ATOM    263  HG  LEU    18     -21.552 -28.030 -10.841
ATOM    264  CD1 LEU    18     -23.408 -27.807 -11.889
ATOM    265 HD11 LEU    18     -24.334 -27.494 -11.406
ATOM    266 HD12 LEU    18     -23.442 -27.467 -12.924
ATOM    267 HD13 LEU    18     -23.374 -28.896 -11.889
ATOM    268  CD2 LEU    18     -21.409 -26.334 -12.103
ATOM    269 HD21 LEU    18     -20.344 -26.551 -12.024
ATOM    270 HD22 LEU    18     -21.554 -25.284 -11.850
ATOM    271 HD23 LEU    18     -21.711 -26.481 -13.140
ATOM    272  C   LEU    18     -22.294 -28.032  -8.085
ATOM    273  O   LEU    18     -22.269 -29.217  -8.433
ATOM    274  N   ARG    19     -21.529 -27.572  -7.099
ATOM    275  H   ARG    19     -21.898 -26.846  -6.502
ATOM    276  CA  ARG    19     -20.595 -28.505  -6.481
ATOM    277  HA  ARG    19     -20.108 -29.045  -7.293
ATOM    278  CB  ARG    19     -19.506 -27.806  -5.656
ATOM    279  HB2 ARG    19     -19.212 -26.815  -6.003
ATOM    280  HB3 ARG    19     -20.036 -27.680  -4.712
ATOM    281  CG  ARG    19     -18.387 -28.767  -5.206
ATOM    282  HG2 ARG    19     -17.689 -28.955  -6.022
ATOM    283  HG3 ARG    19     -18.831 -29.734  -4.972
ATOM    284  CD  ARG    19     -17.650 -28.258  -3.978
ATOM    285  HD2 ARG    19     -17.266 -29.090  -3.387
ATOM    286  HD3 ARG    19     -18.349 -27.724  -3.335
ATOM    287  NE  ARG    19     -16.552 -27.347  -4.307
ATOM    288  HE  ARG    19     -16.701 -26.755  -5.111
ATOM    289  CZ  ARG    19     -15.292 -27.477  -3.876
ATOM    290  NH1 ARG    19     -14.932 -28.486  -3.066
ATOM    291 HH11 ARG    19     -14.202 -29.125  -3.348
ATOM    292 HH12 ARG    19     -15.445 -28.653  -2.212
ATOM    293  NH2 ARG    19     -14.357 -26.626  -4.303
ATOM    294 HH21 ARG    19     -13.452 -26.604  -3.855
ATOM    295 HH22 ARG    19     -14.405 -26.309  -5.261
ATOM    296  C   ARG    19     -21.369 -29.538  -5.672
ATOM    297  O   ARG    19     -21.102 -30.722  -5.803
ATOM    298  N   ASN    20     -22.356 -29.072  -4.895
ATOM    299  H   ASN    20     -22.531 -28.078  -4.868
ATOM    300  CA  ASN    20     -23.216 -29.935  -4.092
ATOM    301  HA  ASN    20     -22.601 -30.452  -3.355
ATOM    302  CB  ASN    20     -24.138 -29.078  -3.234
ATOM    303  HB2 ASN    20     -24.789 -28.468  -3.860
ATOM    304  HB3 ASN    20     -24.779 -29.712  -2.621
ATOM    305  CG  ASN    20     -23.343 -28.201  -2.351
ATOM    306  OD1 ASN    20     -22.150 -28.492  -2.147
ATOM    307  ND2 ASN    20     -23.917 -27.130  -1.832
ATOM    308 HD21 ASN    20     -24.529 -26.563  -2.401
ATOM    309 HD22 ASN    20     -24.053 -27.113  -0.831
ATOM    310  C   ASN    20     -23.996 -30.964  -4.877
ATOM    311  O   ASN    20     -24.158 -32.104  -4.433
ATOM    312  N   THR    21     -24.441 -30.568  -6.068
ATOM    313  H   THR    21     -24.465 -29.574  -6.248
ATOM    314  CA  THR    21     -25.219 -31.398  -6.954
ATOM    315  HA  THR    21     -25.988 -31.896  -6.363
ATOM    316  CB  THR    21     -25.888 -30.475  -7.989
ATOM    317  HB  THR    21     -25.229 -29.627  -8.175
ATOM    318  CG2 THR    21     -26.147 -31.169  -9.291
ATOM    319 HG21 THR    21     -26.687 -30.515  -9.976
ATOM    320 HG22 THR    21     -25.209 -31.451  -9.770
ATOM    321 HG23 THR    21     -26.729 -32.052  -9.026
ATOM    322  OG1 THR    21     -27.091 -29.960  -7.417
ATOM    323  HG1 THR    21     -27.054 -30.088  -6.481
ATOM    324  C   THR    21     -24.384 -32.467  -7.632
ATOM    325  O   THR    21     -24.912 -33.527  -8.002
ATOM    326  N   LEU    22     -23.091 -32.188  -7.850
ATOM    327  H   LEU    22     -22.775 -31.231  -7.782
ATOM    328  CA  LEU    22     -22.197 -33.166  -8.505
ATOM    329  HA  LEU    22     -22.781 -33.810  -9.162
ATOM    330  CB  LEU    22     -21.239 -32.460  -9.459
ATOM    331  HB2 LEU    22     -20.432 -33.129  -9.758
ATOM    332  HB3 LEU    22     -20.752 -31.678  -8.877
ATOM    333  CG  LEU    22     -21.824 -31.720 -10.696
ATOM    334  HG  LEU    22     -22.746 -31.223 -10.394
ATOM    335  CD1 LEU    22     -20.792 -30.643 -11.115
ATOM    336 HD11 LEU    22     -20.396 -30.855 -12.108
ATOM    337 HD12 LEU    22     -21.256 -29.657 -11.146
ATOM    338 HD13 LEU    22     -19.957 -30.605 -10.415
ATOM    339  CD2 LEU    22     -22.135 -32.714 -11.894
ATOM    340 HD21 LEU    22     -22.374 -33.709 -11.517
ATOM    341 HD22 LEU    22     -21.271 -32.807 -12.552
ATOM    342 HD23 LEU    22     -22.985 -32.334 -12.460
ATOM    343  C   LEU    22     -21.421 -34.102  -7.547
ATOM    344  O   LEU    22     -20.694 -35.010  -7.994
ATOM    345  N   ALA    23     -21.544 -33.858  -6.248
ATOM    346  H   ALA    23     -21.710 -32.896  -5.989
ATOM    347  CA  ALA    23     -20.881 -34.685  -5.235
ATOM    348  HA  ALA    23     -19.801 -34.550  -5.295
ATOM    349  CB  ALA    23     -21.415 -34.298  -3.830
ATOM    350  HB1 ALA    23     -20.638 -33.806  -3.245
ATOM    351  HB2 ALA    23     -22.255 -33.608  -3.914
ATOM    352  HB3 ALA    23     -21.750 -35.178  -3.281
ATOM    353  C   ALA    23     -21.240 -36.126  -5.554
ATOM    354  O   ALA    23     -22.401 -36.453  -5.737
ATOM    355  N   PRO    24     -20.261 -37.014  -5.585
ATOM    356  CD  PRO    24     -18.830 -36.829  -5.419
ATOM    357  HD2 PRO    24     -18.556 -37.026  -4.383
ATOM    358  HD3 PRO    24     -18.511 -35.831  -5.718
ATOM    359  CG  PRO    24     -18.307 -37.905  -6.318
ATOM    360  HG2 PRO    24     -18.412 -37.617  -7.364
ATOM    361  HG3 PRO    24     -17.314 -38.180  -5.962
ATOM    362  CB  PRO    24     -19.192 -39.042  -6.000
ATOM    363  HB2 PRO    24     -19.164 -39.786  -6.796
ATOM    364  HB3 PRO    24     -18.909 -39.519  -5.062
ATOM    365  CA  PRO    24     -20.560 -38.408  -5.910
ATOM    366  HA  PRO    24     -21.041 -38.434  -6.888
ATOM    367  C   PRO    24     -21.438 -39.177  -4.928
ATOM    368  O   PRO    24     -21.345 -39.020  -3.697
ATOM    369  N   ALA    25     -22.320 -39.984  -5.490
ATOM    370  H   ALA    25     -22.146 -40.277  -6.441
ATOM    371  CA  ALA    25     -23.189 -40.810  -4.713
ATOM    372  HA  ALA    25     -23.255 -40.453  -3.685
ATOM    373  CB  ALA    25     -24.518 -40.907  -5.360
ATOM    374  HB1 ALA    25     -24.605 -40.187  -6.174
ATOM    375  HB2 ALA    25     -25.313 -40.698  -4.644
ATOM    376  HB3 ALA    25     -24.561 -41.926  -5.744
ATOM    377  C   ALA    25     -22.501 -42.132  -4.778
ATOM    378  O   ALA    25     -21.622 -42.346  -5.606
ATOM    379  N   THR    26     -22.820 -42.988  -3.829
ATOM    380  H   THR    26     -23.614 -42.800  -3.234
ATOM    381  CA  THR    26     -22.256 -44.307  -3.812
ATOM    382  HA  THR    26     -21.169 -44.266  -3.741
ATOM    383  CB  THR    26     -22.878 -45.112  -2.673
ATOM    384  HB  THR    26     -23.961 -45.128  -2.796
ATOM    385  CG2 THR    26     -22.361 -46.525  -2.681
ATOM    386 HG21 THR    26     -21.972 -46.799  -1.700
ATOM    387 HG22 THR    26     -21.551 -46.635  -3.402
ATOM    388 HG23 THR    26     -23.166 -47.203  -2.965
ATOM    389  OG1 THR    26     -22.587 -44.455  -1.429
ATOM    390  HG1 THR    26     -22.111 -43.660  -1.614
ATOM    391  C   THR    26     -22.694 -44.906  -5.146
ATOM    392  O   THR    26     -23.860 -44.756  -5.527
ATOM    393  N   ASN    27     -21.763 -45.538  -5.851
ATOM    394  H   ASN    27     -20.809 -45.525  -5.521
ATOM    395  CA  ASN    27     -22.018 -46.142  -7.158
ATOM    396  HA  ASN    27     -21.093 -46.523  -7.591
ATOM    397  CB  ASN    27     -22.864 -47.378  -7.014
ATOM    398  HB2 ASN    27     -23.131 -47.543  -5.970
ATOM    399  HB3 ASN    27     -23.739 -47.202  -7.640
ATOM    400  CG  ASN    27     -22.173 -48.545  -7.526
ATOM    401  OD1 ASN    27     -21.938 -49.500  -6.790
ATOM    402  ND2 ASN    27     -21.741 -48.471  -8.793
ATOM    403 HD21 ASN    27     -21.825 -47.603  -9.302
ATOM    404 HD22 ASN    27     -21.749 -49.328  -9.327
ATOM    405  C   ASN    27     -22.701 -45.228  -8.166
ATOM    406  O   ASN    27     -23.497 -45.720  -8.994
ATOM    407  N   ASH    28     -22.366 -43.933  -8.101
ATOM    408  H   ASH    28     -21.467 -43.701  -7.703
ATOM    409  CA  ASH    28     -22.958 -42.896  -8.947
ATOM    410  HA  ASH    28     -24.028 -42.845  -8.748
ATOM    411  CB  ASH    28     -22.297 -41.558  -8.620
ATOM    412  HB2 ASH    28     -22.122 -41.466  -7.548
ATOM    413  HB3 ASH    28     -21.316 -41.516  -9.094
ATOM    414  CG  ASH    28     -23.082 -40.401  -9.093
ATOM    415  OD1 ASH    28     -23.500 -40.406 -10.266
ATOM    416  OD2 ASH    28     -23.275 -39.463  -8.293
ATOM    417  HD1 ASH    28     -24.315 -40.874 -10.366
ATOM    418  C   ASH    28     -22.745 -43.264 -10.417
ATOM    419  O   ASH    28     -21.621 -43.529 -10.845
ATOM    420  N   PRO    29     -23.842 -43.330 -11.204
ATOM    421  CD  PRO    29     -25.271 -43.152 -10.880
ATOM    422  HD2 PRO    29     -25.403 -42.228 -10.317
ATOM    423  HD3 PRO    29     -25.657 -43.996 -10.308
ATOM    424  CG  PRO    29     -25.904 -43.040 -12.241
ATOM    425  HG2 PRO    29     -25.795 -42.029 -12.634
ATOM    426  HG3 PRO    29     -26.960 -43.308 -12.221
ATOM    427  CB  PRO    29     -25.090 -44.017 -13.052
ATOM    428  HB2 PRO    29     -25.347 -45.044 -12.791
ATOM    429  HB3 PRO    29     -25.228 -43.872 -14.123
ATOM    430  CA  PRO    29     -23.667 -43.689 -12.612
ATOM    431  HA  PRO    29     -23.052 -44.587 -12.663
ATOM    432  C   PRO    29     -22.978 -42.582 -13.451
ATOM    433  O   PRO    29     -22.564 -42.823 -14.575
ATOM    434  N   ARN    30     -22.860 -41.377 -12.888
ATOM    435  H   ARN    30     -23.526 -41.119 -12.174
ATOM    436  CA  ARN    30     -22.180 -40.292 -13.557
ATOM    437  HA  ARN    30     -22.457 -40.299 -14.611
ATOM    438  CB  ARN    30     -22.556 -38.963 -12.927
ATOM    439  HB2 ARN    30     -21.826 -38.196 -13.186
ATOM    440  HB3 ARN    30     -22.463 -39.074 -11.847
ATOM    441  CG  ARN    30     -23.977 -38.474 -13.218
ATOM    442  HG2 ARN    30     -24.092 -38.225 -14.273
ATOM    443  HG3 ARN    30     -24.681 -39.283 -13.021
ATOM    444  CD  ARN    30     -24.331 -37.272 -12.333
ATOM    445  HD2 ARN    30     -23.736 -36.402 -12.610
ATOM    446  HD3 ARN    30     -25.378 -37.002 -12.472
ATOM    447  NE  ARN    30     -24.107 -37.587 -10.923
ATOM    448  HE  ARN    30     -24.467 -38.509 -10.722
ATOM    449  CZ  ARN    30     -24.322 -36.726  -9.928
ATOM    450  NH1 ARN    30     -24.791 -35.499 -10.185
ATOM    451 HH11 ARN    30     -25.068 -35.385 -11.150
ATOM    452  NH2 ARN    30     -23.918 -37.025  -8.699
ATOM    453 HH21 ARN    30     -24.278 -37.913  -8.379
ATOM    454 HH22 ARN    30     -22.912 -37.083  -8.626
ATOM    455  C   ARN    30     -20.665 -40.459 -13.444
ATOM    456  O   ARN    30     -19.931 -39.772 -14.129
ATOM    457  N   TYR    31     -20.181 -41.383 -12.621
ATOM    458  H   TYR    31     -20.784 -41.759 -11.903
ATOM    459  CA  TYR    31     -18.732 -41.525 -12.429
ATOM    460  HA  TYR    31     -18.216 -40.823 -13.084
ATOM    461  CB  TYR    31     -18.310 -41.046 -11.055
ATOM    462  HB2 TYR    31     -17.246 -41.221 -10.895
ATOM    463  HB3 TYR    31     -18.829 -41.635 -10.299
ATOM    464  CG  TYR    31     -18.622 -39.601 -10.801
ATOM    465  CD1 TYR    31     -17.872 -38.604 -11.411
ATOM    466  HD1 TYR    31     -17.017 -38.879 -12.010
ATOM    467  CE1 TYR    31     -18.172 -37.251 -11.226
ATOM    468  HE1 TYR    31     -17.649 -36.506 -11.806
ATOM    469  CZ  TYR    31     -19.224 -36.879 -10.450
ATOM    470  OH  TYR    31     -19.478 -35.528 -10.304
ATOM    471  HH  TYR    31     -18.828 -35.084  -9.781
ATOM    472  CE2 TYR    31     -20.006 -37.843  -9.827
ATOM    473  HE2 TYR    31     -20.937 -37.559  -9.360
ATOM    474  CD2 TYR    31     -19.690 -39.212  -9.989
ATOM    475  HD2 TYR    31     -20.400 -39.957  -9.662
ATOM    476  C   TYR    31     -18.171 -42.878 -12.644
ATOM    477  O   TYR    31     -18.817 -43.863 -12.406
ATOM    478  N   LEU    32     -16.959 -42.907 -13.147
ATOM    479  H   LEU    32     -16.583 -42.063 -13.555
ATOM    480  CA  LEU    32     -16.276 -44.123 -13.415
ATOM    481  HA  LEU    32     -16.855 -44.744 -14.099
ATOM    482  CB  LEU    32     -14.958 -43.732 -14.004
ATOM    483  HB2 LEU    32     -15.062 -42.839 -14.620
ATOM    484  HB3 LEU    32     -14.335 -43.399 -13.174
ATOM    485  CG  LEU    32     -14.176 -44.783 -14.727
ATOM    486  HG  LEU    32     -13.815 -45.504 -13.993
ATOM    487  CD1 LEU    32     -15.132 -45.482 -15.667
ATOM    488 HD11 LEU    32     -15.702 -44.756 -16.248
ATOM    489 HD12 LEU    32     -14.588 -46.115 -16.368
ATOM    490 HD13 LEU    32     -15.836 -46.107 -15.117
ATOM    491  CD2 LEU    32     -12.975 -44.119 -15.475
ATOM    492 HD21 LEU    32     -12.522 -44.820 -16.176
ATOM    493 HD22 LEU    32     -12.204 -43.811 -14.768
ATOM    494 HD23 LEU    32     -13.405 -43.253 -15.978
ATOM    495  C   LEU    32     -16.061 -44.841 -12.090
ATOM    496  O   LEU    32     -15.616 -44.233 -11.116
ATOM    497  N   GLN    33     -16.360 -46.132 -12.042
ATOM    498  H   GLN    33     -16.305 -46.649 -12.908
ATOM    499  CA  GLN    33     -16.175 -46.904 -10.810
ATOM    500  HA  GLN    33     -15.964 -46.231  -9.979
ATOM    501  CB  GLN    33     -17.416 -47.779 -10.516
ATOM    502  HB2 GLN    33     -17.313 -48.281  -9.554
ATOM    503  HB3 GLN    33     -17.430 -48.588 -11.246
ATOM    504  CG  GLN    33     -18.747 -47.059 -10.604
ATOM    505  HG2 GLN    33     -18.809 -46.475 -11.522
ATOM    506  HG3 GLN    33     -19.553 -47.791 -10.649
ATOM    507  CD  GLN    33     -18.992 -46.168  -9.432
ATOM    508  OE1 GLN    33     -18.409 -46.382  -8.389
ATOM    509  NE2 GLN    33     -19.844 -45.140  -9.595
ATOM    510 HE21 GLN    33     -20.726 -45.137  -9.104
ATOM    511 HE22 GLN    33     -19.456 -44.253  -9.883
ATOM    512  C   GLN    33     -14.986 -47.836 -11.037
ATOM    513  O   GLN    33     -14.841 -48.400 -12.126
ATOM    514  N   ALA    34     -14.174 -48.025 -10.001
ATOM    515  H   ALA    34     -14.126 -47.273  -9.329
ATOM    516  CA  ALA    34     -12.995 -48.910 -10.030
ATOM    517  HA  ALA    34     -12.316 -48.654 -10.843
ATOM    518  CB  ALA    34     -12.198 -48.753  -8.720
ATOM    519  HB1 ALA    34     -11.579 -49.632  -8.538
ATOM    520  HB2 ALA    34     -11.539 -47.887  -8.772
ATOM    521  HB3 ALA    34     -12.903 -48.622  -7.899
ATOM    522  C   ALA    34     -13.455 -50.358 -10.145
ATOM    523  O   ALA    34     -14.592 -50.679  -9.767
ATOM    524  N   CYS    35     -12.615 -51.247 -10.663
ATOM    525  H   CYS    35     -11.940 -50.947 -11.352
ATOM    526  CA  CYS    35     -13.059 -52.633 -10.701
ATOM    527  HA  CYS    35     -13.768 -52.703  -9.876
ATOM    528  CB  CYS    35     -13.863 -52.946 -11.970
ATOM    529  HB2 CYS    35     -14.317 -53.935 -11.903
ATOM    530  HB3 CYS    35     -14.705 -52.255 -12.010
ATOM    531  SG  CYS    35     -12.992 -52.787 -13.558
ATOM    532  HG  CYS    35     -11.760 -52.769 -13.041
ATOM    533  C   CYS    35     -12.038 -53.727 -10.400
ATOM    534  O   CYS    35     -10.802 -53.513 -10.448
ATOM    535  N   GLY    36     -12.583 -54.847  -9.927
ATOM    536  H   GLY    36     -13.586 -54.960  -9.953
ATOM    537  CA  GLY    36     -11.770 -56.016  -9.631
ATOM    538  HA2 GLY    36     -11.166 -56.270 -10.502
ATOM    539  HA3 GLY    36     -12.450 -56.856  -9.489
ATOM    540  C   GLY    36     -10.885 -55.943  -8.409
ATOM    541  O   GLY    36     -10.101 -56.868  -8.159
ATOM    542  N   GLY    37     -11.002 -54.846  -7.654
ATOM    543  H   GLY    37     -11.486 -54.037  -8.016
ATOM    544  CA  GLY    37     -10.201 -54.691  -6.450
ATOM    545  HA2 GLY    37      -9.684 -55.626  -6.235
ATOM    546  HA3 GLY    37     -10.859 -54.479  -5.607
ATOM    547  C   GLY    37      -9.193 -53.579  -6.583
ATOM    548  O   GLY    37      -8.982 -52.827  -5.630
ATOM    549  N   GLH    38      -8.531 -53.508  -7.739
ATOM    550  H   GLH    38      -8.806 -54.103  -8.507
ATOM    551  CA  GLH    38      -7.571 -52.447  -8.003
ATOM    552  HA  GLH    38      -6.695 -52.586  -7.370
ATOM    553  CB  GLH    38      -7.160 -52.472  -9.464
ATOM    554  HB2 GLH    38      -7.968 -52.858 -10.085
ATOM    555  HB3 GLH    38      -6.990 -51.435  -9.753
ATOM    556  CG  GLH    38      -5.880 -53.236  -9.715
ATOM    557  HG2 GLH    38      -5.013 -52.590  -9.576
ATOM    558  HG3 GLH    38      -5.786 -54.030  -8.974
ATOM    559  CD  GLH    38      -5.819 -53.876 -11.094
ATOM    560  OE1 GLH    38      -6.910 -54.246 -11.617
ATOM    561  OE2 GLH    38      -4.680 -54.036 -11.626
ATOM    562  HE1 GLH    38      -6.947 -54.085 -12.548
ATOM    563  C   GLH    38      -8.249 -51.112  -7.667
ATOM    564  O   GLH    38      -9.498 -50.933  -7.821
ATOM    565  N   LYS    39      -7.456 -50.216  -7.107
ATOM    566  H   LYS    39      -6.466 -50.280  -7.295
ATOM    567  CA  LYS    39      -7.948 -48.912  -6.705
ATOM    568  HA  LYS    39      -8.943 -49.005  -6.269
ATOM    569  CB  LYS    39      -7.031 -48.399  -5.593
ATOM    570  HB2 LYS    39      -6.871 -49.171  -4.840
ATOM    571  HB3 LYS    39      -6.045 -48.239  -6.030
ATOM    572  CG  LYS    39      -7.452 -47.113  -4.950
ATOM    573  HG2 LYS    39      -7.376 -46.287  -5.657
ATOM    574  HG3 LYS    39      -8.497 -47.175  -4.646
ATOM    575  CD  LYS    39      -6.579 -46.862  -3.743
ATOM    576  HD2 LYS    39      -5.530 -46.796  -4.032
ATOM    577  HD3 LYS    39      -6.651 -47.715  -3.069
ATOM    578  CE  LYS    39      -7.013 -45.605  -3.002
ATOM    579  HE2 LYS    39      -6.913 -44.728  -3.642
ATOM    580  HE3 LYS    39      -8.038 -45.794  -2.682
ATOM    581  NZ  LYS    39      -6.159 -45.432  -1.785
ATOM    582  HZ1 LYS    39      -6.438 -46.099  -1.080
ATOM    583  HZ2 LYS    39      -6.272 -44.495  -1.425
ATOM    584  HZ3 LYS    39      -5.191 -45.585  -2.028
ATOM    585  C   LYS    39      -7.936 -47.980  -7.912
ATOM    586  O   LYS    39      -7.033 -48.055  -8.731
ATOM    587  N   LEU    40      -8.976 -47.181  -8.086
ATOM    588  H   LEU    40      -9.877 -47.481  -7.742
ATOM    589  CA  LEU    40      -8.973 -46.257  -9.205
ATOM    590  HA  LEU    40      -8.165 -46.554  -9.874
ATOM    591  CB  LEU    40     -10.312 -46.296  -9.989
ATOM    592  HB2 LEU    40     -11.152 -46.431  -9.307
ATOM    593  HB3 LEU    40     -10.296 -47.244 -10.526
ATOM    594  CG  LEU    40     -10.647 -45.235 -11.062
ATOM    595  HG  LEU    40     -10.318 -44.259 -10.705
ATOM    596  CD1 LEU    40      -9.901 -45.566 -12.312
ATOM    597 HD11 LEU    40     -10.111 -44.833 -13.091
ATOM    598 HD12 LEU    40     -10.196 -46.546 -12.688
ATOM    599 HD13 LEU    40      -8.825 -45.578 -12.136
ATOM    600  CD2 LEU    40     -12.149 -45.180 -11.325
ATOM    601 HD21 LEU    40     -12.359 -45.308 -12.387
ATOM    602 HD22 LEU    40     -12.664 -45.975 -10.786
ATOM    603 HD23 LEU    40     -12.568 -44.225 -11.007
ATOM    604  C   LEU    40      -8.678 -44.849  -8.729
ATOM    605  O   LEU    40      -7.737 -44.172  -9.213
ATOM    606  N   ASN    41      -9.470 -44.401  -7.768
ATOM    607  H   ASN    41      -9.968 -45.056  -7.182
ATOM    608  CA  ASN    41      -9.304 -43.053  -7.298
ATOM    609  HA  ASN    41      -8.945 -42.460  -8.139
ATOM    610  CB  ASN    41     -10.633 -42.469  -6.824
ATOM    611  HB2 ASN    41     -10.503 -41.438  -6.494
ATOM    612  HB3 ASN    41     -10.982 -43.027  -5.955
ATOM    613  CG  ASN    41     -11.725 -42.528  -7.895
ATOM    614  OD1 ASN    41     -11.493 -42.277  -9.094
ATOM    615  ND2 ASN    41     -12.920 -42.866  -7.461
ATOM    616 HD21 ASN    41     -13.424 -43.616  -7.912
ATOM    617 HD22 ASN    41     -13.278 -42.458  -6.609
ATOM    618  C   ASN    41      -8.264 -42.953  -6.205
ATOM    619  O   ASN    41      -8.133 -43.838  -5.370
ATOM    620  N   ARG    42      -7.530 -41.860  -6.243
ATOM    621  H   ARG    42      -7.795 -41.131  -6.890
ATOM    622  CA  ARG    42      -6.495 -41.546  -5.296
ATOM    623  HA  ARG    42      -5.884 -42.428  -5.106
ATOM    624  CB  ARG    42      -5.620 -40.468  -5.951
ATOM    625  HB2 ARG    42      -5.409 -40.723  -6.990
ATOM    626  HB3 ARG    42      -6.233 -39.570  -6.026
ATOM    627  CG  ARG    42      -4.389 -40.082  -5.252
ATOM    628  HG2 ARG    42      -4.622 -39.538  -4.336
ATOM    629  HG3 ARG    42      -3.868 -41.021  -5.064
ATOM    630  CD  ARG    42      -3.450 -39.270  -6.134
ATOM    631  HD2 ARG    42      -3.442 -39.662  -7.151
ATOM    632  HD3 ARG    42      -3.701 -38.209  -6.146
ATOM    633  NE  ARG    42      -2.183 -39.497  -5.526
ATOM    634  HE  ARG    42      -2.125 -39.231  -4.553
ATOM    635  CZ  ARG    42      -1.256 -40.327  -5.966
ATOM    636  NH1 ARG    42      -1.369 -40.967  -7.103
ATOM    637 HH11 ARG    42      -1.418 -41.976  -7.112
ATOM    638 HH12 ARG    42      -1.264 -40.464  -7.972
ATOM    639  NH2 ARG    42      -0.436 -40.842  -5.065
ATOM    640 HH21 ARG    42       0.106 -40.233  -4.469
ATOM    641 HH22 ARG    42      -0.631 -41.775  -4.730
ATOM    642  C   ARG    42      -7.208 -41.033  -4.001
ATOM    643  O   ARG    42      -6.868 -41.439  -2.876
ATOM    644  N   PHE    43      -8.228 -40.200  -4.184
ATOM    645  H   PHE    43      -8.405 -39.863  -5.119
ATOM    646  CA  PHE    43      -9.035 -39.628  -3.115
ATOM    647  HA  PHE    43      -8.681 -39.969  -2.142
ATOM    648  CB  PHE    43      -9.057 -38.094  -3.213
ATOM    649  HB2 PHE    43      -9.797 -37.675  -2.531
ATOM    650  HB3 PHE    43      -9.332 -37.886  -4.247
ATOM    651  CG  PHE    43      -7.711 -37.470  -2.938
ATOM    652  CD1 PHE    43      -6.865 -37.098  -3.984
ATOM    653  HD1 PHE    43      -7.322 -36.633  -4.845
ATOM    654  CE1 PHE    43      -5.492 -36.755  -3.752
ATOM    655  HE1 PHE    43      -4.944 -36.219  -4.512
ATOM    656  CZ  PHE    43      -4.993 -36.783  -2.456
ATOM    657  HZ  PHE    43      -4.034 -36.335  -2.244
ATOM    658  CE2 PHE    43      -5.845 -37.130  -1.399
ATOM    659  HE2 PHE    43      -5.397 -37.459  -0.473
ATOM    660  CD2 PHE    43      -7.186 -37.462  -1.641
ATOM    661  HD2 PHE    43      -7.738 -37.963  -0.860
ATOM    662  C   PHE    43     -10.393 -40.220  -3.433
ATOM    663  O   PHE    43     -10.899 -40.066  -4.530
ATOM    664  N   ARG    44     -10.954 -40.979  -2.513
ATOM    665  H   ARG    44     -10.484 -41.149  -1.636
ATOM    666  CA  ARG    44     -12.244 -41.611  -2.753
ATOM    667  HA  ARG    44     -12.156 -42.331  -3.566
ATOM    668  CB  ARG    44     -12.699 -42.446  -1.534
ATOM    669  HB2 ARG    44     -12.836 -41.809  -0.660
ATOM    670  HB3 ARG    44     -13.689 -42.849  -1.748
ATOM    671  CG  ARG    44     -11.758 -43.629  -1.208
ATOM    672  HG2 ARG    44     -10.918 -43.295  -0.598
ATOM    673  HG3 ARG    44     -11.305 -43.959  -2.143
ATOM    674  CD  ARG    44     -12.435 -44.828  -0.576
ATOM    675  HD2 ARG    44     -12.504 -44.706   0.505
ATOM    676  HD3 ARG    44     -13.449 -44.926  -0.965
ATOM    677  NE  ARG    44     -11.669 -46.036  -0.882
ATOM    678  HE  ARG    44     -11.489 -46.192  -1.863
ATOM    679  CZ  ARG    44     -11.570 -47.104  -0.096
ATOM    680  NH1 ARG    44     -10.844 -48.143  -0.490
ATOM    681 HH11 ARG    44     -10.625 -48.264  -1.468
ATOM    682 HH12 ARG    44     -10.234 -48.581   0.185
ATOM    683  NH2 ARG    44     -12.170 -47.134   1.086
ATOM    684 HH21 ARG    44     -13.142 -47.400   1.152
ATOM    685 HH22 ARG    44     -11.588 -47.280   1.898
ATOM    686  C   ARG    44     -13.330 -40.632  -3.141
ATOM    687  O   ARG    44     -14.270 -41.010  -3.814
ATOM    688  N   ASP    45     -13.181 -39.368  -2.793
ATOM    689  H   ASP    45     -12.238 -39.014  -2.715
ATOM    690  CA  ASP    45     -14.211 -38.401  -3.110
ATOM    691  HA  ASP    45     -15.133 -38.966  -3.249
ATOM    692  CB  ASP    45     -14.528 -37.577  -1.858
ATOM    693  HB2 ASP    45     -15.365 -36.903  -2.041
ATOM    694  HB3 ASP    45     -14.791 -38.289  -1.076
ATOM    695  CG  ASP    45     -13.321 -36.773  -1.353
ATOM    696  OD1 ASP    45     -12.419 -37.355  -0.673
ATOM    697  OD2 ASP    45     -13.286 -35.546  -1.652
ATOM    698  C   ASP    45     -13.995 -37.475  -4.315
ATOM    699  O   ASP    45     -14.833 -36.627  -4.576
ATOM    700  N   ILE    46     -12.874 -37.637  -5.018
ATOM    701  H   ILE    46     -12.123 -38.144  -4.572
ATOM    702  CA  ILE    46     -12.494 -36.843  -6.201
ATOM    703  HA  ILE    46     -13.140 -35.986  -6.390
ATOM    704  CB  ILE    46     -10.984 -36.445  -6.165
ATOM    705  HB  ILE    46     -10.360 -37.337  -6.219
ATOM    706  CG2 ILE    46     -10.624 -35.508  -7.318
ATOM    707 HG21 ILE    46     -10.648 -34.468  -6.991
ATOM    708 HG22 ILE    46      -9.619 -35.718  -7.684
ATOM    709 HG23 ILE    46     -11.321 -35.620  -8.149
ATOM    710  CG1 ILE    46     -10.672 -35.713  -4.870
ATOM    711 HG12 ILE    46      -9.601 -35.534  -4.779
ATOM    712 HG13 ILE    46     -10.963 -36.366  -4.047
ATOM    713  CD1 ILE    46     -11.419 -34.466  -4.696
ATOM    714 HD11 ILE    46     -11.832 -34.402  -3.689
ATOM    715 HD12 ILE    46     -10.769 -33.604  -4.845
ATOM    716 HD13 ILE    46     -12.242 -34.399  -5.407
ATOM    717  C   ILE    46     -12.636 -37.852  -7.311
ATOM    718  O   ILE    46     -11.676 -38.569  -7.607
ATOM    719  N   GLN    47     -13.825 -37.947  -7.908
ATOM    720  H   GLN    47     -14.647 -37.630  -7.414
ATOM    721  CA  GLN    47     -14.006 -38.976  -8.927
ATOM    722  HA  GLN    47     -13.152 -39.638  -8.785
ATOM    723  CB  GLN    47     -15.237 -39.834  -8.626
ATOM    724  HB2 GLN    47     -16.095 -39.641  -9.271
ATOM    725  HB3 GLN    47     -14.853 -40.838  -8.807
ATOM    726  CG  GLN    47     -15.513 -39.872  -7.186
ATOM    727  HG2 GLN    47     -14.587 -39.798  -6.615
ATOM    728  HG3 GLN    47     -16.143 -39.003  -6.993
ATOM    729  CD  GLN    47     -16.282 -41.082  -6.739
ATOM    730  OE1 GLN    47     -16.731 -41.893  -7.541
ATOM    731  NE2 GLN    47     -16.492 -41.173  -5.429
ATOM    732 HE21 GLN    47     -16.765 -42.057  -5.025
ATOM    733 HE22 GLN    47     -16.216 -40.411  -4.827
ATOM    734  C   GLN    47     -13.936 -38.509 -10.392
ATOM    735  O   GLN    47     -13.810 -37.316 -10.670
ATOM    736  N   CYS    48     -14.088 -39.457 -11.312
ATOM    737  H   CYS    48     -14.069 -40.422 -11.015
ATOM    738  CA  CYS    48     -13.889 -39.193 -12.725
ATOM    739  HA  CYS    48     -13.563 -38.159 -12.836
ATOM    740  CB  CYS    48     -12.767 -40.132 -13.157
ATOM    741  HB2 CYS    48     -11.864 -39.947 -12.575
ATOM    742  HB3 CYS    48     -13.071 -41.127 -12.830
ATOM    743  SG  CYS    48     -12.339 -40.346 -14.856
ATOM    744  HG  CYS    48     -13.044 -39.306 -15.310
ATOM    745  C   CYS    48     -15.145 -39.382 -13.545
ATOM    746  O   CYS    48     -15.626 -40.519 -13.638
ATOM    747  N   ARN    49     -15.725 -38.266 -14.013
ATOM    748  H   ARN    49     -15.379 -37.373 -13.691
ATOM    749  CA  ARN    49     -16.947 -38.254 -14.868
ATOM    750  HA  ARN    49     -17.808 -38.480 -14.238
ATOM    751  CB  ARN    49     -17.141 -36.910 -15.525
ATOM    752  HB2 ARN    49     -17.060 -36.107 -14.792
ATOM    753  HB3 ARN    49     -16.336 -36.745 -16.241
ATOM    754  CG  ARN    49     -18.466 -36.840 -16.251
ATOM    755  HG2 ARN    49     -18.790 -37.835 -16.556
ATOM    756  HG3 ARN    49     -18.361 -36.248 -17.160
ATOM    757  CD  ARN    49     -19.490 -36.201 -15.331
ATOM    758  HD2 ARN    49     -19.252 -35.152 -15.158
ATOM    759  HD3 ARN    49     -19.443 -36.685 -14.355
ATOM    760  NE  ARN    49     -20.854 -36.316 -15.817
ATOM    761  HE  ARN    49     -20.842 -36.574 -16.793
ATOM    762  CZ  ARN    49     -21.825 -35.464 -15.532
ATOM    763  NH1 ARN    49     -21.618 -34.406 -14.762
ATOM    764 HH11 ARN    49     -21.499 -34.653 -13.790
ATOM    765  NH2 ARN    49     -23.029 -35.670 -16.044
ATOM    766 HH21 ARN    49     -23.146 -35.229 -16.945
ATOM    767 HH22 ARN    49     -23.229 -36.651 -16.179
ATOM    768  C   ARN    49     -16.877 -39.298 -15.974
ATOM    769  O   ARN    49     -16.105 -39.160 -16.901
ATOM    770  N   ARN    50     -17.723 -40.317 -15.909
ATOM    771  H   ARN    50     -18.247 -40.460 -15.058
ATOM    772  CA  ARN    50     -17.663 -41.423 -16.857
ATOM    773  HA  ARN    50     -16.702 -41.912 -16.695
ATOM    774  CB  ARN    50     -18.749 -42.420 -16.547
ATOM    775  HB2 ARN    50     -19.688 -42.124 -17.015
ATOM    776  HB3 ARN    50     -18.941 -42.400 -15.474
ATOM    777  CG  ARN    50     -18.382 -43.810 -16.936
ATOM    778  HG2 ARN    50     -18.000 -44.363 -16.078
ATOM    779  HG3 ARN    50     -17.566 -43.775 -17.658
ATOM    780  CD  ARN    50     -19.555 -44.522 -17.551
ATOM    781  HD2 ARN    50     -19.628 -45.542 -17.173
ATOM    782  HD3 ARN    50     -20.435 -43.936 -17.284
ATOM    783  NE  ARN    50     -19.403 -44.551 -19.009
ATOM    784  HE  ARN    50     -18.536 -44.100 -19.265
ATOM    785  CZ  ARN    50     -20.371 -44.333 -19.896
ATOM    786  NH1 ARN    50     -21.609 -44.058 -19.505
ATOM    787 HH11 ARN    50     -21.894 -43.122 -19.755
ATOM    788  NH2 ARN    50     -20.093 -44.375 -21.194
ATOM    789 HH21 ARN    50     -20.315 -45.269 -21.608
ATOM    790 HH22 ARN    50     -20.602 -43.680 -21.722
ATOM    791  C   ARN    50     -17.726 -41.091 -18.343
ATOM    792  O   ARN    50     -17.015 -41.707 -19.151
ATOM    793  N   GLN    51     -18.585 -40.131 -18.683
ATOM    794  H   GLN    51     -18.760 -39.416 -17.992
ATOM    795  CA  GLN    51     -18.803 -39.719 -20.073
ATOM    796  HA  GLN    51     -19.163 -40.589 -20.623
ATOM    797  CB  GLN    51     -19.854 -38.607 -20.150
ATOM    798  HB2 GLN    51     -19.412 -37.644 -19.895
ATOM    799  HB3 GLN    51     -20.151 -38.506 -21.194
ATOM    800  CG  GLN    51     -21.113 -38.853 -19.334
ATOM    801  HG2 GLN    51     -21.662 -39.711 -19.722
ATOM    802  HG3 GLN    51     -20.836 -39.105 -18.310
ATOM    803  CD  GLN    51     -22.048 -37.620 -19.288
ATOM    804  OE1 GLN    51     -21.886 -36.741 -18.432
ATOM    805  NE2 GLN    51     -23.040 -37.575 -20.191
ATOM    806 HE21 GLN    51     -23.754 -36.865 -20.117
ATOM    807 HE22 GLN    51     -22.858 -37.962 -21.106
ATOM    808  C   GLN    51     -17.538 -39.229 -20.758
ATOM    809  O   GLN    51     -17.257 -39.599 -21.884
ATOM    810  N   THR    52     -16.762 -38.424 -20.047
ATOM    811  H   THR    52     -16.765 -38.559 -19.046
ATOM    812  CA  THR    52     -15.562 -37.849 -20.596
ATOM    813  HA  THR    52     -15.644 -37.864 -21.683
ATOM    814  CB  THR    52     -15.445 -36.471 -20.135
ATOM    815  HB  THR    52     -14.449 -36.082 -20.345
ATOM    816  CG2 THR    52     -16.489 -35.613 -20.781
ATOM    817 HG21 THR    52     -17.183 -36.222 -21.361
ATOM    818 HG22 THR    52     -17.066 -35.077 -20.028
ATOM    819 HG23 THR    52     -16.036 -34.880 -21.449
ATOM    820  OG1 THR    52     -15.662 -36.470 -18.731
ATOM    821  HG1 THR    52     -16.574 -36.658 -18.568
ATOM    822  C   THR    52     -14.294 -38.527 -20.215
ATOM    823  O   THR    52     -13.259 -37.915 -20.290
ATOM    824  N   ALA    53     -14.361 -39.793 -19.818
ATOM    825  H   ALA    53     -15.263 -40.207 -19.629
ATOM    826  CA  ALA    53     -13.183 -40.524 -19.418
ATOM    827  HA  ALA    53     -12.606 -39.933 -18.707
ATOM    828  CB  ALA    53     -13.617 -41.794 -18.638
ATOM    829  HB1 ALA    53     -12.870 -42.581 -18.737
ATOM    830  HB2 ALA    53     -13.732 -41.574 -17.577
ATOM    831  HB3 ALA    53     -14.565 -42.080 -19.094
ATOM    832  C   ALA    53     -12.284 -40.922 -20.586
ATOM    833  O   ALA    53     -12.746 -41.483 -21.596
ATOM    834  N   VAL    54     -10.980 -40.753 -20.393
ATOM    835  H   VAL    54     -10.650 -40.591 -19.452
ATOM    836  CA  VAL    54      -9.976 -41.141 -21.396
ATOM    837  HA  VAL    54     -10.317 -40.794 -22.371
ATOM    838  CB  VAL    54      -8.584 -40.529 -21.085
ATOM    839  HB  VAL    54      -8.305 -40.804 -20.068
ATOM    840  CG1 VAL    54      -7.516 -41.058 -22.045
ATOM    841 HG11 VAL    54      -7.023 -41.935 -21.626
ATOM    842 HG12 VAL    54      -6.751 -40.302 -22.225
ATOM    843 HG13 VAL    54      -7.953 -41.337 -23.004
ATOM    844  CG2 VAL    54      -8.691 -39.027 -21.153
ATOM    845 HG21 VAL    54      -7.813 -38.600 -21.638
ATOM    846 HG22 VAL    54      -8.757 -38.601 -20.152
ATOM    847 HG23 VAL    54      -9.574 -38.721 -21.714
ATOM    848  C   VAL    54      -9.838 -42.641 -21.449
ATOM    849  O   VAL    54      -9.843 -43.208 -22.558
ATOM    850  N   ARN    55      -9.572 -43.257 -20.284
ATOM    851  H   ARN    55      -9.511 -42.692 -19.449
ATOM    852  CA  ARN    55      -9.423 -44.719 -20.116
ATOM    853  HA  ARN    55      -9.755 -45.216 -21.028
ATOM    854  CB  ARN    55      -7.980 -45.114 -19.795
ATOM    855  HB2 ARN    55      -7.669 -44.692 -18.839
ATOM    856  HB3 ARN    55      -7.969 -46.191 -19.628
ATOM    857  CG  ARN    55      -6.980 -44.825 -20.841
ATOM    858  HG2 ARN    55      -7.253 -45.311 -21.778
ATOM    859  HG3 ARN    55      -6.941 -43.753 -21.035
ATOM    860  CD  ARN    55      -5.655 -45.307 -20.365
ATOM    861  HD2 ARN    55      -5.590 -45.243 -19.279
ATOM    862  HD3 ARN    55      -4.876 -44.651 -20.754
ATOM    863  NE  ARN    55      -5.347 -46.667 -20.790
ATOM    864  HE  ARN    55      -6.040 -47.300 -20.417
ATOM    865  CZ  ARN    55      -4.965 -47.001 -22.028
ATOM    866  NH1 ARN    55      -4.870 -46.072 -23.002
ATOM    867 HH11 ARN    55      -5.329 -45.207 -22.757
ATOM    868  NH2 ARN    55      -4.571 -48.250 -22.266
ATOM    869 HH21 ARN    55      -3.579 -48.376 -22.124
ATOM    870 HH22 ARN    55      -4.762 -48.541 -23.214
ATOM    871  C   ARN    55     -10.273 -45.217 -18.940
ATOM    872  O   ARN    55     -10.477 -44.502 -17.967
ATOM    873  N   ALA    56     -10.659 -46.481 -19.007
ATOM    874  H   ALA    56     -10.724 -46.882 -19.932
ATOM    875  CA  ALA    56     -11.471 -47.158 -17.974
ATOM    876  HA  ALA    56     -12.358 -46.553 -17.787
ATOM    877  CB  ALA    56     -11.887 -48.532 -18.488
ATOM    878  HB1 ALA    56     -11.086 -49.257 -18.342
ATOM    879  HB2 ALA    56     -12.764 -48.895 -17.952
ATOM    880  HB3 ALA    56     -12.126 -48.498 -19.551
ATOM    881  C   ALA    56     -10.748 -47.368 -16.652
ATOM    882  O   ALA    56     -11.382 -47.571 -15.601
ATOM    883  N   ASH    57      -9.422 -47.460 -16.732
ATOM    884  H   ASH    57      -8.969 -47.352 -17.628
ATOM    885  CA  ASH    57      -8.585 -47.717 -15.561
ATOM    886  HA  ASH    57      -9.262 -47.937 -14.736
ATOM    887  CB  ASH    57      -7.744 -48.941 -15.818
ATOM    888  HB2 ASH    57      -7.196 -49.226 -14.920
ATOM    889  HB3 ASH    57      -8.391 -49.782 -16.066
ATOM    890  CG  ASH    57      -6.779 -48.740 -16.952
ATOM    891  OD1 ASH    57      -5.808 -49.486 -17.077
ATOM    892  OD2 ASH    57      -6.985 -47.829 -17.742
ATOM    893  HD1 ASH    57      -5.160 -49.366 -16.399
ATOM    894  C   ASH    57      -7.685 -46.555 -15.096
ATOM    895  O   ASH    57      -6.655 -46.794 -14.462
ATOM    896  N   LEU    58      -8.058 -45.319 -15.443
ATOM    897  H   LEU    58      -8.963 -45.176 -15.869
ATOM    898  CA  LEU    58      -7.309 -44.153 -15.033
ATOM    899  HA  LEU    58      -6.626 -44.393 -14.218
ATOM    900  CB  LEU    58      -6.586 -43.450 -16.221
ATOM    901  HB2 LEU    58      -6.360 -42.412 -15.976
ATOM    902  HB3 LEU    58      -7.354 -43.338 -16.986
ATOM    903  CG  LEU    58      -5.402 -44.107 -16.950
ATOM    904  HG  LEU    58      -5.771 -44.985 -17.481
ATOM    905  CD1 LEU    58      -4.872 -43.130 -17.958
ATOM    906 HD11 LEU    58      -5.562 -42.296 -18.085
ATOM    907 HD12 LEU    58      -3.914 -42.723 -17.633
ATOM    908 HD13 LEU    58      -4.748 -43.686 -18.888
ATOM    909  CD2 LEU    58      -4.299 -44.546 -16.016
ATOM    910 HD21 LEU    58      -3.480 -45.001 -16.573
ATOM    911 HD22 LEU    58      -3.896 -43.693 -15.470
ATOM    912 HD23 LEU    58      -4.664 -45.274 -15.291
ATOM    913  C   LEU    58      -8.394 -43.250 -14.568
ATOM    914  O   LEU    58      -9.540 -43.467 -14.927
ATOM    915  N   ASN    59      -8.061 -42.275 -13.741
ATOM    916  H   ASN    59      -7.095 -42.162 -13.470
ATOM    917  CA  ASN    59      -9.008 -41.304 -13.279
ATOM    918  HA  ASN    59     -10.019 -41.542 -13.610
ATOM    919  CB  ASN    59      -8.890 -41.168 -11.771
ATOM    920  HB2 ASN    59      -9.284 -42.055 -11.274
ATOM    921  HB3 ASN    59      -7.835 -41.093 -11.506
ATOM    922  CG  ASN    59      -9.565 -39.945 -11.220
ATOM    923  OD1 ASN    59      -9.405 -38.824 -11.770
ATOM    924  ND2 ASN    59     -10.248 -40.110 -10.054
ATOM    925 HD21 ASN    59      -9.781 -39.953  -9.172
ATOM    926 HD22 ASN    59     -11.090 -40.668 -10.065
ATOM    927  C   ASN    59      -8.418 -40.152 -14.064
ATOM    928  O   ASN    59      -7.298 -39.672 -13.759
ATOM    929  N   ALA    60      -9.157 -39.710 -15.083
ATOM    930  H   ALA    60     -10.017 -40.186 -15.316
ATOM    931  CA  ALA    60      -8.638 -38.735 -16.027
ATOM    932  HA  ALA    60      -8.198 -37.879 -15.515
ATOM    933  CB  ALA    60      -7.510 -39.409 -16.770
ATOM    934  HB1 ALA    60      -7.839 -39.736 -17.756
ATOM    935  HB2 ALA    60      -7.161 -40.287 -16.227
ATOM    936  HB3 ALA    60      -6.714 -38.670 -16.855
ATOM    937  C   ALA    60      -9.740 -38.355 -17.024
ATOM    938  O   ALA    60     -10.459 -39.241 -17.527
ATOM    939  N   ASN    61      -9.846 -37.073 -17.350
ATOM    940  H   ASN    61      -9.061 -36.460 -17.182
ATOM    941  CA  ASN    61     -10.877 -36.611 -18.244
ATOM    942  HA  ASN    61     -11.335 -37.499 -18.680
ATOM    943  CB  ASN    61     -11.945 -35.865 -17.433
ATOM    944  HB2 ASN    61     -11.507 -35.015 -16.909
ATOM    945  HB3 ASN    61     -12.679 -35.546 -18.173
ATOM    946  CG  ASN    61     -12.669 -36.771 -16.424
ATOM    947  OD1 ASN    61     -12.469 -36.633 -15.216
ATOM    948  ND2 ASN    61     -13.508 -37.690 -16.911
ATOM    949 HD21 ASN    61     -13.174 -38.373 -17.576
ATOM    950 HD22 ASN    61     -14.304 -37.942 -16.342
ATOM    951  C   ASN    61     -10.467 -35.711 -19.407
ATOM    952  O   ASN    61      -9.637 -34.838 -19.250
ATOM    953  N   TYR    62     -11.208 -35.834 -20.515
ATOM    954  H   TYR    62     -11.833 -36.625 -20.573
ATOM    955  CA  TYR    62     -11.074 -35.017 -21.735
ATOM    956  HA  TYR    62     -10.040 -34.776 -21.980
ATOM    957  CB  TYR    62     -11.791 -35.689 -22.900
ATOM    958  HB2 TYR    62     -12.120 -34.949 -23.630
ATOM    959  HB3 TYR    62     -12.711 -36.130 -22.515
ATOM    960  CG  TYR    62     -11.036 -36.816 -23.615
ATOM    961  CD1 TYR    62     -11.565 -38.113 -23.687
ATOM    962  HD1 TYR    62     -12.545 -38.312 -23.279
ATOM    963  CE1 TYR    62     -10.917 -39.100 -24.430
ATOM    964  HE1 TYR    62     -11.464 -39.992 -24.698
ATOM    965  CZ  TYR    62      -9.717 -38.796 -25.125
ATOM    966  OH  TYR    62      -9.080 -39.754 -25.922
ATOM    967  HH  TYR    62      -8.676 -40.444 -25.418
ATOM    968  CE2 TYR    62      -9.179 -37.547 -25.047
ATOM    969  HE2 TYR    62      -8.343 -37.279 -25.676
ATOM    970  CD2 TYR    62      -9.833 -36.561 -24.297
ATOM    971  HD2 TYR    62      -9.396 -35.575 -24.236
ATOM    972  C   TYR    62     -11.850 -33.761 -21.380
ATOM    973  O   TYR    62     -13.016 -33.813 -20.979
ATOM    974  N   ILE    63     -11.197 -32.625 -21.443
ATOM    975  H   ILE    63     -10.194 -32.640 -21.325
ATOM    976  CA  ILE    63     -11.869 -31.422 -21.097
ATOM    977  HA  ILE    63     -12.907 -31.657 -20.864
ATOM    978  CB  ILE    63     -11.220 -30.790 -19.822
ATOM    979  HB  ILE    63     -10.138 -30.778 -19.957
ATOM    980  CG2 ILE    63     -11.702 -29.336 -19.624
ATOM    981 HG21 ILE    63     -11.540 -29.013 -18.596
ATOM    982 HG22 ILE    63     -12.768 -29.250 -19.837
ATOM    983 HG23 ILE    63     -11.167 -28.653 -20.284
ATOM    984  CG1 ILE    63     -11.547 -31.634 -18.555
ATOM    985 HG12 ILE    63     -12.622 -31.661 -18.379
ATOM    986 HG13 ILE    63     -11.145 -32.622 -18.777
ATOM    987  CD1 ILE    63     -10.804 -31.159 -17.298
ATOM    988 HD11 ILE    63     -10.520 -30.111 -17.391
ATOM    989 HD12 ILE    63      -9.893 -31.738 -17.147
ATOM    990 HD13 ILE    63     -11.495 -31.292 -16.465
ATOM    991  C   ILE    63     -11.822 -30.486 -22.319
ATOM    992  O   ILE    63     -10.910 -30.574 -23.155
ATOM    993  N   GLN    64     -12.920 -29.769 -22.506
ATOM    994  H   GLN    64     -13.785 -30.176 -22.180
ATOM    995  CA  GLN    64     -13.063 -28.769 -23.549
ATOM    996  HA  GLN    64     -12.069 -28.413 -23.820
ATOM    997  CB  GLN    64     -13.791 -29.287 -24.817
ATOM    998  HB2 GLN    64     -13.218 -30.083 -25.292
ATOM    999  HB3 GLN    64     -14.741 -29.734 -24.525
ATOM   1000  CG  GLN    64     -14.054 -28.155 -25.797
ATOM   1001  HG2 GLN    64     -14.852 -27.508 -25.433
ATOM   1002  HG3 GLN    64     -13.139 -27.564 -25.819
ATOM   1003  CD  GLN    64     -14.364 -28.591 -27.227
ATOM   1004  OE1 GLN    64     -14.295 -29.779 -27.582
ATOM   1005  NE2 GLN    64     -14.740 -27.614 -28.048
ATOM   1006 HE21 GLN    64     -15.601 -27.115 -27.874
ATOM   1007 HE22 GLN    64     -14.256 -27.487 -28.925
ATOM   1008  C   GLN    64     -13.836 -27.618 -22.971
ATOM   1009  O   GLN    64     -14.928 -27.822 -22.423
ATOM   1010  N   VAL    65     -13.231 -26.445 -22.962
ATOM   1011  H   VAL    65     -12.222 -26.423 -22.938
ATOM   1012  CA  VAL    65     -13.936 -25.273 -22.479
ATOM   1013  HA  VAL    65     -14.981 -25.523 -22.298
ATOM   1014  CB  VAL    65     -13.293 -24.682 -21.221
ATOM   1015  HB  VAL    65     -12.300 -24.317 -21.485
ATOM   1016  CG1 VAL    65     -14.123 -23.507 -20.746
ATOM   1017 HG11 VAL    65     -13.933 -22.628 -21.361
ATOM   1018 HG12 VAL    65     -13.876 -23.253 -19.715
ATOM   1019 HG13 VAL    65     -15.188 -23.733 -20.796
ATOM   1020  CG2 VAL    65     -13.138 -25.763 -20.163
ATOM   1021 HG21 VAL    65     -12.085 -25.990 -19.997
ATOM   1022 HG22 VAL    65     -13.629 -26.683 -20.479
ATOM   1023 HG23 VAL    65     -13.574 -25.450 -19.214
ATOM   1024  C   VAL    65     -13.837 -24.315 -23.659
ATOM   1025  O   VAL    65     -12.719 -23.929 -24.105
ATOM   1026  N   GLY    66     -14.995 -23.949 -24.191
ATOM   1027  H   GLY    66     -15.844 -24.424 -23.918
ATOM   1028  CA  GLY    66     -15.021 -23.121 -25.381
ATOM   1029  HA2 GLY    66     -16.055 -22.908 -25.652
ATOM   1030  HA3 GLY    66     -14.401 -22.243 -25.203
ATOM   1031  C   GLY    66     -14.391 -24.018 -26.444
ATOM   1032  O   GLY    66     -14.849 -25.136 -26.669
ATOM   1033  N   ASN    67     -13.255 -23.595 -26.972
ATOM   1034  H   ASN    67     -12.864 -22.720 -26.652
ATOM   1035  CA  ASN    67     -12.523 -24.325 -28.026
ATOM   1036  HA  ASN    67     -13.181 -25.107 -28.404
ATOM   1037  CB  ASN    67     -12.171 -23.355 -29.186
ATOM   1038  HB2 ASN    67     -11.527 -23.844 -29.917
ATOM   1039  HB3 ASN    67     -11.635 -22.533 -28.711
ATOM   1040  CG  ASN    67     -13.414 -22.828 -29.879
ATOM   1041  OD1 ASN    67     -13.995 -23.525 -30.711
ATOM   1042  ND2 ASN    67     -13.890 -21.663 -29.462
ATOM   1043 HD21 ASN    67     -13.284 -21.019 -28.973
ATOM   1044 HD22 ASN    67     -14.818 -21.373 -29.737
ATOM   1045  C   ASN    67     -11.249 -24.992 -27.534
ATOM   1046  O   ASN    67     -10.600 -25.689 -28.299
ATOM   1047  N   THR    68     -10.941 -24.834 -26.242
ATOM   1048  H   THR    68     -11.426 -24.127 -25.708
ATOM   1049  CA  THR    68      -9.727 -25.389 -25.676
ATOM   1050  HA  THR    68      -8.957 -25.352 -26.447
ATOM   1051  CB  THR    68      -9.187 -24.473 -24.534
ATOM   1052  HB  THR    68      -9.844 -24.536 -23.666
ATOM   1053  CG2 THR    68      -7.769 -24.854 -24.137
ATOM   1054 HG21 THR    68      -7.714 -25.079 -23.072
ATOM   1055 HG22 THR    68      -7.439 -25.737 -24.684
ATOM   1056 HG23 THR    68      -7.148 -24.003 -24.416
ATOM   1057  OG1 THR    68      -9.147 -23.115 -24.977
ATOM   1058  HG1 THR    68      -9.768 -23.011 -25.681
ATOM   1059  C   THR    68      -9.846 -26.831 -25.205
ATOM   1060  O   THR    68     -10.623 -27.156 -24.276
ATOM   1061  N   ARN    69      -9.080 -27.689 -25.861
ATOM   1062  H   ARN    69      -8.776 -27.429 -26.789
ATOM   1063  CA  ARN    69      -9.032 -29.104 -25.551
ATOM   1064  HA  ARN    69      -9.882 -29.314 -24.902
ATOM   1065  CB  ARN    69      -9.210 -29.904 -26.847
ATOM   1066  HB2 ARN    69      -9.201 -30.975 -26.643
ATOM   1067  HB3 ARN    69      -8.351 -29.720 -27.493
ATOM   1068  CG  ARN    69     -10.495 -29.501 -27.602
ATOM   1069  HG2 ARN    69     -11.381 -29.746 -27.016
ATOM   1070  HG3 ARN    69     -10.508 -28.415 -27.691
ATOM   1071  CD  ARN    69     -10.596 -30.102 -29.028
ATOM   1072  HD2 ARN    69     -10.536 -31.190 -28.992
ATOM   1073  HD3 ARN    69      -9.783 -29.670 -29.612
ATOM   1074  NE  ARN    69     -11.856 -29.702 -29.677
ATOM   1075  HE  ARN    69     -12.257 -30.499 -30.151
ATOM   1076  CZ  ARN    69     -12.082 -28.545 -30.333
ATOM   1077  NH1 ARN    69     -11.146 -27.611 -30.480
ATOM   1078 HH11 ARN    69     -11.017 -27.342 -31.445
ATOM   1079  NH2 ARN    69     -13.298 -28.286 -30.793
ATOM   1080 HH21 ARN    69     -13.306 -27.527 -31.460
ATOM   1081 HH22 ARN    69     -13.711 -29.080 -31.261
ATOM   1082  C   ARN    69      -7.740 -29.504 -24.750
ATOM   1083  O   ARN    69      -6.591 -29.147 -25.114
ATOM   1084  N   THR    70      -7.952 -30.195 -23.628
ATOM   1085  H   THR    70      -8.874 -30.145 -23.218
ATOM   1086  CA  THR    70      -6.874 -30.622 -22.727
ATOM   1087  HA  THR    70      -5.941 -30.764 -23.272
ATOM   1088  CB  THR    70      -6.708 -29.602 -21.491
ATOM   1089  HB  THR    70      -5.953 -29.981 -20.802
ATOM   1090  CG2 THR    70      -6.351 -28.185 -21.912
ATOM   1091 HG21 THR    70      -6.994 -27.851 -22.726
ATOM   1092 HG22 THR    70      -6.480 -27.492 -21.080
ATOM   1093 HG23 THR    70      -5.301 -28.197 -22.206
ATOM   1094  OG1 THR    70      -7.945 -29.482 -20.784
ATOM   1095  HG1 THR    70      -7.960 -30.127 -20.094
ATOM   1096  C   THR    70      -7.367 -31.944 -22.136
ATOM   1097  O   THR    70      -8.460 -32.411 -22.478
ATOM   1098  N   ILE    71      -6.538 -32.547 -21.287
ATOM   1099  H   ILE    71      -5.557 -32.338 -21.406
ATOM   1100  CA  ILE    71      -6.825 -33.765 -20.543
ATOM   1101  HA  ILE    71      -7.891 -33.990 -20.564
ATOM   1102  CB  ILE    71      -5.991 -34.943 -20.981
ATOM   1103  HB  ILE    71      -4.950 -34.626 -21.051
ATOM   1104  CG2 ILE    71      -6.098 -36.068 -19.913
ATOM   1105 HG21 ILE    71      -5.408 -35.884 -19.089
ATOM   1106 HG22 ILE    71      -5.849 -37.036 -20.347
ATOM   1107 HG23 ILE    71      -7.107 -36.127 -19.506
ATOM   1108  CG1 ILE    71      -6.439 -35.464 -22.360
ATOM   1109 HG12 ILE    71      -6.326 -34.692 -23.121
ATOM   1110 HG13 ILE    71      -7.511 -35.656 -22.315
ATOM   1111  CD1 ILE    71      -5.751 -36.745 -22.790
ATOM   1112 HD11 ILE    71      -4.722 -36.769 -22.431
ATOM   1113 HD12 ILE    71      -6.266 -37.614 -22.381
ATOM   1114 HD13 ILE    71      -5.736 -36.837 -23.876
ATOM   1115  C   ILE    71      -6.361 -33.451 -19.102
ATOM   1116  O   ILE    71      -5.207 -33.137 -18.890
ATOM   1117  N   ALA    72      -7.281 -33.375 -18.151
ATOM   1118  H   ALA    72      -8.245 -33.234 -18.417
ATOM   1119  CA  ALA    72      -6.923 -33.138 -16.738
ATOM   1120  HA  ALA    72      -5.915 -32.730 -16.663
ATOM   1121  CB  ALA    72      -7.911 -32.255 -16.117
ATOM   1122  HB1 ALA    72      -8.293 -31.536 -16.842
ATOM   1123  HB2 ALA    72      -8.757 -32.829 -15.739
ATOM   1124  HB3 ALA    72      -7.475 -31.701 -15.285
ATOM   1125  C   ALA    72      -6.984 -34.545 -16.113
ATOM   1126  O   ALA    72      -7.825 -35.346 -16.494
ATOM   1127  N   CYS    73      -6.031 -34.904 -15.267
ATOM   1128  H   CYS    73      -5.156 -34.400 -15.288
ATOM   1129  CA  CYS    73      -6.024 -36.224 -14.644
ATOM   1130  HA  CYS    73      -7.060 -36.555 -14.569
ATOM   1131  CB  CYS    73      -5.256 -37.216 -15.504
ATOM   1132  HB2 CYS    73      -5.708 -37.298 -16.492
ATOM   1133  HB3 CYS    73      -5.377 -38.183 -15.016
ATOM   1134  SG  CYS    73      -3.475 -36.988 -15.677
ATOM   1135  HG  CYS    73      -3.464 -35.702 -15.315
ATOM   1136  C   CYS    73      -5.462 -36.129 -13.203
ATOM   1137  O   CYS    73      -5.147 -35.042 -12.744
ATOM   1138  N   GLN    74      -5.470 -37.234 -12.453
ATOM   1139  H   GLN    74      -6.031 -38.017 -12.757
ATOM   1140  CA  GLN    74      -4.975 -37.259 -11.046
ATOM   1141  HA  GLN    74      -5.060 -36.271 -10.593
ATOM   1142  CB  GLN    74      -5.749 -38.338 -10.229
ATOM   1143  HB2 GLN    74      -5.716 -38.110  -9.164
ATOM   1144  HB3 GLN    74      -6.790 -38.290 -10.550
ATOM   1145  CG  GLN    74      -5.238 -39.752 -10.494
ATOM   1146  HG2 GLN    74      -5.271 -39.979 -11.560
ATOM   1147  HG3 GLN    74      -4.185 -39.798 -10.218
ATOM   1148  CD  GLN    74      -5.962 -40.851  -9.716
ATOM   1149  OE1 GLN    74      -6.842 -40.570  -8.907
ATOM   1150  NE2 GLN    74      -5.612 -42.103  -9.980
ATOM   1151 HE21 GLN    74      -5.506 -42.403 -10.939
ATOM   1152 HE22 GLN    74      -5.708 -42.800  -9.256
ATOM   1153  C   GLN    74      -3.504 -37.687 -11.129
ATOM   1154  O   GLN    74      -3.078 -38.278 -12.162
ATOM   1155  N   TYR    75      -2.700 -37.420 -10.092
ATOM   1156  H   TYR    75      -3.103 -37.218  -9.188
ATOM   1157  CA  TYR    75      -1.308 -37.927 -10.142
ATOM   1158  HA  TYR    75      -0.821 -37.586 -11.055
ATOM   1159  CB  TYR    75      -0.511 -37.512  -8.901
ATOM   1160  HB2 TYR    75      -0.781 -36.503  -8.590
ATOM   1161  HB3 TYR    75      -0.769 -38.168  -8.070
ATOM   1162  CG  TYR    75       0.994 -37.591  -9.114
ATOM   1163  CD1 TYR    75       1.782 -36.422  -9.155
ATOM   1164  HD1 TYR    75       1.301 -35.460  -9.055
ATOM   1165  CE1 TYR    75       3.184 -36.474  -9.341
ATOM   1166  HE1 TYR    75       3.779 -35.656  -8.962
ATOM   1167  CZ  TYR    75       3.769 -37.684  -9.477
ATOM   1168  OH  TYR    75       5.118 -37.757  -9.702
ATOM   1169  HH  TYR    75       5.431 -38.645  -9.787
ATOM   1170  CE2 TYR    75       3.013 -38.855  -9.434
ATOM   1171  HE2 TYR    75       3.482 -39.801  -9.659
ATOM   1172  CD2 TYR    75       1.628 -38.795  -9.262
ATOM   1173  HD2 TYR    75       1.109 -39.692  -8.958
ATOM   1174  C   TYR    75      -1.503 -39.450 -10.188
ATOM   1175  O   TYR    75      -2.124 -40.029  -9.316
ATOM   1176  N   PRO    76      -1.037 -40.112 -11.237
ATOM   1177  CD  PRO    76      -0.043 -39.677 -12.223
ATOM   1178  HD2 PRO    76       0.673 -39.007 -11.747
ATOM   1179  HD3 PRO    76      -0.536 -39.339 -13.135
ATOM   1180  CG  PRO    76       0.597 -40.945 -12.591
ATOM   1181  HG2 PRO    76       1.386 -41.198 -11.882
ATOM   1182  HG3 PRO    76       0.935 -40.802 -13.617
ATOM   1183  CB  PRO    76      -0.480 -41.941 -12.545
ATOM   1184  HB2 PRO    76      -0.070 -42.947 -12.450
ATOM   1185  HB3 PRO    76      -1.181 -41.771 -13.362
ATOM   1186  CA  PRO    76      -1.239 -41.550 -11.289
ATOM   1187  HA  PRO    76      -2.302 -41.761 -11.404
ATOM   1188  C   PRO    76      -0.704 -42.312 -10.101
ATOM   1189  O   PRO    76       0.300 -41.899  -9.510
ATOM   1190  N   LEU    77      -1.334 -43.453  -9.798
ATOM   1191  H   LEU    77      -1.877 -43.894 -10.526
ATOM   1192  CA  LEU    77      -0.915 -44.322  -8.695
ATOM   1193  HA  LEU    77      -0.440 -43.725  -7.917
ATOM   1194  CB  LEU    77      -2.111 -45.128  -8.122
ATOM   1195  HB2 LEU    77      -1.764 -45.895  -7.430
ATOM   1196  HB3 LEU    77      -2.490 -45.667  -8.991
ATOM   1197  CG  LEU    77      -3.377 -44.422  -7.570
ATOM   1198  HG  LEU    77      -3.678 -43.645  -8.272
ATOM   1199  CD1 LEU    77      -4.468 -45.423  -7.469
ATOM   1200 HD11 LEU    77      -4.539 -45.814  -6.454
ATOM   1201 HD12 LEU    77      -5.429 -44.974  -7.721
ATOM   1202 HD13 LEU    77      -4.296 -46.260  -8.145
ATOM   1203  CD2 LEU    77      -3.153 -43.788  -6.209
ATOM   1204 HD21 LEU    77      -3.343 -44.508  -5.413
ATOM   1205 HD22 LEU    77      -3.826 -42.943  -6.062
ATOM   1206 HD23 LEU    77      -2.108 -43.479  -6.180
ATOM   1207  C   LEU    77       0.111 -45.264  -9.319
ATOM   1208  O   LEU    77       0.130 -45.434 -10.547
ATOM   1209  N   GLN    78       0.901 -45.945  -8.492
ATOM   1210  H   GLN    78       0.874 -45.743  -7.503
ATOM   1211  CA  GLN    78       1.929 -46.856  -8.976
ATOM   1212  HA  GLN    78       2.662 -46.267  -9.528
ATOM   1213  CB  GLN    78       2.601 -47.490  -7.784
ATOM   1214  HB2 GLN    78       2.564 -48.577  -7.855
ATOM   1215  HB3 GLN    78       2.027 -47.240  -6.892
ATOM   1216  CG  GLN    78       4.003 -47.025  -7.588
ATOM   1217  HG2 GLN    78       4.208 -46.148  -8.202
ATOM   1218  HG3 GLN    78       4.124 -46.815  -6.525
ATOM   1219  CD  GLN    78       4.957 -48.118  -7.943
ATOM   1220  OE1 GLN    78       5.566 -48.106  -9.022
ATOM   1221  NE2 GLN    78       5.059 -49.118  -7.060
ATOM   1222 HE21 GLN    78       5.436 -50.009  -7.352
ATOM   1223 HE22 GLN    78       4.413 -49.115  -6.284
ATOM   1224  C   GLN    78       1.403 -47.929  -9.908
ATOM   1225  O   GLN    78       2.068 -48.355 -10.852
ATOM   1226  N   SER    79       0.215 -48.406  -9.605
ATOM   1227  H   SER    79      -0.380 -47.844  -9.013
ATOM   1228  CA  SER    79      -0.443 -49.415 -10.435
ATOM   1229  HA  SER    79       0.282 -50.204 -10.634
ATOM   1230  CB  SER    79      -1.636 -50.008  -9.676
ATOM   1231  HB2 SER    79      -2.320 -50.507 -10.363
ATOM   1232  HB3 SER    79      -1.288 -50.764  -8.972
ATOM   1233  OG  SER    79      -2.344 -49.001  -8.949
ATOM   1234  HG  SER    79      -2.001 -48.970  -8.069
ATOM   1235  C   SER    79      -0.950 -48.887 -11.797
ATOM   1236  O   SER    79      -1.004 -49.643 -12.769
ATOM   1237  N   GLN    80      -1.344 -47.612 -11.856
ATOM   1238  H   GLN    80      -1.419 -47.080 -11.001
ATOM   1239  CA  GLN    80      -1.855 -47.010 -13.077
ATOM   1240  HA  GLN    80      -2.466 -47.758 -13.582
ATOM   1241  CB  GLN    80      -2.731 -45.802 -12.731
ATOM   1242  HB2 GLN    80      -3.224 -45.415 -13.623
ATOM   1243  HB3 GLN    80      -2.077 -44.996 -12.400
ATOM   1244  CG  GLN    80      -3.740 -46.063 -11.635
ATOM   1245  HG2 GLN    80      -4.335 -46.948 -11.860
ATOM   1246  HG3 GLN    80      -3.217 -46.271 -10.701
ATOM   1247  CD  GLN    80      -4.650 -44.892 -11.413
ATOM   1248  OE1 GLN    80      -4.212 -43.756 -11.321
ATOM   1249  NE2 GLN    80      -5.933 -45.159 -11.292
ATOM   1250 HE21 GLN    80      -6.350 -45.884 -11.858
ATOM   1251 HE22 GLN    80      -6.525 -44.528 -10.771
ATOM   1252  C   GLN    80      -0.749 -46.570 -14.060
ATOM   1253  O   GLN    80      -1.044 -46.236 -15.194
ATOM   1254  N   LEU    81       0.514 -46.680 -13.680
ATOM   1255  H   LEU    81       0.734 -47.434 -13.045
ATOM   1256  CA  LEU    81       1.612 -46.218 -14.504
ATOM   1257  HA  LEU    81       1.398 -45.159 -14.648
ATOM   1258  CB  LEU    81       2.941 -46.276 -13.747
ATOM   1259  HB2 LEU    81       3.775 -46.368 -14.442
ATOM   1260  HB3 LEU    81       2.957 -47.197 -13.164
ATOM   1261  CG  LEU    81       3.165 -45.096 -12.782
ATOM   1262  HG  LEU    81       2.318 -45.028 -12.099
ATOM   1263  CD1 LEU    81       4.422 -45.340 -11.985
ATOM   1264 HD11 LEU    81       4.819 -46.335 -12.187
ATOM   1265 HD12 LEU    81       4.219 -45.272 -10.916
ATOM   1266 HD13 LEU    81       5.192 -44.610 -12.233
ATOM   1267  CD2 LEU    81       3.287 -43.803 -13.543
ATOM   1268 HD21 LEU    81       3.950 -43.111 -13.024
ATOM   1269 HD22 LEU    81       2.314 -43.321 -13.641
ATOM   1270 HD23 LEU    81       3.687 -43.972 -14.543
ATOM   1271  C   LEU    81       1.778 -46.747 -15.915
ATOM   1272  O   LEU    81       2.048 -45.960 -16.806
ATOM   1273  N   GLH    82       1.548 -48.020 -16.175
ATOM   1274  H   GLH    82       0.966 -48.561 -15.551
ATOM   1275  CA  GLH    82       1.708 -48.483 -17.547
ATOM   1276  HA  GLH    82       2.681 -48.134 -17.892
ATOM   1277  CB  GLH    82       1.693 -49.997 -17.596
ATOM   1278  HB2 GLH    82       2.348 -50.412 -16.830
ATOM   1279  HB3 GLH    82       0.691 -50.347 -17.349
ATOM   1280  CG  GLH    82       2.063 -50.513 -18.934
ATOM   1281  HG2 GLH    82       1.513 -49.988 -19.714
ATOM   1282  HG3 GLH    82       3.120 -50.320 -19.118
ATOM   1283  CD  GLH    82       1.827 -51.985 -19.063
ATOM   1284  OE1 GLH    82       0.650 -52.377 -19.006
ATOM   1285  OE2 GLH    82       2.801 -52.755 -19.237
ATOM   1286  HE1 GLH    82       0.099 -51.987 -19.667
ATOM   1287  C   GLH    82       0.633 -47.884 -18.515
ATOM   1288  O   GLH    82       0.901 -47.536 -19.684
ATOM   1289  N   SER    83      -0.588 -47.780 -18.022
ATOM   1290  H   SER    83      -0.852 -48.431 -17.296
ATOM   1291  CA  SER    83      -1.662 -47.236 -18.804
ATOM   1292  HA  SER    83      -1.650 -47.695 -19.793
ATOM   1293  CB  SER    83      -2.988 -47.517 -18.115
ATOM   1294  HB2 SER    83      -3.817 -47.125 -18.704
ATOM   1295  HB3 SER    83      -3.021 -47.040 -17.136
ATOM   1296  OG  SER    83      -3.138 -48.910 -17.963
ATOM   1297  HG  SER    83      -2.595 -49.342 -18.605
ATOM   1298  C   SER    83      -1.505 -45.754 -18.952
ATOM   1299  O   SER    83      -1.945 -45.170 -19.942
ATOM   1300  N   HIE    84      -1.018 -45.119 -17.896
ATOM   1301  H   HIE    84      -0.655 -45.651 -17.118
ATOM   1302  CA  HIE    84      -0.826 -43.683 -17.893
ATOM   1303  HA  HIE    84      -1.784 -43.203 -18.093
ATOM   1304  CB  HIE    84      -0.289 -43.225 -16.539
ATOM   1305  HB2 HIE    84       0.661 -43.710 -16.316
ATOM   1306  HB3 HIE    84      -0.979 -43.547 -15.759
ATOM   1307  CG  HIE    84      -0.133 -41.742 -16.424
ATOM   1308  ND1 HIE    84      -1.157 -40.878 -16.095
ATOM   1309  CE1 HIE    84      -0.669 -39.634 -16.114
ATOM   1310  HE1 HIE    84      -1.055 -38.897 -15.426
ATOM   1311  NE2 HIE    84       0.611 -39.634 -16.424
ATOM   1312  HE2 HIE    84       1.247 -39.009 -15.950
ATOM   1313  CD2 HIE    84       0.959 -40.962 -16.621
ATOM   1314  HD2 HIE    84       1.972 -41.238 -16.873
ATOM   1315  C   HIE    84       0.142 -43.331 -19.023
ATOM   1316  O   HIE    84      -0.111 -42.395 -19.759
ATOM   1317  N   PHE    85       1.265 -44.044 -19.110
ATOM   1318  H   PHE    85       1.517 -44.668 -18.356
ATOM   1319  CA  PHE    85       2.228 -43.843 -20.186
ATOM   1320  HA  PHE    85       2.494 -42.786 -20.167
ATOM   1321  CB  PHE    85       3.509 -44.651 -19.944
ATOM   1322  HB2 PHE    85       4.010 -44.869 -20.887
ATOM   1323  HB3 PHE    85       3.248 -45.616 -19.509
ATOM   1324  CG  PHE    85       4.481 -43.960 -19.002
ATOM   1325  CD1 PHE    85       5.089 -44.649 -17.963
ATOM   1326  HD1 PHE    85       5.126 -45.725 -18.047
ATOM   1327  CE1 PHE    85       6.048 -44.034 -17.136
ATOM   1328  HE1 PHE    85       6.221 -44.454 -16.156
ATOM   1329  CZ  PHE    85       6.403 -42.688 -17.348
ATOM   1330  HZ  PHE    85       7.244 -42.262 -16.821
ATOM   1331  CE2 PHE    85       5.796 -41.977 -18.368
ATOM   1332  HE2 PHE    85       5.966 -40.915 -18.461
ATOM   1333  CD2 PHE    85       4.826 -42.622 -19.199
ATOM   1334  HD2 PHE    85       4.145 -41.997 -19.758
ATOM   1335  C   PHE    85       1.604 -44.163 -21.564
ATOM   1336  O   PHE    85       1.909 -43.476 -22.536
ATOM   1337  N   ARN    86       0.695 -45.144 -21.650
ATOM   1338  H   ARN    86       0.369 -45.601 -20.810
ATOM   1339  CA  ARN    86       0.020 -45.459 -22.931
ATOM   1340  HA  ARN    86       0.782 -45.617 -23.694
ATOM   1341  CB  ARN    86      -0.874 -46.686 -22.835
ATOM   1342  HB2 ARN    86      -1.544 -46.607 -21.979
ATOM   1343  HB3 ARN    86      -1.527 -46.704 -23.708
ATOM   1344  CG  ARN    86      -0.138 -47.954 -22.799
ATOM   1345  HG2 ARN    86       0.935 -47.776 -22.725
ATOM   1346  HG3 ARN    86      -0.406 -48.483 -21.884
ATOM   1347  CD  ARN    86      -0.454 -48.849 -23.981
ATOM   1348  HD2 ARN    86      -0.244 -48.336 -24.920
ATOM   1349  HD3 ARN    86      -1.484 -49.185 -23.859
ATOM   1350  NE  ARN    86       0.419 -50.011 -23.854
ATOM   1351  HE  ARN    86       1.365 -49.741 -24.083
ATOM   1352  CZ  ARN    86       0.367 -50.831 -22.802
ATOM   1353  NH1 ARN    86      -0.543 -50.606 -21.854
ATOM   1354 HH11 ARN    86      -0.253 -50.950 -20.950
ATOM   1355  NH2 ARN    86       1.298 -51.774 -22.606
ATOM   1356 HH21 ARN    86       1.091 -52.630 -23.100
ATOM   1357 HH22 ARN    86       2.214 -51.482 -22.915
ATOM   1358  C   ARN    86      -0.834 -44.288 -23.341
ATOM   1359  O   ARN    86      -0.825 -43.910 -24.497
ATOM   1360  N   MET    87      -1.562 -43.704 -22.386
ATOM   1361  H   MET    87      -1.243 -43.802 -21.433
ATOM   1362  CA  MET    87      -2.385 -42.549 -22.680
ATOM   1363  HA  MET    87      -3.101 -42.817 -23.457
ATOM   1364  CB  MET    87      -3.116 -42.104 -21.432
ATOM   1365  HB2 MET    87      -3.878 -42.832 -21.153
ATOM   1366  HB3 MET    87      -2.358 -42.030 -20.652
ATOM   1367  CG  MET    87      -3.730 -40.698 -21.567
ATOM   1368  HG2 MET    87      -4.515 -40.690 -22.323
ATOM   1369  HG3 MET    87      -2.960 -40.032 -21.955
ATOM   1370  SD  MET    87      -4.350 -39.936 -20.038
ATOM   1371  CE  MET    87      -2.929 -39.034 -19.659
ATOM   1372  HE1 MET    87      -3.194 -38.190 -19.022
ATOM   1373  HE2 MET    87      -2.498 -38.635 -20.577
ATOM   1374  HE3 MET    87      -2.192 -39.656 -19.151
ATOM   1375  C   MET    87      -1.525 -41.375 -23.182
ATOM   1376  O   MET    87      -1.969 -40.533 -23.957
ATOM   1377  N   LEU    88      -0.300 -41.290 -22.688
ATOM   1378  H   LEU    88       0.137 -42.146 -22.377
ATOM   1379  CA  LEU    88       0.605 -40.214 -23.059
ATOM   1380  HA  LEU    88       0.083 -39.268 -22.913
ATOM   1381  CB  LEU    88       1.873 -40.241 -22.178
ATOM   1382  HB2 LEU    88       2.373 -41.207 -22.253
ATOM   1383  HB3 LEU    88       2.582 -39.558 -22.647
ATOM   1384  CG  LEU    88       1.766 -39.801 -20.713
ATOM   1385  HG  LEU    88       1.129 -40.510 -20.184
ATOM   1386  CD1 LEU    88       3.139 -39.845 -20.095
ATOM   1387 HD11 LEU    88       3.630 -40.793 -20.314
ATOM   1388 HD12 LEU    88       3.077 -39.746 -19.011
ATOM   1389 HD13 LEU    88       3.767 -39.040 -20.476
ATOM   1390  CD2 LEU    88       1.165 -38.407 -20.568
ATOM   1391 HD21 LEU    88       1.770 -37.670 -21.097
ATOM   1392 HD22 LEU    88       1.123 -38.113 -19.519
ATOM   1393 HD23 LEU    88       0.166 -38.487 -20.996
ATOM   1394  C   LEU    88       1.017 -40.306 -24.520
ATOM   1395  O   LEU    88       0.923 -39.346 -25.303
ATOM   1396  N   ALA    89       1.467 -41.481 -24.865
ATOM   1397  H   ALA    89       1.126 -42.279 -24.348
ATOM   1398  CA  ALA    89       1.952 -41.756 -26.184
ATOM   1399  HA  ALA    89       2.640 -40.949 -26.436
ATOM   1400  CB  ALA    89       2.727 -43.049 -26.189
ATOM   1401  HB1 ALA    89       2.155 -43.843 -25.708
ATOM   1402  HB2 ALA    89       3.665 -42.937 -25.645
ATOM   1403  HB3 ALA    89       2.959 -43.364 -27.206
ATOM   1404  C   ALA    89       0.896 -41.771 -27.262
ATOM   1405  O   ALA    89       1.099 -41.147 -28.302
ATOM   1406  N   GLH    90      -0.232 -42.444 -27.048
ATOM   1407  H   GLH    90      -0.561 -42.583 -26.103
ATOM   1408  CA  GLH    90      -1.199 -42.453 -28.117
ATOM   1409  HA  GLH    90      -0.639 -42.612 -29.039
ATOM   1410  CB  GLH    90      -2.135 -43.647 -28.053
ATOM   1411  HB2 GLH    90      -1.626 -44.553 -28.381
ATOM   1412  HB3 GLH    90      -2.895 -43.488 -28.818
ATOM   1413  CG  GLH    90      -2.855 -43.885 -26.786
ATOM   1414  HG2 GLH    90      -2.171 -43.832 -25.939
ATOM   1415  HG3 GLH    90      -3.619 -43.123 -26.636
ATOM   1416  CD  GLH    90      -3.522 -45.265 -26.818
ATOM   1417  OE1 GLH    90      -2.811 -46.281 -27.077
ATOM   1418  OE2 GLH    90      -4.761 -45.326 -26.601
ATOM   1419  HE1 GLH    90      -1.919 -46.194 -26.777
ATOM   1420  C   GLH    90      -1.909 -41.153 -28.279
ATOM   1421  O   GLH    90      -2.550 -40.919 -29.261
ATOM   1422  N   ASN    91      -1.825 -40.302 -27.281
ATOM   1423  H   ASN    91      -1.085 -40.420 -26.604
ATOM   1424  CA  ASN    91      -2.409 -38.992 -27.395
ATOM   1425  HA  ASN    91      -3.341 -39.038 -27.958
ATOM   1426  CB  ASN    91      -2.619 -38.384 -26.006
ATOM   1427  HB2 ASN    91      -1.714 -38.476 -25.406
ATOM   1428  HB3 ASN    91      -3.395 -38.941 -25.480
ATOM   1429  CG  ASN    91      -3.038 -36.935 -26.064
ATOM   1430  OD1 ASN    91      -4.040 -36.593 -26.700
ATOM   1431  ND2 ASN    91      -2.253 -36.058 -25.435
ATOM   1432 HD21 ASN    91      -2.221 -35.098 -25.748
ATOM   1433 HD22 ASN    91      -1.555 -36.394 -24.787
ATOM   1434  C   ASN    91      -1.372 -38.136 -28.141
ATOM   1435  O   ASN    91      -1.670 -37.007 -28.534
ATOM   1436  N   ARN    92      -0.142 -38.652 -28.282
ATOM   1437  H   ARN    92      -0.061 -39.659 -28.293
ATOM   1438  CA  ARN    92       0.962 -37.902 -28.886
ATOM   1439  HA  ARN    92       1.893 -38.466 -28.828
ATOM   1440  CB  ARN    92       0.641 -37.598 -30.340
ATOM   1441  HB2 ARN    92       0.962 -36.590 -30.602
ATOM   1442  HB3 ARN    92      -0.443 -37.587 -30.453
ATOM   1443  CG  ARN    92       1.197 -38.593 -31.299
ATOM   1444  HG2 ARN    92       1.354 -38.140 -32.278
ATOM   1445  HG3 ARN    92       2.189 -38.887 -30.955
ATOM   1446  CD  ARN    92       0.354 -39.817 -31.412
ATOM   1447  HD2 ARN    92       0.193 -40.267 -30.432
ATOM   1448  HD3 ARN    92      -0.568 -39.467 -31.877
ATOM   1449  NE  ARN    92       0.970 -40.795 -32.304
ATOM   1450  HE  ARN    92       0.524 -40.755 -33.209
ATOM   1451  CZ  ARN    92       1.255 -42.035 -31.932
ATOM   1452  NH1 ARN    92       0.990 -42.419 -30.688
ATOM   1453 HH11 ARN    92       1.571 -41.952 -30.007
ATOM   1454  NH2 ARN    92       1.744 -42.924 -32.808
ATOM   1455 HH21 ARN    92       1.435 -42.746 -33.753
ATOM   1456 HH22 ARN    92       1.467 -43.871 -32.592
ATOM   1457  C   ARN    92       1.046 -36.614 -28.085
ATOM   1458  O   ARN    92       1.026 -35.530 -28.640
ATOM   1459  N   THR    93       1.125 -36.730 -26.759
ATOM   1460  H   THR    93       1.476 -37.595 -26.373
ATOM   1461  CA  THR    93       1.138 -35.573 -25.894
ATOM   1462  HA  THR    93       0.145 -35.125 -25.942
ATOM   1463  CB  THR    93       1.235 -36.016 -24.434
ATOM   1464  HB  THR    93       2.222 -36.431 -24.231
ATOM   1465  CG2 THR    93       0.946 -34.849 -23.482
ATOM   1466 HG21 THR    93       0.138 -35.103 -22.795
ATOM   1467 HG22 THR    93       0.645 -33.962 -24.039
ATOM   1468 HG23 THR    93       1.827 -34.597 -22.892
ATOM   1469  OG1 THR    93       0.250 -37.036 -24.230
ATOM   1470  HG1 THR    93       0.327 -37.349 -23.342
ATOM   1471  C   THR    93       2.114 -34.419 -26.229
ATOM   1472  O   THR    93       3.334 -34.531 -26.053
ATOM   1473  N   PRO    94       1.566 -33.261 -26.646
ATOM   1474  CD  PRO    94       0.142 -32.897 -26.528
ATOM   1475  HD2 PRO    94      -0.473 -33.696 -26.943
ATOM   1476  HD3 PRO    94      -0.127 -32.602 -25.514
ATOM   1477  CG  PRO    94       0.028 -31.673 -27.348
ATOM   1478  HG2 PRO    94      -0.655 -30.927 -26.941
ATOM   1479  HG3 PRO    94      -0.319 -31.965 -28.339
ATOM   1480  CB  PRO    94       1.344 -31.119 -27.581
ATOM   1481  HB2 PRO    94       1.515 -30.965 -28.646
ATOM   1482  HB3 PRO    94       1.400 -30.184 -27.024
ATOM   1483  CA  PRO    94       2.370 -32.101 -27.002
ATOM   1484  HA  PRO    94       3.040 -32.353 -27.824
ATOM   1485  C   PRO    94       3.111 -31.493 -25.800
ATOM   1486  O   PRO    94       4.158 -30.868 -25.955
ATOM   1487  N   VAL    95       2.503 -31.626 -24.622
ATOM   1488  H   VAL    95       1.659 -32.178 -24.569
ATOM   1489  CA  VAL    95       3.050 -31.113 -23.377
ATOM   1490  HA  VAL    95       4.088 -31.441 -23.313
ATOM   1491  CB  VAL    95       3.002 -29.515 -23.275
ATOM   1492  HB  VAL    95       3.611 -29.103 -24.080
ATOM   1493  CG1 VAL    95       1.563 -28.957 -23.420
ATOM   1494 HG11 VAL    95       0.827 -29.717 -23.157
ATOM   1495 HG12 VAL    95       1.371 -28.651 -24.448
ATOM   1496 HG13 VAL    95       1.409 -28.094 -22.773
ATOM   1497  CG2 VAL    95       3.588 -29.025 -21.917
ATOM   1498 HG21 VAL    95       4.606 -29.391 -21.782
ATOM   1499 HG22 VAL    95       2.990 -29.394 -21.084
ATOM   1500 HG23 VAL    95       3.579 -27.935 -21.893
ATOM   1501  C   VAL    95       2.312 -31.678 -22.172
ATOM   1502  O   VAL    95       1.036 -31.640 -22.086
ATOM   1503  N   LEU    96       3.140 -32.221 -21.272
ATOM   1504  H   LEU    96       4.039 -32.535 -21.609
ATOM   1505  CA  LEU    96       2.722 -32.746 -19.978
ATOM   1506  HA  LEU    96       1.656 -32.974 -19.980
ATOM   1507  CB  LEU    96       3.570 -33.974 -19.612
ATOM   1508  HB2 LEU    96       3.476 -34.747 -20.374
ATOM   1509  HB3 LEU    96       4.613 -33.662 -19.656
ATOM   1510  CG  LEU    96       3.355 -34.565 -18.213
ATOM   1511  HG  LEU    96       3.788 -33.890 -17.475
ATOM   1512  CD1 LEU    96       1.876 -34.730 -17.921
ATOM   1513 HD11 LEU    96       1.708 -35.572 -17.249
ATOM   1514 HD12 LEU    96       1.474 -33.836 -17.443
ATOM   1515 HD13 LEU    96       1.313 -34.908 -18.837
ATOM   1516  CD2 LEU    96       4.051 -35.911 -18.117
ATOM   1517 HD21 LEU    96       4.577 -36.006 -17.167
ATOM   1518 HD22 LEU    96       4.784 -36.023 -18.916
ATOM   1519 HD23 LEU    96       3.244 -36.639 -18.201
ATOM   1520  C   LEU    96       3.043 -31.687 -18.929
ATOM   1521  O   LEU    96       4.199 -31.490 -18.667
ATOM   1522  N   ALA    97       2.073 -30.992 -18.352
ATOM   1523  H   ALA    97       1.182 -30.895 -18.818
ATOM   1524  CA  ALA    97       2.394 -30.063 -17.280
ATOM   1525  HA  ALA    97       3.467 -29.872 -17.290
ATOM   1526  CB  ALA    97       1.680 -28.748 -17.427
ATOM   1527  HB1 ALA    97       0.600 -28.889 -17.384
ATOM   1528  HB2 ALA    97       1.917 -28.285 -18.385
ATOM   1529  HB3 ALA    97       1.966 -28.057 -16.635
ATOM   1530  C   ALA    97       2.038 -30.704 -15.900
ATOM   1531  O   ALA    97       0.865 -31.039 -15.628
ATOM   1532  N   VAL    98       3.067 -30.948 -15.086
ATOM   1533  H   VAL    98       3.984 -31.047 -15.498
ATOM   1534  CA  VAL    98       2.886 -31.525 -13.755
ATOM   1535  HA  VAL    98       1.877 -31.932 -13.693
ATOM   1536  CB  VAL    98       3.869 -32.605 -13.529
ATOM   1537  HB  VAL    98       4.865 -32.233 -13.771
ATOM   1538  CG1 VAL    98       3.843 -33.014 -12.101
ATOM   1539 HG11 VAL    98       4.451 -32.341 -11.496
ATOM   1540 HG12 VAL    98       4.243 -34.021 -11.982
ATOM   1541 HG13 VAL    98       2.789 -32.968 -11.827
ATOM   1542  CG2 VAL    98       3.537 -33.760 -14.454
ATOM   1543 HG21 VAL    98       4.408 -34.399 -14.600
ATOM   1544 HG22 VAL    98       3.227 -33.392 -15.432
ATOM   1545 HG23 VAL    98       2.730 -34.370 -14.048
ATOM   1546  C   VAL    98       3.020 -30.417 -12.714
ATOM   1547  O   VAL    98       4.033 -29.742 -12.646
ATOM   1548  N   LEU    99       1.943 -30.168 -11.978
ATOM   1549  H   LEU    99       1.052 -30.432 -12.375
ATOM   1550  CA  LEU    99       1.894 -29.098 -11.005
ATOM   1551  HA  LEU    99       2.748 -28.456 -11.221
ATOM   1552  CB  LEU    99       0.615 -28.271 -11.244
ATOM   1553  HB2 LEU    99      -0.252 -28.766 -10.807
ATOM   1554  HB3 LEU    99       0.801 -27.295 -10.797
ATOM   1555  CG  LEU    99       0.375 -27.968 -12.741
ATOM   1556  HG  LEU    99       0.427 -28.903 -13.299
ATOM   1557  CD1 LEU    99      -1.021 -27.343 -12.953
ATOM   1558 HD11 LEU    99      -1.164 -26.487 -12.294
ATOM   1559 HD12 LEU    99      -1.134 -26.994 -13.980
ATOM   1560 HD13 LEU    99      -1.798 -28.075 -12.733
ATOM   1561  CD2 LEU    99       1.504 -26.993 -13.276
ATOM   1562 HD21 LEU    99       1.133 -25.970 -13.333
ATOM   1563 HD22 LEU    99       2.365 -26.998 -12.608
ATOM   1564 HD23 LEU    99       1.841 -27.290 -14.269
ATOM   1565  C   LEU    99       2.042 -29.518  -9.514
ATOM   1566  O   LEU    99       1.832 -28.698  -8.590
ATOM   1567  N   ALA   100       2.413 -30.779  -9.296
ATOM   1568  H   ALA   100       2.161 -31.466  -9.992
ATOM   1569  CA  ALA   100       2.646 -31.274  -7.949
ATOM   1570  HA  ALA   100       1.988 -30.749  -7.257
ATOM   1571  CB  ALA   100       2.391 -32.728  -7.896
ATOM   1572  HB1 ALA   100       3.269 -33.260  -7.530
ATOM   1573  HB2 ALA   100       2.158 -33.114  -8.888
ATOM   1574  HB3 ALA   100       1.525 -32.906  -7.258
ATOM   1575  C   ALA   100       4.118 -30.982  -7.568
ATOM   1576  O   ALA   100       5.049 -31.312  -8.314
ATOM   1577  N   SER   101       4.307 -30.335  -6.422
ATOM   1578  H   SER   101       3.547 -29.749  -6.107
ATOM   1579  CA  SER   101       5.633 -29.990  -5.899
ATOM   1580  HA  SER   101       6.108 -29.323  -6.618
ATOM   1581  CB  SER   101       5.478 -29.255  -4.562
ATOM   1582  HB2 SER   101       4.883 -28.350  -4.688
ATOM   1583  HB3 SER   101       6.470 -28.965  -4.217
ATOM   1584  OG  SER   101       4.864 -30.094  -3.591
ATOM   1585  HG  SER   101       5.304 -29.967  -2.764
ATOM   1586  C   SER   101       6.544 -31.196  -5.715
ATOM   1587  O   SER   101       6.070 -32.346  -5.657
ATOM   1588  N   SER   102       7.862 -30.955  -5.714
ATOM   1589  H   SER   102       8.205 -30.092  -6.111
ATOM   1590  CA  SER   102       8.836 -32.052  -5.519
ATOM   1591  HA  SER   102       8.580 -32.862  -6.202
ATOM   1592  CB  SER   102      10.258 -31.594  -5.780
ATOM   1593  HB2 SER   102      10.790 -31.433  -4.842
ATOM   1594  HB3 SER   102      10.802 -32.362  -6.330
ATOM   1595  OG  SER   102      10.263 -30.402  -6.537
ATOM   1596  HG  SER   102       9.864 -30.577  -7.376
ATOM   1597  C   SER   102       8.769 -32.587  -4.090
ATOM   1598  O   SER   102       9.061 -33.743  -3.857
ATOM   1599  N   SER   103       8.333 -31.769  -3.144
ATOM   1600  H   SER   103       8.411 -30.771  -3.280
ATOM   1601  CA  SER   103       8.243 -32.261  -1.780
ATOM   1602  HA  SER   103       9.121 -32.884  -1.612
ATOM   1603  CB  SER   103       8.303 -31.160  -0.749
ATOM   1604  HB2 SER   103       8.113 -31.556   0.249
ATOM   1605  HB3 SER   103       9.292 -30.708  -0.826
ATOM   1606  OG  SER   103       7.372 -30.170  -1.040
ATOM   1607  HG  SER   103       6.812 -30.054  -0.288
ATOM   1608  C   SER   103       7.042 -33.163  -1.580
ATOM   1609  O   SER   103       7.110 -34.089  -0.769
ATOM   1610  N   GLU   104       5.985 -32.987  -2.372
ATOM   1611  H   GLU   104       5.789 -32.056  -2.712
ATOM   1612  CA  GLU   104       4.856 -33.907  -2.241
ATOM   1613  HA  GLU   104       4.629 -34.056  -1.185
ATOM   1614  CB  GLU   104       3.626 -33.442  -2.991
ATOM   1615  HB2 GLU   104       3.821 -33.403  -4.063
ATOM   1616  HB3 GLU   104       2.841 -34.187  -2.864
ATOM   1617  CG  GLU   104       3.130 -32.165  -2.516
ATOM   1618  HG2 GLU   104       3.919 -31.413  -2.536
ATOM   1619  HG3 GLU   104       2.812 -32.258  -1.477
ATOM   1620  CD  GLU   104       1.982 -31.696  -3.314
ATOM   1621  OE1 GLU   104       0.932 -32.354  -3.250
ATOM   1622  OE2 GLU   104       2.123 -30.655  -3.995
ATOM   1623  C   GLU   104       5.264 -35.195  -2.845
ATOM   1624  O   GLU   104       4.930 -36.251  -2.323
ATOM   1625  N   ILE   105       6.010 -35.113  -3.940
ATOM   1626  H   ILE   105       6.031 -34.234  -4.437
ATOM   1627  CA  ILE   105       6.460 -36.305  -4.674
ATOM   1628  HA  ILE   105       5.591 -36.937  -4.857
ATOM   1629  CB  ILE   105       7.107 -35.907  -6.039
ATOM   1630  HB  ILE   105       7.860 -35.141  -5.853
ATOM   1631  CG2 ILE   105       7.787 -37.099  -6.722
ATOM   1632 HG21 ILE   105       7.670 -38.003  -6.125
ATOM   1633 HG22 ILE   105       7.344 -37.286  -7.700
ATOM   1634 HG23 ILE   105       8.853 -36.916  -6.860
ATOM   1635  CG1 ILE   105       6.051 -35.327  -6.955
ATOM   1636 HG12 ILE   105       5.356 -34.700  -6.396
ATOM   1637 HG13 ILE   105       5.453 -36.140  -7.367
ATOM   1638  CD1 ILE   105       6.667 -34.563  -8.076
ATOM   1639 HD11 ILE   105       6.070 -34.660  -8.983
ATOM   1640 HD12 ILE   105       7.666 -34.939  -8.295
ATOM   1641 HD13 ILE   105       6.711 -33.523  -7.752
ATOM   1642  C   ILE   105       7.471 -37.113  -3.892
ATOM   1643  O   ILE   105       7.565 -38.360  -4.066
ATOM   1644  N   ALA   106       8.311 -36.354  -3.160
ATOM   1645  H   ALA   106       8.084 -35.375  -3.059
ATOM   1646  CA  ALA   106       9.388 -36.863  -2.305
ATOM   1647  HA  ALA   106       9.975 -37.590  -2.867
ATOM   1648  CB  ALA   106      10.269 -35.713  -1.855
ATOM   1649  HB1 ALA   106      11.005 -36.053  -1.127
ATOM   1650  HB2 ALA   106      10.810 -35.289  -2.701
ATOM   1651  HB3 ALA   106       9.638 -34.943  -1.412
ATOM   1652  C   ALA   106       8.794 -37.546  -1.074
ATOM   1653  O   ALA   106       9.403 -38.475  -0.548
ATOM   1654  N   ASN   107       7.662 -37.040  -0.563
ATOM   1655  H   ASN   107       7.081 -36.457  -1.149
ATOM   1656  CA  ASN   107       7.023 -37.690   0.584
ATOM   1657  HA  ASN   107       7.822 -37.879   1.301
ATOM   1658  CB  ASN   107       5.974 -36.816   1.285
ATOM   1659  HB2 ASN   107       5.132 -36.620   0.622
ATOM   1660  HB3 ASN   107       6.488 -35.896   1.566
ATOM   1661  CG  ASN   107       5.456 -37.471   2.601
ATOM   1662  OD1 ASN   107       5.539 -38.685   2.750
ATOM   1663  ND2 ASN   107       4.997 -36.672   3.544
ATOM   1664 HD21 ASN   107       4.047 -36.333   3.496
ATOM   1665 HD22 ASN   107       5.530 -36.548   4.393
ATOM   1666  C   ASN   107       6.417 -39.050   0.265
ATOM   1667  O   ASN   107       5.269 -39.191  -0.136
ATOM   1668  N   GLN   108       7.200 -40.062   0.541
ATOM   1669  H   GLN   108       7.944 -39.907   1.207
ATOM   1670  CA  GLN   108       6.814 -41.427   0.341
ATOM   1671  HA  GLN   108       6.751 -41.579  -0.737
ATOM   1672  CB  GLN   108       7.932 -42.313   0.883
ATOM   1673  HB2 GLN   108       8.271 -41.956   1.855
ATOM   1674  HB3 GLN   108       7.488 -43.284   1.102
ATOM   1675  CG  GLN   108       9.162 -42.576  -0.076
ATOM   1676  HG2 GLN   108      10.073 -42.736   0.500
ATOM   1677  HG3 GLN   108       8.989 -43.516  -0.600
ATOM   1678  CD  GLN   108       9.420 -41.495  -1.166
ATOM   1679  OE1 GLN   108       8.773 -41.520  -2.198
ATOM   1680  NE2 GLN   108      10.418 -40.611  -0.969
ATOM   1681 HE21 GLN   108      10.582 -39.879  -1.646
ATOM   1682 HE22 GLN   108      11.170 -40.873  -0.348
ATOM   1683  C   GLN   108       5.453 -41.843   0.921
ATOM   1684  O   GLN   108       4.968 -42.913   0.613
ATOM   1685  N   ARG   109       4.856 -41.071   1.808
ATOM   1686  H   ARG   109       5.153 -40.112   1.917
ATOM   1687  CA  ARG   109       3.534 -41.457   2.334
ATOM   1688  HA  ARG   109       3.514 -42.508   2.622
ATOM   1689  CB  ARG   109       3.163 -40.669   3.589
ATOM   1690  HB2 ARG   109       2.104 -40.790   3.819
ATOM   1691  HB3 ARG   109       3.279 -39.609   3.363
ATOM   1692  CG  ARG   109       3.999 -40.975   4.783
ATOM   1693  HG2 ARG   109       5.054 -41.018   4.513
ATOM   1694  HG3 ARG   109       3.587 -41.883   5.224
ATOM   1695  CD  ARG   109       3.763 -39.932   5.784
ATOM   1696  HD2 ARG   109       2.748 -39.997   6.175
ATOM   1697  HD3 ARG   109       3.897 -38.956   5.317
ATOM   1698  NE  ARG   109       4.709 -40.039   6.878
ATOM   1699  HE  ARG   109       5.525 -40.615   6.728
ATOM   1700  CZ  ARG   109       4.520 -39.496   8.072
ATOM   1701  NH1 ARG   109       3.406 -38.817   8.322
ATOM   1702 HH11 ARG   109       3.452 -37.829   8.527
ATOM   1703 HH12 ARG   109       2.518 -39.219   8.055
ATOM   1704  NH2 ARG   109       5.465 -39.587   8.996
ATOM   1705 HH21 ARG   109       5.373 -39.079   9.864
ATOM   1706 HH22 ARG   109       6.178 -40.297   8.909
ATOM   1707  C   ARG   109       2.432 -41.194   1.308
ATOM   1708  O   ARG   109       1.423 -41.902   1.303
ATOM   1709  N   PHE   110       2.594 -40.096   0.557
ATOM   1710  H   PHE   110       3.122 -39.345   0.978
ATOM   1711  CA  PHE   110       1.671 -39.651  -0.489
ATOM   1712  HA  PHE   110       0.686 -39.575  -0.029
ATOM   1713  CB  PHE   110       2.074 -38.260  -0.993
ATOM   1714  HB2 PHE   110       1.507 -37.993  -1.885
ATOM   1715  HB3 PHE   110       3.120 -38.282  -1.298
ATOM   1716  CG  PHE   110       1.924 -37.204   0.022
ATOM   1717  CD1 PHE   110       2.482 -35.968  -0.160
ATOM   1718  HD1 PHE   110       3.223 -35.831  -0.934
ATOM   1719  CE1 PHE   110       2.299 -34.960   0.809
ATOM   1720  HE1 PHE   110       2.400 -33.934   0.487
ATOM   1721  CZ  PHE   110       1.552 -35.208   1.958
ATOM   1722  HZ  PHE   110       1.053 -34.374   2.430
ATOM   1723  CE2 PHE   110       1.000 -36.457   2.139
ATOM   1724  HE2 PHE   110       0.216 -36.584   2.871
ATOM   1725  CD2 PHE   110       1.188 -37.432   1.179
ATOM   1726  HD2 PHE   110       0.802 -38.424   1.363
ATOM   1727  C   PHE   110       1.529 -40.616  -1.695
ATOM   1728  O   PHE   110       0.637 -40.425  -2.525
ATOM   1729  N   GLY   111       2.393 -41.633  -1.789
ATOM   1730  H   GLY   111       3.205 -41.654  -1.188
ATOM   1731  CA  GLY   111       2.319 -42.600  -2.880
ATOM   1732  HA2 GLY   111       3.153 -43.297  -2.804
ATOM   1733  HA3 GLY   111       1.397 -43.163  -2.735
ATOM   1734  C   GLY   111       2.283 -41.998  -4.292
ATOM   1735  O   GLY   111       1.562 -42.489  -5.141
ATOM   1736  N   MET   112       3.085 -40.954  -4.529
ATOM   1737  H   MET   112       3.780 -40.732  -3.830
ATOM   1738  CA  MET   112       3.218 -40.259  -5.833
ATOM   1739  HA  MET   112       2.401 -40.551  -6.493
ATOM   1740  CB  MET   112       3.222 -38.752  -5.602
ATOM   1741  HB2 MET   112       3.920 -38.485  -4.809
ATOM   1742  HB3 MET   112       3.528 -38.288  -6.540
ATOM   1743  CG  MET   112       1.868 -38.285  -5.281
ATOM   1744  HG2 MET   112       1.258 -38.225  -6.182
ATOM   1745  HG3 MET   112       1.382 -39.012  -4.630
ATOM   1746  SD  MET   112       1.856 -36.779  -4.489
ATOM   1747  CE  MET   112       1.493 -35.761  -5.822
ATOM   1748  HE1 MET   112       2.405 -35.274  -6.167
ATOM   1749  HE2 MET   112       0.800 -34.982  -5.505
ATOM   1750  HE3 MET   112       1.051 -36.328  -6.641
ATOM   1751  C   MET   112       4.552 -40.669  -6.448
ATOM   1752  O   MET   112       5.550 -40.048  -6.169
ATOM   1753  N   PRO   113       4.571 -41.657  -7.365
ATOM   1754  CD  PRO   113       3.446 -42.239  -8.099
ATOM   1755  HD2 PRO   113       2.595 -42.355  -7.427
ATOM   1756  HD3 PRO   113       3.317 -41.719  -9.048
ATOM   1757  CG  PRO   113       4.030 -43.578  -8.453
ATOM   1758  HG2 PRO   113       4.032 -44.239  -7.586
ATOM   1759  HG3 PRO   113       3.475 -44.057  -9.260
ATOM   1760  CB  PRO   113       5.391 -43.256  -8.857
ATOM   1761  HB2 PRO   113       6.048 -44.114  -8.714
ATOM   1762  HB3 PRO   113       5.427 -42.980  -9.911
ATOM   1763  CA  PRO   113       5.828 -42.092  -7.977
ATOM   1764  HA  PRO   113       6.516 -42.429  -7.202
ATOM   1765  C   PRO   113       6.494 -41.008  -8.819
ATOM   1766  O   PRO   113       5.817 -40.185  -9.409
ATOM   1767  N   ASP   114       7.826 -41.002  -8.846
ATOM   1768  H   ASP   114       8.298 -41.447  -8.072
ATOM   1769  CA  ASP   114       8.624 -40.040  -9.622
ATOM   1770  HA  ASP   114       8.113 -39.079  -9.676
ATOM   1771  CB  ASP   114      10.010 -39.907  -8.970
ATOM   1772  HB2 ASP   114      10.689 -40.671  -9.348
ATOM   1773  HB3 ASP   114       9.823 -40.048  -7.905
ATOM   1774  CG  ASP   114      10.635 -38.527  -9.161
ATOM   1775  OD1 ASP   114       9.922 -37.583  -9.573
ATOM   1776  OD2 ASP   114      11.839 -38.394  -8.847
ATOM   1777  C   ASP   114       8.742 -40.664 -11.028
ATOM   1778  O   ASP   114       9.770 -41.224 -11.429
ATOM   1779  N   TYR   115       7.654 -40.571 -11.778
ATOM   1780  H   TYR   115       7.081 -39.747 -11.670
ATOM   1781  CA  TYR   115       7.618 -41.227 -13.084
ATOM   1782  HA  TYR   115       8.174 -42.155 -12.950
ATOM   1783  CB  TYR   115       6.168 -41.620 -13.429
ATOM   1784  HB2 TYR   115       6.152 -42.425 -14.163
ATOM   1785  HB3 TYR   115       5.768 -42.032 -12.502
ATOM   1786  CG  TYR   115       5.257 -40.516 -13.879
ATOM   1787  CD1 TYR   115       5.168 -40.167 -15.249
ATOM   1788  HD1 TYR   115       5.477 -40.915 -15.964
ATOM   1789  CE1 TYR   115       4.303 -39.165 -15.704
ATOM   1790  HE1 TYR   115       4.035 -39.131 -16.750
ATOM   1791  CZ  TYR   115       3.530 -38.520 -14.801
ATOM   1792  OH  TYR   115       2.731 -37.504 -15.247
ATOM   1793  HH  TYR   115       2.722 -37.429 -16.189
ATOM   1794  CE2 TYR   115       3.591 -38.851 -13.420
ATOM   1795  HE2 TYR   115       3.234 -38.128 -12.701
ATOM   1796  CD2 TYR   115       4.459 -39.844 -12.979
ATOM   1797  HD2 TYR   115       4.760 -39.837 -11.942
ATOM   1798  C   TYR   115       8.289 -40.531 -14.255
ATOM   1799  O   TYR   115       8.663 -41.179 -15.240
ATOM   1800  N   PHE   116       8.537 -39.241 -14.065
ATOM   1801  H   PHE   116       8.170 -38.787 -13.241
ATOM   1802  CA  PHE   116       9.085 -38.412 -15.096
ATOM   1803  HA  PHE   116       9.011 -38.948 -16.042
ATOM   1804  CB  PHE   116       8.094 -37.293 -15.382
ATOM   1805  HB2 PHE   116       8.388 -36.734 -16.270
ATOM   1806  HB3 PHE   116       7.127 -37.736 -15.620
ATOM   1807  CG  PHE   116       7.887 -36.355 -14.250
ATOM   1808  CD1 PHE   116       8.716 -35.249 -14.079
ATOM   1809  HD1 PHE   116       9.322 -34.934 -14.915
ATOM   1810  CE1 PHE   116       8.467 -34.320 -13.045
ATOM   1811  HE1 PHE   116       9.314 -33.770 -12.662
ATOM   1812  CZ  PHE   116       7.383 -34.522 -12.185
ATOM   1813  HZ  PHE   116       7.080 -33.732 -11.514
ATOM   1814  CE2 PHE   116       6.554 -35.637 -12.362
ATOM   1815  HE2 PHE   116       5.768 -35.843 -11.650
ATOM   1816  CD2 PHE   116       6.810 -36.529 -13.375
ATOM   1817  HD2 PHE   116       6.301 -37.481 -13.365
ATOM   1818  C   PHE   116      10.490 -37.851 -14.951
ATOM   1819  O   PHE   116      11.007 -37.283 -15.902
ATOM   1820  N   ARG   117      11.145 -38.051 -13.819
ATOM   1821  H   ARG   117      10.621 -38.259 -12.981
ATOM   1822  CA  ARG   117      12.488 -37.496 -13.660
ATOM   1823  HA  ARG   117      12.710 -36.841 -14.502
ATOM   1824  CB  ARG   117      12.631 -36.759 -12.369
ATOM   1825  HB2 ARG   117      12.441 -37.421 -11.524
ATOM   1826  HB3 ARG   117      13.681 -36.470 -12.328
ATOM   1827  CG  ARG   117      11.868 -35.505 -12.228
ATOM   1828  HG2 ARG   117      11.047 -35.472 -12.944
ATOM   1829  HG3 ARG   117      12.502 -34.632 -12.379
ATOM   1830  CD  ARG   117      11.360 -35.569 -10.867
ATOM   1831  HD2 ARG   117      11.874 -36.346 -10.301
ATOM   1832  HD3 ARG   117      10.314 -35.874 -10.901
ATOM   1833  NE  ARG   117      11.420 -34.328 -10.141
ATOM   1834  HE  ARG   117      11.479 -33.474 -10.676
ATOM   1835  CZ  ARG   117      11.432 -34.264  -8.812
ATOM   1836  NH1 ARG   117      11.394 -35.390  -8.084
ATOM   1837 HH11 ARG   117      11.570 -36.282  -8.524
ATOM   1838 HH12 ARG   117      11.580 -35.308  -7.095
ATOM   1839  NH2 ARG   117      11.461 -33.065  -8.223
ATOM   1840 HH21 ARG   117      10.613 -32.667  -7.845
ATOM   1841 HH22 ARG   117      12.333 -32.561  -8.145
ATOM   1842  C   ARG   117      13.508 -38.549 -13.580
ATOM   1843  O   ARG   117      14.665 -38.223 -13.394
ATOM   1844  N   GLN   118      13.091 -39.802 -13.727
ATOM   1845  H   GLN   118      12.202 -39.964 -14.179
ATOM   1846  CA  GLN   118      13.979 -40.928 -13.596
ATOM   1847  HA  GLN   118      15.003 -40.604 -13.783
ATOM   1848  CB  GLN   118      13.826 -41.436 -12.131
ATOM   1849  HB2 GLN   118      14.463 -40.863 -11.457
ATOM   1850  HB3 GLN   118      12.789 -41.218 -11.877
ATOM   1851  CG  GLN   118      13.976 -42.905 -11.876
ATOM   1852  HG2 GLN   118      13.113 -43.451 -12.258
ATOM   1853  HG3 GLN   118      14.857 -43.266 -12.406
ATOM   1854  CD  GLN   118      14.162 -43.220 -10.402
ATOM   1855  OE1 GLN   118      13.322 -42.886  -9.567
ATOM   1856  NE2 GLN   118      15.273 -43.862 -10.075
ATOM   1857 HE21 GLN   118      15.269 -44.509  -9.299
ATOM   1858 HE22 GLN   118      16.085 -43.793 -10.671
ATOM   1859  C   GLN   118      13.566 -41.945 -14.663
ATOM   1860  O   GLN   118      12.426 -41.937 -15.088
ATOM   1861  N   SER   119      14.511 -42.698 -15.209
ATOM   1862  H   SER   119      15.342 -42.872 -14.662
ATOM   1863  CA  SER   119      14.188 -43.699 -16.220
ATOM   1864  HA  SER   119      13.528 -43.246 -16.960
ATOM   1865  CB  SER   119      15.452 -44.205 -16.895
ATOM   1866  HB2 SER   119      16.174 -44.547 -16.153
ATOM   1867  HB3 SER   119      15.224 -45.051 -17.544
ATOM   1868  OG  SER   119      16.028 -43.164 -17.671
ATOM   1869  HG  SER   119      15.694 -42.337 -17.357
ATOM   1870  C   SER   119      13.471 -44.867 -15.581
ATOM   1871  O   SER   119      13.538 -45.009 -14.374
ATOM   1872  N   GLY   120      12.841 -45.740 -16.373
ATOM   1873  H   GLY   120      12.748 -45.557 -17.362
ATOM   1874  CA  GLY   120      12.137 -46.867 -15.800
ATOM   1875  HA2 GLY   120      12.795 -47.392 -15.107
ATOM   1876  HA3 GLY   120      11.299 -46.490 -15.213
ATOM   1877  C   GLY   120      11.602 -47.847 -16.829
ATOM   1878  O   GLY   120      11.820 -47.692 -18.036
ATOM   1879  N   THR   121      10.980 -48.918 -16.338
ATOM   1880  H   THR   121      11.164 -49.173 -15.378
ATOM   1881  CA  THR   121      10.365 -49.933 -17.182
ATOM   1882  HA  THR   121      10.177 -49.537 -18.180
ATOM   1883  CB  THR   121      11.176 -51.227 -17.230
ATOM   1884  HB  THR   121      11.331 -51.606 -16.220
ATOM   1885  CG2 THR   121      10.452 -52.244 -18.051
ATOM   1886 HG21 THR   121       9.438 -51.910 -18.270
ATOM   1887 HG22 THR   121      10.383 -53.192 -17.517
ATOM   1888 HG23 THR   121      10.964 -52.422 -18.997
ATOM   1889  OG1 THR   121      12.456 -50.987 -17.831
ATOM   1890  HG1 THR   121      13.127 -51.250 -17.220
ATOM   1891  C   THR   121       9.052 -50.210 -16.464
ATOM   1892  O   THR   121       9.074 -50.434 -15.256
ATOM   1893  N   TYR   122       7.926 -50.122 -17.169
ATOM   1894  H   TYR   122       7.973 -49.978 -18.168
ATOM   1895  CA  TYR   122       6.619 -50.337 -16.566
ATOM   1896  HA  TYR   122       6.760 -50.738 -15.562
ATOM   1897  CB  TYR   122       5.849 -49.024 -16.496
ATOM   1898  HB2 TYR   122       4.946 -49.140 -15.896
ATOM   1899  HB3 TYR   122       5.633 -48.786 -17.537
ATOM   1900  CG  TYR   122       6.699 -47.937 -15.914
ATOM   1901  CD1 TYR   122       7.476 -47.127 -16.740
ATOM   1902  HD1 TYR   122       7.151 -47.000 -17.762
ATOM   1903  CE1 TYR   122       8.328 -46.151 -16.218
ATOM   1904  HE1 TYR   122       9.199 -45.885 -16.799
ATOM   1905  CZ  TYR   122       8.418 -45.977 -14.864
ATOM   1906  OH  TYR   122       9.274 -45.004 -14.376
ATOM   1907  HH  TYR   122      10.184 -45.252 -14.431
ATOM   1908  CE2 TYR   122       7.647 -46.773 -14.002
ATOM   1909  HE2 TYR   122       7.859 -46.774 -12.943
ATOM   1910  CD2 TYR   122       6.788 -47.747 -14.540
ATOM   1911  HD2 TYR   122       5.942 -48.055 -13.944
ATOM   1912  C   TYR   122       5.871 -51.349 -17.388
ATOM   1913  O   TYR   122       5.101 -50.996 -18.302
ATOM   1914  N   GLY   123       6.051 -52.615 -17.052
ATOM   1915  H   GLY   123       6.203 -52.834 -16.078
ATOM   1916  CA  GLY   123       5.399 -53.612 -17.851
ATOM   1917  HA2 GLY   123       5.469 -54.579 -17.352
ATOM   1918  HA3 GLY   123       4.353 -53.360 -18.025
ATOM   1919  C   GLY   123       6.182 -53.656 -19.154
ATOM   1920  O   GLY   123       7.421 -53.742 -19.127
ATOM   1921  N   SER   124       5.487 -53.504 -20.278
ATOM   1922  H   SER   124       4.484 -53.401 -20.222
ATOM   1923  CA  SER   124       6.094 -53.570 -21.625
ATOM   1924  HA  SER   124       6.734 -54.445 -21.736
ATOM   1925  CB  SER   124       4.983 -53.837 -22.633
ATOM   1926  HB2 SER   124       5.362 -53.765 -23.653
ATOM   1927  HB3 SER   124       4.593 -54.824 -22.384
ATOM   1928  OG  SER   124       3.929 -52.881 -22.446
ATOM   1929  HG  SER   124       3.108 -53.293 -22.668
ATOM   1930  C   SER   124       6.827 -52.295 -22.048
ATOM   1931  O   SER   124       7.720 -52.306 -22.918
ATOM   1932  N   ILE   125       6.376 -51.189 -21.481
ATOM   1933  H   ILE   125       5.562 -51.241 -20.886
ATOM   1934  CA  ILE   125       6.936 -49.878 -21.742
ATOM   1935  HA  ILE   125       7.102 -49.802 -22.817
ATOM   1936  CB  ILE   125       5.895 -48.852 -21.333
ATOM   1937  HB  ILE   125       5.681 -48.999 -20.274
ATOM   1938  CG2 ILE   125       6.408 -47.435 -21.504
ATOM   1939 HG21 ILE   125       7.002 -47.348 -22.414
ATOM   1940 HG22 ILE   125       5.578 -46.733 -21.580
ATOM   1941 HG23 ILE   125       7.010 -47.257 -20.613
ATOM   1942  CG1 ILE   125       4.602 -49.122 -22.110
ATOM   1943 HG12 ILE   125       4.270 -50.149 -21.959
ATOM   1944 HG13 ILE   125       4.820 -48.921 -23.159
ATOM   1945  CD1 ILE   125       3.561 -48.187 -21.735
ATOM   1946 HD11 ILE   125       3.008 -48.554 -20.870
ATOM   1947 HD12 ILE   125       3.987 -47.219 -21.473
ATOM   1948 HD13 ILE   125       2.911 -48.089 -22.605
ATOM   1949  C   ILE   125       8.276 -49.557 -21.047
ATOM   1950  O   ILE   125       8.560 -49.977 -19.920
ATOM   1951  N   THR   126       9.062 -48.728 -21.711
ATOM   1952  H   THR   126       8.676 -48.219 -22.493
ATOM   1953  CA  THR   126      10.340 -48.287 -21.203
ATOM   1954  HA  THR   126      10.427 -48.572 -20.154
ATOM   1955  CB  THR   126      11.418 -48.895 -21.990
ATOM   1956  HB  THR   126      11.251 -48.605 -23.027
ATOM   1957  CG2 THR   126      12.738 -48.362 -21.526
ATOM   1958 HG21 THR   126      13.204 -49.050 -20.821
ATOM   1959 HG22 THR   126      13.419 -48.235 -22.368
ATOM   1960 HG23 THR   126      12.582 -47.403 -21.031
ATOM   1961  OG1 THR   126      11.344 -50.312 -21.811
ATOM   1962  HG1 THR   126      11.954 -50.722 -22.405
ATOM   1963  C   THR   126      10.410 -46.777 -21.318
ATOM   1964  O   THR   126      10.181 -46.223 -22.375
ATOM   1965  N   VAL   127      10.665 -46.105 -20.211
ATOM   1966  H   VAL   127      11.046 -46.586 -19.409
ATOM   1967  CA  VAL   127      10.703 -44.661 -20.227
ATOM   1968  HA  VAL   127      10.464 -44.338 -21.240
ATOM   1969  CB  VAL   127       9.651 -44.107 -19.278
ATOM   1970  HB  VAL   127       9.887 -44.445 -18.269
ATOM   1971  CG1 VAL   127       9.612 -42.597 -19.292
ATOM   1972 HG11 VAL   127       8.839 -42.225 -18.620
ATOM   1973 HG12 VAL   127      10.566 -42.185 -18.962
ATOM   1974 HG13 VAL   127       9.381 -42.329 -20.323
ATOM   1975  CG2 VAL   127       8.294 -44.698 -19.662
ATOM   1976 HG21 VAL   127       7.764 -45.052 -18.778
ATOM   1977 HG22 VAL   127       7.669 -43.948 -20.147
ATOM   1978 HG23 VAL   127       8.413 -45.537 -20.347
ATOM   1979  C   VAL   127      12.112 -44.189 -19.922
ATOM   1980  O   VAL   127      12.896 -44.894 -19.258
ATOM   1981  N   GLH   128      12.455 -43.031 -20.477
ATOM   1982  H   GLH   128      11.714 -42.392 -20.729
ATOM   1983  CA  GLH   128      13.776 -42.457 -20.340
ATOM   1984  HA  GLH   128      14.299 -42.934 -19.511
ATOM   1985  CB  GLH   128      14.509 -42.719 -21.643
ATOM   1986  HB2 GLH   128      14.681 -43.786 -21.781
ATOM   1987  HB3 GLH   128      13.836 -42.333 -22.409
ATOM   1988  CG  GLH   128      15.771 -41.953 -21.833
ATOM   1989  HG2 GLH   128      15.588 -40.883 -21.736
ATOM   1990  HG3 GLH   128      16.487 -42.223 -21.057
ATOM   1991  CD  GLH   128      16.395 -42.239 -23.188
ATOM   1992  OE1 GLH   128      15.748 -42.991 -23.965
ATOM   1993  OE2 GLH   128      17.515 -41.713 -23.473
ATOM   1994  HE1 GLH   128      15.096 -42.517 -24.459
ATOM   1995  C   GLH   128      13.541 -40.993 -20.130
ATOM   1996  O   GLH   128      12.719 -40.415 -20.823
ATOM   1997  N   SER   129      14.169 -40.405 -19.121
ATOM   1998  H   SER   129      14.486 -40.976 -18.350
ATOM   1999  CA  SER   129      13.940 -39.004 -18.853
ATOM   2000  HA  SER   129      13.218 -38.636 -19.583
ATOM   2001  CB  SER   129      13.388 -38.789 -17.456
ATOM   2002  HB2 SER   129      12.498 -39.397 -17.296
ATOM   2003  HB3 SER   129      14.178 -39.071 -16.760
ATOM   2004  OG  SER   129      13.083 -37.422 -17.193
ATOM   2005  HG  SER   129      12.711 -37.041 -17.974
ATOM   2006  C   SER   129      15.236 -38.270 -19.074
ATOM   2007  O   SER   129      16.307 -38.825 -18.867
ATOM   2008  N   LYN   130      15.121 -37.007 -19.475
ATOM   2009  H   LYN   130      14.226 -36.721 -19.846
ATOM   2010  CA  LYN   130      16.248 -36.156 -19.810
ATOM   2011  HA  LYN   130      17.134 -36.473 -19.260
ATOM   2012  CB  LYN   130      16.457 -36.283 -21.340
ATOM   2013  HB2 LYN   130      16.589 -37.327 -21.625
ATOM   2014  HB3 LYN   130      15.506 -36.016 -21.801
ATOM   2015  CG  LYN   130      17.505 -35.412 -22.002
ATOM   2016  HG2 LYN   130      18.442 -35.447 -21.446
ATOM   2017  HG3 LYN   130      17.175 -34.373 -21.976
ATOM   2018  CD  LYN   130      17.728 -35.843 -23.480
ATOM   2019  HD2 LYN   130      18.314 -35.095 -24.014
ATOM   2020  HD3 LYN   130      16.730 -35.994 -23.891
ATOM   2021  CE  LYN   130      18.423 -37.225 -23.540
ATOM   2022  HE2 LYN   130      19.441 -37.162 -23.155
ATOM   2023  HE3 LYN   130      17.913 -37.857 -22.812
ATOM   2024  NZ  LYN   130      18.416 -38.035 -24.838
ATOM   2025  HZ1 LYN   130      17.538 -38.527 -24.924
ATOM   2026  HZ2 LYN   130      18.471 -37.408 -25.628
ATOM   2027  C   LYN   130      15.856 -34.733 -19.406
ATOM   2028  O   LYN   130      14.821 -34.237 -19.846
ATOM   2029  N   MET   131      16.585 -34.142 -18.464
ATOM   2030  H   MET   131      17.521 -34.473 -18.278
ATOM   2031  CA  MET   131      16.254 -32.793 -18.086
ATOM   2032  HA  MET   131      15.173 -32.685 -18.180
ATOM   2033  CB  MET   131      16.665 -32.417 -16.638
ATOM   2034  HB2 MET   131      16.066 -32.969 -15.913
ATOM   2035  HB3 MET   131      17.729 -32.644 -16.570
ATOM   2036  CG  MET   131      16.574 -30.880 -16.371
ATOM   2037  HG2 MET   131      17.391 -30.352 -16.863
ATOM   2038  HG3 MET   131      15.687 -30.550 -16.913
ATOM   2039  SD  MET   131      16.350 -30.224 -14.681
ATOM   2040  CE  MET   131      17.340 -28.739 -14.727
ATOM   2041  HE1 MET   131      17.453 -28.409 -15.760
ATOM   2042  HE2 MET   131      16.831 -27.947 -14.178
ATOM   2043  HE3 MET   131      18.324 -28.910 -14.291
ATOM   2044  C   MET   131      16.895 -31.864 -19.110
ATOM   2045  O   MET   131      18.024 -32.110 -19.576
ATOM   2046  N   THR   132      16.120 -30.846 -19.487
ATOM   2047  H   THR   132      15.283 -30.656 -18.955
ATOM   2048  CA  THR   132      16.530 -29.852 -20.440
ATOM   2049  HA  THR   132      17.531 -30.145 -20.758
ATOM   2050  CB  THR   132      15.629 -29.840 -21.713
ATOM   2051  HB  THR   132      15.971 -29.055 -22.388
ATOM   2052  CG2 THR   132      15.704 -31.187 -22.428
ATOM   2053 HG21 THR   132      15.869 -31.047 -23.496
ATOM   2054 HG22 THR   132      14.773 -31.740 -22.305
ATOM   2055 HG23 THR   132      16.517 -31.797 -22.034
ATOM   2056  OG1 THR   132      14.263 -29.565 -21.370
ATOM   2057  HG1 THR   132      14.019 -30.118 -20.643
ATOM   2058  C   THR   132      16.676 -28.464 -19.858
ATOM   2059  O   THR   132      17.770 -27.966 -19.755
ATOM   2060  N   GLN   133      15.619 -27.809 -19.459
ATOM   2061  H   GLN   133      14.688 -28.111 -19.707
ATOM   2062  CA  GLN   133      15.832 -26.463 -18.970
ATOM   2063  HA  GLN   133      16.892 -26.305 -18.772
ATOM   2064  CB  GLN   133      15.500 -25.445 -20.060
ATOM   2065  HB2 GLN   133      16.093 -24.539 -19.936
ATOM   2066  HB3 GLN   133      14.470 -25.122 -19.907
ATOM   2067  CG  GLN   133      15.612 -25.973 -21.489
ATOM   2068  HG2 GLN   133      16.493 -25.563 -21.983
ATOM   2069  HG3 GLN   133      15.742 -27.055 -21.470
ATOM   2070  CD  GLN   133      14.384 -25.656 -22.308
ATOM   2071  OE1 GLN   133      13.741 -24.609 -22.128
ATOM   2072  NE2 GLN   133      14.038 -26.558 -23.207
ATOM   2073 HE21 GLN   133      14.155 -27.540 -23.003
ATOM   2074 HE22 GLN   133      13.419 -26.285 -23.957
ATOM   2075  C   GLN   133      15.081 -26.088 -17.708
ATOM   2076  O   GLN   133      14.282 -26.866 -17.207
ATOM   2077  N   GLN   134      15.326 -24.871 -17.226
ATOM   2078  H   GLN   134      15.874 -24.225 -17.776
ATOM   2079  CA  GLN   134      14.701 -24.371 -16.016
ATOM   2080  HA  GLN   134      13.807 -24.953 -15.790
ATOM   2081  CB  GLN   134      15.687 -24.387 -14.840
ATOM   2082  HB2 GLN   134      16.559 -23.771 -15.061
ATOM   2083  HB3 GLN   134      15.206 -23.889 -13.998
ATOM   2084  CG  GLN   134      16.116 -25.793 -14.372
ATOM   2085  HG2 GLN   134      15.246 -26.432 -14.221
ATOM   2086  HG3 GLN   134      16.689 -26.265 -15.171
ATOM   2087  CD  GLN   134      16.996 -25.813 -13.108
ATOM   2088  OE1 GLN   134      17.994 -26.544 -13.042
ATOM   2089  NE2 GLN   134      16.600 -25.046 -12.089
ATOM   2090 HE21 GLN   134      17.251 -24.814 -11.353
ATOM   2091 HE22 GLN   134      15.644 -24.725 -12.041
ATOM   2092  C   GLN   134      14.324 -22.949 -16.336
ATOM   2093  O   GLN   134      15.184 -22.159 -16.661
ATOM   2094  N   VAL   135      13.037 -22.644 -16.257
ATOM   2095  H   VAL   135      12.466 -23.203 -15.640
ATOM   2096  CA  VAL   135      12.521 -21.320 -16.564
ATOM   2097  HA  VAL   135      13.313 -20.687 -16.964
ATOM   2098  CB  VAL   135      11.301 -21.394 -17.594
ATOM   2099  HB  VAL   135      10.409 -21.693 -17.044
ATOM   2100  CG1 VAL   135      11.042 -20.044 -18.219
ATOM   2101 HG11 VAL   135      10.096 -19.633 -17.867
ATOM   2102 HG12 VAL   135      10.985 -20.128 -19.304
ATOM   2103 HG13 VAL   135      11.857 -19.366 -17.965
ATOM   2104  CG2 VAL   135      11.544 -22.388 -18.654
ATOM   2105 HG21 VAL   135      11.551 -23.397 -18.243
ATOM   2106 HG22 VAL   135      12.508 -22.215 -19.132
ATOM   2107 HG23 VAL   135      10.771 -22.338 -19.421
ATOM   2108  C   VAL   135      12.003 -20.727 -15.273
ATOM   2109  O   VAL   135      11.383 -21.432 -14.478
ATOM   2110  N   GLY   136      12.278 -19.458 -15.037
ATOM   2111  H   GLY   136      13.038 -19.012 -15.531
ATOM   2112  CA  GLY   136      11.764 -18.813 -13.844
ATOM   2113  HA2 GLY   136      11.533 -19.569 -13.093
ATOM   2114  HA3 GLY   136      12.472 -18.088 -13.442
ATOM   2115  C   GLY   136      10.472 -18.142 -14.305
ATOM   2116  O   GLY   136      10.483 -17.439 -15.299
ATOM   2117  N   LEU   137       9.365 -18.342 -13.604
ATOM   2118  H   LEU   137       9.306 -19.186 -13.053
ATOM   2119  CA  LEU   137       8.116 -17.756 -14.033
ATOM   2120  HA  LEU   137       8.220 -17.444 -15.072
ATOM   2121  CB  LEU   137       6.977 -18.750 -13.906
ATOM   2122  HB2 LEU   137       6.034 -18.294 -14.209
ATOM   2123  HB3 LEU   137       6.839 -18.917 -12.838
ATOM   2124  CG  LEU   137       7.130 -20.123 -14.529
ATOM   2125  HG  LEU   137       8.096 -20.532 -14.235
ATOM   2126  CD1 LEU   137       6.030 -21.005 -13.929
ATOM   2127 HD11 LEU   137       5.280 -21.250 -14.681
ATOM   2128 HD12 LEU   137       6.446 -21.940 -13.555
ATOM   2129 HD13 LEU   137       5.531 -20.501 -13.102
ATOM   2130  CD2 LEU   137       7.020 -20.072 -16.035
ATOM   2131 HD21 LEU   137       7.778 -19.411 -16.455
ATOM   2132 HD22 LEU   137       6.044 -19.692 -16.337
ATOM   2133 HD23 LEU   137       7.151 -21.062 -16.472
ATOM   2134  C   LEU   137       7.757 -16.569 -13.215
ATOM   2135  O   LEU   137       6.784 -15.890 -13.529
ATOM   2136  N   GLY   138       8.469 -16.315 -12.126
ATOM   2137  H   GLY   138       8.991 -17.058 -11.683
ATOM   2138  CA  GLY   138       8.105 -15.148 -11.325
ATOM   2139  HA2 GLY   138       8.925 -14.430 -11.335
ATOM   2140  HA3 GLY   138       7.224 -14.661 -11.742
ATOM   2141  C   GLY   138       7.830 -15.569  -9.918
ATOM   2142  O   GLY   138       7.722 -16.762  -9.665
ATOM   2143  N   ASH   139       7.765 -14.608  -9.006
ATOM   2144  H   ASH   139       8.110 -13.693  -9.259
ATOM   2145  CA  ASH   139       7.540 -14.848  -7.574
ATOM   2146  HA  ASH   139       7.811 -13.937  -7.041
ATOM   2147  CB  ASH   139       6.091 -15.171  -7.294
ATOM   2148  HB2 ASH   139       5.973 -15.563  -6.284
ATOM   2149  HB3 ASH   139       5.757 -15.956  -7.972
ATOM   2150  CG  ASH   139       5.208 -14.000  -7.473
ATOM   2151  OD1 ASH   139       4.897 -13.678  -8.630
ATOM   2152  OD2 ASH   139       4.809 -13.397  -6.456
ATOM   2153  HD1 ASH   139       4.178 -14.186  -8.974
ATOM   2154  C   ASH   139       8.380 -15.977  -7.016
ATOM   2155  O   ASH   139       8.022 -16.572  -6.008
ATOM   2156  N   GLY   140       9.517 -16.257  -7.621
ATOM   2157  H   GLY   140       9.978 -15.551  -8.177
ATOM   2158  CA  GLY   140      10.302 -17.359  -7.121
ATOM   2159  HA2 GLY   140      11.344 -17.227  -7.413
ATOM   2160  HA3 GLY   140      10.277 -17.330  -6.032
ATOM   2161  C   GLY   140       9.814 -18.730  -7.574
ATOM   2162  O   GLY   140      10.378 -19.733  -7.142
ATOM   2163  N   ILE   141       8.780 -18.809  -8.420
ATOM   2164  H   ILE   141       8.147 -18.025  -8.486
ATOM   2165  CA  ILE   141       8.301 -20.115  -8.924
ATOM   2166  HA  ILE   141       8.338 -20.859  -8.129
ATOM   2167  CB  ILE   141       6.796 -20.051  -9.372
ATOM   2168  HB  ILE   141       6.702 -19.334 -10.188
ATOM   2169  CG2 ILE   141       6.304 -21.408  -9.850
ATOM   2170 HG21 ILE   141       6.805 -22.212  -9.310
ATOM   2171 HG22 ILE   141       6.511 -21.541 -10.912
ATOM   2172 HG23 ILE   141       5.230 -21.512  -9.697
ATOM   2173  CG1 ILE   141       5.883 -19.616  -8.221
ATOM   2174 HG12 ILE   141       6.126 -18.604  -7.899
ATOM   2175 HG13 ILE   141       4.866 -19.549  -8.607
ATOM   2176  CD1 ILE   141       5.870 -20.579  -7.022
ATOM   2177 HD11 ILE   141       4.940 -20.482  -6.461
ATOM   2178 HD12 ILE   141       6.693 -20.358  -6.342
ATOM   2179 HD13 ILE   141       5.964 -21.615  -7.349
ATOM   2180  C   ILE   141       9.168 -20.595 -10.109
ATOM   2181  O   ILE   141       9.466 -19.831 -11.038
ATOM   2182  N   MET   142       9.542 -21.858 -10.113
ATOM   2183  H   MET   142       8.953 -22.521  -9.630
ATOM   2184  CA  MET   142      10.364 -22.382 -11.187
ATOM   2185  HA  MET   142      10.593 -21.591 -11.901
ATOM   2186  CB  MET   142      11.633 -23.026 -10.659
ATOM   2187  HB2 MET   142      11.076 -23.504  -9.853
ATOM   2188  HB3 MET   142      12.091 -23.760 -11.322
ATOM   2189  CG  MET   142      12.569 -22.106  -9.976
ATOM   2190  HG2 MET   142      13.390 -22.660  -9.520
ATOM   2191  HG3 MET   142      11.984 -21.537  -9.254
ATOM   2192  SD  MET   142      13.212 -20.964 -11.151
ATOM   2193  CE  MET   142      12.836 -19.442 -10.232
ATOM   2194  HE1 MET   142      13.251 -18.585 -10.763
ATOM   2195  HE2 MET   142      13.308 -19.485  -9.250
ATOM   2196  HE3 MET   142      11.754 -19.339 -10.147
ATOM   2197  C   MET   142       9.664 -23.500 -11.875
ATOM   2198  O   MET   142       8.975 -24.289 -11.250
ATOM   2199  N   ALA   143      10.095 -23.722 -13.097
ATOM   2200  H   ALA   143      10.509 -22.948 -13.597
ATOM   2201  CA  ALA   143       9.556 -24.787 -13.910
ATOM   2202  HA  ALA   143       8.993 -25.489 -13.295
ATOM   2203  CB  ALA   143       8.704 -24.201 -15.016
ATOM   2204  HB1 ALA   143       9.203 -23.348 -15.477
ATOM   2205  HB2 ALA   143       8.519 -24.941 -15.795
ATOM   2206  HB3 ALA   143       7.741 -23.864 -14.631
ATOM   2207  C   ALA   143      10.780 -25.452 -14.484
ATOM   2208  O   ALA   143      11.620 -24.781 -15.048
ATOM   2209  N   ASP   144      10.906 -26.748 -14.253
ATOM   2210  H   ASP   144      10.082 -27.252 -13.958
ATOM   2211  CA  ASP   144      11.997 -27.551 -14.743
ATOM   2212  HA  ASP   144      12.823 -26.924 -15.079
ATOM   2213  CB  ASP   144      12.439 -28.584 -13.705
ATOM   2214  HB2 ASP   144      13.191 -29.253 -14.123
ATOM   2215  HB3 ASP   144      11.590 -29.210 -13.431
ATOM   2216  CG  ASP   144      12.976 -27.943 -12.450
ATOM   2217  OD1 ASP   144      12.674 -28.434 -11.357
ATOM   2218  OD2 ASP   144      13.652 -26.904 -12.548
ATOM   2219  C   ASP   144      11.373 -28.260 -15.885
ATOM   2220  O   ASP   144      10.226 -28.721 -15.785
ATOM   2221  N   MET   145      12.175 -28.503 -16.908
ATOM   2222  H   MET   145      13.089 -28.074 -16.936
ATOM   2223  CA  MET   145      11.662 -29.101 -18.128
ATOM   2224  HA  MET   145      10.588 -29.278 -18.072
ATOM   2225  CB  MET   145      11.819 -28.075 -19.219
ATOM   2226  HB2 MET   145      12.194 -27.136 -18.813
ATOM   2227  HB3 MET   145      12.522 -28.526 -19.919
ATOM   2228  CG  MET   145      10.586 -27.850 -19.998
ATOM   2229  HG2 MET   145      10.647 -28.345 -20.967
ATOM   2230  HG3 MET   145       9.768 -28.163 -19.349
ATOM   2231  SD  MET   145      10.487 -26.123 -20.233
ATOM   2232  CE  MET   145      10.081 -25.660 -18.649
ATOM   2233  HE1 MET   145       9.366 -26.371 -18.235
ATOM   2234  HE2 MET   145      10.974 -25.682 -18.024
ATOM   2235  HE3 MET   145       9.658 -24.656 -18.640
ATOM   2236  C   MET   145      12.395 -30.338 -18.497
ATOM   2237  O   MET   145      13.610 -30.330 -18.498
ATOM   2238  N   TYR   146      11.674 -31.407 -18.800
ATOM   2239  H   TYR   146      10.687 -31.408 -18.587
ATOM   2240  CA  TYR   146      12.283 -32.677 -19.213
ATOM   2241  HA  TYR   146      13.370 -32.622 -19.279
ATOM   2242  CB  TYR   146      11.945 -33.808 -18.225
ATOM   2243  HB2 TYR   146      12.461 -34.727 -18.502
ATOM   2244  HB3 TYR   146      10.865 -33.930 -18.310
ATOM   2245  CG  TYR   146      12.251 -33.477 -16.839
ATOM   2246  CD1 TYR   146      11.570 -32.468 -16.205
ATOM   2247  HD1 TYR   146      10.566 -32.265 -16.546
ATOM   2248  CE1 TYR   146      11.881 -32.104 -14.921
ATOM   2249  HE1 TYR   146      11.234 -31.423 -14.388
ATOM   2250  CZ  TYR   146      12.902 -32.744 -14.246
ATOM   2251  OH  TYR   146      13.247 -32.282 -12.988
ATOM   2252  HH  TYR   146      12.518 -31.901 -12.522
ATOM   2253  CE2 TYR   146      13.598 -33.775 -14.855
ATOM   2254  HE2 TYR   146      14.374 -34.301 -14.319
ATOM   2255  CD2 TYR   146      13.273 -34.139 -16.153
ATOM   2256  HD2 TYR   146      13.049 -35.192 -16.235
ATOM   2257  C   TYR   146      11.694 -33.115 -20.541
ATOM   2258  O   TYR   146      10.801 -32.480 -21.074
ATOM   2259  N   THR   147      12.200 -34.235 -21.033
ATOM   2260  H   THR   147      12.942 -34.700 -20.529
ATOM   2261  CA  THR   147      11.717 -34.857 -22.231
ATOM   2262  HA  THR   147      10.724 -34.486 -22.483
ATOM   2263  CB  THR   147      12.709 -34.747 -23.447
ATOM   2264  HB  THR   147      13.700 -35.093 -23.151
ATOM   2265  CG2 THR   147      12.193 -35.582 -24.635
ATOM   2266 HG21 THR   147      12.565 -36.605 -24.577
ATOM   2267 HG22 THR   147      11.104 -35.624 -24.632
ATOM   2268 HG23 THR   147      12.516 -35.155 -25.584
ATOM   2269  OG1 THR   147      12.807 -33.386 -23.877
ATOM   2270  HG1 THR   147      13.089 -33.376 -24.779
ATOM   2271  C   THR   147      11.652 -36.314 -21.826
ATOM   2272  O   THR   147      12.606 -36.822 -21.270
ATOM   2273  N   LEU   148      10.484 -36.926 -21.988
ATOM   2274  H   LEU   148       9.660 -36.348 -22.069
ATOM   2275  CA  LEU   148      10.266 -38.328 -21.716
ATOM   2276  HA  LEU   148      11.085 -38.724 -21.116
ATOM   2277  CB  LEU   148       8.915 -38.533 -21.016
ATOM   2278  HB2 LEU   148       8.027 -38.647 -21.637
ATOM   2279  HB3 LEU   148       9.020 -39.616 -20.955
ATOM   2280  CG  LEU   148       8.702 -38.352 -19.517
ATOM   2281  HG  LEU   148       9.031 -37.362 -19.202
ATOM   2282  CD1 LEU   148       7.236 -38.526 -19.256
ATOM   2283 HD11 LEU   148       6.647 -38.080 -20.057
ATOM   2284 HD12 LEU   148       6.978 -39.584 -19.203
ATOM   2285 HD13 LEU   148       6.946 -38.056 -18.316
ATOM   2286  CD2 LEU   148       9.411 -39.395 -18.759
ATOM   2287 HD21 LEU   148       8.721 -40.178 -18.443
ATOM   2288 HD22 LEU   148       9.873 -38.977 -17.865
ATOM   2289 HD23 LEU   148      10.173 -39.795 -19.427
ATOM   2290  C   LEU   148      10.186 -39.069 -23.042
ATOM   2291  O   LEU   148       9.329 -38.751 -23.846
ATOM   2292  N   THR   149      11.023 -40.082 -23.237
ATOM   2293  H   THR   149      11.670 -40.334 -22.503
ATOM   2294  CA  THR   149      11.010 -40.900 -24.443
ATOM   2295  HA  THR   149      10.425 -40.398 -25.214
ATOM   2296  CB  THR   149      12.459 -41.140 -24.929
ATOM   2297  HB  THR   149      13.040 -41.581 -24.119
ATOM   2298  CG2 THR   149      12.523 -42.030 -26.118
ATOM   2299 HG21 THR   149      11.890 -41.648 -26.919
ATOM   2300 HG22 THR   149      12.174 -43.032 -25.867
ATOM   2301 HG23 THR   149      13.568 -42.053 -26.429
ATOM   2302  OG1 THR   149      13.050 -39.886 -25.263
ATOM   2303  HG1 THR   149      12.631 -39.555 -26.043
ATOM   2304  C   THR   149      10.301 -42.216 -24.031
ATOM   2305  O   THR   149      10.762 -42.919 -23.133
ATOM   2306  N   ILE   150       9.153 -42.502 -24.641
ATOM   2307  H   ILE   150       8.668 -41.744 -25.099
ATOM   2308  CA  ILE   150       8.363 -43.671 -24.311
ATOM   2309  HA  ILE   150       8.728 -44.075 -23.367
ATOM   2310  CB  ILE   150       6.875 -43.296 -24.170
ATOM   2311  HB  ILE   150       6.505 -42.960 -25.139
ATOM   2312  CG2 ILE   150       6.084 -44.514 -23.745
ATOM   2313 HG21 ILE   150       5.385 -44.810 -24.527
ATOM   2314 HG22 ILE   150       6.748 -45.358 -23.557
ATOM   2315 HG23 ILE   150       5.516 -44.317 -22.836
ATOM   2316  CG1 ILE   150       6.731 -42.135 -23.152
ATOM   2317 HG12 ILE   150       6.862 -42.498 -22.133
ATOM   2318 HG13 ILE   150       7.576 -41.464 -23.307
ATOM   2319  CD1 ILE   150       5.443 -41.284 -23.270
ATOM   2320 HD11 ILE   150       5.573 -40.489 -24.004
ATOM   2321 HD12 ILE   150       4.602 -41.899 -23.589
ATOM   2322 HD13 ILE   150       5.186 -40.827 -22.314
ATOM   2323  C   ILE   150       8.510 -44.722 -25.360
ATOM   2324  O   ILE   150       8.272 -44.469 -26.548
ATOM   2325  N   ARN   151       8.909 -45.919 -24.943
ATOM   2326  H   ARN   151       9.453 -45.972 -24.094
ATOM   2327  CA  ARN   151       9.099 -46.977 -25.900
ATOM   2328  HA  ARN   151       8.646 -46.676 -26.845
ATOM   2329  CB  ARN   151      10.573 -47.245 -26.121
ATOM   2330  HB2 ARN   151      10.716 -48.063 -26.828
ATOM   2331  HB3 ARN   151      10.970 -47.486 -25.135
ATOM   2332  CG  ARN   151      11.356 -46.024 -26.549
ATOM   2333  HG2 ARN   151      11.386 -45.284 -25.749
ATOM   2334  HG3 ARN   151      10.895 -45.675 -27.473
ATOM   2335  CD  ARN   151      12.762 -46.444 -26.947
ATOM   2336  HD2 ARN   151      12.928 -47.497 -26.719
ATOM   2337  HD3 ARN   151      12.813 -46.234 -28.015
ATOM   2338  NE  ARN   151      13.779 -45.634 -26.272
ATOM   2339  HE  ARN   151      13.342 -45.063 -25.563
ATOM   2340  CZ  ARN   151      14.773 -45.007 -26.891
ATOM   2341  NH1 ARN   151      14.923 -45.068 -28.216
ATOM   2342 HH11 ARN   151      15.885 -44.954 -28.502
ATOM   2343  NH2 ARN   151      15.630 -44.329 -26.168
ATOM   2344 HH21 ARN   151      15.532 -44.513 -25.180
ATOM   2345 HH22 ARN   151      16.589 -44.543 -26.404
ATOM   2346  C   ARN   151       8.489 -48.239 -25.430
ATOM   2347  O   ARN   151       8.653 -48.603 -24.292
ATOM   2348  N   GLH   152       7.928 -48.979 -26.376
ATOM   2349  H   GLH   152       7.945 -48.640 -27.327
ATOM   2350  CA  GLH   152       7.287 -50.265 -26.140
ATOM   2351  HA  GLH   152       7.776 -50.779 -25.312
ATOM   2352  CB  GLH   152       5.817 -50.062 -25.866
ATOM   2353  HB2 GLH   152       5.367 -49.433 -26.634
ATOM   2354  HB3 GLH   152       5.713 -49.502 -24.937
ATOM   2355  CG  GLH   152       5.079 -51.327 -25.733
ATOM   2356  HG2 GLH   152       5.187 -51.932 -26.633
ATOM   2357  HG3 GLH   152       5.502 -51.911 -24.916
ATOM   2358  CD  GLH   152       3.623 -51.108 -25.448
ATOM   2359  OE1 GLH   152       3.110 -49.961 -25.570
ATOM   2360  OE2 GLH   152       2.989 -52.118 -25.094
ATOM   2361  HE1 GLH   152       2.212 -49.987 -25.864
ATOM   2362  C   GLH   152       7.481 -51.048 -27.424
ATOM   2363  O   GLH   152       7.231 -50.554 -28.529
ATOM   2364  N   ALA   153       7.962 -52.269 -27.284
ATOM   2365  H   ALA   153       7.892 -52.733 -26.390
ATOM   2366  CA  ALA   153       8.238 -53.079 -28.460
ATOM   2367  HA  ALA   153       9.082 -52.612 -28.968
ATOM   2368  CB  ALA   153       8.649 -54.495 -28.062
ATOM   2369  HB1 ALA   153       9.454 -54.857 -28.702
ATOM   2370  HB2 ALA   153       7.809 -55.182 -28.164
ATOM   2371  HB3 ALA   153       8.994 -54.528 -27.028
ATOM   2372  C   ALA   153       7.096 -53.112 -29.459
ATOM   2373  O   ALA   153       5.923 -53.281 -29.082
ATOM   2374  N   GLY   154       7.443 -52.842 -30.719
ATOM   2375  H   GLY   154       8.350 -52.441 -30.910
ATOM   2376  CA  GLY   154       6.477 -52.886 -31.796
ATOM   2377  HA2 GLY   154       6.984 -53.136 -32.728
ATOM   2378  HA3 GLY   154       5.796 -53.711 -31.589
ATOM   2379  C   GLY   154       5.626 -51.658 -32.001
ATOM   2380  O   GLY   154       4.779 -51.655 -32.908
ATOM   2381  N   GLN   155       5.803 -50.655 -31.143
ATOM   2382  H   GLN   155       6.394 -50.799 -30.337
ATOM   2383  CA  GLN   155       5.068 -49.401 -31.228
ATOM   2384  HA  GLN   155       4.268 -49.478 -31.964
ATOM   2385  CB  GLN   155       4.539 -49.010 -29.872
ATOM   2386  HB2 GLN   155       5.351 -48.692 -29.218
ATOM   2387  HB3 GLN   155       3.911 -48.128 -29.992
ATOM   2388  CG  GLN   155       3.724 -50.078 -29.219
ATOM   2389  HG2 GLN   155       4.291 -51.006 -29.149
ATOM   2390  HG3 GLN   155       3.475 -49.747 -28.211
ATOM   2391  CD  GLN   155       2.463 -50.324 -29.965
ATOM   2392  OE1 GLN   155       1.650 -49.412 -30.131
ATOM   2393  NE2 GLN   155       2.291 -51.551 -30.456
ATOM   2394 HE21 GLN   155       1.597 -51.712 -31.172
ATOM   2395 HE22 GLN   155       2.934 -52.287 -30.201
ATOM   2396  C   GLN   155       6.066 -48.352 -31.645
ATOM   2397  O   GLN   155       7.254 -48.510 -31.416
ATOM   2398  N   LYN   156       5.599 -47.257 -32.218
ATOM   2399  H   LYN   156       4.694 -47.275 -32.666
ATOM   2400  CA  LYN   156       6.539 -46.241 -32.623
ATOM   2401  HA  LYN   156       7.462 -46.728 -32.936
ATOM   2402  CB  LYN   156       6.013 -45.403 -33.807
ATOM   2403  HB2 LYN   156       5.630 -46.051 -34.595
ATOM   2404  HB3 LYN   156       6.872 -44.908 -34.261
ATOM   2405  CG  LYN   156       4.999 -44.324 -33.461
ATOM   2406  HG2 LYN   156       5.272 -43.822 -32.533
ATOM   2407  HG3 LYN   156       4.036 -44.797 -33.268
ATOM   2408  CD  LYN   156       4.829 -43.292 -34.612
ATOM   2409  HD2 LYN   156       4.291 -43.734 -35.451
ATOM   2410  HD3 LYN   156       4.196 -42.478 -34.258
ATOM   2411  CE  LYN   156       6.182 -42.698 -35.080
ATOM   2412  HE2 LYN   156       6.807 -42.445 -34.224
ATOM   2413  HE3 LYN   156       5.988 -41.754 -35.590
ATOM   2414  NZ  LYN   156       6.973 -43.578 -36.044
ATOM   2415  HZ1 LYN   156       6.697 -43.372 -36.993
ATOM   2416  HZ2 LYN   156       7.955 -43.353 -35.978
ATOM   2417  C   LYN   156       6.831 -45.390 -31.416
ATOM   2418  O   LYN   156       5.922 -45.022 -30.664
ATOM   2419  N   THR   157       8.116 -45.112 -31.231
ATOM   2420  H   THR   157       8.769 -45.765 -31.640
ATOM   2421  CA  THR   157       8.662 -44.318 -30.127
ATOM   2422  HA  THR   157       8.366 -44.788 -29.189
ATOM   2423  CB  THR   157      10.139 -44.316 -30.238
ATOM   2424  HB  THR   157      10.410 -43.885 -31.202
ATOM   2425  CG2 THR   157      10.777 -43.496 -29.162
ATOM   2426 HG21 THR   157      11.248 -42.607 -29.582
ATOM   2427 HG22 THR   157      10.032 -43.167 -28.438
ATOM   2428 HG23 THR   157      11.539 -44.068 -28.632
ATOM   2429  OG1 THR   157      10.585 -45.679 -30.250
ATOM   2430  HG1 THR   157      10.965 -45.862 -31.096
ATOM   2431  C   THR   157       8.178 -42.885 -30.115
ATOM   2432  O   THR   157       8.259 -42.147 -31.128
ATOM   2433  N   ILE   158       7.745 -42.463 -28.938
ATOM   2434  H   ILE   158       8.146 -42.892 -28.116
ATOM   2435  CA  ILE   158       7.182 -41.154 -28.743
ATOM   2436  HA  ILE   158       7.232 -40.605 -29.683
ATOM   2437  CB  ILE   158       5.716 -41.322 -28.305
ATOM   2438  HB  ILE   158       5.710 -42.013 -27.462
ATOM   2439  CG2 ILE   158       5.141 -40.034 -27.812
ATOM   2440 HG21 ILE   158       5.083 -40.031 -26.724
ATOM   2441 HG22 ILE   158       4.132 -39.892 -28.198
ATOM   2442 HG23 ILE   158       5.750 -39.186 -28.125
ATOM   2443  CG1 ILE   158       4.929 -41.987 -29.435
ATOM   2444 HG12 ILE   158       5.247 -43.021 -29.568
ATOM   2445 HG13 ILE   158       3.886 -42.052 -29.125
ATOM   2446  CD1 ILE   158       4.978 -41.237 -30.756
ATOM   2447 HD11 ILE   158       4.144 -41.528 -31.395
ATOM   2448 HD12 ILE   158       5.902 -41.457 -31.291
ATOM   2449 HD13 ILE   158       4.925 -40.160 -30.597
ATOM   2450  C   ILE   158       7.917 -40.376 -27.683
ATOM   2451  O   ILE   158       8.242 -40.945 -26.648
ATOM   2452  N   SER   159       8.172 -39.088 -27.942
ATOM   2453  H   SER   159       7.593 -38.638 -28.637
ATOM   2454  CA  SER   159       8.849 -38.197 -26.996
ATOM   2455  HA  SER   159       9.286 -38.759 -26.171
ATOM   2456  CB  SER   159       9.877 -37.304 -27.694
ATOM   2457  HB2 SER   159      10.214 -36.511 -27.027
ATOM   2458  HB3 SER   159       9.415 -36.815 -28.552
ATOM   2459  OG  SER   159      10.980 -38.033 -28.144
ATOM   2460  HG  SER   159      11.755 -37.505 -28.030
ATOM   2461  C   SER   159       7.791 -37.264 -26.506
ATOM   2462  O   SER   159       6.989 -36.767 -27.315
ATOM   2463  N   VAL   160       7.866 -36.921 -25.218
ATOM   2464  H   VAL   160       8.755 -37.014 -24.747
ATOM   2465  CA  VAL   160       6.908 -36.008 -24.646
ATOM   2466  HA  VAL   160       6.352 -35.523 -25.448
ATOM   2467  CB  VAL   160       5.924 -36.783 -23.681
ATOM   2468  HB  VAL   160       6.516 -37.282 -22.914
ATOM   2469  CG1 VAL   160       4.942 -35.820 -22.989
ATOM   2470 HG11 VAL   160       3.937 -35.937 -23.395
ATOM   2471 HG12 VAL   160       4.894 -36.023 -21.919
ATOM   2472 HG13 VAL   160       5.340 -34.824 -23.182
ATOM   2473  CG2 VAL   160       5.150 -37.849 -24.469
ATOM   2474 HG21 VAL   160       5.672 -38.806 -24.436
ATOM   2475 HG22 VAL   160       5.053 -37.559 -25.515
ATOM   2476 HG23 VAL   160       4.150 -37.990 -24.060
ATOM   2477  C   VAL   160       7.651 -34.960 -23.851
ATOM   2478  O   VAL   160       8.646 -35.296 -23.221
ATOM   2479  N   PRO   161       7.351 -33.666 -24.061
ATOM   2480  CD  PRO   161       6.825 -33.054 -25.304
ATOM   2481  HD2 PRO   161       7.440 -33.364 -26.149
ATOM   2482  HD3 PRO   161       5.789 -33.346 -25.478
ATOM   2483  CG  PRO   161       6.965 -31.578 -25.059
ATOM   2484  HG2 PRO   161       6.080 -31.185 -24.558
ATOM   2485  HG3 PRO   161       7.102 -31.034 -25.993
ATOM   2486  CB  PRO   161       8.135 -31.459 -24.204
ATOM   2487  HB2 PRO   161       8.107 -30.525 -23.642
ATOM   2488  HB3 PRO   161       8.994 -31.634 -24.852
ATOM   2489  CA  PRO   161       8.051 -32.659 -23.260
ATOM   2490  HA  PRO   161       9.041 -33.018 -22.980
ATOM   2491  C   PRO   161       7.208 -32.380 -22.007
ATOM   2492  O   PRO   161       5.996 -32.261 -22.081
ATOM   2493  N   VAL   162       7.857 -32.222 -20.867
ATOM   2494  H   VAL   162       8.812 -32.549 -20.834
ATOM   2495  CA  VAL   162       7.217 -32.034 -19.573
ATOM   2496  HA  VAL   162       6.137 -32.146 -19.668
ATOM   2497  CB  VAL   162       7.833 -33.118 -18.529
ATOM   2498  HB  VAL   162       8.893 -32.891 -18.417
ATOM   2499  CG1 VAL   162       7.199 -33.025 -17.133
ATOM   2500 HG11 VAL   162       7.192 -34.000 -16.645
ATOM   2501 HG12 VAL   162       7.762 -32.340 -16.499
ATOM   2502 HG13 VAL   162       6.171 -32.668 -17.192
ATOM   2503  CG2 VAL   162       7.730 -34.530 -19.085
ATOM   2504 HG21 VAL   162       8.721 -34.957 -19.237
ATOM   2505 HG22 VAL   162       7.219 -34.527 -20.048
ATOM   2506 HG23 VAL   162       7.162 -35.104 -18.353
ATOM   2507  C   VAL   162       7.556 -30.658 -19.026
ATOM   2508  O   VAL   162       8.663 -30.207 -19.183
ATOM   2509  N   VAL   163       6.612 -29.952 -18.443
ATOM   2510  H   VAL   163       5.659 -30.061 -18.759
ATOM   2511  CA  VAL   163       6.958 -28.704 -17.825
ATOM   2512  HA  VAL   163       8.030 -28.516 -17.885
ATOM   2513  CB  VAL   163       6.116 -27.507 -18.326
ATOM   2514  HB  VAL   163       5.091 -27.841 -18.484
ATOM   2515  CG1 VAL   163       6.114 -26.385 -17.296
ATOM   2516 HG11 VAL   163       5.094 -26.078 -17.063
ATOM   2517 HG12 VAL   163       6.645 -25.513 -17.676
ATOM   2518 HG13 VAL   163       6.596 -26.700 -16.371
ATOM   2519  CG2 VAL   163       6.660 -26.995 -19.617
ATOM   2520 HG21 VAL   163       6.453 -25.931 -19.727
ATOM   2521 HG22 VAL   163       7.741 -27.129 -19.659
ATOM   2522 HG23 VAL   163       6.198 -27.549 -20.434
ATOM   2523  C   VAL   163       6.539 -29.051 -16.397
ATOM   2524  O   VAL   163       5.358 -29.386 -16.182
ATOM   2525  N   HIE   164       7.499 -29.143 -15.469
ATOM   2526  H   HIE   164       8.428 -29.387 -15.781
ATOM   2527  CA  HIE   164       7.175 -29.424 -14.039
ATOM   2528  HA  HIE   164       6.124 -29.708 -13.995
ATOM   2529  CB  HIE   164       8.026 -30.585 -13.471
ATOM   2530  HB2 HIE   164       9.083 -30.426 -13.684
ATOM   2531  HB3 HIE   164       7.755 -31.504 -13.990
ATOM   2532  CG  HIE   164       7.845 -30.828 -12.005
ATOM   2533  ND1 HIE   164       8.816 -31.416 -11.219
ATOM   2534  CE1 HIE   164       8.390 -31.505  -9.972
ATOM   2535  HE1 HIE   164       8.640 -32.371  -9.378
ATOM   2536  NE2 HIE   164       7.177 -30.990  -9.907
ATOM   2537  HE2 HIE   164       6.894 -30.463  -9.093
ATOM   2538  CD2 HIE   164       6.813 -30.563 -11.167
ATOM   2539  HD2 HIE   164       5.960 -29.916 -11.305
ATOM   2540  C   HIE   164       7.351 -28.202 -13.165
ATOM   2541  O   HIE   164       8.435 -27.732 -13.054
ATOM   2542  N   VAL   165       6.285 -27.657 -12.604
ATOM   2543  H   VAL   165       5.373 -28.060 -12.767
ATOM   2544  CA  VAL   165       6.386 -26.528 -11.690
ATOM   2545  HA  VAL   165       7.233 -25.898 -11.962
ATOM   2546  CB  VAL   165       5.091 -25.720 -11.614
ATOM   2547  HB  VAL   165       4.238 -26.391 -11.507
ATOM   2548  CG1 VAL   165       5.121 -24.751 -10.464
ATOM   2549 HG11 VAL   165       4.942 -23.734 -10.814
ATOM   2550 HG12 VAL   165       4.345 -24.993  -9.737
ATOM   2551 HG13 VAL   165       6.085 -24.773  -9.956
ATOM   2552  CG2 VAL   165       4.928 -24.938 -12.883
ATOM   2553 HG21 VAL   165       5.432 -23.974 -12.808
ATOM   2554 HG22 VAL   165       3.874 -24.747 -13.084
ATOM   2555 HG23 VAL   165       5.346 -25.477 -13.733
ATOM   2556  C   VAL   165       6.618 -27.157 -10.317
ATOM   2557  O   VAL   165       5.669 -27.520  -9.632
ATOM   2558  N   GLY   166       7.886 -27.256  -9.920
ATOM   2559  H   GLY   166       8.607 -26.793 -10.455
ATOM   2560  CA  GLY   166       8.266 -27.874  -8.663
ATOM   2561  HA2 GLY   166       9.332 -28.101  -8.678
ATOM   2562  HA3 GLY   166       7.778 -28.849  -8.648
ATOM   2563  C   GLY   166       7.908 -27.206  -7.344
ATOM   2564  O   GLY   166       7.882 -27.906  -6.372
ATOM   2565  N   ASN   167       7.561 -25.918  -7.294
ATOM   2566  H   ASN   167       7.849 -25.309  -8.047
ATOM   2567  CA  ASN   167       7.261 -25.296  -5.992
ATOM   2568  HA  ASN   167       7.218 -26.131  -5.293
ATOM   2569  CB  ASN   167       8.436 -24.390  -5.525
ATOM   2570  HB2 ASN   167       9.302 -24.993  -5.253
ATOM   2571  HB3 ASN   167       8.138 -23.865  -4.617
ATOM   2572  CG  ASN   167       8.857 -23.324  -6.570
ATOM   2573  OD1 ASN   167       8.783 -23.551  -7.768
ATOM   2574  ND2 ASN   167       9.308 -22.180  -6.101
ATOM   2575 HD21 ASN   167       9.180 -21.333  -6.636
ATOM   2576 HD22 ASN   167      10.033 -22.204  -5.399
ATOM   2577  C   ASN   167       5.948 -24.567  -5.797
ATOM   2578  O   ASN   167       5.939 -23.427  -5.329
ATOM   2579  N   TRP   168       4.862 -25.181  -6.253
ATOM   2580  H   TRP   168       4.944 -26.150  -6.524
ATOM   2581  CA  TRP   168       3.475 -24.650  -6.083
ATOM   2582  HA  TRP   168       3.514 -23.645  -5.662
ATOM   2583  CB  TRP   168       2.698 -24.661  -7.409
ATOM   2584  HB2 TRP   168       3.324 -24.298  -8.224
ATOM   2585  HB3 TRP   168       2.513 -25.705  -7.661
ATOM   2586  CG  TRP   168       1.315 -23.965  -7.472
ATOM   2587  CD1 TRP   168       0.580 -23.397  -6.440
ATOM   2588  HD1 TRP   168       1.086 -22.865  -5.648
ATOM   2589  NE1 TRP   168      -0.655 -22.988  -6.910
ATOM   2590  HE1 TRP   168      -1.130 -22.212  -6.471
ATOM   2591  CE2 TRP   168      -0.735 -23.250  -8.259
ATOM   2592  CZ2 TRP   168      -1.767 -23.011  -9.174
ATOM   2593  HZ2 TRP   168      -2.775 -22.900  -8.802
ATOM   2594  CH2 TRP   168      -1.577 -23.386 -10.494
ATOM   2595  HH2 TRP   168      -2.462 -23.547 -11.092
ATOM   2596  CZ3 TRP   168      -0.394 -23.985 -10.919
ATOM   2597  HZ3 TRP   168      -0.418 -24.558 -11.834
ATOM   2598  CE3 TRP   168       0.650 -24.233 -10.002
ATOM   2599  HE3 TRP   168       1.653 -24.336 -10.388
ATOM   2600  CD2 TRP   168       0.482 -23.856  -8.647
ATOM   2601  C   TRP   168       2.789 -25.606  -5.087
ATOM   2602  O   TRP   168       2.453 -26.760  -5.414
ATOM   2603  N   PRO   169       2.657 -25.155  -3.828
ATOM   2604  CD  PRO   169       3.024 -23.792  -3.405
ATOM   2605  HD2 PRO   169       2.200 -23.110  -3.617
ATOM   2606  HD3 PRO   169       3.940 -23.450  -3.888
ATOM   2607  CG  PRO   169       3.181 -23.994  -1.928
ATOM   2608  HG2 PRO   169       3.093 -23.046  -1.397
ATOM   2609  HG3 PRO   169       4.143 -24.452  -1.699
ATOM   2610  CB  PRO   169       2.101 -24.866  -1.588
ATOM   2611  HB2 PRO   169       1.165 -24.311  -1.524
ATOM   2612  HB3 PRO   169       2.276 -25.354  -0.629
ATOM   2613  CA  PRO   169       2.048 -25.881  -2.719
ATOM   2614  HA  PRO   169       2.652 -26.716  -2.365
ATOM   2615  C   PRO   169       0.588 -26.208  -2.990
ATOM   2616  O   PRO   169      -0.169 -25.360  -3.484
ATOM   2617  N   ASP   170       0.183 -27.395  -2.560
ATOM   2618  H   ASP   170       0.840 -28.016  -2.109
ATOM   2619  CA  ASP   170      -1.177 -27.837  -2.717
ATOM   2620  HA  ASP   170      -1.425 -27.870  -3.778
ATOM   2621  CB  ASP   170      -1.342 -29.201  -2.092
ATOM   2622  HB2 ASP   170      -0.529 -29.863  -2.392
ATOM   2623  HB3 ASP   170      -1.333 -29.054  -1.012
ATOM   2624  CG  ASP   170      -2.667 -29.843  -2.438
ATOM   2625  OD1 ASP   170      -3.534 -29.191  -3.094
ATOM   2626  OD2 ASP   170      -2.814 -31.023  -2.054
ATOM   2627  C   ASP   170      -2.100 -26.859  -2.018
ATOM   2628  O   ASP   170      -1.683 -26.194  -1.096
ATOM   2629  N   GLN   171      -3.298 -26.665  -2.567
ATOM   2630  H   GLN   171      -3.383 -26.793  -3.565
ATOM   2631  CA  GLN   171      -4.269 -25.803  -1.960
ATOM   2632  HA  GLN   171      -5.194 -25.940  -2.521
ATOM   2633  CB  GLN   171      -4.519 -26.250  -0.525
ATOM   2634  HB2 GLN   171      -5.409 -25.768  -0.122
ATOM   2635  HB3 GLN   171      -3.640 -25.955   0.048
ATOM   2636  CG  GLN   171      -4.613 -27.766  -0.376
ATOM   2637  HG2 GLN   171      -4.103 -28.266  -1.199
ATOM   2638  HG3 GLN   171      -4.097 -28.071   0.534
ATOM   2639  CD  GLN   171      -6.031 -28.255  -0.293
ATOM   2640  OE1 GLN   171      -6.945 -27.493   0.062
ATOM   2641  NE2 GLN   171      -6.231 -29.533  -0.598
ATOM   2642 HE21 GLN   171      -7.008 -29.792  -1.189
ATOM   2643 HE22 GLN   171      -5.818 -30.237  -0.004
ATOM   2644  C   GLN   171      -3.971 -24.333  -1.992
ATOM   2645  O   GLN   171      -4.578 -23.543  -1.237
ATOM   2646  N   THR   172      -3.049 -23.913  -2.845
ATOM   2647  H   THR   172      -2.345 -24.556  -3.179
ATOM   2648  CA  THR   172      -2.778 -22.463  -2.938
ATOM   2649  HA  THR   172      -3.518 -21.943  -2.330
ATOM   2650  CB  THR   172      -1.335 -22.084  -2.435
ATOM   2651  HB  THR   172      -1.182 -21.007  -2.504
ATOM   2652  CG2 THR   172      -1.132 -22.527  -1.094
ATOM   2653 HG21 THR   172      -1.754 -21.959  -0.402
ATOM   2654 HG22 THR   172      -1.393 -23.580  -0.992
ATOM   2655 HG23 THR   172      -0.089 -22.360  -0.824
ATOM   2656  OG1 THR   172      -0.359 -22.740  -3.215
ATOM   2657  HG1 THR   172      -0.798 -23.308  -3.830
ATOM   2658  C   THR   172      -2.949 -21.997  -4.412
ATOM   2659  O   THR   172      -3.037 -22.841  -5.324
ATOM   2660  N   ALA   173      -2.985 -20.672  -4.605
ATOM   2661  H   ALA   173      -2.879 -20.066  -3.804
ATOM   2662  CA  ALA   173      -3.091 -20.038  -5.905
ATOM   2663  HA  ALA   173      -3.199 -20.804  -6.673
ATOM   2664  CB  ALA   173      -4.281 -19.067  -5.941
ATOM   2665  HB1 ALA   173      -3.985 -18.082  -5.580
ATOM   2666  HB2 ALA   173      -4.764 -19.010  -6.917
ATOM   2667  HB3 ALA   173      -5.047 -19.420  -5.251
ATOM   2668  C   ALA   173      -1.798 -19.239  -6.159
ATOM   2669  O   ALA   173      -1.417 -18.432  -5.316
ATOM   2670  N   VAL   174      -1.047 -19.552  -7.222
ATOM   2671  H   VAL   174      -0.993 -20.524  -7.490
ATOM   2672  CA  VAL   174       0.109 -18.713  -7.549
ATOM   2673  HA  VAL   174       0.659 -18.477  -6.638
ATOM   2674  CB  VAL   174       1.019 -19.337  -8.580
ATOM   2675  HB  VAL   174       1.818 -18.631  -8.803
ATOM   2676  CG1 VAL   174       1.620 -20.546  -7.987
ATOM   2677 HG11 VAL   174       2.072 -21.169  -8.759
ATOM   2678 HG12 VAL   174       2.400 -20.279  -7.274
ATOM   2679 HG13 VAL   174       0.871 -21.141  -7.465
ATOM   2680  CG2 VAL   174       0.291 -19.666  -9.888
ATOM   2681 HG21 VAL   174      -0.555 -20.328  -9.703
ATOM   2682 HG22 VAL   174      -0.092 -18.759 -10.355
ATOM   2683 HG23 VAL   174       1.017 -20.167 -10.529
ATOM   2684  C   VAL   174      -0.552 -17.441  -8.096
ATOM   2685  O   VAL   174      -1.747 -17.462  -8.422
ATOM   2686  N   SER   175       0.187 -16.346  -8.225
ATOM   2687  H   SER   175       1.095 -16.307  -7.784
ATOM   2688  CA  SER   175      -0.420 -15.085  -8.664
ATOM   2689  HA  SER   175      -1.316 -14.938  -8.060
ATOM   2690  CB  SER   175       0.544 -13.921  -8.391
ATOM   2691  HB2 SER   175       0.991 -14.016  -7.401
ATOM   2692  HB3 SER   175      -0.066 -13.024  -8.494
ATOM   2693  OG  SER   175       1.564 -13.866  -9.363
ATOM   2694  HG  SER   175       1.249 -13.365 -10.100
ATOM   2695  C   SER   175      -0.860 -15.061 -10.122
ATOM   2696  O   SER   175      -0.441 -15.921 -10.907
ATOM   2697  N   SER   176      -1.680 -14.063 -10.488
ATOM   2698  H   SER   176      -2.099 -13.480  -9.778
ATOM   2699  CA  SER   176      -2.139 -13.895 -11.887
ATOM   2700  HA  SER   176      -2.717 -14.770 -12.185
ATOM   2701  CB  SER   176      -3.022 -12.673 -12.038
ATOM   2702  HB2 SER   176      -4.061 -12.920 -11.821
ATOM   2703  HB3 SER   176      -2.982 -12.297 -13.060
ATOM   2704  OG  SER   176      -2.586 -11.667 -11.158
ATOM   2705  HG  SER   176      -1.775 -11.313 -11.489
ATOM   2706  C   SER   176      -0.928 -13.759 -12.814
ATOM   2707  O   SER   176      -0.879 -14.389 -13.889
ATOM   2708  N   GLH   177       0.082 -13.010 -12.361
ATOM   2709  H   GLH   177       0.101 -12.736 -11.389
ATOM   2710  CA  GLH   177       1.287 -12.842 -13.141
ATOM   2711  HA  GLH   177       0.990 -12.493 -14.130
ATOM   2712  CB  GLH   177       2.192 -11.812 -12.516
ATOM   2713  HB2 GLH   177       3.197 -11.880 -12.932
ATOM   2714  HB3 GLH   177       2.298 -12.037 -11.455
ATOM   2715  CG  GLH   177       1.641 -10.394 -12.665
ATOM   2716  HG2 GLH   177       2.407  -9.627 -12.782
ATOM   2717  HG3 GLH   177       1.083 -10.483 -13.597
ATOM   2718  CD  GLH   177       0.572 -10.045 -11.627
ATOM   2719  OE1 GLH   177      -0.190  -9.098 -11.922
ATOM   2720  OE2 GLH   177       0.498 -10.687 -10.537
ATOM   2721  HE1 GLH   177      -0.012  -8.733 -12.775
ATOM   2722  C   GLH   177       2.014 -14.152 -13.324
ATOM   2723  O   GLH   177       2.321 -14.526 -14.444
ATOM   2724  N   VAL   178       2.222 -14.918 -12.263
ATOM   2725  H   VAL   178       2.331 -14.473 -11.363
ATOM   2726  CA  VAL   178       2.919 -16.184 -12.470
ATOM   2727  HA  VAL   178       3.857 -15.997 -12.992
ATOM   2728  CB  VAL   178       3.176 -16.915 -11.157
ATOM   2729  HB  VAL   178       2.214 -17.114 -10.684
ATOM   2730  CG1 VAL   178       3.861 -18.229 -11.395
ATOM   2731 HG11 VAL   178       4.934 -18.087 -11.524
ATOM   2732 HG12 VAL   178       3.714 -18.898 -10.547
ATOM   2733 HG13 VAL   178       3.472 -18.719 -12.287
ATOM   2734  CG2 VAL   178       3.988 -16.040 -10.229
ATOM   2735 HG21 VAL   178       3.336 -15.414  -9.620
ATOM   2736 HG22 VAL   178       4.589 -16.649  -9.554
ATOM   2737 HG23 VAL   178       4.605 -15.426 -10.885
ATOM   2738  C   VAL   178       2.041 -17.089 -13.323
ATOM   2739  O   VAL   178       2.537 -17.817 -14.170
ATOM   2740  N   THR   179       0.728 -16.977 -13.139
ATOM   2741  H   THR   179       0.378 -16.221 -12.568
ATOM   2742  CA  THR   179      -0.255 -17.815 -13.828
ATOM   2743  HA  THR   179      -0.033 -18.855 -13.588
ATOM   2744  CB  THR   179      -1.680 -17.616 -13.199
ATOM   2745  HB  THR   179      -1.906 -16.552 -13.129
ATOM   2746  CG2 THR   179      -2.761 -18.321 -14.022
ATOM   2747 HG21 THR   179      -3.715 -17.802 -13.930
ATOM   2748 HG22 THR   179      -2.492 -18.336 -15.078
ATOM   2749 HG23 THR   179      -2.859 -19.347 -13.669
ATOM   2750  OG1 THR   179      -1.664 -18.164 -11.880
ATOM   2751  HG1 THR   179      -0.769 -18.196 -11.579
ATOM   2752  C   THR   179      -0.299 -17.672 -15.342
ATOM   2753  O   THR   179      -0.308 -18.675 -16.060
ATOM   2754  N   LYN   180      -0.313 -16.432 -15.822
ATOM   2755  H   LYN   180      -0.328 -15.638 -15.198
ATOM   2756  CA  LYN   180      -0.351 -16.208 -17.243
ATOM   2757  HA  LYN   180      -1.052 -16.933 -17.655
ATOM   2758  CB  LYN   180      -0.869 -14.818 -17.569
ATOM   2759  HB2 LYN   180      -1.927 -14.734 -17.319
ATOM   2760  HB3 LYN   180      -0.817 -14.750 -18.656
ATOM   2761  CG  LYN   180      -0.109 -13.657 -17.029
ATOM   2762  HG2 LYN   180       0.759 -13.440 -17.652
ATOM   2763  HG3 LYN   180       0.253 -13.871 -16.023
ATOM   2764  CD  LYN   180      -1.077 -12.465 -17.012
ATOM   2765  HD2 LYN   180      -1.760 -12.513 -17.860
ATOM   2766  HD3 LYN   180      -1.714 -12.560 -16.132
ATOM   2767  CE  LYN   180      -0.390 -11.107 -16.953
ATOM   2768  HE2 LYN   180       0.234 -10.951 -17.833
ATOM   2769  HE3 LYN   180       0.241 -11.024 -16.068
ATOM   2770  NZ  LYN   180      -1.473 -10.057 -16.913
ATOM   2771  HZ1 LYN   180      -2.176 -10.324 -16.239
ATOM   2772  HZ2 LYN   180      -1.937 -10.019 -17.809
ATOM   2773  C   LYN   180       0.996 -16.514 -17.853
ATOM   2774  O   LYN   180       1.072 -17.068 -18.947
ATOM   2775  N   ALA   181       2.047 -16.289 -17.082
ATOM   2776  H   ALA   181       1.899 -16.318 -16.083
ATOM   2777  CA  ALA   181       3.388 -16.623 -17.536
ATOM   2778  HA  ALA   181       3.579 -16.111 -18.479
ATOM   2779  CB  ALA   181       4.396 -16.157 -16.462
ATOM   2780  HB1 ALA   181       3.877 -15.703 -15.617
ATOM   2781  HB2 ALA   181       4.972 -17.001 -16.083
ATOM   2782  HB3 ALA   181       5.066 -15.423 -16.909
ATOM   2783  C   ALA   181       3.510 -18.149 -17.759
ATOM   2784  O   ALA   181       4.232 -18.647 -18.640
ATOM   2785  N   LEU   182       2.806 -18.911 -16.937
ATOM   2786  H   LEU   182       1.953 -18.524 -16.560
ATOM   2787  CA  LEU   182       2.864 -20.358 -17.044
ATOM   2788  HA  LEU   182       3.886 -20.632 -17.305
ATOM   2789  CB  LEU   182       2.500 -21.003 -15.705
ATOM   2790  HB2 LEU   182       1.771 -20.393 -15.171
ATOM   2791  HB3 LEU   182       3.391 -20.929 -15.081
ATOM   2792  CG  LEU   182       2.087 -22.485 -15.682
ATOM   2793  HG  LEU   182       1.304 -22.634 -16.426
ATOM   2794  CD1 LEU   182       3.257 -23.394 -16.033
ATOM   2795 HD11 LEU   182       3.963 -22.877 -16.683
ATOM   2796 HD12 LEU   182       2.910 -24.283 -16.560
ATOM   2797 HD13 LEU   182       3.788 -23.715 -15.137
ATOM   2798  CD2 LEU   182       1.493 -22.826 -14.269
ATOM   2799 HD21 LEU   182       2.130 -23.539 -13.745
ATOM   2800 HD22 LEU   182       1.420 -21.928 -13.655
ATOM   2801 HD23 LEU   182       0.511 -23.248 -14.485
ATOM   2802  C   LEU   182       1.961 -20.836 -18.158
ATOM   2803  O   LEU   182       2.295 -21.818 -18.834
ATOM   2804  N   ALA   183       0.798 -20.194 -18.329
ATOM   2805  H   ALA   183       0.409 -19.684 -17.549
ATOM   2806  CA  ALA   183      -0.132 -20.575 -19.414
ATOM   2807  HA  ALA   183      -0.437 -21.612 -19.273
ATOM   2808  CB  ALA   183      -1.375 -19.648 -19.444
ATOM   2809  HB1 ALA   183      -2.256 -20.196 -19.779
ATOM   2810  HB2 ALA   183      -1.586 -19.256 -18.449
ATOM   2811  HB3 ALA   183      -1.220 -18.805 -20.118
ATOM   2812  C   ALA   183       0.646 -20.455 -20.729
ATOM   2813  O   ALA   183       0.679 -21.415 -21.526
ATOM   2814  N   SER   184       1.380 -19.346 -20.883
ATOM   2815  H   SER   184       1.657 -18.856 -20.044
ATOM   2816  CA  SER   184       2.195 -19.115 -22.088
ATOM   2817  HA  SER   184       1.575 -19.019 -22.979
ATOM   2818  CB  SER   184       2.901 -17.774 -22.012
ATOM   2819  HB2 SER   184       3.395 -17.543 -22.956
ATOM   2820  HB3 SER   184       3.583 -17.823 -21.163
ATOM   2821  OG  SER   184       1.927 -16.797 -21.739
ATOM   2822  HG  SER   184       1.362 -17.121 -21.054
ATOM   2823  C   SER   184       3.253 -20.156 -22.321
ATOM   2824  O   SER   184       3.392 -20.655 -23.440
ATOM   2825  N   LEU   185       4.000 -20.502 -21.272
ATOM   2826  H   LEU   185       3.595 -20.397 -20.353
ATOM   2827  CA  LEU   185       5.055 -21.489 -21.415
ATOM   2828  HA  LEU   185       5.736 -21.156 -22.198
ATOM   2829  CB  LEU   185       5.834 -21.690 -20.102
ATOM   2830  HB2 LEU   185       5.221 -21.584 -19.207
ATOM   2831  HB3 LEU   185       6.456 -20.798 -20.026
ATOM   2832  CG  LEU   185       6.837 -22.848 -20.036
ATOM   2833  HG  LEU   185       6.297 -23.786 -20.166
ATOM   2834  CD1 LEU   185       7.883 -22.732 -21.126
ATOM   2835 HD11 LEU   185       7.457 -22.983 -22.098
ATOM   2836 HD12 LEU   185       8.711 -23.416 -20.939
ATOM   2837 HD13 LEU   185       8.221 -21.697 -21.066
ATOM   2838  CD2 LEU   185       7.559 -22.875 -18.668
ATOM   2839 HD21 LEU   185       8.630 -22.717 -18.795
ATOM   2840 HD22 LEU   185       7.419 -23.838 -18.177
ATOM   2841 HD23 LEU   185       7.176 -22.098 -18.007
ATOM   2842  C   LEU   185       4.467 -22.780 -21.825
ATOM   2843  O   LEU   185       5.139 -23.553 -22.518
ATOM   2844  N   VAL   186       3.238 -23.059 -21.372
ATOM   2845  H   VAL   186       2.643 -22.308 -21.051
ATOM   2846  CA  VAL   186       2.602 -24.352 -21.734
ATOM   2847  HA  VAL   186       3.355 -25.134 -21.637
ATOM   2848  CB  VAL   186       1.473 -24.787 -20.753
ATOM   2849  HB  VAL   186       0.669 -24.052 -20.766
ATOM   2850  CG1 VAL   186       0.935 -26.145 -21.163
ATOM   2851 HG11 VAL   186       0.197 -26.044 -21.958
ATOM   2852 HG12 VAL   186       1.739 -26.781 -21.534
ATOM   2853 HG13 VAL   186       0.462 -26.649 -20.320
ATOM   2854  CG2 VAL   186       2.038 -24.903 -19.358
ATOM   2855 HG21 VAL   186       2.930 -24.286 -19.251
ATOM   2856 HG22 VAL   186       2.319 -25.934 -19.141
ATOM   2857 HG23 VAL   186       1.311 -24.583 -18.612
ATOM   2858  C   VAL   186       2.105 -24.390 -23.170
ATOM   2859  O   VAL   186       2.326 -25.371 -23.856
ATOM   2860  N   ASH   187       1.504 -23.285 -23.623
ATOM   2861  H   ASH   187       1.254 -22.554 -22.972
ATOM   2862  CA  ASH   187       1.019 -23.175 -25.004
ATOM   2863  HA  ASH   187       0.354 -24.014 -25.211
ATOM   2864  CB  ASH   187       0.282 -21.849 -25.240
ATOM   2865  HB2 ASH   187       0.872 -21.010 -24.871
ATOM   2866  HB3 ASH   187       0.153 -21.761 -26.319
ATOM   2867  CG  ASH   187      -1.108 -21.817 -24.597
ATOM   2868  OD1 ASH   187      -1.727 -22.898 -24.466
ATOM   2869  OD2 ASH   187      -1.588 -20.712 -24.208
ATOM   2870  HD1 ASH   187      -2.183 -22.965 -23.641
ATOM   2871  C   ASH   187       2.226 -23.265 -25.930
ATOM   2872  O   ASH   187       2.300 -24.183 -26.724
ATOM   2873  N   GLN   188       3.219 -22.382 -25.749
ATOM   2874  H   GLN   188       3.175 -21.727 -24.982
ATOM   2875  CA  GLN   188       4.416 -22.391 -26.590
ATOM   2876  HA  GLN   188       4.129 -22.046 -27.583
ATOM   2877  CB  GLN   188       5.473 -21.469 -26.028
ATOM   2878  HB2 GLN   188       5.626 -21.659 -24.966
ATOM   2879  HB3 GLN   188       6.426 -21.695 -26.507
ATOM   2880  CG  GLN   188       5.149 -20.052 -26.263
ATOM   2881  HG2 GLN   188       4.091 -19.863 -26.078
ATOM   2882  HG3 GLN   188       5.313 -19.822 -27.316
ATOM   2883  CD  GLN   188       5.976 -19.095 -25.456
ATOM   2884  OE1 GLN   188       7.152 -19.361 -25.119
ATOM   2885  NE2 GLN   188       5.375 -17.945 -25.147
ATOM   2886 HE21 GLN   188       4.860 -17.864 -24.282
ATOM   2887 HE22 GLN   188       5.111 -17.333 -25.906
ATOM   2888  C   GLN   188       5.023 -23.757 -26.733
ATOM   2889  O   GLN   188       5.429 -24.136 -27.836
ATOM   2890  N   THR   189       5.114 -24.498 -25.620
ATOM   2891  H   THR   189       4.480 -24.292 -24.861
ATOM   2892  CA  THR   189       5.708 -25.843 -25.627
ATOM   2893  HA  THR   189       6.678 -25.771 -26.120
ATOM   2894  CB  THR   189       5.922 -26.282 -24.176
ATOM   2895  HB  THR   189       4.958 -26.363 -23.674
ATOM   2896  CG2 THR   189       6.650 -27.590 -24.075
ATOM   2897 HG21 THR   189       6.474 -28.055 -23.105
ATOM   2898 HG22 THR   189       7.724 -27.442 -24.183
ATOM   2899 HG23 THR   189       6.322 -28.283 -24.850
ATOM   2900  OG1 THR   189       6.679 -25.264 -23.530
ATOM   2901  HG1 THR   189       6.332 -24.423 -23.786
ATOM   2902  C   THR   189       4.852 -26.838 -26.436
ATOM   2903  O   THR   189       5.365 -27.685 -27.199
ATOM   2904  N   ALA   190       3.543 -26.689 -26.297
ATOM   2905  H   ALA   190       3.201 -26.181 -25.494
ATOM   2906  CA  ALA   190       2.584 -27.511 -27.010
ATOM   2907  HA  ALA   190       2.829 -28.564 -26.868
ATOM   2908  CB  ALA   190       1.226 -27.210 -26.490
ATOM   2909  HB1 ALA   190       1.277 -26.483 -25.680
ATOM   2910  HB2 ALA   190       0.597 -26.791 -27.275
ATOM   2911  HB3 ALA   190       0.743 -28.110 -26.110
ATOM   2912  C   ALA   190       2.679 -27.157 -28.501
ATOM   2913  O   ALA   190       2.893 -28.049 -29.312
ATOM   2914  N   GLH   191       2.586 -25.859 -28.844
ATOM   2915  H   GLH   191       2.068 -25.263 -28.215
ATOM   2916  CA  GLH   191       2.679 -25.377 -30.232
ATOM   2917  HA  GLH   191       1.850 -25.837 -30.770
ATOM   2918  CB  GLH   191       2.513 -23.882 -30.319
ATOM   2919  HB2 GLH   191       2.555 -23.431 -29.327
ATOM   2920  HB3 GLH   191       3.343 -23.458 -30.884
ATOM   2921  CG  GLH   191       1.242 -23.549 -30.991
ATOM   2922  HG2 GLH   191       1.139 -24.112 -31.919
ATOM   2923  HG3 GLH   191       0.407 -23.845 -30.355
ATOM   2924  CD  GLH   191       1.112 -22.075 -31.280
ATOM   2925  OE1 GLH   191       0.793 -21.301 -30.339
ATOM   2926  OE2 GLH   191       1.308 -21.680 -32.461
ATOM   2927  HE1 GLH   191       0.283 -21.727 -29.667
ATOM   2928  C   GLH   191       3.937 -25.778 -30.967
ATOM   2929  O   GLH   191       3.905 -26.070 -32.137
ATOM   2930  N   THR   192       5.034 -25.920 -30.254
ATOM   2931  H   THR   192       4.925 -26.156 -29.278
ATOM   2932  CA  THR   192       6.272 -26.332 -30.880
ATOM   2933  HA  THR   192       6.378 -25.787 -31.818
ATOM   2934  CB  THR   192       7.449 -25.993 -29.952
ATOM   2935  HB  THR   192       7.214 -26.352 -28.950
ATOM   2936  CG2 THR   192       8.743 -26.638 -30.397
ATOM   2937 HG21 THR   192       9.386 -25.909 -30.891
ATOM   2938 HG22 THR   192       8.548 -27.444 -31.104
ATOM   2939 HG23 THR   192       9.288 -27.052 -29.548
ATOM   2940  OG1 THR   192       7.554 -24.569 -29.875
ATOM   2941  HG1 THR   192       7.316 -24.204 -30.714
ATOM   2942  C   THR   192       6.269 -27.804 -31.187
ATOM   2943  O   THR   192       6.801 -28.240 -32.250
ATOM   2944  N   LYN   193       5.731 -28.609 -30.255
ATOM   2945  H   LYN   193       5.100 -28.225 -29.567
ATOM   2946  CA  LYN   193       5.703 -30.063 -30.494
ATOM   2947  HA  LYN   193       6.677 -30.344 -30.895
ATOM   2948  CB  LYN   193       5.465 -30.845 -29.191
ATOM   2949  HB2 LYN   193       6.159 -30.520 -28.416
ATOM   2950  HB3 LYN   193       4.480 -30.571 -28.813
ATOM   2951  CG  LYN   193       5.500 -32.353 -29.341
ATOM   2952  HG2 LYN   193       4.880 -32.672 -30.179
ATOM   2953  HG3 LYN   193       5.064 -32.811 -28.453
ATOM   2954  CD  LYN   193       6.920 -32.845 -29.507
ATOM   2955  HD2 LYN   193       7.492 -32.686 -28.593
ATOM   2956  HD3 LYN   193       7.419 -32.286 -30.298
ATOM   2957  CE  LYN   193       6.875 -34.263 -29.847
ATOM   2958  HE2 LYN   193       6.508 -34.403 -30.864
ATOM   2959  HE3 LYN   193       6.171 -34.773 -29.190
ATOM   2960  NZ  LYN   193       8.190 -34.908 -29.705
ATOM   2961  HZ1 LYN   193       8.835 -34.509 -30.372
ATOM   2962  HZ2 LYN   193       8.111 -35.888 -29.937
ATOM   2963  C   LYN   193       4.644 -30.404 -31.570
ATOM   2964  O   LYN   193       4.899 -31.226 -32.438
ATOM   2965  N   ARN   194       3.468 -29.770 -31.504
ATOM   2966  H   ARN   194       3.197 -29.379 -30.613
ATOM   2967  CA  ARN   194       2.392 -29.984 -32.486
ATOM   2968  HA  ARN   194       2.004 -31.000 -32.411
ATOM   2969  CB  ARN   194       1.274 -28.979 -32.234
ATOM   2970  HB2 ARN   194       1.092 -28.375 -33.123
ATOM   2971  HB3 ARN   194       1.620 -28.272 -31.480
ATOM   2972  CG  ARN   194       0.035 -29.573 -31.756
ATOM   2973  HG2 ARN   194      -0.521 -30.018 -32.581
ATOM   2974  HG3 ARN   194       0.374 -30.281 -31.000
ATOM   2975  CD  ARN   194      -0.788 -28.503 -31.073
ATOM   2976  HD2 ARN   194      -0.233 -28.062 -30.245
ATOM   2977  HD3 ARN   194      -0.995 -27.696 -31.776
ATOM   2978  NE  ARN   194      -2.062 -29.026 -30.583
ATOM   2979  HE  ARN   194      -2.026 -30.035 -30.565
ATOM   2980  CZ  ARN   194      -2.740 -28.524 -29.553
ATOM   2981  NH1 ARN   194      -2.263 -27.474 -28.884
ATOM   2982 HH11 ARN   194      -2.359 -27.577 -27.884
ATOM   2983  NH2 ARN   194      -3.912 -29.066 -29.204
ATOM   2984 HH21 ARN   194      -4.689 -28.662 -29.707
ATOM   2985 HH22 ARN   194      -4.115 -28.950 -28.221
ATOM   2986  C   ARN   194       2.981 -29.750 -33.898
ATOM   2987  O   ARN   194       2.919 -30.638 -34.773
ATOM   2988  N   ASN   195       3.687 -28.616 -34.042
ATOM   2989  H   ASN   195       3.786 -27.992 -33.254
ATOM   2990  CA  ASN   195       4.339 -28.244 -35.300
ATOM   2991  HA  ASN   195       3.556 -28.196 -36.056
ATOM   2992  CB  ASN   195       5.025 -26.878 -35.240
ATOM   2993  HB2 ASN   195       5.736 -26.841 -34.415
ATOM   2994  HB3 ASN   195       4.283 -26.102 -35.050
ATOM   2995  CG  ASN   195       5.738 -26.554 -36.537
ATOM   2996  OD1 ASN   195       5.169 -25.934 -37.405
ATOM   2997  ND2 ASN   195       6.984 -26.979 -36.673
ATOM   2998 HD21 ASN   195       7.514 -27.249 -35.857
ATOM   2999 HD22 ASN   195       7.260 -27.352 -37.570
ATOM   3000  C   ASN   195       5.319 -29.283 -35.756
ATOM   3001  O   ASN   195       5.496 -29.452 -36.954
ATOM   3002  N   MET   196       5.999 -29.953 -34.825
ATOM   3003  H   MET   196       5.578 -30.053 -33.912
ATOM   3004  CA  MET   196       6.910 -30.999 -35.236
ATOM   3005  HA  MET   196       7.584 -30.591 -35.989
ATOM   3006  CB  MET   196       7.708 -31.513 -34.068
ATOM   3007  HB2 MET   196       8.237 -30.699 -33.573
ATOM   3008  HB3 MET   196       6.991 -31.979 -33.392
ATOM   3009  CG  MET   196       8.652 -32.618 -34.423
ATOM   3010  HG2 MET   196       8.945 -32.552 -35.471
ATOM   3011  HG3 MET   196       9.568 -32.511 -33.842
ATOM   3012  SD  MET   196       7.956 -34.285 -34.087
ATOM   3013  CE  MET   196       8.794 -35.187 -35.279
ATOM   3014  HE1 MET   196       8.303 -36.150 -35.418
ATOM   3015  HE2 MET   196       9.812 -35.378 -34.940
ATOM   3016  HE3 MET   196       8.822 -34.652 -36.229
ATOM   3017  C   MET   196       6.111 -32.129 -35.868
ATOM   3018  O   MET   196       6.557 -32.733 -36.848
ATOM   3019  N   TYR   197       4.936 -32.423 -35.294
ATOM   3020  H   TYR   197       4.822 -32.196 -34.316
ATOM   3021  CA  TYR   197       4.067 -33.484 -35.801
ATOM   3022  HA  TYR   197       4.661 -34.391 -35.919
ATOM   3023  CB  TYR   197       2.904 -33.745 -34.811
ATOM   3024  HB2 TYR   197       2.019 -34.098 -35.341
ATOM   3025  HB3 TYR   197       2.618 -32.804 -34.341
ATOM   3026  CG  TYR   197       3.255 -34.722 -33.713
ATOM   3027  CD1 TYR   197       3.045 -34.414 -32.367
ATOM   3028  HD1 TYR   197       2.749 -33.412 -32.093
ATOM   3029  CE1 TYR   197       3.456 -35.319 -31.356
ATOM   3030  HE1 TYR   197       3.179 -35.141 -30.328
ATOM   3031  CZ  TYR   197       4.045 -36.531 -31.719
ATOM   3032  OH  TYR   197       4.439 -37.464 -30.792
ATOM   3033  HH  TYR   197       4.776 -38.255 -31.185
ATOM   3034  CE2 TYR   197       4.238 -36.843 -33.046
ATOM   3035  HE2 TYR   197       4.896 -37.659 -33.306
ATOM   3036  CD2 TYR   197       3.856 -35.943 -34.026
ATOM   3037  HD2 TYR   197       4.360 -36.009 -34.979
ATOM   3038  C   TYR   197       3.499 -33.093 -37.166
ATOM   3039  O   TYR   197       3.448 -33.928 -38.099
ATOM   3040  N   GLH   198       3.112 -31.817 -37.272
ATOM   3041  H   GLH   198       3.268 -31.190 -36.496
ATOM   3042  CA  GLH   198       2.527 -31.265 -38.481
ATOM   3043  HA  GLH   198       1.679 -31.894 -38.751
ATOM   3044  CB  GLH   198       2.039 -29.835 -38.288
ATOM   3045  HB2 GLH   198       2.878 -29.139 -38.284
ATOM   3046  HB3 GLH   198       1.558 -29.744 -37.314
ATOM   3047  CG  GLH   198       1.041 -29.470 -39.386
ATOM   3048  HG2 GLH   198       0.216 -30.182 -39.408
ATOM   3049  HG3 GLH   198       1.563 -29.585 -40.336
ATOM   3050  CD  GLH   198       0.498 -28.083 -39.307
ATOM   3051  OE1 GLH   198      -0.194 -27.693 -40.261
ATOM   3052  OE2 GLH   198       0.750 -27.376 -38.325
ATOM   3053  HE1 GLH   198      -1.113 -27.888 -40.155
ATOM   3054  C   GLH   198       3.507 -31.316 -39.612
ATOM   3055  O   GLH   198       3.240 -31.899 -40.657
ATOM   3056  N   SER   199       4.692 -30.804 -39.380
ATOM   3057  H   SER   199       4.990 -30.668 -38.425
ATOM   3058  CA  SER   199       5.720 -30.858 -40.407
ATOM   3059  HA  SER   199       5.394 -30.313 -41.293
ATOM   3060  CB  SER   199       7.033 -30.232 -39.909
ATOM   3061  HB2 SER   199       6.849 -29.251 -39.471
ATOM   3062  HB3 SER   199       7.706 -30.074 -40.752
ATOM   3063  OG  SER   199       7.690 -31.054 -38.965
ATOM   3064  HG  SER   199       7.330 -31.926 -39.024
ATOM   3065  C   SER   199       5.995 -32.271 -40.804
ATOM   3066  O   SER   199       6.740 -32.491 -41.732
ATOM   3067  N   LYN   200       5.453 -33.242 -40.074
ATOM   3068  H   LYN   200       4.631 -33.039 -39.523
ATOM   3069  CA  LYN   200       5.727 -34.650 -40.390
ATOM   3070  HA  LYN   200       6.582 -34.706 -41.064
ATOM   3071  CB  LYN   200       6.213 -35.426 -39.146
ATOM   3072  HB2 LYN   200       6.082 -36.499 -39.285
ATOM   3073  HB3 LYN   200       5.553 -35.171 -38.317
ATOM   3074  CG  LYN   200       7.677 -35.100 -38.709
ATOM   3075  HG2 LYN   200       7.700 -34.740 -37.680
ATOM   3076  HG3 LYN   200       8.033 -34.263 -39.310
ATOM   3077  CD  LYN   200       8.653 -36.270 -38.895
ATOM   3078  HD2 LYN   200       8.229 -37.192 -38.497
ATOM   3079  HD3 LYN   200       8.784 -36.447 -39.962
ATOM   3080  CE  LYN   200      10.013 -35.997 -38.278
ATOM   3081  HE2 LYN   200      10.189 -36.653 -37.425
ATOM   3082  HE3 LYN   200      10.031 -34.961 -37.940
ATOM   3083  NZ  LYN   200      11.076 -36.208 -39.297
ATOM   3084  HZ1 LYN   200      11.908 -35.705 -39.024
ATOM   3085  HZ2 LYN   200      11.329 -37.185 -39.322
ATOM   3086  C   LYN   200       4.577 -35.389 -41.054
ATOM   3087  O   LYN   200       4.758 -36.481 -41.594
ATOM   3088  N   GLY   201       3.405 -34.784 -41.023
ATOM   3089  H   GLY   201       3.392 -33.783 -40.889
ATOM   3090  CA  GLY   201       2.241 -35.378 -41.652
ATOM   3091  HA2 GLY   201       2.523 -35.789 -42.622
ATOM   3092  HA3 GLY   201       1.522 -34.583 -41.853
ATOM   3093  C   GLY   201       1.544 -36.444 -40.837
ATOM   3094  O   GLY   201       0.997 -37.387 -41.408
ATOM   3095  N   SER   202       1.564 -36.331 -39.507
ATOM   3096  H   SER   202       2.346 -35.850 -39.086
ATOM   3097  CA  SER   202       0.890 -37.323 -38.671
ATOM   3098  HA  SER   202       1.082 -38.308 -39.096
ATOM   3099  CB  SER   202       1.395 -37.289 -37.211
ATOM   3100  HB2 SER   202       2.195 -36.558 -37.099
ATOM   3101  HB3 SER   202       1.831 -38.256 -36.961
ATOM   3102  OG  SER   202       0.360 -37.014 -36.257
ATOM   3103  HG  SER   202       0.279 -37.758 -35.680
ATOM   3104  C   SER   202      -0.603 -37.067 -38.736
ATOM   3105  O   SER   202      -1.038 -35.933 -38.847
ATOM   3106  N   SER   203      -1.377 -38.138 -38.699
ATOM   3107  H   SER   203      -0.987 -38.996 -39.062
ATOM   3108  CA  SER   203      -2.831 -38.056 -38.712
ATOM   3109  HA  SER   203      -3.159 -37.376 -39.499
ATOM   3110  CB  SER   203      -3.402 -39.444 -38.916
ATOM   3111  HB2 SER   203      -3.945 -39.771 -38.029
ATOM   3112  HB3 SER   203      -4.037 -39.373 -39.799
ATOM   3113  OG  SER   203      -2.362 -40.364 -39.197
ATOM   3114  HG  SER   203      -1.545 -39.992 -38.902
ATOM   3115  C   SER   203      -3.313 -37.558 -37.363
ATOM   3116  O   SER   203      -4.393 -37.007 -37.254
ATOM   3117  N   ALA   204      -2.518 -37.754 -36.320
ATOM   3118  H   ALA   204      -1.528 -37.877 -36.477
ATOM   3119  CA  ALA   204      -2.942 -37.311 -35.006
ATOM   3120  HA  ALA   204      -3.838 -37.870 -34.736
ATOM   3121  CB  ALA   204      -1.869 -37.565 -33.977
ATOM   3122  HB1 ALA   204      -1.131 -36.762 -33.983
ATOM   3123  HB2 ALA   204      -2.300 -37.613 -32.977
ATOM   3124  HB3 ALA   204      -1.353 -38.505 -34.172
ATOM   3125  C   ALA   204      -3.290 -35.855 -35.014
ATOM   3126  O   ALA   204      -4.108 -35.435 -34.218
ATOM   3127  N   VAL   205      -2.746 -35.095 -35.971
ATOM   3128  H   VAL   205      -2.455 -35.528 -36.836
ATOM   3129  CA  VAL   205      -2.986 -33.641 -35.981
ATOM   3130  HA  VAL   205      -2.859 -33.268 -34.965
ATOM   3131  CB  VAL   205      -1.930 -32.842 -36.800
ATOM   3132  HB  VAL   205      -1.996 -31.796 -36.499
ATOM   3133  CG1 VAL   205      -0.503 -33.337 -36.480
ATOM   3134 HG11 VAL   205      -0.145 -32.903 -35.546
ATOM   3135 HG12 VAL   205      -0.486 -34.422 -36.372
ATOM   3136 HG13 VAL   205       0.194 -33.063 -37.272
ATOM   3137  CG2 VAL   205      -2.229 -32.917 -38.272
ATOM   3138 HG21 VAL   205      -2.973 -32.172 -38.552
ATOM   3139 HG22 VAL   205      -1.330 -32.726 -38.858
ATOM   3140 HG23 VAL   205      -2.611 -33.901 -38.545
ATOM   3141  C   VAL   205      -4.363 -33.251 -36.429
ATOM   3142  O   VAL   205      -4.800 -32.128 -36.213
ATOM   3143  N   ALA   206      -5.050 -34.209 -37.036
ATOM   3144  H   ALA   206      -4.536 -34.994 -37.411
ATOM   3145  CA  ALA   206      -6.398 -34.021 -37.539
ATOM   3146  HA  ALA   206      -6.533 -32.978 -37.824
ATOM   3147  CB  ALA   206      -6.549 -34.834 -38.826
ATOM   3148  HB1 ALA   206      -6.656 -34.172 -39.685
ATOM   3149  HB2 ALA   206      -7.436 -35.466 -38.780
ATOM   3150  HB3 ALA   206      -5.681 -35.472 -38.992
ATOM   3151  C   ALA   206      -7.450 -34.467 -36.505
ATOM   3152  O   ALA   206      -8.571 -33.957 -36.467
ATOM   3153  N   ASH   207      -7.053 -35.414 -35.664
ATOM   3154  H   ASH   207      -6.058 -35.512 -35.518
ATOM   3155  CA  ASH   207      -7.905 -35.978 -34.653
ATOM   3156  HA  ASH   207      -8.898 -36.117 -35.081
ATOM   3157  CB  ASH   207      -7.430 -37.393 -34.364
ATOM   3158  HB2 ASH   207      -7.362 -37.973 -35.284
ATOM   3159  HB3 ASH   207      -6.420 -37.353 -33.957
ATOM   3160  CG  ASH   207      -8.303 -38.127 -33.366
ATOM   3161  OD1 ASH   207      -7.875 -39.213 -32.941
ATOM   3162  OD2 ASH   207      -9.401 -37.656 -33.009
ATOM   3163  HD1 ASH   207      -8.460 -39.934 -33.116
ATOM   3164  C   ASH   207      -7.977 -35.125 -33.393
ATOM   3165  O   ASH   207      -6.965 -34.814 -32.760
ATOM   3166  N   ASH   208      -9.206 -34.771 -33.025
ATOM   3167  H   ASH   208      -9.960 -35.384 -33.301
ATOM   3168  CA  ASH   208      -9.470 -33.947 -31.859
ATOM   3169  HA  ASH   208      -8.608 -33.284 -31.779
ATOM   3170  CB  ASH   208     -10.691 -33.057 -32.093
ATOM   3171  HB2 ASH   208     -11.284 -32.969 -31.183
ATOM   3172  HB3 ASH   208     -11.265 -33.568 -32.866
ATOM   3173  CG  ASH   208     -10.313 -31.657 -32.593
ATOM   3174  OD1 ASH   208      -9.102 -31.344 -32.753
ATOM   3175  OD2 ASH   208     -11.237 -30.854 -32.812
ATOM   3176  HD1 ASH   208      -8.520 -31.814 -32.175
ATOM   3177  C   ASH   208      -9.555 -34.648 -30.514
ATOM   3178  O   ASH   208     -10.092 -34.108 -29.562
ATOM   3179  N   SER   209      -9.091 -35.880 -30.452
ATOM   3180  H   SER   209      -8.950 -36.402 -31.305
ATOM   3181  CA  SER   209      -9.040 -36.601 -29.190
ATOM   3182  HA  SER   209      -9.482 -35.994 -28.400
ATOM   3183  CB  SER   209      -9.745 -37.979 -29.283
ATOM   3184  HB2 SER   209      -9.963 -38.368 -28.288
ATOM   3185  HB3 SER   209     -10.704 -37.863 -29.787
ATOM   3186  OG  SER   209      -8.973 -38.934 -30.008
ATOM   3187  HG  SER   209      -8.309 -38.473 -30.497
ATOM   3188  C   SER   209      -7.534 -36.785 -28.921
ATOM   3189  O   SER   209      -7.141 -37.440 -27.948
ATOM   3190  N   LYN   210      -6.705 -36.285 -29.846
ATOM   3191  H   LYN   210      -7.064 -36.199 -30.786
ATOM   3192  CA  LYN   210      -5.257 -36.389 -29.726
ATOM   3193  HA  LYN   210      -5.054 -36.852 -28.760
ATOM   3194  CB  LYN   210      -4.699 -37.286 -30.803
ATOM   3195  HB2 LYN   210      -4.974 -36.919 -31.792
ATOM   3196  HB3 LYN   210      -3.612 -37.301 -30.728
ATOM   3197  CG  LYN   210      -5.171 -38.696 -30.610
ATOM   3198  HG2 LYN   210      -4.990 -39.025 -29.587
ATOM   3199  HG3 LYN   210      -6.251 -38.736 -30.755
ATOM   3200  CD  LYN   210      -4.510 -39.613 -31.582
ATOM   3201  HD2 LYN   210      -4.667 -39.270 -32.605
ATOM   3202  HD3 LYN   210      -3.460 -39.634 -31.290
ATOM   3203  CE  LYN   210      -5.012 -41.022 -31.410
ATOM   3204  HE2 LYN   210      -5.287 -41.208 -30.372
ATOM   3205  HE3 LYN   210      -5.882 -41.213 -32.038
ATOM   3206  NZ  LYN   210      -3.876 -41.937 -31.801
ATOM   3207  HZ1 LYN   210      -3.003 -41.431 -31.750
ATOM   3208  HZ2 LYN   210      -3.808 -42.692 -31.134
ATOM   3209  C   LYN   210      -4.583 -35.039 -29.713
ATOM   3210  O   LYN   210      -5.216 -34.015 -29.929
ATOM   3211  N   LEU   211      -3.296 -35.020 -29.395
ATOM   3212  H   LEU   211      -2.751 -35.841 -29.615
ATOM   3213  CA  LEU   211      -2.559 -33.748 -29.331
ATOM   3214  HA  LEU   211      -1.541 -33.993 -29.029
ATOM   3215  CB  LEU   211      -2.500 -33.076 -30.701
ATOM   3216  HB2 LEU   211      -3.438 -33.215 -31.238
ATOM   3217  HB3 LEU   211      -2.420 -32.000 -30.548
ATOM   3218  CG  LEU   211      -1.313 -33.524 -31.561
ATOM   3219  HG  LEU   211      -0.388 -33.472 -30.987
ATOM   3220  CD1 LEU   211      -1.550 -34.891 -32.024
ATOM   3221 HD11 LEU   211      -0.805 -35.572 -31.612
ATOM   3222 HD12 LEU   211      -2.532 -35.240 -31.705
ATOM   3223 HD13 LEU   211      -1.506 -34.855 -33.113
ATOM   3224  CD2 LEU   211      -1.229 -32.640 -32.769
ATOM   3225 HD21 LEU   211      -0.250 -32.165 -32.824
ATOM   3226 HD22 LEU   211      -1.980 -31.851 -32.722
ATOM   3227 HD23 LEU   211      -1.386 -33.209 -33.685
ATOM   3228  C   LEU   211      -3.096 -32.774 -28.299
ATOM   3229  O   LEU   211      -3.142 -31.560 -28.530
ATOM   3230  N   ARG   212      -3.611 -33.294 -27.189
ATOM   3231  H   ARG   212      -3.248 -34.179 -26.864
ATOM   3232  CA  ARG   212      -4.077 -32.375 -26.160
ATOM   3233  HA  ARG   212      -4.195 -31.383 -26.597
ATOM   3234  CB  ARG   212      -5.393 -32.847 -25.561
ATOM   3235  HB2 ARG   212      -5.232 -33.710 -24.914
ATOM   3236  HB3 ARG   212      -5.711 -32.068 -24.868
ATOM   3237  CG  ARG   212      -6.533 -33.082 -26.468
ATOM   3238  HG2 ARG   212      -6.777 -32.176 -27.023
ATOM   3239  HG3 ARG   212      -6.283 -33.853 -27.197
ATOM   3240  CD  ARG   212      -7.701 -33.519 -25.624
ATOM   3241  HD2 ARG   212      -7.428 -34.369 -24.998
ATOM   3242  HD3 ARG   212      -7.973 -32.713 -24.943
ATOM   3243  NE  ARG   212      -8.866 -33.851 -26.408
ATOM   3244  HE  ARG   212      -8.683 -34.264 -27.311
ATOM   3245  CZ  ARG   212     -10.109 -33.456 -26.140
ATOM   3246  NH1 ARG   212     -10.402 -32.693 -25.088
ATOM   3247 HH11 ARG   212     -11.083 -31.952 -25.176
ATOM   3248 HH12 ARG   212     -10.021 -32.920 -24.181
ATOM   3249  NH2 ARG   212     -11.077 -33.853 -26.948
ATOM   3250 HH21 ARG   212     -11.993 -34.059 -26.576
ATOM   3251 HH22 ARG   212     -10.944 -33.803 -27.948
ATOM   3252  C   ARG   212      -3.042 -32.301 -25.020
ATOM   3253  O   ARG   212      -2.387 -33.323 -24.711
ATOM   3254  N   PRO   213      -2.832 -31.097 -24.422
ATOM   3255  CD  PRO   213      -3.418 -29.770 -24.727
ATOM   3256  HD2 PRO   213      -4.367 -29.662 -24.201
ATOM   3257  HD3 PRO   213      -3.391 -29.607 -25.804
ATOM   3258  CG  PRO   213      -2.407 -28.832 -24.181
ATOM   3259  HG2 PRO   213      -1.566 -28.731 -24.867
ATOM   3260  HG3 PRO   213      -2.948 -27.938 -23.871
ATOM   3261  CB  PRO   213      -1.977 -29.513 -22.911
ATOM   3262  HB2 PRO   213      -2.723 -29.373 -22.128
ATOM   3263  HB3 PRO   213      -0.967 -29.162 -22.698
ATOM   3264  CA  PRO   213      -1.873 -30.990 -23.301
ATOM   3265  HA  PRO   213      -0.850 -31.203 -23.610
ATOM   3266  C   PRO   213      -2.429 -31.833 -22.132
ATOM   3267  O   PRO   213      -3.643 -31.851 -21.960
ATOM   3268  N   VAL   214      -1.589 -32.570 -21.386
ATOM   3269  H   VAL   214      -0.724 -32.871 -21.812
ATOM   3270  CA  VAL   214      -2.069 -33.352 -20.224
ATOM   3271  HA  VAL   214      -3.154 -33.454 -20.244
ATOM   3272  CB  VAL   214      -1.358 -34.720 -20.083
ATOM   3273  HB  VAL   214      -0.282 -34.546 -20.062
ATOM   3274  CG1 VAL   214      -1.759 -35.393 -18.777
ATOM   3275 HG11 VAL   214      -1.677 -36.477 -18.861
ATOM   3276 HG12 VAL   214      -2.792 -35.156 -18.524
ATOM   3277 HG13 VAL   214      -1.122 -35.066 -17.955
ATOM   3278  CG2 VAL   214      -1.671 -35.639 -21.261
ATOM   3279 HG21 VAL   214      -1.125 -35.325 -22.150
ATOM   3280 HG22 VAL   214      -2.735 -35.614 -21.497
ATOM   3281 HG23 VAL   214      -1.395 -36.670 -21.039
ATOM   3282  C   VAL   214      -1.630 -32.520 -19.041
ATOM   3283  O   VAL   214      -0.513 -32.080 -19.023
ATOM   3284  N   ILE   215      -2.489 -32.311 -18.057
ATOM   3285  H   ILE   215      -3.470 -32.367 -18.292
ATOM   3286  CA  ILE   215      -2.152 -31.500 -16.890
ATOM   3287  HA  ILE   215      -1.069 -31.389 -16.830
ATOM   3288  CB  ILE   215      -2.828 -30.129 -16.953
ATOM   3289  HB  ILE   215      -3.908 -30.273 -16.974
ATOM   3290  CG2 ILE   215      -2.464 -29.330 -15.700
ATOM   3291 HG21 ILE   215      -2.477 -29.970 -14.818
ATOM   3292 HG22 ILE   215      -1.462 -28.909 -15.789
ATOM   3293 HG23 ILE   215      -3.166 -28.512 -15.538
ATOM   3294  CG1 ILE   215      -2.413 -29.344 -18.206
ATOM   3295 HG12 ILE   215      -1.751 -28.519 -17.943
ATOM   3296 HG13 ILE   215      -1.862 -30.061 -18.815
ATOM   3297  CD1 ILE   215      -3.560 -28.861 -18.987
ATOM   3298 HD11 ILE   215      -3.263 -28.646 -20.014
ATOM   3299 HD12 ILE   215      -3.958 -27.942 -18.557
ATOM   3300 HD13 ILE   215      -4.360 -29.601 -19.010
ATOM   3301  C   ILE   215      -2.671 -32.135 -15.584
ATOM   3302  O   ILE   215      -3.860 -32.425 -15.470
ATOM   3303  N   HID   216      -1.789 -32.323 -14.596
ATOM   3304  H   HID   216      -0.808 -32.372 -14.833
ATOM   3305  CA  HID   216      -2.187 -32.855 -13.292
ATOM   3306  HA  HID   216      -3.204 -32.513 -13.099
ATOM   3307  CB  HID   216      -2.205 -34.393 -13.273
ATOM   3308  HB2 HID   216      -2.774 -34.762 -12.419
ATOM   3309  HB3 HID   216      -2.743 -34.743 -14.154
ATOM   3310  CG  HID   216      -0.860 -35.043 -13.292
ATOM   3311  ND1 HID   216      -0.084 -35.197 -12.158
ATOM   3312  HD1 HID   216      -0.527 -35.325 -11.260
ATOM   3313  CE1 HID   216       0.998 -35.895 -12.463
ATOM   3314  HE1 HID   216       1.942 -35.645 -12.002
ATOM   3315  NE2 HID   216       0.954 -36.198 -13.745
ATOM   3316  CD2 HID   216      -0.194 -35.669 -14.288
ATOM   3317  HD2 HID   216      -0.218 -35.437 -15.342
ATOM   3318  C   HID   216      -1.322 -32.372 -12.144
ATOM   3319  O   HID   216      -0.115 -32.101 -12.295
ATOM   3320  N   CSP   217      -1.951 -32.232 -10.991
ATOM   3321  H   CSP   217      -2.917 -31.940 -11.016
ATOM   3322  CA  CSP   217      -1.210 -31.878  -9.811
ATOM   3323  HA  CSP   217      -0.183 -31.653 -10.097
ATOM   3324  CB  CSP   217      -1.847 -30.707  -9.109
ATOM   3325  HB2 CSP   217      -1.499 -29.767  -9.537
ATOM   3326  HB3 CSP   217      -1.541 -30.701  -8.063
ATOM   3327  S   CSP   217      -3.650 -30.762  -9.168
ATOM   3328  P   CSP   217      -4.388 -30.337  -6.801
ATOM   3329  O1  CSP   217      -3.574 -31.806  -6.491
ATOM   3330  O2  CSP   217      -4.295 -28.667  -6.701
ATOM   3331  O3  CSP   217      -5.797 -30.819  -7.415
ATOM   3332  C   CSP   217      -1.267 -33.188  -9.035
ATOM   3333  O   CSP   217      -0.842 -34.223  -9.574
ATOM   3334  N   ARG   218      -1.827 -33.169  -7.819
ATOM   3335  H   ARG   218      -1.780 -32.307  -7.295
ATOM   3336  CA  ARG   218      -1.962 -34.407  -7.040
ATOM   3337  HA  ARG   218      -1.214 -35.114  -7.398
ATOM   3338  CB  ARG   218      -1.713 -34.115  -5.543
ATOM   3339  HB2 ARG   218      -0.839 -33.476  -5.416
ATOM   3340  HB3 ARG   218      -2.626 -33.625  -5.203
ATOM   3341  CG  ARG   218      -1.600 -35.367  -4.667
ATOM   3342  HG2 ARG   218      -2.362 -36.097  -4.941
ATOM   3343  HG3 ARG   218      -0.637 -35.847  -4.841
ATOM   3344  CD  ARG   218      -1.720 -34.992  -3.201
ATOM   3345  HD2 ARG   218      -0.963 -34.256  -2.929
ATOM   3346  HD3 ARG   218      -2.689 -34.527  -3.019
ATOM   3347  NE  ARG   218      -1.597 -36.159  -2.334
ATOM   3348  HE  ARG   218      -1.227 -36.999  -2.755
ATOM   3349  CZ  ARG   218      -1.595 -36.062  -1.017
ATOM   3350  NH1 ARG   218      -1.680 -34.871  -0.436
ATOM   3351 HH11 ARG   218      -1.008 -34.604   0.269
ATOM   3352 HH12 ARG   218      -2.471 -34.273  -0.628
ATOM   3353  NH2 ARG   218      -1.658 -37.156  -0.286
ATOM   3354 HH21 ARG   218      -1.705 -38.061  -0.731
ATOM   3355 HH22 ARG   218      -1.974 -37.073   0.670
ATOM   3356  C   ARG   218      -3.353 -35.045  -7.237
ATOM   3357  O   ARG   218      -3.496 -36.227  -7.522
ATOM   3358  N   ALA   219      -4.371 -34.219  -7.087
ATOM   3359  H   ALA   219      -4.184 -33.275  -6.781
ATOM   3360  CA  ALA   219      -5.753 -34.613  -7.204
ATOM   3361  HA  ALA   219      -5.825 -35.689  -7.044
ATOM   3362  CB  ALA   219      -6.608 -33.847  -6.122
ATOM   3363  HB1 ALA   219      -6.897 -34.517  -5.312
ATOM   3364  HB2 ALA   219      -7.520 -33.446  -6.564
ATOM   3365  HB3 ALA   219      -6.045 -33.018  -5.693
ATOM   3366  C   ALA   219      -6.275 -34.286  -8.621
ATOM   3367  O   ALA   219      -7.275 -34.848  -9.033
ATOM   3368  N   GLY   220      -5.686 -33.280  -9.286
ATOM   3369  H   GLY   220      -4.760 -32.992  -9.002
ATOM   3370  CA  GLY   220      -6.104 -32.925 -10.637
ATOM   3371  HA2 GLY   220      -6.274 -33.834 -11.215
ATOM   3372  HA3 GLY   220      -5.282 -32.398 -11.122
ATOM   3373  C   GLY   220      -7.334 -32.050 -10.702
ATOM   3374  O   GLY   220      -8.074 -32.083 -11.700
ATOM   3375  N   VAL   221      -7.546 -31.233  -9.675
ATOM   3376  H   VAL   221      -6.987 -31.321  -8.838
ATOM   3377  CA  VAL   221      -8.732 -30.381  -9.633
ATOM   3378  HA  VAL   221      -9.248 -30.398 -10.593
ATOM   3379  CB  VAL   221      -9.802 -30.942  -8.653
ATOM   3380  HB  VAL   221     -10.729 -30.387  -8.796
ATOM   3381  CG1 VAL   221     -10.070 -32.400  -8.901
ATOM   3382 HG11 VAL   221      -9.572 -32.735  -9.811
ATOM   3383 HG12 VAL   221     -11.138 -32.582  -9.017
ATOM   3384 HG13 VAL   221      -9.710 -33.010  -8.073
ATOM   3385  CG2 VAL   221      -9.346 -30.760  -7.221
ATOM   3386 HG21 VAL   221      -8.826 -29.810  -7.100
ATOM   3387 HG22 VAL   221     -10.200 -30.761  -6.543
ATOM   3388 HG23 VAL   221      -8.670 -31.560  -6.919
ATOM   3389  C   VAL   221      -8.521 -28.966  -9.178
ATOM   3390  O   VAL   221      -9.439 -28.145  -9.252
ATOM   3391  N   GLY   222      -7.373 -28.673  -8.576
ATOM   3392  H   GLY   222      -6.783 -29.418  -8.234
ATOM   3393  CA  GLY   222      -7.164 -27.332  -8.056
ATOM   3394  HA2 GLY   222      -6.866 -27.392  -7.009
ATOM   3395  HA3 GLY   222      -8.111 -26.794  -8.100
ATOM   3396  C   GLY   222      -6.136 -26.550  -8.826
ATOM   3397  O   GLY   222      -6.455 -25.589  -9.525
ATOM   3398  N   ARG   223      -4.888 -26.952  -8.676
ATOM   3399  H   ARG   223      -4.702 -27.823  -8.200
ATOM   3400  CA  ARG   223      -3.799 -26.311  -9.359
ATOM   3401  HA  ARG   223      -3.889 -25.234  -9.219
ATOM   3402  CB  ARG   223      -2.456 -26.800  -8.781
ATOM   3403  HB2 ARG   223      -2.412 -27.889  -8.779
ATOM   3404  HB3 ARG   223      -1.705 -26.384  -9.453
ATOM   3405  CG  ARG   223      -2.118 -26.234  -7.368
ATOM   3406  HG2 ARG   223      -1.910 -25.165  -7.420
ATOM   3407  HG3 ARG   223      -3.001 -26.328  -6.736
ATOM   3408  CD  ARG   223      -0.961 -26.978  -6.702
ATOM   3409  HD2 ARG   223      -0.623 -26.447  -5.812
ATOM   3410  HD3 ARG   223      -0.111 -27.006  -7.383
ATOM   3411  NE  ARG   223      -1.304 -28.358  -6.346
ATOM   3412  HE  ARG   223      -2.264 -28.636  -6.490
ATOM   3413  CZ  ARG   223      -0.459 -29.256  -5.856
ATOM   3414  NH1 ARG   223       0.800 -28.937  -5.644
ATOM   3415 HH11 ARG   223       1.092 -28.612  -4.733
ATOM   3416 HH12 ARG   223       1.412 -28.798  -6.436
ATOM   3417  NH2 ARG   223      -0.850 -30.511  -5.665
ATOM   3418 HH21 ARG   223      -0.867 -31.158  -6.440
ATOM   3419 HH22 ARG   223      -0.857 -30.878  -4.724
ATOM   3420  C   ARG   223      -3.984 -26.624 -10.848
ATOM   3421  O   ARG   223      -3.916 -25.704 -11.653
ATOM   3422  N   THR   224      -4.364 -27.871 -11.178
ATOM   3423  H   THR   224      -4.795 -28.425 -10.451
ATOM   3424  CA  THR   224      -4.655 -28.304 -12.551
ATOM   3425  HA  THR   224      -3.741 -28.223 -13.140
ATOM   3426  CB  THR   224      -5.175 -29.762 -12.589
ATOM   3427  HB  THR   224      -5.977 -29.878 -11.860
ATOM   3428  CG2 THR   224      -5.672 -30.118 -13.919
ATOM   3429 HG21 THR   224      -4.925 -30.689 -14.470
ATOM   3430 HG22 THR   224      -5.900 -29.222 -14.497
ATOM   3431 HG23 THR   224      -6.553 -30.749 -13.804
ATOM   3432  OG1 THR   224      -4.146 -30.714 -12.275
ATOM   3433  HG1 THR   224      -3.578 -30.800 -13.026
ATOM   3434  C   THR   224      -5.745 -27.403 -13.202
ATOM   3435  O   THR   224      -5.643 -27.020 -14.383
ATOM   3436  N   ALA   225      -6.757 -27.005 -12.442
ATOM   3437  H   ALA   225      -6.729 -27.161 -11.445
ATOM   3438  CA  ALA   225      -7.828 -26.192 -12.985
ATOM   3439  HA  ALA   225      -8.057 -26.558 -13.986
ATOM   3440  CB  ALA   225      -9.144 -26.402 -12.188
ATOM   3441  HB1 ALA   225      -9.585 -27.371 -12.420
ATOM   3442  HB2 ALA   225      -8.952 -26.373 -11.115
ATOM   3443  HB3 ALA   225      -9.791 -25.578 -12.489
ATOM   3444  C   ALA   225      -7.529 -24.727 -13.082
ATOM   3445  O   ALA   225      -8.226 -23.987 -13.784
ATOM   3446  N   GLN   226      -6.617 -24.247 -12.247
ATOM   3447  H   GLN   226      -6.467 -24.712 -11.363
ATOM   3448  CA  GLN   226      -6.272 -22.834 -12.335
ATOM   3449  HA  GLN   226      -7.191 -22.248 -12.364
ATOM   3450  CB  GLN   226      -5.409 -22.396 -11.155
ATOM   3451  HB2 GLN   226      -5.852 -22.716 -10.212
ATOM   3452  HB3 GLN   226      -4.438 -22.869 -11.302
ATOM   3453  CG  GLN   226      -5.152 -20.914 -11.148
ATOM   3454  HG2 GLN   226      -4.558 -20.622 -12.014
ATOM   3455  HG3 GLN   226      -6.138 -20.450 -11.178
ATOM   3456  CD  GLN   226      -4.467 -20.446  -9.891
ATOM   3457  OE1 GLN   226      -4.956 -20.649  -8.774
ATOM   3458  NE2 GLN   226      -3.343 -19.762 -10.061
ATOM   3459 HE21 GLN   226      -2.919 -19.713 -10.976
ATOM   3460 HE22 GLN   226      -2.781 -19.541  -9.251
ATOM   3461  C   GLN   226      -5.522 -22.655 -13.678
ATOM   3462  O   GLN   226      -5.761 -21.699 -14.415
ATOM   3463  N   LEU   227      -4.676 -23.616 -14.018
ATOM   3464  H   LEU   227      -4.701 -24.496 -13.523
ATOM   3465  CA  LEU   227      -3.941 -23.556 -15.259
ATOM   3466  HA  LEU   227      -3.486 -22.569 -15.338
ATOM   3467  CB  LEU   227      -2.827 -24.590 -15.285
ATOM   3468  HB2 LEU   227      -2.229 -24.534 -14.375
ATOM   3469  HB3 LEU   227      -3.331 -25.555 -15.341
ATOM   3470  CG  LEU   227      -1.927 -24.573 -16.522
ATOM   3471  HG  LEU   227      -2.537 -24.804 -17.395
ATOM   3472  CD1 LEU   227      -1.327 -23.208 -16.708
ATOM   3473 HD11 LEU   227      -1.918 -22.619 -17.409
ATOM   3474 HD12 LEU   227      -1.298 -22.669 -15.761
ATOM   3475 HD13 LEU   227      -0.302 -23.339 -17.055
ATOM   3476  CD2 LEU   227      -0.862 -25.646 -16.376
ATOM   3477 HD21 LEU   227       0.045 -25.364 -16.910
ATOM   3478 HD22 LEU   227      -1.210 -26.592 -16.791
ATOM   3479 HD23 LEU   227      -0.606 -25.805 -15.329
ATOM   3480  C   LEU   227      -4.865 -23.775 -16.451
ATOM   3481  O   LEU   227      -4.716 -23.060 -17.456
ATOM   3482  N   ILE   228      -5.802 -24.732 -16.364
ATOM   3483  H   ILE   228      -6.070 -25.074 -15.452
ATOM   3484  CA  ILE   228      -6.727 -24.966 -17.476
ATOM   3485  HA  ILE   228      -6.125 -25.143 -18.367
ATOM   3486  CB  ILE   228      -7.662 -26.146 -17.288
ATOM   3487  HB  ILE   228      -8.101 -26.088 -16.292
ATOM   3488  CG2 ILE   228      -8.788 -26.091 -18.320
ATOM   3489 HG21 ILE   228      -9.594 -25.442 -17.977
ATOM   3490 HG22 ILE   228      -9.207 -27.084 -18.484
ATOM   3491 HG23 ILE   228      -8.426 -25.710 -19.275
ATOM   3492  CG1 ILE   228      -6.824 -27.424 -17.378
ATOM   3493 HG12 ILE   228      -6.335 -27.497 -18.349
ATOM   3494 HG13 ILE   228      -6.005 -27.333 -16.664
ATOM   3495  CD1 ILE   228      -7.553 -28.662 -17.068
ATOM   3496 HD11 ILE   228      -7.455 -29.382 -17.880
ATOM   3497 HD12 ILE   228      -7.158 -29.124 -16.163
ATOM   3498 HD13 ILE   228      -8.614 -28.464 -16.915
ATOM   3499  C   ILE   228      -7.526 -23.735 -17.726
ATOM   3500  O   ILE   228      -7.665 -23.321 -18.891
ATOM   3501  N   GLY   229      -7.948 -23.074 -16.650
ATOM   3502  H   GLY   229      -7.423 -23.185 -15.794
ATOM   3503  CA  GLY   229      -8.682 -21.838 -16.806
ATOM   3504  HA2 GLY   229      -9.608 -22.030 -17.349
ATOM   3505  HA3 GLY   229      -8.933 -21.463 -15.814
ATOM   3506  C   GLY   229      -7.892 -20.730 -17.520
ATOM   3507  O   GLY   229      -8.443 -19.908 -18.256
ATOM   3508  N   ALA   230      -6.593 -20.678 -17.296
ATOM   3509  H   ALA   230      -6.206 -21.156 -16.495
ATOM   3510  CA  ALA   230      -5.811 -19.641 -17.909
ATOM   3511  HA  ALA   230      -6.360 -18.702 -17.838
ATOM   3512  CB  ALA   230      -4.588 -19.434 -17.134
ATOM   3513  HB1 ALA   230      -3.854 -18.875 -17.714
ATOM   3514  HB2 ALA   230      -4.138 -20.389 -16.863
ATOM   3515  HB3 ALA   230      -4.793 -18.881 -16.217
ATOM   3516  C   ALA   230      -5.482 -19.954 -19.362
ATOM   3517  O   ALA   230      -5.337 -19.047 -20.170
ATOM   3518  N   MET   231      -5.363 -21.220 -19.699
ATOM   3519  H   MET   231      -5.086 -21.878 -18.984
ATOM   3520  CA  MET   231      -5.085 -21.601 -21.064
ATOM   3521  HA  MET   231      -4.201 -21.062 -21.407
ATOM   3522  CB  MET   231      -4.815 -23.078 -21.137
ATOM   3523  HB2 MET   231      -4.802 -23.416 -22.173
ATOM   3524  HB3 MET   231      -5.630 -23.616 -20.652
ATOM   3525  CG  MET   231      -3.515 -23.419 -20.448
ATOM   3526  HG2 MET   231      -2.683 -22.888 -20.911
ATOM   3527  HG3 MET   231      -3.557 -23.071 -19.416
ATOM   3528  SD  MET   231      -3.168 -25.146 -20.421
ATOM   3529  CE  MET   231      -3.080 -25.570 -22.119
ATOM   3530  HE1 MET   231      -2.115 -25.262 -22.522
ATOM   3531  HE2 MET   231      -3.157 -26.652 -22.229
ATOM   3532  HE3 MET   231      -3.891 -25.066 -22.644
ATOM   3533  C   MET   231      -6.293 -21.218 -21.882
ATOM   3534  O   MET   231      -6.159 -20.626 -22.924
ATOM   3535  N   CYS   232      -7.482 -21.451 -21.334
ATOM   3536  H   CYS   232      -7.533 -21.762 -20.374
ATOM   3537  CA  CYS   232      -8.739 -21.105 -22.015
ATOM   3538  HA  CYS   232      -8.780 -21.648 -22.959
ATOM   3539  CB  CYS   232      -9.944 -21.482 -21.151
ATOM   3540  HB2 CYS   232      -9.981 -22.560 -20.993
ATOM   3541  HB3 CYS   232      -9.772 -21.069 -20.157
ATOM   3542  SG  CYS   232     -11.565 -20.896 -21.655
ATOM   3543  HG  CYS   232     -11.136 -19.764 -22.220
ATOM   3544  C   CYS   232      -8.797 -19.639 -22.308
ATOM   3545  O   CYS   232      -9.321 -19.234 -23.356
ATOM   3546  N   MET   233      -8.375 -18.834 -21.334
ATOM   3547  H   MET   233      -7.716 -19.202 -20.663
ATOM   3548  CA  MET   233      -8.393 -17.382 -21.503
ATOM   3549  HA  MET   233      -9.388 -17.102 -21.851
ATOM   3550  CB  MET   233      -8.338 -16.684 -20.147
ATOM   3551  HB2 MET   233      -7.377 -16.858 -19.663
ATOM   3552  HB3 MET   233      -8.392 -15.607 -20.308
ATOM   3553  CG  MET   233      -9.464 -17.090 -19.246
ATOM   3554  HG2 MET   233      -9.293 -18.088 -18.842
ATOM   3555  HG3 MET   233     -10.393 -17.135 -19.814
ATOM   3556  SD  MET   233      -9.677 -15.933 -17.904
ATOM   3557  CE  MET   233      -9.574 -17.020 -16.480
ATOM   3558  HE1 MET   233      -9.280 -16.445 -15.602
ATOM   3559  HE2 MET   233     -10.554 -17.455 -16.281
ATOM   3560  HE3 MET   233      -8.846 -17.803 -16.694
ATOM   3561  C   MET   233      -7.362 -16.769 -22.479
ATOM   3562  O   MET   233      -7.437 -15.573 -22.790
ATOM   3563  N   ASN   234      -6.363 -17.522 -22.917
ATOM   3564  H   ASN   234      -6.489 -18.523 -22.973
ATOM   3565  CA  ASN   234      -5.432 -16.915 -23.859
ATOM   3566  HA  ASN   234      -5.762 -15.882 -23.973
ATOM   3567  CB  ASN   234      -3.981 -16.867 -23.349
ATOM   3568  HB2 ASN   234      -3.933 -16.389 -22.370
ATOM   3569  HB3 ASN   234      -3.419 -16.295 -24.087
ATOM   3570  CG  ASN   234      -3.338 -18.214 -23.278
ATOM   3571  OD1 ASN   234      -3.914 -19.221 -23.705
ATOM   3572  ND2 ASN   234      -2.113 -18.248 -22.767
ATOM   3573 HD21 ASN   234      -1.828 -19.033 -22.199
ATOM   3574 HD22 ASN   234      -1.579 -17.392 -22.722
ATOM   3575  C   ASN   234      -5.591 -17.548 -25.232
ATOM   3576  O   ASN   234      -4.698 -17.533 -26.087
ATOM   3577  N   ASH   235      -6.748 -18.171 -25.414
ATOM   3578  H   ASH   235      -7.236 -18.527 -24.605
ATOM   3579  CA  ASH   235      -7.103 -18.732 -26.692
ATOM   3580  HA  ASH   235      -6.242 -18.828 -27.353
ATOM   3581  CB  ASH   235      -7.875 -20.003 -26.526
ATOM   3582  HB2 ASH   235      -7.414 -20.636 -25.768
ATOM   3583  HB3 ASH   235      -8.881 -19.776 -26.172
ATOM   3584  CG  ASH   235      -7.988 -20.756 -27.794
ATOM   3585  OD1 ASH   235      -7.964 -20.151 -28.881
ATOM   3586  OD2 ASH   235      -8.077 -21.984 -27.700
ATOM   3587  HD1 ASH   235      -7.575 -19.292 -28.817
ATOM   3588  C   ASH   235      -8.055 -17.642 -27.148
ATOM   3589  O   ASH   235      -9.089 -17.385 -26.491
ATOM   3590  N   SER   236      -7.694 -16.969 -28.236
ATOM   3591  H   SER   236      -6.721 -17.004 -28.505
ATOM   3592  CA  SER   236      -8.477 -15.855 -28.776
ATOM   3593  HA  SER   236      -8.552 -15.101 -27.992
ATOM   3594  CB  SER   236      -7.714 -15.257 -29.957
ATOM   3595  HB2 SER   236      -6.902 -14.619 -29.608
ATOM   3596  HB3 SER   236      -8.378 -14.638 -30.561
ATOM   3597  OG  SER   236      -7.179 -16.306 -30.775
ATOM   3598  HG  SER   236      -6.478 -16.728 -30.302
ATOM   3599  C   SER   236      -9.908 -16.250 -29.166
ATOM   3600  O   SER   236     -10.853 -15.465 -28.975
ATOM   3601  N   ARN   237     -10.047 -17.510 -29.587
ATOM   3602  H   ARN   237      -9.208 -17.971 -29.910
ATOM   3603  CA  ARN   237     -11.306 -18.116 -30.006
ATOM   3604  HA  ARN   237     -11.734 -17.504 -30.800
ATOM   3605  CB  ARN   237     -11.047 -19.530 -30.526
ATOM   3606  HB2 ARN   237     -10.625 -20.157 -29.741
ATOM   3607  HB3 ARN   237     -12.035 -19.906 -30.792
ATOM   3608  CG  ARN   237     -10.212 -19.603 -31.764
ATOM   3609  HG2 ARN   237      -9.293 -19.030 -31.644
ATOM   3610  HG3 ARN   237     -10.753 -19.128 -32.583
ATOM   3611  CD  ARN   237      -9.905 -21.029 -32.143
ATOM   3612  HD2 ARN   237     -10.825 -21.587 -32.317
ATOM   3613  HD3 ARN   237      -9.330 -21.057 -33.069
ATOM   3614  NE  ARN   237      -9.135 -21.679 -31.086
ATOM   3615  HE  ARN   237      -9.406 -21.297 -30.191
ATOM   3616  CZ  ARN   237      -8.914 -22.984 -31.033
ATOM   3617  NH1 ARN   237      -9.420 -23.780 -31.984
ATOM   3618 HH11 ARN   237      -9.836 -23.259 -32.743
ATOM   3619  NH2 ARN   237      -8.133 -23.484 -30.078
ATOM   3620 HH21 ARN   237      -8.626 -24.121 -29.469
ATOM   3621 HH22 ARN   237      -7.346 -23.996 -30.450
ATOM   3622  C   ARN   237     -12.335 -18.239 -28.886
ATOM   3623  O   ARN   237     -13.534 -18.507 -29.149
ATOM   3624  N   ASN   238     -11.863 -18.124 -27.643
ATOM   3625  H   ASN   238     -10.865 -18.150 -27.489
ATOM   3626  CA  ASN   238     -12.738 -18.246 -26.482
ATOM   3627  HA  ASN   238     -13.571 -18.898 -26.746
ATOM   3628  CB  ASN   238     -12.025 -18.935 -25.331
ATOM   3629  HB2 ASN   238     -11.084 -18.433 -25.105
ATOM   3630  HB3 ASN   238     -12.713 -18.891 -24.487
ATOM   3631  CG  ASN   238     -11.763 -20.384 -25.614
ATOM   3632  OD1 ASN   238     -12.529 -21.023 -26.305
ATOM   3633  ND2 ASN   238     -10.658 -20.907 -25.107
ATOM   3634 HD21 ASN   238      -9.971 -21.321 -25.721
ATOM   3635 HD22 ASN   238     -10.618 -21.103 -24.117
ATOM   3636  C   ASN   238     -13.319 -16.930 -26.038
ATOM   3637  O   ASN   238     -13.675 -16.749 -24.878
ATOM   3638  N   SER   239     -13.459 -16.002 -26.970
ATOM   3639  H   SER   239     -13.538 -16.293 -27.934
ATOM   3640  CA  SER   239     -14.035 -14.711 -26.616
ATOM   3641  HA  SER   239     -13.410 -14.238 -25.858
ATOM   3642  CB  SER   239     -13.996 -13.756 -27.825
ATOM   3643  HB2 SER   239     -14.487 -12.813 -27.585
ATOM   3644  HB3 SER   239     -14.480 -14.291 -28.642
ATOM   3645  OG  SER   239     -12.647 -13.505 -28.209
ATOM   3646  HG  SER   239     -12.184 -14.328 -28.233
ATOM   3647  C   SER   239     -15.477 -14.850 -26.056
ATOM   3648  O   SER   239     -16.244 -15.757 -26.461
ATOM   3649  N   GLN   240     -15.757 -14.027 -25.042
ATOM   3650  H   GLN   240     -15.025 -13.418 -24.706
ATOM   3651  CA  GLN   240     -17.042 -13.936 -24.377
ATOM   3652  HA  GLN   240     -16.948 -13.115 -23.667
ATOM   3653  CB  GLN   240     -18.118 -13.551 -25.379
ATOM   3654  HB2 GLN   240     -19.099 -13.542 -24.905
ATOM   3655  HB3 GLN   240     -18.175 -14.331 -26.138
ATOM   3656  CG  GLN   240     -17.849 -12.245 -26.064
ATOM   3657  HG2 GLN   240     -16.932 -12.300 -26.650
ATOM   3658  HG3 GLN   240     -18.722 -12.024 -26.678
ATOM   3659  CD  GLN   240     -17.732 -11.152 -25.058
ATOM   3660  OE1 GLN   240     -18.646 -10.953 -24.242
ATOM   3661  NE2 GLN   240     -16.588 -10.453 -25.048
ATOM   3662 HE21 GLN   240     -15.777 -10.811 -25.532
ATOM   3663 HE22 GLN   240     -16.625  -9.470 -24.818
ATOM   3664  C   GLN   240     -17.495 -15.133 -23.561
ATOM   3665  O   GLN   240     -18.690 -15.282 -23.290
ATOM   3666  N   LEU   241     -16.558 -16.015 -23.215
ATOM   3667  H   LEU   241     -15.655 -15.964 -23.665
ATOM   3668  CA  LEU   241     -16.829 -17.181 -22.407
ATOM   3669  HA  LEU   241     -17.823 -17.583 -22.601
ATOM   3670  CB  LEU   241     -15.730 -18.196 -22.620
ATOM   3671  HB2 LEU   241     -14.767 -17.792 -22.307
ATOM   3672  HB3 LEU   241     -15.621 -18.319 -23.698
ATOM   3673  CG  LEU   241     -15.940 -19.576 -22.045
ATOM   3674  HG  LEU   241     -16.125 -19.493 -20.974
ATOM   3675  CD1 LEU   241     -17.141 -20.185 -22.707
ATOM   3676 HD11 LEU   241     -18.044 -19.976 -22.133
ATOM   3677 HD12 LEU   241     -17.034 -21.268 -22.776
ATOM   3678 HD13 LEU   241     -17.278 -19.791 -23.714
ATOM   3679  CD2 LEU   241     -14.716 -20.454 -22.273
ATOM   3680 HD21 LEU   241     -14.058 -20.011 -23.021
ATOM   3681 HD22 LEU   241     -15.011 -21.440 -22.631
ATOM   3682 HD23 LEU   241     -14.233 -20.490 -21.297
ATOM   3683  C   LEU   241     -16.723 -16.595 -21.000
ATOM   3684  O   LEU   241     -15.706 -15.988 -20.657
ATOM   3685  N   SER   242     -17.792 -16.681 -20.221
ATOM   3686  H   SER   242     -18.691 -16.728 -20.679
ATOM   3687  CA  SER   242     -17.790 -16.111 -18.890
ATOM   3688  HA  SER   242     -17.303 -15.136 -18.911
ATOM   3689  CB  SER   242     -19.221 -15.987 -18.404
ATOM   3690  HB2 SER   242     -19.735 -15.178 -18.923
ATOM   3691  HB3 SER   242     -19.244 -15.762 -17.338
ATOM   3692  OG  SER   242     -19.909 -17.218 -18.643
ATOM   3693  HG  SER   242     -20.660 -17.041 -19.188
ATOM   3694  C   SER   242     -17.031 -17.045 -17.945
ATOM   3695  O   SER   242     -16.698 -18.205 -18.318
ATOM   3696  N   VAL   243     -16.731 -16.533 -16.751
ATOM   3697  H   VAL   243     -16.646 -15.531 -16.652
ATOM   3698  CA  VAL   243     -16.072 -17.382 -15.745
ATOM   3699  HA  VAL   243     -15.243 -17.882 -16.246
ATOM   3700  CB  VAL   243     -15.491 -16.545 -14.573
ATOM   3701  HB  VAL   243     -16.288 -15.949 -14.128
ATOM   3702  CG1 VAL   243     -14.872 -17.461 -13.489
ATOM   3703 HG11 VAL   243     -14.012 -18.000 -13.887
ATOM   3704 HG12 VAL   243     -14.532 -16.874 -12.636
ATOM   3705 HG13 VAL   243     -15.686 -18.135 -13.222
ATOM   3706  CG2 VAL   243     -14.386 -15.600 -15.112
ATOM   3707 HG21 VAL   243     -14.184 -14.799 -14.401
ATOM   3708 HG22 VAL   243     -14.696 -15.141 -16.051
ATOM   3709 HG23 VAL   243     -13.515 -16.239 -15.257
ATOM   3710  C   VAL   243     -17.106 -18.501 -15.350
ATOM   3711  O   VAL   243     -16.741 -19.678 -15.240
ATOM   3712  N   GLH   244     -18.403 -18.168 -15.362
ATOM   3713  H   GLH   244     -18.676 -17.441 -16.008
ATOM   3714  CA  GLH   244     -19.452 -19.147 -15.046
ATOM   3715  HA  GLH   244     -19.269 -19.525 -14.040
ATOM   3716  CB  GLH   244     -20.848 -18.512 -15.102
ATOM   3717  HB2 GLH   244     -21.276 -18.565 -16.103
ATOM   3718  HB3 GLH   244     -20.786 -17.456 -14.838
ATOM   3719  CG  GLH   244     -21.848 -19.214 -14.197
ATOM   3720  HG2 GLH   244     -21.626 -19.012 -13.149
ATOM   3721  HG3 GLH   244     -21.742 -20.292 -14.323
ATOM   3722  CD  GLH   244     -23.282 -18.862 -14.481
ATOM   3723  OE1 GLH   244     -23.598 -17.663 -14.483
ATOM   3724  OE2 GLH   244     -24.098 -19.789 -14.710
ATOM   3725  HE1 GLH   244     -23.869 -17.351 -13.633
ATOM   3726  C   GLH   244     -19.421 -20.320 -16.002
ATOM   3727  O   GLH   244     -19.406 -21.479 -15.573
ATOM   3728  N   ASH   245     -19.358 -20.069 -17.305
ATOM   3729  H   ASH   245     -18.950 -19.201 -17.620
ATOM   3730  CA  ASH   245     -19.348 -21.210 -18.231
ATOM   3731  HA  ASH   245     -20.183 -21.856 -17.958
ATOM   3732  CB  ASH   245     -19.506 -20.794 -19.711
ATOM   3733  HB2 ASH   245     -18.844 -19.962 -19.949
ATOM   3734  HB3 ASH   245     -19.200 -21.620 -20.353
ATOM   3735  CG  ASH   245     -20.927 -20.424 -20.068
ATOM   3736  OD1 ASH   245     -21.885 -21.202 -19.807
ATOM   3737  OD2 ASH   245     -21.071 -19.329 -20.617
ATOM   3738  HD1 ASH   245     -21.790 -21.638 -18.974
ATOM   3739  C   ASH   245     -18.109 -22.022 -18.139
ATOM   3740  O   ASH   245     -18.152 -23.237 -18.242
ATOM   3741  N   MET   246     -16.985 -21.331 -17.998
ATOM   3742  H   MET   246     -17.037 -20.357 -17.737
ATOM   3743  CA  MET   246     -15.676 -21.975 -17.968
ATOM   3744  HA  MET   246     -15.521 -22.507 -18.907
ATOM   3745  CB  MET   246     -14.628 -20.878 -17.804
ATOM   3746  HB2 MET   246     -14.738 -20.383 -16.839
ATOM   3747  HB3 MET   246     -14.845 -20.120 -18.557
ATOM   3748  CG  MET   246     -13.179 -21.255 -18.048
ATOM   3749  HG2 MET   246     -12.867 -22.045 -17.365
ATOM   3750  HG3 MET   246     -13.030 -21.606 -19.069
ATOM   3751  SD  MET   246     -12.175 -19.759 -17.749
ATOM   3752  CE  MET   246     -13.123 -18.524 -18.560
ATOM   3753  HE1 MET   246     -12.446 -17.891 -19.134
ATOM   3754  HE2 MET   246     -13.813 -18.994 -19.260
ATOM   3755  HE3 MET   246     -13.679 -17.917 -17.846
ATOM   3756  C   MET   246     -15.632 -22.975 -16.818
ATOM   3757  O   MET   246     -15.449 -24.156 -17.014
ATOM   3758  N   VAL   247     -15.925 -22.489 -15.627
ATOM   3759  H   VAL   247     -15.836 -21.493 -15.484
ATOM   3760  CA  VAL   247     -15.928 -23.323 -14.432
ATOM   3761  HA  VAL   247     -14.959 -23.821 -14.395
ATOM   3762  CB  VAL   247     -16.002 -22.442 -13.136
ATOM   3763  HB  VAL   247     -16.895 -21.817 -13.157
ATOM   3764  CG1 VAL   247     -16.012 -23.284 -11.884
ATOM   3765 HG11 VAL   247     -15.310 -24.113 -11.972
ATOM   3766 HG12 VAL   247     -17.003 -23.704 -11.711
ATOM   3767 HG13 VAL   247     -15.730 -22.601 -11.082
ATOM   3768  CG2 VAL   247     -14.759 -21.526 -13.094
ATOM   3769 HG21 VAL   247     -14.962 -20.580 -13.596
ATOM   3770 HG22 VAL   247     -14.481 -21.302 -12.064
ATOM   3771 HG23 VAL   247     -13.906 -21.998 -13.582
ATOM   3772  C   VAL   247     -17.011 -24.406 -14.538
ATOM   3773  O   VAL   247     -16.679 -25.573 -14.377
ATOM   3774  N   SER   248     -18.239 -24.070 -14.962
ATOM   3775  H   SER   248     -18.522 -23.102 -14.910
ATOM   3776  CA  SER   248     -19.307 -25.083 -15.096
ATOM   3777  HA  SER   248     -19.500 -25.502 -14.108
ATOM   3778  CB  SER   248     -20.583 -24.494 -15.647
ATOM   3779  HB2 SER   248     -20.426 -24.111 -16.655
ATOM   3780  HB3 SER   248     -21.358 -25.259 -15.707
ATOM   3781  OG  SER   248     -21.026 -23.461 -14.822
ATOM   3782  HG  SER   248     -20.401 -22.753 -14.866
ATOM   3783  C   SER   248     -18.903 -26.205 -16.006
ATOM   3784  O   SER   248     -19.194 -27.363 -15.726
ATOM   3785  N   GLN   249     -18.182 -25.888 -17.075
ATOM   3786  H   GLN   249     -18.150 -24.926 -17.380
ATOM   3787  CA  GLN   249     -17.782 -26.916 -18.023
ATOM   3788  HA  GLN   249     -18.663 -27.526 -18.224
ATOM   3789  CB  GLN   249     -17.312 -26.292 -19.350
ATOM   3790  HB2 GLN   249     -16.653 -25.444 -19.163
ATOM   3791  HB3 GLN   249     -16.802 -27.098 -19.878
ATOM   3792  CG  GLN   249     -18.488 -25.879 -20.294
ATOM   3793  HG2 GLN   249     -19.367 -25.597 -19.714
ATOM   3794  HG3 GLN   249     -18.753 -26.769 -20.864
ATOM   3795  CD  GLN   249     -18.139 -24.752 -21.270
ATOM   3796  OE1 GLN   249     -17.035 -24.696 -21.818
ATOM   3797  NE2 GLN   249     -19.069 -23.826 -21.452
ATOM   3798 HE21 GLN   249     -18.799 -22.853 -21.476
ATOM   3799 HE22 GLN   249     -19.999 -24.099 -21.736
ATOM   3800  C   GLN   249     -16.731 -27.833 -17.446
ATOM   3801  O   GLN   249     -16.738 -29.030 -17.743
ATOM   3802  N   MET   250     -15.779 -27.279 -16.695
ATOM   3803  H   MET   250     -15.999 -26.415 -16.221
ATOM   3804  CA  MET   250     -14.733 -28.131 -16.065
ATOM   3805  HA  MET   250     -14.241 -28.717 -16.842
ATOM   3806  CB  MET   250     -13.697 -27.274 -15.313
ATOM   3807  HB2 MET   250     -14.182 -26.434 -14.817
ATOM   3808  HB3 MET   250     -13.276 -27.876 -14.508
ATOM   3809  CG  MET   250     -12.548 -26.788 -16.198
ATOM   3810  HG2 MET   250     -12.930 -26.257 -17.070
ATOM   3811  HG3 MET   250     -12.021 -27.657 -16.592
ATOM   3812  SD  MET   250     -11.340 -25.766 -15.358
ATOM   3813  CE  MET   250     -11.970 -24.191 -15.475
ATOM   3814  HE1 MET   250     -12.444 -24.061 -16.448
ATOM   3815  HE2 MET   250     -12.734 -24.048 -14.711
ATOM   3816  HE3 MET   250     -11.186 -23.445 -15.350
ATOM   3817  C   MET   250     -15.397 -29.084 -15.074
ATOM   3818  O   MET   250     -15.078 -30.250 -15.055
ATOM   3819  N   ARG   251     -16.324 -28.568 -14.257
ATOM   3820  H   ARG   251     -16.297 -27.573 -14.088
ATOM   3821  CA  ARG   251     -17.071 -29.386 -13.280
ATOM   3822  HA  ARG   251     -16.363 -29.849 -12.593
ATOM   3823  CB  ARG   251     -17.861 -28.521 -12.352
ATOM   3824  HB2 ARG   251     -18.610 -29.109 -11.821
ATOM   3825  HB3 ARG   251     -18.395 -27.756 -12.916
ATOM   3826  CG  ARG   251     -16.906 -27.876 -11.381
ATOM   3827  HG2 ARG   251     -16.130 -27.325 -11.913
ATOM   3828  HG3 ARG   251     -16.479 -28.698 -10.807
ATOM   3829  CD  ARG   251     -17.574 -27.001 -10.372
ATOM   3830  HD2 ARG   251     -18.158 -27.598  -9.671
ATOM   3831  HD3 ARG   251     -18.144 -26.265 -10.938
ATOM   3832  NE  ARG   251     -16.477 -26.340  -9.655
ATOM   3833  HE  ARG   251     -15.579 -26.792  -9.753
ATOM   3834  CZ  ARG   251     -16.616 -25.537  -8.617
ATOM   3835  NH1 ARG   251     -17.826 -25.259  -8.134
ATOM   3836 HH11 ARG   251     -17.970 -25.201  -7.136
ATOM   3837 HH12 ARG   251     -18.547 -24.931  -8.760
ATOM   3838  NH2 ARG   251     -15.544 -24.960  -8.112
ATOM   3839 HH21 ARG   251     -15.624 -24.373  -7.294
ATOM   3840 HH22 ARG   251     -14.679 -24.972  -8.634
ATOM   3841  C   ARG   251     -17.956 -30.461 -13.858
ATOM   3842  O   ARG   251     -17.896 -31.594 -13.437
ATOM   3843  N   VAL   252     -18.680 -30.153 -14.909
ATOM   3844  H   VAL   252     -18.353 -29.394 -15.490
ATOM   3845  CA  VAL   252     -19.540 -31.153 -15.544
ATOM   3846  HA  VAL   252     -20.099 -31.674 -14.767
ATOM   3847  CB  VAL   252     -20.536 -30.452 -16.539
ATOM   3848  HB  VAL   252     -19.956 -29.808 -17.200
ATOM   3849  CG1 VAL   252     -21.257 -31.464 -17.390
ATOM   3850 HG11 VAL   252     -20.844 -31.483 -18.399
ATOM   3851 HG12 VAL   252     -22.316 -31.216 -17.468
ATOM   3852 HG13 VAL   252     -21.171 -32.465 -16.966
ATOM   3853  CG2 VAL   252     -21.521 -29.576 -15.771
ATOM   3854 HG21 VAL   252     -22.004 -30.146 -14.978
ATOM   3855 HG22 VAL   252     -21.007 -28.734 -15.308
ATOM   3856 HG23 VAL   252     -22.296 -29.184 -16.430
ATOM   3857  C   VAL   252     -18.736 -32.168 -16.326
ATOM   3858  O   VAL   252     -19.262 -33.242 -16.665
ATOM   3859  N   GLN   253     -17.482 -31.845 -16.676
ATOM   3860  H   GLN   253     -16.972 -31.216 -16.072
ATOM   3861  CA  GLN   253     -16.687 -32.789 -17.472
ATOM   3862  HA  GLN   253     -17.399 -33.521 -17.854
ATOM   3863  CB  GLN   253     -16.042 -32.103 -18.692
ATOM   3864  HB2 GLN   253     -15.160 -31.537 -18.394
ATOM   3865  HB3 GLN   253     -15.755 -32.923 -19.351
ATOM   3866  CG  GLN   253     -17.043 -31.188 -19.508
ATOM   3867  HG2 GLN   253     -17.865 -31.781 -19.910
ATOM   3868  HG3 GLN   253     -17.500 -30.471 -18.826
ATOM   3869  CD  GLN   253     -16.383 -30.391 -20.642
ATOM   3870  OE1 GLN   253     -15.385 -30.823 -21.201
ATOM   3871  NE2 GLN   253     -16.956 -29.233 -20.990
ATOM   3872 HE21 GLN   253     -16.405 -28.387 -21.011
ATOM   3873 HE22 GLN   253     -17.828 -29.260 -21.500
ATOM   3874  C   GLN   253     -15.650 -33.591 -16.707
ATOM   3875  O   GLN   253     -14.992 -34.443 -17.315
ATOM   3876  N   ARG   254     -15.477 -33.296 -15.406
ATOM   3877  H   ARG   254     -16.171 -32.719 -14.952
ATOM   3878  CA  ARG   254     -14.549 -34.048 -14.529
ATOM   3879  HA  ARG   254     -14.314 -34.994 -15.017
ATOM   3880  CB  ARG   254     -13.237 -33.300 -14.200
ATOM   3881  HB2 ARG   254     -13.443 -32.384 -13.646
ATOM   3882  HB3 ARG   254     -12.770 -32.983 -15.133
ATOM   3883  CG  ARG   254     -12.245 -34.195 -13.428
ATOM   3884  HG2 ARG   254     -12.352 -34.050 -12.353
ATOM   3885  HG3 ARG   254     -12.501 -35.239 -13.611
ATOM   3886  CD  ARG   254     -10.819 -33.965 -13.856
ATOM   3887  HD2 ARG   254     -10.602 -34.508 -14.776
ATOM   3888  HD3 ARG   254     -10.725 -32.887 -13.988
ATOM   3889  NE  ARG   254      -9.883 -34.373 -12.822
ATOM   3890  HE  ARG   254      -9.507 -33.656 -12.218
ATOM   3891  CZ  ARG   254      -9.637 -35.644 -12.553
ATOM   3892  NH1 ARG   254     -10.247 -36.566 -13.251
ATOM   3893 HH11 ARG   254      -9.750 -37.060 -13.978
ATOM   3894 HH12 ARG   254     -11.143 -36.912 -12.940
ATOM   3895  NH2 ARG   254      -8.839 -36.010 -11.576
ATOM   3896 HH21 ARG   254      -9.226 -36.303 -10.690
ATOM   3897 HH22 ARG   254      -7.856 -35.787 -11.633
ATOM   3898  C   ARG   254     -15.216 -34.350 -13.209
ATOM   3899  O   ARG   254     -15.472 -35.520 -12.884
ATOM   3900  N   ASN   255     -15.469 -33.298 -12.434
ATOM   3901  H   ASN   255     -15.538 -32.388 -12.866
ATOM   3902  CA  ASN   255     -16.108 -33.473 -11.137
ATOM   3903  HA  ASN   255     -17.074 -33.948 -11.310
ATOM   3904  CB  ASN   255     -15.286 -34.359 -10.158
ATOM   3905  HB2 ASN   255     -15.071 -35.329 -10.606
ATOM   3906  HB3 ASN   255     -15.939 -34.486  -9.294
ATOM   3907  CG  ASN   255     -13.972 -33.706  -9.696
ATOM   3908  OD1 ASN   255     -13.937 -32.569  -9.219
ATOM   3909  ND2 ASN   255     -12.895 -34.441  -9.832
ATOM   3910 HD21 ASN   255     -12.820 -35.319  -9.338
ATOM   3911 HD22 ASN   255     -12.365 -34.337 -10.685
ATOM   3912  C   ASN   255     -16.369 -32.129 -10.571
ATOM   3913  O   ASN   255     -15.918 -31.118 -11.123
ATOM   3914  N   GLY   256     -17.088 -32.106  -9.458
ATOM   3915  H   GLY   256     -17.716 -32.878  -9.289
ATOM   3916  CA  GLY   256     -17.457 -30.849  -8.845
ATOM   3917  HA2 GLY   256     -18.357 -30.986  -8.246
ATOM   3918  HA3 GLY   256     -17.766 -30.196  -9.661
ATOM   3919  C   GLY   256     -16.451 -30.082  -8.063
ATOM   3920  O   GLY   256     -16.746 -28.989  -7.640
ATOM   3921  N   ILE   257     -15.276 -30.638  -7.846
ATOM   3922  H   ILE   257     -14.948 -31.310  -8.525
ATOM   3923  CA  ILE   257     -14.253 -29.940  -7.073
ATOM   3924  HA  ILE   257     -14.763 -29.346  -6.315
ATOM   3925  CB  ILE   257     -13.268 -30.963  -6.352
ATOM   3926  HB  ILE   257     -12.488 -31.259  -7.053
ATOM   3927  CG2 ILE   257     -12.624 -30.323  -5.135
ATOM   3928 HG21 ILE   257     -11.701 -29.813  -5.411
ATOM   3929 HG22 ILE   257     -12.377 -31.078  -4.388
ATOM   3930 HG23 ILE   257     -13.292 -29.595  -4.675
ATOM   3931  CG1 ILE   257     -14.015 -32.204  -5.888
ATOM   3932 HG12 ILE   257     -13.335 -32.902  -5.400
ATOM   3933 HG13 ILE   257     -14.454 -32.669  -6.771
ATOM   3934  CD1 ILE   257     -15.167 -31.860  -4.979
ATOM   3935 HD11 ILE   257     -15.841 -31.152  -5.462
ATOM   3936 HD12 ILE   257     -15.743 -32.752  -4.733
ATOM   3937 HD13 ILE   257     -14.814 -31.415  -4.049
ATOM   3938  C   ILE   257     -13.419 -28.969  -7.949
ATOM   3939  O   ILE   257     -12.753 -28.108  -7.386
ATOM   3940  N   MET   258     -13.436 -29.127  -9.285
ATOM   3941  H   MET   258     -13.947 -29.906  -9.674
ATOM   3942  CA  MET   258     -12.677 -28.270 -10.231
ATOM   3943  HA  MET   258     -11.635 -28.583 -10.164
ATOM   3944  CB  MET   258     -13.136 -28.480 -11.673
ATOM   3945  HB2 MET   258     -14.182 -28.197 -11.788
ATOM   3946  HB3 MET   258     -12.582 -27.791 -12.311
ATOM   3947  CG  MET   258     -12.906 -29.885 -12.181
ATOM   3948  HG2 MET   258     -13.381 -30.615 -11.526
ATOM   3949  HG3 MET   258     -13.394 -29.993 -13.150
ATOM   3950  SD  MET   258     -11.137 -30.317 -12.403
ATOM   3951  CE  MET   258     -10.643 -29.278 -13.734
ATOM   3952  HE1 MET   258     -10.636 -29.852 -14.661
ATOM   3953  HE2 MET   258     -11.363 -28.468 -13.850
ATOM   3954  HE3 MET   258      -9.652 -28.860 -13.558
ATOM   3955  C   MET   258     -12.713 -26.803  -9.825
ATOM   3956  O   MET   258     -13.785 -26.172  -9.741
ATOM   3957  N   VAL   259     -11.500 -26.300  -9.539
ATOM   3958  H   VAL   259     -10.701 -26.894  -9.711
ATOM   3959  CA  VAL   259     -11.208 -24.966  -8.995
ATOM   3960  HA  VAL   259     -10.136 -24.782  -9.064
ATOM   3961  CB  VAL   259     -11.999 -23.842  -9.629
ATOM   3962  HB  VAL   259     -13.052 -23.958  -9.372
ATOM   3963  CG1 VAL   259     -11.499 -22.513  -9.090
ATOM   3964 HG11 VAL   259     -10.707 -22.114  -9.723
ATOM   3965 HG12 VAL   259     -12.305 -21.780  -9.063
ATOM   3966 HG13 VAL   259     -11.104 -22.623  -8.080
ATOM   3967  CG2 VAL   259     -11.844 -23.884 -11.189
ATOM   3968 HG21 VAL   259     -12.623 -24.501 -11.637
ATOM   3969 HG22 VAL   259     -10.880 -24.308 -11.469
ATOM   3970 HG23 VAL   259     -11.913 -22.884 -11.617
ATOM   3971  C   VAL   259     -11.564 -25.206  -7.503
ATOM   3972  O   VAL   259     -12.626 -24.809  -6.972
ATOM   3973  N   GLN   260     -10.641 -25.903  -6.853
ATOM   3974  H   GLN   260      -9.692 -25.810  -7.185
ATOM   3975  CA  GLN   260     -10.788 -26.346  -5.474
ATOM   3976  HA  GLN   260     -11.727 -26.898  -5.436
ATOM   3977  CB  GLN   260      -9.665 -27.329  -5.152
ATOM   3978  HB2 GLN   260      -9.554 -28.060  -5.953
ATOM   3979  HB3 GLN   260      -8.751 -26.736  -5.122
ATOM   3980  CG  GLN   260      -9.691 -28.018  -3.795
ATOM   3981  HG2 GLN   260      -9.510 -27.300  -2.996
ATOM   3982  HG3 GLN   260     -10.661 -28.513  -3.736
ATOM   3983  CD  GLN   260      -8.637 -29.047  -3.778
ATOM   3984  OE1 GLN   260      -7.532 -28.767  -4.222
ATOM   3985  NE2 GLN   260      -8.997 -30.304  -3.464
ATOM   3986 HE21 GLN   260      -9.514 -30.860  -4.131
ATOM   3987 HE22 GLN   260      -9.123 -30.517  -2.485
ATOM   3988  C   GLN   260     -10.904 -25.273  -4.436
ATOM   3989  O   GLN   260     -11.868 -25.278  -3.702
ATOM   3990  N   LYS   261     -10.022 -24.278  -4.456
ATOM   3991  H   LYS   261      -9.410 -24.170  -5.252
ATOM   3992  CA  LYS   261     -10.040 -23.212  -3.441
ATOM   3993  HA  LYS   261     -10.594 -23.535  -2.559
ATOM   3994  CB  LYS   261      -8.626 -22.857  -2.945
ATOM   3995  HB2 LYS   261      -8.673 -22.103  -2.159
ATOM   3996  HB3 LYS   261      -8.107 -22.361  -3.765
ATOM   3997  CG  LYS   261      -7.769 -24.033  -2.509
ATOM   3998  HG2 LYS   261      -6.724 -23.737  -2.421
ATOM   3999  HG3 LYS   261      -7.797 -24.797  -3.286
ATOM   4000  CD  LYS   261      -8.257 -24.625  -1.230
ATOM   4001  HD2 LYS   261      -9.291 -24.956  -1.328
ATOM   4002  HD3 LYS   261      -7.669 -25.511  -0.990
ATOM   4003  CE  LYS   261      -8.126 -23.614  -0.118
ATOM   4004  HE2 LYS   261      -8.591 -22.669  -0.399
ATOM   4005  HE3 LYS   261      -7.078 -23.420   0.108
ATOM   4006  NZ  LYS   261      -8.810 -24.168   1.098
ATOM   4007  HZ1 LYS   261      -9.489 -23.502   1.437
ATOM   4008  HZ2 LYS   261      -8.125 -24.347   1.818
ATOM   4009  HZ3 LYS   261      -9.277 -25.031   0.857
ATOM   4010  C   LYS   261     -10.625 -21.962  -3.983
ATOM   4011  O   LYS   261     -10.441 -21.621  -5.147
ATOM   4012  N   ASP   262     -11.130 -21.140  -3.090
ATOM   4013  H   ASP   262     -11.497 -21.532  -2.235
ATOM   4014  CA  ASP   262     -11.745 -19.929  -3.575
ATOM   4015  HA  ASP   262     -12.355 -20.208  -4.434
ATOM   4016  CB  ASP   262     -12.726 -19.356  -2.538
ATOM   4017  HB2 ASP   262     -12.193 -18.778  -1.783
ATOM   4018  HB3 ASP   262     -13.409 -18.663  -3.030
ATOM   4019  CG  ASP   262     -13.551 -20.431  -1.861
ATOM   4020  OD1 ASP   262     -14.438 -21.013  -2.522
ATOM   4021  OD2 ASP   262     -13.308 -20.694  -0.665
ATOM   4022  C   ASP   262     -10.747 -18.910  -4.050
ATOM   4023  O   ASP   262     -11.096 -17.958  -4.735
ATOM   4024  N   GLU   263      -9.496 -19.122  -3.718
ATOM   4025  H   GLU   263      -9.276 -19.798  -3.001
ATOM   4026  CA  GLU   263      -8.470 -18.194  -4.117
ATOM   4027  HA  GLU   263      -8.917 -17.200  -4.131
ATOM   4028  CB  GLU   263      -7.289 -18.189  -3.143
ATOM   4029  HB2 GLU   263      -6.416 -17.719  -3.597
ATOM   4030  HB3 GLU   263      -7.550 -17.537  -2.310
ATOM   4031  CG  GLU   263      -6.937 -19.522  -2.580
ATOM   4032  HG2 GLU   263      -5.881 -19.740  -2.742
ATOM   4033  HG3 GLU   263      -7.508 -20.304  -3.080
ATOM   4034  CD  GLU   263      -7.237 -19.565  -1.109
ATOM   4035  OE1 GLU   263      -8.262 -20.164  -0.695
ATOM   4036  OE2 GLU   263      -6.424 -18.993  -0.357
ATOM   4037  C   GLU   263      -8.014 -18.505  -5.518
ATOM   4038  O   GLU   263      -7.642 -17.582  -6.245
ATOM   4039  N   GLN   264      -8.006 -19.795  -5.881
ATOM   4040  H   GLN   264      -8.042 -20.511  -5.170
ATOM   4041  CA  GLN   264      -7.677 -20.192  -7.230
ATOM   4042  HA  GLN   264      -6.706 -19.776  -7.500
ATOM   4043  CB  GLN   264      -7.644 -21.701  -7.310
ATOM   4044  HB2 GLN   264      -7.340 -22.027  -8.305
ATOM   4045  HB3 GLN   264      -8.648 -22.095  -7.152
ATOM   4046  CG  GLN   264      -6.700 -22.268  -6.243
ATOM   4047  HG2 GLN   264      -5.693 -21.869  -6.370
ATOM   4048  HG3 GLN   264      -7.033 -21.924  -5.264
ATOM   4049  CD  GLN   264      -6.643 -23.755  -6.197
ATOM   4050  OE1 GLN   264      -7.654 -24.409  -6.232
ATOM   4051  NE2 GLN   264      -5.461 -24.296  -6.107
ATOM   4052 HE21 GLN   264      -4.765 -24.103  -6.813
ATOM   4053 HE22 GLN   264      -5.284 -25.000  -5.405
ATOM   4054  C   GLN   264      -8.764 -19.566  -8.123
ATOM   4055  O   GLN   264      -8.493 -19.025  -9.176
ATOM   4056  N   LEU   265      -9.986 -19.498  -7.618
ATOM   4057  H   LEU   265     -10.165 -19.821  -6.678
ATOM   4058  CA  LEU   265     -11.070 -18.882  -8.368
ATOM   4059  HA  LEU   265     -11.141 -19.356  -9.347
ATOM   4060  CB  LEU   265     -12.402 -19.028  -7.604
ATOM   4061  HB2 LEU   265     -12.529 -20.050  -7.247
ATOM   4062  HB3 LEU   265     -12.261 -18.473  -6.677
ATOM   4063  CG  LEU   265     -13.704 -18.499  -8.190
ATOM   4064  HG  LEU   265     -13.630 -17.420  -8.325
ATOM   4065  CD1 LEU   265     -13.984 -19.173  -9.561
ATOM   4066 HD11 LEU   265     -13.112 -19.103 -10.211
ATOM   4067 HD12 LEU   265     -14.818 -18.686 -10.067
ATOM   4068 HD13 LEU   265     -14.231 -20.227  -9.435
ATOM   4069  CD2 LEU   265     -14.806 -18.809  -7.206
ATOM   4070 HD21 LEU   265     -15.613 -19.356  -7.693
ATOM   4071 HD22 LEU   265     -14.430 -19.427  -6.390
ATOM   4072 HD23 LEU   265     -15.200 -17.874  -6.807
ATOM   4073  C   LEU   265     -10.717 -17.410  -8.548
ATOM   4074  O   LEU   265     -10.845 -16.831  -9.641
ATOM   4075  N   ASP   266     -10.329 -16.788  -7.452
ATOM   4076  H   ASP   266      -9.918 -17.347  -6.718
ATOM   4077  CA  ASP   266      -9.970 -15.394  -7.480
ATOM   4078  HA  ASP   266     -10.878 -14.817  -7.656
ATOM   4079  CB  ASP   266      -9.369 -14.990  -6.158
ATOM   4080  HB2 ASP   266      -8.790 -15.810  -5.733
ATOM   4081  HB3 ASP   266      -8.696 -14.163  -6.384
ATOM   4082  CG  ASP   266     -10.385 -14.559  -5.195
ATOM   4083  OD1 ASP   266      -9.976 -13.887  -4.233
ATOM   4084  OD2 ASP   266     -11.578 -14.873  -5.391
ATOM   4085  C   ASP   266      -8.966 -15.023  -8.549
ATOM   4086  O   ASP   266      -8.985 -13.893  -9.051
ATOM   4087  N   VAL   267      -8.019 -15.915  -8.813
ATOM   4088  H   VAL   267      -8.148 -16.878  -8.537
ATOM   4089  CA  VAL   267      -7.015 -15.615  -9.822
ATOM   4090  HA  VAL   267      -6.704 -14.583  -9.663
ATOM   4091  CB  VAL   267      -5.739 -16.530  -9.727
ATOM   4092  HB  VAL   267      -6.045 -17.555  -9.517
ATOM   4093  CG1 VAL   267      -4.945 -16.499 -11.021
ATOM   4094 HG11 VAL   267      -5.048 -15.532 -11.513
ATOM   4095 HG12 VAL   267      -3.885 -16.663 -10.826
ATOM   4096 HG13 VAL   267      -5.288 -17.271 -11.710
ATOM   4097  CG2 VAL   267      -4.852 -16.032  -8.606
ATOM   4098 HG21 VAL   267      -4.014 -16.710  -8.446
ATOM   4099 HG22 VAL   267      -5.411 -15.966  -7.672
ATOM   4100 HG23 VAL   267      -4.513 -15.036  -8.892
ATOM   4101  C   VAL   267      -7.697 -15.665 -11.170
ATOM   4102  O   VAL   267      -7.487 -14.764 -12.001
ATOM   4103  N   LEU   268      -8.593 -16.641 -11.337
ATOM   4104  H   LEU   268      -8.591 -17.427 -10.703
ATOM   4105  CA  LEU   268      -9.353 -16.764 -12.574
ATOM   4106  HA  LEU   268      -8.637 -16.821 -13.394
ATOM   4107  CB  LEU   268     -10.197 -18.017 -12.577
ATOM   4108  HB2 LEU   268     -10.970 -17.961 -13.343
ATOM   4109  HB3 LEU   268     -10.669 -18.041 -11.595
ATOM   4110  CG  LEU   268      -9.413 -19.303 -12.701
ATOM   4111  HG  LEU   268      -8.905 -19.499 -11.757
ATOM   4112  CD1 LEU   268     -10.365 -20.470 -13.006
ATOM   4113 HD11 LEU   268     -10.769 -20.384 -14.014
ATOM   4114 HD12 LEU   268     -11.204 -20.473 -12.310
ATOM   4115 HD13 LEU   268      -9.851 -21.428 -12.924
ATOM   4116  CD2 LEU   268      -8.395 -19.150 -13.775
ATOM   4117 HD21 LEU   268      -8.417 -20.005 -14.451
ATOM   4118 HD22 LEU   268      -7.393 -19.089 -13.349
ATOM   4119 HD23 LEU   268      -8.573 -18.247 -14.359
ATOM   4120  C   LEU   268     -10.206 -15.513 -12.796
ATOM   4121  O   LEU   268     -10.277 -15.018 -13.893
ATOM   4122  N   ILE   269     -10.781 -14.964 -11.733
ATOM   4123  H   ILE   269     -10.959 -15.566 -10.942
ATOM   4124  CA  ILE   269     -11.583 -13.716 -11.807
ATOM   4125  HA  ILE   269     -12.316 -13.833 -12.605
ATOM   4126  CB  ILE   269     -12.328 -13.430 -10.452
ATOM   4127  HB  ILE   269     -11.642 -13.588  -9.620
ATOM   4128  CG2 ILE   269     -12.879 -12.052 -10.385
ATOM   4129 HG21 ILE   269     -12.453 -11.428 -11.170
ATOM   4130 HG22 ILE   269     -12.648 -11.588  -9.426
ATOM   4131 HG23 ILE   269     -13.953 -12.152 -10.541
ATOM   4132  CG1 ILE   269     -13.537 -14.361 -10.304
ATOM   4133 HG12 ILE   269     -14.402 -13.955 -10.829
ATOM   4134 HG13 ILE   269     -13.308 -15.295 -10.817
ATOM   4135  CD1 ILE   269     -13.897 -14.695  -8.840
ATOM   4136 HD11 ILE   269     -14.485 -15.611  -8.788
ATOM   4137 HD12 ILE   269     -14.487 -13.894  -8.395
ATOM   4138 HD13 ILE   269     -12.999 -14.832  -8.237
ATOM   4139  C   ILE   269     -10.700 -12.483 -12.142
ATOM   4140  O   ILE   269     -11.158 -11.554 -12.789
ATOM   4141  N   LYN   270      -9.450 -12.472 -11.686
ATOM   4142  H   LYN   270      -9.069 -13.309 -11.270
ATOM   4143  CA  LYN   270      -8.548 -11.356 -11.919
ATOM   4144  HA  LYN   270      -9.088 -10.431 -11.716
ATOM   4145  CB  LYN   270      -7.331 -11.444 -11.015
ATOM   4146  HB2 LYN   270      -6.450 -11.738 -11.585
ATOM   4147  HB3 LYN   270      -7.494 -12.253 -10.303
ATOM   4148  CG  LYN   270      -7.062 -10.166 -10.232
ATOM   4149  HG2 LYN   270      -7.581 -10.186  -9.274
ATOM   4150  HG3 LYN   270      -7.467  -9.316 -10.780
ATOM   4151  CD  LYN   270      -5.558  -9.965 -10.029
ATOM   4152  HD2 LYN   270      -5.357  -9.526  -9.052
ATOM   4153  HD3 LYN   270      -5.118 -10.955 -10.153
ATOM   4154  CE  LYN   270      -4.963  -9.101 -11.141
ATOM   4155  HE2 LYN   270      -5.397  -8.101 -11.125
ATOM   4156  HE3 LYN   270      -5.231  -9.530 -12.107
ATOM   4157  NZ  LYN   270      -3.449  -8.997 -11.084
ATOM   4158  HZ1 LYN   270      -3.041  -9.657 -11.731
ATOM   4159  HZ2 LYN   270      -3.126  -9.262 -10.164
ATOM   4160  C   LYN   270      -8.103 -11.339 -13.358
ATOM   4161  O   LYN   270      -8.049 -10.291 -13.977
ATOM   4162  N   LEU   271      -7.781 -12.497 -13.893
ATOM   4163  H   LEU   271      -7.584 -13.288 -13.297
ATOM   4164  CA  LEU   271      -7.381 -12.565 -15.277
ATOM   4165  HA  LEU   271      -6.541 -11.887 -15.431
ATOM   4166  CB  LEU   271      -6.968 -13.987 -15.617
ATOM   4167  HB2 LEU   271      -6.870 -14.111 -16.696
ATOM   4168  HB3 LEU   271      -7.799 -14.638 -15.345
ATOM   4169  CG  LEU   271      -5.732 -14.511 -14.903
ATOM   4170  HG  LEU   271      -5.848 -14.378 -13.827
ATOM   4171  CD1 LEU   271      -5.506 -15.993 -15.214
ATOM   4172 HD11 LEU   271      -6.107 -16.303 -16.068
ATOM   4173 HD12 LEU   271      -4.460 -16.179 -15.457
ATOM   4174 HD13 LEU   271      -5.779 -16.541 -14.312
ATOM   4175  CD2 LEU   271      -4.550 -13.692 -15.393
ATOM   4176 HD21 LEU   271      -4.124 -14.133 -16.294
ATOM   4177 HD22 LEU   271      -3.766 -13.656 -14.637
ATOM   4178 HD23 LEU   271      -4.893 -12.683 -15.623
ATOM   4179  C   LEU   271      -8.550 -12.110 -16.167
ATOM   4180  O   LEU   271      -8.370 -11.352 -17.105
ATOM   4181  N   ALA   272      -9.759 -12.549 -15.833
ATOM   4182  H   ALA   272      -9.828 -13.347 -15.217
ATOM   4183  CA  ALA   272     -10.943 -12.189 -16.588
ATOM   4184  HA  ALA   272     -10.854 -12.534 -17.618
ATOM   4185  CB  ALA   272     -12.170 -12.871 -16.024
ATOM   4186  HB1 ALA   272     -12.621 -13.529 -16.767
ATOM   4187  HB2 ALA   272     -11.908 -13.479 -15.158
ATOM   4188  HB3 ALA   272     -12.918 -12.140 -15.715
ATOM   4189  C   ALA   272     -11.134 -10.706 -16.571
ATOM   4190  O   ALA   272     -11.218 -10.090 -17.609
ATOM   4191  N   GLH   273     -11.221 -10.141 -15.378
ATOM   4192  H   GLH   273     -11.434 -10.738 -14.592
ATOM   4193  CA  GLH   273     -11.399  -8.708 -15.190
ATOM   4194  HA  GLH   273     -12.407  -8.436 -15.504
ATOM   4195  CB  GLH   273     -11.201  -8.361 -13.732
ATOM   4196  HB2 GLH   273     -12.017  -8.756 -13.127
ATOM   4197  HB3 GLH   273     -10.315  -8.890 -13.381
ATOM   4198  CG  GLH   273     -11.001  -6.903 -13.461
ATOM   4199  HG2 GLH   273     -11.773  -6.310 -13.951
ATOM   4200  HG3 GLH   273     -10.046  -6.578 -13.873
ATOM   4201  CD  GLH   273     -11.009  -6.618 -11.986
ATOM   4202  OE1 GLH   273     -10.131  -7.123 -11.242
ATOM   4203  OE2 GLH   273     -11.931  -5.902 -11.550
ATOM   4204  HE1 GLH   273      -9.252  -6.987 -11.562
ATOM   4205  C   GLH   273     -10.406  -7.927 -16.018
ATOM   4206  O   GLH   273     -10.714  -6.861 -16.552
ATOM   4207  N   GLY   274      -9.227  -8.499 -16.166
ATOM   4208  H   GLY   274      -9.027  -9.378 -15.710
ATOM   4209  CA  GLY   274      -8.179  -7.850 -16.917
ATOM   4210  HA2 GLY   274      -7.213  -8.262 -16.624
ATOM   4211  HA3 GLY   274      -8.169  -6.789 -16.669
ATOM   4212  C   GLY   274      -8.359  -8.003 -18.399
ATOM   4213  O   GLY   274      -7.578  -7.455 -19.163
ATOM   4214  N   GLN   275      -9.267  -8.870 -18.807
ATOM   4215  H   GLN   275      -9.950  -9.223 -18.152
ATOM   4216  CA  GLN   275      -9.521  -9.040 -20.211
ATOM   4217  HA  GLN   275      -8.743  -8.528 -20.777
ATOM   4218  CB  GLN   275      -9.556 -10.495 -20.573
ATOM   4219  HB2 GLN   275     -10.054 -10.643 -21.531
ATOM   4220  HB3 GLN   275     -10.186 -11.009 -19.847
ATOM   4221  CG  GLN   275      -8.228 -11.141 -20.567
ATOM   4222  HG2 GLN   275      -7.540 -10.614 -21.228
ATOM   4223  HG3 GLN   275      -7.800 -11.077 -19.567
ATOM   4224  CD  GLN   275      -8.287 -12.589 -20.956
ATOM   4225  OE1 GLN   275      -9.372 -13.195 -21.057
ATOM   4226  NE2 GLN   275      -7.121 -13.174 -21.164
ATOM   4227 HE21 GLN   275      -6.829 -13.936 -20.569
ATOM   4228 HE22 GLN   275      -6.407 -12.637 -21.635
ATOM   4229  C   GLN   275     -10.850  -8.415 -20.526
ATOM   4230  O   GLN   275     -11.257  -8.378 -21.684
ATOM   4231  N   GLY   276     -11.512  -7.866 -19.518
ATOM   4232  H   GLY   276     -11.136  -7.894 -18.581
ATOM   4233  CA  GLY   276     -12.833  -7.297 -19.735
ATOM   4234  HA2 GLY   276     -12.809  -6.639 -20.604
ATOM   4235  HA3 GLY   276     -13.126  -6.703 -18.869
ATOM   4236  C   GLY   276     -13.851  -8.413 -19.967
ATOM   4237  O   GLY   276     -14.973  -8.157 -20.415
ATOM   4238  N   ARN   277     -13.444  -9.657 -19.702
ATOM   4239  H   ARN   277     -12.676  -9.742 -19.052
ATOM   4240  CA  ARN   277     -14.290 -10.867 -19.814
ATOM   4241  HA  ARN   277     -14.754 -10.872 -20.800
ATOM   4242  CB  ARN   277     -13.426 -12.096 -19.650
ATOM   4243  HB2 ARN   277     -12.500 -11.992 -20.215
ATOM   4244  HB3 ARN   277     -13.104 -12.129 -18.609
ATOM   4245  CG  ARN   277     -14.082 -13.402 -19.952
ATOM   4246  HG2 ARN   277     -14.556 -13.377 -20.933
ATOM   4247  HG3 ARN   277     -14.868 -13.602 -19.224
ATOM   4248  CD  ARN   277     -13.047 -14.473 -19.892
ATOM   4249  HD2 ARN   277     -12.567 -14.490 -18.913
ATOM   4250  HD3 ARN   277     -13.524 -15.445 -20.018
ATOM   4251  NE  ARN   277     -12.026 -14.327 -20.935
ATOM   4252  HE  ARN   277     -11.922 -13.350 -21.168
ATOM   4253  CZ  ARN   277     -11.980 -15.108 -22.001
ATOM   4254  NH1 ARN   277     -12.941 -16.015 -22.142
ATOM   4255 HH11 ARN   277     -12.615 -16.954 -21.964
ATOM   4256  NH2 ARN   277     -10.869 -15.171 -22.763
ATOM   4257 HH21 ARN   277     -10.557 -16.120 -22.914
ATOM   4258 HH22 ARN   277     -11.004 -14.765 -23.678
ATOM   4259  C   ARN   277     -15.391 -10.934 -18.767
ATOM   4260  O   ARN   277     -15.232 -10.470 -17.638
ATOM   4261  N   PRO   278     -16.544 -11.502 -19.139
ATOM   4262  CD  PRO   278     -16.939 -11.877 -20.519
ATOM   4263  HD2 PRO   278     -16.223 -12.593 -20.922
ATOM   4264  HD3 PRO   278     -17.135 -10.972 -21.094
ATOM   4265  CG  PRO   278     -18.290 -12.515 -20.346
ATOM   4266  HG2 PRO   278     -18.899 -12.373 -21.238
ATOM   4267  HG3 PRO   278     -18.207 -13.582 -20.140
ATOM   4268  CB  PRO   278     -18.881 -11.761 -19.168
ATOM   4269  HB2 PRO   278     -19.245 -10.783 -19.482
ATOM   4270  HB3 PRO   278     -19.570 -12.446 -18.674
ATOM   4271  CA  PRO   278     -17.676 -11.613 -18.205
ATOM   4272  HA  PRO   278     -17.760 -10.659 -17.685
ATOM   4273  C   PRO   278     -17.623 -12.727 -17.107
ATOM   4274  O   PRO   278     -17.167 -13.856 -17.359
ATOM   4275  N   LEU   279     -18.078 -12.385 -15.893
ATOM   4276  H   LEU   279     -17.969 -11.418 -15.621
ATOM   4277  CA  LEU   279     -18.145 -13.365 -14.792
ATOM   4278  HA  LEU   279     -17.254 -13.991 -14.852
ATOM   4279  CB  LEU   279     -18.198 -12.687 -13.387
ATOM   4280  HB2 LEU   279     -18.638 -13.360 -12.652
ATOM   4281  HB3 LEU   279     -18.982 -11.936 -13.487
ATOM   4282  CG  LEU   279     -17.015 -11.911 -12.773
ATOM   4283  HG  LEU   279     -16.915 -10.974 -13.322
ATOM   4284  CD1 LEU   279     -17.316 -11.558 -11.299
ATOM   4285 HD11 LEU   279     -17.392 -10.478 -11.170
ATOM   4286 HD12 LEU   279     -16.519 -11.916 -10.647
ATOM   4287 HD13 LEU   279     -18.259 -12.046 -11.053
ATOM   4288  CD2 LEU   279     -15.679 -12.694 -12.934
ATOM   4289 HD21 LEU   279     -15.541 -13.012 -13.967
ATOM   4290 HD22 LEU   279     -14.830 -12.066 -12.663
ATOM   4291 HD23 LEU   279     -15.664 -13.580 -12.299
ATOM   4292  C   LEU   279     -19.372 -14.283 -14.906
ATOM   4293  O   LEU   279     -19.261 -15.537 -14.913
ATOM   4294  N   LEU   280     -20.531 -13.636 -14.992
ATOM   4295  H   LEU   280     -20.497 -12.715 -15.405
ATOM   4296  CA  LEU   280     -21.849 -14.305 -15.053
ATOM   4297  HA  LEU   280     -21.711 -15.319 -14.679
ATOM   4298  CB  LEU   280     -22.816 -13.563 -14.122
ATOM   4299  HB2 LEU   280     -23.820 -13.980 -14.198
ATOM   4300  HB3 LEU   280     -22.911 -12.539 -14.484
ATOM   4301  CG  LEU   280     -22.363 -13.505 -12.663
ATOM   4302  HG  LEU   280     -21.314 -13.212 -12.627
ATOM   4303  CD1 LEU   280     -23.167 -12.513 -11.924
ATOM   4304 HD11 LEU   280     -23.470 -12.908 -10.954
ATOM   4305 HD12 LEU   280     -22.590 -11.605 -11.747
ATOM   4306 HD13 LEU   280     -24.066 -12.244 -12.479
ATOM   4307  CD2 LEU   280     -22.511 -14.891 -12.077
ATOM   4308 HD21 LEU   280     -23.034 -14.851 -11.121
ATOM   4309 HD22 LEU   280     -21.534 -15.342 -11.903
ATOM   4310 HD23 LEU   280     -23.072 -15.543 -12.747
ATOM   4311  C   LEU   280     -22.571 -14.415 -16.401
ATOM   4312  O   LEU   280     -22.578 -13.494 -17.221
ATOM   4313  N   ASN   281     -23.242 -15.536 -16.577
ATOM   4314  H   ASN   281     -23.364 -16.160 -15.792
ATOM   4315  CA  ASN   281     -24.063 -15.759 -17.736
ATOM   4316  HA  ASN   281     -23.500 -15.525 -18.639
ATOM   4317  CB  ASN   281     -24.534 -17.198 -17.745
ATOM   4318  HB2 ASN   281     -24.783 -17.527 -16.736
ATOM   4319  HB3 ASN   281     -25.415 -17.201 -18.386
ATOM   4320  CG  ASN   281     -23.493 -18.135 -18.342
ATOM   4321  OD1 ASN   281     -22.532 -17.683 -18.961
ATOM   4322  ND2 ASN   281     -23.702 -19.435 -18.206
ATOM   4323 HD21 ASN   281     -23.750 -19.842 -17.283
ATOM   4324 HD22 ASN   281     -24.076 -19.952 -18.989
ATOM   4325  C   ASN   281     -25.247 -14.801 -17.597
ATOM   4326  O   ASN   281     -25.645 -14.444 -16.474
ATOM   4327  N   SER   282     -25.754 -14.371 -18.757
ATOM   4328  H   SER   282     -25.597 -14.990 -19.540
ATOM   4329  CA  SER   282     -26.880 -13.431 -18.976
ATOM   4330  HA  SER   282     -27.270 -13.651 -19.970
ATOM   4331  CB  SER   282     -28.103 -13.647 -18.071
ATOM   4332  HB2 SER   282     -27.793 -13.853 -17.046
ATOM   4333  HB3 SER   282     -28.707 -12.745 -18.169
ATOM   4334  OG  SER   282     -28.860 -14.729 -18.560
ATOM   4335  HG  SER   282     -28.802 -14.733 -19.503
ATOM   4336  C   SER   282     -26.472 -11.970 -19.026
ATOM   4337  O   SER   282     -26.649 -11.233 -18.026
TER              SER   282
ATOM   4338  O1  HOW   283      -5.054 -29.576  -5.055
ATOM   4339  H1  HOW   283      -5.918 -29.292  -4.758
ATOM   4340  H2  HOW   283      -4.481 -29.427  -4.304
ATOM   4341  O   HOH   284     -18.782 -32.148  -5.883
ATOM   4342  H1  HOH   284     -18.002 -32.405  -5.391
ATOM   4343  H2  HOH   284     -18.955 -32.890  -6.462
ATOM   4344  O   HOH   285      -9.960 -41.955 -17.485
ATOM   4345  H1  HOH   285      -9.593 -42.571 -18.119
ATOM   4346  H2  HOH   285      -9.601 -42.235 -16.643
ATOM   4347  O   HOH   286      -5.325 -41.968 -12.662
ATOM   4348  H1  HOH   286      -5.489 -41.566 -11.809
ATOM   4349  H2  HOH   286      -6.125 -41.807 -13.161
ATOM   4350  O   HOH   287     -11.353 -46.636  -6.365
ATOM   4351  H1  HOH   287     -11.412 -46.013  -5.641
ATOM   4352  H2  HOH   287     -10.595 -47.180  -6.152
ATOM   4353  O   HOH   288       1.882 -28.842  -0.578
ATOM   4354  H1  HOH   288       1.583 -28.126  -1.139
ATOM   4355  H2  HOH   288       2.240 -29.489  -1.185
ATOM   4356  O   HOH   289      -3.465 -40.514 -14.101
ATOM   4357  H1  HOH   289      -3.061 -40.613 -13.239
ATOM   4358  H2  HOH   289      -3.075 -41.210 -14.630
ATOM   4359  O   HOH   290      -1.783 -39.119  -2.754
ATOM   4360  H1  HOH   290      -2.222 -38.535  -2.136
ATOM   4361  H2  HOH   290      -1.372 -39.785  -2.204
ATOM   4362  O   HOH   291     -15.560 -36.046  -7.234
ATOM   4363  H1  HOH   291     -15.184 -36.414  -8.033
ATOM   4364  H2  HOH   291     -16.278 -35.492  -7.539
ATOM   4365  O   HOH   292      -8.733 -39.308  -6.975
ATOM   4366  H1  HOH   292      -9.465 -39.920  -7.047
ATOM   4367  H2  HOH   292      -9.062 -38.494  -7.355
ATOM   4368  O   HOH   293     -18.044 -23.268  -5.170
ATOM   4369  H1  HOH   293     -17.360 -23.624  -5.736
ATOM   4370  H2  HOH   293     -17.619 -22.550  -4.702
ATOM   4371  O   HOH   294       9.395 -42.661  -6.571
ATOM   4372  H1  HOH   294       9.234 -41.794  -6.200
ATOM   4373  H2  HOH   294       8.561 -42.910  -6.968
ATOM   4374  O   HOH   295     -19.492 -33.940 -13.003
ATOM   4375  H1  HOH   295     -19.872 -34.723 -13.401
ATOM   4376  H2  HOH   295     -18.974 -33.543 -13.703
ATOM   4377  O   HOH   296       3.664 -35.952   5.535
ATOM   4378  H1  HOH   296       4.101 -36.207   6.347
ATOM   4379  H2  HOH   296       2.773 -35.728   5.802
ATOM   4380  O   HOH   297      -7.087 -31.898  -2.533
ATOM   4381  H1  HOH   297      -7.929 -32.012  -2.973
ATOM   4382  H2  HOH   297      -6.468 -32.394  -3.068
ATOM   4383  O   HOH   298      -9.843 -44.474  -2.979
ATOM   4384  H1  HOH   298     -10.197 -44.007  -3.735
ATOM   4385  H2  HOH   298      -8.940 -44.166  -2.908
ATOM   4386  O   HOH   299     -18.064 -34.051  -7.567
ATOM   4387  H1  HOH   299     -17.469 -33.794  -8.271
ATOM   4388  H2  HOH   299     -17.956 -33.372  -6.902
ATOM   4389  O   HOH   300      -0.367 -47.914  -6.844
ATOM   4390  H1  HOH   300       0.021 -48.444  -7.540
ATOM   4391  H2  HOH   300      -1.306 -47.927  -7.028
ATOM   4392  O   HOH   301       0.587 -31.597   1.182
ATOM   4393  H1  HOH   301       1.219 -31.026   0.745
ATOM   4394  H2  HOH   301       0.891 -32.484   0.989
ATOM   4395  O   HOH   302       1.275 -34.057   5.334
ATOM   4396  H1  HOH   302       1.990 -33.429   5.231
ATOM   4397  H2  HOH   302       0.611 -33.584   5.835
ATOM   4398  O   HOH   303     -20.492 -30.881  -0.735
ATOM   4399  H1  HOH   303     -20.643 -31.103   0.184
ATOM   4400  H2  HOH   303     -21.369 -30.816  -1.113
ATOM   4401  O   HOH   304     -14.113 -16.411  -4.444
ATOM   4402  H1  HOH   304     -13.436 -17.042  -4.202
ATOM   4403  H2  HOH   304     -14.732 -16.914  -4.973
ATOM   4404  O   HOH   305      -5.900 -48.923 -11.923
ATOM   4405  H1  HOH   305      -5.295 -48.230 -12.187
ATOM   4406  H2  HOH   305      -6.235 -49.276 -12.747
ATOM   4407  O   HOH   306       1.029 -44.632  -6.155
ATOM   4408  H1  HOH   306       1.554 -45.033  -5.462
ATOM   4409  H2  HOH   306       1.424 -44.947  -6.968
ATOM   4410  O   HOH   307       5.307 -39.290  -2.751
ATOM   4411  H1  HOH   307       4.791 -38.914  -2.038
ATOM   4412  H2  HOH   307       4.843 -39.030  -3.546
ATOM   4413  O   HOH   308     -13.975 -42.104 -10.567
ATOM   4414  H1  HOH   308     -13.408 -42.589  -9.968
ATOM   4415  H2  HOH   308     -13.373 -41.581 -11.096
ATOM   4416  O   HOH   309      -9.471 -40.480   0.170
ATOM   4417  H1  HOH   309      -9.269 -39.866  -0.535
ATOM   4418  H2  HOH   309     -10.141 -41.056  -0.198
ATOM   4419  O   HOH   310      -3.109 -12.187  -8.260
ATOM   4420  H1  HOH   310      -2.337 -12.223  -7.696
ATOM   4421  H2  HOH   310      -3.575 -11.399  -7.980
ATOM   4422  O   HOH   311     -15.540 -44.099  -8.267
ATOM   4423  H1  HOH   311     -16.140 -44.780  -7.963
ATOM   4424  H2  HOH   311     -16.014 -43.280  -8.123
ATOM   4425  O   HOH   312      -2.043 -33.860   2.191
ATOM   4426  H1  HOH   312      -2.208 -33.776   3.130
ATOM   4427  H2  HOH   312      -1.757 -34.766   2.078
ATOM   4428  O   HOH   313      11.937 -30.786 -11.493
ATOM   4429  H1  HOH   313      11.084 -30.455 -11.774
ATOM   4430  H2  HOH   313      11.730 -31.504 -10.895
ATOM   4431  O   HOH   314       5.109 -27.966  -1.723
ATOM   4432  H1  HOH   314       5.060 -27.154  -1.219
ATOM   4433  H2  HOH   314       4.575 -27.799  -2.499
ATOM   4434  O   HOH   315      11.058 -34.418  -5.406
ATOM   4435  H1  HOH   315      11.411 -35.129  -4.871
ATOM   4436  H2  HOH   315      11.496 -34.515  -6.251
ATOM   4437  O   HOH   316     -11.839 -30.235  -1.885
ATOM   4438  H1  HOH   316     -11.294 -30.934  -2.245
ATOM   4439  H2  HOH   316     -11.269 -29.783  -1.263
ATOM   4440  O   HOH   317     -18.652 -31.987   1.217
ATOM   4441  H1  HOH   317     -18.844 -32.687   0.594
ATOM   4442  H2  HOH   317     -17.993 -32.360   1.802
ATOM   4443  O   HOH   318       4.396 -27.182  -7.445
ATOM   4444  H1  HOH   318       4.703 -26.434  -6.932
ATOM   4445  H2  HOH   318       4.479 -26.899  -8.355
ATOM   4446  O   HOH   319      -0.881 -32.521  -0.973
ATOM   4447  H1  HOH   319      -1.048 -33.103  -0.232
ATOM   4448  H2  HOH   319      -1.751 -32.247  -1.264
ATOM   4449  O   HOH   320       7.738 -17.660  -3.197
ATOM   4450  H1  HOH   320       7.134 -17.093  -2.717
ATOM   4451  H2  HOH   320       8.600 -17.273  -3.048
ATOM   4452  O   HOH   321     -12.310 -44.886  -4.641
ATOM   4453  H1  HOH   321     -12.295 -45.589  -3.992
ATOM   4454  H2  HOH   321     -11.410 -44.837  -4.963
ATOM   4455  O   HOH   322       3.681 -30.959   1.537
ATOM   4456  H1  HOH   322       3.190 -31.396   0.841
ATOM   4457  H2  HOH   322       3.149 -30.197   1.764
ATOM   4458  O   HOH   323     -17.666 -32.327  -2.955
ATOM   4459  H1  HOH   323     -17.077 -31.882  -3.565
ATOM   4460  H2  HOH   323     -18.490 -32.412  -3.435
ATOM   4461  O   HOH   324      -8.427 -32.806  -0.028
ATOM   4462  H1  HOH   324      -8.693 -32.251  -0.761
ATOM   4463  H2  HOH   324      -9.036 -33.544  -0.053
ATOM   4464  O   HOH   325       2.806 -16.572  -6.768
ATOM   4465  H1  HOH   325       3.486 -17.036  -6.280
ATOM   4466  H2  HOH   325       2.638 -15.783  -6.254
ATOM   4467  O   HOH   326      -3.815 -33.086  -3.479
ATOM   4468  H1  HOH   326      -4.252 -32.246  -3.343
ATOM   4469  H2  HOH   326      -3.900 -33.251  -4.418
ATOM   4470  O   HOH   327      11.275 -39.569  -4.811
ATOM   4471  H1  HOH   327      11.315 -38.637  -5.024
ATOM   4472  H2  HOH   327      10.902 -39.598  -3.930
ATOM   4473  O   HOH   328     -13.772 -23.887  -1.935
ATOM   4474  H1  HOH   328     -14.504 -23.950  -1.322
ATOM   4475  H2  HOH   328     -13.559 -22.954  -1.960
ATOM   4476  O   HOH   329      -2.843 -30.618   1.291
ATOM   4477  H1  HOH   329      -2.276 -31.373   1.135
ATOM   4478  H2  HOH   329      -3.727 -30.983   1.318
ATOM   4479  O   HOH   330     -12.446 -26.557  -0.783
ATOM   4480  H1  HOH   330     -12.809 -25.842  -0.261
ATOM   4481  H2  HOH   330     -12.641 -27.346  -0.277
ATOM   4482  O   HOH   331       8.722 -40.469  -5.016
ATOM   4483  H1  HOH   331       8.716 -41.305  -4.550
ATOM   4484  H2  HOH   331       9.340 -40.600  -5.735
ATOM   4485  O   HOH   332      -5.191 -33.240  -0.331
ATOM   4486  H1  HOH   332      -4.788 -32.587  -0.903
ATOM   4487  H2  HOH   332      -4.485 -33.512   0.256
ATOM   4488  O   HOH   333      -6.754 -44.188   4.073
ATOM   4489  H1  HOH   333      -6.464 -44.508   3.219
ATOM   4490  H2  HOH   333      -6.294 -44.740   4.705
ATOM   4491  O   HOH   334      11.708 -37.221  -5.596
ATOM   4492  H1  HOH   334      10.900 -37.341  -6.095
ATOM   4493  H2  HOH   334      12.185 -38.042  -5.711
ATOM   4494  O   HOH   335      -3.586 -19.110  -1.951
ATOM   4495  H1  HOH   335      -3.771 -20.049  -1.933
ATOM   4496  H2  HOH   335      -4.111 -18.777  -2.678
ATOM   4497  O   HOH   336     -17.259 -20.983  -3.969
ATOM   4498  H1  HOH   336     -18.082 -20.755  -4.401
ATOM   4499  H2  HOH   336     -17.079 -21.879  -4.254
ATOM   4500  O   HOH   337       5.523 -41.635  -3.368
ATOM   4501  H1  HOH   337       5.183 -40.939  -2.806
ATOM   4502  H2  HOH   337       4.801 -42.259  -3.440
ATOM   4503  O   HOH   338     -16.173 -20.194   0.228
ATOM   4504  H1  HOH   338     -15.983 -19.401   0.730
ATOM   4505  H2  HOH   338     -15.991 -19.953  -0.680
ATOM   4506  O   HOH   339     -11.311 -34.660   0.046
ATOM   4507  H1  HOH   339     -10.635 -35.202  -0.359
ATOM   4508  H2  HOH   339     -12.136 -35.067  -0.219
ATOM   4509  O   HOH   340     -22.992 -32.071  -1.639
ATOM   4510  H1  HOH   340     -23.405 -32.370  -2.449
ATOM   4511  H2  HOH   340     -23.363 -31.202  -1.488
ATOM   4512  O   HOH   341      10.687 -26.204 -10.246
ATOM   4513  H1  HOH   341       9.973 -26.536 -10.790
ATOM   4514  H2  HOH   341      11.161 -26.987  -9.969
ATOM   4515  O   HOH   342       0.719 -38.174   6.677
ATOM   4516  H1  HOH   342       0.213 -38.069   7.482
ATOM   4517  H2  HOH   342       0.129 -37.881   5.983
ATOM   4518  O   HOH   343      -8.614 -42.993  -0.146
ATOM   4519  H1  HOH   343      -9.203 -43.430  -0.760
ATOM   4520  H2  HOH   343      -8.098 -43.702   0.236
ATOM   4521  O   HOH   344      -9.834 -38.620   1.811
ATOM   4522  H1  HOH   344      -9.256 -39.222   1.342
ATOM   4523  H2  HOH   344     -10.716 -38.943   1.629
ATOM   4524  O   HOH   345     -13.826 -23.329  -5.636
ATOM   4525  H1  HOH   345     -14.656 -23.561  -5.219
ATOM   4526  H2  HOH   345     -13.718 -22.396  -5.453
ATOM   4527  O   HOH   346     -26.102 -36.541  -6.801
ATOM   4528  H1  HOH   346     -25.610 -35.746  -7.002
ATOM   4529  H2  HOH   346     -26.069 -36.609  -5.847
ATOM   4530  O   HOH   347     -26.102 -36.541  -3.699
ATOM   4531  H1  HOH   347     -25.674 -35.856  -4.212
ATOM   4532  H2  HOH   347     -26.349 -36.110  -2.881
ATOM   4533  O   HOH   348     -26.102 -33.439 -13.005
ATOM   4534  H1  HOH   348     -25.244 -33.020 -12.958
ATOM   4535  H2  HOH   348     -26.682 -32.855 -12.517
ATOM   4536  O   HOH   349     -26.102 -33.439  -3.699
ATOM   4537  H1  HOH   349     -25.492 -33.989  -4.190
ATOM   4538  H2  HOH   349     -25.553 -32.972  -3.070
ATOM   4539  O   HOH   350     -26.102 -33.439  -0.597
ATOM   4540  H1  HOH   350     -25.530 -32.848  -0.108
ATOM   4541  H2  HOH   350     -26.225 -33.010  -1.443
ATOM   4542  O   HOH   351     -26.102 -30.337 -13.005
ATOM   4543  H1  HOH   351     -25.657 -30.329 -13.852
ATOM   4544  H2  HOH   351     -27.014 -30.129 -13.211
ATOM   4545  O   HOH   352     -26.102 -30.337  -0.597
ATOM   4546  H1  HOH   352     -26.857 -30.731  -1.033
ATOM   4547  H2  HOH   352     -25.351 -30.827  -0.929
ATOM   4548  O   HOH   353     -26.102 -27.235 -13.005
ATOM   4549  H1  HOH   353     -25.746 -26.393 -13.287
ATOM   4550  H2  HOH   353     -26.265 -27.125 -12.069
ATOM   4551  O   HOH   354     -26.102 -27.235  -9.903
ATOM   4552  H1  HOH   354     -25.988 -26.646  -9.158
ATOM   4553  H2  HOH   354     -26.365 -28.068  -9.512
ATOM   4554  O   HOH   355     -26.102 -27.235  -3.699
ATOM   4555  H1  HOH   355     -26.785 -27.702  -4.180
ATOM   4556  H2  HOH   355     -25.288 -27.662  -3.964
ATOM   4557  O   HOH   356     -26.102 -27.235  -0.597
ATOM   4558  H1  HOH   356     -25.193 -27.474  -0.772
ATOM   4559  H2  HOH   356     -26.073 -26.780   0.245
ATOM   4560  O   HOH   357     -26.102 -24.133  -9.903
ATOM   4561  H1  HOH   357     -26.683 -23.874  -9.188
ATOM   4562  H2  HOH   357     -26.680 -24.547 -10.543
ATOM   4563  O   HOH   358     -23.000 -39.643 -16.107
ATOM   4564  H1  HOH   358     -23.734 -40.058 -16.562
ATOM   4565  H2  HOH   358     -23.398 -38.924 -15.616
ATOM   4566  O   HOH   359     -23.000 -39.643  -0.597
ATOM   4567  H1  HOH   359     -23.193 -39.293  -1.466
ATOM   4568  H2  HOH   359     -23.433 -40.497  -0.581
ATOM   4569  O   HOH   360     -23.000 -39.643   2.505
ATOM   4570  H1  HOH   360     -23.497 -40.272   3.028
ATOM   4571  H2  HOH   360     -23.547 -38.857   2.492
ATOM   4572  O   HOH   361     -23.000 -36.541  -0.597
ATOM   4573  H1  HOH   361     -23.273 -35.684  -0.270
ATOM   4574  H2  HOH   361     -22.121 -36.666  -0.240
ATOM   4575  O   HOH   362     -23.000 -36.541   2.505
ATOM   4576  H1  HOH   362     -22.280 -35.987   2.805
ATOM   4577  H2  HOH   362     -23.716 -36.355   3.113
ATOM   4578  O   HOH   363     -23.000 -33.439 -19.209
ATOM   4579  H1  HOH   363     -22.782 -32.957 -18.412
ATOM   4580  H2  HOH   363     -23.957 -33.432 -19.240
ATOM   4581  O   HOH   364     -23.000 -33.439   2.505
ATOM   4582  H1  HOH   364     -22.768 -33.062   3.354
ATOM   4583  H2  HOH   364     -22.206 -33.353   1.978
ATOM   4584  O   HOH   365     -23.000 -33.439   5.607
ATOM   4585  H1  HOH   365     -22.143 -33.635   5.231
ATOM   4586  H2  HOH   365     -23.095 -34.063   6.326
ATOM   4587  O   HOH   366     -23.000 -30.337 -19.209
ATOM   4588  H1  HOH   366     -23.900 -30.590 -19.004
ATOM   4589  H2  HOH   366     -22.659 -29.980 -18.390
ATOM   4590  O   HOH   367     -23.000 -30.337 -13.005
ATOM   4591  H1  HOH   367     -22.628 -30.376 -12.125
ATOM   4592  H2  HOH   367     -23.096 -31.253 -13.266
ATOM   4593  O   HOH   368     -23.000 -30.337   2.505
ATOM   4594  H1  HOH   368     -22.248 -30.794   2.130
ATOM   4595  H2  HOH   368     -22.634 -29.822   3.224
ATOM   4596  O   HOH   369     -23.000 -30.337   5.607
ATOM   4597  H1  HOH   369     -23.557 -29.560   5.646
ATOM   4598  H2  HOH   369     -22.193 -30.033   5.193
ATOM   4599  O   HOH   370     -23.000 -27.235 -19.209
ATOM   4600  H1  HOH   370     -23.510 -27.794 -18.623
ATOM   4601  H2  HOH   370     -22.124 -27.221 -18.826
ATOM   4602  O   HOH   371     -23.000 -27.235 -16.107
ATOM   4603  H1  HOH   371     -22.872 -26.643 -15.367
ATOM   4604  H2  HOH   371     -23.867 -27.615 -15.963
ATOM   4605  O   HOH   372     -23.000 -27.235   2.505
ATOM   4606  H1  HOH   372     -23.343 -27.879   3.125
ATOM   4607  H2  HOH   372     -22.381 -26.715   3.017
ATOM   4608  O   HOH   373     -23.000 -27.235   5.607
ATOM   4609  H1  HOH   373     -22.450 -26.726   5.012
ATOM   4610  H2  HOH   373     -22.574 -28.090   5.655
ATOM   4611  O   HOH   374     -23.000 -24.133 -16.107
ATOM   4612  H1  HOH   374     -22.339 -24.540 -15.548
ATOM   4613  H2  HOH   374     -23.674 -24.805 -16.209
ATOM   4614  O   HOH   375     -23.000 -24.133 -13.005
ATOM   4615  H1  HOH   375     -22.309 -24.622 -13.451
ATOM   4616  H2  HOH   375     -22.540 -23.427 -12.551
ATOM   4617  O   HOH   376     -23.000 -24.133   2.505
ATOM   4618  H1  HOH   376     -22.644 -24.524   1.708
ATOM   4619  H2  HOH   376     -22.230 -23.899   3.022
ATOM   4620  O   HOH   377     -23.000 -21.031  -0.597
ATOM   4621  H1  HOH   377     -23.022 -20.101  -0.372
ATOM   4622  H2  HOH   377     -22.939 -21.480   0.246
ATOM   4623  O   HOH   378     -23.000 -21.031   2.505
ATOM   4624  H1  HOH   378     -22.452 -21.661   2.973
ATOM   4625  H2  HOH   378     -23.622 -21.570   2.017
ATOM   4626  O   HOH   379     -19.898 -45.847  -3.699
ATOM   4627  H1  HOH   379     -19.659 -46.574  -3.123
ATOM   4628  H2  HOH   379     -19.062 -45.511  -4.021
ATOM   4629  O   HOH   380     -19.898 -45.847  -0.597
ATOM   4630  H1  HOH   380     -19.601 -46.314   0.184
ATOM   4631  H2  HOH   380     -20.853 -45.841  -0.523
ATOM   4632  O   HOH   381     -19.898 -42.745  -3.699
ATOM   4633  H1  HOH   381     -19.045 -43.169  -3.605
ATOM   4634  H2  HOH   381     -20.497 -43.297  -3.195
ATOM   4635  O   HOH   382     -19.898 -42.745  -0.597
ATOM   4636  H1  HOH   382     -19.491 -43.286   0.079
ATOM   4637  H2  HOH   382     -20.505 -43.336  -1.043
ATOM   4638  O   HOH   383     -19.898 -42.745   2.505
ATOM   4639  H1  HOH   383     -20.338 -43.582   2.355
ATOM   4640  H2  HOH   383     -18.998 -42.983   2.725
ATOM   4641  O   HOH   384     -19.898 -39.643  -0.597
ATOM   4642  H1  HOH   384     -19.798 -38.881  -0.027
ATOM   4643  H2  HOH   384     -20.234 -40.331  -0.022
ATOM   4644  O   HOH   385     -19.898 -39.643   2.505
ATOM   4645  H1  HOH   385     -20.325 -40.449   2.215
ATOM   4646  H2  HOH   385     -19.206 -39.937   3.096
ATOM   4647  O   HOH   386     -19.898 -39.643   5.607
ATOM   4648  H1  HOH   386     -19.993 -39.147   4.794
ATOM   4649  H2  HOH   386     -19.703 -40.536   5.322
ATOM   4650  O   HOH   387     -19.898 -36.541 -22.311
ATOM   4651  H1  HOH   387     -20.795 -36.852 -22.186
ATOM   4652  H2  HOH   387     -19.376 -37.064 -21.704
ATOM   4653  O   HOH   388     -19.898 -36.541  -0.597
ATOM   4654  H1  HOH   388     -19.641 -35.621  -0.541
ATOM   4655  H2  HOH   388     -19.104 -36.996  -0.876
ATOM   4656  O   HOH   389     -19.898 -36.541   2.505
ATOM   4657  H1  HOH   389     -19.280 -35.892   2.171
ATOM   4658  H2  HOH   389     -19.638 -37.360   2.084
ATOM   4659  O   HOH   390     -19.898 -36.541   5.607
ATOM   4660  H1  HOH   390     -19.545 -36.593   4.719
ATOM   4661  H2  HOH   390     -20.157 -35.625   5.710
ATOM   4662  O   HOH   391     -19.898 -36.541   8.709
ATOM   4663  H1  HOH   391     -20.699 -36.270   9.157
ATOM   4664  H2  HOH   391     -20.156 -37.310   8.202
ATOM   4665  O   HOH   392     -19.898 -33.439 -22.311
ATOM   4666  H1  HOH   392     -19.509 -32.918 -21.609
ATOM   4667  H2  HOH   392     -20.189 -34.243 -21.881
ATOM   4668  O   HOH   393     -19.898 -33.439 -19.209
ATOM   4669  H1  HOH   393     -20.072 -34.310 -19.566
ATOM   4670  H2  HOH   393     -20.454 -32.854 -19.724
ATOM   4671  O   HOH   394     -19.898 -33.439  -0.597
ATOM   4672  H1  HOH   394     -19.197 -33.896  -1.061
ATOM   4673  H2  HOH   394     -19.924 -32.570  -0.996
ATOM   4674  O   HOH   395     -19.898 -33.439   5.607
ATOM   4675  H1  HOH   395     -19.933 -32.564   5.221
ATOM   4676  H2  HOH   395     -20.390 -33.360   6.425
ATOM   4677  O   HOH   396     -19.898 -33.439   8.709
ATOM   4678  H1  HOH   396     -19.510 -32.813   9.320
ATOM   4679  H2  HOH   396     -19.198 -33.632   8.086
ATOM   4680  O   HOH   397     -19.898 -30.337 -22.311
ATOM   4681  H1  HOH   397     -20.410 -30.943 -21.776
ATOM   4682  H2  HOH   397     -19.396 -30.901 -22.898
ATOM   4683  O   HOH   398     -19.898 -30.337 -19.209
ATOM   4684  H1  HOH   398     -19.148 -30.647 -18.703
ATOM   4685  H2  HOH   398     -20.612 -30.928 -18.968
ATOM   4686  O   HOH   399     -19.898 -30.337  -3.699
ATOM   4687  H1  HOH   399     -20.633 -30.568  -3.132
ATOM   4688  H2  HOH   399     -20.051 -29.420  -3.927
ATOM   4689  O   HOH   400     -19.898 -30.337   2.505
ATOM   4690  H1  HOH   400     -20.345 -30.497   1.674
ATOM   4691  H2  HOH   400     -19.891 -31.189   2.941
ATOM   4692  O   HOH   401     -19.898 -30.337   5.607
ATOM   4693  H1  HOH   401     -19.821 -29.387   5.520
ATOM   4694  H2  HOH   401     -19.297 -30.688   4.951
ATOM   4695  O   HOH   402     -19.898 -30.337   8.709
ATOM   4696  H1  HOH   402     -19.232 -30.803   9.214
ATOM   4697  H2  HOH   402     -20.207 -29.649   9.298
ATOM   4698  O   HOH   403     -19.898 -27.235 -22.311
ATOM   4699  H1  HOH   403     -20.711 -26.829 -22.011
ATOM   4700  H2  HOH   403     -19.702 -27.897 -21.649
ATOM   4701  O   HOH   404     -19.898 -27.235  -0.597
ATOM   4702  H1  HOH   404     -19.880 -28.189  -0.674
ATOM   4703  H2  HOH   404     -20.158 -27.073   0.310
ATOM   4704  O   HOH   405     -19.898 -27.235   2.505
ATOM   4705  H1  HOH   405     -19.362 -27.460   3.265
ATOM   4706  H2  HOH   405     -19.266 -27.007   1.824
ATOM   4707  O   HOH   406     -19.898 -27.235   5.607
ATOM   4708  H1  HOH   406     -19.298 -26.494   5.530
ATOM   4709  H2  HOH   406     -20.520 -27.116   4.889
ATOM   4710  O   HOH   407     -19.898 -27.235   8.709
ATOM   4711  H1  HOH   407     -20.407 -26.428   8.788
ATOM   4712  H2  HOH   407     -19.334 -27.091   7.950
ATOM   4713  O   HOH   408     -19.898 -24.133  -0.597
ATOM   4714  H1  HOH   408     -19.057 -23.701  -0.448
ATOM   4715  H2  HOH   408     -19.779 -25.017  -0.251
ATOM   4716  O   HOH   409     -19.898 -24.133   2.505
ATOM   4717  H1  HOH   409     -20.346 -23.654   1.808
ATOM   4718  H2  HOH   409     -20.022 -23.592   3.285
ATOM   4719  O   HOH   410     -19.898 -24.133   5.607
ATOM   4720  H1  HOH   410     -19.501 -25.001   5.676
ATOM   4721  H2  HOH   410     -19.216 -23.532   5.907
ATOM   4722  O   HOH   411     -19.898 -24.133   8.709
ATOM   4723  H1  HOH   411     -19.324 -23.794   9.395
ATOM   4724  H2  HOH   411     -20.155 -25.001   9.019
ATOM   4725  O   HOH   412     -19.898 -21.031  -0.597
ATOM   4726  H1  HOH   412     -19.923 -21.920  -0.243
ATOM   4727  H2  HOH   412     -19.386 -20.533   0.040
ATOM   4728  O   HOH   413     -19.898 -21.031   2.505
ATOM   4729  H1  HOH   413     -20.467 -20.540   3.099
ATOM   4730  H2  HOH   413     -19.315 -21.522   3.083
ATOM   4731  O   HOH   414     -19.898 -21.031   5.607
ATOM   4732  H1  HOH   414     -19.763 -20.669   6.483
ATOM   4733  H2  HOH   414     -19.015 -21.153   5.260
ATOM   4734  O   HOH   415     -19.898 -17.929  -0.597
ATOM   4735  H1  HOH   415     -20.445 -18.439  -1.194
ATOM   4736  H2  HOH   415     -19.101 -18.449  -0.496
ATOM   4737  O   HOH   416     -19.898 -17.929   2.505
ATOM   4738  H1  HOH   416     -19.620 -17.788   3.410
ATOM   4739  H2  HOH   416     -20.478 -18.689   2.548
ATOM   4740  O   HOH   417     -19.898 -14.827  -0.597
ATOM   4741  H1  HOH   417     -18.961 -14.662  -0.499
ATOM   4742  H2  HOH   417     -19.981 -15.237  -1.457
ATOM   4743  O   HOH   418     -16.796 -48.949  -6.801
ATOM   4744  H1  HOH   418     -16.096 -49.212  -6.204
ATOM   4745  H2  HOH   418     -17.599 -49.064  -6.293
ATOM   4746  O   HOH   419     -16.796 -48.949  -3.699
ATOM   4747  H1  HOH   419     -16.651 -48.902  -2.754
ATOM   4748  H2  HOH   419     -16.033 -48.516  -4.081
ATOM   4749  O   HOH   420     -16.796 -45.847  -3.699
ATOM   4750  H1  HOH   420     -17.308 -46.504  -3.228
ATOM   4751  H2  HOH   420     -17.215 -45.787  -4.557
ATOM   4752  O   HOH   421     -16.796 -45.847  -0.597
ATOM   4753  H1  HOH   421     -16.255 -45.808   0.191
ATOM   4754  H2  HOH   421     -16.507 -46.641  -1.047
ATOM   4755  O   HOH   422     -16.796 -45.847   2.505
ATOM   4756  H1  HOH   422     -17.724 -45.643   2.386
ATOM   4757  H2  HOH   422     -16.570 -45.453   3.348
ATOM   4758  O   HOH   423     -16.796 -42.745  -0.597
ATOM   4759  H1  HOH   423     -16.086 -43.386  -0.635
ATOM   4760  H2  HOH   423     -17.086 -42.762   0.315
ATOM   4761  O   HOH   424     -16.796 -42.745   2.505
ATOM   4762  H1  HOH   424     -17.477 -43.016   1.889
ATOM   4763  H2  HOH   424     -16.835 -43.395   3.207
ATOM   4764  O   HOH   425     -16.796 -42.745   5.607
ATOM   4765  H1  HOH   425     -17.569 -42.593   6.151
ATOM   4766  H2  HOH   425     -16.468 -41.869   5.405
ATOM   4767  O   HOH   426     -16.796 -39.643  -0.597
ATOM   4768  H1  HOH   426     -15.857 -39.605  -0.778
ATOM   4769  H2  HOH   426     -16.869 -40.205   0.174
ATOM   4770  O   HOH   427     -16.796 -39.643   2.505
ATOM   4771  H1  HOH   427     -15.874 -39.499   2.295
ATOM   4772  H2  HOH   427     -16.782 -40.283   3.217
ATOM   4773  O   HOH   428     -16.796 -39.643   5.607
ATOM   4774  H1  HOH   428     -16.073 -40.262   5.503
ATOM   4775  H2  HOH   428     -17.060 -39.734   6.523
ATOM   4776  O   HOH   429     -16.796 -39.643   8.709
ATOM   4777  H1  HOH   429     -16.099 -39.191   8.234
ATOM   4778  H2  HOH   429     -16.460 -39.732   9.601
ATOM   4779  O   HOH   430     -16.796 -36.541  -0.597
ATOM   4780  H1  HOH   430     -16.918 -36.805   0.315
ATOM   4781  H2  HOH   430     -16.622 -35.601  -0.553
ATOM   4782  O   HOH   431     -16.796 -36.541   2.505
ATOM   4783  H1  HOH   431     -17.215 -37.122   3.140
ATOM   4784  H2  HOH   431     -16.243 -37.119   1.979
ATOM   4785  O   HOH   432     -16.796 -36.541   5.607
ATOM   4786  H1  HOH   432     -17.635 -36.505   5.149
ATOM   4787  H2  HOH   432     -16.355 -37.307   5.241
ATOM   4788  O   HOH   433     -16.796 -36.541   8.709
ATOM   4789  H1  HOH   433     -16.191 -35.823   8.524
ATOM   4790  H2  HOH   433     -17.228 -36.286   9.525
ATOM   4791  O   HOH   434     -16.796 -33.439 -25.413
ATOM   4792  H1  HOH   434     -16.159 -32.929 -25.913
ATOM   4793  H2  HOH   434     -17.636 -33.249 -25.831
ATOM   4794  O   HOH   435     -16.796 -33.439 -22.311
ATOM   4795  H1  HOH   435     -17.057 -32.718 -21.738
ATOM   4796  H2  HOH   435     -17.376 -33.365 -23.069
ATOM   4797  O   HOH   436     -16.796 -33.439  -0.597
ATOM   4798  H1  HOH   436     -17.226 -33.828   0.165
ATOM   4799  H2  HOH   436     -17.130 -32.543  -0.629
ATOM   4800  O   HOH   437     -16.796 -33.439   2.505
ATOM   4801  H1  HOH   437     -16.531 -34.290   2.853
ATOM   4802  H2  HOH   437     -15.997 -33.075   2.126
ATOM   4803  O   HOH   438     -16.796 -33.439   5.607
ATOM   4804  H1  HOH   438     -16.795 -34.331   5.955
ATOM   4805  H2  HOH   438     -17.111 -33.532   4.708
ATOM   4806  O   HOH   439     -16.796 -33.439   8.709
ATOM   4807  H1  HOH   439     -16.402 -34.069   9.313
ATOM   4808  H2  HOH   439     -17.664 -33.267   9.075
ATOM   4809  O   HOH   440     -16.796 -33.439  11.811
ATOM   4810  H1  HOH   440     -16.343 -34.034  11.215
ATOM   4811  H2  HOH   440     -17.185 -34.011  12.473
ATOM   4812  O   HOH   441     -16.796 -30.337 -25.413
ATOM   4813  H1  HOH   441     -16.706 -29.773 -24.646
ATOM   4814  H2  HOH   441     -17.521 -29.955 -25.908
ATOM   4815  O   HOH   442     -16.796 -30.337  -0.597
ATOM   4816  H1  HOH   442     -16.385 -29.991   0.195
ATOM   4817  H2  HOH   442     -17.393 -29.644  -0.880
ATOM   4818  O   HOH   443     -16.796 -30.337   2.505
ATOM   4819  H1  HOH   443     -17.726 -30.155   2.642
ATOM   4820  H2  HOH   443     -16.550 -30.897   3.241
ATOM   4821  O   HOH   444     -16.796 -30.337   5.607
ATOM   4822  H1  HOH   444     -16.596 -30.920   6.339
ATOM   4823  H2  HOH   444     -17.614 -29.908   5.859
ATOM   4824  O   HOH   445     -16.796 -30.337   8.709
ATOM   4825  H1  HOH   445     -16.464 -29.712   9.354
ATOM   4826  H2  HOH   445     -17.695 -30.054   8.542
ATOM   4827  O   HOH   446     -16.796 -30.337  11.811
ATOM   4828  H1  HOH   446     -17.452 -30.973  11.526
ATOM   4829  H2  HOH   446     -16.721 -30.478  12.755
ATOM   4830  O   HOH   447     -16.796 -27.235 -25.413
ATOM   4831  H1  HOH   447     -17.158 -26.440 -25.805
ATOM   4832  H2  HOH   447     -17.407 -27.455 -24.710
ATOM   4833  O   HOH   448     -16.796 -27.235  -0.597
ATOM   4834  H1  HOH   448     -17.215 -27.070   0.248
ATOM   4835  H2  HOH   448     -16.483 -28.137  -0.538
ATOM   4836  O   HOH   449     -16.796 -27.235   2.505
ATOM   4837  H1  HOH   449     -15.858 -27.402   2.594
ATOM   4838  H2  HOH   449     -16.984 -26.564   3.161
ATOM   4839  O   HOH   450     -16.796 -27.235   5.607
ATOM   4840  H1  HOH   450     -16.828 -28.150   5.887
ATOM   4841  H2  HOH   450     -16.762 -27.277   4.652
ATOM   4842  O   HOH   451     -16.796 -27.235   8.709
ATOM   4843  H1  HOH   451     -17.372 -26.475   8.797
ATOM   4844  H2  HOH   451     -17.011 -27.787   9.461
ATOM   4845  O   HOH   452     -16.796 -27.235  11.811
ATOM   4846  H1  HOH   452     -17.481 -27.181  12.477
ATOM   4847  H2  HOH   452     -16.144 -27.827  12.185
ATOM   4848  O   HOH   453     -16.796 -24.133  -0.597
ATOM   4849  H1  HOH   453     -16.300 -23.371  -0.299
ATOM   4850  H2  HOH   453     -17.505 -23.766  -1.124
ATOM   4851  O   HOH   454     -16.796 -24.133   2.505
ATOM   4852  H1  HOH   454     -16.594 -23.443   1.873
ATOM   4853  H2  HOH   454     -17.162 -24.842   1.977
ATOM   4854  O   HOH   455     -16.796 -24.133   5.607
ATOM   4855  H1  HOH   455     -16.587 -23.936   6.520
ATOM   4856  H2  HOH   455     -17.753 -24.147   5.579
ATOM   4857  O   HOH   456     -16.796 -24.133   8.709
ATOM   4858  H1  HOH   456     -16.824 -23.439   9.367
ATOM   4859  H2  HOH   456     -16.703 -23.671   7.877
ATOM   4860  O   HOH   457     -16.796 -21.031  -6.801
ATOM   4861  H1  HOH   457     -16.013 -21.553  -6.629
ATOM   4862  H2  HOH   457     -17.326 -21.125  -6.010
ATOM   4863  O   HOH   458     -16.796 -21.031   2.505
ATOM   4864  H1  HOH   458     -16.507 -21.770   1.971
ATOM   4865  H2  HOH   458     -16.857 -21.385   3.392
ATOM   4866  O   HOH   459     -16.796 -21.031   5.607
ATOM   4867  H1  HOH   459     -16.073 -21.278   6.183
ATOM   4868  H2  HOH   459     -17.502 -21.634   5.837
ATOM   4869  O   HOH   460     -16.796 -21.031   8.709
ATOM   4870  H1  HOH   460     -17.520 -21.577   9.014
ATOM   4871  H2  HOH   460     -16.041 -21.331   9.214
ATOM   4872  O   HOH   461     -16.796 -17.929  -0.597
ATOM   4873  H1  HOH   461     -16.045 -17.339  -0.535
ATOM   4874  H2  HOH   461     -17.549 -17.383  -0.369
ATOM   4875  O   HOH   462     -16.796 -17.929   2.505
ATOM   4876  H1  HOH   462     -17.530 -17.906   3.119
ATOM   4877  H2  HOH   462     -16.232 -17.205   2.778
ATOM   4878  O   HOH   463     -16.796 -17.929   5.607
ATOM   4879  H1  HOH   463     -17.025 -17.103   5.182
ATOM   4880  H2  HOH   463     -15.903 -17.796   5.925
ATOM   4881  O   HOH   464     -16.796 -14.827 -13.005
ATOM   4882  H1  HOH   464     -17.444 -14.260 -13.424
ATOM   4883  H2  HOH   464     -17.298 -15.333 -12.366
ATOM   4884  O   HOH   465     -16.796 -14.827  -6.801
ATOM   4885  H1  HOH   465     -17.286 -14.904  -7.619
ATOM   4886  H2  HOH   465     -15.892 -14.674  -7.076
ATOM   4887  O   HOH   466     -16.796 -14.827  -3.699
ATOM   4888  H1  HOH   466     -16.670 -14.089  -4.295
ATOM   4889  H2  HOH   466     -17.340 -14.475  -2.994
ATOM   4890  O   HOH   467     -16.796 -14.827  -0.597
ATOM   4891  H1  HOH   467     -16.191 -14.917  -1.333
ATOM   4892  H2  HOH   467     -16.322 -15.192   0.150
ATOM   4893  O   HOH   468     -16.796 -14.827   2.505
ATOM   4894  H1  HOH   468     -16.534 -15.528   3.101
ATOM   4895  H2  HOH   468     -16.116 -14.817   1.832
ATOM   4896  O   HOH   469     -16.796 -11.725  -3.699
ATOM   4897  H1  HOH   469     -16.806 -12.659  -3.491
ATOM   4898  H2  HOH   469     -17.423 -11.632  -4.416
ATOM   4899  O   HOH   470     -13.694 -48.949 -16.107
ATOM   4900  H1  HOH   470     -13.356 -49.503 -16.811
ATOM   4901  H2  HOH   470     -13.442 -48.061 -16.359
ATOM   4902  O   HOH   471     -13.694 -48.949  -6.801
ATOM   4903  H1  HOH   471     -14.326 -49.627  -6.560
ATOM   4904  H2  HOH   471     -13.964 -48.180  -6.299
ATOM   4905  O   HOH   472     -13.694 -48.949  -3.699
ATOM   4906  H1  HOH   472     -13.791 -48.370  -2.943
ATOM   4907  H2  HOH   472     -14.024 -49.795  -3.397
ATOM   4908  O   HOH   473     -13.694 -48.949  -0.597
ATOM   4909  H1  HOH   473     -13.636 -49.817  -0.197
ATOM   4910  H2  HOH   473     -13.099 -48.990  -1.345
ATOM   4911  O   HOH   474     -13.694 -48.949   2.505
ATOM   4912  H1  HOH   474     -13.705 -49.875   2.750
ATOM   4913  H2  HOH   474     -12.955 -48.870   1.903
ATOM   4914  O   HOH   475     -13.694 -45.847 -19.209
ATOM   4915  H1  HOH   475     -14.290 -45.299 -19.719
ATOM   4916  H2  HOH   475     -14.191 -46.075 -18.424
ATOM   4917  O   HOH   476     -13.694 -45.847  -6.801
ATOM   4918  H1  HOH   476     -14.552 -46.092  -7.148
ATOM   4919  H2  HOH   476     -13.780 -45.951  -5.854
ATOM   4920  O   HOH   477     -13.694 -45.847   2.505
ATOM   4921  H1  HOH   477     -12.948 -45.641   3.067
ATOM   4922  H2  HOH   477     -13.632 -45.222   1.783
ATOM   4923  O   HOH   478     -13.694 -45.847   5.607
ATOM   4924  H1  HOH   478     -14.286 -45.664   6.337
ATOM   4925  H2  HOH   478     -14.171 -45.553   4.832
ATOM   4926  O   HOH   479     -13.694 -42.745   2.505
ATOM   4927  H1  HOH   479     -13.097 -42.433   1.826
ATOM   4928  H2  HOH   479     -13.158 -42.782   3.297
ATOM   4929  O   HOH   480     -13.694 -42.745   5.607
ATOM   4930  H1  HOH   480     -13.156 -42.682   4.819
ATOM   4931  H2  HOH   480     -14.377 -42.086   5.485
ATOM   4932  O   HOH   481     -13.694 -42.745   8.709
ATOM   4933  H1  HOH   481     -12.747 -42.680   8.588
ATOM   4934  H2  HOH   481     -13.801 -43.037   9.614
ATOM   4935  O   HOH   482     -13.694 -39.643 -25.413
ATOM   4936  H1  HOH   482     -13.640 -40.270 -24.692
ATOM   4937  H2  HOH   482     -12.858 -39.731 -25.871
ATOM   4938  O   HOH   483     -13.694 -39.643   2.505
ATOM   4939  H1  HOH   483     -13.591 -40.328   3.165
ATOM   4940  H2  HOH   483     -12.805 -39.476   2.192
ATOM   4941  O   HOH   484     -13.694 -39.643   5.607
ATOM   4942  H1  HOH   484     -14.274 -38.885   5.669
ATOM   4943  H2  HOH   484     -12.894 -39.301   5.210
ATOM   4944  O   HOH   485     -13.694 -39.643   8.709
ATOM   4945  H1  HOH   485     -13.478 -40.533   8.987
ATOM   4946  H2  HOH   485     -13.431 -39.091   9.446
ATOM   4947  O   HOH   486     -13.694 -39.643  11.811
ATOM   4948  H1  HOH   486     -13.640 -40.427  11.265
ATOM   4949  H2  HOH   486     -13.436 -39.941  12.683
ATOM   4950  O   HOH   487     -13.694 -36.541 -25.413
ATOM   4951  H1  HOH   487     -13.237 -37.096 -24.782
ATOM   4952  H2  HOH   487     -14.071 -35.837 -24.886
ATOM   4953  O   HOH   488     -13.694 -36.541   2.505
ATOM   4954  H1  HOH   488     -14.172 -37.201   2.003
ATOM   4955  H2  HOH   488     -13.973 -35.706   2.130
ATOM   4956  O   HOH   489     -13.694 -36.541   5.607
ATOM   4957  H1  HOH   489     -13.879 -37.447   5.362
ATOM   4958  H2  HOH   489     -12.780 -36.407   5.358
ATOM   4959  O   HOH   490     -13.694 -36.541   8.709
ATOM   4960  H1  HOH   490     -14.348 -37.142   8.353
ATOM   4961  H2  HOH   490     -13.125 -36.339   7.967
ATOM   4962  O   HOH   491     -13.694 -36.541  11.811
ATOM   4963  H1  HOH   491     -14.304 -37.169  11.424
ATOM   4964  H2  HOH   491     -13.365 -36.036  11.068
ATOM   4965  O   HOH   492     -13.694 -33.439 -25.413
ATOM   4966  H1  HOH   492     -13.469 -33.489 -24.485
ATOM   4967  H2  HOH   492     -14.346 -34.128 -25.539
ATOM   4968  O   HOH   493     -13.694 -33.439  -3.699
ATOM   4969  H1  HOH   493     -13.460 -32.831  -2.998
ATOM   4970  H2  HOH   493     -14.644 -33.532  -3.629
ATOM   4971  O   HOH   494     -13.694 -33.439   2.505
ATOM   4972  H1  HOH   494     -13.063 -33.797   3.129
ATOM   4973  H2  HOH   494     -14.512 -33.380   2.999
ATOM   4974  O   HOH   495     -13.694 -33.439   5.607
ATOM   4975  H1  HOH   495     -13.234 -34.238   5.865
ATOM   4976  H2  HOH   495     -14.542 -33.498   6.047
ATOM   4977  O   HOH   496     -13.694 -33.439   8.709
ATOM   4978  H1  HOH   496     -13.886 -34.376   8.680
ATOM   4979  H2  HOH   496     -12.758 -33.379   8.519
ATOM   4980  O   HOH   497     -13.694 -33.439  11.811
ATOM   4981  H1  HOH   497     -14.631 -33.623  11.882
ATOM   4982  H2  HOH   497     -13.450 -33.104  12.674
ATOM   4983  O   HOH   498     -13.694 -30.337   2.505
ATOM   4984  H1  HOH   498     -14.337 -30.463   1.808
ATOM   4985  H2  HOH   498     -13.115 -29.650   2.177
ATOM   4986  O   HOH   499     -13.694 -30.337   5.607
ATOM   4987  H1  HOH   499     -14.375 -30.915   5.952
ATOM   4988  H2  HOH   499     -13.249 -30.000   6.385
ATOM   4989  O   HOH   500     -13.694 -30.337   8.709
ATOM   4990  H1  HOH   500     -14.214 -30.915   9.268
ATOM   4991  H2  HOH   500     -14.000 -30.522   7.822
ATOM   4992  O   HOH   501     -13.694 -30.337  11.811
ATOM   4993  H1  HOH   501     -12.921 -30.219  11.260
ATOM   4994  H2  HOH   501     -13.488 -29.865  12.618
ATOM   4995  O   HOH   502     -13.694 -27.235   2.505
ATOM   4996  H1  HOH   502     -12.963 -27.820   2.701
ATOM   4997  H2  HOH   502     -13.668 -26.578   3.201
ATOM   4998  O   HOH   503     -13.694 -27.235   5.607
ATOM   4999  H1  HOH   503     -12.816 -26.901   5.425
ATOM   5000  H2  HOH   503     -14.277 -26.506   5.394
ATOM   5001  O   HOH   504     -13.694 -27.235   8.709
ATOM   5002  H1  HOH   504     -12.915 -27.497   9.200
ATOM   5003  H2  HOH   504     -13.639 -26.281   8.665
ATOM   5004  O   HOH   505     -13.694 -27.235  11.811
ATOM   5005  H1  HOH   505     -12.957 -26.940  12.346
ATOM   5006  H2  HOH   505     -13.288 -27.693  11.076
ATOM   5007  O   HOH   506     -13.694 -24.133 -13.005
ATOM   5008  H1  HOH   506     -13.035 -24.217 -12.317
ATOM   5009  H2  HOH   506     -14.297 -24.859 -12.850
ATOM   5010  O   HOH   507     -13.694 -24.133   2.505
ATOM   5011  H1  HOH   507     -14.076 -24.694   3.180
ATOM   5012  H2  HOH   507     -14.209 -23.327   2.543
ATOM   5013  O   HOH   508     -13.694 -24.133   5.607
ATOM   5014  H1  HOH   508     -14.079 -23.283   5.822
ATOM   5015  H2  HOH   508     -13.967 -24.299   4.705
ATOM   5016  O   HOH   509     -13.694 -24.133   8.709
ATOM   5017  H1  HOH   509     -13.082 -24.775   9.067
ATOM   5018  H2  HOH   509     -14.161 -24.604   8.020
ATOM   5019  O   HOH   510     -13.694 -24.133  11.811
ATOM   5020  H1  HOH   510     -13.069 -23.514  11.434
ATOM   5021  H2  HOH   510     -13.188 -24.618  12.463
ATOM   5022  O   HOH   511     -13.694 -21.031  -6.801
ATOM   5023  H1  HOH   511     -13.679 -21.842  -7.309
ATOM   5024  H2  HOH   511     -13.379 -21.285  -5.934
ATOM   5025  O   HOH   512     -13.694 -21.031   2.505
ATOM   5026  H1  HOH   512     -13.153 -20.419   2.006
ATOM   5027  H2  HOH   512     -14.542 -21.019   2.061
ATOM   5028  O   HOH   513     -13.694 -21.031   5.607
ATOM   5029  H1  HOH   513     -13.678 -21.716   6.275
ATOM   5030  H2  HOH   513     -14.532 -20.588   5.738
ATOM   5031  O   HOH   514     -13.694 -21.031   8.709
ATOM   5032  H1  HOH   514     -13.186 -20.264   8.973
ATOM   5033  H2  HOH   514     -14.370 -21.113   9.382
ATOM   5034  O   HOH   515     -13.694 -21.031  11.811
ATOM   5035  H1  HOH   515     -13.845 -21.905  12.171
ATOM   5036  H2  HOH   515     -12.814 -21.073  11.438
ATOM   5037  O   HOH   516     -13.694 -17.929 -16.107
ATOM   5038  H1  HOH   516     -13.018 -18.580 -15.921
ATOM   5039  H2  HOH   516     -13.459 -17.578 -16.966
ATOM   5040  O   HOH   517     -13.694 -17.929  -0.597
ATOM   5041  H1  HOH   517     -13.344 -18.584   0.006
ATOM   5042  H2  HOH   517     -13.307 -18.151  -1.444
ATOM   5043  O   HOH   518     -13.694 -17.929   2.505
ATOM   5044  H1  HOH   518     -13.141 -17.206   2.802
ATOM   5045  H2  HOH   518     -13.477 -18.033   1.579
ATOM   5046  O   HOH   519     -13.694 -17.929   5.607
ATOM   5047  H1  HOH   519     -14.400 -17.826   6.245
ATOM   5048  H2  HOH   519     -13.154 -17.147   5.720
ATOM   5049  O   HOH   520     -13.694 -17.929   8.709
ATOM   5050  H1  HOH   520     -14.495 -17.899   8.186
ATOM   5051  H2  HOH   520     -13.699 -18.800   9.105
ATOM   5052  O   HOH   521     -13.694 -14.827  -0.597
ATOM   5053  H1  HOH   521     -13.681 -15.019  -1.534
ATOM   5054  H2  HOH   521     -13.474 -13.897  -0.539
ATOM   5055  O   HOH   522     -13.694 -14.827   2.505
ATOM   5056  H1  HOH   522     -13.565 -14.825   3.454
ATOM   5057  H2  HOH   522     -14.608 -14.567   2.386
ATOM   5058  O   HOH   523     -13.694 -14.827   5.607
ATOM   5059  H1  HOH   523     -13.511 -14.112   6.217
ATOM   5060  H2  HOH   523     -12.851 -15.264   5.490
ATOM   5061  O   HOH   524     -13.694 -11.725  -3.699
ATOM   5062  H1  HOH   524     -14.075 -10.892  -3.977
ATOM   5063  H2  HOH   524     -14.299 -12.388  -4.031
ATOM   5064  O   HOH   525     -13.694 -11.725  -0.597
ATOM   5065  H1  HOH   525     -13.658 -12.066  -1.490
ATOM   5066  H2  HOH   525     -14.211 -10.922  -0.667
ATOM   5067  O   HOH   526     -13.694 -11.725   2.505
ATOM   5068  H1  HOH   526     -14.245 -11.131   3.015
ATOM   5069  H2  HOH   526     -13.141 -11.147   1.980
ATOM   5070  O   HOH   527     -10.592 -52.051  -3.699
ATOM   5071  H1  HOH   527     -10.974 -52.798  -3.238
ATOM   5072  H2  HOH   527     -10.079 -52.442  -4.406
ATOM   5073  O   HOH   528     -10.592 -48.949 -13.005
ATOM   5074  H1  HOH   528     -10.143 -49.076 -13.841
ATOM   5075  H2  HOH   528     -11.520 -49.052 -13.214
ATOM   5076  O   HOH   529     -10.592 -48.949  -6.801
ATOM   5077  H1  HOH   529     -11.015 -49.279  -6.008
ATOM   5078  H2  HOH   529      -9.658 -48.952  -6.593
ATOM   5079  O   HOH   530     -10.592 -48.949  -3.699
ATOM   5080  H1  HOH   530     -11.521 -48.870  -3.481
ATOM   5081  H2  HOH   530     -10.146 -48.948  -2.852
ATOM   5082  O   HOH   531     -10.592 -48.949   2.505
ATOM   5083  H1  HOH   531     -11.435 -49.372   2.671
ATOM   5084  H2  HOH   531     -10.568 -48.826   1.556
ATOM   5085  O   HOH   532     -10.592 -45.847 -22.311
ATOM   5086  H1  HOH   532     -10.819 -45.190 -21.654
ATOM   5087  H2  HOH   532     -10.346 -45.339 -23.084
ATOM   5088  O   HOH   533     -10.592 -45.847   2.505
ATOM   5089  H1  HOH   533     -11.000 -46.018   3.354
ATOM   5090  H2  HOH   533     -10.928 -46.538   1.934
ATOM   5091  O   HOH   534     -10.592 -45.847   5.607
ATOM   5092  H1  HOH   534     -10.849 -45.761   6.525
ATOM   5093  H2  HOH   534      -9.825 -45.283   5.518
ATOM   5094  O   HOH   535     -10.592 -45.847   8.709
ATOM   5095  H1  HOH   535      -9.966 -46.235   9.320
ATOM   5096  H2  HOH   535     -10.598 -46.443   7.960
ATOM   5097  O   HOH   536     -10.592 -42.745   2.505
ATOM   5098  H1  HOH   536     -10.874 -43.648   2.649
ATOM   5099  H2  HOH   536     -11.385 -42.288   2.224
ATOM   5100  O   HOH   537     -10.592 -42.745   5.607
ATOM   5101  H1  HOH   537     -11.316 -43.293   5.304
ATOM   5102  H2  HOH   537      -9.806 -43.254   5.407
ATOM   5103  O   HOH   538     -10.592 -42.745   8.709
ATOM   5104  H1  HOH   538     -10.162 -43.254   8.022
ATOM   5105  H2  HOH   538     -10.232 -43.092   9.525
ATOM   5106  O   HOH   539     -10.592 -39.643   5.607
ATOM   5107  H1  HOH   539      -9.656 -39.622   5.804
ATOM   5108  H2  HOH   539     -11.005 -39.221   6.360
ATOM   5109  O   HOH   540     -10.592 -39.643   8.709
ATOM   5110  H1  HOH   540     -11.340 -39.357   9.233
ATOM   5111  H2  HOH   540     -10.209 -38.832   8.375
ATOM   5112  O   HOH   541     -10.592 -39.643  11.811
ATOM   5113  H1  HOH   541     -11.492 -39.577  12.131
ATOM   5114  H2  HOH   541     -10.679 -39.958  10.912
ATOM   5115  O   HOH   542     -10.592 -36.541  -9.903
ATOM   5116  H1  HOH   542     -10.720 -37.162 -10.620
ATOM   5117  H2  HOH   542      -9.964 -35.906 -10.246
ATOM   5118  O   HOH   543     -10.592 -36.541   5.607
ATOM   5119  H1  HOH   543     -10.202 -35.668   5.579
ATOM   5120  H2  HOH   543     -10.026 -37.038   6.198
ATOM   5121  O   HOH   544     -10.592 -36.541   8.709
ATOM   5122  H1  HOH   544     -10.026 -37.214   8.332
ATOM   5123  H2  HOH   544     -10.687 -35.890   8.014
ATOM   5124  O   HOH   545     -10.592 -36.541  11.811
ATOM   5125  H1  HOH   545     -10.785 -35.707  11.385
ATOM   5126  H2  HOH   545     -10.936 -36.442  12.699
ATOM   5127  O   HOH   546     -10.592 -33.439   2.505
ATOM   5128  H1  HOH   546      -9.892 -32.787   2.523
ATOM   5129  H2  HOH   546     -11.093 -33.275   3.304
ATOM   5130  O   HOH   547     -10.592 -33.439   5.607
ATOM   5131  H1  HOH   547     -10.663 -33.445   6.562
ATOM   5132  H2  HOH   547     -10.926 -32.581   5.347
ATOM   5133  O   HOH   548     -10.592 -33.439   8.709
ATOM   5134  H1  HOH   548     -10.786 -32.720   8.108
ATOM   5135  H2  HOH   548      -9.679 -33.302   8.962
ATOM   5136  O   HOH   549     -10.592 -33.439  11.811
ATOM   5137  H1  HOH   549     -10.220 -32.999  11.048
ATOM   5138  H2  HOH   549     -11.530 -33.258  11.760
ATOM   5139  O   HOH   550     -10.592 -33.439  14.913
ATOM   5140  H1  HOH   550     -10.662 -33.969  15.708
ATOM   5141  H2  HOH   550      -9.687 -33.556  14.625
ATOM   5142  O   HOH   551     -10.592 -30.337   2.505
ATOM   5143  H1  HOH   551     -10.839 -29.438   2.720
ATOM   5144  H2  HOH   551     -11.040 -30.872   3.160
ATOM   5145  O   HOH   552     -10.592 -30.337   5.607
ATOM   5146  H1  HOH   552      -9.861 -30.379   6.223
ATOM   5147  H2  HOH   552     -10.259 -30.750   4.811
ATOM   5148  O   HOH   553     -10.592 -30.337   8.709
ATOM   5149  H1  HOH   553     -10.024 -30.158   9.458
ATOM   5150  H2  HOH   553     -10.271 -31.167   8.357
ATOM   5151  O   HOH   554     -10.592 -30.337  11.811
ATOM   5152  H1  HOH   554     -10.626 -31.161  12.297
ATOM   5153  H2  HOH   554      -9.941 -29.811  12.276
ATOM   5154  O   HOH   555     -10.592 -30.337  14.913
ATOM   5155  H1  HOH   555     -10.354 -29.709  14.232
ATOM   5156  H2  HOH   555     -10.474 -31.193  14.503
ATOM   5157  O   HOH   556     -10.592 -27.235   2.505
ATOM   5158  H1  HOH   556      -9.833 -27.354   1.935
ATOM   5159  H2  HOH   556     -10.427 -27.814   3.249
ATOM   5160  O   HOH   557     -10.592 -27.235   5.607
ATOM   5161  H1  HOH   557     -11.152 -27.926   5.960
ATOM   5162  H2  HOH   557      -9.780 -27.682   5.369
ATOM   5163  O   HOH   558     -10.592 -27.235   8.709
ATOM   5164  H1  HOH   558     -11.340 -26.638   8.671
ATOM   5165  H2  HOH   558     -10.823 -27.865   9.392
ATOM   5166  O   HOH   559     -10.592 -27.235  11.811
ATOM   5167  H1  HOH   559     -10.220 -27.590  11.004
ATOM   5168  H2  HOH   559     -11.078 -26.460  11.531
ATOM   5169  O   HOH   560     -10.592 -27.235  14.913
ATOM   5170  H1  HOH   560      -9.770 -27.421  14.461
ATOM   5171  H2  HOH   560     -10.708 -27.972  15.513
ATOM   5172  O   HOH   561     -10.592 -24.133 -22.311
ATOM   5173  H1  HOH   561     -10.404 -23.238 -22.595
ATOM   5174  H2  HOH   561     -11.066 -24.029 -21.487
ATOM   5175  O   HOH   562     -10.592 -24.133 -19.209
ATOM   5176  H1  HOH   562     -10.083 -24.583 -18.536
ATOM   5177  H2  HOH   562     -11.198 -23.576 -18.720
ATOM   5178  O   HOH   563     -10.592 -24.133  -0.597
ATOM   5179  H1  HOH   563     -10.619 -24.747  -1.330
ATOM   5180  H2  HOH   563     -11.480 -24.147  -0.240
ATOM   5181  O   HOH   564     -10.592 -24.133   5.607
ATOM   5182  H1  HOH   564     -11.411 -24.445   5.991
ATOM   5183  H2  HOH   564     -10.132 -23.713   6.333
ATOM   5184  O   HOH   565     -10.592 -24.133   8.709
ATOM   5185  H1  HOH   565     -10.415 -23.747   7.852
ATOM   5186  H2  HOH   565     -11.320 -24.735   8.556
ATOM   5187  O   HOH   566     -10.592 -24.133  11.811
ATOM   5188  H1  HOH   566     -10.806 -23.884  12.710
ATOM   5189  H2  HOH   566     -11.308 -24.710  11.546
ATOM   5190  O   HOH   567     -10.592 -21.031  -0.597
ATOM   5191  H1  HOH   567     -10.860 -20.171  -0.921
ATOM   5192  H2  HOH   567      -9.877 -20.846   0.012
ATOM   5193  O   HOH   568     -10.592 -21.031   2.505
ATOM   5194  H1  HOH   568     -10.003 -21.081   3.258
ATOM   5195  H2  HOH   568     -10.457 -20.151   2.154
ATOM   5196  O   HOH   569     -10.592 -21.031   5.607
ATOM   5197  H1  HOH   569     -11.076 -21.763   5.989
ATOM   5198  H2  HOH   569     -10.162 -20.612   6.353
ATOM   5199  O   HOH   570     -10.592 -21.031   8.709
ATOM   5200  H1  HOH   570     -11.265 -21.694   8.861
ATOM   5201  H2  HOH   570      -9.980 -21.140   9.437
ATOM   5202  O   HOH   571     -10.592 -21.031  11.811
ATOM   5203  H1  HOH   571     -11.376 -20.623  12.178
ATOM   5204  H2  HOH   571     -10.894 -21.876  11.480
ATOM   5205  O   HOH   572     -10.592 -17.929  -0.597
ATOM   5206  H1  HOH   572     -10.840 -17.287   0.068
ATOM   5207  H2  HOH   572     -10.617 -18.769  -0.140
ATOM   5208  O   HOH   573     -10.592 -17.929   2.505
ATOM   5209  H1  HOH   573     -11.160 -18.528   2.989
ATOM   5210  H2  HOH   573     -11.187 -17.269   2.150
ATOM   5211  O   HOH   574     -10.592 -17.929   5.607
ATOM   5212  H1  HOH   574     -10.282 -18.833   5.644
ATOM   5213  H2  HOH   574     -10.973 -17.841   4.734
ATOM   5214  O   HOH   575     -10.592 -17.929   8.709
ATOM   5215  H1  HOH   575     -10.496 -18.836   8.420
ATOM   5216  H2  HOH   575      -9.710 -17.563   8.649
ATOM   5217  O   HOH   576     -10.592 -14.827  -0.597
ATOM   5218  H1  HOH   576     -11.092 -15.334  -1.236
ATOM   5219  H2  HOH   576     -10.702 -13.917  -0.873
ATOM   5220  O   HOH   577     -10.592 -14.827   2.505
ATOM   5221  H1  HOH   577     -11.110 -14.062   2.254
ATOM   5222  H2  HOH   577     -10.519 -15.342   1.702
ATOM   5223  O   HOH   578     -10.592 -14.827   5.607
ATOM   5224  H1  HOH   578     -10.492 -14.489   6.497
ATOM   5225  H2  HOH   578     -11.514 -15.077   5.549
ATOM   5226  O   HOH   579     -10.592 -14.827   8.709
ATOM   5227  H1  HOH   579      -9.741 -14.676   9.120
ATOM   5228  H2  HOH   579     -10.384 -15.074   7.809
ATOM   5229  O   HOH   580     -10.592 -11.725  -6.801
ATOM   5230  H1  HOH   580      -9.636 -11.761  -6.809
ATOM   5231  H2  HOH   580     -10.859 -12.522  -6.344
ATOM   5232  O   HOH   581     -10.592 -11.725  -0.597
ATOM   5233  H1  HOH   581      -9.822 -11.756  -1.165
ATOM   5234  H2  HOH   581     -11.305 -11.452  -1.174
ATOM   5235  O   HOH   582     -10.592 -11.725   2.505
ATOM   5236  H1  HOH   582     -10.810 -12.655   2.446
ATOM   5237  H2  HOH   582     -11.416 -11.275   2.317
ATOM   5238  O   HOH   583     -10.592  -8.623  -6.801
ATOM   5239  H1  HOH   583     -11.303  -8.003  -6.635
ATOM   5240  H2  HOH   583     -10.003  -8.517  -6.055
ATOM   5241  O   HOH   584     -10.592  -8.623  -3.699
ATOM   5242  H1  HOH   584     -10.167  -8.753  -2.852
ATOM   5243  H2  HOH   584     -10.424  -9.433  -4.179
ATOM   5244  O   HOH   585      -7.490 -52.051 -13.005
ATOM   5245  H1  HOH   585      -7.576 -52.917 -12.607
ATOM   5246  H2  HOH   585      -8.265 -51.574 -12.710
ATOM   5247  O   HOH   586      -7.490 -52.051  -3.699
ATOM   5248  H1  HOH   586      -6.985 -52.460  -4.402
ATOM   5249  H2  HOH   586      -8.404 -52.196  -3.944
ATOM   5250  O   HOH   587      -7.490 -52.051  -0.597
ATOM   5251  H1  HOH   587      -7.718 -52.681   0.087
ATOM   5252  H2  HOH   587      -8.104 -52.237  -1.307
ATOM   5253  O   HOH   588      -7.490 -48.949  -0.597
ATOM   5254  H1  HOH   588      -8.202 -49.446  -1.001
ATOM   5255  H2  HOH   588      -6.804 -49.598  -0.440
ATOM   5256  O   HOH   589      -7.490 -48.949   2.505
ATOM   5257  H1  HOH   589      -8.103 -48.218   2.440
ATOM   5258  H2  HOH   589      -7.484 -49.335   1.630
ATOM   5259  O   HOH   590      -7.490 -48.949   5.607
ATOM   5260  H1  HOH   590      -8.238 -48.362   5.712
ATOM   5261  H2  HOH   590      -7.878 -49.795   5.382
ATOM   5262  O   HOH   591      -7.490 -45.847   8.709
ATOM   5263  H1  HOH   591      -7.785 -46.538   8.116
ATOM   5264  H2  HOH   591      -6.642 -46.153   9.031
ATOM   5265  O   HOH   592      -7.490 -42.745 -25.413
ATOM   5266  H1  HOH   592      -8.215 -42.479 -25.978
ATOM   5267  H2  HOH   592      -7.210 -41.936 -24.986
ATOM   5268  O   HOH   593      -7.490 -42.745   8.709
ATOM   5269  H1  HOH   593      -7.610 -41.986   8.139
ATOM   5270  H2  HOH   593      -6.603 -43.050   8.520
ATOM   5271  O   HOH   594      -7.490 -42.745  11.811
ATOM   5272  H1  HOH   594      -8.290 -43.270  11.774
ATOM   5273  H2  HOH   594      -7.480 -42.386  12.699
ATOM   5274  O   HOH   595      -7.490 -39.643   2.505
ATOM   5275  H1  HOH   595      -6.665 -39.473   2.050
ATOM   5276  H2  HOH   595      -7.902 -40.346   2.002
ATOM   5277  O   HOH   596      -7.490 -39.643   5.607
ATOM   5278  H1  HOH   596      -7.565 -39.127   4.805
ATOM   5279  H2  HOH   596      -7.326 -40.536   5.304
ATOM   5280  O   HOH   597      -7.490 -39.643   8.709
ATOM   5281  H1  HOH   597      -7.135 -40.518   8.553
ATOM   5282  H2  HOH   597      -6.851 -39.051   8.314
ATOM   5283  O   HOH   598      -7.490 -39.643  11.811
ATOM   5284  H1  HOH   598      -8.094 -39.008  11.428
ATOM   5285  H2  HOH   598      -7.925 -39.935  12.612
ATOM   5286  O   HOH   599      -7.490 -36.541  -6.801
ATOM   5287  H1  HOH   599      -7.329 -35.851  -6.158
ATOM   5288  H2  HOH   599      -6.619 -36.790  -7.108
ATOM   5289  O   HOH   600      -7.490 -36.541   2.505
ATOM   5290  H1  HOH   600      -7.886 -36.809   3.334
ATOM   5291  H2  HOH   600      -7.730 -37.234   1.890
ATOM   5292  O   HOH   601      -7.490 -36.541   5.607
ATOM   5293  H1  HOH   601      -6.942 -35.770   5.751
ATOM   5294  H2  HOH   601      -8.380 -36.239   5.787
ATOM   5295  O   HOH   602      -7.490 -36.541   8.709
ATOM   5296  H1  HOH   602      -7.398 -37.365   9.187
ATOM   5297  H2  HOH   602      -7.816 -36.799   7.847
ATOM   5298  O   HOH   603      -7.490 -36.541  11.811
ATOM   5299  H1  HOH   603      -7.884 -37.334  11.448
ATOM   5300  H2  HOH   603      -6.923 -36.856  12.515
ATOM   5301  O   HOH   604      -7.490 -36.541  14.913
ATOM   5302  H1  HOH   604      -8.167 -35.896  15.118
ATOM   5303  H2  HOH   604      -7.434 -37.087  15.697
ATOM   5304  O   HOH   605      -7.490 -33.439   2.505
ATOM   5305  H1  HOH   605      -6.885 -33.003   3.105
ATOM   5306  H2  HOH   605      -7.928 -32.724   2.044
ATOM   5307  O   HOH   606      -7.490 -33.439   5.607
ATOM   5308  H1  HOH   606      -7.218 -32.863   6.321
ATOM   5309  H2  HOH   606      -6.861 -34.160   5.627
ATOM   5310  O   HOH   607      -7.490 -33.439   8.709
ATOM   5311  H1  HOH   607      -7.680 -33.797   9.577
ATOM   5312  H2  HOH   607      -7.379 -32.500   8.856
ATOM   5313  O   HOH   608      -7.490 -33.439  11.811
ATOM   5314  H1  HOH   608      -7.102 -34.127  12.352
ATOM   5315  H2  HOH   608      -8.377 -33.749  11.628
ATOM   5316  O   HOH   609      -7.490 -33.439  14.913
ATOM   5317  H1  HOH   609      -7.700 -34.109  15.564
ATOM   5318  H2  HOH   609      -6.568 -33.587  14.705
ATOM   5319  O   HOH   610      -7.490 -30.337 -28.515
ATOM   5320  H1  HOH   610      -8.296 -30.267 -28.004
ATOM   5321  H2  HOH   610      -6.789 -30.266 -27.868
ATOM   5322  O   HOH   611      -7.490 -30.337   2.505
ATOM   5323  H1  HOH   611      -8.103 -29.659   2.789
ATOM   5324  H2  HOH   611      -6.626 -29.938   2.611
ATOM   5325  O   HOH   612      -7.490 -30.337   5.607
ATOM   5326  H1  HOH   612      -7.345 -29.393   5.549
ATOM   5327  H2  HOH   612      -7.024 -30.603   6.399
ATOM   5328  O   HOH   613      -7.490 -30.337   8.709
ATOM   5329  H1  HOH   613      -7.997 -31.131   8.540
ATOM   5330  H2  HOH   613      -6.578 -30.624   8.679
ATOM   5331  O   HOH   614      -7.490 -30.337  11.811
ATOM   5332  H1  HOH   614      -7.975 -29.528  11.649
ATOM   5333  H2  HOH   614      -7.794 -30.631  12.670
ATOM   5334  O   HOH   615      -7.490 -30.337  14.913
ATOM   5335  H1  HOH   615      -7.209 -30.424  14.003
ATOM   5336  H2  HOH   615      -6.725 -29.986  15.368
ATOM   5337  O   HOH   616      -7.490 -27.235 -28.515
ATOM   5338  H1  HOH   616      -7.999 -28.028 -28.684
ATOM   5339  H2  HOH   616      -6.862 -27.492 -27.841
ATOM   5340  O   HOH   617      -7.490 -27.235   2.505
ATOM   5341  H1  HOH   617      -8.089 -27.619   1.865
ATOM   5342  H2  HOH   617      -7.397 -26.323   2.230
ATOM   5343  O   HOH   618      -7.490 -27.235   5.607
ATOM   5344  H1  HOH   618      -7.878 -26.714   4.905
ATOM   5345  H2  HOH   618      -7.857 -28.111   5.486
ATOM   5346  O   HOH   619      -7.490 -27.235   8.709
ATOM   5347  H1  HOH   619      -6.793 -27.316   8.059
ATOM   5348  H2  HOH   619      -7.128 -26.653   9.377
ATOM   5349  O   HOH   620      -7.490 -27.235  11.811
ATOM   5350  H1  HOH   620      -8.066 -27.568  12.499
ATOM   5351  H2  HOH   620      -6.808 -27.900  11.726
ATOM   5352  O   HOH   621      -7.490 -27.235  14.913
ATOM   5353  H1  HOH   621      -7.191 -26.665  15.622
ATOM   5354  H2  HOH   621      -7.665 -28.074  15.338
ATOM   5355  O   HOH   622      -7.490 -24.133   5.607
ATOM   5356  H1  HOH   622      -6.987 -23.376   5.907
ATOM   5357  H2  HOH   622      -6.883 -24.619   5.049
ATOM   5358  O   HOH   623      -7.490 -24.133   8.709
ATOM   5359  H1  HOH   623      -8.115 -23.625   9.227
ATOM   5360  H2  HOH   623      -7.541 -23.755   7.832
ATOM   5361  O   HOH   624      -7.490 -24.133  11.811
ATOM   5362  H1  HOH   624      -7.968 -24.316  12.620
ATOM   5363  H2  HOH   624      -8.062 -24.458  11.116
ATOM   5364  O   HOH   625      -7.490 -24.133  14.913
ATOM   5365  H1  HOH   625      -8.205 -23.672  14.475
ATOM   5366  H2  HOH   625      -7.621 -23.948  15.843
ATOM   5367  O   HOH   626      -7.490 -21.031   2.505
ATOM   5368  H1  HOH   626      -8.083 -21.661   2.914
ATOM   5369  H2  HOH   626      -6.625 -21.435   2.574
ATOM   5370  O   HOH   627      -7.490 -21.031   5.607
ATOM   5371  H1  HOH   627      -7.286 -21.961   5.700
ATOM   5372  H2  HOH   627      -7.591 -20.716   6.505
ATOM   5373  O   HOH   628      -7.490 -21.031   8.709
ATOM   5374  H1  HOH   628      -7.215 -21.846   9.127
ATOM   5375  H2  HOH   628      -8.262 -20.757   9.204
ATOM   5376  O   HOH   629      -7.490 -21.031  11.811
ATOM   5377  H1  HOH   629      -6.813 -21.392  12.383
ATOM   5378  H2  HOH   629      -8.314 -21.314  12.207
ATOM   5379  O   HOH   630      -7.490 -17.929   2.505
ATOM   5380  H1  HOH   630      -8.128 -18.163   1.831
ATOM   5381  H2  HOH   630      -6.699 -18.412   2.266
ATOM   5382  O   HOH   631      -7.490 -17.929   5.607
ATOM   5383  H1  HOH   631      -7.287 -18.586   4.942
ATOM   5384  H2  HOH   631      -8.160 -17.377   5.203
ATOM   5385  O   HOH   632      -7.490 -17.929   8.709
ATOM   5386  H1  HOH   632      -6.691 -18.173   8.243
ATOM   5387  H2  HOH   632      -8.188 -18.042   8.064
ATOM   5388  O   HOH   633      -7.490 -17.929  11.811
ATOM   5389  H1  HOH   633      -6.850 -17.642  12.462
ATOM   5390  H2  HOH   633      -8.337 -17.817  12.243
ATOM   5391  O   HOH   634      -7.490 -14.827  -3.699
ATOM   5392  H1  HOH   634      -6.836 -14.556  -3.055
ATOM   5393  H2  HOH   634      -8.119 -15.346  -3.198
ATOM   5394  O   HOH   635      -7.490 -14.827  -0.597
ATOM   5395  H1  HOH   635      -8.069 -14.819  -1.359
ATOM   5396  H2  HOH   635      -7.742 -14.051  -0.096
ATOM   5397  O   HOH   636      -7.490 -14.827   2.505
ATOM   5398  H1  HOH   636      -7.404 -14.112   1.875
ATOM   5399  H2  HOH   636      -8.060 -14.476   3.190
ATOM   5400  O   HOH   637      -7.490 -14.827   5.607
ATOM   5401  H1  HOH   637      -7.048 -15.511   6.109
ATOM   5402  H2  HOH   637      -8.063 -15.302   5.005
ATOM   5403  O   HOH   638      -7.490 -14.827   8.709
ATOM   5404  H1  HOH   638      -7.738 -15.183   9.562
ATOM   5405  H2  HOH   638      -8.022 -14.037   8.616
ATOM   5406  O   HOH   639      -7.490 -11.725  -6.801
ATOM   5407  H1  HOH   639      -8.105 -11.508  -7.501
ATOM   5408  H2  HOH   639      -8.045 -11.921  -6.046
ATOM   5409  O   HOH   640      -7.490 -11.725  -3.699
ATOM   5410  H1  HOH   640      -8.259 -12.201  -3.386
ATOM   5411  H2  HOH   640      -7.214 -12.202  -4.481
ATOM   5412  O   HOH   641      -7.490 -11.725  -0.597
ATOM   5413  H1  HOH   641      -6.552 -11.560  -0.504
ATOM   5414  H2  HOH   641      -7.607 -11.926  -1.525
ATOM   5415  O   HOH   642      -7.490 -11.725   2.505
ATOM   5416  H1  HOH   642      -7.166 -10.883   2.185
ATOM   5417  H2  HOH   642      -6.785 -12.058   3.060
ATOM   5418  O   HOH   643      -7.490 -11.725   5.607
ATOM   5419  H1  HOH   643      -6.984 -11.503   4.826
ATOM   5420  H2  HOH   643      -7.296 -12.648   5.765
ATOM   5421  O   HOH   644      -7.490  -8.623  -6.801
ATOM   5422  H1  HOH   644      -8.007  -9.152  -7.408
ATOM   5423  H2  HOH   644      -6.956  -9.257  -6.324
ATOM   5424  O   HOH   645      -7.490  -8.623  -3.699
ATOM   5425  H1  HOH   645      -8.008  -8.076  -4.289
ATOM   5426  H2  HOH   645      -7.100  -9.286  -4.267
ATOM   5427  O   HOH   646      -7.490  -8.623  -0.597
ATOM   5428  H1  HOH   646      -7.950  -9.125  -1.269
ATOM   5429  H2  HOH   646      -7.916  -8.875   0.222
ATOM   5430  O   HOH   647      -4.388 -52.051 -13.005
ATOM   5431  H1  HOH   647      -4.600 -51.847 -13.916
ATOM   5432  H2  HOH   647      -3.689 -52.703 -13.062
ATOM   5433  O   HOH   648      -4.388 -52.051  -6.801
ATOM   5434  H1  HOH   648      -5.067 -51.949  -7.468
ATOM   5435  H2  HOH   648      -3.574 -51.822  -7.250
ATOM   5436  O   HOH   649      -4.388 -52.051  -3.699
ATOM   5437  H1  HOH   649      -3.852 -52.632  -4.239
ATOM   5438  H2  HOH   649      -4.604 -51.319  -4.276
ATOM   5439  O   HOH   650      -4.388 -52.051  -0.597
ATOM   5440  H1  HOH   650      -3.995 -51.748   0.222
ATOM   5441  H2  HOH   650      -3.789 -52.726  -0.915
ATOM   5442  O   HOH   651      -4.388 -48.949  -6.801
ATOM   5443  H1  HOH   651      -4.997 -48.522  -7.403
ATOM   5444  H2  HOH   651      -4.822 -48.904  -5.949
ATOM   5445  O   HOH   652      -4.388 -48.949  -3.699
ATOM   5446  H1  HOH   652      -4.083 -49.622  -4.308
ATOM   5447  H2  HOH   652      -4.188 -48.122  -4.136
ATOM   5448  O   HOH   653      -4.388 -48.949  -0.597
ATOM   5449  H1  HOH   653      -3.709 -48.319  -0.836
ATOM   5450  H2  HOH   653      -5.210 -48.508  -0.808
ATOM   5451  O   HOH   654      -4.388 -48.949   2.505
ATOM   5452  H1  HOH   654      -5.067 -48.345   2.804
ATOM   5453  H2  HOH   654      -3.625 -48.394   2.348
ATOM   5454  O   HOH   655      -4.388 -48.949   5.607
ATOM   5455  H1  HOH   655      -3.466 -49.203   5.570
ATOM   5456  H2  HOH   655      -4.479 -48.275   4.934
ATOM   5457  O   HOH   656      -4.388 -45.847  -3.699
ATOM   5458  H1  HOH   656      -4.942 -45.252  -4.203
ATOM   5459  H2  HOH   656      -4.955 -46.593  -3.501
ATOM   5460  O   HOH   657      -4.388 -45.847   2.505
ATOM   5461  H1  HOH   657      -3.621 -45.287   2.389
ATOM   5462  H2  HOH   657      -4.061 -46.735   2.362
ATOM   5463  O   HOH   658      -4.388 -45.847   5.607
ATOM   5464  H1  HOH   658      -4.196 -46.271   6.444
ATOM   5465  H2  HOH   658      -4.958 -45.113   5.835
ATOM   5466  O   HOH   659      -4.388 -45.847   8.709
ATOM   5467  H1  HOH   659      -4.975 -45.092   8.688
ATOM   5468  H2  HOH   659      -3.910 -45.757   9.533
ATOM   5469  O   HOH   660      -4.388 -42.745  -3.699
ATOM   5470  H1  HOH   660      -4.927 -42.984  -2.945
ATOM   5471  H2  HOH   660      -4.521 -43.458  -4.324
ATOM   5472  O   HOH   661      -4.388 -42.745  -0.597
ATOM   5473  H1  HOH   661      -4.719 -43.446  -1.158
ATOM   5474  H2  HOH   661      -5.095 -42.584   0.027
ATOM   5475  O   HOH   662      -4.388 -42.745   2.505
ATOM   5476  H1  HOH   662      -4.328 -43.627   2.139
ATOM   5477  H2  HOH   662      -3.780 -42.226   1.980
ATOM   5478  O   HOH   663      -4.388 -42.745   5.607
ATOM   5479  H1  HOH   663      -3.676 -43.157   5.118
ATOM   5480  H2  HOH   663      -5.177 -42.964   5.112
ATOM   5481  O   HOH   664      -4.388 -42.745   8.709
ATOM   5482  H1  HOH   664      -4.998 -42.479   9.397
ATOM   5483  H2  HOH   664      -4.017 -41.924   8.387
ATOM   5484  O   HOH   665      -4.388 -42.745  11.811
ATOM   5485  H1  HOH   665      -4.107 -41.893  11.480
ATOM   5486  H2  HOH   665      -4.379 -43.316  11.043
ATOM   5487  O   HOH   666      -4.388 -39.643  -0.597
ATOM   5488  H1  HOH   666      -4.424 -39.153   0.224
ATOM   5489  H2  HOH   666      -3.904 -40.439  -0.379
ATOM   5490  O   HOH   667      -4.388 -39.643   2.505
ATOM   5491  H1  HOH   667      -4.049 -39.889   3.366
ATOM   5492  H2  HOH   667      -5.248 -40.061   2.458
ATOM   5493  O   HOH   668      -4.388 -39.643   5.607
ATOM   5494  H1  HOH   668      -4.498 -38.699   5.720
ATOM   5495  H2  HOH   668      -3.725 -39.886   6.253
ATOM   5496  O   HOH   669      -4.388 -39.643   8.709
ATOM   5497  H1  HOH   669      -4.742 -39.131   9.436
ATOM   5498  H2  HOH   669      -5.152 -39.865   8.178
ATOM   5499  O   HOH   670      -4.388 -39.643  11.811
ATOM   5500  H1  HOH   670      -3.566 -39.208  11.586
ATOM   5501  H2  HOH   670      -4.722 -39.152  12.562
ATOM   5502  O   HOH   671      -4.388 -36.541   2.505
ATOM   5503  H1  HOH   671      -4.407 -35.824   1.872
ATOM   5504  H2  HOH   671      -3.508 -36.508   2.879
ATOM   5505  O   HOH   672      -4.388 -36.541   5.607
ATOM   5506  H1  HOH   672      -3.598 -36.298   5.125
ATOM   5507  H2  HOH   672      -5.104 -36.383   4.992
ATOM   5508  O   HOH   673      -4.388 -36.541   8.709
ATOM   5509  H1  HOH   673      -4.617 -36.914   9.561
ATOM   5510  H2  HOH   673      -5.095 -36.820   8.128
ATOM   5511  O   HOH   674      -4.388 -36.541  11.811
ATOM   5512  H1  HOH   674      -4.984 -37.035  12.374
ATOM   5513  H2  HOH   674      -3.583 -36.465  12.323
ATOM   5514  O   HOH   675      -4.388 -36.541  14.913
ATOM   5515  H1  HOH   675      -4.800 -36.420  14.058
ATOM   5516  H2  HOH   675      -4.424 -37.485  15.066
ATOM   5517  O   HOH   676      -4.388 -33.439   2.505
ATOM   5518  H1  HOH   676      -3.593 -33.283   1.996
ATOM   5519  H2  HOH   676      -4.985 -32.740   2.238
ATOM   5520  O   HOH   677      -4.388 -33.439   5.607
ATOM   5521  H1  HOH   677      -4.644 -34.247   5.162
ATOM   5522  H2  HOH   677      -4.249 -33.701   6.517
ATOM   5523  O   HOH   678      -4.388 -33.439   8.709
ATOM   5524  H1  HOH   678      -3.857 -33.716   7.963
ATOM   5525  H2  HOH   678      -4.055 -33.953   9.445
ATOM   5526  O   HOH   679      -4.388 -33.439  11.811
ATOM   5527  H1  HOH   679      -3.826 -33.093  12.504
ATOM   5528  H2  HOH   679      -4.887 -32.681  11.506
ATOM   5529  O   HOH   680      -4.388 -33.439  14.913
ATOM   5530  H1  HOH   680      -4.068 -34.245  14.510
ATOM   5531  H2  HOH   680      -4.447 -33.645  15.846
ATOM   5532  O   HOH   681      -4.388 -30.337   5.607
ATOM   5533  H1  HOH   681      -3.503 -30.617   5.842
ATOM   5534  H2  HOH   681      -4.272 -29.821   4.809
ATOM   5535  O   HOH   682      -4.388 -30.337   8.709
ATOM   5536  H1  HOH   682      -4.594 -29.431   8.938
ATOM   5537  H2  HOH   682      -5.224 -30.797   8.777
ATOM   5538  O   HOH   683      -4.388 -30.337  11.811
ATOM   5539  H1  HOH   683      -3.570 -30.025  12.197
ATOM   5540  H2  HOH   683      -4.321 -30.105  10.885
ATOM   5541  O   HOH   684      -4.388 -30.337  14.913
ATOM   5542  H1  HOH   684      -4.784 -30.635  15.732
ATOM   5543  H2  HOH   684      -5.043 -29.756  14.527
ATOM   5544  O   HOH   685      -4.388 -27.235 -25.413
ATOM   5545  H1  HOH   685      -3.623 -26.865 -24.973
ATOM   5546  H2  HOH   685      -5.003 -26.505 -25.482
ATOM   5547  O   HOH   686      -4.388 -27.235   2.505
ATOM   5548  H1  HOH   686      -3.674 -26.748   2.094
ATOM   5549  H2  HOH   686      -3.963 -27.995   2.902
ATOM   5550  O   HOH   687      -4.388 -27.235   5.607
ATOM   5551  H1  HOH   687      -4.770 -27.875   6.208
ATOM   5552  H2  HOH   687      -3.488 -27.534   5.481
ATOM   5553  O   HOH   688      -4.388 -27.235   8.709
ATOM   5554  H1  HOH   688      -4.517 -27.482   9.625
ATOM   5555  H2  HOH   688      -4.537 -28.043   8.219
ATOM   5556  O   HOH   689      -4.388 -27.235  11.811
ATOM   5557  H1  HOH   689      -3.480 -27.362  11.538
ATOM   5558  H2  HOH   689      -4.752 -26.634  11.162
ATOM   5559  O   HOH   690      -4.388 -27.235  14.913
ATOM   5560  H1  HOH   690      -4.887 -27.300  15.728
ATOM   5561  H2  HOH   690      -3.905 -26.413  14.994
ATOM   5562  O   HOH   691      -4.388 -24.133 -28.515
ATOM   5563  H1  HOH   691      -4.060 -24.627 -29.267
ATOM   5564  H2  HOH   691      -4.825 -23.374 -28.900
ATOM   5565  O   HOH   692      -4.388 -24.133 -25.413
ATOM   5566  H1  HOH   692      -5.083 -24.778 -25.544
ATOM   5567  H2  HOH   692      -4.586 -23.735 -24.566
ATOM   5568  O   HOH   693      -4.388 -24.133   2.505
ATOM   5569  H1  HOH   693      -3.960 -24.692   1.857
ATOM   5570  H2  HOH   693      -4.541 -23.307   2.046
ATOM   5571  O   HOH   694      -4.388 -24.133   5.607
ATOM   5572  H1  HOH   694      -3.951 -24.875   5.190
ATOM   5573  H2  HOH   694      -3.702 -23.710   6.123
ATOM   5574  O   HOH   695      -4.388 -24.133   8.709
ATOM   5575  H1  HOH   695      -4.946 -24.539   8.046
ATOM   5576  H2  HOH   695      -3.654 -24.739   8.810
ATOM   5577  O   HOH   696      -4.388 -24.133  11.811
ATOM   5578  H1  HOH   696      -5.266 -23.822  12.032
ATOM   5579  H2  HOH   696      -4.511 -24.657  11.020
ATOM   5580  O   HOH   697      -4.388 -24.133  14.913
ATOM   5581  H1  HOH   697      -3.467 -23.916  15.058
ATOM   5582  H2  HOH   697      -4.695 -24.453  15.762
ATOM   5583  O   HOH   698      -4.388 -21.031 -25.413
ATOM   5584  H1  HOH   698      -3.702 -20.537 -25.862
ATOM   5585  H2  HOH   698      -5.074 -21.140 -26.072
ATOM   5586  O   HOH   699      -4.388 -21.031  -0.597
ATOM   5587  H1  HOH   699      -3.877 -20.227  -0.692
ATOM   5588  H2  HOH   699      -3.734 -21.720  -0.481
ATOM   5589  O   HOH   700      -4.388 -21.031   2.505
ATOM   5590  H1  HOH   700      -4.199 -21.950   2.690
ATOM   5591  H2  HOH   700      -3.631 -20.556   2.848
ATOM   5592  O   HOH   701      -4.388 -21.031   5.607
ATOM   5593  H1  HOH   701      -4.386 -21.986   5.550
ATOM   5594  H2  HOH   701      -3.930 -20.742   4.818
ATOM   5595  O   HOH   702      -4.388 -21.031   8.709
ATOM   5596  H1  HOH   702      -5.045 -20.596   8.166
ATOM   5597  H2  HOH   702      -4.805 -21.848   8.981
ATOM   5598  O   HOH   703      -4.388 -21.031  11.811
ATOM   5599  H1  HOH   703      -3.904 -21.652  11.268
ATOM   5600  H2  HOH   703      -3.864 -20.951  12.608
ATOM   5601  O   HOH   704      -4.388 -17.929   2.505
ATOM   5602  H1  HOH   704      -4.925 -18.078   3.283
ATOM   5603  H2  HOH   704      -4.976 -17.496   1.887
ATOM   5604  O   HOH   705      -4.388 -17.929   5.607
ATOM   5605  H1  HOH   705      -4.099 -18.534   4.925
ATOM   5606  H2  HOH   705      -3.705 -17.977   6.276
ATOM   5607  O   HOH   706      -4.388 -17.929   8.709
ATOM   5608  H1  HOH   706      -4.564 -18.447   9.495
ATOM   5609  H2  HOH   706      -4.609 -18.511   7.983
ATOM   5610  O   HOH   707      -4.388 -17.929  11.811
ATOM   5611  H1  HOH   707      -3.529 -17.971  11.392
ATOM   5612  H2  HOH   707      -4.994 -18.253  11.146
ATOM   5613  O   HOH   708      -4.388 -14.827 -19.209
ATOM   5614  H1  HOH   708      -4.592 -13.937 -19.498
ATOM   5615  H2  HOH   708      -4.044 -14.718 -18.323
ATOM   5616  O   HOH   709      -4.388 -14.827  -3.699
ATOM   5617  H1  HOH   709      -3.768 -15.162  -3.052
ATOM   5618  H2  HOH   709      -5.229 -15.205  -3.443
ATOM   5619  O   HOH   710      -4.388 -14.827  -0.597
ATOM   5620  H1  HOH   710      -4.069 -13.984  -0.921
ATOM   5621  H2  HOH   710      -5.233 -14.945  -1.029
ATOM   5622  O   HOH   711      -4.388 -14.827   2.505
ATOM   5623  H1  HOH   711      -3.698 -14.706   3.158
ATOM   5624  H2  HOH   711      -5.079 -15.297   2.971
ATOM   5625  O   HOH   712      -4.388 -14.827   5.607
ATOM   5626  H1  HOH   712      -4.274 -13.899   5.813
ATOM   5627  H2  HOH   712      -3.978 -14.934   4.749
ATOM   5628  O   HOH   713      -4.388 -14.827   8.709
ATOM   5629  H1  HOH   713      -4.664 -15.488   8.075
ATOM   5630  H2  HOH   713      -4.365 -15.291   9.546
ATOM   5631  O   HOH   714      -4.388 -11.725 -19.209
ATOM   5632  H1  HOH   714      -3.764 -11.684 -19.934
ATOM   5633  H2  HOH   714      -5.239 -11.842 -19.631
ATOM   5634  O   HOH   715      -4.388 -11.725  -3.699
ATOM   5635  H1  HOH   715      -4.216 -11.224  -2.901
ATOM   5636  H2  HOH   715      -3.731 -11.415  -4.323
ATOM   5637  O   HOH   716      -4.388 -11.725  -0.597
ATOM   5638  H1  HOH   716      -5.316 -11.895  -0.756
ATOM   5639  H2  HOH   716      -4.361 -11.346   0.282
ATOM   5640  O   HOH   717      -4.388 -11.725   2.505
ATOM   5641  H1  HOH   717      -3.575 -11.610   2.013
ATOM   5642  H2  HOH   717      -4.321 -12.603   2.878
ATOM   5643  O   HOH   718      -4.388 -11.725   5.607
ATOM   5644  H1  HOH   718      -4.819 -11.149   4.976
ATOM   5645  H2  HOH   718      -3.462 -11.691   5.369
ATOM   5646  O   HOH   719      -4.388  -8.623  -6.801
ATOM   5647  H1  HOH   719      -4.979  -9.312  -7.103
ATOM   5648  H2  HOH   719      -4.951  -8.017  -6.319
ATOM   5649  O   HOH   720      -4.388  -8.623  -3.699
ATOM   5650  H1  HOH   720      -4.913  -8.909  -2.952
ATOM   5651  H2  HOH   720      -4.998  -8.126  -4.245
ATOM   5652  O   HOH   721      -4.388  -8.623  -0.597
ATOM   5653  H1  HOH   721      -4.580  -8.025  -1.319
ATOM   5654  H2  HOH   721      -4.810  -8.223   0.164
ATOM   5655  O   HOH   722      -1.286 -52.051 -13.005
ATOM   5656  H1  HOH   722      -0.832 -51.224 -12.848
ATOM   5657  H2  HOH   722      -1.389 -52.092 -13.956
ATOM   5658  O   HOH   723      -1.286 -52.051  -6.801
ATOM   5659  H1  HOH   723      -1.867 -52.336  -6.095
ATOM   5660  H2  HOH   723      -0.764 -51.349  -6.414
ATOM   5661  O   HOH   724      -1.286 -52.051  -3.699
ATOM   5662  H1  HOH   724      -0.950 -51.285  -3.235
ATOM   5663  H2  HOH   724      -2.014 -51.715  -4.221
ATOM   5664  O   HOH   725      -1.286 -52.051  -0.597
ATOM   5665  H1  HOH   725      -2.088 -52.044  -0.076
ATOM   5666  H2  HOH   725      -0.822 -51.256  -0.336
ATOM   5667  O   HOH   726      -1.286 -48.949  -3.699
ATOM   5668  H1  HOH   726      -0.987 -48.130  -4.094
ATOM   5669  H2  HOH   726      -1.896 -48.677  -3.013
ATOM   5670  O   HOH   727      -1.286 -48.949  -0.597
ATOM   5671  H1  HOH   727      -0.648 -49.440  -0.079
ATOM   5672  H2  HOH   727      -1.899 -49.613  -0.914
ATOM   5673  O   HOH   728      -1.286 -48.949   2.505
ATOM   5674  H1  HOH   728      -1.695 -48.345   1.887
ATOM   5675  H2  HOH   728      -1.874 -49.704   2.528
ATOM   5676  O   HOH   729      -1.286 -48.949   5.607
ATOM   5677  H1  HOH   729      -2.031 -48.840   5.017
ATOM   5678  H2  HOH   729      -1.280 -49.883   5.816
ATOM   5679  O   HOH   730      -1.286 -45.847  -3.699
ATOM   5680  H1  HOH   730      -1.155 -45.096  -4.277
ATOM   5681  H2  HOH   730      -1.496 -46.571  -4.289
ATOM   5682  O   HOH   731      -1.286 -45.847  -0.597
ATOM   5683  H1  HOH   731      -1.935 -46.550  -0.585
ATOM   5684  H2  HOH   731      -0.780 -45.974   0.206
ATOM   5685  O   HOH   732      -1.286 -45.847   2.505
ATOM   5686  H1  HOH   732      -1.752 -45.156   2.036
ATOM   5687  H2  HOH   732      -0.535 -46.051   1.949
ATOM   5688  O   HOH   733      -1.286 -45.847   5.607
ATOM   5689  H1  HOH   733      -1.322 -45.470   6.486
ATOM   5690  H2  HOH   733      -0.743 -45.238   5.107
ATOM   5691  O   HOH   734      -1.286 -45.847   8.709
ATOM   5692  H1  HOH   734      -1.167 -46.273   9.558
ATOM   5693  H2  HOH   734      -2.022 -46.310   8.310
ATOM   5694  O   HOH   735      -1.286 -42.745  -3.699
ATOM   5695  H1  HOH   735      -0.665 -42.531  -3.003
ATOM   5696  H2  HOH   735      -2.124 -42.407  -3.385
ATOM   5697  O   HOH   736      -1.286 -42.745  -0.597
ATOM   5698  H1  HOH   736      -0.731 -41.996  -0.381
ATOM   5699  H2  HOH   736      -1.018 -43.428   0.018
ATOM   5700  O   HOH   737      -1.286 -42.745   2.505
ATOM   5701  H1  HOH   737      -0.739 -43.240   1.896
ATOM   5702  H2  HOH   737      -1.447 -41.912   2.063
ATOM   5703  O   HOH   738      -1.286 -42.745   5.607
ATOM   5704  H1  HOH   738      -1.648 -42.801   4.723
ATOM   5705  H2  HOH   738      -0.493 -43.281   5.576
ATOM   5706  O   HOH   739      -1.286 -42.745   8.709
ATOM   5707  H1  HOH   739      -0.973 -43.402   8.087
ATOM   5708  H2  HOH   739      -2.071 -43.134   9.094
ATOM   5709  O   HOH   740      -1.286 -42.745  11.811
ATOM   5710  H1  HOH   740      -1.899 -43.468  11.947
ATOM   5711  H2  HOH   740      -0.967 -42.533  12.689
ATOM   5712  O   HOH   741      -1.286 -39.643   2.505
ATOM   5713  H1  HOH   741      -0.620 -38.964   2.612
ATOM   5714  H2  HOH   741      -1.042 -40.094   1.697
ATOM   5715  O   HOH   742      -1.286 -39.643   5.607
ATOM   5716  H1  HOH   742      -1.410 -40.584   5.730
ATOM   5717  H2  HOH   742      -1.829 -39.426   4.850
ATOM   5718  O   HOH   743      -1.286 -39.643   8.709
ATOM   5719  H1  HOH   743      -1.631 -39.834   7.837
ATOM   5720  H2  HOH   743      -0.663 -40.349   8.880
ATOM   5721  O   HOH   744      -1.286 -39.643  11.811
ATOM   5722  H1  HOH   744      -1.951 -39.192  12.331
ATOM   5723  H2  HOH   744      -1.779 -40.082  11.119
ATOM   5724  O   HOH   745      -1.286 -36.541   5.607
ATOM   5725  H1  HOH   745      -2.010 -37.074   5.279
ATOM   5726  H2  HOH   745      -1.624 -36.145   6.410
ATOM   5727  O   HOH   746      -1.286 -36.541   8.709
ATOM   5728  H1  HOH   746      -1.845 -37.086   9.263
ATOM   5729  H2  HOH   746      -0.711 -37.163   8.263
ATOM   5730  O   HOH   747      -1.286 -36.541  11.811
ATOM   5731  H1  HOH   747      -2.001 -36.958  12.292
ATOM   5732  H2  HOH   747      -1.613 -36.461  10.916
ATOM   5733  O   HOH   748      -1.286 -36.541  14.913
ATOM   5734  H1  HOH   748      -0.537 -36.362  14.346
ATOM   5735  H2  HOH   748      -1.791 -35.728  14.907
ATOM   5736  O   HOH   749      -1.286 -33.439   5.607
ATOM   5737  H1  HOH   749      -0.610 -33.736   4.999
ATOM   5738  H2  HOH   749      -1.125 -33.939   6.407
ATOM   5739  O   HOH   750      -1.286 -33.439   8.709
ATOM   5740  H1  HOH   750      -2.086 -33.393   8.186
ATOM   5741  H2  HOH   750      -0.887 -34.274   8.465
ATOM   5742  O   HOH   751      -1.286 -33.439  11.811
ATOM   5743  H1  HOH   751      -0.773 -34.189  11.512
ATOM   5744  H2  HOH   751      -1.848 -33.793  12.500
ATOM   5745  O   HOH   752      -1.286 -33.439  14.913
ATOM   5746  H1  HOH   752      -1.678 -33.211  15.756
ATOM   5747  H2  HOH   752      -0.828 -32.645  14.640
ATOM   5748  O   HOH   753      -1.286 -30.337   5.607
ATOM   5749  H1  HOH   753      -0.554 -29.893   6.035
ATOM   5750  H2  HOH   753      -0.874 -30.989   5.041
ATOM   5751  O   HOH   754      -1.286 -30.337   8.709
ATOM   5752  H1  HOH   754      -1.087 -30.073   7.811
ATOM   5753  H2  HOH   754      -1.969 -29.729   8.993
ATOM   5754  O   HOH   755      -1.286 -30.337  11.811
ATOM   5755  H1  HOH   755      -0.668 -29.708  11.440
ATOM   5756  H2  HOH   755      -1.868 -29.808  12.357
ATOM   5757  O   HOH   756      -1.286 -30.337  14.913
ATOM   5758  H1  HOH   756      -1.509 -30.890  15.662
ATOM   5759  H2  HOH   756      -1.799 -30.695  14.190
ATOM   5760  O   HOH   757      -1.286 -27.235 -22.311
ATOM   5761  H1  HOH   757      -0.693 -27.445 -21.590
ATOM   5762  H2  HOH   757      -1.345 -26.280 -22.303
ATOM   5763  O   HOH   758      -1.286 -27.235 -19.209
ATOM   5764  H1  HOH   758      -2.222 -27.056 -19.293
ATOM   5765  H2  HOH   758      -0.996 -26.668 -18.495
ATOM   5766  O   HOH   759      -1.286 -27.235   2.505
ATOM   5767  H1  HOH   759      -0.937 -26.429   2.124
ATOM   5768  H2  HOH   759      -2.114 -27.378   2.048
ATOM   5769  O   HOH   760      -1.286 -27.235   5.607
ATOM   5770  H1  HOH   760      -1.887 -27.795   5.116
ATOM   5771  H2  HOH   760      -0.414 -27.530   5.344
ATOM   5772  O   HOH   761      -1.286 -27.235   8.709
ATOM   5773  H1  HOH   761      -1.955 -27.468   9.353
ATOM   5774  H2  HOH   761      -1.309 -26.279   8.674
ATOM   5775  O   HOH   762      -1.286 -27.235  11.811
ATOM   5776  H1  HOH   762      -0.950 -27.262  12.707
ATOM   5777  H2  HOH   762      -0.671 -26.672  11.341
ATOM   5778  O   HOH   763      -1.286 -27.235  14.913
ATOM   5779  H1  HOH   763      -0.712 -27.497  15.633
ATOM   5780  H2  HOH   763      -0.694 -27.086  14.177
ATOM   5781  O   HOH   764      -1.286 -24.133 -28.515
ATOM   5782  H1  HOH   764      -1.483 -23.999 -27.589
ATOM   5783  H2  HOH   764      -0.582 -23.512 -28.704
ATOM   5784  O   HOH   765      -1.286 -24.133 -19.209
ATOM   5785  H1  HOH   765      -1.288 -25.049 -18.931
ATOM   5786  H2  HOH   765      -0.359 -23.905 -19.276
ATOM   5787  O   HOH   766      -1.286 -24.133   2.505
ATOM   5788  H1  HOH   766      -0.790 -24.616   3.165
ATOM   5789  H2  HOH   766      -0.772 -24.225   1.703
ATOM   5790  O   HOH   767      -1.286 -24.133   5.607
ATOM   5791  H1  HOH   767      -1.913 -24.141   6.331
ATOM   5792  H2  HOH   767      -0.966 -23.231   5.577
ATOM   5793  O   HOH   768      -1.286 -24.133   8.709
ATOM   5794  H1  HOH   768      -0.854 -24.077   9.561
ATOM   5795  H2  HOH   768      -1.077 -23.304   8.279
ATOM   5796  O   HOH   769      -1.286 -24.133  11.811
ATOM   5797  H1  HOH   769      -0.603 -24.244  11.151
ATOM   5798  H2  HOH   769      -1.338 -23.187  11.948
ATOM   5799  O   HOH   770      -1.286 -24.133  14.913
ATOM   5800  H1  HOH   770      -1.892 -24.774  15.283
ATOM   5801  H2  HOH   770      -0.418 -24.463  15.144
ATOM   5802  O   HOH   771      -1.286 -21.031 -13.005
ATOM   5803  H1  HOH   771      -1.515 -20.682 -12.144
ATOM   5804  H2  HOH   771      -0.330 -20.993 -13.033
ATOM   5805  O   HOH   772      -1.286 -21.031   2.505
ATOM   5806  H1  HOH   772      -1.742 -20.301   2.923
ATOM   5807  H2  HOH   772      -1.114 -21.646   3.218
ATOM   5808  O   HOH   773      -1.286 -21.031   5.607
ATOM   5809  H1  HOH   773      -1.361 -20.200   6.076
ATOM   5810  H2  HOH   773      -2.065 -21.523   5.866
ATOM   5811  O   HOH   774      -1.286 -21.031   8.709
ATOM   5812  H1  HOH   774      -1.140 -21.282   7.798
ATOM   5813  H2  HOH   774      -2.002 -20.397   8.672
ATOM   5814  O   HOH   775      -1.286 -21.031  11.811
ATOM   5815  H1  HOH   775      -2.072 -20.745  11.347
ATOM   5816  H2  HOH   775      -1.001 -21.813  11.340
ATOM   5817  O   HOH   776      -1.286 -17.929 -25.413
ATOM   5818  H1  HOH   776      -1.670 -17.504 -26.180
ATOM   5819  H2  HOH   776      -1.853 -17.672 -24.687
ATOM   5820  O   HOH   777      -1.286 -17.929  -0.597
ATOM   5821  H1  HOH   777      -1.284 -18.852  -0.346
ATOM   5822  H2  HOH   777      -2.176 -17.630  -0.409
ATOM   5823  O   HOH   778      -1.286 -17.929   2.505
ATOM   5824  H1  HOH   778      -2.056 -17.774   1.958
ATOM   5825  H2  HOH   778      -1.398 -18.822   2.831
ATOM   5826  O   HOH   779      -1.286 -17.929   5.607
ATOM   5827  H1  HOH   779      -1.417 -18.876   5.579
ATOM   5828  H2  HOH   779      -0.492 -17.781   5.094
ATOM   5829  O   HOH   780      -1.286 -17.929   8.709
ATOM   5830  H1  HOH   780      -0.631 -18.022   9.401
ATOM   5831  H2  HOH   780      -2.082 -18.308   9.080
ATOM   5832  O   HOH   781      -1.286 -17.929  11.811
ATOM   5833  H1  HOH   781      -0.738 -18.507  12.342
ATOM   5834  H2  HOH   781      -2.170 -18.052  12.157
ATOM   5835  O   HOH   782      -1.286 -14.827 -22.311
ATOM   5836  H1  HOH   782      -1.325 -13.934 -22.655
ATOM   5837  H2  HOH   782      -0.935 -15.347 -23.034
ATOM   5838  O   HOH   783      -1.286 -14.827  -3.699
ATOM   5839  H1  HOH   783      -1.495 -13.993  -3.277
ATOM   5840  H2  HOH   783      -0.861 -14.580  -4.520
ATOM   5841  O   HOH   784      -1.286 -14.827  -0.597
ATOM   5842  H1  HOH   784      -0.521 -14.464  -0.150
ATOM   5843  H2  HOH   784      -0.933 -15.520  -1.154
ATOM   5844  O   HOH   785      -1.286 -14.827   2.505
ATOM   5845  H1  HOH   785      -2.071 -15.202   2.903
ATOM   5846  H2  HOH   785      -1.076 -15.419   1.783
ATOM   5847  O   HOH   786      -1.286 -14.827   5.607
ATOM   5848  H1  HOH   786      -1.917 -15.178   4.979
ATOM   5849  H2  HOH   786      -0.637 -14.376   5.068
ATOM   5850  O   HOH   787      -1.286 -14.827   8.709
ATOM   5851  H1  HOH   787      -1.277 -15.740   8.995
ATOM   5852  H2  HOH   787      -2.161 -14.513   8.937
ATOM   5853  O   HOH   788      -1.286 -11.725  -3.699
ATOM   5854  H1  HOH   788      -2.039 -11.638  -3.115
ATOM   5855  H2  HOH   788      -1.311 -10.936  -4.241
ATOM   5856  O   HOH   789      -1.286 -11.725  -0.597
ATOM   5857  H1  HOH   789      -0.516 -11.695  -1.165
ATOM   5858  H2  HOH   789      -1.190 -12.540  -0.105
ATOM   5859  O   HOH   790      -1.286 -11.725   2.505
ATOM   5860  H1  HOH   790      -2.129 -12.174   2.454
ATOM   5861  H2  HOH   790      -0.933 -11.974   3.359
ATOM   5862  O   HOH   791      -1.286 -11.725   5.607
ATOM   5863  H1  HOH   791      -1.527 -11.307   4.781
ATOM   5864  H2  HOH   791      -0.706 -12.442   5.353
ATOM   5865  O   HOH   792      -1.286  -8.623  -6.801
ATOM   5866  H1  HOH   792      -0.993  -9.489  -6.521
ATOM   5867  H2  HOH   792      -1.713  -8.774  -7.644
ATOM   5868  O   HOH   793      -1.286  -8.623  -3.699
ATOM   5869  H1  HOH   793      -0.491  -8.363  -3.233
ATOM   5870  H2  HOH   793      -1.056  -8.550  -4.625
ATOM   5871  O   HOH   794      -1.286  -8.623  -0.597
ATOM   5872  H1  HOH   794      -0.703  -8.478  -1.342
ATOM   5873  H2  HOH   794      -0.908  -8.098   0.109
ATOM   5874  O   HOH   795       1.816 -52.051  -9.903
ATOM   5875  H1  HOH   795       2.092 -52.942 -10.120
ATOM   5876  H2  HOH   795       1.944 -51.557 -10.712
ATOM   5877  O   HOH   796       1.816 -52.051  -6.801
ATOM   5878  H1  HOH   796       1.110 -52.469  -7.294
ATOM   5879  H2  HOH   796       2.521 -52.699  -6.799
ATOM   5880  O   HOH   797       1.816 -52.051  -3.699
ATOM   5881  H1  HOH   797       2.498 -52.038  -3.027
ATOM   5882  H2  HOH   797       2.051 -52.787  -4.264
ATOM   5883  O   HOH   798       1.816 -48.949  -3.699
ATOM   5884  H1  HOH   798       1.624 -49.661  -4.309
ATOM   5885  H2  HOH   798       2.444 -48.397  -4.164
ATOM   5886  O   HOH   799       1.816 -48.949  -0.597
ATOM   5887  H1  HOH   799       1.421 -48.460  -1.318
ATOM   5888  H2  HOH   799       2.069 -49.785  -0.988
ATOM   5889  O   HOH   800       1.816 -48.949   2.505
ATOM   5890  H1  HOH   800       1.212 -49.553   2.938
ATOM   5891  H2  HOH   800       2.638 -49.436   2.443
ATOM   5892  O   HOH   801       1.816 -45.847  -3.699
ATOM   5893  H1  HOH   801       2.274 -45.227  -3.132
ATOM   5894  H2  HOH   801       1.268 -45.300  -4.260
ATOM   5895  O   HOH   802       1.816 -45.847  -0.597
ATOM   5896  H1  HOH   802       2.295 -46.568  -1.006
ATOM   5897  H2  HOH   802       2.413 -45.513   0.072
ATOM   5898  O   HOH   803       1.816 -45.847   2.505
ATOM   5899  H1  HOH   803       1.416 -45.375   1.775
ATOM   5900  H2  HOH   803       2.596 -45.337   2.722
ATOM   5901  O   HOH   804       1.816 -45.847   5.607
ATOM   5902  H1  HOH   804       0.954 -46.217   5.795
ATOM   5903  H2  HOH   804       2.362 -46.127   6.342
ATOM   5904  O   HOH   805       1.816 -45.847   8.709
ATOM   5905  H1  HOH   805       1.123 -46.206   8.156
ATOM   5906  H2  HOH   805       2.275 -45.225   8.145
ATOM   5907  O   HOH   806       1.816 -42.745   5.607
ATOM   5908  H1  HOH   806       0.862 -42.731   5.673
ATOM   5909  H2  HOH   806       2.092 -43.388   6.260
ATOM   5910  O   HOH   807       1.816 -42.745   8.709
ATOM   5911  H1  HOH   807       0.882 -42.570   8.817
ATOM   5912  H2  HOH   807       1.945 -43.607   9.106
ATOM   5913  O   HOH   808       1.816 -39.643  11.811
ATOM   5914  H1  HOH   808       1.246 -39.756  11.051
ATOM   5915  H2  HOH   808       1.268 -39.878  12.560
ATOM   5916  O   HOH   809       1.816 -36.541   8.709
ATOM   5917  H1  HOH   809       1.747 -35.598   8.855
ATOM   5918  H2  HOH   809       1.021 -36.768   8.227
ATOM   5919  O   HOH   810       1.816 -36.541  11.811
ATOM   5920  H1  HOH   810       2.597 -36.918  12.216
ATOM   5921  H2  HOH   810       1.264 -36.283  12.549
ATOM   5922  O   HOH   811       1.816 -33.439   8.709
ATOM   5923  H1  HOH   811       2.345 -33.618   7.932
ATOM   5924  H2  HOH   811       1.582 -32.514   8.632
ATOM   5925  O   HOH   812       1.816 -33.439  11.811
ATOM   5926  H1  HOH   812       2.469 -34.138  11.789
ATOM   5927  H2  HOH   812       1.856 -33.046  10.940
ATOM   5928  O   HOH   813       1.816 -33.439  14.913
ATOM   5929  H1  HOH   813       2.708 -33.538  15.246
ATOM   5930  H2  HOH   813       1.288 -33.263  15.692
ATOM   5931  O   HOH   814       1.816 -30.337   5.607
ATOM   5932  H1  HOH   814       2.429 -29.617   5.753
ATOM   5933  H2  HOH   814       2.359 -31.048   5.267
ATOM   5934  O   HOH   815       1.816 -30.337   8.709
ATOM   5935  H1  HOH   815       1.584 -31.217   9.006
ATOM   5936  H2  HOH   815       2.080 -30.454   7.797
ATOM   5937  O   HOH   816       1.816 -30.337  11.811
ATOM   5938  H1  HOH   816       1.140 -29.665  11.893
ATOM   5939  H2  HOH   816       1.356 -31.099  11.461
ATOM   5940  O   HOH   817       1.816 -30.337  14.913
ATOM   5941  H1  HOH   817       1.279 -31.116  14.767
ATOM   5942  H2  HOH   817       2.587 -30.471  14.363
ATOM   5943  O   HOH   818       1.816 -27.235   2.505
ATOM   5944  H1  HOH   818       2.254 -27.930   2.997
ATOM   5945  H2  HOH   818       2.200 -26.425   2.841
ATOM   5946  O   HOH   819       1.816 -27.235   5.607
ATOM   5947  H1  HOH   819       2.591 -26.808   5.972
ATOM   5948  H2  HOH   819       1.243 -26.513   5.351
ATOM   5949  O   HOH   820       1.816 -27.235   8.709
ATOM   5950  H1  HOH   820       1.089 -26.886   8.195
ATOM   5951  H2  HOH   820       2.035 -26.533   9.322
ATOM   5952  O   HOH   821       1.816 -27.235  11.811
ATOM   5953  H1  HOH   821       2.005 -28.173  11.827
ATOM   5954  H2  HOH   821       1.020 -27.142  12.334
ATOM   5955  O   HOH   822       1.816 -27.235  14.913
ATOM   5956  H1  HOH   822       1.402 -27.188  15.775
ATOM   5957  H2  HOH   822       1.275 -27.852  14.421
ATOM   5958  O   HOH   823       1.816 -24.133   2.505
ATOM   5959  H1  HOH   823       1.110 -24.707   2.800
ATOM   5960  H2  HOH   823       1.389 -23.292   2.341
ATOM   5961  O   HOH   824       1.816 -24.133   5.607
ATOM   5962  H1  HOH   824       2.355 -23.938   6.374
ATOM   5963  H2  HOH   824       2.367 -24.698   5.065
ATOM   5964  O   HOH   825       1.816 -24.133   8.709
ATOM   5965  H1  HOH   825       1.193 -23.694   9.288
ATOM   5966  H2  HOH   825       1.709 -25.063   8.907
ATOM   5967  O   HOH   826       1.816 -24.133  11.811
ATOM   5968  H1  HOH   826       2.680 -24.505  11.637
ATOM   5969  H2  HOH   826       1.965 -23.502  12.515
ATOM   5970  O   HOH   827       1.816 -21.031  -3.699
ATOM   5971  H1  HOH   827       2.287 -21.694  -4.203
ATOM   5972  H2  HOH   827       2.010 -20.207  -4.146
ATOM   5973  O   HOH   828       1.816 -21.031  -0.597
ATOM   5974  H1  HOH   828       1.166 -20.593  -0.047
ATOM   5975  H2  HOH   828       2.653 -20.659  -0.320
ATOM   5976  O   HOH   829       1.816 -21.031   2.505
ATOM   5977  H1  HOH   829       1.282 -21.596   3.063
ATOM   5978  H2  HOH   829       2.129 -20.342   3.091
ATOM   5979  O   HOH   830       1.816 -21.031   5.607
ATOM   5980  H1  HOH   830       1.750 -20.269   5.032
ATOM   5981  H2  HOH   830       1.966 -21.767   5.014
ATOM   5982  O   HOH   831       1.816 -21.031   8.709
ATOM   5983  H1  HOH   831       1.369 -20.240   9.012
ATOM   5984  H2  HOH   831       1.514 -21.148   7.809
ATOM   5985  O   HOH   832       1.816 -21.031  11.811
ATOM   5986  H1  HOH   832       2.457 -21.558  12.288
ATOM   5987  H2  HOH   832       1.088 -20.926  12.424
ATOM   5988  O   HOH   833       1.816 -17.929  -3.699
ATOM   5989  H1  HOH   833       1.367 -17.996  -4.541
ATOM   5990  H2  HOH   833       2.558 -18.529  -3.774
ATOM   5991  O   HOH   834       1.816 -17.929  -0.597
ATOM   5992  H1  HOH   834       0.929 -18.252  -0.753
ATOM   5993  H2  HOH   834       2.048 -17.467  -1.402
ATOM   5994  O   HOH   835       1.816 -17.929   2.505
ATOM   5995  H1  HOH   835       1.587 -17.560   3.358
ATOM   5996  H2  HOH   835       1.161 -18.610   2.354
ATOM   5997  O   HOH   836       1.816 -17.929   5.607
ATOM   5998  H1  HOH   836       1.356 -18.542   5.035
ATOM   5999  H2  HOH   836       2.728 -17.972   5.321
ATOM   6000  O   HOH   837       1.816 -17.929   8.709
ATOM   6001  H1  HOH   837       1.175 -18.063   8.011
ATOM   6002  H2  HOH   837       1.327 -18.086   9.517
ATOM   6003  O   HOH   838       1.816 -14.827  -3.699
ATOM   6004  H1  HOH   838       2.249 -14.554  -2.890
ATOM   6005  H2  HOH   838       1.111 -15.406  -3.410
ATOM   6006  O   HOH   839       1.816 -14.827  -0.597
ATOM   6007  H1  HOH   839       1.138 -14.207  -0.327
ATOM   6008  H2  HOH   839       1.927 -15.405   0.158
ATOM   6009  O   HOH   840       1.816 -14.827   2.505
ATOM   6010  H1  HOH   840       2.457 -14.153   2.732
ATOM   6011  H2  HOH   840       2.003 -15.548   3.106
ATOM   6012  O   HOH   841       1.816 -14.827   5.607
ATOM   6013  H1  HOH   841       1.094 -14.701   6.222
ATOM   6014  H2  HOH   841       2.482 -15.292   6.112
ATOM   6015  O   HOH   842       1.816 -14.827   8.709
ATOM   6016  H1  HOH   842       2.369 -14.323   9.307
ATOM   6017  H2  HOH   842       2.420 -15.157   8.045
ATOM   6018  O   HOH   843       1.816 -11.725 -16.107
ATOM   6019  H1  HOH   843       1.992 -11.813 -17.044
ATOM   6020  H2  HOH   843       2.477 -11.107 -15.796
ATOM   6021  O   HOH   844       1.816 -11.725  -6.801
ATOM   6022  H1  HOH   844       1.259 -12.224  -6.204
ATOM   6023  H2  HOH   844       2.396 -12.378  -7.191
ATOM   6024  O   HOH   845       1.816 -11.725  -3.699
ATOM   6025  H1  HOH   845       2.509 -11.188  -3.314
ATOM   6026  H2  HOH   845       2.154 -11.974  -4.559
ATOM   6027  O   HOH   846       1.816 -11.725  -0.597
ATOM   6028  H1  HOH   846       1.207 -12.089  -1.239
ATOM   6029  H2  HOH   846       2.541 -11.383  -1.120
ATOM   6030  O   HOH   847       1.816 -11.725   2.505
ATOM   6031  H1  HOH   847       1.348 -12.015   3.288
ATOM   6032  H2  HOH   847       2.728 -11.650   2.785
ATOM   6033  O   HOH   848       1.816  -8.623  -9.903
ATOM   6034  H1  HOH   848       1.500  -9.266  -9.269
ATOM   6035  H2  HOH   848       1.919  -9.117 -10.716
ATOM   6036  O   HOH   849       1.816  -8.623  -6.801
ATOM   6037  H1  HOH   849       1.245  -7.956  -6.421
ATOM   6038  H2  HOH   849       2.627  -8.157  -7.003
ATOM   6039  O   HOH   850       1.816  -8.623  -3.699
ATOM   6040  H1  HOH   850       2.239  -7.985  -4.274
ATOM   6041  H2  HOH   850       0.881  -8.434  -3.778
ATOM   6042  O   HOH   851       4.918 -48.949 -13.005
ATOM   6043  H1  HOH   851       5.561 -49.125 -13.692
ATOM   6044  H2  HOH   851       5.219 -49.465 -12.257
ATOM   6045  O   HOH   852       4.918 -48.949  -3.699
ATOM   6046  H1  HOH   852       5.445 -48.459  -4.330
ATOM   6047  H2  HOH   852       5.558 -49.435  -3.178
ATOM   6048  O   HOH   853       4.918 -48.949  -0.597
ATOM   6049  H1  HOH   853       5.512 -49.444  -1.162
ATOM   6050  H2  HOH   853       4.222 -48.651  -1.182
ATOM   6051  O   HOH   854       4.918 -48.949   2.505
ATOM   6052  H1  HOH   854       5.516 -48.738   1.789
ATOM   6053  H2  HOH   854       4.195 -48.331   2.404
ATOM   6054  O   HOH   855       4.918 -45.847  -3.699
ATOM   6055  H1  HOH   855       4.287 -45.372  -3.159
ATOM   6056  H2  HOH   855       4.736 -46.771  -3.525
ATOM   6057  O   HOH   856       4.918 -45.847  -0.597
ATOM   6058  H1  HOH   856       4.336 -46.603  -0.521
ATOM   6059  H2  HOH   856       4.555 -45.337  -1.320
ATOM   6060  O   HOH   857       4.918 -45.847   2.505
ATOM   6061  H1  HOH   857       5.197 -45.012   2.880
ATOM   6062  H2  HOH   857       5.642 -46.446   2.688
ATOM   6063  O   HOH   858       4.918 -45.847   5.607
ATOM   6064  H1  HOH   858       4.075 -45.716   5.174
ATOM   6065  H2  HOH   858       5.041 -46.796   5.610
ATOM   6066  O   HOH   859       4.918 -42.745   8.709
ATOM   6067  H1  HOH   859       4.307 -43.122   9.342
ATOM   6068  H2  HOH   859       4.884 -41.803   8.874
ATOM   6069  O   HOH   860       4.918 -39.643  11.811
ATOM   6070  H1  HOH   860       5.451 -40.394  12.072
ATOM   6071  H2  HOH   860       4.050 -40.011  11.649
ATOM   6072  O   HOH   861       4.918 -36.541   8.709
ATOM   6073  H1  HOH   861       5.740 -36.079   8.875
ATOM   6074  H2  HOH   861       4.447 -35.979   8.095
ATOM   6075  O   HOH   862       4.918 -36.541  11.811
ATOM   6076  H1  HOH   862       4.258 -36.036  11.337
ATOM   6077  H2  HOH   862       4.462 -36.860  12.590
ATOM   6078  O   HOH   863       4.918 -33.439  -9.903
ATOM   6079  H1  HOH   863       5.641 -33.404  -9.277
ATOM   6080  H2  HOH   863       4.298 -34.058  -9.519
ATOM   6081  O   HOH   864       4.918 -33.439   2.505
ATOM   6082  H1  HOH   864       5.422 -34.016   3.079
ATOM   6083  H2  HOH   864       5.416 -33.419   1.688
ATOM   6084  O   HOH   865       4.918 -33.439   5.607
ATOM   6085  H1  HOH   865       4.428 -33.463   6.429
ATOM   6086  H2  HOH   865       4.260 -33.245   4.941
ATOM   6087  O   HOH   866       4.918 -33.439   8.709
ATOM   6088  H1  HOH   866       4.906 -32.695   8.107
ATOM   6089  H2  HOH   866       5.675 -33.279   9.273
ATOM   6090  O   HOH   867       4.918 -33.439  11.811
ATOM   6091  H1  HOH   867       4.694 -32.829  11.109
ATOM   6092  H2  HOH   867       4.090 -33.602  12.262
ATOM   6093  O   HOH   868       4.918 -30.337  -0.597
ATOM   6094  H1  HOH   868       4.955 -30.689   0.292
ATOM   6095  H2  HOH   868       4.203 -29.702  -0.573
ATOM   6096  O   HOH   869       4.918 -30.337   5.607
ATOM   6097  H1  HOH   869       5.167 -29.450   5.864
ATOM   6098  H2  HOH   869       5.733 -30.736   5.301
ATOM   6099  O   HOH   870       4.918 -30.337   8.709
ATOM   6100  H1  HOH   870       5.552 -30.710   8.097
ATOM   6101  H2  HOH   870       4.121 -30.227   8.191
ATOM   6102  O   HOH   871       4.918 -30.337  11.811
ATOM   6103  H1  HOH   871       5.329 -29.802  12.491
ATOM   6104  H2  HOH   871       4.080 -30.603  12.189
ATOM   6105  O   HOH   872       4.918 -27.235   2.505
ATOM   6106  H1  HOH   872       4.259 -26.567   2.319
ATOM   6107  H2  HOH   872       4.675 -27.579   3.364
ATOM   6108  O   HOH   873       4.918 -27.235   5.607
ATOM   6109  H1  HOH   873       4.496 -28.093   5.570
ATOM   6110  H2  HOH   873       5.782 -27.408   5.980
ATOM   6111  O   HOH   874       4.918 -27.235   8.709
ATOM   6112  H1  HOH   874       4.743 -27.129   9.644
ATOM   6113  H2  HOH   874       5.838 -27.497   8.666
ATOM   6114  O   HOH   875       4.918 -27.235  11.811
ATOM   6115  H1  HOH   875       4.964 -28.001  11.239
ATOM   6116  H2  HOH   875       5.752 -27.236  12.281
ATOM   6117  O   HOH   876       4.918 -24.133 -19.209
ATOM   6118  H1  HOH   876       4.282 -23.534 -19.600
ATOM   6119  H2  HOH   876       4.449 -24.963 -19.128
ATOM   6120  O   HOH   877       4.918 -24.133   2.505
ATOM   6121  H1  HOH   877       5.080 -23.432   1.874
ATOM   6122  H2  HOH   877       4.793 -23.681   3.339
ATOM   6123  O   HOH   878       4.918 -24.133   5.607
ATOM   6124  H1  HOH   878       4.089 -24.326   5.170
ATOM   6125  H2  HOH   878       4.945 -23.178   5.661
ATOM   6126  O   HOH   879       4.918 -24.133   8.709
ATOM   6127  H1  HOH   879       5.831 -23.921   8.904
ATOM   6128  H2  HOH   879       4.598 -24.562   9.502
ATOM   6129  O   HOH   880       4.918 -24.133  11.811
ATOM   6130  H1  HOH   880       4.789 -24.259  10.872
ATOM   6131  H2  HOH   880       5.310 -24.952  12.112
ATOM   6132  O   HOH   881       4.918 -21.031  -3.699
ATOM   6133  H1  HOH   881       5.120 -20.329  -3.080
ATOM   6134  H2  HOH   881       4.423 -21.668  -3.185
ATOM   6135  O   HOH   882       4.918 -21.031  -0.597
ATOM   6136  H1  HOH   882       5.501 -20.573   0.008
ATOM   6137  H2  HOH   882       4.669 -21.830  -0.132
ATOM   6138  O   HOH   883       4.918 -21.031   2.505
ATOM   6139  H1  HOH   883       4.540 -21.623   1.855
ATOM   6140  H2  HOH   883       5.803 -21.366   2.649
ATOM   6141  O   HOH   884       4.918 -21.031   5.607
ATOM   6142  H1  HOH   884       4.649 -21.218   4.708
ATOM   6143  H2  HOH   884       5.407 -21.807   5.878
ATOM   6144  O   HOH   885       4.918 -21.031   8.709
ATOM   6145  H1  HOH   885       5.683 -20.473   8.854
ATOM   6146  H2  HOH   885       4.180 -20.515   9.035
ATOM   6147  O   HOH   886       4.918 -21.031  11.811
ATOM   6148  H1  HOH   886       5.090 -21.799  11.267
ATOM   6149  H2  HOH   886       4.371 -21.359  12.524
ATOM   6150  O   HOH   887       4.918 -17.929  -6.801
ATOM   6151  H1  HOH   887       4.247 -17.736  -7.455
ATOM   6152  H2  HOH   887       5.647 -18.292  -7.304
ATOM   6153  O   HOH   888       4.918 -17.929  -3.699
ATOM   6154  H1  HOH   888       4.184 -17.607  -4.222
ATOM   6155  H2  HOH   888       4.613 -18.763  -3.344
ATOM   6156  O   HOH   889       4.918 -17.929  -0.597
ATOM   6157  H1  HOH   889       4.349 -18.431  -0.014
ATOM   6158  H2  HOH   889       4.528 -18.036  -1.464
ATOM   6159  O   HOH   890       4.918 -17.929   2.505
ATOM   6160  H1  HOH   890       5.327 -18.505   1.860
ATOM   6161  H2  HOH   890       5.300 -17.068   2.334
ATOM   6162  O   HOH   891       4.918 -17.929   5.607
ATOM   6163  H1  HOH   891       4.151 -17.969   5.036
ATOM   6164  H2  HOH   891       4.593 -17.541   6.420
ATOM   6165  O   HOH   892       4.918 -17.929   8.709
ATOM   6166  H1  HOH   892       5.311 -18.422   9.429
ATOM   6167  H2  HOH   892       5.340 -18.275   7.923
ATOM   6168  O   HOH   893       4.918 -14.827 -19.209
ATOM   6169  H1  HOH   893       4.273 -15.390 -18.782
ATOM   6170  H2  HOH   893       4.790 -14.981 -20.145
ATOM   6171  O   HOH   894       4.918 -14.827  -3.699
ATOM   6172  H1  HOH   894       4.678 -15.534  -3.101
ATOM   6173  H2  HOH   894       4.132 -14.679  -4.224
ATOM   6174  O   HOH   895       4.918 -14.827  -0.597
ATOM   6175  H1  HOH   895       5.539 -14.726  -1.319
ATOM   6176  H2  HOH   895       4.059 -14.826  -1.018
ATOM   6177  O   HOH   896       4.918 -14.827   2.505
ATOM   6178  H1  HOH   896       5.122 -15.187   1.643
ATOM   6179  H2  HOH   896       4.122 -15.284   2.775
ATOM   6180  O   HOH   897       4.918 -14.827   5.607
ATOM   6181  H1  HOH   897       5.036 -13.918   5.330
ATOM   6182  H2  HOH   897       5.694 -15.019   6.133
ATOM   6183  O   HOH   898       4.918 -11.725 -16.107
ATOM   6184  H1  HOH   898       5.277 -11.226 -15.373
ATOM   6185  H2  HOH   898       5.682 -12.127 -16.521
ATOM   6186  O   HOH   899       4.918 -11.725 -13.005
ATOM   6187  H1  HOH   899       5.479 -11.486 -13.743
ATOM   6188  H2  HOH   899       4.359 -12.423 -13.344
ATOM   6189  O   HOH   900       4.918 -11.725  -3.699
ATOM   6190  H1  HOH   900       5.730 -11.242  -3.855
ATOM   6191  H2  HOH   900       4.698 -11.534  -2.787
ATOM   6192  O   HOH   901       4.918 -11.725  -0.597
ATOM   6193  H1  HOH   901       5.533 -11.699   0.136
ATOM   6194  H2  HOH   901       4.228 -12.322  -0.310
ATOM   6195  O   HOH   902       4.918 -11.725   2.505
ATOM   6196  H1  HOH   902       4.581 -12.614   2.613
ATOM   6197  H2  HOH   902       4.340 -11.326   1.856
ATOM   6198  O   HOH   903       8.020 -48.949  -9.903
ATOM   6199  H1  HOH   903       8.272 -49.589 -10.569
ATOM   6200  H2  HOH   903       7.183 -49.270  -9.567
ATOM   6201  O   HOH   904       8.020 -48.949  -6.801
ATOM   6202  H1  HOH   904       8.578 -49.080  -6.034
ATOM   6203  H2  HOH   904       8.511 -49.342  -7.523
ATOM   6204  O   HOH   905       8.020 -48.949  -3.699
ATOM   6205  H1  HOH   905       7.423 -49.409  -4.289
ATOM   6206  H2  HOH   905       8.041 -49.491  -2.910
ATOM   6207  O   HOH   906       8.020 -45.847  -9.903
ATOM   6208  H1  HOH   906       7.985 -45.478  -9.021
ATOM   6209  H2  HOH   906       7.104 -45.925 -10.167
ATOM   6210  O   HOH   907       8.020 -45.847  -6.801
ATOM   6211  H1  HOH   907       8.187 -45.370  -7.613
ATOM   6212  H2  HOH   907       8.887 -46.125  -6.504
ATOM   6213  O   HOH   908       8.020 -45.847  -3.699
ATOM   6214  H1  HOH   908       7.519 -45.310  -4.312
ATOM   6215  H2  HOH   908       8.589 -45.227  -3.244
ATOM   6216  O   HOH   909       8.020 -45.847  -0.597
ATOM   6217  H1  HOH   909       7.399 -46.386  -0.107
ATOM   6218  H2  HOH   909       7.647 -44.967  -0.571
ATOM   6219  O   HOH   910       8.020 -45.847   2.505
ATOM   6220  H1  HOH   910       8.674 -45.936   1.812
ATOM   6221  H2  HOH   910       7.459 -45.128   2.216
ATOM   6222  O   HOH   911       8.020 -42.745   5.607
ATOM   6223  H1  HOH   911       8.514 -43.196   4.923
ATOM   6224  H2  HOH   911       8.690 -42.384   6.188
ATOM   6225  O   HOH   912       8.020 -39.643   5.607
ATOM   6226  H1  HOH   912       7.964 -39.680   4.653
ATOM   6227  H2  HOH   912       8.959 -39.652   5.792
ATOM   6228  O   HOH   913       8.020 -39.643   8.709
ATOM   6229  H1  HOH   913       8.878 -39.352   8.400
ATOM   6230  H2  HOH   913       7.490 -38.847   8.730
ATOM   6231  O   HOH   914       8.020 -36.541   5.607
ATOM   6232  H1  HOH   914       8.482 -36.301   6.410
ATOM   6233  H2  HOH   914       7.612 -35.727   5.313
ATOM   6234  O   HOH   915       8.020 -36.541   8.709
ATOM   6235  H1  HOH   915       7.078 -36.651   8.837
ATOM   6236  H2  HOH   915       8.390 -37.404   8.896
ATOM   6237  O   HOH   916       8.020 -33.439   2.505
ATOM   6238  H1  HOH   916       7.659 -32.800   3.119
ATOM   6239  H2  HOH   916       8.855 -33.060   2.229
ATOM   6240  O   HOH   917       8.020 -33.439   5.607
ATOM   6241  H1  HOH   917       7.342 -33.921   6.079
ATOM   6242  H2  HOH   917       7.792 -33.545   4.684
ATOM   6243  O   HOH   918       8.020 -33.439   8.709
ATOM   6244  H1  HOH   918       8.709 -33.544   8.053
ATOM   6245  H2  HOH   918       8.037 -34.256   9.208
ATOM   6246  O   HOH   919       8.020 -33.439  11.811
ATOM   6247  H1  HOH   919       8.604 -33.969  11.269
ATOM   6248  H2  HOH   919       8.559 -32.700  12.093
ATOM   6249  O   HOH   920       8.020 -30.337   2.505
ATOM   6250  H1  HOH   920       7.763 -30.831   3.284
ATOM   6251  H2  HOH   920       7.501 -30.718   1.797
ATOM   6252  O   HOH   921       8.020 -30.337   5.607
ATOM   6253  H1  HOH   921       7.291 -30.756   5.151
ATOM   6254  H2  HOH   921       8.778 -30.496   5.045
ATOM   6255  O   HOH   922       8.020 -30.337   8.709
ATOM   6256  H1  HOH   922       8.500 -30.139   9.513
ATOM   6257  H2  HOH   922       8.669 -30.239   8.013
ATOM   6258  O   HOH   923       8.020 -30.337  11.811
ATOM   6259  H1  HOH   923       8.807 -30.431  11.275
ATOM   6260  H2  HOH   923       7.338 -30.794  11.320
ATOM   6261  O   HOH   924       8.020 -27.235  -3.699
ATOM   6262  H1  HOH   924       7.872 -27.953  -4.314
ATOM   6263  H2  HOH   924       8.969 -27.110  -3.701
ATOM   6264  O   HOH   925       8.020 -27.235  -0.597
ATOM   6265  H1  HOH   925       7.823 -27.381  -1.522
ATOM   6266  H2  HOH   925       7.224 -27.500  -0.137
ATOM   6267  O   HOH   926       8.020 -27.235   2.505
ATOM   6268  H1  HOH   926       8.542 -27.097   1.715
ATOM   6269  H2  HOH   926       8.580 -26.930   3.219
ATOM   6270  O   HOH   927       8.020 -27.235   5.607
ATOM   6271  H1  HOH   927       8.564 -26.986   4.860
ATOM   6272  H2  HOH   927       7.595 -26.421   5.877
ATOM   6273  O   HOH   928       8.020 -27.235   8.709
ATOM   6274  H1  HOH   928       8.872 -27.402   9.112
ATOM   6275  H2  HOH   928       7.542 -28.057   8.812
ATOM   6276  O   HOH   929       8.020 -27.235  11.811
ATOM   6277  H1  HOH   929       8.779 -26.819  11.403
ATOM   6278  H2  HOH   929       7.409 -27.381  11.090
ATOM   6279  O   HOH   930       8.020 -24.133  -0.597
ATOM   6280  H1  HOH   930       8.587 -23.508  -0.146
ATOM   6281  H2  HOH   930       7.204 -24.121  -0.097
ATOM   6282  O   HOH   931       8.020 -24.133   2.505
ATOM   6283  H1  HOH   931       8.378 -24.870   2.011
ATOM   6284  H2  HOH   931       8.321 -23.358   2.031
ATOM   6285  O   HOH   932       8.020 -24.133   5.607
ATOM   6286  H1  HOH   932       8.416 -24.294   6.464
ATOM   6287  H2  HOH   932       7.628 -23.263   5.684
ATOM   6288  O   HOH   933       8.020 -24.133   8.709
ATOM   6289  H1  HOH   933       7.649 -24.939   9.069
ATOM   6290  H2  HOH   933       7.511 -23.432   9.116
ATOM   6291  O   HOH   934       8.020 -21.031  -3.699
ATOM   6292  H1  HOH   934       8.376 -20.233  -3.309
ATOM   6293  H2  HOH   934       7.793 -21.583  -2.951
ATOM   6294  O   HOH   935       8.020 -21.031  -0.597
ATOM   6295  H1  HOH   935       7.916 -20.759   0.315
ATOM   6296  H2  HOH   935       8.705 -20.458  -0.942
ATOM   6297  O   HOH   936       8.020 -21.031   2.505
ATOM   6298  H1  HOH   936       8.310 -21.940   2.436
ATOM   6299  H2  HOH   936       7.314 -21.053   3.151
ATOM   6300  O   HOH   937       8.020 -21.031   5.607
ATOM   6301  H1  HOH   937       8.625 -20.538   5.053
ATOM   6302  H2  HOH   937       8.381 -21.917   5.628
ATOM   6303  O   HOH   938       8.020 -21.031   8.709
ATOM   6304  H1  HOH   938       7.755 -20.600   9.521
ATOM   6305  H2  HOH   938       8.002 -21.965   8.917
ATOM   6306  O   HOH   939       8.020 -17.929 -19.209
ATOM   6307  H1  HOH   939       7.266 -17.445 -18.873
ATOM   6308  H2  HOH   939       7.719 -18.836 -19.263
ATOM   6309  O   HOH   940       8.020 -17.929  -0.597
ATOM   6310  H1  HOH   940       8.067 -17.230   0.056
ATOM   6311  H2  HOH   940       8.922 -18.239  -0.680
ATOM   6312  O   HOH   941       8.020 -17.929   2.505
ATOM   6313  H1  HOH   941       8.585 -17.905   1.733
ATOM   6314  H2  HOH   941       7.486 -17.138   2.436
ATOM   6315  O   HOH   942       8.020 -17.929   5.607
ATOM   6316  H1  HOH   942       8.092 -17.698   6.533
ATOM   6317  H2  HOH   942       7.278 -17.415   5.289
ATOM   6318  O   HOH   943       8.020 -14.827 -16.107
ATOM   6319  H1  HOH   943       7.307 -14.234 -15.873
ATOM   6320  H2  HOH   943       7.867 -15.034 -17.029
ATOM   6321  O   HOH   944       8.020 -14.827  -3.699
ATOM   6322  H1  HOH   944       8.895 -14.526  -3.454
ATOM   6323  H2  HOH   944       7.449 -14.496  -3.006
ATOM   6324  O   HOH   945       8.020 -14.827  -0.597
ATOM   6325  H1  HOH   945       8.747 -14.255  -0.844
ATOM   6326  H2  HOH   945       7.607 -14.383   0.144
ATOM   6327  O   HOH   946       8.020 -14.827   2.505
ATOM   6328  H1  HOH   946       7.331 -15.218   3.041
ATOM   6329  H2  HOH   946       7.828 -15.119   1.615
ATOM   6330  O   HOH   947       8.020 -11.725  -9.903
ATOM   6331  H1  HOH   947       7.865 -12.427  -9.273
ATOM   6332  H2  HOH   947       7.458 -11.941 -10.647
ATOM   6333  O   HOH   948       8.020 -11.725  -6.801
ATOM   6334  H1  HOH   948       7.805 -10.794  -6.743
ATOM   6335  H2  HOH   948       8.705 -11.771  -7.468
ATOM   6336  O   HOH   949       8.020 -11.725  -3.699
ATOM   6337  H1  HOH   949       7.709 -12.546  -4.079
ATOM   6338  H2  HOH   949       7.267 -11.136  -3.752
ATOM   6339  O   HOH   950      11.122 -45.847 -13.005
ATOM   6340  H1  HOH   950      11.641 -45.074 -12.786
ATOM   6341  H2  HOH   950      10.472 -45.531 -13.632
ATOM   6342  O   HOH   951      11.122 -45.847  -9.903
ATOM   6343  H1  HOH   951      11.782 -46.407 -10.311
ATOM   6344  H2  HOH   951      11.565 -45.468  -9.144
ATOM   6345  O   HOH   952      11.122 -45.847  -6.801
ATOM   6346  H1  HOH   952      10.614 -45.099  -6.490
ATOM   6347  H2  HOH   952      10.996 -46.519  -6.131
ATOM   6348  O   HOH   953      11.122 -45.847  -3.699
ATOM   6349  H1  HOH   953      11.771 -46.490  -3.412
ATOM   6350  H2  HOH   953      10.697 -46.255  -4.453
ATOM   6351  O   HOH   954      11.122 -45.847  -0.597
ATOM   6352  H1  HOH   954      11.768 -45.159  -0.438
ATOM   6353  H2  HOH   954      11.143 -46.383   0.196
ATOM   6354  O   HOH   955      11.122 -42.745 -13.005
ATOM   6355  H1  HOH   955      11.646 -42.510 -13.771
ATOM   6356  H2  HOH   955      11.522 -43.552 -12.680
ATOM   6357  O   HOH   956      11.122 -42.745  -3.699
ATOM   6358  H1  HOH   956      10.571 -42.785  -2.918
ATOM   6359  H2  HOH   956      10.514 -42.859  -4.429
ATOM   6360  O   HOH   957      11.122 -42.745   2.505
ATOM   6361  H1  HOH   957      11.724 -42.726   1.761
ATOM   6362  H2  HOH   957      11.240 -43.615   2.886
ATOM   6363  O   HOH   958      11.122 -39.643   2.505
ATOM   6364  H1  HOH   958      10.287 -40.049   2.274
ATOM   6365  H2  HOH   958      11.720 -39.911   1.808
ATOM   6366  O   HOH   959      11.122 -39.643   5.607
ATOM   6367  H1  HOH   959      11.571 -40.165   6.272
ATOM   6368  H2  HOH   959      11.772 -38.997   5.331
ATOM   6369  O   HOH   960      11.122 -36.541 -19.209
ATOM   6370  H1  HOH   960      10.505 -36.373 -18.498
ATOM   6371  H2  HOH   960      11.855 -36.991 -18.789
ATOM   6372  O   HOH   961      11.122 -36.541   2.505
ATOM   6373  H1  HOH   961      11.809 -36.992   2.014
ATOM   6374  H2  HOH   961      11.521 -35.713   2.771
ATOM   6375  O   HOH   962      11.122 -36.541   5.607
ATOM   6376  H1  HOH   962      11.874 -37.036   5.282
ATOM   6377  H2  HOH   962      11.283 -36.451   6.546
ATOM   6378  O   HOH   963      11.122 -36.541   8.709
ATOM   6379  H1  HOH   963      10.802 -35.961   8.019
ATOM   6380  H2  HOH   963      10.655 -36.260   9.496
ATOM   6381  O   HOH   964      11.122 -33.439  -0.597
ATOM   6382  H1  HOH   964      10.976 -34.118   0.062
ATOM   6383  H2  HOH   964      11.689 -32.802  -0.163
ATOM   6384  O   HOH   965      11.122 -33.439   2.505
ATOM   6385  H1  HOH   965      11.639 -32.642   2.389
ATOM   6386  H2  HOH   965      10.890 -33.442   3.434
ATOM   6387  O   HOH   966      11.122 -33.439   5.607
ATOM   6388  H1  HOH   966      10.922 -32.512   5.733
ATOM   6389  H2  HOH   966      11.807 -33.448   4.938
ATOM   6390  O   HOH   967      11.122 -33.439   8.709
ATOM   6391  H1  HOH   967      10.284 -33.232   8.297
ATOM   6392  H2  HOH   967      11.767 -32.943   8.205
ATOM   6393  O   HOH   968      11.122 -30.337 -22.311
ATOM   6394  H1  HOH   968      12.003 -30.703 -22.235
ATOM   6395  H2  HOH   968      11.195 -29.679 -23.002
ATOM   6396  O   HOH   969      11.122 -30.337  -3.699
ATOM   6397  H1  HOH   969      11.684 -30.754  -4.352
ATOM   6398  H2  HOH   969      11.505 -29.469  -3.572
ATOM   6399  O   HOH   970      11.122 -30.337  -0.597
ATOM   6400  H1  HOH   970      11.211 -30.400   0.354
ATOM   6401  H2  HOH   970      10.225 -30.035  -0.734
ATOM   6402  O   HOH   971      11.122 -30.337   2.505
ATOM   6403  H1  HOH   971      11.837 -29.791   2.178
ATOM   6404  H2  HOH   971      10.722 -29.816   3.201
ATOM   6405  O   HOH   972      11.122 -30.337   5.607
ATOM   6406  H1  HOH   972      11.852 -30.894   5.337
ATOM   6407  H2  HOH   972      11.049 -30.478   6.551
ATOM   6408  O   HOH   973      11.122 -30.337   8.709
ATOM   6409  H1  HOH   973      11.674 -30.369   7.928
ATOM   6410  H2  HOH   973      11.648 -29.864   9.354
ATOM   6411  O   HOH   974      11.122 -27.235 -22.311
ATOM   6412  H1  HOH   974      11.695 -26.907 -21.618
ATOM   6413  H2  HOH   974      11.663 -27.860 -22.793
ATOM   6414  O   HOH   975      11.122 -27.235  -6.801
ATOM   6415  H1  HOH   975      11.800 -27.909  -6.842
ATOM   6416  H2  HOH   975      11.486 -26.499  -7.294
ATOM   6417  O   HOH   976      11.122 -27.235  -3.699
ATOM   6418  H1  HOH   976      10.416 -27.788  -4.031
ATOM   6419  H2  HOH   976      11.364 -27.630  -2.862
ATOM   6420  O   HOH   977      11.122 -27.235  -0.597
ATOM   6421  H1  HOH   977      11.078 -28.191  -0.607
ATOM   6422  H2  HOH   977      11.660 -27.012  -1.356
ATOM   6423  O   HOH   978      11.122 -27.235   2.505
ATOM   6424  H1  HOH   978      10.835 -26.339   2.678
ATOM   6425  H2  HOH   978      12.033 -27.255   2.797
ATOM   6426  O   HOH   979      11.122 -27.235   5.607
ATOM   6427  H1  HOH   979      10.412 -27.434   4.998
ATOM   6428  H2  HOH   979      11.252 -26.290   5.524
ATOM   6429  O   HOH   980      11.122 -27.235   8.709
ATOM   6430  H1  HOH   980      11.108 -27.860   7.984
ATOM   6431  H2  HOH   980      11.331 -27.765   9.478
ATOM   6432  O   HOH   981      11.122 -24.133 -22.311
ATOM   6433  H1  HOH   981      10.186 -24.329 -22.285
ATOM   6434  H2  HOH   981      11.175 -23.265 -22.711
ATOM   6435  O   HOH   982      11.122 -24.133  -6.801
ATOM   6436  H1  HOH   982      10.211 -24.301  -6.562
ATOM   6437  H2  HOH   982      11.634 -24.583  -6.129
ATOM   6438  O   HOH   983      11.122 -24.133  -3.699
ATOM   6439  H1  HOH   983      10.820 -24.808  -3.092
ATOM   6440  H2  HOH   983      11.285 -24.601  -4.518
ATOM   6441  O   HOH   984      11.122 -24.133  -0.597
ATOM   6442  H1  HOH   984      11.845 -23.952  -1.198
ATOM   6443  H2  HOH   984      10.338 -24.087  -1.144
ATOM   6444  O   HOH   985      11.122 -24.133   2.505
ATOM   6445  H1  HOH   985      10.658 -24.912   2.200
ATOM   6446  H2  HOH   985      11.457 -24.375   3.369
ATOM   6447  O   HOH   986      11.122 -24.133   5.607
ATOM   6448  H1  HOH   986      10.520 -23.720   4.988
ATOM   6449  H2  HOH   986      10.816 -25.037   5.673
ATOM   6450  O   HOH   987      11.122 -24.133   8.709
ATOM   6451  H1  HOH   987      11.789 -24.769   8.450
ATOM   6452  H2  HOH   987      11.210 -23.421   8.076
ATOM   6453  O   HOH   988      11.122 -21.031  -3.699
ATOM   6454  H1  HOH   988      11.030 -20.507  -4.494
ATOM   6455  H2  HOH   988      10.629 -20.549  -3.035
ATOM   6456  O   HOH   989      11.122 -21.031  -0.597
ATOM   6457  H1  HOH   989      11.648 -20.703  -1.326
ATOM   6458  H2  HOH   989      11.464 -21.909  -0.430
ATOM   6459  O   HOH   990      11.122 -21.031   2.505
ATOM   6460  H1  HOH   990      10.728 -21.682   3.085
ATOM   6461  H2  HOH   990      10.488 -20.926   1.796
ATOM   6462  O   HOH   991      11.122 -21.031   5.607
ATOM   6463  H1  HOH   991      11.368 -20.708   6.474
ATOM   6464  H2  HOH   991      10.255 -20.658   5.449
ATOM   6465  O   HOH   992      11.122 -17.929  -3.699
ATOM   6466  H1  HOH   992      10.720 -17.406  -4.392
ATOM   6467  H2  HOH   992      12.064 -17.812  -3.827
ATOM   6468  O   HOH   993      11.122 -17.929  -0.597
ATOM   6469  H1  HOH   993      10.516 -17.191  -0.537
ATOM   6470  H2  HOH   993      11.741 -17.791   0.120
ATOM   6471  O   HOH   994      11.122 -17.929   2.505
ATOM   6472  H1  HOH   994      10.571 -18.350   3.164
ATOM   6473  H2  HOH   994      11.200 -18.579   1.807
ATOM   6474  O   HOH   995      11.122 -14.827 -13.005
ATOM   6475  H1  HOH   995      10.794 -15.458 -12.365
ATOM   6476  H2  HOH   995      11.962 -14.537 -12.648
ATOM   6477  O   HOH   996      11.122 -14.827  -9.903
ATOM   6478  H1  HOH   996      11.239 -13.883 -10.010
ATOM   6479  H2  HOH   996      11.585 -15.211 -10.647
ATOM   6480  O   HOH   997      11.122 -14.827  -3.699
ATOM   6481  H1  HOH   997      11.667 -14.249  -4.233
ATOM   6482  H2  HOH   997      11.185 -15.680  -4.127
ATOM   6483  O   HOH   998      11.122 -14.827  -0.597
ATOM   6484  H1  HOH   998      11.476 -14.244  -1.269
ATOM   6485  H2  HOH   998      10.989 -14.262   0.164
ATOM   6486  O   HOH   999      14.224 -42.745  -6.801
ATOM   6487  H1  HOH   999      14.178 -42.851  -5.851
ATOM   6488  H2  HOH   999      13.933 -41.847  -6.956
ATOM   6489  O   HOH  1000      14.224 -42.745  -3.699
ATOM   6490  H1  HOH  1000      14.978 -42.178  -3.538
ATOM   6491  H2  HOH  1000      13.506 -42.330  -3.223
ATOM   6492  O   HOH  1001      14.224 -39.643  -9.903
ATOM   6493  H1  HOH  1001      14.297 -38.702 -10.059
ATOM   6494  H2  HOH  1001      13.945 -39.714  -8.990
ATOM   6495  O   HOH  1002      14.224 -39.643  -6.801
ATOM   6496  H1  HOH  1002      14.696 -38.913  -7.202
ATOM   6497  H2  HOH  1002      13.890 -39.289  -5.977
ATOM   6498  O   HOH  1003      14.224 -39.643  -3.699
ATOM   6499  H1  HOH  1003      13.659 -39.170  -3.089
ATOM   6500  H2  HOH  1003      14.835 -40.122  -3.139
ATOM   6501  O   HOH  1004      14.224 -39.643  -0.597
ATOM   6502  H1  HOH  1004      13.491 -39.029  -0.637
ATOM   6503  H2  HOH  1004      13.851 -40.439  -0.218
ATOM   6504  O   HOH  1005      14.224 -39.643   2.505
ATOM   6505  H1  HOH  1005      14.421 -38.967   3.153
ATOM   6506  H2  HOH  1005      13.416 -40.048   2.820
ATOM   6507  O   HOH  1006      14.224 -36.541  -9.903
ATOM   6508  H1  HOH  1006      14.751 -36.109 -10.575
ATOM   6509  H2  HOH  1006      14.857 -37.040  -9.386
ATOM   6510  O   HOH  1007      14.224 -36.541  -6.801
ATOM   6511  H1  HOH  1007      13.355 -36.240  -6.538
ATOM   6512  H2  HOH  1007      14.791 -35.781  -6.672
ATOM   6513  O   HOH  1008      14.224 -36.541  -3.699
ATOM   6514  H1  HOH  1008      13.819 -37.329  -4.060
ATOM   6515  H2  HOH  1008      14.528 -36.055  -4.465
ATOM   6516  O   HOH  1009      14.224 -36.541  -0.597
ATOM   6517  H1  HOH  1009      14.345 -36.236   0.302
ATOM   6518  H2  HOH  1009      14.440 -37.473  -0.565
ATOM   6519  O   HOH  1010      14.224 -36.541   2.505
ATOM   6520  H1  HOH  1010      13.967 -36.583   1.584
ATOM   6521  H2  HOH  1010      13.398 -36.464   2.982
ATOM   6522  O   HOH  1011      14.224 -33.439  -9.903
ATOM   6523  H1  HOH  1011      14.900 -33.878 -10.419
ATOM   6524  H2  HOH  1011      14.708 -32.979  -9.217
ATOM   6525  O   HOH  1012      14.224 -33.439  -6.801
ATOM   6526  H1  HOH  1012      14.069 -34.334  -6.501
ATOM   6527  H2  HOH  1012      13.535 -33.279  -7.445
ATOM   6528  O   HOH  1013      14.224 -33.439  -3.699
ATOM   6529  H1  HOH  1013      15.071 -33.041  -3.498
ATOM   6530  H2  HOH  1013      13.588 -32.899  -3.231
ATOM   6531  O   HOH  1014      14.224 -33.439  -0.597
ATOM   6532  H1  HOH  1014      14.881 -33.965  -1.052
ATOM   6533  H2  HOH  1014      13.749 -34.067  -0.053
ATOM   6534  O   HOH  1015      14.224 -33.439   2.505
ATOM   6535  H1  HOH  1015      14.190 -32.505   2.710
ATOM   6536  H2  HOH  1015      15.074 -33.727   2.838
ATOM   6537  O   HOH  1016      14.224 -33.439   5.607
ATOM   6538  H1  HOH  1016      14.780 -34.147   5.283
ATOM   6539  H2  HOH  1016      13.398 -33.548   5.137
ATOM   6540  O   HOH  1017      14.224 -30.337 -16.107
ATOM   6541  H1  HOH  1017      14.599 -29.860 -15.367
ATOM   6542  H2  HOH  1017      13.364 -29.939 -16.238
ATOM   6543  O   HOH  1018      14.224 -30.337  -9.903
ATOM   6544  H1  HOH  1018      14.246 -31.044 -10.548
ATOM   6545  H2  HOH  1018      15.087 -30.363  -9.490
ATOM   6546  O   HOH  1019      14.224 -30.337  -6.801
ATOM   6547  H1  HOH  1019      13.828 -31.177  -6.572
ATOM   6548  H2  HOH  1019      13.497 -29.810  -7.132
ATOM   6549  O   HOH  1020      14.224 -30.337  -3.699
ATOM   6550  H1  HOH  1020      14.204 -31.027  -3.036
ATOM   6551  H2  HOH  1020      13.821 -29.582  -3.271
ATOM   6552  O   HOH  1021      14.224 -30.337  -0.597
ATOM   6553  H1  HOH  1021      13.621 -29.620  -0.791
ATOM   6554  H2  HOH  1021      14.860 -30.315  -1.312
ATOM   6555  O   HOH  1022      14.224 -30.337   2.505
ATOM   6556  H1  HOH  1022      15.040 -30.830   2.416
ATOM   6557  H2  HOH  1022      14.151 -30.161   3.443
ATOM   6558  O   HOH  1023      14.224 -30.337   5.607
ATOM   6559  H1  HOH  1023      13.812 -31.090   6.030
ATOM   6560  H2  HOH  1023      13.494 -29.766   5.369
ATOM   6561  O   HOH  1024      14.224 -27.235  -9.903
ATOM   6562  H1  HOH  1024      14.524 -26.598  -9.255
ATOM   6563  H2  HOH  1024      13.399 -27.567  -9.550
ATOM   6564  O   HOH  1025      14.224 -27.235  -6.801
ATOM   6565  H1  HOH  1025      13.341 -26.888  -6.922
ATOM   6566  H2  HOH  1025      14.096 -28.064  -6.340
ATOM   6567  O   HOH  1026      14.224 -27.235  -3.699
ATOM   6568  H1  HOH  1026      13.858 -27.148  -4.579
ATOM   6569  H2  HOH  1026      13.784 -26.557  -3.188
ATOM   6570  O   HOH  1027      14.224 -27.235  -0.597
ATOM   6571  H1  HOH  1027      14.602 -26.361  -0.696
ATOM   6572  H2  HOH  1027      13.529 -27.123   0.051
ATOM   6573  O   HOH  1028      14.224 -27.235   2.505
ATOM   6574  H1  HOH  1028      13.663 -26.662   1.983
ATOM   6575  H2  HOH  1028      13.695 -27.458   3.271
ATOM   6576  O   HOH  1029      14.224 -27.235   5.607
ATOM   6577  H1  HOH  1029      14.197 -26.963   4.690
ATOM   6578  H2  HOH  1029      13.305 -27.309   5.863
ATOM   6579  O   HOH  1030      14.224 -24.133  -9.903
ATOM   6580  H1  HOH  1030      14.324 -24.484 -10.788
ATOM   6581  H2  HOH  1030      14.202 -24.906  -9.340
ATOM   6582  O   HOH  1031      14.224 -24.133  -6.801
ATOM   6583  H1  HOH  1031      14.380 -23.477  -7.480
ATOM   6584  H2  HOH  1031      13.372 -23.900  -6.433
ATOM   6585  O   HOH  1032      14.224 -24.133  -3.699
ATOM   6586  H1  HOH  1032      14.567 -23.583  -2.995
ATOM   6587  H2  HOH  1032      14.565 -23.736  -4.501
ATOM   6588  O   HOH  1033      14.224 -24.133  -0.597
ATOM   6589  H1  HOH  1033      13.575 -24.384  -1.253
ATOM   6590  H2  HOH  1033      14.356 -24.924  -0.074
ATOM   6591  O   HOH  1034      14.224 -24.133   2.505
ATOM   6592  H1  HOH  1034      13.466 -23.569   2.659
ATOM   6593  H2  HOH  1034      14.545 -23.874   1.642
ATOM   6594  O   HOH  1035      14.224 -21.031  -6.801
ATOM   6595  H1  HOH  1035      13.400 -21.490  -6.959
ATOM   6596  H2  HOH  1035      14.438 -21.228  -5.889
ATOM   6597  O   HOH  1036      14.224 -21.031  -3.699
ATOM   6598  H1  HOH  1036      13.480 -20.840  -3.128
ATOM   6599  H2  HOH  1036      14.967 -20.597  -3.278
ATOM   6600  O   HOH  1037      14.224 -21.031  -0.597
ATOM   6601  H1  HOH  1037      15.023 -21.180  -0.091
ATOM   6602  H2  HOH  1037      13.681 -20.482  -0.031
ATOM   6603  O   HOH  1038      14.224 -21.031   2.505
ATOM   6604  H1  HOH  1038      13.918 -20.124   2.503
ATOM   6605  H2  HOH  1038      13.608 -21.491   3.075
ATOM   6606  O   HOH  1039      14.224 -17.929  -6.801
ATOM   6607  H1  HOH  1039      13.334 -17.971  -6.453
ATOM   6608  H2  HOH  1039      14.679 -17.316  -6.223
ATOM   6609  O   HOH  1040      14.224 -17.929  -3.699
ATOM   6610  H1  HOH  1040      14.864 -17.426  -4.203
ATOM   6611  H2  HOH  1040      14.751 -18.436  -3.081
ATOM   6612  O   HOH  1041      17.326 -36.541  -9.903
ATOM   6613  H1  HOH  1041      17.821 -35.740  -9.733
ATOM   6614  H2  HOH  1041      17.874 -37.241  -9.547
ATOM   6615  O   HOH  1042      17.326 -36.541  -6.801
ATOM   6616  H1  HOH  1042      17.875 -35.957  -7.325
ATOM   6617  H2  HOH  1042      17.598 -37.422  -7.060
ATOM   6618  O   HOH  1043      17.326 -36.541  -3.699
ATOM   6619  H1  HOH  1043      17.472 -37.424  -3.359
ATOM   6620  H2  HOH  1043      16.986 -36.049  -2.952
ATOM   6621  O   HOH  1044      17.326 -33.439 -13.005
ATOM   6622  H1  HOH  1044      16.554 -32.909 -12.811
ATOM   6623  H2  HOH  1044      17.787 -33.507 -12.169
ATOM   6624  O   HOH  1045      17.326 -33.439  -9.903
ATOM   6625  H1  HOH  1045      17.640 -32.540 -10.001
ATOM   6626  H2  HOH  1045      17.279 -33.575  -8.957
ATOM   6627  O   HOH  1046      17.326 -33.439  -6.801
ATOM   6628  H1  HOH  1046      16.747 -33.245  -6.065
ATOM   6629  H2  HOH  1046      17.060 -32.825  -7.485
ATOM   6630  O   HOH  1047      17.326 -33.439  -3.699
ATOM   6631  H1  HOH  1047      16.760 -33.503  -4.467
ATOM   6632  H2  HOH  1047      17.234 -34.285  -3.261
ATOM   6633  O   HOH  1048      17.326 -33.439  -0.597
ATOM   6634  H1  HOH  1048      16.996 -34.017   0.091
ATOM   6635  H2  HOH  1048      17.358 -32.574  -0.189
ATOM   6636  O   HOH  1049      17.326 -30.337  -9.903
ATOM   6637  H1  HOH  1049      16.449 -30.189 -10.254
ATOM   6638  H2  HOH  1049      17.182 -30.581  -8.989
ATOM   6639  O   HOH  1050      17.326 -30.337  -6.801
ATOM   6640  H1  HOH  1050      17.843 -31.143  -6.800
ATOM   6641  H2  HOH  1050      17.372 -30.021  -5.899
ATOM   6642  O   HOH  1051      17.326 -30.337  -3.699
ATOM   6643  H1  HOH  1051      16.910 -29.641  -4.206
ATOM   6644  H2  HOH  1051      18.099 -30.577  -4.210
ATOM   6645  O   HOH  1052      17.326 -30.337  -0.597
ATOM   6646  H1  HOH  1052      18.263 -30.436  -0.426
ATOM   6647  H2  HOH  1052      17.103 -31.086  -1.149
ATOM   6648  O   HOH  1053      17.326 -27.235  -9.903
ATOM   6649  H1  HOH  1053      17.501 -26.585 -10.584
ATOM   6650  H2  HOH  1053      17.804 -28.014 -10.188
ATOM   6651  O   HOH  1054      17.326 -27.235  -6.801
ATOM   6652  H1  HOH  1054      17.918 -27.987  -6.811
ATOM   6653  H2  HOH  1054      17.135 -27.068  -7.724
ATOM   6654  O   HOH  1055      17.326 -27.235  -3.699
ATOM   6655  H1  HOH  1055      17.808 -27.916  -4.168
ATOM   6656  H2  HOH  1055      17.073 -26.610  -4.378
ATOM   6657  O   HOH  1056      17.326 -27.235  -0.597
ATOM   6658  H1  HOH  1056      16.560 -27.186  -0.026
ATOM   6659  H2  HOH  1056      17.104 -26.680  -1.344
ATOM   6660  O   HOH  1057      17.326 -24.133  -9.903
ATOM   6661  H1  HOH  1057      17.887 -23.386 -10.111
ATOM   6662  H2  HOH  1057      17.847 -24.663  -9.300
ATOM   6663  O   HOH  1058      17.326 -24.133  -6.801
ATOM   6664  H1  HOH  1058      17.105 -23.305  -6.375
ATOM   6665  H2  HOH  1058      17.683 -23.877  -7.651
ATOM   6666  O   HOH  1059      17.326 -24.133  -3.699
ATOM   6667  H1  HOH  1059      16.754 -24.331  -2.958
ATOM   6668  H2  HOH  1059      17.296 -24.920  -4.242
