# Supplementary material for: Correction to “Loop Dynamics and Enzyme Catalysis in Protein Tyrosine Phosphatases”
Source: J Am Chem Soc. 2022 May 24;144(22):10091–3. doi: 10.1021/jacs.2c04624 (PMC11027752; doi:10.1021/jacs.2c04624)
Supplement: Supplementary file 2 — ja2c04624_si_002.zip [file ja2c04624_si_002.zip › Data_Package/Starting_PDBs/PTP1B_st2_start.pdb]

ATOM      1  N   GLH     1     -17.315  -6.993 -19.308
ATOM      2  H   GLH     1     -17.685  -6.701 -20.201
ATOM      3  CA  GLH     1     -15.911  -7.382 -19.233
ATOM      4  HA  GLH     1     -15.720  -8.053 -20.070
ATOM      5  CB  GLH     1     -14.989  -6.173 -19.358
ATOM      6  HB2 GLH     1     -15.538  -5.249 -19.177
ATOM      7  HB3 GLH     1     -14.246  -6.226 -18.562
ATOM      8  CG  GLH     1     -14.266  -6.112 -20.679
ATOM      9  HG2 GLH     1     -14.820  -5.503 -21.394
ATOM     10  HG3 GLH     1     -14.202  -7.112 -21.107
ATOM     11  CD  GLH     1     -12.864  -5.568 -20.533
ATOM     12  OE1 GLH     1     -11.905  -6.366 -20.664
ATOM     13  OE2 GLH     1     -12.724  -4.349 -20.272
ATOM     14  HE1 GLH     1     -11.184  -5.999 -21.152
ATOM     15  C   GLH     1     -15.555  -8.136 -17.964
ATOM     16  O   GLH     1     -16.233  -8.021 -16.941
ATOM     17  N   MET     2     -14.473  -8.905 -18.051
ATOM     18  H   MET     2     -13.813  -8.681 -18.782
ATOM     19  CA  MET     2     -13.938  -9.618 -16.907
ATOM     20  HA  MET     2     -14.730 -10.218 -16.459
ATOM     21  CB  MET     2     -12.781 -10.504 -17.336
ATOM     22  HB2 MET     2     -11.926  -9.899 -17.638
ATOM     23  HB3 MET     2     -12.542 -11.095 -16.452
ATOM     24  CG  MET     2     -13.112 -11.513 -18.389
ATOM     25  HG2 MET     2     -13.635 -12.365 -17.955
ATOM     26  HG3 MET     2     -13.745 -11.080 -19.164
ATOM     27  SD  MET     2     -11.565 -12.062 -19.097
ATOM     28  CE  MET     2     -11.000 -10.539 -19.849
ATOM     29  HE1 MET     2     -11.841  -9.853 -19.956
ATOM     30  HE2 MET     2     -10.265 -10.065 -19.199
ATOM     31  HE3 MET     2     -10.555 -10.724 -20.827
ATOM     32  C   MET     2     -13.413  -8.641 -15.877
ATOM     33  O   MET     2     -13.580  -8.849 -14.682
ATOM     34  N   GLH     3     -12.750  -7.591 -16.351
ATOM     35  H   GLH     3     -12.956  -7.290 -17.293
ATOM     36  CA  GLH     3     -12.171  -6.586 -15.466
ATOM     37  HA  GLH     3     -11.407  -7.047 -14.840
ATOM     38  CB  GLH     3     -11.421  -5.521 -16.269
ATOM     39  HB2 GLH     3     -11.576  -4.533 -15.837
ATOM     40  HB3 GLH     3     -11.873  -5.468 -17.259
ATOM     41  CG  GLH     3      -9.941  -5.801 -16.446
ATOM     42  HG2 GLH     3      -9.456  -5.934 -15.479
ATOM     43  HG3 GLH     3      -9.811  -6.739 -16.986
ATOM     44  CD  GLH     3      -9.232  -4.708 -17.222
ATOM     45  OE1 GLH     3      -9.651  -4.414 -18.364
ATOM     46  OE2 GLH     3      -8.251  -4.145 -16.689
ATOM     47  HE1 GLH     3      -9.153  -3.723 -18.774
ATOM     48  C   GLH     3     -13.225  -5.927 -14.593
ATOM     49  O   GLH     3     -13.070  -5.847 -13.376
ATOM     50  N   LYN     4     -14.294  -5.451 -15.223
ATOM     51  H   LYN     4     -14.180  -5.195 -16.193
ATOM     52  CA  LYN     4     -15.358  -4.756 -14.512
ATOM     53  HA  LYN     4     -14.932  -3.878 -14.026
ATOM     54  CB  LYN     4     -16.450  -4.325 -15.492
ATOM     55  HB2 LYN     4     -17.398  -4.182 -14.973
ATOM     56  HB3 LYN     4     -16.629  -5.151 -16.180
ATOM     57  CG  LYN     4     -16.098  -3.090 -16.319
ATOM     58  HG2 LYN     4     -16.245  -3.284 -17.381
ATOM     59  HG3 LYN     4     -15.039  -2.865 -16.196
ATOM     60  CD  LYN     4     -16.915  -1.892 -15.876
ATOM     61  HD2 LYN     4     -16.505  -0.972 -16.291
ATOM     62  HD3 LYN     4     -16.856  -1.793 -14.792
ATOM     63  CE  LYN     4     -18.372  -2.066 -16.290
ATOM     64  HE2 LYN     4     -18.488  -1.906 -17.362
ATOM     65  HE3 LYN     4     -18.645  -3.090 -16.035
ATOM     66  NZ  LYN     4     -19.291  -1.162 -15.552
ATOM     67  HZ1 LYN     4     -20.178  -1.624 -15.412
ATOM     68  HZ2 LYN     4     -19.481  -0.345 -16.114
ATOM     69  C   LYN     4     -15.939  -5.663 -13.442
ATOM     70  O   LYN     4     -16.105  -5.266 -12.289
ATOM     71  N   GLH     5     -16.238  -6.893 -13.842
ATOM     72  H   GLH     5     -16.430  -7.032 -14.824
ATOM     73  CA  GLH     5     -16.772  -7.902 -12.939
ATOM     74  HA  GLH     5     -17.664  -7.493 -12.465
ATOM     75  CB  GLH     5     -17.150  -9.147 -13.738
ATOM     76  HB2 GLH     5     -17.820  -8.889 -14.558
ATOM     77  HB3 GLH     5     -16.220  -9.538 -14.149
ATOM     78  CG  GLH     5     -17.726 -10.272 -12.916
ATOM     79  HG2 GLH     5     -18.725 -10.018 -12.563
ATOM     80  HG3 GLH     5     -17.112 -10.428 -12.029
ATOM     81  CD  GLH     5     -17.782 -11.573 -13.693
ATOM     82  OE1 GLH     5     -17.633 -11.546 -14.942
ATOM     83  OE2 GLH     5     -17.966 -12.626 -13.047
ATOM     84  HE1 GLH     5     -16.726 -11.544 -15.206
ATOM     85  C   GLH     5     -15.763  -8.255 -11.848
ATOM     86  O   GLH     5     -16.114  -8.371 -10.675
ATOM     87  N   PHE     6     -14.505  -8.416 -12.240
ATOM     88  H   PHE     6     -14.286  -8.429 -13.226
ATOM     89  CA  PHE     6     -13.448  -8.751 -11.292
ATOM     90  HA  PHE     6     -13.698  -9.711 -10.839
ATOM     91  CB  PHE     6     -12.098  -8.869 -11.997
ATOM     92  HB2 PHE     6     -12.111  -9.687 -12.717
ATOM     93  HB3 PHE     6     -11.917  -7.962 -12.574
ATOM     94  CG  PHE     6     -10.945  -9.051 -11.055
ATOM     95  CD1 PHE     6     -10.544 -10.322 -10.662
ATOM     96  HD1 PHE     6     -10.839 -11.159 -11.277
ATOM     97  CE1 PHE     6      -9.480 -10.494  -9.785
ATOM     98  HE1 PHE     6      -9.014 -11.465  -9.712
ATOM     99  CZ  PHE     6      -8.809  -9.387  -9.292
ATOM    100  HZ  PHE     6      -8.308  -9.496  -8.342
ATOM    101  CE2 PHE     6      -9.204  -8.113  -9.675
ATOM    102  HE2 PHE     6      -8.573  -7.268  -9.441
ATOM    103  CD2 PHE     6     -10.266  -7.951 -10.549
ATOM    104  HD2 PHE     6     -10.778  -7.000 -10.567
ATOM    105  C   PHE     6     -13.349  -7.722 -10.174
ATOM    106  O   PHE     6     -13.166  -8.070  -9.006
ATOM    107  N   GLH     7     -13.466  -6.451 -10.532
ATOM    108  H   GLH     7     -13.209  -6.207 -11.478
ATOM    109  CA  GLH     7     -13.349  -5.395  -9.541
ATOM    110  HA  GLH     7     -12.539  -5.664  -8.863
ATOM    111  CB  GLH     7     -12.935  -4.083 -10.205
ATOM    112  HB2 GLH     7     -13.744  -3.693 -10.823
ATOM    113  HB3 GLH     7     -12.671  -3.420  -9.381
ATOM    114  CG  GLH     7     -11.665  -4.255 -11.028
ATOM    115  HG2 GLH     7     -10.965  -4.919 -10.521
ATOM    116  HG3 GLH     7     -11.916  -4.745 -11.968
ATOM    117  CD  GLH     7     -10.973  -2.948 -11.360
ATOM    118  OE1 GLH     7      -9.754  -2.985 -11.644
ATOM    119  OE2 GLH     7     -11.640  -1.890 -11.339
ATOM    120  HE1 GLH     7      -9.393  -2.132 -11.832
ATOM    121  C   GLH     7     -14.619  -5.255  -8.703
ATOM    122  O   GLH     7     -14.561  -4.846  -7.547
ATOM    123  N   GLN     8     -15.759  -5.628  -9.274
ATOM    124  H   GLN     8     -15.843  -5.535 -10.276
ATOM    125  CA  GLN     8     -17.004  -5.633  -8.514
ATOM    126  HA  GLN     8     -17.096  -4.666  -8.019
ATOM    127  CB  GLN     8     -18.204  -5.839  -9.439
ATOM    128  HB2 GLN     8     -18.028  -5.371 -10.407
ATOM    129  HB3 GLN     8     -18.283  -6.905  -9.654
ATOM    130  CG  GLN     8     -19.535  -5.377  -8.852
ATOM    131  HG2 GLN     8     -20.311  -5.371  -9.617
ATOM    132  HG3 GLN     8     -19.438  -4.347  -8.508
ATOM    133  CD  GLN     8     -19.991  -6.226  -7.674
ATOM    134  OE1 GLN     8     -19.798  -7.446  -7.660
ATOM    135  NE2 GLN     8     -20.604  -5.582  -6.678
ATOM    136 HE21 GLN     8     -20.823  -4.601  -6.774
ATOM    137 HE22 GLN     8     -20.684  -6.026  -5.774
ATOM    138  C   GLN     8     -16.965  -6.713  -7.429
ATOM    139  O   GLN     8     -17.327  -6.463  -6.277
ATOM    140  N   ILE     9     -16.522  -7.913  -7.801
ATOM    141  H   ILE     9     -15.907  -7.952  -8.602
ATOM    142  CA  ILE     9     -16.381  -9.007  -6.843
ATOM    143  HA  ILE     9     -17.336  -9.167  -6.343
ATOM    144  CB  ILE     9     -15.965 -10.332  -7.530
ATOM    145  HB  ILE     9     -15.006 -10.178  -8.024
ATOM    146  CG2 ILE     9     -15.801 -11.435  -6.494
ATOM    147 HG21 ILE     9     -15.596 -11.013  -5.510
ATOM    148 HG22 ILE     9     -14.969 -12.089  -6.755
ATOM    149 HG23 ILE     9     -16.744 -11.981  -6.516
ATOM    150  CG1 ILE     9     -16.991 -10.741  -8.585
ATOM    151 HG12 ILE     9     -17.973 -10.884  -8.133
ATOM    152 HG13 ILE     9     -17.117  -9.909  -9.277
ATOM    153  CD1 ILE     9     -16.589 -11.947  -9.373
ATOM    154 HD11 ILE     9     -15.577 -12.257  -9.111
ATOM    155 HD12 ILE     9     -16.606 -11.732 -10.441
ATOM    156 HD13 ILE     9     -17.262 -12.783  -9.183
ATOM    157  C   ILE     9     -15.323  -8.661  -5.803
ATOM    158  O   ILE     9     -15.461  -8.989  -4.623
ATOM    159  N   ASH    10     -14.264  -7.998  -6.253
ATOM    160  H   ASH    10     -14.362  -7.455  -7.099
ATOM    161  CA  ASH    10     -13.138  -7.674  -5.390
ATOM    162  HA  ASH    10     -12.870  -8.574  -4.836
ATOM    163  CB  ASH    10     -11.949  -7.231  -6.239
ATOM    164  HB2 ASH    10     -12.122  -7.459  -7.291
ATOM    165  HB3 ASH    10     -11.862  -6.157  -6.076
ATOM    166  CG  ASH    10     -10.646  -7.862  -5.795
ATOM    167  OD1 ASH    10     -10.644  -9.057  -5.431
ATOM    168  OD2 ASH    10      -9.613  -7.162  -5.832
ATOM    169  HD1 ASH    10     -11.307  -9.247  -4.785
ATOM    170  C   ASH    10     -13.496  -6.585  -4.378
ATOM    171  O   ASH    10     -13.085  -6.649  -3.219
ATOM    172  N   LYN    11     -14.268  -5.594  -4.821
ATOM    173  H   LYN    11     -14.778  -5.715  -5.685
ATOM    174  CA  LYN    11     -14.615  -4.451  -3.978
ATOM    175  HA  LYN    11     -13.694  -4.077  -3.531
ATOM    176  CB  LYN    11     -15.254  -3.337  -4.808
ATOM    177  HB2 LYN    11     -15.133  -2.372  -4.315
ATOM    178  HB3 LYN    11     -14.732  -3.370  -5.764
ATOM    179  CG  LYN    11     -16.719  -3.583  -5.158
ATOM    180  HG2 LYN    11     -17.328  -3.630  -4.255
ATOM    181  HG3 LYN    11     -16.810  -4.561  -5.630
ATOM    182  CD  LYN    11     -17.251  -2.520  -6.114
ATOM    183  HD2 LYN    11     -16.542  -2.340  -6.922
ATOM    184  HD3 LYN    11     -17.447  -1.635  -5.508
ATOM    185  CE  LYN    11     -18.616  -2.906  -6.674
ATOM    186  HE2 LYN    11     -19.378  -2.864  -5.895
ATOM    187  HE3 LYN    11     -18.588  -3.937  -7.026
ATOM    188  NZ  LYN    11     -19.022  -2.033  -7.813
ATOM    189  HZ1 LYN    11     -19.384  -1.160  -7.457
ATOM    190  HZ2 LYN    11     -19.778  -2.470  -8.320
ATOM    191  C   LYN    11     -15.552  -4.843  -2.845
ATOM    192  O   LYN    11     -15.497  -4.268  -1.757
ATOM    193  N   SER    12     -16.416  -5.816  -3.106
ATOM    194  H   SER    12     -16.632  -6.019  -4.072
ATOM    195  CA  SER    12     -17.364  -6.272  -2.103
ATOM    196  HA  SER    12     -17.502  -5.458  -1.391
ATOM    197  CB  SER    12     -18.710  -6.598  -2.747
ATOM    198  HB2 SER    12     -19.409  -6.983  -2.004
ATOM    199  HB3 SER    12     -19.053  -5.665  -3.193
ATOM    200  OG  SER    12     -18.561  -7.544  -3.786
ATOM    201  HG  SER    12     -19.014  -7.223  -4.551
ATOM    202  C   SER    12     -16.842  -7.478  -1.325
ATOM    203  O   SER    12     -17.405  -7.844  -0.292
ATOM    204  N   GLY    13     -15.765  -8.086  -1.817
ATOM    205  H   GLY    13     -15.135  -7.539  -2.386
ATOM    206  CA  GLY    13     -15.223  -9.287  -1.206
ATOM    207  HA2 GLY    13     -14.269  -9.532  -1.672
ATOM    208  HA3 GLY    13     -15.028  -9.092  -0.152
ATOM    209  C   GLY    13     -16.163 -10.475  -1.324
ATOM    210  O   GLY    13     -16.531 -11.092  -0.324
ATOM    211  N   SER    14     -16.545 -10.803  -2.553
ATOM    212  H   SER    14     -16.109 -10.361  -3.350
ATOM    213  CA  SER    14     -17.535 -11.846  -2.792
ATOM    214  HA  SER    14     -18.001 -12.120  -1.846
ATOM    215  CB  SER    14     -18.663 -11.302  -3.666
ATOM    216  HB2 SER    14     -19.517 -11.979  -3.661
ATOM    217  HB3 SER    14     -18.327 -11.220  -4.700
ATOM    218  OG  SER    14     -19.071 -10.025  -3.219
ATOM    219  HG  SER    14     -19.110  -9.445  -3.964
ATOM    220  C   SER    14     -16.955 -13.092  -3.451
ATOM    221  O   SER    14     -17.700 -13.922  -3.963
ATOM    222  N   TRP    15     -15.636 -13.230  -3.441
ATOM    223  H   TRP    15     -15.084 -12.696  -2.785
ATOM    224  CA  TRP    15     -15.012 -14.380  -4.090
ATOM    225  HA  TRP    15     -15.325 -14.354  -5.134
ATOM    226  CB  TRP    15     -13.483 -14.275  -4.052
ATOM    227  HB2 TRP    15     -13.025 -15.235  -4.288
ATOM    228  HB3 TRP    15     -13.158 -14.015  -3.044
ATOM    229  CG  TRP    15     -12.976 -13.240  -4.989
ATOM    230  CD1 TRP    15     -12.470 -12.013  -4.663
ATOM    231  HD1 TRP    15     -11.969 -11.855  -3.719
ATOM    232  NE1 TRP    15     -12.122 -11.329  -5.803
ATOM    233  HE1 TRP    15     -12.178 -10.321  -5.818
ATOM    234  CE2 TRP    15     -12.408 -12.107  -6.896
ATOM    235  CZ2 TRP    15     -12.236 -11.846  -8.258
ATOM    236  HZ2 TRP    15     -12.137 -10.826  -8.599
ATOM    237  CH2 TRP    15     -12.618 -12.822  -9.142
ATOM    238  HH2 TRP    15     -12.815 -12.529 -10.163
ATOM    239  CZ3 TRP    15     -13.162 -14.038  -8.701
ATOM    240  HZ3 TRP    15     -13.174 -14.873  -9.385
ATOM    241  CE3 TRP    15     -13.334 -14.296  -7.348
ATOM    242  HE3 TRP    15     -13.323 -15.328  -7.029
ATOM    243  CD2 TRP    15     -12.951 -13.318  -6.422
ATOM    244  C   TRP    15     -15.487 -15.715  -3.521
ATOM    245  O   TRP    15     -15.799 -16.635  -4.270
ATOM    246  N   ALA    16     -15.547 -15.815  -2.198
ATOM    247  H   ALA    16     -15.061 -15.132  -1.634
ATOM    248  CA  ALA    16     -15.994 -17.043  -1.540
ATOM    249  HA  ALA    16     -15.360 -17.856  -1.893
ATOM    250  CB  ALA    16     -15.847 -16.922  -0.025
ATOM    251  HB1 ALA    16     -16.248 -17.805   0.473
ATOM    252  HB2 ALA    16     -16.393 -16.054   0.346
ATOM    253  HB3 ALA    16     -14.801 -16.814   0.261
ATOM    254  C   ALA    16     -17.433 -17.388  -1.907
ATOM    255  O   ALA    16     -17.769 -18.555  -2.103
ATOM    256  N   ALA    17     -18.281 -16.368  -1.992
ATOM    257  H   ALA    17     -18.072 -15.546  -1.443
ATOM    258  CA  ALA    17     -19.681 -16.561  -2.337
ATOM    259  HA  ALA    17     -20.058 -17.399  -1.751
ATOM    260  CB  ALA    17     -20.491 -15.313  -2.004
ATOM    261  HB1 ALA    17     -21.485 -15.369  -2.447
ATOM    262  HB2 ALA    17     -20.001 -14.421  -2.395
ATOM    263  HB3 ALA    17     -20.604 -15.194  -0.926
ATOM    264  C   ALA    17     -19.820 -16.922  -3.816
ATOM    265  O   ALA    17     -20.520 -17.870  -4.163
ATOM    266  N   ILE    18     -19.154 -16.158  -4.676
ATOM    267  H   ILE    18     -18.536 -15.444  -4.318
ATOM    268  CA  ILE    18     -19.086 -16.459  -6.109
ATOM    269  HA  ILE    18     -20.047 -16.294  -6.597
ATOM    270  CB  ILE    18     -18.088 -15.526  -6.832
ATOM    271  HB  ILE    18     -17.126 -15.592  -6.324
ATOM    272  CG2 ILE    18     -17.896 -15.953  -8.276
ATOM    273 HG21 ILE    18     -18.580 -15.413  -8.930
ATOM    274 HG22 ILE    18     -16.880 -15.740  -8.609
ATOM    275 HG23 ILE    18     -18.078 -17.021  -8.397
ATOM    276  CG1 ILE    18     -18.568 -14.075  -6.768
ATOM    277 HG12 ILE    18     -17.725 -13.388  -6.841
ATOM    278 HG13 ILE    18     -19.009 -13.934  -5.781
ATOM    279  CD1 ILE    18     -19.627 -13.727  -7.781
ATOM    280 HD11 ILE    18     -19.958 -12.696  -7.654
ATOM    281 HD12 ILE    18     -19.240 -13.831  -8.795
ATOM    282 HD13 ILE    18     -20.495 -14.378  -7.680
ATOM    283  C   ILE    18     -18.646 -17.901  -6.340
ATOM    284  O   ILE    18     -19.273 -18.641  -7.098
ATOM    285  N   TYR    19     -17.565 -18.294  -5.671
ATOM    286  H   TYR    19     -16.903 -17.577  -5.412
ATOM    287  CA  TYR    19     -17.016 -19.639  -5.811
ATOM    288  HA  TYR    19     -16.905 -19.830  -6.878
ATOM    289  CB  TYR    19     -15.637 -19.744  -5.157
ATOM    290  HB2 TYR    19     -14.935 -19.052  -5.623
ATOM    291  HB3 TYR    19     -15.712 -19.444  -4.112
ATOM    292  CG  TYR    19     -15.073 -21.139  -5.201
ATOM    293  CD1 TYR    19     -14.654 -21.699  -6.400
ATOM    294  HD1 TYR    19     -15.016 -21.265  -7.320
ATOM    295  CE1 TYR    19     -14.143 -22.980  -6.449
ATOM    296  HE1 TYR    19     -13.527 -23.261  -7.291
ATOM    297  CZ  TYR    19     -14.047 -23.720  -5.286
ATOM    298  OH  TYR    19     -13.541 -24.998  -5.329
ATOM    299  HH  TYR    19     -13.435 -25.324  -6.210
ATOM    300  CE2 TYR    19     -14.461 -23.186  -4.084
ATOM    301  HE2 TYR    19     -14.694 -23.857  -3.271
ATOM    302  CD2 TYR    19     -14.971 -21.901  -4.047
ATOM    303  HD2 TYR    19     -15.024 -21.390  -3.097
ATOM    304  C   TYR    19     -17.950 -20.714  -5.255
ATOM    305  O   TYR    19     -18.084 -21.792  -5.839
ATOM    306  N   GLN    20     -18.599 -20.423  -4.136
ATOM    307  H   GLN    20     -18.698 -19.454  -3.867
ATOM    308  CA  GLN    20     -19.551 -21.373  -3.578
ATOM    309  HA  GLN    20     -19.041 -22.332  -3.486
ATOM    310  CB  GLN    20     -20.032 -20.936  -2.192
ATOM    311  HB2 GLN    20     -20.843 -20.212  -2.275
ATOM    312  HB3 GLN    20     -19.219 -20.403  -1.698
ATOM    313  CG  GLN    20     -20.445 -22.107  -1.309
ATOM    314  HG2 GLN    20     -20.796 -21.754  -0.339
ATOM    315  HG3 GLN    20     -21.244 -22.611  -1.853
ATOM    316  CD  GLN    20     -19.317 -23.122  -1.108
ATOM    317  OE1 GLN    20     -18.135 -22.758  -1.109
ATOM    318  NE2 GLN    20     -19.679 -24.399  -0.929
ATOM    319 HE21 GLN    20     -19.268 -24.937  -0.179
ATOM    320 HE22 GLN    20     -20.481 -24.762  -1.424
ATOM    321  C   GLN    20     -20.735 -21.573  -4.525
ATOM    322  O   GLN    20     -21.238 -22.686  -4.681
ATOM    323  N   ASH    21     -21.179 -20.493  -5.158
ATOM    324  H   ASH    21     -21.069 -19.602  -4.696
ATOM    325  CA  ASH    21     -22.263 -20.602  -6.121
ATOM    326  HA  ASH    21     -23.116 -21.038  -5.601
ATOM    327  CB  ASH    21     -22.671 -19.227  -6.663
ATOM    328  HB2 ASH    21     -23.187 -19.327  -7.618
ATOM    329  HB3 ASH    21     -21.750 -18.660  -6.797
ATOM    330  CG  ASH    21     -23.554 -18.450  -5.685
ATOM    331  OD1 ASH    21     -23.647 -17.206  -5.813
ATOM    332  OD2 ASH    21     -24.159 -19.085  -4.785
ATOM    333  HD1 ASH    21     -24.376 -16.839  -5.336
ATOM    334  C   ASH    21     -21.877 -21.561  -7.244
ATOM    335  O   ASH    21     -22.690 -22.375  -7.684
ATOM    336  N   ILE    22     -20.628 -21.481  -7.695
ATOM    337  H   ILE    22     -19.939 -20.957  -7.174
ATOM    338  CA  ILE    22     -20.164 -22.387  -8.738
ATOM    339  HA  ILE    22     -20.873 -22.312  -9.562
ATOM    340  CB  ILE    22     -18.769 -21.997  -9.266
ATOM    341  HB  ILE    22     -18.129 -21.755  -8.418
ATOM    342  CG2 ILE    22     -18.131 -23.146 -10.053
ATOM    343 HG21 ILE    22     -18.888 -23.701 -10.607
ATOM    344 HG22 ILE    22     -17.634 -23.844  -9.380
ATOM    345 HG23 ILE    22     -17.394 -22.773 -10.764
ATOM    346  CG1 ILE    22     -18.884 -20.766 -10.163
ATOM    347 HG12 ILE    22     -19.381 -21.017 -11.100
ATOM    348 HG13 ILE    22     -19.545 -20.050  -9.674
ATOM    349  CD1 ILE    22     -17.563 -20.085 -10.424
ATOM    350 HD11 ILE    22     -17.068 -20.523 -11.291
ATOM    351 HD12 ILE    22     -17.710 -19.024 -10.626
ATOM    352 HD13 ILE    22     -16.896 -20.180  -9.567
ATOM    353  C   ILE    22     -20.201 -23.834  -8.246
ATOM    354  O   ILE    22     -20.652 -24.726  -8.967
ATOM    355  N   ARG    23     -19.745 -24.060  -7.017
ATOM    356  H   ARG    23     -19.768 -23.276  -6.380
ATOM    357  CA  ARG    23     -19.822 -25.390  -6.418
ATOM    358  HA  ARG    23     -19.210 -26.064  -7.018
ATOM    359  CB  ARG    23     -19.299 -25.381  -4.982
ATOM    360  HB2 ARG    23     -19.762 -26.176  -4.398
ATOM    361  HB3 ARG    23     -19.632 -24.457  -4.510
ATOM    362  CG  ARG    23     -17.790 -25.445  -4.871
ATOM    363  HG2 ARG    23     -17.378 -26.120  -5.621
ATOM    364  HG3 ARG    23     -17.379 -24.462  -5.101
ATOM    365  CD  ARG    23     -17.333 -25.853  -3.469
ATOM    366  HD2 ARG    23     -17.943 -26.672  -3.089
ATOM    367  HD3 ARG    23     -17.442 -25.018  -2.777
ATOM    368  NE  ARG    23     -15.932 -26.266  -3.504
ATOM    369  HE  ARG    23     -15.675 -26.843  -4.292
ATOM    370  CZ  ARG    23     -15.118 -26.320  -2.452
ATOM    371  NH1 ARG    23     -15.553 -25.980  -1.243
ATOM    372 HH11 ARG    23     -14.974 -25.415  -0.638
ATOM    373 HH12 ARG    23     -16.541 -26.045  -1.045
ATOM    374  NH2 ARG    23     -13.854 -26.713  -2.620
ATOM    375 HH21 ARG    23     -13.655 -27.599  -3.062
ATOM    376 HH22 ARG    23     -13.112 -26.034  -2.528
ATOM    377  C   ARG    23     -21.256 -25.911  -6.441
ATOM    378  O   ARG    23     -21.503 -27.063  -6.798
ATOM    379  N   HIE    24     -22.189 -25.047  -6.056
ATOM    380  H   HIE    24     -21.890 -24.287  -5.462
ATOM    381  CA  HIE    24     -23.604 -25.387  -5.970
ATOM    382  HA  HIE    24     -23.746 -26.239  -5.305
ATOM    383  CB  HIE    24     -24.361 -24.238  -5.293
ATOM    384  HB2 HIE    24     -24.149 -23.291  -5.789
ATOM    385  HB3 HIE    24     -24.000 -24.136  -4.270
ATOM    386  CG  HIE    24     -25.841 -24.442  -5.218
ATOM    387  ND1 HIE    24     -26.455 -25.076  -4.156
ATOM    388  CE1 HIE    24     -27.758 -25.105  -4.356
ATOM    389  HE1 HIE    24     -28.430 -24.974  -3.520
ATOM    390  NE2 HIE    24     -28.019 -24.510  -5.508
ATOM    391  HE2 HIE    24     -28.853 -23.950  -5.608
ATOM    392  CD2 HIE    24     -26.837 -24.084  -6.063
ATOM    393  HD2 HIE    24     -26.825 -23.423  -6.917
ATOM    394  C   HIE    24     -24.223 -25.701  -7.337
ATOM    395  O   HIE    24     -25.064 -26.593  -7.456
ATOM    396  N   GLH    25     -23.799 -24.972  -8.364
ATOM    397  H   GLH    25     -23.255 -24.140  -8.182
ATOM    398  CA  GLH    25     -24.346 -25.144  -9.706
ATOM    399  HA  GLH    25     -25.400 -25.397  -9.596
ATOM    400  CB  GLH    25     -24.234 -23.844 -10.495
ATOM    401  HB2 GLH    25     -23.198 -23.509 -10.538
ATOM    402  HB3 GLH    25     -24.502 -24.057 -11.530
ATOM    403  CG  GLH    25     -25.131 -22.734 -10.003
ATOM    404  HG2 GLH    25     -26.177 -22.965 -10.206
ATOM    405  HG3 GLH    25     -25.037 -22.639  -8.921
ATOM    406  CD  GLH    25     -24.776 -21.398 -10.635
ATOM    407  OE1 GLH    25     -24.781 -20.375  -9.908
ATOM    408  OE2 GLH    25     -24.480 -21.376 -11.854
ATOM    409  HE1 GLH    25     -24.336 -19.640 -10.301
ATOM    410  C   GLH    25     -23.690 -26.264 -10.510
ATOM    411  O   GLH    25     -24.249 -26.709 -11.507
ATOM    412  N   ALA    26     -22.512 -26.715 -10.088
ATOM    413  H   ALA    26     -22.043 -26.249  -9.325
ATOM    414  CA  ALA    26     -21.753 -27.688 -10.875
ATOM    415  HA  ALA    26     -21.486 -27.247 -11.835
ATOM    416  CB  ALA    26     -20.415 -28.015 -10.207
ATOM    417  HB1 ALA    26     -20.565 -28.651  -9.335
ATOM    418  HB2 ALA    26     -19.758 -28.545 -10.897
ATOM    419  HB3 ALA    26     -19.907 -27.107  -9.883
ATOM    420  C   ALA    26     -22.539 -28.967 -11.175
ATOM    421  O   ALA    26     -23.412 -29.371 -10.408
ATOM    422  N   SER    27     -22.219 -29.590 -12.304
ATOM    423  H   SER    27     -21.534 -29.176 -12.920
ATOM    424  CA  SER    27     -22.828 -30.853 -12.711
ATOM    425  HA  SER    27     -23.903 -30.734 -12.849
ATOM    426  CB  SER    27     -22.293 -31.270 -14.080
ATOM    427  HB2 SER    27     -21.203 -31.300 -14.074
ATOM    428  HB3 SER    27     -22.736 -32.239 -14.311
ATOM    429  OG  SER    27     -22.732 -30.371 -15.078
ATOM    430  HG  SER    27     -22.527 -29.491 -14.800
ATOM    431  C   SER    27     -22.557 -31.973 -11.717
ATOM    432  O   SER    27     -21.480 -32.053 -11.125
ATOM    433  N   ASH    28     -23.544 -32.840 -11.539
ATOM    434  H   ASH    28     -24.482 -32.593 -11.822
ATOM    435  CA  ASH    28     -23.363 -34.033 -10.726
ATOM    436  HA  ASH    28     -22.312 -34.085 -10.441
ATOM    437  CB  ASH    28     -24.224 -33.954  -9.459
ATOM    438  HB2 ASH    28     -25.282 -33.900  -9.716
ATOM    439  HB3 ASH    28     -23.992 -33.035  -8.921
ATOM    440  CG  ASH    28     -23.991 -35.122  -8.518
ATOM    441  OD1 ASH    28     -22.918 -35.754  -8.611
ATOM    442  OD2 ASH    28     -24.879 -35.405  -7.684
ATOM    443  HD1 ASH    28     -22.969 -36.481  -9.213
ATOM    444  C   ASH    28     -23.686 -35.283 -11.548
ATOM    445  O   ASH    28     -24.850 -35.633 -11.731
ATOM    446  N   PHE    29     -22.646 -35.942 -12.053
ATOM    447  H   PHE    29     -21.770 -35.861 -11.556
ATOM    448  CA  PHE    29     -22.817 -37.158 -12.850
ATOM    449  HA  PHE    29     -23.886 -37.293 -13.015
ATOM    450  CB  PHE    29     -22.122 -37.014 -14.208
ATOM    451  HB2 PHE    29     -21.068 -36.769 -14.078
ATOM    452  HB3 PHE    29     -22.145 -37.975 -14.721
ATOM    453  CG  PHE    29     -22.766 -36.002 -15.109
ATOM    454  CD1 PHE    29     -24.077 -36.170 -15.537
ATOM    455  HD1 PHE    29     -24.474 -37.174 -15.540
ATOM    456  CE1 PHE    29     -24.672 -35.241 -16.359
ATOM    457  HE1 PHE    29     -25.667 -35.417 -16.740
ATOM    458  CZ  PHE    29     -23.957 -34.127 -16.776
ATOM    459  HZ  PHE    29     -24.521 -33.248 -17.052
ATOM    460  CE2 PHE    29     -22.661 -33.951 -16.362
ATOM    461  HE2 PHE    29     -22.127 -33.051 -16.629
ATOM    462  CD2 PHE    29     -22.067 -34.888 -15.528
ATOM    463  HD2 PHE    29     -20.991 -34.888 -15.432
ATOM    464  C   PHE    29     -22.306 -38.401 -12.119
ATOM    465  O   PHE    29     -21.517 -38.291 -11.181
ATOM    466  N   PRO    30     -22.764 -39.593 -12.547
ATOM    467  CD  PRO    30     -23.731 -39.799 -13.635
ATOM    468  HD2 PRO    30     -23.201 -39.857 -14.586
ATOM    469  HD3 PRO    30     -24.469 -38.998 -13.669
ATOM    470  CG  PRO    30     -24.333 -41.111 -13.290
ATOM    471  HG2 PRO    30     -25.172 -40.983 -12.606
ATOM    472  HG3 PRO    30     -24.701 -41.616 -14.183
ATOM    473  CB  PRO    30     -23.251 -41.893 -12.649
ATOM    474  HB2 PRO    30     -23.662 -42.614 -11.943
ATOM    475  HB3 PRO    30     -22.674 -42.441 -13.394
ATOM    476  CA  PRO    30     -22.372 -40.866 -11.927
ATOM    477  HA  PRO    30     -22.594 -40.842 -10.860
ATOM    478  C   PRO    30     -20.893 -41.179 -12.144
ATOM    479  O   PRO    30     -20.345 -40.880 -13.209
ATOM    480  N   CYS    31     -20.268 -41.786 -11.141
ATOM    481  H   CYS    31     -20.828 -42.164 -10.390
ATOM    482  CA  CYS    31     -18.915 -42.306 -11.272
ATOM    483  HA  CYS    31     -18.610 -42.220 -12.315
ATOM    484  CB  CYS    31     -17.927 -41.552 -10.379
ATOM    485  HB2 CYS    31     -16.910 -41.907 -10.545
ATOM    486  HB3 CYS    31     -18.219 -41.814  -9.362
ATOM    487  SG  CYS    31     -17.964 -39.765 -10.513
ATOM    488  HG  CYS    31     -18.999 -39.710 -11.356
ATOM    489  C   CYS    31     -18.899 -43.776 -10.883
ATOM    490  O   CYS    31     -18.042 -44.202 -10.106
ATOM    491  N   ARN    32     -19.845 -44.549 -11.400
ATOM    492  H   ARN    32     -20.243 -44.302 -12.295
ATOM    493  CA  ARN    32     -19.990 -45.932 -10.957
ATOM    494  HA  ARN    32     -20.247 -45.924  -9.898
ATOM    495  CB  ARN    32     -21.228 -46.570 -11.594
ATOM    496  HB2 ARN    32     -21.061 -46.760 -12.654
ATOM    497  HB3 ARN    32     -21.381 -47.552 -11.146
ATOM    498  CG  ARN    32     -22.492 -45.740 -11.388
ATOM    499  HG2 ARN    32     -22.514 -45.317 -10.384
ATOM    500  HG3 ARN    32     -22.482 -44.951 -12.140
ATOM    501  CD  ARN    32     -23.765 -46.530 -11.667
ATOM    502  HD2 ARN    32     -23.759 -46.921 -12.685
ATOM    503  HD3 ARN    32     -23.820 -47.390 -10.999
ATOM    504  NE  ARN    32     -24.959 -45.709 -11.468
ATOM    505  HE  ARN    32     -25.575 -46.161 -10.807
ATOM    506  CZ  ARN    32     -25.621 -45.101 -12.450
ATOM    507  NH1 ARN    32     -25.210 -45.229 -13.706
ATOM    508 HH11 ARN    32     -25.872 -44.853 -14.370
ATOM    509  NH2 ARN    32     -26.697 -44.367 -12.176
ATOM    510 HH21 ARN    32     -27.203 -44.708 -11.371
ATOM    511 HH22 ARN    32     -27.357 -44.348 -12.940
ATOM    512  C   ARN    32     -18.738 -46.796 -11.163
ATOM    513  O   ARN    32     -18.379 -47.594 -10.300
ATOM    514  N   VAL    33     -18.060 -46.629 -12.291
ATOM    515  H   VAL    33     -18.208 -45.798 -12.846
ATOM    516  CA  VAL    33     -16.870 -47.435 -12.554
ATOM    517  HA  VAL    33     -17.155 -48.476 -12.405
ATOM    518  CB  VAL    33     -16.380 -47.274 -13.994
ATOM    519  HB  VAL    33     -16.176 -46.219 -14.177
ATOM    520  CG1 VAL    33     -15.085 -48.067 -14.202
ATOM    521 HG11 VAL    33     -14.835 -48.638 -13.308
ATOM    522 HG12 VAL    33     -15.193 -48.771 -15.027
ATOM    523 HG13 VAL    33     -14.327 -47.316 -14.423
ATOM    524  CG2 VAL    33     -17.452 -47.732 -14.952
ATOM    525 HG21 VAL    33     -17.453 -47.117 -15.852
ATOM    526 HG22 VAL    33     -17.281 -48.765 -15.256
ATOM    527 HG23 VAL    33     -18.440 -47.671 -14.495
ATOM    528  C   VAL    33     -15.715 -47.145 -11.581
ATOM    529  O   VAL    33     -15.050 -48.065 -11.103
ATOM    530  N   ALA    34     -15.489 -45.871 -11.281
ATOM    531  H   ALA    34     -16.243 -45.210 -11.403
ATOM    532  CA  ALA    34     -14.412 -45.492 -10.372
ATOM    533  HA  ALA    34     -13.490 -45.933 -10.752
ATOM    534  CB  ALA    34     -14.249 -43.965 -10.320
ATOM    535  HB1 ALA    34     -15.199 -43.482 -10.093
ATOM    536  HB2 ALA    34     -13.901 -43.582 -11.279
ATOM    537  HB3 ALA    34     -13.528 -43.674  -9.556
ATOM    538  C   ALA    34     -14.650 -46.055  -8.978
ATOM    539  O   ALA    34     -13.701 -46.294  -8.229
ATOM    540  N   LYS    35     -15.915 -46.289  -8.640
ATOM    541  H   LYS    35     -16.656 -45.968  -9.247
ATOM    542  CA  LYS    35     -16.275 -46.718  -7.292
ATOM    543  HA  LYS    35     -15.466 -46.404  -6.632
ATOM    544  CB  LYS    35     -17.567 -46.040  -6.830
ATOM    545  HB2 LYS    35     -17.848 -46.385  -5.835
ATOM    546  HB3 LYS    35     -18.352 -46.376  -7.508
ATOM    547  CG  LYS    35     -17.527 -44.516  -6.882
ATOM    548  HG2 LYS    35     -18.467 -44.120  -7.266
ATOM    549  HG3 LYS    35     -16.771 -44.216  -7.608
ATOM    550  CD  LYS    35     -17.184 -43.879  -5.537
ATOM    551  HD2 LYS    35     -17.569 -42.861  -5.484
ATOM    552  HD3 LYS    35     -17.700 -44.429  -4.750
ATOM    553  CE  LYS    35     -15.697 -43.902  -5.250
ATOM    554  HE2 LYS    35     -15.359 -44.918  -5.045
ATOM    555  HE3 LYS    35     -15.151 -43.567  -6.132
ATOM    556  NZ  LYS    35     -15.329 -43.013  -4.105
ATOM    557  HZ1 LYS    35     -14.636 -43.472  -3.531
ATOM    558  HZ2 LYS    35     -16.151 -42.821  -3.551
ATOM    559  HZ3 LYS    35     -14.952 -42.146  -4.460
ATOM    560  C   LYS    35     -16.404 -48.229  -7.151
ATOM    561  O   LYS    35     -16.730 -48.723  -6.076
ATOM    562  N   LEU    36     -16.153 -48.962  -8.232
ATOM    563  H   LEU    36     -16.234 -48.536  -9.144
ATOM    564  CA  LEU    36     -16.155 -50.421  -8.158
ATOM    565  HA  LEU    36     -17.110 -50.749  -7.749
ATOM    566  CB  LEU    36     -15.934 -51.050  -9.535
ATOM    567  HB2 LEU    36     -15.653 -52.099  -9.439
ATOM    568  HB3 LEU    36     -15.043 -50.582  -9.954
ATOM    569  CG  LEU    36     -17.045 -50.882 -10.569
ATOM    570  HG  LEU    36     -17.260 -49.819 -10.677
ATOM    571  CD1 LEU    36     -16.607 -51.424 -11.923
ATOM    572 HD11 LEU    36     -15.974 -50.703 -12.440
ATOM    573 HD12 LEU    36     -17.472 -51.622 -12.556
ATOM    574 HD13 LEU    36     -16.062 -52.346 -11.724
ATOM    575  CD2 LEU    36     -18.291 -51.572 -10.084
ATOM    576 HD21 LEU    36     -18.448 -51.385  -9.022
ATOM    577 HD22 LEU    36     -19.167 -51.204 -10.619
ATOM    578 HD23 LEU    36     -18.197 -52.643 -10.263
ATOM    579  C   LEU    36     -15.046 -50.871  -7.225
ATOM    580  O   LEU    36     -13.956 -50.291  -7.225
ATOM    581  N   PRO    37     -15.315 -51.910  -6.428
ATOM    582  CD  PRO    37     -16.604 -52.621  -6.310
ATOM    583  HD2 PRO    37     -16.753 -53.254  -7.185
ATOM    584  HD3 PRO    37     -17.399 -51.908  -6.092
ATOM    585  CG  PRO    37     -16.425 -53.460  -5.070
ATOM    586  HG2 PRO    37     -16.976 -54.397  -5.156
ATOM    587  HG3 PRO    37     -16.701 -52.802  -4.246
ATOM    588  CB  PRO    37     -14.947 -53.720  -4.981
ATOM    589  HB2 PRO    37     -14.650 -53.913  -3.950
ATOM    590  HB3 PRO    37     -14.657 -54.575  -5.591
ATOM    591  CA  PRO    37     -14.309 -52.428  -5.495
ATOM    592  HA  PRO    37     -14.241 -51.786  -4.617
ATOM    593  C   PRO    37     -12.978 -52.717  -6.186
ATOM    594  O   PRO    37     -11.924 -52.392  -5.627
ATOM    595  N   LYN    38     -13.017 -53.291  -7.387
ATOM    596  H   LYN    38     -13.892 -53.658  -7.735
ATOM    597  CA  LYN    38     -11.787 -53.688  -8.064
ATOM    598  HA  LYN    38     -11.223 -54.301  -7.362
ATOM    599  CB  LYN    38     -12.084 -54.531  -9.306
ATOM    600  HB2 LYN    38     -11.249 -55.167  -9.600
ATOM    601  HB3 LYN    38     -12.845 -55.252  -9.007
ATOM    602  CG  LYN    38     -12.667 -53.764 -10.472
ATOM    603  HG2 LYN    38     -12.102 -52.850 -10.654
ATOM    604  HG3 LYN    38     -13.679 -53.446 -10.220
ATOM    605  CD  LYN    38     -12.713 -54.624 -11.724
ATOM    606  HD2 LYN    38     -11.706 -54.887 -12.047
ATOM    607  HD3 LYN    38     -13.211 -55.565 -11.493
ATOM    608  CE  LYN    38     -13.467 -53.922 -12.840
ATOM    609  HE2 LYN    38     -14.370 -53.447 -12.456
ATOM    610  HE3 LYN    38     -12.848 -53.122 -13.245
ATOM    611  NZ  LYN    38     -13.825 -54.841 -13.960
ATOM    612  HZ1 LYN    38     -13.002 -55.346 -14.258
ATOM    613  HZ2 LYN    38     -14.130 -54.299 -14.756
ATOM    614  C   LYN    38     -10.899 -52.500  -8.430
ATOM    615  O   LYN    38      -9.698 -52.661  -8.672
ATOM    616  N   ASN    39     -11.483 -51.307  -8.465
ATOM    617  H   ASN    39     -12.399 -51.189  -8.057
ATOM    618  CA  ASN    39     -10.735 -50.111  -8.833
ATOM    619  HA  ASN    39      -9.828 -50.448  -9.335
ATOM    620  CB  ASN    39     -11.544 -49.274  -9.816
ATOM    621  HB2 ASN    39     -12.542 -49.076  -9.424
ATOM    622  HB3 ASN    39     -11.065 -48.304  -9.950
ATOM    623  CG  ASN    39     -11.655 -49.933 -11.157
ATOM    624  OD1 ASN    39     -10.692 -50.549 -11.632
ATOM    625  ND2 ASN    39     -12.826 -49.836 -11.775
ATOM    626 HD21 ASN    39     -13.298 -50.672 -12.089
ATOM    627 HD22 ASN    39     -13.397 -49.029 -11.567
ATOM    628  C   ASN    39     -10.294 -49.266  -7.644
ATOM    629  O   ASN    39      -9.757 -48.166  -7.809
ATOM    630  N   LYN    40     -10.513 -49.793  -6.445
ATOM    631  H   LYN    40     -11.112 -50.603  -6.368
ATOM    632  CA  LYN    40     -10.205 -49.062  -5.229
ATOM    633  HA  LYN    40     -10.847 -48.182  -5.198
ATOM    634  CB  LYN    40     -10.492 -49.937  -4.007
ATOM    635  HB2 LYN    40      -9.835 -50.807  -3.994
ATOM    636  HB3 LYN    40     -11.493 -50.352  -4.127
ATOM    637  CG  LYN    40     -10.454 -49.213  -2.666
ATOM    638  HG2 LYN    40     -11.053 -48.303  -2.704
ATOM    639  HG3 LYN    40      -9.421 -48.956  -2.431
ATOM    640  CD  LYN    40     -10.947 -50.138  -1.551
ATOM    641  HD2 LYN    40     -10.813 -51.183  -1.831
ATOM    642  HD3 LYN    40     -12.023 -50.003  -1.437
ATOM    643  CE  LYN    40     -10.272 -49.847  -0.204
ATOM    644  HE2 LYN    40     -10.359 -50.705   0.462
ATOM    645  HE3 LYN    40      -9.204 -49.699  -0.366
ATOM    646  NZ  LYN    40     -10.802 -48.630   0.482
ATOM    647  HZ1 LYN    40     -10.134 -47.877   0.396
ATOM    648  HZ2 LYN    40     -10.897 -48.815   1.470
ATOM    649  C   LYN    40      -8.754 -48.582  -5.240
ATOM    650  O   LYN    40      -8.486 -47.403  -5.007
ATOM    651  N   ASN    41      -7.826 -49.492  -5.533
ATOM    652  H   ASN    41      -8.084 -50.468  -5.576
ATOM    653  CA  ASN    41      -6.403 -49.156  -5.540
ATOM    654  HA  ASN    41      -6.201 -48.543  -4.662
ATOM    655  CB  ASN    41      -5.535 -50.407  -5.311
ATOM    656  HB2 ASN    41      -5.872 -50.952  -4.429
ATOM    657  HB3 ASN    41      -4.510 -50.100  -5.105
ATOM    658  CG  ASN    41      -5.511 -51.354  -6.521
ATOM    659  OD1 ASN    41      -6.104 -51.075  -7.570
ATOM    660  ND2 ASN    41      -4.819 -52.484  -6.369
ATOM    661 HD21 ASN    41      -4.529 -52.775  -5.446
ATOM    662 HD22 ASN    41      -4.967 -53.208  -7.058
ATOM    663  C   ASN    41      -5.945 -48.401  -6.795
ATOM    664  O   ASN    41      -4.748 -48.224  -7.018
ATOM    665  N   ARN    42      -6.900 -47.969  -7.612
ATOM    666  H   ARN    42      -7.791 -48.444  -7.607
ATOM    667  CA  ARN    42      -6.584 -47.160  -8.784
ATOM    668  HA  ARN    42      -5.506 -47.220  -8.932
ATOM    669  CB  ARN    42      -7.275 -47.717 -10.033
ATOM    670  HB2 ARN    42      -7.305 -46.966 -10.823
ATOM    671  HB3 ARN    42      -8.316 -47.934  -9.793
ATOM    672  CG  ARN    42      -6.612 -48.990 -10.529
ATOM    673  HG2 ARN    42      -6.566 -49.735  -9.735
ATOM    674  HG3 ARN    42      -5.572 -48.762 -10.764
ATOM    675  CD  ARN    42      -7.260 -49.569 -11.770
ATOM    676  HD2 ARN    42      -8.338 -49.659 -11.636
ATOM    677  HD3 ARN    42      -7.093 -48.914 -12.625
ATOM    678  NE  ARN    42      -6.693 -50.885 -12.058
ATOM    679  HE  ARN    42      -7.094 -51.569 -11.433
ATOM    680  CZ  ARN    42      -6.495 -51.366 -13.280
ATOM    681  NH1 ARN    42      -6.827 -50.639 -14.341
ATOM    682 HH11 ARN    42      -7.449 -49.878 -14.109
ATOM    683  NH2 ARN    42      -5.955 -52.571 -13.440
ATOM    684 HH21 ARN    42      -5.449 -52.880 -12.622
ATOM    685 HH22 ARN    42      -6.646 -53.282 -13.632
ATOM    686  C   ARN    42      -6.926 -45.690  -8.564
ATOM    687  O   ARN    42      -6.665 -44.844  -9.426
ATOM    688  N   ASN    43      -7.492 -45.388  -7.397
ATOM    689  H   ASN    43      -7.986 -46.118  -6.903
ATOM    690  CA  ASN    43      -7.824 -44.010  -7.037
ATOM    691  HA  ASN    43      -7.640 -43.393  -7.917
ATOM    692  CB  ASN    43      -9.305 -43.887  -6.651
ATOM    693  HB2 ASN    43      -9.532 -42.875  -6.317
ATOM    694  HB3 ASN    43      -9.515 -44.545  -5.808
ATOM    695  CG  ASN    43     -10.236 -44.265  -7.790
ATOM    696  OD1 ASN    43     -10.102 -43.762  -8.903
ATOM    697  ND2 ASN    43     -11.183 -45.159  -7.516
ATOM    698 HD21 ASN    43     -11.176 -46.056  -7.980
ATOM    699 HD22 ASN    43     -12.068 -44.809  -7.179
ATOM    700  C   ASN    43      -6.934 -43.473  -5.911
ATOM    701  O   ASN    43      -6.783 -44.111  -4.863
ATOM    702  N   ARG    44      -6.347 -42.304  -6.136
ATOM    703  H   ARG    44      -6.158 -42.057  -7.097
ATOM    704  CA  ARG    44      -5.519 -41.653  -5.129
ATOM    705  HA  ARG    44      -4.836 -42.380  -4.689
ATOM    706  CB  ARG    44      -4.631 -40.573  -5.770
ATOM    707  HB2 ARG    44      -5.232 -39.881  -6.359
ATOM    708  HB3 ARG    44      -3.923 -41.118  -6.394
ATOM    709  CG  ARG    44      -3.755 -39.810  -4.769
ATOM    710  HG2 ARG    44      -3.267 -40.501  -4.081
ATOM    711  HG3 ARG    44      -4.400 -39.188  -4.148
ATOM    712  CD  ARG    44      -2.719 -38.907  -5.455
ATOM    713  HD2 ARG    44      -2.194 -38.297  -4.720
ATOM    714  HD3 ARG    44      -3.293 -38.285  -6.142
ATOM    715  NE  ARG    44      -1.744 -39.648  -6.262
ATOM    716  HE  ARG    44      -1.734 -39.422  -7.246
ATOM    717  CZ  ARG    44      -0.674 -40.268  -5.767
ATOM    718  NH1 ARG    44      -0.432 -40.254  -4.460
ATOM    719 HH11 ARG    44       0.061 -41.023  -4.029
ATOM    720 HH12 ARG    44      -0.664 -39.436  -3.914
ATOM    721  NH2 ARG    44       0.159 -40.913  -6.578
ATOM    722 HH21 ARG    44       0.467 -41.847  -6.347
ATOM    723 HH22 ARG    44       0.603 -40.415  -7.336
ATOM    724  C   ARG    44      -6.383 -41.055  -4.015
ATOM    725  O   ARG    44      -6.073 -41.204  -2.835
ATOM    726  N   TYR    45      -7.469 -40.388  -4.398
ATOM    727  H   TYR    45      -7.621 -40.202  -5.379
ATOM    728  CA  TYR    45      -8.380 -39.782  -3.428
ATOM    729  HA  TYR    45      -7.990 -40.007  -2.435
ATOM    730  CB  TYR    45      -8.429 -38.260  -3.602
ATOM    731  HB2 TYR    45      -8.824 -37.997  -4.583
ATOM    732  HB3 TYR    45      -9.119 -37.895  -2.841
ATOM    733  CG  TYR    45      -7.088 -37.602  -3.408
ATOM    734  CD1 TYR    45      -6.525 -37.493  -2.146
ATOM    735  HD1 TYR    45      -7.199 -37.510  -1.302
ATOM    736  CE1 TYR    45      -5.287 -36.897  -1.964
ATOM    737  HE1 TYR    45      -4.709 -37.180  -1.096
ATOM    738  CZ  TYR    45      -4.600 -36.399  -3.060
ATOM    739  OH  TYR    45      -3.367 -35.795  -2.892
ATOM    740  HH  TYR    45      -2.750 -36.021  -3.571
ATOM    741  CE2 TYR    45      -5.149 -36.494  -4.326
ATOM    742  HE2 TYR    45      -4.488 -36.425  -5.177
ATOM    743  CD2 TYR    45      -6.379 -37.095  -4.494
ATOM    744  HD2 TYR    45      -6.806 -37.161  -5.484
ATOM    745  C   TYR    45      -9.794 -40.358  -3.502
ATOM    746  O   TYR    45     -10.349 -40.570  -4.583
ATOM    747  N   ARG    46     -10.372 -40.593  -2.333
ATOM    748  H   ARG    46      -9.808 -40.553  -1.496
ATOM    749  CA  ARG    46     -11.711 -41.156  -2.211
ATOM    750  HA  ARG    46     -11.748 -42.145  -2.667
ATOM    751  CB  ARG    46     -12.008 -41.411  -0.724
ATOM    752  HB2 ARG    46     -11.914 -40.490  -0.148
ATOM    753  HB3 ARG    46     -11.215 -42.052  -0.339
ATOM    754  CG  ARG    46     -13.324 -42.094  -0.431
ATOM    755  HG2 ARG    46     -14.100 -41.742  -1.110
ATOM    756  HG3 ARG    46     -13.220 -43.162  -0.625
ATOM    757  CD  ARG    46     -13.749 -41.892   1.023
ATOM    758  HD2 ARG    46     -12.940 -42.164   1.702
ATOM    759  HD3 ARG    46     -14.616 -42.532   1.187
ATOM    760  NE  ARG    46     -14.165 -40.514   1.287
ATOM    761  HE  ARG    46     -13.890 -39.819   0.608
ATOM    762  CZ  ARG    46     -14.736 -40.101   2.418
ATOM    763  NH1 ARG    46     -14.965 -40.965   3.401
ATOM    764 HH11 ARG    46     -15.910 -41.138   3.712
ATOM    765 HH12 ARG    46     -14.209 -41.533   3.755
ATOM    766  NH2 ARG    46     -15.080 -38.823   2.567
ATOM    767 HH21 ARG    46     -14.366 -38.117   2.671
ATOM    768 HH22 ARG    46     -16.053 -38.574   2.676
ATOM    769  C   ARG    46     -12.787 -40.244  -2.819
ATOM    770  O   ARG    46     -13.766 -40.715  -3.400
ATOM    771  N   ASP    47     -12.584 -38.935  -2.701
ATOM    772  H   ASP    47     -11.628 -38.610  -2.700
ATOM    773  CA  ASP    47     -13.599 -37.973  -3.124
ATOM    774  HA  ASP    47     -14.531 -38.525  -3.243
ATOM    775  CB  ASP    47     -13.803 -36.900  -2.044
ATOM    776  HB2 ASP    47     -14.542 -36.167  -2.366
ATOM    777  HB3 ASP    47     -12.871 -36.353  -1.899
ATOM    778  CG  ASP    47     -14.222 -37.487  -0.699
ATOM    779  OD1 ASP    47     -13.973 -36.832   0.337
ATOM    780  OD2 ASP    47     -14.796 -38.599  -0.677
ATOM    781  C   ASP    47     -13.291 -37.312  -4.475
ATOM    782  O   ASP    47     -13.918 -36.314  -4.845
ATOM    783  N   VAL    48     -12.324 -37.852  -5.211
ATOM    784  H   VAL    48     -11.618 -38.420  -4.766
ATOM    785  CA  VAL    48     -12.052 -37.340  -6.553
ATOM    786  HA  VAL    48     -12.840 -36.634  -6.813
ATOM    787  CB  VAL    48     -10.700 -36.596  -6.650
ATOM    788  HB  VAL    48      -9.898 -37.313  -6.474
ATOM    789  CG1 VAL    48     -10.523 -36.013  -8.037
ATOM    790 HG11 VAL    48      -9.491 -36.120  -8.371
ATOM    791 HG12 VAL    48     -11.160 -36.529  -8.755
ATOM    792 HG13 VAL    48     -10.790 -34.956  -8.017
ATOM    793  CG2 VAL    48     -10.602 -35.493  -5.595
ATOM    794 HG21 VAL    48      -9.563 -35.320  -5.313
ATOM    795 HG22 VAL    48     -11.004 -34.556  -5.979
ATOM    796 HG23 VAL    48     -11.158 -35.760  -4.696
ATOM    797  C   VAL    48     -12.106 -38.477  -7.563
ATOM    798  O   VAL    48     -11.186 -39.303  -7.652
ATOM    799  N   SER    49     -13.200 -38.519  -8.317
ATOM    800  H   SER    49     -13.760 -37.683  -8.405
ATOM    801  CA  SER    49     -13.404 -39.565  -9.310
ATOM    802  HA  SER    49     -12.472 -40.120  -9.417
ATOM    803  CB  SER    49     -14.517 -40.517  -8.858
ATOM    804  HB2 SER    49     -15.433 -39.967  -8.645
ATOM    805  HB3 SER    49     -14.749 -41.221  -9.657
ATOM    806  OG  SER    49     -14.127 -41.251  -7.708
ATOM    807  HG  SER    49     -13.480 -41.890  -7.964
ATOM    808  C   SER    49     -13.757 -38.961 -10.663
ATOM    809  O   SER    49     -14.239 -37.837 -10.733
ATOM    810  N   PRO    50     -13.502 -39.704 -11.746
ATOM    811  CD  PRO    50     -12.647 -40.906 -11.813
ATOM    812  HD2 PRO    50     -11.635 -40.652 -11.496
ATOM    813  HD3 PRO    50     -13.039 -41.702 -11.181
ATOM    814  CG  PRO    50     -12.673 -41.272 -13.272
ATOM    815  HG2 PRO    50     -13.379 -42.082 -13.454
ATOM    816  HG3 PRO    50     -11.636 -41.470 -13.543
ATOM    817  CB  PRO    50     -13.074 -40.042 -14.021
ATOM    818  HB2 PRO    50     -12.198 -39.447 -14.280
ATOM    819  HB3 PRO    50     -13.600 -40.296 -14.941
ATOM    820  CA  PRO    50     -13.980 -39.278 -13.062
ATOM    821  HA  PRO    50     -13.887 -38.199 -13.181
ATOM    822  C   PRO    50     -15.418 -39.732 -13.267
ATOM    823  O   PRO    50     -15.758 -40.850 -12.863
ATOM    824  N   PHE    51     -16.246 -38.898 -13.893
ATOM    825  H   PHE    51     -15.880 -38.056 -14.315
ATOM    826  CA  PHE    51     -17.585 -39.338 -14.281
ATOM    827  HA  PHE    51     -18.100 -39.722 -13.400
ATOM    828  CB  PHE    51     -18.395 -38.205 -14.915
ATOM    829  HB2 PHE    51     -19.395 -38.547 -15.181
ATOM    830  HB3 PHE    51     -17.865 -37.964 -15.836
ATOM    831  CG  PHE    51     -18.496 -36.967 -14.066
ATOM    832  CD1 PHE    51     -18.906 -37.041 -12.746
ATOM    833  HD1 PHE    51     -18.882 -38.000 -12.250
ATOM    834  CE1 PHE    51     -19.013 -35.901 -11.980
ATOM    835  HE1 PHE    51     -19.694 -35.930 -11.142
ATOM    836  CZ  PHE    51     -18.726 -34.668 -12.531
ATOM    837  HZ  PHE    51     -19.007 -33.771 -12.000
ATOM    838  CE2 PHE    51     -18.321 -34.578 -13.846
ATOM    839  HE2 PHE    51     -18.480 -33.644 -14.365
ATOM    840  CD2 PHE    51     -18.209 -35.723 -14.604
ATOM    841  HD2 PHE    51     -17.895 -35.649 -15.635
ATOM    842  C   PHE    51     -17.447 -40.458 -15.300
ATOM    843  O   PHE    51     -16.489 -40.503 -16.081
ATOM    844  N   ASH    52     -18.413 -41.361 -15.296
ATOM    845  H   ASH    52     -19.301 -41.102 -14.890
ATOM    846  CA  ASH    52     -18.442 -42.440 -16.270
ATOM    847  HA  ASH    52     -17.524 -43.016 -16.153
ATOM    848  CB  ASH    52     -19.642 -43.352 -16.001
ATOM    849  HB2 ASH    52     -20.574 -42.789 -16.049
ATOM    850  HB3 ASH    52     -19.701 -44.111 -16.781
ATOM    851  CG  ASH    52     -19.543 -44.059 -14.660
ATOM    852  OD1 ASH    52     -18.458 -44.586 -14.327
ATOM    853  OD2 ASH    52     -20.554 -44.076 -13.936
ATOM    854  HD1 ASH    52     -18.323 -45.434 -14.722
ATOM    855  C   ASH    52     -18.490 -41.931 -17.706
ATOM    856  O   ASH    52     -17.807 -42.468 -18.583
ATOM    857  N   HIE    53     -19.299 -40.902 -17.957
ATOM    858  H   HIE    53     -19.944 -40.589 -17.245
ATOM    859  CA  HIE    53     -19.518 -40.456 -19.333
ATOM    860  HA  HIE    53     -19.754 -41.353 -19.905
ATOM    861  CB  HIE    53     -20.724 -39.505 -19.447
ATOM    862  HB2 HIE    53     -21.152 -39.543 -20.449
ATOM    863  HB3 HIE    53     -21.501 -39.847 -18.764
ATOM    864  CG  HIE    53     -20.427 -38.081 -19.083
ATOM    865  ND1 HIE    53     -19.868 -37.183 -19.972
ATOM    866  CE1 HIE    53     -19.732 -36.009 -19.385
ATOM    867  HE1 HIE    53     -18.859 -35.405 -19.584
ATOM    868  NE2 HIE    53     -20.204 -36.102 -18.152
ATOM    869  HE2 HIE    53     -20.699 -35.323 -17.741
ATOM    870  CD2 HIE    53     -20.650 -37.386 -17.942
ATOM    871  HD2 HIE    53     -21.335 -37.601 -17.135
ATOM    872  C   HIE    53     -18.280 -39.858 -19.983
ATOM    873  O   HIE    53     -18.143 -39.888 -21.197
ATOM    874  N   SER    54     -17.355 -39.346 -19.183
ATOM    875  H   SER    54     -17.297 -39.657 -18.224
ATOM    876  CA  SER    54     -16.200 -38.672 -19.760
ATOM    877  HA  SER    54     -16.299 -38.740 -20.843
ATOM    878  CB  SER    54     -16.197 -37.190 -19.366
ATOM    879  HB2 SER    54     -15.349 -36.674 -19.815
ATOM    880  HB3 SER    54     -17.101 -36.707 -19.737
ATOM    881  OG  SER    54     -16.146 -37.047 -17.957
ATOM    882  HG  SER    54     -17.018 -37.165 -17.612
ATOM    883  C   SER    54     -14.865 -39.321 -19.393
ATOM    884  O   SER    54     -13.807 -38.790 -19.719
ATOM    885  N   ARN    55     -14.900 -40.468 -18.727
ATOM    886  H   ARN    55     -15.735 -41.036 -18.751
ATOM    887  CA  ARN    55     -13.648 -41.091 -18.302
ATOM    888  HA  ARN    55     -13.057 -40.313 -17.819
ATOM    889  CB  ARN    55     -13.897 -42.210 -17.280
ATOM    890  HB2 ARN    55     -12.969 -42.487 -16.780
ATOM    891  HB3 ARN    55     -14.526 -41.802 -16.489
ATOM    892  CG  ARN    55     -14.587 -43.429 -17.833
ATOM    893  HG2 ARN    55     -14.068 -43.797 -18.718
ATOM    894  HG3 ARN    55     -15.613 -43.142 -18.065
ATOM    895  CD  ARN    55     -14.700 -44.527 -16.782
ATOM    896  HD2 ARN    55     -15.321 -44.199 -15.948
ATOM    897  HD3 ARN    55     -13.704 -44.748 -16.399
ATOM    898  NE  ARN    55     -15.260 -45.749 -17.355
ATOM    899  HE  ARN    55     -16.083 -46.017 -16.834
ATOM    900  CZ  ARN    55     -14.538 -46.801 -17.741
ATOM    901  NH1 ARN    55     -13.215 -46.804 -17.602
ATOM    902 HH11 ARN    55     -12.872 -45.969 -17.148
ATOM    903  NH2 ARN    55     -15.138 -47.860 -18.256
ATOM    904 HH21 ARN    55     -14.683 -48.193 -19.094
ATOM    905 HH22 ARN    55     -15.160 -48.640 -17.615
ATOM    906  C   ARN    55     -12.830 -41.593 -19.495
ATOM    907  O   ARN    55     -13.384 -41.961 -20.528
ATOM    908  N   ILE    56     -11.508 -41.582 -19.360
ATOM    909  H   ILE    56     -11.100 -41.331 -18.471
ATOM    910  CA  ILE    56     -10.645 -42.184 -20.367
ATOM    911  HA  ILE    56     -11.086 -41.998 -21.346
ATOM    912  CB  ILE    56      -9.204 -41.602 -20.332
ATOM    913  HB  ILE    56      -8.820 -41.703 -19.317
ATOM    914  CG2 ILE    56      -8.299 -42.388 -21.263
ATOM    915 HG21 ILE    56      -7.386 -42.689 -20.750
ATOM    916 HG22 ILE    56      -8.012 -41.782 -22.122
ATOM    917 HG23 ILE    56      -8.823 -43.272 -21.627
ATOM    918  CG1 ILE    56      -9.194 -40.107 -20.704
ATOM    919 HG12 ILE    56      -8.220 -39.664 -20.499
ATOM    920 HG13 ILE    56      -9.875 -39.595 -20.024
ATOM    921  CD1 ILE    56      -9.647 -39.789 -22.141
ATOM    922 HD11 ILE    56     -10.734 -39.723 -22.196
ATOM    923 HD12 ILE    56      -9.326 -40.572 -22.828
ATOM    924 HD13 ILE    56      -9.230 -38.842 -22.483
ATOM    925  C   ILE    56     -10.591 -43.695 -20.149
ATOM    926  O   ILE    56     -10.238 -44.170 -19.066
ATOM    927  N   LYN    57     -10.960 -44.454 -21.171
ATOM    928  H   LYN    57     -11.563 -44.060 -21.879
ATOM    929  CA  LYN    57     -10.887 -45.902 -21.081
ATOM    930  HA  LYN    57     -10.941 -46.193 -20.032
ATOM    931  CB  LYN    57     -12.031 -46.542 -21.864
ATOM    932  HB2 LYN    57     -11.951 -46.304 -22.925
ATOM    933  HB3 LYN    57     -11.905 -47.617 -21.735
ATOM    934  CG  LYN    57     -13.416 -46.230 -21.352
ATOM    935  HG2 LYN    57     -13.516 -46.526 -20.308
ATOM    936  HG3 LYN    57     -13.563 -45.155 -21.456
ATOM    937  CD  LYN    57     -14.448 -46.946 -22.214
ATOM    938  HD2 LYN    57     -14.156 -47.982 -22.386
ATOM    939  HD3 LYN    57     -14.463 -46.479 -23.199
ATOM    940  CE  LYN    57     -15.846 -46.871 -21.619
ATOM    941  HE2 LYN    57     -15.823 -47.104 -20.554
ATOM    942  HE3 LYN    57     -16.484 -47.620 -22.088
ATOM    943  NZ  LYN    57     -16.470 -45.531 -21.820
ATOM    944  HZ1 LYN    57     -16.214 -44.922 -21.056
ATOM    945  HZ2 LYN    57     -16.098 -45.109 -22.659
ATOM    946  C   LYN    57      -9.564 -46.378 -21.656
ATOM    947  O   LYN    57      -9.207 -46.004 -22.774
ATOM    948  N   LEU    58      -8.836 -47.189 -20.891
ATOM    949  H   LEU    58      -9.280 -47.608 -20.087
ATOM    950  CA  LEU    58      -7.644 -47.861 -21.401
ATOM    951  HA  LEU    58      -7.037 -47.129 -21.933
ATOM    952  CB  LEU    58      -6.823 -48.483 -20.269
ATOM    953  HB2 LEU    58      -7.304 -49.386 -19.894
ATOM    954  HB3 LEU    58      -5.893 -48.843 -20.709
ATOM    955  CG  LEU    58      -6.444 -47.551 -19.116
ATOM    956  HG  LEU    58      -7.315 -46.957 -18.839
ATOM    957  CD1 LEU    58      -5.984 -48.352 -17.908
ATOM    958 HD11 LEU    58      -4.900 -48.469 -17.913
ATOM    959 HD12 LEU    58      -6.427 -49.348 -17.916
ATOM    960 HD13 LEU    58      -6.261 -47.791 -17.016
ATOM    961  CD2 LEU    58      -5.315 -46.619 -19.527
ATOM    962 HD21 LEU    58      -4.580 -46.529 -18.727
ATOM    963 HD22 LEU    58      -4.802 -47.002 -20.409
ATOM    964 HD23 LEU    58      -5.729 -45.636 -19.750
ATOM    965  C   LEU    58      -8.104 -48.918 -22.399
ATOM    966  O   LEU    58      -9.168 -49.507 -22.216
ATOM    967  N   HIE    59      -7.313 -49.155 -23.447
ATOM    968  H   HIE    59      -6.658 -48.436 -23.717
ATOM    969  CA  HIE    59      -7.678 -50.136 -24.480
ATOM    970  HA  HIE    59      -8.766 -50.187 -24.522
ATOM    971  CB  HIE    59      -7.144 -49.703 -25.847
ATOM    972  HB2 HIE    59      -6.054 -49.711 -25.855
ATOM    973  HB3 HIE    59      -7.454 -50.433 -26.595
ATOM    974  CG  HIE    59      -7.637 -48.361 -26.291
ATOM    975  ND1 HIE    59      -7.031 -47.640 -27.297
ATOM    976  CE1 HIE    59      -7.679 -46.502 -27.471
ATOM    977  HE1 HIE    59      -7.130 -45.601 -27.700
ATOM    978  NE2 HIE    59      -8.682 -46.460 -26.616
ATOM    979  HE2 HIE    59      -8.947 -45.582 -26.193
ATOM    980  CD2 HIE    59      -8.680 -47.608 -25.866
ATOM    981  HD2 HIE    59      -9.259 -47.675 -24.957
ATOM    982  C   HIE    59      -7.159 -51.526 -24.122
ATOM    983  O   HIE    59      -6.481 -52.152 -24.923
ATOM    984  N   GLN    60      -7.461 -52.005 -22.924
ATOM    985  H   GLN    60      -7.798 -51.380 -22.205
ATOM    986  CA  GLN    60      -7.033 -53.342 -22.533
ATOM    987  HA  GLN    60      -6.651 -53.850 -23.418
ATOM    988  CB  GLN    60      -5.939 -53.288 -21.464
ATOM    989  HB2 GLN    60      -4.981 -53.015 -21.907
ATOM    990  HB3 GLN    60      -5.833 -54.306 -21.088
ATOM    991  CG  GLN    60      -6.265 -52.382 -20.287
ATOM    992  HG2 GLN    60      -6.133 -51.335 -20.559
ATOM    993  HG3 GLN    60      -7.316 -52.500 -20.021
ATOM    994  CD  GLN    60      -5.432 -52.697 -19.062
ATOM    995  OE1 GLN    60      -5.557 -53.772 -18.474
ATOM    996  NE2 GLN    60      -4.575 -51.760 -18.674
ATOM    997 HE21 GLN    60      -4.785 -51.191 -17.867
ATOM    998 HE22 GLN    60      -3.879 -51.436 -19.330
ATOM    999  C   GLN    60      -8.250 -54.105 -22.034
ATOM   1000  O   GLN    60      -9.188 -53.510 -21.507
ATOM   1001  N   GLH    61      -8.231 -55.423 -22.209
ATOM   1002  H   GLH    61      -7.582 -55.799 -22.885
ATOM   1003  CA  GLH    61      -9.387 -56.256 -21.889
ATOM   1004  HA  GLH    61     -10.294 -55.765 -22.242
ATOM   1005  CB  GLH    61      -9.298 -57.587 -22.634
ATOM   1006  HB2 GLH    61      -8.438 -58.163 -22.291
ATOM   1007  HB3 GLH    61     -10.238 -58.089 -22.407
ATOM   1008  CG  GLH    61      -9.283 -57.453 -24.147
ATOM   1009  HG2 GLH    61      -8.498 -56.767 -24.466
ATOM   1010  HG3 GLH    61     -10.256 -57.046 -24.421
ATOM   1011  CD  GLH    61      -9.104 -58.790 -24.844
ATOM   1012  OE1 GLH    61      -9.411 -58.881 -26.052
ATOM   1013  OE2 GLH    61      -8.657 -59.753 -24.180
ATOM   1014  HE1 GLH    61      -9.688 -59.750 -26.298
ATOM   1015  C   GLH    61      -9.523 -56.509 -20.391
ATOM   1016  O   GLH    61     -10.635 -56.648 -19.873
ATOM   1017  N   ASH    62      -8.388 -56.569 -19.702
ATOM   1018  H   ASH    62      -7.612 -56.024 -20.050
ATOM   1019  CA  ASH    62      -8.374 -56.836 -18.269
ATOM   1020  HA  ASH    62      -8.692 -57.857 -18.058
ATOM   1021  CB  ASH    62      -6.950 -56.723 -17.721
ATOM   1022  HB2 ASH    62      -6.617 -55.685 -17.727
ATOM   1023  HB3 ASH    62      -6.267 -57.269 -18.371
ATOM   1024  CG  ASH    62      -6.820 -57.289 -16.317
ATOM   1025  OD1 ASH    62      -6.980 -58.518 -16.159
ATOM   1026  OD2 ASH    62      -6.552 -56.509 -15.375
ATOM   1027  HD1 ASH    62      -6.766 -58.809 -15.286
ATOM   1028  C   ASH    62      -9.281 -55.867 -17.521
ATOM   1029  O   ASH    62     -10.373 -56.227 -17.083
ATOM   1030  N   ASN    63      -8.812 -54.632 -17.392
ATOM   1031  H   ASN    63      -7.852 -54.457 -17.652
ATOM   1032  CA  ASN    63      -9.484 -53.604 -16.616
ATOM   1033  HA  ASN    63     -10.560 -53.771 -16.656
ATOM   1034  CB  ASN    63      -8.991 -53.660 -15.171
ATOM   1035  HB2 ASN    63      -7.910 -53.528 -15.129
ATOM   1036  HB3 ASN    63      -9.194 -54.649 -14.760
ATOM   1037  CG  ASN    63      -9.658 -52.638 -14.280
ATOM   1038  OD1 ASN    63     -10.213 -51.643 -14.748
ATOM   1039  ND2 ASN    63      -9.596 -52.872 -12.975
ATOM   1040 HD21 ASN    63      -9.238 -53.755 -12.640
ATOM   1041 HD22 ASN    63      -9.611 -52.085 -12.342
ATOM   1042  C   ASN    63      -9.166 -52.249 -17.228
ATOM   1043  O   ASN    63      -8.037 -51.772 -17.127
ATOM   1044  N   ASH    64     -10.158 -51.626 -17.857
ATOM   1045  H   ASH    64     -10.945 -52.183 -18.158
ATOM   1046  CA  ASH    64      -9.928 -50.386 -18.601
ATOM   1047  HA  ASH    64      -8.937 -50.433 -19.052
ATOM   1048  CB  ASH    64     -10.900 -50.266 -19.786
ATOM   1049  HB2 ASH    64     -10.856 -51.157 -20.413
ATOM   1050  HB3 ASH    64     -10.592 -49.422 -20.403
ATOM   1051  CG  ASH    64     -12.343 -50.017 -19.352
ATOM   1052  OD1 ASH    64     -12.572 -49.621 -18.188
ATOM   1053  OD2 ASH    64     -13.256 -50.218 -20.186
ATOM   1054  HD1 ASH    64     -13.486 -49.676 -17.952
ATOM   1055  C   ASH    64      -9.987 -49.120 -17.746
ATOM   1056  O   ASH    64      -9.989 -48.010 -18.281
ATOM   1057  N   TYR    65     -10.020 -49.269 -16.424
ATOM   1058  H   TYR    65      -9.543 -50.064 -16.022
ATOM   1059  CA  TYR    65     -10.177 -48.093 -15.571
ATOM   1060  HA  TYR    65     -10.813 -47.408 -16.132
ATOM   1061  CB  TYR    65     -10.906 -48.424 -14.268
ATOM   1062  HB2 TYR    65     -10.375 -49.200 -13.717
ATOM   1063  HB3 TYR    65     -11.904 -48.807 -14.482
ATOM   1064  CG  TYR    65     -11.028 -47.200 -13.413
ATOM   1065  CD1 TYR    65     -12.013 -46.251 -13.672
ATOM   1066  HD1 TYR    65     -12.641 -46.367 -14.543
ATOM   1067  CE1 TYR    65     -12.119 -45.097 -12.908
ATOM   1068  HE1 TYR    65     -13.096 -44.645 -12.826
ATOM   1069  CZ  TYR    65     -11.225 -44.873 -11.882
ATOM   1070  OH  TYR    65     -11.335 -43.721 -11.134
ATOM   1071  HH  TYR    65     -10.742 -43.041 -11.415
ATOM   1072  CE2 TYR    65     -10.232 -45.796 -11.606
ATOM   1073  HE2 TYR    65      -9.790 -45.793 -10.621
ATOM   1074  CD2 TYR    65     -10.133 -46.954 -12.378
ATOM   1075  HD2 TYR    65      -9.547 -47.778 -11.999
ATOM   1076  C   TYR    65      -8.892 -47.300 -15.255
ATOM   1077  O   TYR    65      -7.867 -47.861 -14.861
ATOM   1078  N   ILE    66      -8.976 -45.987 -15.433
ATOM   1079  H   ILE    66      -9.807 -45.598 -15.855
ATOM   1080  CA  ILE    66      -7.967 -45.062 -14.936
ATOM   1081  HA  ILE    66      -7.482 -45.529 -14.079
ATOM   1082  CB  ILE    66      -6.896 -44.725 -15.999
ATOM   1083  HB  ILE    66      -6.349 -45.639 -16.230
ATOM   1084  CG2 ILE    66      -7.542 -44.229 -17.274
ATOM   1085 HG21 ILE    66      -8.159 -45.008 -17.722
ATOM   1086 HG22 ILE    66      -8.182 -43.370 -17.073
ATOM   1087 HG23 ILE    66      -6.718 -43.987 -17.945
ATOM   1088  CG1 ILE    66      -5.891 -43.688 -15.452
ATOM   1089 HG12 ILE    66      -6.358 -42.706 -15.371
ATOM   1090 HG13 ILE    66      -5.641 -43.966 -14.428
ATOM   1091  CD1 ILE    66      -4.579 -43.603 -16.258
ATOM   1092 HD11 ILE    66      -4.006 -42.723 -15.968
ATOM   1093 HD12 ILE    66      -4.788 -43.526 -17.325
ATOM   1094 HD13 ILE    66      -3.991 -44.503 -16.078
ATOM   1095  C   ILE    66      -8.641 -43.783 -14.453
ATOM   1096  O   ILE    66      -9.633 -43.338 -15.025
ATOM   1097  N   ASN    67      -8.117 -43.190 -13.392
ATOM   1098  H   ASN    67      -7.603 -43.749 -12.726
ATOM   1099  CA  ASN    67      -8.685 -41.940 -12.917
ATOM   1100  HA  ASN    67      -9.770 -42.023 -12.988
ATOM   1101  CB  ASN    67      -8.306 -41.662 -11.464
ATOM   1102  HB2 ASN    67      -7.260 -41.364 -11.389
ATOM   1103  HB3 ASN    67      -8.476 -42.610 -10.954
ATOM   1104  CG  ASN    67      -9.178 -40.601 -10.836
ATOM   1105  OD1 ASN    67      -9.421 -39.552 -11.436
ATOM   1106  ND2 ASN    67      -9.674 -40.872  -9.629
ATOM   1107 HD21 ASN    67      -9.262 -41.606  -9.070
ATOM   1108 HD22 ASN    67     -10.227 -40.164  -9.168
ATOM   1109  C   ASN    67      -8.253 -40.813 -13.832
ATOM   1110  O   ASN    67      -7.218 -40.182 -13.615
ATOM   1111  N   ALA    68      -9.039 -40.595 -14.886
ATOM   1112  H   ALA    68      -9.531 -41.403 -15.240
ATOM   1113  CA  ALA    68      -8.746 -39.559 -15.874
ATOM   1114  HA  ALA    68      -8.392 -38.675 -15.344
ATOM   1115  CB  ALA    68      -7.667 -40.035 -16.841
ATOM   1116  HB1 ALA    68      -8.088 -40.717 -17.580
ATOM   1117  HB2 ALA    68      -6.880 -40.568 -16.307
ATOM   1118  HB3 ALA    68      -7.297 -39.128 -17.319
ATOM   1119  C   ALA    68     -10.023 -39.184 -16.627
ATOM   1120  O   ALA    68     -10.853 -40.039 -16.907
ATOM   1121  N   SER    69     -10.184 -37.904 -16.936
ATOM   1122  H   SER    69      -9.725 -37.229 -16.341
ATOM   1123  CA  SER    69     -11.365 -37.430 -17.653
ATOM   1124  HA  SER    69     -11.963 -38.296 -17.936
ATOM   1125  CB  SER    69     -12.195 -36.504 -16.768
ATOM   1126  HB2 SER    69     -13.167 -36.306 -17.220
ATOM   1127  HB3 SER    69     -11.692 -35.543 -16.655
ATOM   1128  OG  SER    69     -12.377 -37.081 -15.488
ATOM   1129  HG  SER    69     -11.720 -36.732 -14.905
ATOM   1130  C   SER    69     -10.977 -36.685 -18.917
ATOM   1131  O   SER    69      -9.951 -36.002 -18.952
ATOM   1132  N   LEU    70     -11.806 -36.815 -19.951
ATOM   1133  H   LEU    70     -12.284 -37.699 -20.051
ATOM   1134  CA  LEU    70     -11.622 -36.046 -21.172
ATOM   1135  HA  LEU    70     -10.577 -35.740 -21.228
ATOM   1136  CB  LEU    70     -11.983 -36.866 -22.417
ATOM   1137  HB2 LEU    70     -12.936 -37.376 -22.278
ATOM   1138  HB3 LEU    70     -11.257 -37.675 -22.491
ATOM   1139  CG  LEU    70     -11.963 -36.113 -23.756
ATOM   1140  HG  LEU    70     -12.477 -35.163 -23.609
ATOM   1141  CD1 LEU    70     -10.529 -35.802 -24.237
ATOM   1142 HD11 LEU    70      -9.811 -35.953 -23.431
ATOM   1143 HD12 LEU    70     -10.247 -36.459 -25.060
ATOM   1144 HD13 LEU    70     -10.445 -34.771 -24.580
ATOM   1145  CD2 LEU    70     -12.714 -36.886 -24.818
ATOM   1146 HD21 LEU    70     -13.398 -37.602 -24.363
ATOM   1147 HD22 LEU    70     -12.023 -37.440 -25.453
ATOM   1148 HD23 LEU    70     -13.296 -36.217 -25.452
ATOM   1149  C   LEU    70     -12.485 -34.794 -21.094
ATOM   1150  O   LEU    70     -13.713 -34.865 -21.030
ATOM   1151  N   ILE    71     -11.827 -33.646 -21.092
ATOM   1152  H   ILE    71     -10.858 -33.644 -21.378
ATOM   1153  CA  ILE    71     -12.519 -32.375 -21.103
ATOM   1154  HA  ILE    71     -13.545 -32.534 -20.772
ATOM   1155  CB  ILE    71     -11.834 -31.380 -20.152
ATOM   1156  HB  ILE    71     -10.828 -31.185 -20.525
ATOM   1157  CG2 ILE    71     -12.592 -30.059 -20.108
ATOM   1158 HG21 ILE    71     -13.127 -29.891 -21.042
ATOM   1159 HG22 ILE    71     -11.904 -29.226 -19.964
ATOM   1160 HG23 ILE    71     -13.316 -30.049 -19.293
ATOM   1161  CG1 ILE    71     -11.719 -32.019 -18.761
ATOM   1162 HG12 ILE    71     -12.417 -32.850 -18.661
ATOM   1163 HG13 ILE    71     -10.695 -32.383 -18.670
ATOM   1164  CD1 ILE    71     -11.889 -31.058 -17.649
ATOM   1165 HD11 ILE    71     -10.990 -30.455 -17.519
ATOM   1166 HD12 ILE    71     -12.719 -30.380 -17.850
ATOM   1167 HD13 ILE    71     -12.090 -31.575 -16.711
ATOM   1168  C   ILE    71     -12.548 -31.858 -22.535
ATOM   1169  O   ILE    71     -11.531 -31.438 -23.071
ATOM   1170  N   LYN    72     -13.720 -31.926 -23.156
ATOM   1171  H   LYN    72     -14.559 -32.011 -22.600
ATOM   1172  CA  LYN    72     -13.880 -31.569 -24.560
ATOM   1173  HA  LYN    72     -12.890 -31.498 -25.011
ATOM   1174  CB  LYN    72     -14.697 -32.645 -25.280
ATOM   1175  HB2 LYN    72     -14.541 -33.621 -24.820
ATOM   1176  HB3 LYN    72     -15.730 -32.316 -25.166
ATOM   1177  CG  LYN    72     -14.474 -32.717 -26.792
ATOM   1178  HG2 LYN    72     -14.371 -31.717 -27.213
ATOM   1179  HG3 LYN    72     -13.548 -33.279 -26.911
ATOM   1180  CD  LYN    72     -15.608 -33.474 -27.475
ATOM   1181  HD2 LYN    72     -16.028 -34.226 -26.806
ATOM   1182  HD3 LYN    72     -16.421 -32.776 -27.674
ATOM   1183  CE  LYN    72     -15.174 -34.106 -28.796
ATOM   1184  HE2 LYN    72     -14.573 -33.407 -29.377
ATOM   1185  HE3 LYN    72     -16.054 -34.337 -29.397
ATOM   1186  NZ  LYN    72     -14.403 -35.371 -28.584
ATOM   1187  HZ1 LYN    72     -14.618 -36.025 -29.323
ATOM   1188  HZ2 LYN    72     -14.701 -35.807 -27.723
ATOM   1189  C   LYN    72     -14.567 -30.215 -24.692
ATOM   1190  O   LYN    72     -15.787 -30.129 -24.635
ATOM   1191  N   MET    73     -13.782 -29.157 -24.861
ATOM   1192  H   MET    73     -12.795 -29.238 -24.660
ATOM   1193  CA  MET    73     -14.338 -27.816 -24.992
ATOM   1194  HA  MET    73     -15.231 -27.763 -24.370
ATOM   1195  CB  MET    73     -13.332 -26.762 -24.517
ATOM   1196  HB2 MET    73     -13.700 -25.758 -24.725
ATOM   1197  HB3 MET    73     -12.429 -26.861 -25.120
ATOM   1198  CG  MET    73     -12.934 -26.896 -23.042
ATOM   1199  HG2 MET    73     -12.318 -26.052 -22.732
ATOM   1200  HG3 MET    73     -12.353 -27.818 -23.005
ATOM   1201  SD  MET    73     -14.357 -27.048 -21.925
ATOM   1202  CE  MET    73     -14.991 -25.372 -21.897
ATOM   1203  HE1 MET    73     -15.438 -25.136 -22.863
ATOM   1204  HE2 MET    73     -14.170 -24.675 -21.730
ATOM   1205  HE3 MET    73     -15.737 -25.248 -21.112
ATOM   1206  C   MET    73     -14.762 -27.571 -26.441
ATOM   1207  O   MET    73     -13.973 -27.122 -27.263
ATOM   1208  N   GLH    74     -16.020 -27.884 -26.740
ATOM   1209  H   GLH    74     -16.602 -28.304 -26.029
ATOM   1210  CA  GLH    74     -16.535 -27.856 -28.106
ATOM   1211  HA  GLH    74     -16.017 -28.609 -28.700
ATOM   1212  CB  GLH    74     -18.017 -28.249 -28.115
ATOM   1213  HB2 GLH    74     -18.611 -27.526 -27.556
ATOM   1214  HB3 GLH    74     -18.120 -29.183 -27.562
ATOM   1215  CG  GLH    74     -18.600 -28.462 -29.510
ATOM   1216  HG2 GLH    74     -18.138 -29.322 -29.995
ATOM   1217  HG3 GLH    74     -18.360 -27.600 -30.132
ATOM   1218  CD  GLH    74     -20.118 -28.630 -29.509
ATOM   1219  OE1 GLH    74     -20.694 -28.850 -30.598
ATOM   1220  OE2 GLH    74     -20.737 -28.541 -28.425
ATOM   1221  HE1 GLH    74     -21.193 -29.653 -30.596
ATOM   1222  C   GLH    74     -16.329 -26.503 -28.799
ATOM   1223  O   GLH    74     -15.788 -26.430 -29.908
ATOM   1224  N   GLH    75     -16.754 -25.430 -28.145
ATOM   1225  H   GLH    75     -17.341 -25.543 -27.331
ATOM   1226  CA  GLH    75     -16.670 -24.111 -28.753
ATOM   1227  HA  GLH    75     -17.129 -24.185 -29.739
ATOM   1228  CB  GLH    75     -17.446 -23.080 -27.936
ATOM   1229  HB2 GLH    75     -17.142 -23.111 -26.890
ATOM   1230  HB3 GLH    75     -18.501 -23.356 -27.941
ATOM   1231  CG  GLH    75     -17.312 -21.676 -28.489
ATOM   1232  HG2 GLH    75     -17.432 -21.675 -29.572
ATOM   1233  HG3 GLH    75     -16.294 -21.345 -28.282
ATOM   1234  CD  GLH    75     -18.290 -20.702 -27.871
ATOM   1235  OE1 GLH    75     -18.482 -20.750 -26.633
ATOM   1236  OE2 GLH    75     -18.858 -19.884 -28.631
ATOM   1237  HE1 GLH    75     -18.513 -19.895 -26.231
ATOM   1238  C   GLH    75     -15.228 -23.650 -28.962
ATOM   1239  O   GLH    75     -14.889 -23.138 -30.029
ATOM   1240  N   ALA    76     -14.385 -23.822 -27.946
ATOM   1241  H   ALA    76     -14.629 -24.488 -27.227
ATOM   1242  CA  ALA    76     -12.970 -23.464 -28.066
ATOM   1243  HA  ALA    76     -12.903 -22.461 -28.487
ATOM   1244  CB  ALA    76     -12.319 -23.397 -26.692
ATOM   1245  HB1 ALA    76     -11.606 -24.211 -26.563
ATOM   1246  HB2 ALA    76     -13.069 -23.483 -25.905
ATOM   1247  HB3 ALA    76     -11.808 -22.439 -26.598
ATOM   1248  C   ALA    76     -12.197 -24.427 -28.975
ATOM   1249  O   ALA    76     -11.098 -24.116 -29.434
ATOM   1250  N   GLN    77     -12.776 -25.599 -29.224
ATOM   1251  H   GLN    77     -13.786 -25.622 -29.206
ATOM   1252  CA  GLN    77     -12.132 -26.622 -30.041
ATOM   1253  HA  GLN    77     -12.763 -27.510 -30.006
ATOM   1254  CB  GLN    77     -12.017 -26.161 -31.493
ATOM   1255  HB2 GLN    77     -11.379 -26.837 -32.063
ATOM   1256  HB3 GLN    77     -11.502 -25.200 -31.508
ATOM   1257  CG  GLN    77     -13.364 -25.994 -32.173
ATOM   1258  HG2 GLN    77     -13.977 -26.885 -32.040
ATOM   1259  HG3 GLN    77     -13.811 -25.128 -31.684
ATOM   1260  CD  GLN    77     -13.236 -25.683 -33.645
ATOM   1261  OE1 GLN    77     -12.781 -24.601 -34.031
ATOM   1262  NE2 GLN    77     -13.644 -26.632 -34.482
ATOM   1263 HE21 GLN    77     -13.698 -26.439 -35.472
ATOM   1264 HE22 GLN    77     -13.643 -27.592 -34.168
ATOM   1265  C   GLN    77     -10.766 -27.016 -29.494
ATOM   1266  O   GLN    77      -9.774 -27.033 -30.219
ATOM   1267  N   ARN    78     -10.727 -27.324 -28.203
ATOM   1268  H   ARN    78     -11.599 -27.424 -27.703
ATOM   1269  CA  ARN    78      -9.532 -27.855 -27.570
ATOM   1270  HA  ARN    78      -8.920 -28.340 -28.330
ATOM   1271  CB  ARN    78      -8.730 -26.746 -26.885
ATOM   1272  HB2 ARN    78      -9.358 -26.187 -26.191
ATOM   1273  HB3 ARN    78      -8.439 -26.022 -27.646
ATOM   1274  CG  ARN    78      -7.465 -27.236 -26.194
ATOM   1275  HG2 ARN    78      -7.032 -28.076 -26.736
ATOM   1276  HG3 ARN    78      -7.754 -27.522 -25.183
ATOM   1277  CD  ARN    78      -6.445 -26.117 -26.034
ATOM   1278  HD2 ARN    78      -6.899 -25.248 -25.557
ATOM   1279  HD3 ARN    78      -5.636 -26.447 -25.382
ATOM   1280  NE  ARN    78      -5.876 -25.724 -27.315
ATOM   1281  HE  ARN    78      -5.524 -26.541 -27.793
ATOM   1282  CZ  ARN    78      -5.112 -24.651 -27.509
ATOM   1283  NH1 ARN    78      -4.822 -23.845 -26.499
ATOM   1284 HH11 ARN    78      -5.151 -24.202 -25.613
ATOM   1285  NH2 ARN    78      -4.647 -24.383 -28.720
ATOM   1286 HH21 ARN    78      -3.833 -24.934 -28.952
ATOM   1287 HH22 ARN    78      -4.375 -23.416 -28.825
ATOM   1288  C   ARN    78      -9.964 -28.893 -26.559
ATOM   1289  O   ARN    78     -11.014 -28.754 -25.928
ATOM   1290  N   SER    79      -9.169 -29.947 -26.418
ATOM   1291  H   SER    79      -8.211 -29.869 -26.727
ATOM   1292  CA  SER    79      -9.471 -30.985 -25.453
ATOM   1293  HA  SER    79     -10.372 -30.726 -24.896
ATOM   1294  CB  SER    79      -9.735 -32.319 -26.147
ATOM   1295  HB2 SER    79      -9.625 -33.147 -25.446
ATOM   1296  HB3 SER    79      -9.006 -32.475 -26.942
ATOM   1297  OG  SER    79     -11.035 -32.345 -26.708
ATOM   1298  HG  SER    79     -11.010 -32.862 -27.499
ATOM   1299  C   SER    79      -8.305 -31.136 -24.503
ATOM   1300  O   SER    79      -7.153 -30.951 -24.897
ATOM   1301  N   TYR    80      -8.605 -31.474 -23.253
ATOM   1302  H   TYR    80      -9.540 -31.316 -22.907
ATOM   1303  CA  TYR    80      -7.567 -31.803 -22.292
ATOM   1304  HA  TYR    80      -6.613 -31.933 -22.803
ATOM   1305  CB  TYR    80      -7.426 -30.720 -21.211
ATOM   1306  HB2 TYR    80      -6.515 -30.872 -20.632
ATOM   1307  HB3 TYR    80      -8.237 -30.854 -20.496
ATOM   1308  CG  TYR    80      -7.496 -29.279 -21.673
ATOM   1309  CD1 TYR    80      -8.717 -28.657 -21.895
ATOM   1310  HD1 TYR    80      -9.553 -29.291 -22.150
ATOM   1311  CE1 TYR    80      -8.786 -27.334 -22.293
ATOM   1312  HE1 TYR    80      -9.745 -26.844 -22.376
ATOM   1313  CZ  TYR    80      -7.625 -26.613 -22.475
ATOM   1314  OH  TYR    80      -7.686 -25.292 -22.880
ATOM   1315  HH  TYR    80      -7.111 -25.101 -23.605
ATOM   1316  CE2 TYR    80      -6.399 -27.205 -22.249
ATOM   1317  HE2 TYR    80      -5.550 -26.570 -22.042
ATOM   1318  CD2 TYR    80      -6.342 -28.529 -21.846
ATOM   1319  HD2 TYR    80      -5.380 -29.003 -21.724
ATOM   1320  C   TYR    80      -7.946 -33.105 -21.608
ATOM   1321  O   TYR    80      -9.120 -33.379 -21.383
ATOM   1322  N   ILE    81      -6.951 -33.906 -21.264
ATOM   1323  H   ILE    81      -6.104 -33.914 -21.814
ATOM   1324  CA  ILE    81      -7.183 -35.005 -20.350
ATOM   1325  HA  ILE    81      -8.258 -35.170 -20.275
ATOM   1326  CB  ILE    81      -6.488 -36.304 -20.830
ATOM   1327  HB  ILE    81      -5.459 -36.062 -21.095
ATOM   1328  CG2 ILE    81      -6.460 -37.367 -19.709
ATOM   1329 HG21 ILE    81      -6.483 -38.372 -20.130
ATOM   1330 HG22 ILE    81      -5.552 -37.275 -19.114
ATOM   1331 HG23 ILE    81      -7.316 -37.257 -19.043
ATOM   1332  CG1 ILE    81      -7.191 -36.836 -22.080
ATOM   1333 HG12 ILE    81      -8.182 -37.214 -21.831
ATOM   1334 HG13 ILE    81      -7.336 -35.981 -22.741
ATOM   1335  CD1 ILE    81      -6.399 -37.874 -22.828
ATOM   1336 HD11 ILE    81      -6.750 -38.877 -22.583
ATOM   1337 HD12 ILE    81      -5.343 -37.817 -22.564
ATOM   1338 HD13 ILE    81      -6.489 -37.735 -23.905
ATOM   1339  C   ILE    81      -6.661 -34.589 -18.979
ATOM   1340  O   ILE    81      -5.473 -34.272 -18.831
ATOM   1341  N   LEU    82      -7.551 -34.563 -17.987
ATOM   1342  H   LEU    82      -8.504 -34.321 -18.218
ATOM   1343  CA  LEU    82      -7.139 -34.302 -16.603
ATOM   1344  HA  LEU    82      -6.127 -33.897 -16.613
ATOM   1345  CB  LEU    82      -8.041 -33.272 -15.920
ATOM   1346  HB2 LEU    82      -8.124 -33.481 -14.853
ATOM   1347  HB3 LEU    82      -9.051 -33.398 -16.310
ATOM   1348  CG  LEU    82      -7.623 -31.823 -16.154
ATOM   1349  HG  LEU    82      -6.619 -31.692 -15.750
ATOM   1350  CD1 LEU    82      -7.574 -31.514 -17.646
ATOM   1351 HD11 LEU    82      -8.390 -32.013 -18.169
ATOM   1352 HD12 LEU    82      -6.637 -31.863 -18.081
ATOM   1353 HD13 LEU    82      -7.656 -30.443 -17.828
ATOM   1354  CD2 LEU    82      -8.551 -30.863 -15.426
ATOM   1355 HD21 LEU    82      -9.379 -31.402 -14.966
ATOM   1356 HD22 LEU    82      -8.017 -30.337 -14.635
ATOM   1357 HD23 LEU    82      -8.965 -30.122 -16.110
ATOM   1358  C   LEU    82      -7.128 -35.592 -15.805
ATOM   1359  O   LEU    82      -8.079 -36.376 -15.851
ATOM   1360  N   THR    83      -6.042 -35.815 -15.077
ATOM   1361  H   THR    83      -5.329 -35.105 -14.997
ATOM   1362  CA  THR    83      -5.875 -37.058 -14.356
ATOM   1363  HA  THR    83      -6.859 -37.476 -14.144
ATOM   1364  CB  THR    83      -5.096 -38.077 -15.231
ATOM   1365  HB  THR    83      -5.616 -38.197 -16.181
ATOM   1366  CG2 THR    83      -3.689 -37.577 -15.501
ATOM   1367 HG21 THR    83      -3.026 -37.828 -14.673
ATOM   1368 HG22 THR    83      -3.284 -38.033 -16.404
ATOM   1369 HG23 THR    83      -3.723 -36.496 -15.640
ATOM   1370  OG1 THR    83      -5.056 -39.365 -14.592
ATOM   1371  HG1 THR    83      -4.575 -39.283 -13.782
ATOM   1372  C   THR    83      -5.154 -36.800 -13.031
ATOM   1373  O   THR    83      -4.518 -35.760 -12.850
ATOM   1374  N   GLN    84      -5.273 -37.743 -12.103
ATOM   1375  H   GLN    84      -5.531 -38.670 -12.411
ATOM   1376  CA  GLN    84      -4.585 -37.670 -10.824
ATOM   1377  HA  GLN    84      -4.690 -36.678 -10.385
ATOM   1378  CB  GLN    84      -5.173 -38.712  -9.861
ATOM   1379  HB2 GLN    84      -6.256 -38.608  -9.794
ATOM   1380  HB3 GLN    84      -4.685 -38.526  -8.904
ATOM   1381  CG  GLN    84      -4.788 -40.147 -10.244
ATOM   1382  HG2 GLN    84      -3.710 -40.288 -10.172
ATOM   1383  HG3 GLN    84      -5.089 -40.278 -11.283
ATOM   1384  CD  GLN    84      -5.495 -41.223  -9.429
ATOM   1385  OE1 GLN    84      -6.461 -40.959  -8.697
ATOM   1386  NE2 GLN    84      -5.018 -42.458  -9.565
ATOM   1387 HE21 GLN    84      -5.438 -43.088 -10.234
ATOM   1388 HE22 GLN    84      -4.085 -42.653  -9.232
ATOM   1389  C   GLN    84      -3.108 -37.989 -11.040
ATOM   1390  O   GLN    84      -2.731 -38.565 -12.066
ATOM   1391  N   GLY    85      -2.271 -37.630 -10.070
ATOM   1392  H   GLY    85      -2.482 -36.795  -9.542
ATOM   1393  CA  GLY    85      -0.887 -38.068 -10.091
ATOM   1394  HA2 GLY    85      -0.421 -37.754 -11.025
ATOM   1395  HA3 GLY    85      -0.340 -37.613  -9.265
ATOM   1396  C   GLY    85      -0.829 -39.584  -9.980
ATOM   1397  O   GLY    85      -1.407 -40.177  -9.061
ATOM   1398  N   PRO    86      -0.134 -40.229 -10.923
ATOM   1399  CD  PRO    86       0.616 -39.611 -12.033
ATOM   1400  HD2 PRO    86       1.545 -39.185 -11.653
ATOM   1401  HD3 PRO    86       0.027 -38.835 -12.522
ATOM   1402  CG  PRO    86       0.897 -40.773 -12.942
ATOM   1403  HG2 PRO    86       0.109 -40.878 -13.687
ATOM   1404  HG3 PRO    86       1.902 -40.602 -13.328
ATOM   1405  CB  PRO    86       0.948 -41.993 -12.039
ATOM   1406  HB2 PRO    86       1.941 -42.110 -11.604
ATOM   1407  HB3 PRO    86       0.544 -42.805 -12.644
ATOM   1408  CA  PRO    86      -0.087 -41.698 -10.953
ATOM   1409  HA  PRO    86      -1.016 -42.122 -11.335
ATOM   1410  C   PRO    86       0.355 -42.293  -9.624
ATOM   1411  O   PRO    86       1.193 -41.714  -8.935
ATOM   1412  N   LEU    87      -0.235 -43.434  -9.273
ATOM   1413  H   LEU    87      -0.615 -43.984 -10.030
ATOM   1414  CA  LEU    87       0.130 -44.199  -8.091
ATOM   1415  HA  LEU    87       0.525 -43.526  -7.330
ATOM   1416  CB  LEU    87      -1.097 -44.949  -7.566
ATOM   1417  HB2 LEU    87      -0.805 -45.688  -6.821
ATOM   1418  HB3 LEU    87      -1.501 -45.538  -8.389
ATOM   1419  CG  LEU    87      -2.227 -44.064  -7.033
ATOM   1420  HG  LEU    87      -2.313 -43.205  -7.699
ATOM   1421  CD1 LEU    87      -3.570 -44.784  -7.040
ATOM   1422 HD11 LEU    87      -3.618 -45.501  -7.860
ATOM   1423 HD12 LEU    87      -3.718 -45.332  -6.109
ATOM   1424 HD13 LEU    87      -4.393 -44.079  -7.155
ATOM   1425  CD2 LEU    87      -1.887 -43.533  -5.638
ATOM   1426 HD21 LEU    87      -1.683 -44.355  -4.952
ATOM   1427 HD22 LEU    87      -2.720 -42.959  -5.231
ATOM   1428 HD23 LEU    87      -1.009 -42.887  -5.667
ATOM   1429  C   LEU    87       1.211 -45.187  -8.505
ATOM   1430  O   LEU    87       1.430 -45.381  -9.697
ATOM   1431  N   PRO    88       1.892 -45.816  -7.531
ATOM   1432  CD  PRO    88       1.774 -45.626  -6.074
ATOM   1433  HD2 PRO    88       1.786 -44.561  -5.844
ATOM   1434  HD3 PRO    88       0.942 -46.222  -5.698
ATOM   1435  CG  PRO    88       3.012 -46.302  -5.532
ATOM   1436  HG2 PRO    88       3.814 -45.578  -5.390
ATOM   1437  HG3 PRO    88       2.807 -46.763  -4.566
ATOM   1438  CB  PRO    88       3.403 -47.328  -6.529
ATOM   1439  HB2 PRO    88       4.481 -47.489  -6.513
ATOM   1440  HB3 PRO    88       2.914 -48.280  -6.323
ATOM   1441  CA  PRO    88       2.960 -46.765  -7.883
ATOM   1442  HA  PRO    88       3.834 -46.256  -8.289
ATOM   1443  C   PRO    88       2.472 -47.896  -8.789
ATOM   1444  O   PRO    88       3.255 -48.411  -9.582
ATOM   1445  N   ASN    89       1.196 -48.259  -8.680
ATOM   1446  H   ASN    89       0.748 -48.101  -7.788
ATOM   1447  CA  ASN    89       0.634 -49.342  -9.488
ATOM   1448  HA  ASN    89       1.459 -49.990  -9.786
ATOM   1449  CB  ASN    89      -0.355 -50.154  -8.659
ATOM   1450  HB2 ASN    89       0.150 -50.639  -7.824
ATOM   1451  HB3 ASN    89      -0.773 -50.887  -9.349
ATOM   1452  CG  ASN    89      -1.494 -49.304  -8.135
ATOM   1453  OD1 ASN    89      -1.262 -48.211  -7.611
ATOM   1454  ND2 ASN    89      -2.731 -49.784  -8.289
ATOM   1455 HD21 ASN    89      -3.065 -50.025  -9.211
ATOM   1456 HD22 ASN    89      -3.205 -50.169  -7.485
ATOM   1457  C   ASN    89      -0.063 -48.865 -10.770
ATOM   1458  O   ASN    89      -0.524 -49.686 -11.564
ATOM   1459  N   THR    90      -0.149 -47.554 -10.980
ATOM   1460  H   THR    90       0.591 -46.970 -10.617
ATOM   1461  CA  THR    90      -0.830 -47.047 -12.169
ATOM   1462  HA  THR    90      -1.231 -47.894 -12.726
ATOM   1463  CB  THR    90      -2.110 -46.209 -11.830
ATOM   1464  HB  THR    90      -2.671 -46.035 -12.748
ATOM   1465  CG2 THR    90      -3.001 -46.946 -10.841
ATOM   1466 HG21 THR    90      -3.933 -47.253 -11.317
ATOM   1467 HG22 THR    90      -3.254 -46.303  -9.998
ATOM   1468 HG23 THR    90      -2.428 -47.807 -10.496
ATOM   1469  OG1 THR    90      -1.747 -44.927 -11.294
ATOM   1470  HG1 THR    90      -2.501 -44.559 -10.859
ATOM   1471  C   THR    90       0.062 -46.267 -13.142
ATOM   1472  O   THR    90      -0.448 -45.604 -14.045
ATOM   1473  N   CYS    91       1.379 -46.348 -12.981
ATOM   1474  H   CYS    91       1.728 -46.485 -12.043
ATOM   1475  CA  CYS    91       2.266 -45.640 -13.903
ATOM   1476  HA  CYS    91       1.919 -44.608 -13.959
ATOM   1477  CB  CYS    91       3.716 -45.645 -13.416
ATOM   1478  HB2 CYS    91       4.387 -45.265 -14.186
ATOM   1479  HB3 CYS    91       4.023 -46.675 -13.237
ATOM   1480  SG  CYS    91       3.959 -44.729 -11.879
ATOM   1481  HG  CYS    91       2.934 -43.890 -12.052
ATOM   1482  C   CYS    91       2.185 -46.223 -15.306
ATOM   1483  O   CYS    91       2.209 -45.482 -16.290
ATOM   1484  N   GLY    92       2.096 -47.550 -15.394
ATOM   1485  H   GLY    92       2.445 -48.107 -14.627
ATOM   1486  CA  GLY    92       1.921 -48.214 -16.671
ATOM   1487  HA2 GLY    92       2.750 -47.956 -17.331
ATOM   1488  HA3 GLY    92       1.946 -49.293 -16.520
ATOM   1489  C   GLY    92       0.607 -47.833 -17.337
ATOM   1490  O   GLY    92       0.554 -47.659 -18.556
ATOM   1491  N   HIE    93      -0.458 -47.702 -16.545
ATOM   1492  H   HIE    93      -0.426 -48.058 -15.600
ATOM   1493  CA  HIE    93      -1.748 -47.276 -17.080
ATOM   1494  HA  HIE    93      -2.029 -47.931 -17.904
ATOM   1495  CB  HIE    93      -2.861 -47.326 -16.016
ATOM   1496  HB2 HIE    93      -2.726 -46.532 -15.282
ATOM   1497  HB3 HIE    93      -3.788 -47.165 -16.566
ATOM   1498  CG  HIE    93      -2.982 -48.644 -15.310
ATOM   1499  ND1 HIE    93      -3.461 -48.752 -14.019
ATOM   1500  CE1 HIE    93      -3.457 -50.022 -13.654
ATOM   1501  HE1 HIE    93      -4.257 -50.409 -13.040
ATOM   1502  NE2 HIE    93      -2.991 -50.743 -14.660
ATOM   1503  HE2 HIE    93      -3.372 -51.661 -14.841
ATOM   1504  CD2 HIE    93      -2.693 -49.905 -15.708
ATOM   1505  HD2 HIE    93      -2.538 -50.297 -16.702
ATOM   1506  C   HIE    93      -1.630 -45.855 -17.616
ATOM   1507  O   HIE    93      -2.164 -45.532 -18.678
ATOM   1508  N   PHE    94      -0.933 -45.005 -16.866
ATOM   1509  H   PHE    94      -0.789 -45.243 -15.895
ATOM   1510  CA  PHE    94      -0.789 -43.600 -17.228
ATOM   1511  HA  PHE    94      -1.785 -43.162 -17.282
ATOM   1512  CB  PHE    94       0.040 -42.850 -16.178
ATOM   1513  HB2 PHE    94       0.985 -43.362 -15.994
ATOM   1514  HB3 PHE    94      -0.496 -42.865 -15.229
ATOM   1515  CG  PHE    94       0.306 -41.410 -16.527
ATOM   1516  CD1 PHE    94       1.461 -41.051 -17.215
ATOM   1517  HD1 PHE    94       2.350 -41.405 -16.715
ATOM   1518  CE1 PHE    94       1.716 -39.723 -17.548
ATOM   1519  HE1 PHE    94       2.499 -39.494 -18.256
ATOM   1520  CZ  PHE    94       0.811 -38.739 -17.193
ATOM   1521  HZ  PHE    94       1.197 -37.742 -17.042
ATOM   1522  CE2 PHE    94      -0.353 -39.087 -16.507
ATOM   1523  HE2 PHE    94      -0.810 -38.329 -15.888
ATOM   1524  CD2 PHE    94      -0.602 -40.417 -16.181
ATOM   1525  HD2 PHE    94      -1.335 -40.634 -15.418
ATOM   1526  C   PHE    94      -0.142 -43.475 -18.605
ATOM   1527  O   PHE    94      -0.650 -42.777 -19.485
ATOM   1528  N   TRP    95       0.982 -44.160 -18.790
ATOM   1529  H   TRP    95       1.153 -44.966 -18.205
ATOM   1530  CA  TRP    95       1.667 -44.129 -20.072
ATOM   1531  HA  TRP    95       1.706 -43.080 -20.365
ATOM   1532  CB  TRP    95       3.116 -44.620 -19.929
ATOM   1533  HB2 TRP    95       3.148 -45.588 -19.429
ATOM   1534  HB3 TRP    95       3.564 -44.754 -20.914
ATOM   1535  CG  TRP    95       3.933 -43.634 -19.161
ATOM   1536  CD1 TRP    95       4.496 -43.809 -17.930
ATOM   1537  HD1 TRP    95       4.850 -44.785 -17.633
ATOM   1538  NE1 TRP    95       5.144 -42.652 -17.538
ATOM   1539  HE1 TRP    95       5.214 -42.423 -16.557
ATOM   1540  CE2 TRP    95       4.988 -41.701 -18.515
ATOM   1541  CZ2 TRP    95       5.454 -40.390 -18.573
ATOM   1542  HZ2 TRP    95       6.308 -40.107 -17.975
ATOM   1543  CH2 TRP    95       5.147 -39.661 -19.691
ATOM   1544  HH2 TRP    95       5.282 -38.590 -19.659
ATOM   1545  CZ3 TRP    95       4.394 -40.210 -20.741
ATOM   1546  HZ3 TRP    95       4.521 -39.778 -21.723
ATOM   1547  CE3 TRP    95       3.927 -41.509 -20.682
ATOM   1548  HE3 TRP    95       3.756 -42.029 -21.613
ATOM   1549  CD2 TRP    95       4.229 -42.280 -19.553
ATOM   1550  C   TRP    95       0.880 -44.845 -21.181
ATOM   1551  O   TRP    95       0.913 -44.418 -22.335
ATOM   1552  N   GLH    96       0.144 -45.899 -20.833
ATOM   1553  H   GLH    96      -0.124 -45.980 -19.863
ATOM   1554  CA  GLH    96      -0.727 -46.552 -21.811
ATOM   1555  HA  GLH    96      -0.128 -46.905 -22.650
ATOM   1556  CB  GLH    96      -1.433 -47.783 -21.231
ATOM   1557  HB2 GLH    96      -1.908 -47.541 -20.280
ATOM   1558  HB3 GLH    96      -0.651 -48.535 -21.121
ATOM   1559  CG  GLH    96      -2.456 -48.386 -22.211
ATOM   1560  HG2 GLH    96      -3.082 -47.606 -22.645
ATOM   1561  HG3 GLH    96      -1.920 -48.836 -23.047
ATOM   1562  CD  GLH    96      -3.341 -49.471 -21.596
ATOM   1563  OE1 GLH    96      -3.117 -49.854 -20.425
ATOM   1564  OE2 GLH    96      -4.271 -49.940 -22.290
ATOM   1565  HE1 GLH    96      -3.722 -50.518 -20.132
ATOM   1566  C   GLH    96      -1.763 -45.566 -22.334
ATOM   1567  O   GLH    96      -2.043 -45.534 -23.533
ATOM   1568  N   MET    97      -2.327 -44.768 -21.426
ATOM   1569  H   MET    97      -2.193 -44.965 -20.445
ATOM   1570  CA  MET    97      -3.303 -43.742 -21.791
ATOM   1571  HA  MET    97      -4.138 -44.205 -22.317
ATOM   1572  CB  MET    97      -3.868 -43.040 -20.552
ATOM   1573  HB2 MET    97      -3.073 -42.809 -19.843
ATOM   1574  HB3 MET    97      -4.543 -43.749 -20.072
ATOM   1575  CG  MET    97      -4.680 -41.780 -20.890
ATOM   1576  HG2 MET    97      -4.053 -41.041 -21.389
ATOM   1577  HG3 MET    97      -5.470 -42.100 -21.570
ATOM   1578  SD  MET    97      -5.472 -41.024 -19.448
ATOM   1579  CE  MET    97      -4.060 -40.437 -18.523
ATOM   1580  HE1 MET    97      -3.797 -41.167 -17.758
ATOM   1581  HE2 MET    97      -3.205 -40.331 -19.191
ATOM   1582  HE3 MET    97      -4.272 -39.478 -18.051
ATOM   1583  C   MET    97      -2.680 -42.707 -22.711
ATOM   1584  O   MET    97      -3.267 -42.332 -23.723
ATOM   1585  N   VAL    98      -1.490 -42.242 -22.343
ATOM   1586  H   VAL    98      -0.993 -42.711 -21.599
ATOM   1587  CA  VAL    98      -0.735 -41.313 -23.179
ATOM   1588  HA  VAL    98      -1.286 -40.376 -23.258
ATOM   1589  CB  VAL    98       0.640 -40.983 -22.541
ATOM   1590  HB  VAL    98       1.111 -41.920 -22.245
ATOM   1591  CG1 VAL    98       1.550 -40.291 -23.543
ATOM   1592 HG11 VAL    98       1.332 -39.224 -23.587
ATOM   1593 HG12 VAL    98       1.408 -40.703 -24.542
ATOM   1594 HG13 VAL    98       2.598 -40.414 -23.270
ATOM   1595  CG2 VAL    98       0.463 -40.120 -21.286
ATOM   1596 HG21 VAL    98      -0.006 -39.168 -21.536
ATOM   1597 HG22 VAL    98      -0.171 -40.624 -20.556
ATOM   1598 HG23 VAL    98       1.462 -39.962 -20.880
ATOM   1599  C   VAL    98      -0.534 -41.877 -24.591
ATOM   1600  O   VAL    98      -0.744 -41.185 -25.588
ATOM   1601  N   TRP    99      -0.126 -43.135 -24.678
ATOM   1602  H   TRP    99      -0.374 -43.759 -23.924
ATOM   1603  CA  TRP    99       0.098 -43.749 -25.981
ATOM   1604  HA  TRP    99       0.778 -43.105 -26.539
ATOM   1605  CB  TRP    99       0.724 -45.136 -25.844
ATOM   1606  HB2 TRP    99       1.648 -45.087 -25.268
ATOM   1607  HB3 TRP    99       0.047 -45.797 -25.303
ATOM   1608  CG  TRP    99       1.003 -45.730 -27.179
ATOM   1609  CD1 TRP    99       0.145 -46.465 -27.951
ATOM   1610  HD1 TRP    99      -0.588 -47.104 -27.482
ATOM   1611  NE1 TRP    99       0.752 -46.815 -29.133
ATOM   1612  HE1 TRP    99       0.197 -46.929 -29.969
ATOM   1613  CE2 TRP    99       2.021 -46.296 -29.149
ATOM   1614  CZ2 TRP    99       3.011 -46.381 -30.121
ATOM   1615  HZ2 TRP    99       2.749 -46.647 -31.134
ATOM   1616  CH2 TRP    99       4.202 -45.754 -29.866
ATOM   1617  HH2 TRP    99       4.902 -45.621 -30.678
ATOM   1618  CZ3 TRP    99       4.421 -45.055 -28.672
ATOM   1619  HZ3 TRP    99       5.210 -44.318 -28.660
ATOM   1620  CE3 TRP    99       3.436 -44.971 -27.700
ATOM   1621  HE3 TRP    99       3.671 -44.586 -26.719
ATOM   1622  CD2 TRP    99       2.209 -45.600 -27.934
ATOM   1623  C   TRP    99      -1.199 -43.861 -26.780
ATOM   1624  O   TRP    99      -1.273 -43.425 -27.925
ATOM   1625  N   GLH   100      -2.223 -44.450 -26.172
ATOM   1626  H   GLH   100      -2.302 -44.326 -25.173
ATOM   1627  CA  GLH   100      -3.473 -44.715 -26.879
ATOM   1628  HA  GLH   100      -3.212 -45.202 -27.819
ATOM   1629  CB  GLH   100      -4.364 -45.669 -26.068
ATOM   1630  HB2 GLH   100      -4.530 -45.279 -25.064
ATOM   1631  HB3 GLH   100      -5.349 -45.707 -26.533
ATOM   1632  CG  GLH   100      -3.796 -47.085 -26.008
ATOM   1633  HG2 GLH   100      -4.011 -47.625 -26.930
ATOM   1634  HG3 GLH   100      -2.710 -47.030 -25.938
ATOM   1635  CD  GLH   100      -4.295 -47.888 -24.825
ATOM   1636  OE1 GLH   100      -5.121 -47.362 -24.051
ATOM   1637  OE2 GLH   100      -3.857 -49.048 -24.672
ATOM   1638  HE1 GLH   100      -5.789 -46.869 -24.503
ATOM   1639  C   GLH   100      -4.217 -43.435 -27.231
ATOM   1640  O   GLH   100      -4.896 -43.382 -28.250
ATOM   1641  N   GLN   101      -4.091 -42.404 -26.398
ATOM   1642  H   GLN   101      -3.856 -42.599 -25.435
ATOM   1643  CA  GLN   101      -4.768 -41.130 -26.661
ATOM   1644  HA  GLN   101      -5.701 -41.366 -27.173
ATOM   1645  CB  GLN   101      -5.104 -40.399 -25.357
ATOM   1646  HB2 GLN   101      -5.399 -39.369 -25.557
ATOM   1647  HB3 GLN   101      -4.189 -40.319 -24.769
ATOM   1648  CG  GLN   101      -6.153 -41.106 -24.504
ATOM   1649  HG2 GLN   101      -6.517 -40.447 -23.716
ATOM   1650  HG3 GLN   101      -5.643 -41.972 -24.082
ATOM   1651  CD  GLN   101      -7.335 -41.627 -25.318
ATOM   1652  OE1 GLN   101      -7.671 -42.816 -25.255
ATOM   1653  NE2 GLN   101      -7.970 -40.740 -26.083
ATOM   1654 HE21 GLN   101      -7.459 -40.228 -26.787
ATOM   1655 HE22 GLN   101      -8.808 -40.315 -25.712
ATOM   1656  C   GLN   101      -3.969 -40.211 -27.590
ATOM   1657  O   GLN   101      -4.432 -39.127 -27.941
ATOM   1658  N   LYN   102      -2.765 -40.645 -27.963
ATOM   1659  H   LYN   102      -2.349 -41.414 -27.457
ATOM   1660  CA  LYN   102      -1.915 -39.931 -28.922
ATOM   1661  HA  LYN   102      -1.017 -40.537 -29.042
ATOM   1662  CB  LYN   102      -2.600 -39.840 -30.286
ATOM   1663  HB2 LYN   102      -2.090 -39.120 -30.926
ATOM   1664  HB3 LYN   102      -3.601 -39.434 -30.141
ATOM   1665  CG  LYN   102      -2.725 -41.187 -30.987
ATOM   1666  HG2 LYN   102      -3.234 -41.908 -30.347
ATOM   1667  HG3 LYN   102      -1.704 -41.471 -31.244
ATOM   1668  CD  LYN   102      -3.449 -41.045 -32.322
ATOM   1669  HD2 LYN   102      -3.033 -40.219 -32.899
ATOM   1670  HD3 LYN   102      -4.489 -40.779 -32.132
ATOM   1671  CE  LYN   102      -3.411 -42.333 -33.124
ATOM   1672  HE2 LYN   102      -2.382 -42.655 -33.286
ATOM   1673  HE3 LYN   102      -3.848 -42.167 -34.109
ATOM   1674  NZ  LYN   102      -4.168 -43.417 -32.451
ATOM   1675  HZ1 LYN   102      -4.048 -44.280 -32.961
ATOM   1676  HZ2 LYN   102      -5.155 -43.205 -32.478
ATOM   1677  C   LYN   102      -1.439 -38.554 -28.448
ATOM   1678  O   LYN   102      -1.215 -37.636 -29.253
ATOM   1679  N   SER   103      -1.258 -38.425 -27.139
ATOM   1680  H   SER   103      -1.545 -39.170 -26.521
ATOM   1681  CA  SER   103      -0.853 -37.162 -26.547
ATOM   1682  HA  SER   103      -1.471 -36.373 -26.974
ATOM   1683  CB  SER   103      -1.059 -37.208 -25.033
ATOM   1684  HB2 SER   103      -0.346 -37.889 -24.567
ATOM   1685  HB3 SER   103      -0.883 -36.222 -24.603
ATOM   1686  OG  SER   103      -2.376 -37.613 -24.716
ATOM   1687  HG  SER   103      -2.468 -38.529 -24.931
ATOM   1688  C   SER   103       0.603 -36.842 -26.854
ATOM   1689  O   SER   103       1.451 -37.736 -26.892
ATOM   1690  N   ARN   104       0.895 -35.563 -27.057
ATOM   1691  H   ARN   104       0.151 -34.902 -27.230
ATOM   1692  CA  ARN   104       2.269 -35.125 -27.256
ATOM   1693  HA  ARN   104       2.875 -36.003 -27.482
ATOM   1694  CB  ARN   104       2.360 -34.130 -28.420
ATOM   1695  HB2 ARN   104       2.227 -34.640 -29.374
ATOM   1696  HB3 ARN   104       1.543 -33.424 -28.270
ATOM   1697  CG  ARN   104       3.645 -33.291 -28.428
ATOM   1698  HG2 ARN   104       3.563 -32.456 -27.733
ATOM   1699  HG3 ARN   104       4.452 -33.942 -28.092
ATOM   1700  CD  ARN   104       3.991 -32.794 -29.830
ATOM   1701  HD2 ARN   104       4.087 -33.630 -30.523
ATOM   1702  HD3 ARN   104       3.176 -32.175 -30.206
ATOM   1703  NE  ARN   104       5.219 -31.997 -29.854
ATOM   1704  HE  ARN   104       5.135 -31.254 -29.175
ATOM   1705  CZ  ARN   104       6.445 -32.516 -29.877
ATOM   1706  NH1 ARN   104       6.605 -33.833 -29.866
ATOM   1707 HH11 ARN   104       6.750 -34.197 -28.935
ATOM   1708  NH2 ARN   104       7.508 -31.720 -29.901
ATOM   1709 HH21 ARN   104       8.368 -32.228 -30.047
ATOM   1710 HH22 ARN   104       7.457 -31.029 -30.635
ATOM   1711  C   ARN   104       2.814 -34.488 -25.982
ATOM   1712  O   ARN   104       4.012 -34.516 -25.719
ATOM   1713  N   GLY   105       1.926 -33.907 -25.189
ATOM   1714  H   GLY   105       0.950 -33.886 -25.446
ATOM   1715  CA  GLY   105       2.352 -33.189 -24.003
ATOM   1716  HA2 GLY   105       3.441 -33.192 -23.948
ATOM   1717  HA3 GLY   105       2.047 -32.147 -24.104
ATOM   1718  C   GLY   105       1.781 -33.731 -22.709
ATOM   1719  O   GLY   105       0.661 -34.238 -22.668
ATOM   1720  N   VAL   106       2.577 -33.635 -21.652
ATOM   1721  H   VAL   106       3.352 -32.991 -21.720
ATOM   1722  CA  VAL   106       2.135 -33.941 -20.304
ATOM   1723  HA  VAL   106       1.055 -34.091 -20.297
ATOM   1724  CB  VAL   106       2.865 -35.175 -19.730
ATOM   1725  HB  VAL   106       3.932 -35.053 -19.918
ATOM   1726  CG1 VAL   106       2.657 -35.264 -18.209
ATOM   1727 HG11 VAL   106       1.635 -34.995 -17.944
ATOM   1728 HG12 VAL   106       3.326 -34.578 -17.689
ATOM   1729 HG13 VAL   106       2.850 -36.273 -17.845
ATOM   1730  CG2 VAL   106       2.404 -36.458 -20.430
ATOM   1731 HG21 VAL   106       1.979 -37.158 -19.711
ATOM   1732 HG22 VAL   106       3.242 -36.952 -20.921
ATOM   1733 HG23 VAL   106       1.644 -36.197 -21.166
ATOM   1734  C   VAL   106       2.489 -32.732 -19.457
ATOM   1735  O   VAL   106       3.658 -32.349 -19.382
ATOM   1736  N   VAL   107       1.487 -32.119 -18.834
ATOM   1737  H   VAL   107       0.535 -32.357 -19.072
ATOM   1738  CA  VAL   107       1.709 -30.972 -17.958
ATOM   1739  HA  VAL   107       2.740 -30.639 -18.080
ATOM   1740  CB  VAL   107       0.742 -29.812 -18.303
ATOM   1741  HB  VAL   107      -0.278 -30.182 -18.196
ATOM   1742  CG1 VAL   107       0.919 -28.649 -17.351
ATOM   1743 HG11 VAL   107       0.251 -28.747 -16.495
ATOM   1744 HG12 VAL   107       0.687 -27.707 -17.847
ATOM   1745 HG13 VAL   107       1.962 -28.611 -17.036
ATOM   1746  CG2 VAL   107       0.931 -29.363 -19.754
ATOM   1747 HG21 VAL   107       1.810 -29.835 -20.192
ATOM   1748 HG22 VAL   107       1.072 -28.283 -19.808
ATOM   1749 HG23 VAL   107       0.064 -29.624 -20.362
ATOM   1750  C   VAL   107       1.510 -31.409 -16.503
ATOM   1751  O   VAL   107       0.441 -31.907 -16.135
ATOM   1752  N   MET   108       2.549 -31.231 -15.690
ATOM   1753  H   MET   108       3.462 -31.148 -16.113
ATOM   1754  CA  MET   108       2.532 -31.633 -14.285
ATOM   1755  HA  MET   108       1.571 -32.098 -14.066
ATOM   1756  CB  MET   108       3.671 -32.622 -14.005
ATOM   1757  HB2 MET   108       4.567 -32.444 -14.600
ATOM   1758  HB3 MET   108       3.325 -33.575 -14.405
ATOM   1759  CG  MET   108       3.968 -32.893 -12.526
ATOM   1760  HG2 MET   108       4.382 -32.005 -12.049
ATOM   1761  HG3 MET   108       3.013 -33.184 -12.089
ATOM   1762  SD  MET   108       5.128 -34.275 -12.341
ATOM   1763  CE  MET   108       5.120 -34.545 -10.568
ATOM   1764  HE1 MET   108       4.593 -35.473 -10.344
ATOM   1765  HE2 MET   108       4.585 -33.732 -10.078
ATOM   1766  HE3 MET   108       6.135 -34.600 -10.175
ATOM   1767  C   MET   108       2.689 -30.401 -13.411
ATOM   1768  O   MET   108       3.690 -29.699 -13.503
ATOM   1769  N   LEU   109       1.709 -30.155 -12.548
ATOM   1770  H   LEU   109       1.195 -30.941 -12.176
ATOM   1771  CA  LEU   109       1.627 -28.907 -11.811
ATOM   1772  HA  LEU   109       2.367 -28.228 -12.236
ATOM   1773  CB  LEU   109       0.232 -28.303 -12.012
ATOM   1774  HB2 LEU   109      -0.529 -28.924 -11.538
ATOM   1775  HB3 LEU   109       0.192 -27.346 -11.491
ATOM   1776  CG  LEU   109      -0.105 -28.065 -13.499
ATOM   1777  HG  LEU   109      -0.026 -29.025 -14.009
ATOM   1778  CD1 LEU   109      -1.530 -27.548 -13.712
ATOM   1779 HD11 LEU   109      -2.167 -28.334 -14.117
ATOM   1780 HD12 LEU   109      -1.966 -27.220 -12.768
ATOM   1781 HD13 LEU   109      -1.426 -26.728 -14.423
ATOM   1782  CD2 LEU   109       0.906 -27.118 -14.145
ATOM   1783 HD21 LEU   109       1.245 -26.371 -13.427
ATOM   1784 HD22 LEU   109       0.457 -26.591 -14.987
ATOM   1785 HD23 LEU   109       1.759 -27.704 -14.487
ATOM   1786  C   LEU   109       1.957 -29.069 -10.330
ATOM   1787  O   LEU   109       1.861 -28.114  -9.555
ATOM   1788  N   ASN   110       2.355 -30.276  -9.937
ATOM   1789  H   ASN   110       2.722 -30.905 -10.636
ATOM   1790  CA  ASN   110       2.736 -30.548  -8.554
ATOM   1791  HA  ASN   110       2.614 -29.647  -7.953
ATOM   1792  CB  ASN   110       1.809 -31.599  -7.947
ATOM   1793  HB2 ASN   110       0.768 -31.283  -8.022
ATOM   1794  HB3 ASN   110       2.026 -31.708  -6.884
ATOM   1795  CG  ASN   110       1.975 -32.940  -8.603
ATOM   1796  OD1 ASN   110       1.689 -33.093  -9.786
ATOM   1797  ND2 ASN   110       2.456 -33.922  -7.847
ATOM   1798 HD21 ASN   110       3.197 -34.511  -8.200
ATOM   1799 HD22 ASN   110       1.859 -34.301  -7.126
ATOM   1800  C   ASN   110       4.163 -31.059  -8.438
ATOM   1801  O   ASN   110       4.797 -31.389  -9.434
ATOM   1802  N   ARG   111       4.665 -31.136  -7.212
ATOM   1803  H   ARG   111       4.407 -30.415  -6.554
ATOM   1804  CA  ARG   111       5.934 -31.806  -6.963
ATOM   1805  HA  ARG   111       6.494 -31.880  -7.895
ATOM   1806  CB  ARG   111       6.787 -31.000  -5.992
ATOM   1807  HB2 ARG   111       7.472 -31.651  -5.450
ATOM   1808  HB3 ARG   111       6.131 -30.578  -5.231
ATOM   1809  CG  ARG   111       7.543 -29.858  -6.655
ATOM   1810  HG2 ARG   111       6.857 -29.202  -7.192
ATOM   1811  HG3 ARG   111       8.200 -30.313  -7.397
ATOM   1812  CD  ARG   111       8.364 -29.067  -5.639
ATOM   1813  HD2 ARG   111       9.068 -28.406  -6.144
ATOM   1814  HD3 ARG   111       8.954 -29.750  -5.029
ATOM   1815  NE  ARG   111       7.508 -28.282  -4.761
ATOM   1816  HE  ARG   111       7.008 -27.512  -5.181
ATOM   1817  CZ  ARG   111       7.352 -28.506  -3.459
ATOM   1818  NH1 ARG   111       8.015 -29.495  -2.865
ATOM   1819 HH11 ARG   111       8.121 -30.384  -3.332
ATOM   1820 HH12 ARG   111       8.542 -29.308  -2.024
ATOM   1821  NH2 ARG   111       6.534 -27.735  -2.749
ATOM   1822 HH21 ARG   111       5.883 -27.122  -3.219
ATOM   1823 HH22 ARG   111       6.300 -28.038  -1.815
ATOM   1824  C   ARG   111       5.668 -33.211  -6.436
ATOM   1825  O   ARG   111       4.577 -33.492  -5.943
ATOM   1826  N   VAL   112       6.647 -34.102  -6.564
ATOM   1827  H   VAL   112       7.344 -33.947  -7.278
ATOM   1828  CA  VAL   112       6.488 -35.472  -6.069
ATOM   1829  HA  VAL   112       5.598 -35.881  -6.547
ATOM   1830  CB  VAL   112       7.696 -36.367  -6.445
ATOM   1831  HB  VAL   112       8.615 -35.837  -6.193
ATOM   1832  CG1 VAL   112       7.666 -37.687  -5.677
ATOM   1833 HG11 VAL   112       6.726 -37.797  -5.136
ATOM   1834 HG12 VAL   112       8.476 -37.727  -4.949
ATOM   1835 HG13 VAL   112       7.751 -38.478  -6.422
ATOM   1836  CG2 VAL   112       7.682 -36.634  -7.932
ATOM   1837 HG21 VAL   112       6.740 -36.308  -8.373
ATOM   1838 HG22 VAL   112       7.791 -37.700  -8.132
ATOM   1839 HG23 VAL   112       8.494 -36.107  -8.434
ATOM   1840  C   VAL   112       6.225 -35.473  -4.558
ATOM   1841  O   VAL   112       5.390 -36.232  -4.059
ATOM   1842  N   MET   113       6.924 -34.606  -3.836
ATOM   1843  H   MET   113       7.867 -34.393  -4.129
ATOM   1844  CA  MET   113       6.614 -34.387  -2.427
ATOM   1845  HA  MET   113       5.788 -35.048  -2.164
ATOM   1846  CB  MET   113       7.815 -34.717  -1.543
ATOM   1847  HB2 MET   113       8.722 -34.260  -1.939
ATOM   1848  HB3 MET   113       7.991 -35.792  -1.585
ATOM   1849  CG  MET   113       7.604 -34.319  -0.088
ATOM   1850  HG2 MET   113       7.738 -33.245   0.042
ATOM   1851  HG3 MET   113       6.576 -34.538   0.200
ATOM   1852  SD  MET   113       8.698 -35.200   1.038
ATOM   1853  CE  MET   113       7.887 -36.795   1.119
ATOM   1854  HE1 MET   113       8.331 -37.462   0.380
ATOM   1855  HE2 MET   113       6.831 -36.679   0.874
ATOM   1856  HE3 MET   113       7.983 -37.235   2.112
ATOM   1857  C   MET   113       6.159 -32.952  -2.170
ATOM   1858  O   MET   113       6.820 -31.998  -2.583
ATOM   1859  N   GLU   114       5.025 -32.804  -1.494
ATOM   1860  H   GLU   114       4.636 -33.605  -1.018
ATOM   1861  CA  GLU   114       4.516 -31.488  -1.116
ATOM   1862  HA  GLU   114       5.324 -30.762  -1.204
ATOM   1863  CB  GLU   114       3.341 -31.074  -2.011
ATOM   1864  HB2 GLU   114       2.918 -30.126  -1.677
ATOM   1865  HB3 GLU   114       2.608 -31.876  -1.923
ATOM   1866  CG  GLU   114       3.675 -31.019  -3.494
ATOM   1867  HG2 GLU   114       4.550 -30.393  -3.668
ATOM   1868  HG3 GLU   114       3.930 -32.032  -3.806
ATOM   1869  CD  GLU   114       2.517 -30.529  -4.363
ATOM   1870  OE1 GLU   114       1.357 -30.939  -4.136
ATOM   1871  OE2 GLU   114       2.772 -29.733  -5.288
ATOM   1872  C   GLU   114       4.072 -31.549   0.335
ATOM   1873  O   GLU   114       3.399 -32.500   0.738
ATOM   1874  N   LYS   115       4.448 -30.539   1.116
ATOM   1875  H   LYS   115       4.616 -29.649   0.669
ATOM   1876  CA  LYS   115       4.122 -30.499   2.541
ATOM   1877  HA  LYS   115       4.698 -29.688   2.987
ATOM   1878  CB  LYS   115       2.633 -30.211   2.765
ATOM   1879  HB2 LYS   115       2.434 -30.007   3.817
ATOM   1880  HB3 LYS   115       2.091 -31.135   2.565
ATOM   1881  CG  LYS   115       2.028 -29.137   1.885
ATOM   1882  HG2 LYS   115       0.952 -29.069   2.046
ATOM   1883  HG3 LYS   115       2.150 -29.430   0.842
ATOM   1884  CD  LYS   115       2.686 -27.786   2.091
ATOM   1885  HD2 LYS   115       2.820 -27.581   3.153
ATOM   1886  HD3 LYS   115       3.684 -27.800   1.653
ATOM   1887  CE  LYS   115       1.857 -26.684   1.430
ATOM   1888  HE2 LYS   115       1.026 -26.391   2.071
ATOM   1889  HE3 LYS   115       1.419 -27.060   0.505
ATOM   1890  NZ  LYS   115       2.682 -25.482   1.104
ATOM   1891  HZ1 LYS   115       3.043 -25.565   0.164
ATOM   1892  HZ2 LYS   115       2.112 -24.651   1.174
ATOM   1893  HZ3 LYS   115       3.452 -25.416   1.754
ATOM   1894  C   LYS   115       4.486 -31.806   3.253
ATOM   1895  O   LYS   115       3.716 -32.303   4.079
ATOM   1896  N   GLY   116       5.644 -32.371   2.923
ATOM   1897  H   GLY   116       6.247 -31.922   2.249
ATOM   1898  CA  GLY   116       6.149 -33.533   3.640
ATOM   1899  HA2 GLY   116       7.212 -33.653   3.433
ATOM   1900  HA3 GLY   116       6.063 -33.337   4.709
ATOM   1901  C   GLY   116       5.426 -34.833   3.338
ATOM   1902  O   GLY   116       5.678 -35.847   3.985
ATOM   1903  N   SER   117       4.534 -34.805   2.353
ATOM   1904  H   SER   117       4.640 -34.094   1.644
ATOM   1905  CA  SER   117       3.783 -35.992   1.964
ATOM   1906  HA  SER   117       4.170 -36.833   2.540
ATOM   1907  CB  SER   117       2.300 -35.809   2.282
ATOM   1908  HB2 SER   117       2.107 -35.995   3.339
ATOM   1909  HB3 SER   117       1.996 -34.783   2.075
ATOM   1910  OG  SER   117       1.512 -36.688   1.497
ATOM   1911  HG  SER   117       1.571 -37.555   1.868
ATOM   1912  C   SER   117       3.969 -36.318   0.480
ATOM   1913  O   SER   117       4.198 -35.424  -0.334
ATOM   1914  N   LEU   118       3.879 -37.602   0.140
ATOM   1915  H   LEU   118       3.337 -38.212   0.735
ATOM   1916  CA  LEU   118       4.072 -38.045  -1.234
ATOM   1917  HA  LEU   118       4.854 -37.448  -1.703
ATOM   1918  CB  LEU   118       4.592 -39.486  -1.274
ATOM   1919  HB2 LEU   118       4.412 -39.933  -2.252
ATOM   1920  HB3 LEU   118       4.041 -40.020  -0.500
ATOM   1921  CG  LEU   118       6.055 -39.645  -0.871
ATOM   1922  HG  LEU   118       6.157 -39.349   0.173
ATOM   1923  CD1 LEU   118       6.494 -41.093  -1.002
ATOM   1924 HD11 LEU   118       5.998 -41.715  -0.257
ATOM   1925 HD12 LEU   118       7.569 -41.184  -0.849
ATOM   1926 HD13 LEU   118       6.255 -41.488  -1.989
ATOM   1927  CD2 LEU   118       6.939 -38.732  -1.717
ATOM   1928 HD21 LEU   118       6.556 -38.661  -2.735
ATOM   1929 HD22 LEU   118       6.962 -37.725  -1.300
ATOM   1930 HD23 LEU   118       7.931 -39.183  -1.735
ATOM   1931  C   LEU   118       2.781 -37.916  -2.032
ATOM   1932  O   LEU   118       1.767 -38.537  -1.705
ATOM   1933  N   LYS   119       2.846 -37.118  -3.092
ATOM   1934  H   LYS   119       3.743 -36.743  -3.367
ATOM   1935  CA  LYS   119       1.675 -36.668  -3.825
ATOM   1936  HA  LYS   119       0.787 -36.899  -3.237
ATOM   1937  CB  LYS   119       1.774 -35.157  -4.044
ATOM   1938  HB2 LYS   119       0.986 -34.812  -4.714
ATOM   1939  HB3 LYS   119       2.705 -34.951  -4.573
ATOM   1940  CG  LYS   119       1.773 -34.355  -2.764
ATOM   1941  HG2 LYS   119       2.686 -34.535  -2.197
ATOM   1942  HG3 LYS   119       1.756 -33.291  -2.998
ATOM   1943  CD  LYS   119       0.550 -34.716  -1.939
ATOM   1944  HD2 LYS   119      -0.147 -35.314  -2.526
ATOM   1945  HD3 LYS   119       0.925 -35.215  -1.046
ATOM   1946  CE  LYS   119      -0.120 -33.473  -1.426
ATOM   1947  HE2 LYS   119       0.494 -32.989  -0.666
ATOM   1948  HE3 LYS   119      -1.096 -33.775  -1.047
ATOM   1949  NZ  LYS   119      -0.363 -32.528  -2.544
ATOM   1950  HZ1 LYS   119      -1.126 -31.911  -2.304
ATOM   1951  HZ2 LYS   119       0.471 -31.983  -2.712
ATOM   1952  HZ3 LYS   119      -0.599 -33.047  -3.378
ATOM   1953  C   LYS   119       1.544 -37.335  -5.180
ATOM   1954  O   LYS   119       0.489 -37.272  -5.803
ATOM   1955  N   CYS   120       2.624 -37.957  -5.640
ATOM   1956  H   CYS   120       3.214 -38.413  -4.959
ATOM   1957  CA  CYS   120       2.669 -38.491  -6.984
ATOM   1958  HA  CYS   120       1.719 -38.975  -7.209
ATOM   1959  CB  CYS   120       2.930 -37.347  -7.965
ATOM   1960  HB2 CYS   120       3.891 -36.875  -7.759
ATOM   1961  HB3 CYS   120       2.156 -36.607  -7.758
ATOM   1962  SG  CYS   120       2.840 -37.789  -9.699
ATOM   1963  HG  CYS   120       3.931 -37.114 -10.071
ATOM   1964  C   CYS   120       3.790 -39.520  -7.080
ATOM   1965  O   CYS   120       4.818 -39.378  -6.433
ATOM   1966  N   ALA   121       3.590 -40.559  -7.881
ATOM   1967  H   ALA   121       2.652 -40.791  -8.175
ATOM   1968  CA  ALA   121       4.644 -41.538  -8.097
ATOM   1969  HA  ALA   121       5.091 -41.796  -7.137
ATOM   1970  CB  ALA   121       4.080 -42.801  -8.762
ATOM   1971  HB1 ALA   121       4.315 -43.686  -8.170
ATOM   1972  HB2 ALA   121       2.996 -42.737  -8.852
ATOM   1973  HB3 ALA   121       4.497 -42.939  -9.760
ATOM   1974  C   ALA   121       5.706 -40.885  -8.975
ATOM   1975  O   ALA   121       5.412 -39.931  -9.703
ATOM   1976  N   GLN   122       6.941 -41.376  -8.897
ATOM   1977  H   GLN   122       7.219 -41.902  -8.081
ATOM   1978  CA  GLN   122       7.980 -40.933  -9.820
ATOM   1979  HA  GLN   122       7.839 -39.871 -10.019
ATOM   1980  CB  GLN   122       9.365 -41.167  -9.225
ATOM   1981  HB2 GLN   122       9.509 -42.221  -8.988
ATOM   1982  HB3 GLN   122       9.415 -40.651  -8.266
ATOM   1983  CG  GLN   122      10.487 -40.659 -10.091
ATOM   1984  HG2 GLN   122      10.453 -41.125 -11.076
ATOM   1985  HG3 GLN   122      11.441 -40.948  -9.650
ATOM   1986  CD  GLN   122      10.480 -39.146 -10.246
ATOM   1987  OE1 GLN   122      10.488 -38.406  -9.263
ATOM   1988  NE2 GLN   122      10.484 -38.681 -11.485
ATOM   1989 HE21 GLN   122       9.742 -38.938 -12.120
ATOM   1990 HE22 GLN   122      11.144 -37.963 -11.748
ATOM   1991  C   GLN   122       7.832 -41.696 -11.134
ATOM   1992  O   GLN   122       8.496 -42.712 -11.356
ATOM   1993  N   TYR   123       6.957 -41.196 -12.001
ATOM   1994  H   TYR   123       6.306 -40.510 -11.647
ATOM   1995  CA  TYR   123       6.509 -41.963 -13.161
ATOM   1996  HA  TYR   123       6.632 -43.015 -12.904
ATOM   1997  CB  TYR   123       5.019 -41.706 -13.416
ATOM   1998  HB2 TYR   123       4.428 -41.976 -12.541
ATOM   1999  HB3 TYR   123       4.680 -42.358 -14.221
ATOM   2000  CG  TYR   123       4.706 -40.282 -13.814
ATOM   2001  CD1 TYR   123       4.736 -39.891 -15.146
ATOM   2002  HD1 TYR   123       4.529 -40.669 -15.866
ATOM   2003  CE1 TYR   123       4.457 -38.597 -15.518
ATOM   2004  HE1 TYR   123       4.198 -38.395 -16.547
ATOM   2005  CZ  TYR   123       4.144 -37.655 -14.558
ATOM   2006  OH  TYR   123       3.854 -36.355 -14.932
ATOM   2007  HH  TYR   123       4.107 -36.161 -15.821
ATOM   2008  CE2 TYR   123       4.106 -38.013 -13.228
ATOM   2009  HE2 TYR   123       3.485 -37.431 -12.563
ATOM   2010  CD2 TYR   123       4.386 -39.330 -12.861
ATOM   2011  HD2 TYR   123       4.094 -39.665 -11.877
ATOM   2012  C   TYR   123       7.322 -41.726 -14.443
ATOM   2013  O   TYR   123       6.980 -42.251 -15.502
ATOM   2014  N   TRP   124       8.384 -40.932 -14.346
ATOM   2015  H   TRP   124       8.381 -40.226 -13.624
ATOM   2016  CA  TRP   124       9.270 -40.688 -15.482
ATOM   2017  HA  TRP   124       9.121 -41.475 -16.221
ATOM   2018  CB  TRP   124       8.997 -39.322 -16.108
ATOM   2019  HB2 TRP   124       7.926 -39.168 -16.241
ATOM   2020  HB3 TRP   124       9.492 -39.320 -17.079
ATOM   2021  CG  TRP   124       9.568 -38.189 -15.314
ATOM   2022  CD1 TRP   124      10.765 -37.556 -15.525
ATOM   2023  HD1 TRP   124      11.601 -38.106 -15.932
ATOM   2024  NE1 TRP   124      10.945 -36.561 -14.590
ATOM   2025  HE1 TRP   124      11.878 -36.308 -14.298
ATOM   2026  CE2 TRP   124       9.865 -36.542 -13.745
ATOM   2027  CZ2 TRP   124       9.601 -35.723 -12.640
ATOM   2028  HZ2 TRP   124      10.437 -35.300 -12.103
ATOM   2029  CH2 TRP   124       8.424 -35.932 -11.968
ATOM   2030  HH2 TRP   124       8.151 -35.265 -11.163
ATOM   2031  CZ3 TRP   124       7.519 -36.936 -12.365
ATOM   2032  HZ3 TRP   124       6.486 -36.827 -12.069
ATOM   2033  CE3 TRP   124       7.784 -37.752 -13.459
ATOM   2034  HE3 TRP   124       7.350 -38.741 -13.464
ATOM   2035  CD2 TRP   124       8.976 -37.557 -14.170
ATOM   2036  C   TRP   124      10.705 -40.736 -14.995
ATOM   2037  O   TRP   124      10.972 -40.393 -13.846
ATOM   2038  N   PRO   125      11.638 -41.155 -15.867
ATOM   2039  CD  PRO   125      11.391 -41.649 -17.233
ATOM   2040  HD2 PRO   125      10.718 -40.967 -17.752
ATOM   2041  HD3 PRO   125      10.969 -42.654 -17.221
ATOM   2042  CG  PRO   125      12.752 -41.609 -17.838
ATOM   2043  HG2 PRO   125      12.986 -40.605 -18.192
ATOM   2044  HG3 PRO   125      12.775 -42.428 -18.557
ATOM   2045  CB  PRO   125      13.665 -41.999 -16.714
ATOM   2046  HB2 PRO   125      13.672 -43.081 -16.580
ATOM   2047  HB3 PRO   125      14.620 -41.536 -16.964
ATOM   2048  CA  PRO   125      13.051 -41.303 -15.490
ATOM   2049  HA  PRO   125      13.138 -41.923 -14.598
ATOM   2050  C   PRO   125      13.741 -39.965 -15.268
ATOM   2051  O   PRO   125      13.572 -39.039 -16.063
ATOM   2052  N   GLN   126      14.530 -39.877 -14.205
ATOM   2053  H   GLN   126      14.897 -40.735 -13.818
ATOM   2054  CA  GLN   126      15.254 -38.656 -13.900
ATOM   2055  HA  GLN   126      14.701 -37.813 -14.313
ATOM   2056  CB  GLN   126      15.315 -38.443 -12.390
ATOM   2057  HB2 GLN   126      15.880 -39.243 -11.911
ATOM   2058  HB3 GLN   126      15.830 -37.494 -12.238
ATOM   2059  CG  GLN   126      13.952 -38.278 -11.732
ATOM   2060  HG2 GLN   126      13.540 -37.291 -11.944
ATOM   2061  HG3 GLN   126      13.255 -39.002 -12.153
ATOM   2062  CD  GLN   126      14.010 -38.490 -10.231
ATOM   2063  OE1 GLN   126      13.880 -37.544  -9.452
ATOM   2064  NE2 GLN   126      14.230 -39.733  -9.817
ATOM   2065 HE21 GLN   126      13.668 -40.121  -9.073
ATOM   2066 HE22 GLN   126      15.055 -40.224 -10.130
ATOM   2067  C   GLN   126      16.667 -38.672 -14.478
ATOM   2068  O   GLN   126      17.343 -37.642 -14.491
ATOM   2069  N   LYN   127      17.117 -39.835 -14.942
ATOM   2070  H   LYN   127      16.451 -40.566 -15.145
ATOM   2071  CA  LYN   127      18.424 -39.926 -15.584
ATOM   2072  HA  LYN   127      18.753 -38.905 -15.776
ATOM   2073  CB  LYN   127      19.446 -40.593 -14.654
ATOM   2074  HB2 LYN   127      20.389 -40.758 -15.174
ATOM   2075  HB3 LYN   127      19.081 -41.588 -14.399
ATOM   2076  CG  LYN   127      19.674 -39.818 -13.361
ATOM   2077  HG2 LYN   127      19.676 -38.744 -13.550
ATOM   2078  HG3 LYN   127      18.829 -39.996 -12.696
ATOM   2079  CD  LYN   127      20.944 -40.240 -12.653
ATOM   2080  HD2 LYN   127      21.747 -40.409 -13.371
ATOM   2081  HD3 LYN   127      20.776 -41.197 -12.159
ATOM   2082  CE  LYN   127      21.365 -39.204 -11.608
ATOM   2083  HE2 LYN   127      21.198 -38.192 -11.977
ATOM   2084  HE3 LYN   127      20.740 -39.313 -10.722
ATOM   2085  NZ  LYN   127      22.798 -39.355 -11.184
ATOM   2086  HZ1 LYN   127      22.943 -40.282 -10.809
ATOM   2087  HZ2 LYN   127      22.999 -38.709 -10.434
ATOM   2088  C   LYN   127      18.359 -40.633 -16.936
ATOM   2089  O   LYN   127      17.749 -41.699 -17.067
ATOM   2090  N   GLH   128      18.986 -40.018 -17.936
ATOM   2091  H   GLH   128      19.126 -39.022 -17.849
ATOM   2092  CA  GLH   128      19.023 -40.545 -19.296
ATOM   2093  HA  GLH   128      18.028 -40.429 -19.725
ATOM   2094  CB  GLH   128      20.029 -39.757 -20.141
ATOM   2095  HB2 GLH   128      21.012 -39.758 -19.669
ATOM   2096  HB3 GLH   128      20.061 -40.285 -21.094
ATOM   2097  CG  GLH   128      19.605 -38.334 -20.499
ATOM   2098  HG2 GLH   128      18.532 -38.285 -20.682
ATOM   2099  HG3 GLH   128      20.081 -38.048 -21.437
ATOM   2100  CD  GLH   128      19.992 -37.300 -19.447
ATOM   2101  OE1 GLH   128      20.173 -37.665 -18.263
ATOM   2102  OE2 GLH   128      20.104 -36.110 -19.817
ATOM   2103  HE1 GLH   128      20.976 -38.150 -18.145
ATOM   2104  C   GLH   128      19.384 -42.032 -19.347
ATOM   2105  O   GLH   128      18.753 -42.807 -20.067
ATOM   2106  N   GLH   129      20.395 -42.420 -18.575
ATOM   2107  H   GLH   129      20.790 -41.772 -17.909
ATOM   2108  CA  GLH   129      20.955 -43.773 -18.641
ATOM   2109  HA  GLH   129      20.897 -44.077 -19.686
ATOM   2110  CB  GLH   129      22.446 -43.773 -18.233
ATOM   2111  HB2 GLH   129      22.938 -44.687 -18.566
ATOM   2112  HB3 GLH   129      22.936 -42.985 -18.805
ATOM   2113  CG  GLH   129      22.739 -43.507 -16.756
ATOM   2114  HG2 GLH   129      22.037 -44.048 -16.122
ATOM   2115  HG3 GLH   129      23.737 -43.905 -16.575
ATOM   2116  CD  GLH   129      22.732 -42.017 -16.374
ATOM   2117  OE1 GLH   129      22.302 -41.155 -17.178
ATOM   2118  OE2 GLH   129      23.152 -41.704 -15.239
ATOM   2119  HE1 GLH   129      21.655 -40.583 -16.795
ATOM   2120  C   GLH   129      20.171 -44.821 -17.845
ATOM   2121  O   GLH   129      20.526 -46.009 -17.860
ATOM   2122  N   LYN   130      19.115 -44.378 -17.159
ATOM   2123  H   LYN   130      19.069 -43.393 -16.940
ATOM   2124  CA  LYN   130      18.231 -45.269 -16.400
ATOM   2125  HA  LYN   130      18.593 -46.290 -16.522
ATOM   2126  CB  LYN   130      18.216 -44.906 -14.906
ATOM   2127  HB2 LYN   130      17.761 -43.928 -14.753
ATOM   2128  HB3 LYN   130      17.586 -45.672 -14.454
ATOM   2129  CG  LYN   130      19.554 -44.991 -14.193
ATOM   2130  HG2 LYN   130      20.315 -44.431 -14.737
ATOM   2131  HG3 LYN   130      19.466 -44.505 -13.221
ATOM   2132  CD  LYN   130      19.992 -46.425 -13.986
ATOM   2133  HD2 LYN   130      20.050 -46.951 -14.939
ATOM   2134  HD3 LYN   130      21.004 -46.431 -13.580
ATOM   2135  CE  LYN   130      19.071 -47.155 -13.026
ATOM   2136  HE2 LYN   130      18.064 -47.226 -13.438
ATOM   2137  HE3 LYN   130      19.069 -46.576 -12.102
ATOM   2138  NZ  LYN   130      19.585 -48.524 -12.726
ATOM   2139  HZ1 LYN   130      18.996 -49.211 -13.174
ATOM   2140  HZ2 LYN   130      20.505 -48.634 -13.127
ATOM   2141  C   LYN   130      16.798 -45.206 -16.927
ATOM   2142  O   LYN   130      15.925 -44.613 -16.298
ATOM   2143  N   GLH   131      16.551 -45.810 -18.080
ATOM   2144  H   GLH   131      17.130 -46.600 -18.325
ATOM   2145  CA  GLH   131      15.212 -45.794 -18.649
ATOM   2146  HA  GLH   131      14.868 -44.760 -18.660
ATOM   2147  CB  GLH   131      15.233 -46.282 -20.102
ATOM   2148  HB2 GLH   131      15.992 -45.749 -20.675
ATOM   2149  HB3 GLH   131      14.248 -46.044 -20.504
ATOM   2150  CG  GLH   131      15.394 -47.785 -20.263
ATOM   2151  HG2 GLH   131      14.738 -48.318 -19.575
ATOM   2152  HG3 GLH   131      15.080 -48.064 -21.269
ATOM   2153  CD  GLH   131      16.828 -48.271 -20.075
ATOM   2154  OE1 GLH   131      17.754 -47.441 -19.915
ATOM   2155  OE2 GLH   131      17.024 -49.501 -20.093
ATOM   2156  HE1 GLH   131      18.605 -47.846 -19.848
ATOM   2157  C   GLH   131      14.249 -46.635 -17.807
ATOM   2158  O   GLH   131      14.672 -47.517 -17.066
ATOM   2159  N   MET   132      12.957 -46.359 -17.919
ATOM   2160  H   MET   132      12.671 -45.483 -18.332
ATOM   2161  CA  MET   132      11.948 -47.150 -17.219
ATOM   2162  HA  MET   132      12.461 -47.765 -16.480
ATOM   2163  CB  MET   132      10.951 -46.232 -16.502
ATOM   2164  HB2 MET   132      10.308 -45.725 -17.222
ATOM   2165  HB3 MET   132      10.278 -46.857 -15.916
ATOM   2166  CG  MET   132      11.600 -45.227 -15.562
ATOM   2167  HG2 MET   132      12.351 -44.638 -16.088
ATOM   2168  HG3 MET   132      12.076 -45.813 -14.776
ATOM   2169  SD  MET   132      10.394 -44.125 -14.808
ATOM   2170  CE  MET   132       9.450 -45.314 -13.872
ATOM   2171  HE1 MET   132       8.569 -45.609 -14.442
ATOM   2172  HE2 MET   132      10.054 -46.206 -13.704
ATOM   2173  HE3 MET   132       9.140 -44.900 -12.912
ATOM   2174  C   MET   132      11.192 -48.085 -18.160
ATOM   2175  O   MET   132      10.887 -47.731 -19.306
ATOM   2176  N   ILE   133      10.881 -49.280 -17.674
ATOM   2177  H   ILE   133      10.971 -49.440 -16.681
ATOM   2178  CA  ILE   133      10.026 -50.193 -18.426
ATOM   2179  HA  ILE   133       9.653 -49.653 -19.296
ATOM   2180  CB  ILE   133      10.776 -51.445 -18.901
ATOM   2181  HB  ILE   133      11.293 -51.885 -18.048
ATOM   2182  CG2 ILE   133       9.781 -52.470 -19.449
ATOM   2183 HG21 ILE   133       9.854 -53.406 -18.896
ATOM   2184 HG22 ILE   133       9.990 -52.685 -20.497
ATOM   2185 HG23 ILE   133       8.757 -52.106 -19.371
ATOM   2186  CG1 ILE   133      11.817 -51.066 -19.959
ATOM   2187 HG12 ILE   133      12.396 -50.200 -19.637
ATOM   2188 HG13 ILE   133      11.246 -50.840 -20.860
ATOM   2189  CD1 ILE   133      12.728 -52.201 -20.351
ATOM   2190 HD11 ILE   133      12.316 -53.157 -20.028
ATOM   2191 HD12 ILE   133      13.707 -52.086 -19.885
ATOM   2192 HD13 ILE   133      12.843 -52.152 -21.434
ATOM   2193  C   ILE   133       8.827 -50.625 -17.606
ATOM   2194  O   ILE   133       8.974 -51.160 -16.510
ATOM   2195  N   PHE   134       7.639 -50.382 -18.146
ATOM   2196  H   PHE   134       7.603 -50.260 -19.148
ATOM   2197  CA  PHE   134       6.397 -50.775 -17.497
ATOM   2198  HA  PHE   134       6.600 -50.906 -16.434
ATOM   2199  CB  PHE   134       5.357 -49.673 -17.677
ATOM   2200  HB2 PHE   134       4.466 -49.883 -17.086
ATOM   2201  HB3 PHE   134       5.107 -49.651 -18.738
ATOM   2202  CG  PHE   134       5.884 -48.314 -17.328
ATOM   2203  CD1 PHE   134       5.817 -47.845 -16.024
ATOM   2204  HD1 PHE   134       5.591 -48.545 -15.233
ATOM   2205  CE1 PHE   134       6.329 -46.604 -15.687
ATOM   2206  HE1 PHE   134       6.478 -46.362 -14.645
ATOM   2207  CZ  PHE   134       6.928 -45.818 -16.653
ATOM   2208  HZ  PHE   134       7.494 -44.948 -16.355
ATOM   2209  CE2 PHE   134       7.019 -46.277 -17.954
ATOM   2210  HE2 PHE   134       7.706 -45.796 -18.634
ATOM   2211  CD2 PHE   134       6.506 -47.530 -18.285
ATOM   2212  HD2 PHE   134       6.936 -48.038 -19.135
ATOM   2213  C   PHE   134       5.928 -52.112 -18.052
ATOM   2214  O   PHE   134       5.388 -52.192 -19.155
ATOM   2215  N   GLH   135       6.152 -53.164 -17.278
ATOM   2216  H   GLH   135       6.553 -53.039 -16.359
ATOM   2217  CA  GLH   135       5.976 -54.518 -17.783
ATOM   2218  HA  GLH   135       6.481 -54.562 -18.748
ATOM   2219  CB  GLH   135       6.644 -55.522 -16.850
ATOM   2220  HB2 GLH   135       6.634 -56.520 -17.288
ATOM   2221  HB3 GLH   135       6.076 -55.497 -15.920
ATOM   2222  CG  GLH   135       8.064 -55.108 -16.491
ATOM   2223  HG2 GLH   135       8.529 -54.571 -17.318
ATOM   2224  HG3 GLH   135       8.031 -54.406 -15.658
ATOM   2225  CD  GLH   135       8.947 -56.268 -16.084
ATOM   2226  OE1 GLH   135       8.410 -57.346 -15.747
ATOM   2227  OE2 GLH   135      10.186 -56.096 -16.102
ATOM   2228  HE1 GLH   135       8.956 -57.869 -15.180
ATOM   2229  C   GLH   135       4.518 -54.868 -18.037
ATOM   2230  O   GLH   135       4.212 -55.628 -18.952
ATOM   2231  N   ASH   136       3.617 -54.288 -17.251
ATOM   2232  H   ASH   136       3.917 -53.924 -16.358
ATOM   2233  CA  ASH   136       2.198 -54.580 -17.409
ATOM   2234  HA  ASH   136       2.117 -55.666 -17.452
ATOM   2235  CB  ASH   136       1.388 -54.103 -16.194
ATOM   2236  HB2 ASH   136       0.348 -54.418 -16.278
ATOM   2237  HB3 ASH   136       1.778 -54.579 -15.294
ATOM   2238  CG  ASH   136       1.446 -52.593 -15.987
ATOM   2239  OD1 ASH   136       2.406 -51.941 -16.456
ATOM   2240  OD2 ASH   136       0.524 -52.061 -15.335
ATOM   2241  HD1 ASH   136       3.048 -51.707 -15.803
ATOM   2242  C   ASH   136       1.609 -54.056 -18.727
ATOM   2243  O   ASH   136       0.789 -54.731 -19.346
ATOM   2244  N   THR   137       2.038 -52.871 -19.164
ATOM   2245  H   THR   137       2.363 -52.214 -18.469
ATOM   2246  CA  THR   137       1.513 -52.290 -20.404
ATOM   2247  HA  THR   137       0.682 -52.927 -20.707
ATOM   2248  CB  THR   137       0.955 -50.861 -20.192
ATOM   2249  HB  THR   137       0.626 -50.456 -21.149
ATOM   2250  CG2 THR   137      -0.221 -50.872 -19.216
ATOM   2251 HG21 THR   137      -0.349 -51.862 -18.779
ATOM   2252 HG22 THR   137      -0.053 -50.166 -18.402
ATOM   2253 HG23 THR   137      -1.150 -50.599 -19.717
ATOM   2254  OG1 THR   137       1.985 -50.012 -19.682
ATOM   2255  HG1 THR   137       2.766 -50.530 -19.557
ATOM   2256  C   THR   137       2.514 -52.306 -21.575
ATOM   2257  O   THR   137       2.249 -51.745 -22.648
ATOM   2258  N   ASN   138       3.656 -52.954 -21.362
ATOM   2259  H   ASN   138       4.045 -52.891 -20.432
ATOM   2260  CA  ASN   138       4.623 -53.184 -22.429
ATOM   2261  HA  ASN   138       5.488 -53.678 -21.987
ATOM   2262  CB  ASN   138       4.018 -54.101 -23.495
ATOM   2263  HB2 ASN   138       3.595 -53.514 -24.310
ATOM   2264  HB3 ASN   138       3.193 -54.665 -23.061
ATOM   2265  CG  ASN   138       5.023 -55.089 -24.053
ATOM   2266  OD1 ASN   138       5.877 -55.600 -23.322
ATOM   2267  ND2 ASN   138       4.925 -55.369 -25.354
ATOM   2268 HD21 ASN   138       4.174 -54.969 -25.898
ATOM   2269 HD22 ASN   138       5.523 -56.074 -25.761
ATOM   2270  C   ASN   138       5.114 -51.896 -23.080
ATOM   2271  O   ASN   138       5.121 -51.771 -24.309
ATOM   2272  N   LEU   139       5.526 -50.939 -22.250
ATOM   2273  H   LEU   139       5.871 -51.223 -21.344
ATOM   2274  CA  LEU   139       5.987 -49.643 -22.739
ATOM   2275  HA  LEU   139       6.029 -49.671 -23.828
ATOM   2276  CB  LEU   139       4.990 -48.547 -22.365
ATOM   2277  HB2 LEU   139       4.871 -48.489 -21.283
ATOM   2278  HB3 LEU   139       5.464 -47.599 -22.619
ATOM   2279  CG  LEU   139       3.624 -48.549 -23.059
ATOM   2280  HG  LEU   139       3.251 -49.573 -23.077
ATOM   2281  CD1 LEU   139       2.632 -47.689 -22.282
ATOM   2282 HD11 LEU   139       2.775 -47.810 -21.208
ATOM   2283 HD12 LEU   139       1.607 -47.976 -22.517
ATOM   2284 HD13 LEU   139       2.858 -46.675 -22.611
ATOM   2285  CD2 LEU   139       3.750 -48.061 -24.497
ATOM   2286 HD21 LEU   139       4.106 -48.861 -25.146
ATOM   2287 HD22 LEU   139       4.463 -47.239 -24.563
ATOM   2288 HD23 LEU   139       2.748 -47.732 -24.773
ATOM   2289  C   LEU   139       7.350 -49.305 -22.162
ATOM   2290  O   LEU   139       7.643 -49.639 -21.020
ATOM   2291  N   LYN   140       8.191 -48.649 -22.950
ATOM   2292  H   LYN   140       8.035 -48.632 -23.948
ATOM   2293  CA  LYN   140       9.477 -48.191 -22.439
ATOM   2294  HA  LYN   140       9.572 -48.513 -21.402
ATOM   2295  CB  LYN   140      10.644 -48.802 -23.215
ATOM   2296  HB2 LYN   140      10.505 -48.671 -24.288
ATOM   2297  HB3 LYN   140      10.694 -49.857 -22.947
ATOM   2298  CG  LYN   140      11.985 -48.240 -22.776
ATOM   2299  HG2 LYN   140      12.143 -47.248 -23.199
ATOM   2300  HG3 LYN   140      11.964 -48.095 -21.696
ATOM   2301  CD  LYN   140      13.141 -49.158 -23.118
ATOM   2302  HD2 LYN   140      12.907 -50.189 -22.852
ATOM   2303  HD3 LYN   140      14.003 -48.882 -22.511
ATOM   2304  CE  LYN   140      13.516 -49.055 -24.579
ATOM   2305  HE2 LYN   140      12.801 -49.597 -25.198
ATOM   2306  HE3 LYN   140      13.491 -48.004 -24.865
ATOM   2307  NZ  LYN   140      14.884 -49.600 -24.808
ATOM   2308  HZ1 LYN   140      15.511 -48.847 -25.053
ATOM   2309  HZ2 LYN   140      14.869 -50.226 -25.600
ATOM   2310  C   LYN   140       9.566 -46.676 -22.469
ATOM   2311  O   LYN   140       9.079 -46.036 -23.403
ATOM   2312  N   LEU   141      10.200 -46.105 -21.452
ATOM   2313  H   LEU   141      10.366 -46.652 -20.619
ATOM   2314  CA  LEU   141      10.254 -44.654 -21.322
ATOM   2315  HA  LEU   141       9.935 -44.218 -22.269
ATOM   2316  CB  LEU   141       9.309 -44.198 -20.210
ATOM   2317  HB2 LEU   141       8.381 -44.770 -20.233
ATOM   2318  HB3 LEU   141       9.840 -44.414 -19.283
ATOM   2319  CG  LEU   141       9.021 -42.703 -20.141
ATOM   2320  HG  LEU   141       9.971 -42.169 -20.106
ATOM   2321  CD1 LEU   141       8.269 -42.268 -21.388
ATOM   2322 HD11 LEU   141       8.117 -43.112 -22.060
ATOM   2323 HD12 LEU   141       7.288 -41.871 -21.126
ATOM   2324 HD13 LEU   141       8.885 -41.529 -21.901
ATOM   2325  CD2 LEU   141       8.229 -42.369 -18.875
ATOM   2326 HD21 LEU   141       8.131 -43.249 -18.239
ATOM   2327 HD22 LEU   141       8.732 -41.593 -18.297
ATOM   2328 HD23 LEU   141       7.250 -41.988 -19.166
ATOM   2329  C   LEU   141      11.674 -44.174 -21.034
ATOM   2330  O   LEU   141      12.313 -44.621 -20.083
ATOM   2331  N   THR   142      12.166 -43.250 -21.850
ATOM   2332  H   THR   142      11.717 -43.102 -22.743
ATOM   2333  CA  THR   142      13.539 -42.791 -21.706
ATOM   2334  HA  THR   142      13.970 -43.222 -20.802
ATOM   2335  CB  THR   142      14.422 -43.238 -22.890
ATOM   2336  HB  THR   142      14.148 -42.642 -23.760
ATOM   2337  CG2 THR   142      15.899 -42.986 -22.574
ATOM   2338 HG21 THR   142      16.409 -43.921 -22.343
ATOM   2339 HG22 THR   142      16.404 -42.533 -23.427
ATOM   2340 HG23 THR   142      15.966 -42.306 -21.725
ATOM   2341  OG1 THR   142      14.220 -44.634 -23.141
ATOM   2342  HG1 THR   142      15.001 -44.982 -23.544
ATOM   2343  C   THR   142      13.605 -41.282 -21.624
ATOM   2344  O   THR   142      12.983 -40.592 -22.423
ATOM   2345  N   LEU   143      14.363 -40.771 -20.656
ATOM   2346  H   LEU   143      14.893 -41.391 -20.060
ATOM   2347  CA  LEU   143      14.670 -39.351 -20.612
ATOM   2348  HA  LEU   143      13.755 -38.799 -20.828
ATOM   2349  CB  LEU   143      15.196 -38.949 -19.236
ATOM   2350  HB2 LEU   143      14.492 -39.236 -18.455
ATOM   2351  HB3 LEU   143      16.095 -39.540 -19.059
ATOM   2352  CG  LEU   143      15.576 -37.468 -19.107
ATOM   2353  HG  LEU   143      16.210 -37.206 -19.954
ATOM   2354  CD1 LEU   143      14.323 -36.597 -19.164
ATOM   2355 HD11 LEU   143      14.561 -35.562 -18.919
ATOM   2356 HD12 LEU   143      13.580 -36.945 -18.446
ATOM   2357 HD13 LEU   143      13.889 -36.685 -20.160
ATOM   2358  CD2 LEU   143      16.366 -37.214 -17.828
ATOM   2359 HD21 LEU   143      16.825 -38.136 -17.471
ATOM   2360 HD22 LEU   143      17.164 -36.493 -18.006
ATOM   2361 HD23 LEU   143      15.723 -36.824 -17.039
ATOM   2362  C   LEU   143      15.695 -39.027 -21.703
ATOM   2363  O   LEU   143      16.783 -39.613 -21.756
ATOM   2364  N   ILE   144      15.330 -38.103 -22.586
ATOM   2365  H   ILE   144      14.347 -37.884 -22.657
ATOM   2366  CA  ILE   144      16.164 -37.751 -23.726
ATOM   2367  HA  ILE   144      16.888 -38.555 -23.858
ATOM   2368  CB  ILE   144      15.319 -37.632 -25.012
ATOM   2369  HB  ILE   144      14.473 -36.976 -24.809
ATOM   2370  CG2 ILE   144      16.132 -37.032 -26.142
ATOM   2371 HG21 ILE   144      17.095 -37.534 -26.232
ATOM   2372 HG22 ILE   144      15.610 -37.142 -27.092
ATOM   2373 HG23 ILE   144      16.252 -35.986 -25.861
ATOM   2374  CG1 ILE   144      14.782 -39.008 -25.416
ATOM   2375 HG12 ILE   144      14.056 -39.366 -24.686
ATOM   2376 HG13 ILE   144      14.221 -38.895 -26.343
ATOM   2377  CD1 ILE   144      15.869 -40.045 -25.644
ATOM   2378 HD11 ILE   144      16.251 -39.984 -26.663
ATOM   2379 HD12 ILE   144      15.477 -41.051 -25.497
ATOM   2380 HD13 ILE   144      16.702 -39.898 -24.957
ATOM   2381  C   ILE   144      16.956 -36.462 -23.463
ATOM   2382  O   ILE   144      18.139 -36.371 -23.798
ATOM   2383  N   SER   145      16.307 -35.474 -22.856
ATOM   2384  H   SER   145      15.310 -35.409 -23.006
ATOM   2385  CA  SER   145      16.990 -34.250 -22.441
ATOM   2386  HA  SER   145      17.932 -34.527 -21.968
ATOM   2387  CB  SER   145      17.261 -33.340 -23.634
ATOM   2388  HB2 SER   145      17.897 -32.504 -23.343
ATOM   2389  HB3 SER   145      17.788 -33.890 -24.414
ATOM   2390  OG  SER   145      16.046 -32.845 -24.162
ATOM   2391  HG  SER   145      15.645 -33.529 -24.676
ATOM   2392  C   SER   145      16.144 -33.505 -21.425
ATOM   2393  O   SER   145      14.954 -33.770 -21.288
ATOM   2394  N   GLH   146      16.766 -32.562 -20.728
ATOM   2395  H   GLH   146      17.548 -32.103 -21.174
ATOM   2396  CA  GLH   146      16.120 -31.831 -19.652
ATOM   2397  HA  GLH   146      15.038 -31.900 -19.765
ATOM   2398  CB  GLH   146      16.524 -32.450 -18.315
ATOM   2399  HB2 GLH   146      17.528 -32.133 -18.033
ATOM   2400  HB3 GLH   146      16.604 -33.527 -18.459
ATOM   2401  CG  GLH   146      15.555 -32.210 -17.185
ATOM   2402  HG2 GLH   146      14.542 -32.480 -17.484
ATOM   2403  HG3 GLH   146      15.533 -31.147 -16.946
ATOM   2404  CD  GLH   146      15.929 -32.969 -15.922
ATOM   2405  OE1 GLH   146      15.015 -33.365 -15.166
ATOM   2406  OE2 GLH   146      17.134 -33.172 -15.681
ATOM   2407  HE1 GLH   146      14.335 -32.721 -15.039
ATOM   2408  C   GLH   146      16.566 -30.371 -19.709
ATOM   2409  O   GLH   146      17.755 -30.084 -19.853
ATOM   2410  N   ASH   147      15.612 -29.452 -19.614
ATOM   2411  H   ASH   147      14.651 -29.732 -19.753
ATOM   2412  CA  ASH   147      15.903 -28.021 -19.598
ATOM   2413  HA  ASH   147      16.984 -27.883 -19.619
ATOM   2414  CB  ASH   147      15.265 -27.340 -20.810
ATOM   2415  HB2 ASH   147      15.585 -27.822 -21.734
ATOM   2416  HB3 ASH   147      14.183 -27.462 -20.761
ATOM   2417  CG  ASH   147      15.567 -25.850 -20.882
ATOM   2418  OD1 ASH   147      16.558 -25.395 -20.264
ATOM   2419  OD2 ASH   147      14.805 -25.133 -21.565
ATOM   2420  HD1 ASH   147      16.718 -24.481 -20.445
ATOM   2421  C   ASH   147      15.356 -27.430 -18.298
ATOM   2422  O   ASH   147      14.160 -27.173 -18.174
ATOM   2423  N   ILE   148      16.237 -27.223 -17.326
ATOM   2424  H   ILE   148      17.191 -27.015 -17.585
ATOM   2425  CA  ILE   148      15.819 -26.802 -15.994
ATOM   2426  HA  ILE   148      14.820 -27.183 -15.780
ATOM   2427  CB  ILE   148      16.719 -27.440 -14.916
ATOM   2428  HB  ILE   148      17.728 -27.046 -15.036
ATOM   2429  CG2 ILE   148      16.233 -27.088 -13.520
ATOM   2430 HG21 ILE   148      16.461 -27.892 -12.820
ATOM   2431 HG22 ILE   148      16.723 -26.184 -13.159
ATOM   2432 HG23 ILE   148      15.156 -26.921 -13.510
ATOM   2433  CG1 ILE   148      16.770 -28.956 -15.103
ATOM   2434 HG12 ILE   148      15.764 -29.369 -15.178
ATOM   2435 HG13 ILE   148      17.231 -29.163 -16.069
ATOM   2436  CD1 ILE   148      17.567 -29.674 -14.039
ATOM   2437 HD11 ILE   148      18.512 -29.164 -13.856
ATOM   2438 HD12 ILE   148      17.017 -29.702 -13.099
ATOM   2439 HD13 ILE   148      17.785 -30.700 -14.337
ATOM   2440  C   ILE   148      15.814 -25.282 -15.824
ATOM   2441  O   ILE   148      16.854 -24.633 -15.918
ATOM   2442  N   LYN   149      14.629 -24.725 -15.579
ATOM   2443  H   LYN   149      13.794 -25.226 -15.847
ATOM   2444  CA  LYN   149      14.487 -23.307 -15.266
ATOM   2445  HA  LYN   149      15.414 -22.796 -15.528
ATOM   2446  CB  LYN   149      13.319 -22.695 -16.037
ATOM   2447  HB2 LYN   149      13.245 -21.626 -15.839
ATOM   2448  HB3 LYN   149      12.396 -23.117 -15.639
ATOM   2449  CG  LYN   149      13.347 -22.963 -17.535
ATOM   2450  HG2 LYN   149      13.647 -23.991 -17.736
ATOM   2451  HG3 LYN   149      12.341 -22.853 -17.941
ATOM   2452  CD  LYN   149      14.273 -21.996 -18.225
ATOM   2453  HD2 LYN   149      13.913 -20.973 -18.114
ATOM   2454  HD3 LYN   149      15.242 -22.023 -17.727
ATOM   2455  CE  LYN   149      14.467 -22.338 -19.685
ATOM   2456  HE2 LYN   149      14.781 -23.376 -19.798
ATOM   2457  HE3 LYN   149      13.533 -22.215 -20.233
ATOM   2458  NZ  LYN   149      15.506 -21.436 -20.274
ATOM   2459  HZ1 LYN   149      16.057 -21.951 -20.946
ATOM   2460  HZ2 LYN   149      15.056 -20.690 -20.785
ATOM   2461  C   LYN   149      14.257 -23.162 -13.769
ATOM   2462  O   LYN   149      14.249 -24.155 -13.036
ATOM   2463  N   SER   150      14.046 -21.929 -13.319
ATOM   2464  H   SER   150      13.763 -21.205 -13.965
ATOM   2465  CA  SER   150      14.001 -21.632 -11.889
ATOM   2466  HA  SER   150      14.850 -22.143 -11.435
ATOM   2467  CB  SER   150      14.156 -20.130 -11.638
ATOM   2468  HB2 SER   150      15.070 -19.755 -12.098
ATOM   2469  HB3 SER   150      14.237 -19.938 -10.568
ATOM   2470  OG  SER   150      13.043 -19.415 -12.143
ATOM   2471  HG  SER   150      13.333 -18.555 -12.406
ATOM   2472  C   SER   150      12.747 -22.151 -11.190
ATOM   2473  O   SER   150      12.794 -22.490 -10.009
ATOM   2474  N   TYR   151      11.629 -22.207 -11.905
ATOM   2475  H   TYR   151      11.583 -21.730 -12.794
ATOM   2476  CA  TYR   151      10.376 -22.640 -11.290
ATOM   2477  HA  TYR   151      10.626 -23.131 -10.349
ATOM   2478  CB  TYR   151       9.479 -21.441 -10.996
ATOM   2479  HB2 TYR   151       8.651 -21.728 -10.347
ATOM   2480  HB3 TYR   151      10.090 -20.697 -10.486
ATOM   2481  CG  TYR   151       8.941 -20.784 -12.237
ATOM   2482  CD1 TYR   151       9.708 -19.879 -12.956
ATOM   2483  HD1 TYR   151      10.781 -19.967 -12.867
ATOM   2484  CE1 TYR   151       9.214 -19.266 -14.099
ATOM   2485  HE1 TYR   151       9.648 -18.318 -14.382
ATOM   2486  CZ  TYR   151       7.941 -19.566 -14.535
ATOM   2487  OH  TYR   151       7.438 -18.966 -15.670
ATOM   2488  HH  TYR   151       8.032 -19.010 -16.404
ATOM   2489  CE2 TYR   151       7.160 -20.468 -13.838
ATOM   2490  HE2 TYR   151       6.209 -20.783 -14.242
ATOM   2491  CD2 TYR   151       7.661 -21.071 -12.695
ATOM   2492  HD2 TYR   151       7.121 -21.899 -12.259
ATOM   2493  C   TYR   151       9.624 -23.654 -12.149
ATOM   2494  O   TYR   151       8.493 -24.032 -11.834
ATOM   2495  N   TYR   152      10.251 -24.079 -13.240
ATOM   2496  H   TYR   152      11.022 -23.544 -13.613
ATOM   2497  CA  TYR   152       9.706 -25.159 -14.051
ATOM   2498  HA  TYR   152       9.271 -25.889 -13.368
ATOM   2499  CB  TYR   152       8.596 -24.672 -14.995
ATOM   2500  HB2 TYR   152       7.842 -24.111 -14.444
ATOM   2501  HB3 TYR   152       8.159 -25.595 -15.377
ATOM   2502  CG  TYR   152       9.062 -23.857 -16.187
ATOM   2503  CD1 TYR   152       9.203 -22.477 -16.100
ATOM   2504  HD1 TYR   152       8.633 -21.970 -15.335
ATOM   2505  CE1 TYR   152       9.619 -21.725 -17.191
ATOM   2506  HE1 TYR   152       9.394 -20.669 -17.208
ATOM   2507  CZ  TYR   152       9.894 -22.359 -18.389
ATOM   2508  OH  TYR   152      10.312 -21.620 -19.476
ATOM   2509  HH  TYR   152      11.253 -21.578 -19.555
ATOM   2510  CE2 TYR   152       9.750 -23.729 -18.499
ATOM   2511  HE2 TYR   152       9.658 -24.163 -19.484
ATOM   2512  CD2 TYR   152       9.338 -24.465 -17.406
ATOM   2513  HD2 TYR   152       9.586 -25.516 -17.387
ATOM   2514  C   TYR   152      10.824 -25.837 -14.816
ATOM   2515  O   TYR   152      11.903 -25.281 -14.975
ATOM   2516  N   THR   153      10.553 -27.054 -15.264
ATOM   2517  H   THR   153       9.831 -27.571 -14.784
ATOM   2518  CA  THR   153      11.514 -27.856 -15.988
ATOM   2519  HA  THR   153      12.357 -27.249 -16.319
ATOM   2520  CB  THR   153      12.034 -29.004 -15.107
ATOM   2521  HB  THR   153      11.191 -29.527 -14.655
ATOM   2522  CG2 THR   153      12.863 -29.984 -15.924
ATOM   2523 HG21 THR   153      13.336 -29.479 -16.767
ATOM   2524 HG22 THR   153      13.653 -30.422 -15.314
ATOM   2525 HG23 THR   153      12.155 -30.745 -16.252
ATOM   2526  OG1 THR   153      12.845 -28.464 -14.056
ATOM   2527  HG1 THR   153      13.704 -28.853 -14.110
ATOM   2528  C   THR   153      10.802 -28.433 -17.198
ATOM   2529  O   THR   153       9.642 -28.835 -17.105
ATOM   2530  N   VAL   154      11.479 -28.445 -18.339
ATOM   2531  H   VAL   154      12.269 -27.826 -18.451
ATOM   2532  CA  VAL   154      10.933 -29.074 -19.530
ATOM   2533  HA  VAL   154       9.900 -29.368 -19.345
ATOM   2534  CB  VAL   154      10.925 -28.115 -20.745
ATOM   2535  HB  VAL   154      11.952 -27.822 -20.964
ATOM   2536  CG1 VAL   154      10.340 -28.826 -21.981
ATOM   2537 HG11 VAL   154       9.316 -29.148 -21.791
ATOM   2538 HG12 VAL   154      10.324 -28.156 -22.840
ATOM   2539 HG13 VAL   154      11.004 -29.672 -22.159
ATOM   2540  CG2 VAL   154      10.123 -26.867 -20.428
ATOM   2541 HG21 VAL   154       9.678 -26.935 -19.435
ATOM   2542 HG22 VAL   154      10.763 -25.985 -20.446
ATOM   2543 HG23 VAL   154       9.369 -26.826 -21.214
ATOM   2544  C   VAL   154      11.757 -30.307 -19.877
ATOM   2545  O   VAL   154      12.974 -30.224 -19.998
ATOM   2546  N   ARG   155      11.094 -31.445 -20.035
ATOM   2547  H   ARG   155      10.166 -31.529 -19.645
ATOM   2548  CA  ARG   155      11.789 -32.672 -20.397
ATOM   2549  HA  ARG   155      12.861 -32.484 -20.461
ATOM   2550  CB  ARG   155      11.640 -33.731 -19.303
ATOM   2551  HB2 ARG   155      10.591 -33.984 -19.153
ATOM   2552  HB3 ARG   155      12.108 -34.651 -19.654
ATOM   2553  CG  ARG   155      12.292 -33.339 -17.984
ATOM   2554  HG2 ARG   155      11.899 -32.386 -17.629
ATOM   2555  HG3 ARG   155      13.363 -33.313 -18.186
ATOM   2556  CD  ARG   155      12.132 -34.406 -16.930
ATOM   2557  HD2 ARG   155      12.752 -35.272 -17.161
ATOM   2558  HD3 ARG   155      11.100 -34.756 -16.916
ATOM   2559  NE  ARG   155      12.468 -33.903 -15.599
ATOM   2560  HE  ARG   155      13.452 -33.839 -15.380
ATOM   2561  CZ  ARG   155      11.616 -33.245 -14.815
ATOM   2562  NH1 ARG   155      10.374 -33.006 -15.229
ATOM   2563 HH11 ARG   155      10.177 -32.188 -15.788
ATOM   2564 HH12 ARG   155       9.614 -33.433 -14.720
ATOM   2565  NH2 ARG   155      12.000 -32.825 -13.621
ATOM   2566 HH21 ARG   155      11.985 -33.458 -12.834
ATOM   2567 HH22 ARG   155      12.619 -32.028 -13.573
ATOM   2568  C   ARG   155      11.320 -33.241 -21.732
ATOM   2569  O   ARG   155      10.132 -33.253 -22.056
ATOM   2570  N   GLN   156      12.276 -33.713 -22.510
ATOM   2571  H   GLN   156      13.196 -33.840 -22.113
ATOM   2572  CA  GLN   156      11.960 -34.468 -23.695
ATOM   2573  HA  GLN   156      10.923 -34.278 -23.970
ATOM   2574  CB  GLN   156      12.885 -34.057 -24.829
ATOM   2575  HB2 GLN   156      13.913 -34.345 -24.611
ATOM   2576  HB3 GLN   156      12.904 -32.968 -24.864
ATOM   2577  CG  GLN   156      12.473 -34.551 -26.183
ATOM   2578  HG2 GLN   156      11.484 -34.176 -26.445
ATOM   2579  HG3 GLN   156      12.404 -35.639 -26.172
ATOM   2580  CD  GLN   156      13.465 -34.144 -27.250
ATOM   2581  OE1 GLN   156      14.102 -33.090 -27.152
ATOM   2582  NE2 GLN   156      13.613 -34.981 -28.270
ATOM   2583 HE21 GLN   156      14.468 -34.973 -28.807
ATOM   2584 HE22 GLN   156      12.961 -35.745 -28.382
ATOM   2585  C   GLN   156      12.116 -35.941 -23.349
ATOM   2586  O   GLN   156      13.180 -36.384 -22.919
ATOM   2587  N   LEU   157      11.030 -36.688 -23.507
ATOM   2588  H   LEU   157      10.306 -36.344 -24.121
ATOM   2589  CA  LEU   157      11.006 -38.115 -23.217
ATOM   2590  HA  LEU   157      11.958 -38.408 -22.775
ATOM   2591  CB  LEU   157       9.851 -38.444 -22.268
ATOM   2592  HB2 LEU   157       8.897 -38.402 -22.794
ATOM   2593  HB3 LEU   157       9.954 -39.498 -22.010
ATOM   2594  CG  LEU   157       9.773 -37.682 -20.949
ATOM   2595  HG  LEU   157       9.802 -36.614 -21.164
ATOM   2596  CD1 LEU   157       8.460 -37.997 -20.240
ATOM   2597 HD11 LEU   157       7.617 -37.871 -20.919
ATOM   2598 HD12 LEU   157       8.309 -37.326 -19.394
ATOM   2599 HD13 LEU   157       8.450 -39.022 -19.870
ATOM   2600  CD2 LEU   157      10.965 -38.028 -20.084
ATOM   2601 HD21 LEU   157      11.873 -37.574 -20.480
ATOM   2602 HD22 LEU   157      10.823 -37.657 -19.069
ATOM   2603 HD23 LEU   157      11.116 -39.106 -20.036
ATOM   2604  C   LEU   157      10.790 -38.891 -24.502
ATOM   2605  O   LEU   157      10.231 -38.367 -25.457
ATOM   2606  N   GLH   158      11.224 -40.144 -24.524
ATOM   2607  H   GLH   158      11.946 -40.436 -23.881
ATOM   2608  CA  GLH   158      10.882 -41.028 -25.623
ATOM   2609  HA  GLH   158      10.262 -40.466 -26.322
ATOM   2610  CB  GLH   158      12.122 -41.546 -26.360
ATOM   2611  HB2 GLH   158      12.728 -40.718 -26.727
ATOM   2612  HB3 GLH   158      12.678 -42.146 -25.640
ATOM   2613  CG  GLH   158      11.757 -42.496 -27.500
ATOM   2614  HG2 GLH   158      10.943 -42.085 -28.098
ATOM   2615  HG3 GLH   158      11.379 -43.427 -27.078
ATOM   2616  CD  GLH   158      12.925 -42.840 -28.405
ATOM   2617  OE1 GLH   158      13.426 -41.933 -29.107
ATOM   2618  OE2 GLH   158      13.328 -44.027 -28.428
ATOM   2619  HE1 GLH   158      13.447 -42.147 -30.027
ATOM   2620  C   GLH   158      10.058 -42.191 -25.104
ATOM   2621  O   GLH   158      10.497 -42.943 -24.224
ATOM   2622  N   LEU   159       8.857 -42.328 -25.654
ATOM   2623  H   LEU   159       8.684 -41.881 -26.543
ATOM   2624  CA  LEU   159       7.945 -43.386 -25.256
ATOM   2625  HA  LEU   159       8.333 -43.864 -24.356
ATOM   2626  CB  LEU   159       6.545 -42.822 -24.989
ATOM   2627  HB2 LEU   159       6.595 -41.969 -24.313
ATOM   2628  HB3 LEU   159       6.191 -42.393 -25.927
ATOM   2629  CG  LEU   159       5.477 -43.823 -24.524
ATOM   2630  HG  LEU   159       5.485 -44.672 -25.208
ATOM   2631  CD1 LEU   159       5.793 -44.335 -23.130
ATOM   2632 HD11 LEU   159       5.582 -45.402 -23.055
ATOM   2633 HD12 LEU   159       6.847 -44.188 -22.897
ATOM   2634 HD13 LEU   159       5.201 -43.815 -22.377
ATOM   2635  CD2 LEU   159       4.082 -43.193 -24.561
ATOM   2636 HD21 LEU   159       3.472 -43.560 -23.735
ATOM   2637 HD22 LEU   159       3.571 -43.442 -25.491
ATOM   2638 HD23 LEU   159       4.141 -42.107 -24.485
ATOM   2639  C   LEU   159       7.910 -44.410 -26.377
ATOM   2640  O   LEU   159       7.614 -44.079 -27.525
ATOM   2641  N   GLH   160       8.237 -45.650 -26.044
ATOM   2642  H   GLH   160       8.874 -45.763 -25.269
ATOM   2643  CA  GLH   160       8.237 -46.715 -27.031
ATOM   2644  HA  GLH   160       8.005 -46.304 -28.013
ATOM   2645  CB  GLH   160       9.621 -47.338 -27.178
ATOM   2646  HB2 GLH   160      10.319 -46.625 -27.617
ATOM   2647  HB3 GLH   160      10.013 -47.555 -26.184
ATOM   2648  CG  GLH   160       9.594 -48.630 -27.983
ATOM   2649  HG2 GLH   160       9.088 -49.419 -27.427
ATOM   2650  HG3 GLH   160       9.029 -48.381 -28.881
ATOM   2651  CD  GLH   160      10.972 -49.104 -28.391
ATOM   2652  OE1 GLH   160      11.971 -48.490 -27.962
ATOM   2653  OE2 GLH   160      11.058 -50.089 -29.151
ATOM   2654  HE1 GLH   160      11.861 -48.179 -27.076
ATOM   2655  C   GLH   160       7.241 -47.808 -26.691
ATOM   2656  O   GLH   160       7.234 -48.341 -25.580
ATOM   2657  N   ASN   161       6.397 -48.130 -27.663
ATOM   2658  H   ASN   161       6.186 -47.441 -28.371
ATOM   2659  CA  ASN   161       5.518 -49.278 -27.571
ATOM   2660  HA  ASN   161       5.125 -49.345 -26.557
ATOM   2661  CB  ASN   161       4.373 -49.125 -28.572
ATOM   2662  HB2 ASN   161       3.825 -48.201 -28.390
ATOM   2663  HB3 ASN   161       4.782 -49.046 -29.579
ATOM   2664  CG  ASN   161       3.413 -50.293 -28.545
ATOM   2665  OD1 ASN   161       3.750 -51.382 -28.086
ATOM   2666  ND2 ASN   161       2.204 -50.071 -29.043
ATOM   2667 HD21 ASN   161       1.425 -50.639 -28.742
ATOM   2668 HD22 ASN   161       2.129 -49.565 -29.914
ATOM   2669  C   ASN   161       6.331 -50.529 -27.870
ATOM   2670  O   ASN   161       6.649 -50.807 -29.023
ATOM   2671  N   LEU   162       6.676 -51.283 -26.833
ATOM   2672  H   LEU   162       6.708 -50.839 -25.926
ATOM   2673  CA  LEU   162       7.540 -52.446 -27.007
ATOM   2674  HA  LEU   162       8.477 -52.115 -27.455
ATOM   2675  CB  LEU   162       7.876 -53.079 -25.657
ATOM   2676  HB2 LEU   162       6.967 -53.358 -25.124
ATOM   2677  HB3 LEU   162       8.460 -53.970 -25.888
ATOM   2678  CG  LEU   162       8.770 -52.203 -24.782
ATOM   2679  HG  LEU   162       8.265 -51.250 -24.623
ATOM   2680  CD1 LEU   162       9.023 -52.838 -23.430
ATOM   2681 HD11 LEU   162       8.719 -52.167 -22.626
ATOM   2682 HD12 LEU   162      10.082 -53.058 -23.298
ATOM   2683 HD13 LEU   162       8.444 -53.762 -23.415
ATOM   2684  CD2 LEU   162      10.073 -51.936 -25.491
ATOM   2685 HD21 LEU   162      10.903 -52.409 -24.965
ATOM   2686 HD22 LEU   162      10.050 -52.339 -26.503
ATOM   2687 HD23 LEU   162      10.274 -50.866 -25.554
ATOM   2688  C   LEU   162       6.941 -53.479 -27.953
ATOM   2689  O   LEU   162       7.662 -54.255 -28.571
ATOM   2690  N   THR   163       5.619 -53.477 -28.073
ATOM   2691  H   THR   163       5.063 -52.900 -27.458
ATOM   2692  CA  THR   163       4.933 -54.446 -28.913
ATOM   2693  HA  THR   163       5.339 -55.430 -28.679
ATOM   2694  CB  THR   163       3.420 -54.451 -28.632
ATOM   2695  HB  THR   163       3.016 -53.449 -28.778
ATOM   2696  CG2 THR   163       2.696 -55.393 -29.586
ATOM   2697 HG21 THR   163       3.308 -56.269 -29.801
ATOM   2698 HG22 THR   163       1.761 -55.742 -29.147
ATOM   2699 HG23 THR   163       2.467 -54.897 -30.529
ATOM   2700  OG1 THR   163       3.188 -54.867 -27.281
ATOM   2701  HG1 THR   163       2.851 -54.130 -26.795
ATOM   2702  C   THR   163       5.178 -54.185 -30.399
ATOM   2703  O   THR   163       5.547 -55.093 -31.146
ATOM   2704  N   THR   164       4.978 -52.940 -30.822
ATOM   2705  H   THR   164       4.858 -52.198 -30.147
ATOM   2706  CA  THR   164       5.139 -52.574 -32.225
ATOM   2707  HA  THR   164       5.025 -53.477 -32.824
ATOM   2708  CB  THR   164       4.076 -51.546 -32.647
ATOM   2709  HB  THR   164       4.094 -51.421 -33.730
ATOM   2710  CG2 THR   164       2.692 -52.000 -32.206
ATOM   2711 HG21 THR   164       2.293 -52.744 -32.895
ATOM   2712 HG22 THR   164       2.732 -52.450 -31.214
ATOM   2713 HG23 THR   164       2.101 -51.084 -32.203
ATOM   2714  OG1 THR   164       4.368 -50.282 -32.040
ATOM   2715  HG1 THR   164       5.166 -49.945 -32.418
ATOM   2716  C   THR   164       6.526 -51.990 -32.506
ATOM   2717  O   THR   164       6.909 -51.805 -33.664
ATOM   2718  N   GLN   165       7.263 -51.704 -31.437
ATOM   2719  H   GLN   165       7.088 -52.228 -30.592
ATOM   2720  CA  GLN   165       8.559 -51.025 -31.520
ATOM   2721  HA  GLN   165       8.971 -50.941 -30.514
ATOM   2722  CB  GLN   165       9.595 -51.894 -32.239
ATOM   2723  HB2 GLN   165      10.277 -51.277 -32.824
ATOM   2724  HB3 GLN   165       9.075 -52.516 -32.968
ATOM   2725  CG  GLN   165      10.365 -52.802 -31.299
ATOM   2726  HG2 GLN   165      11.043 -52.228 -30.668
ATOM   2727  HG3 GLN   165       9.595 -53.275 -30.690
ATOM   2728  CD  GLN   165      11.127 -53.890 -32.025
ATOM   2729  OE1 GLN   165      11.813 -53.633 -33.017
ATOM   2730  NE2 GLN   165      11.016 -55.120 -31.527
ATOM   2731 HE21 GLN   165      11.009 -55.258 -30.526
ATOM   2732 HE22 GLN   165      11.346 -55.882 -32.102
ATOM   2733  C   GLN   165       8.525 -49.617 -32.126
ATOM   2734  O   GLN   165       9.569 -49.068 -32.481
ATOM   2735  N   GLH   166       7.342 -49.025 -32.235
ATOM   2736  H   GLH   166       6.593 -49.354 -31.642
ATOM   2737  CA  GLH   166       7.264 -47.637 -32.680
ATOM   2738  HA  GLH   166       8.073 -47.454 -33.387
ATOM   2739  CB  GLH   166       5.960 -47.356 -33.430
ATOM   2740  HB2 GLH   166       5.945 -46.333 -33.806
ATOM   2741  HB3 GLH   166       5.946 -47.981 -34.323
ATOM   2742  CG  GLH   166       4.715 -47.648 -32.643
ATOM   2743  HG2 GLH   166       4.861 -48.514 -31.998
ATOM   2744  HG3 GLH   166       4.504 -46.808 -31.981
ATOM   2745  CD  GLH   166       3.495 -47.867 -33.523
ATOM   2746  OE1 GLH   166       3.356 -47.163 -34.546
ATOM   2747  OE2 GLH   166       2.669 -48.742 -33.183
ATOM   2748  HE1 GLH   166       2.655 -46.534 -34.469
ATOM   2749  C   GLH   166       7.448 -46.696 -31.493
ATOM   2750  O   GLH   166       7.078 -47.025 -30.362
ATOM   2751  N   THR   167       8.044 -45.538 -31.751
ATOM   2752  H   THR   167       8.372 -45.345 -32.687
ATOM   2753  CA  THR   167       8.429 -44.621 -30.686
ATOM   2754  HA  THR   167       8.082 -45.032 -29.738
ATOM   2755  CB  THR   167       9.962 -44.426 -30.636
ATOM   2756  HB  THR   167      10.219 -43.794 -29.786
ATOM   2757  CG2 THR   167      10.676 -45.762 -30.505
ATOM   2758 HG21 THR   167      10.110 -46.439 -29.866
ATOM   2759 HG22 THR   167      10.785 -46.238 -31.480
ATOM   2760 HG23 THR   167      11.669 -45.636 -30.074
ATOM   2761  OG1 THR   167      10.399 -43.766 -31.831
ATOM   2762  HG1 THR   167      10.675 -44.422 -32.452
ATOM   2763  C   THR   167       7.792 -43.254 -30.877
ATOM   2764  O   THR   167       7.476 -42.860 -32.004
ATOM   2765  N   ARN   168       7.615 -42.532 -29.773
ATOM   2766  H   ARN   168       8.011 -42.855 -28.902
ATOM   2767  CA  ARN   168       7.110 -41.167 -29.829
ATOM   2768  HA  ARN   168       7.254 -40.801 -30.846
ATOM   2769  CB  ARN   168       5.622 -41.126 -29.492
ATOM   2770  HB2 ARN   168       5.282 -40.097 -29.377
ATOM   2771  HB3 ARN   168       5.482 -41.583 -28.513
ATOM   2772  CG  ARN   168       4.763 -41.860 -30.480
ATOM   2773  HG2 ARN   168       5.090 -42.895 -30.580
ATOM   2774  HG3 ARN   168       4.879 -41.406 -31.464
ATOM   2775  CD  ARN   168       3.308 -41.797 -30.069
ATOM   2776  HD2 ARN   168       2.945 -40.770 -30.094
ATOM   2777  HD3 ARN   168       3.198 -42.145 -29.042
ATOM   2778  NE  ARN   168       2.477 -42.626 -30.932
ATOM   2779  HE  ARN   168       3.034 -43.392 -31.284
ATOM   2780  CZ  ARN   168       1.244 -43.004 -30.625
ATOM   2781  NH1 ARN   168       0.711 -42.624 -29.470
ATOM   2782 HH11 ARN   168      -0.289 -42.760 -29.443
ATOM   2783  NH2 ARN   168       0.550 -43.763 -31.467
ATOM   2784 HH21 ARN   168       1.100 -44.064 -32.259
ATOM   2785 HH22 ARN   168      -0.254 -43.284 -31.846
ATOM   2786  C   ARN   168       7.855 -40.231 -28.892
ATOM   2787  O   ARN   168       8.314 -40.630 -27.823
ATOM   2788  N   GLH   169       7.962 -38.975 -29.300
ATOM   2789  H   GLH   169       7.290 -38.675 -29.992
ATOM   2790  CA  GLH   169       8.494 -37.942 -28.432
ATOM   2791  HA  GLH   169       9.240 -38.393 -27.778
ATOM   2792  CB  GLH   169       9.142 -36.835 -29.265
ATOM   2793  HB2 GLH   169       8.585 -36.673 -30.188
ATOM   2794  HB3 GLH   169      10.122 -37.226 -29.538
ATOM   2795  CG  GLH   169       9.347 -35.518 -28.521
ATOM   2796  HG2 GLH   169       9.761 -35.698 -27.529
ATOM   2797  HG3 GLH   169       8.382 -35.035 -28.369
ATOM   2798  CD  GLH   169      10.246 -34.551 -29.277
ATOM   2799  OE1 GLH   169      11.452 -34.842 -29.401
ATOM   2800  OE2 GLH   169       9.755 -33.503 -29.749
ATOM   2801  HE1 GLH   169      11.832 -35.187 -28.607
ATOM   2802  C   GLH   169       7.365 -37.381 -27.562
ATOM   2803  O   GLH   169       6.325 -36.975 -28.074
ATOM   2804  N   ILE   170       7.569 -37.391 -26.246
ATOM   2805  H   ILE   170       8.313 -37.958 -25.864
ATOM   2806  CA  ILE   170       6.648 -36.750 -25.312
ATOM   2807  HA  ILE   170       5.797 -36.367 -25.874
ATOM   2808  CB  ILE   170       6.156 -37.714 -24.210
ATOM   2809  HB  ILE   170       6.997 -37.923 -23.548
ATOM   2810  CG2 ILE   170       5.066 -37.041 -23.383
ATOM   2811 HG21 ILE   170       4.234 -36.735 -24.018
ATOM   2812 HG22 ILE   170       4.675 -37.726 -22.631
ATOM   2813 HG23 ILE   170       5.544 -36.194 -22.891
ATOM   2814  CG1 ILE   170       5.683 -39.048 -24.804
ATOM   2815 HG12 ILE   170       6.493 -39.537 -25.345
ATOM   2816 HG13 ILE   170       5.457 -39.720 -23.976
ATOM   2817  CD1 ILE   170       4.443 -38.949 -25.671
ATOM   2818 HD11 ILE   170       3.929 -39.909 -25.720
ATOM   2819 HD12 ILE   170       4.707 -38.663 -26.689
ATOM   2820 HD13 ILE   170       3.746 -38.209 -25.278
ATOM   2821  C   ILE   170       7.342 -35.579 -24.627
ATOM   2822  O   ILE   170       8.468 -35.706 -24.139
ATOM   2823  N   LEU   171       6.674 -34.436 -24.593
ATOM   2824  H   LEU   171       5.681 -34.454 -24.774
ATOM   2825  CA  LEU   171       7.198 -33.289 -23.873
ATOM   2826  HA  LEU   171       8.268 -33.437 -23.730
ATOM   2827  CB  LEU   171       6.964 -32.000 -24.665
ATOM   2828  HB2 LEU   171       6.458 -31.143 -24.219
ATOM   2829  HB3 LEU   171       6.019 -32.319 -25.105
ATOM   2830  CG  LEU   171       7.713 -31.888 -25.995
ATOM   2831  HG  LEU   171       7.469 -32.761 -26.600
ATOM   2832  CD1 LEU   171       7.271 -30.653 -26.742
ATOM   2833 HD11 LEU   171       6.377 -30.226 -26.287
ATOM   2834 HD12 LEU   171       7.033 -30.896 -27.778
ATOM   2835 HD13 LEU   171       8.124 -29.977 -26.689
ATOM   2836  CD2 LEU   171       9.220 -31.864 -25.772
ATOM   2837 HD21 LEU   171       9.459 -31.431 -24.801
ATOM   2838 HD22 LEU   171       9.627 -32.875 -25.794
ATOM   2839 HD23 LEU   171       9.721 -31.276 -26.541
ATOM   2840  C   LEU   171       6.541 -33.214 -22.501
ATOM   2841  O   LEU   171       5.318 -33.267 -22.378
ATOM   2842  N   HIE   172       7.367 -33.099 -21.472
ATOM   2843  H   HIE   172       8.315 -33.420 -21.607
ATOM   2844  CA  HIE   172       6.905 -33.065 -20.094
ATOM   2845  HA  HIE   172       5.836 -33.277 -20.060
ATOM   2846  CB  HIE   172       7.693 -34.093 -19.274
ATOM   2847  HB2 HIE   172       7.803 -35.025 -19.829
ATOM   2848  HB3 HIE   172       8.705 -33.718 -19.123
ATOM   2849  CG  HIE   172       7.116 -34.382 -17.922
ATOM   2850  ND1 HIE   172       7.754 -34.035 -16.751
ATOM   2851  CE1 HIE   172       7.023 -34.426 -15.721
ATOM   2852  HE1 HIE   172       7.502 -34.790 -14.824
ATOM   2853  NE2 HIE   172       5.940 -35.024 -16.181
ATOM   2854  HE2 HIE   172       5.563 -35.825 -15.695
ATOM   2855  CD2 HIE   172       5.976 -35.014 -17.555
ATOM   2856  HD2 HIE   172       5.362 -35.695 -18.126
ATOM   2857  C   HIE   172       7.165 -31.664 -19.571
ATOM   2858  O   HIE   172       8.310 -31.195 -19.589
ATOM   2859  N   PHE   173       6.107 -30.975 -19.151
ATOM   2860  H   PHE   173       5.177 -31.326 -19.327
ATOM   2861  CA  PHE   173       6.249 -29.623 -18.606
ATOM   2862  HA  PHE   173       7.289 -29.319 -18.726
ATOM   2863  CB  PHE   173       5.348 -28.633 -19.334
ATOM   2864  HB2 PHE   173       4.299 -28.890 -19.190
ATOM   2865  HB3 PHE   173       5.579 -27.668 -18.884
ATOM   2866  CG  PHE   173       5.639 -28.530 -20.795
ATOM   2867  CD1 PHE   173       6.495 -27.547 -21.278
ATOM   2868  HD1 PHE   173       7.185 -27.085 -20.588
ATOM   2869  CE1 PHE   173       6.768 -27.452 -22.637
ATOM   2870  HE1 PHE   173       7.479 -26.723 -22.996
ATOM   2871  CZ  PHE   173       6.185 -28.357 -23.525
ATOM   2872  HZ  PHE   173       6.734 -28.555 -24.434
ATOM   2873  CE2 PHE   173       5.334 -29.338 -23.049
ATOM   2874  HE2 PHE   173       4.727 -29.898 -23.745
ATOM   2875  CD2 PHE   173       5.065 -29.422 -21.691
ATOM   2876  HD2 PHE   173       4.165 -29.937 -21.389
ATOM   2877  C   PHE   173       5.934 -29.635 -17.126
ATOM   2878  O   PHE   173       4.795 -29.860 -16.725
ATOM   2879  N   HIE   174       6.959 -29.396 -16.321
ATOM   2880  H   HIE   174       7.888 -29.462 -16.711
ATOM   2881  CA  HIE   174       6.856 -29.584 -14.887
ATOM   2882  HA  HIE   174       5.876 -30.011 -14.672
ATOM   2883  CB  HIE   174       7.939 -30.554 -14.430
ATOM   2884  HB2 HIE   174       7.977 -31.425 -15.084
ATOM   2885  HB3 HIE   174       8.910 -30.068 -14.522
ATOM   2886  CG  HIE   174       7.789 -31.002 -13.016
ATOM   2887  ND1 HIE   174       8.754 -31.747 -12.369
ATOM   2888  CE1 HIE   174       8.358 -32.001 -11.138
ATOM   2889  HE1 HIE   174       9.077 -32.010 -10.332
ATOM   2890  NE2 HIE   174       7.171 -31.444 -10.956
ATOM   2891  HE2 HIE   174       6.476 -31.924 -10.402
ATOM   2892  CD2 HIE   174       6.798 -30.812 -12.114
ATOM   2893  HD2 HIE   174       6.041 -30.042 -12.086
ATOM   2894  C   HIE   174       6.966 -28.258 -14.138
ATOM   2895  O   HIE   174       8.048 -27.689 -14.007
ATOM   2896  N   TYR   175       5.827 -27.774 -13.660
ATOM   2897  H   TYR   175       5.065 -28.425 -13.538
ATOM   2898  CA  TYR   175       5.754 -26.558 -12.862
ATOM   2899  HA  TYR   175       6.473 -25.833 -13.244
ATOM   2900  CB  TYR   175       4.346 -25.975 -12.970
ATOM   2901  HB2 TYR   175       3.653 -26.518 -12.327
ATOM   2902  HB3 TYR   175       4.073 -26.125 -14.015
ATOM   2903  CG  TYR   175       4.252 -24.500 -12.681
ATOM   2904  CD1 TYR   175       4.558 -23.994 -11.424
ATOM   2905  HD1 TYR   175       4.487 -24.669 -10.584
ATOM   2906  CE1 TYR   175       4.458 -22.638 -11.158
ATOM   2907  HE1 TYR   175       4.296 -22.343 -10.132
ATOM   2908  CZ  TYR   175       4.039 -21.777 -12.153
ATOM   2909  OH  TYR   175       3.943 -20.427 -11.910
ATOM   2910  HH  TYR   175       3.946 -19.909 -12.700
ATOM   2911  CE2 TYR   175       3.720 -22.263 -13.398
ATOM   2912  HE2 TYR   175       3.740 -21.578 -14.233
ATOM   2913  CD2 TYR   175       3.818 -23.613 -13.655
ATOM   2914  HD2 TYR   175       3.208 -24.008 -14.454
ATOM   2915  C   TYR   175       6.054 -26.922 -11.418
ATOM   2916  O   TYR   175       5.324 -27.703 -10.813
ATOM   2917  N   THR   176       7.124 -26.365 -10.857
ATOM   2918  H   THR   176       7.355 -25.417 -11.117
ATOM   2919  CA  THR   176       7.617 -26.840  -9.558
ATOM   2920  HA  THR   176       7.198 -27.822  -9.340
ATOM   2921  CB  THR   176       9.133 -27.128  -9.614
ATOM   2922  HB  THR   176       9.491 -27.395  -8.620
ATOM   2923  CG2 THR   176       9.431 -28.273 -10.574
ATOM   2924 HG21 THR   176       8.672 -29.051 -10.492
ATOM   2925 HG22 THR   176      10.396 -28.725 -10.346
ATOM   2926 HG23 THR   176       9.426 -27.820 -11.565
ATOM   2927  OG1 THR   176       9.821 -25.957 -10.066
ATOM   2928  HG1 THR   176       9.258 -25.492 -10.665
ATOM   2929  C   THR   176       7.337 -25.921  -8.360
ATOM   2930  O   THR   176       7.682 -26.262  -7.233
ATOM   2931  N   THR   177       6.706 -24.772  -8.595
ATOM   2932  H   THR   177       6.620 -24.449  -9.548
ATOM   2933  CA  THR   177       6.510 -23.790  -7.528
ATOM   2934  HA  THR   177       6.934 -24.195  -6.609
ATOM   2935  CB  THR   177       7.356 -22.519  -7.764
ATOM   2936  HB  THR   177       7.145 -21.799  -6.973
ATOM   2937  CG2 THR   177       8.843 -22.853  -7.739
ATOM   2938 HG21 THR   177       9.436 -21.996  -8.060
ATOM   2939 HG22 THR   177       9.062 -23.681  -8.414
ATOM   2940 HG23 THR   177       9.097 -23.093  -6.707
ATOM   2941  OG1 THR   177       7.019 -21.950  -9.033
ATOM   2942  HG1 THR   177       6.909 -21.018  -8.925
ATOM   2943  C   THR   177       5.050 -23.381  -7.299
ATOM   2944  O   THR   177       4.782 -22.304  -6.773
ATOM   2945  N   TRP   178       4.117 -24.246  -7.680
ATOM   2946  H   TRP   178       4.392 -25.170  -7.980
ATOM   2947  CA  TRP   178       2.696 -23.977  -7.511
ATOM   2948  HA  TRP   178       2.557 -22.920  -7.282
ATOM   2949  CB  TRP   178       1.942 -24.348  -8.783
ATOM   2950  HB2 TRP   178       2.485 -24.013  -9.666
ATOM   2951  HB3 TRP   178       1.925 -25.438  -8.768
ATOM   2952  CG  TRP   178       0.510 -23.878  -8.864
ATOM   2953  CD1 TRP   178      -0.315 -23.540  -7.827
ATOM   2954  HD1 TRP   178       0.097 -23.077  -6.942
ATOM   2955  NE1 TRP   178      -1.553 -23.177  -8.307
ATOM   2956  HE1 TRP   178      -2.376 -23.342  -7.746
ATOM   2957  CE2 TRP   178      -1.553 -23.289  -9.675
ATOM   2958  CZ2 TRP   178      -2.573 -23.047 -10.600
ATOM   2959  HZ2 TRP   178      -3.600 -23.004 -10.270
ATOM   2960  CH2 TRP   178      -2.289 -23.254 -11.926
ATOM   2961  HH2 TRP   178      -3.124 -23.477 -12.573
ATOM   2962  CZ3 TRP   178      -1.020 -23.696 -12.346
ATOM   2963  HZ3 TRP   178      -0.779 -23.674 -13.398
ATOM   2964  CE3 TRP   178      -0.005 -23.936 -11.425
ATOM   2965  HE3 TRP   178       1.012 -24.067 -11.764
ATOM   2966  CD2 TRP   178      -0.270 -23.732 -10.061
ATOM   2967  C   TRP   178       2.177 -24.813  -6.348
ATOM   2968  O   TRP   178       1.913 -26.006  -6.508
ATOM   2969  N   PRO   179       2.028 -24.185  -5.168
ATOM   2970  CD  PRO   179       2.219 -22.745  -4.929
ATOM   2971  HD2 PRO   179       3.121 -22.408  -5.439
ATOM   2972  HD3 PRO   179       1.360 -22.168  -5.272
ATOM   2973  CG  PRO   179       2.395 -22.683  -3.446
ATOM   2974  HG2 PRO   179       3.446 -22.793  -3.178
ATOM   2975  HG3 PRO   179       2.051 -21.725  -3.056
ATOM   2976  CB  PRO   179       1.591 -23.799  -2.884
ATOM   2977  HB2 PRO   179       2.025 -24.155  -1.950
ATOM   2978  HB3 PRO   179       0.566 -23.430  -2.849
ATOM   2979  CA  PRO   179       1.621 -24.901  -3.951
ATOM   2980  HA  PRO   179       2.382 -25.612  -3.630
ATOM   2981  C   PRO   179       0.237 -25.544  -4.092
ATOM   2982  O   PRO   179      -0.660 -24.976  -4.727
ATOM   2983  N   ASP   180       0.069 -26.726  -3.510
ATOM   2984  H   ASP   180       0.879 -27.323  -3.429
ATOM   2985  CA  ASP   180      -1.227 -27.392  -3.520
ATOM   2986  HA  ASP   180      -1.541 -27.504  -4.558
ATOM   2987  CB  ASP   180      -1.137 -28.775  -2.863
ATOM   2988  HB2 ASP   180      -0.222 -29.285  -3.165
ATOM   2989  HB3 ASP   180      -1.082 -28.659  -1.781
ATOM   2990  CG  ASP   180      -2.344 -29.660  -3.185
ATOM   2991  OD1 ASP   180      -3.202 -29.241  -4.001
ATOM   2992  OD2 ASP   180      -2.433 -30.776  -2.620
ATOM   2993  C   ASP   180      -2.260 -26.525  -2.804
ATOM   2994  O   ASP   180      -2.016 -26.029  -1.697
ATOM   2995  N   PHE   181      -3.412 -26.347  -3.443
ATOM   2996  H   PHE   181      -3.455 -26.575  -4.426
ATOM   2997  CA  PHE   181      -4.479 -25.500  -2.914
ATOM   2998  HA  PHE   181      -5.334 -25.595  -3.584
ATOM   2999  CB  PHE   181      -4.900 -25.948  -1.512
ATOM   3000  HB2 PHE   181      -5.359 -25.125  -0.965
ATOM   3001  HB3 PHE   181      -3.976 -26.259  -1.024
ATOM   3002  CG  PHE   181      -5.826 -27.120  -1.522
ATOM   3003  CD1 PHE   181      -5.337 -28.403  -1.704
ATOM   3004  HD1 PHE   181      -4.376 -28.505  -2.187
ATOM   3005  CE1 PHE   181      -6.192 -29.480  -1.738
ATOM   3006  HE1 PHE   181      -5.790 -30.475  -1.615
ATOM   3007  CZ  PHE   181      -7.555 -29.284  -1.601
ATOM   3008  HZ  PHE   181      -8.204 -30.024  -2.045
ATOM   3009  CE2 PHE   181      -8.057 -28.015  -1.427
ATOM   3010  HE2 PHE   181      -8.998 -27.916  -0.906
ATOM   3011  CD2 PHE   181      -7.196 -26.938  -1.392
ATOM   3012  HD2 PHE   181      -7.579 -25.961  -1.138
ATOM   3013  C   PHE   181      -4.062 -24.046  -2.913
ATOM   3014  O   PHE   181      -4.669 -23.221  -2.230
ATOM   3015  N   GLY   182      -3.024 -23.748  -3.692
ATOM   3016  H   GLY   182      -2.847 -24.369  -4.468
ATOM   3017  CA  GLY   182      -2.484 -22.407  -3.792
ATOM   3018  HA2 GLY   182      -3.021 -21.745  -3.113
ATOM   3019  HA3 GLY   182      -1.442 -22.420  -3.473
ATOM   3020  C   GLY   182      -2.562 -21.855  -5.205
ATOM   3021  O   GLY   182      -3.183 -22.447  -6.094
ATOM   3022  N   VAL   183      -1.931 -20.703  -5.406
ATOM   3023  H   VAL   183      -1.397 -20.289  -4.655
ATOM   3024  CA  VAL   183      -1.934 -20.035  -6.697
ATOM   3025  HA  VAL   183      -2.447 -20.661  -7.427
ATOM   3026  CB  VAL   183      -2.639 -18.669  -6.605
ATOM   3027  HB  VAL   183      -2.578 -18.179  -7.577
ATOM   3028  CG1 VAL   183      -4.102 -18.866  -6.252
ATOM   3029 HG11 VAL   183      -4.279 -18.646  -5.199
ATOM   3030 HG12 VAL   183      -4.405 -19.898  -6.431
ATOM   3031 HG13 VAL   183      -4.706 -18.189  -6.855
ATOM   3032  CG2 VAL   183      -1.949 -17.788  -5.571
ATOM   3033 HG21 VAL   183      -1.551 -18.391  -4.755
ATOM   3034 HG22 VAL   183      -1.118 -17.244  -6.020
ATOM   3035 HG23 VAL   183      -2.738 -17.120  -5.226
ATOM   3036  C   VAL   183      -0.495 -19.820  -7.125
ATOM   3037  O   VAL   183       0.403 -19.801  -6.278
ATOM   3038  N   PRO   184      -0.262 -19.661  -8.440
ATOM   3039  CD  PRO   184      -1.222 -19.763  -9.552
ATOM   3040  HD2 PRO   184      -1.777 -18.829  -9.641
ATOM   3041  HD3 PRO   184      -1.775 -20.698  -9.461
ATOM   3042  CG  PRO   184      -0.327 -19.967 -10.747
ATOM   3043  HG2 PRO   184      -0.101 -21.025 -10.882
ATOM   3044  HG3 PRO   184      -0.789 -19.499 -11.616
ATOM   3045  CB  PRO   184       0.922 -19.194 -10.427
ATOM   3046  HB2 PRO   184       1.780 -19.612 -10.954
ATOM   3047  HB3 PRO   184       0.674 -18.146 -10.594
ATOM   3048  CA  PRO   184       1.094 -19.341  -8.908
ATOM   3049  HA  PRO   184       1.780 -20.152  -8.662
ATOM   3050  C   PRO   184       1.584 -18.028  -8.296
ATOM   3051  O   PRO   184       0.771 -17.215  -7.843
ATOM   3052  N   GLU   185       2.898 -17.831  -8.280
ATOM   3053  H   GLU   185       3.498 -18.640  -8.357
ATOM   3054  CA  GLU   185       3.499 -16.633  -7.697
ATOM   3055  HA  GLU   185       3.207 -16.593  -6.647
ATOM   3056  CB  GLU   185       5.029 -16.716  -7.789
ATOM   3057  HB2 GLU   185       5.484 -15.773  -7.485
ATOM   3058  HB3 GLU   185       5.235 -16.957  -8.832
ATOM   3059  CG  GLU   185       5.617 -17.884  -6.988
ATOM   3060  HG2 GLU   185       4.879 -18.678  -6.869
ATOM   3061  HG3 GLU   185       5.851 -17.540  -5.981
ATOM   3062  CD  GLU   185       6.900 -18.466  -7.588
ATOM   3063  OE1 GLU   185       6.908 -18.830  -8.795
ATOM   3064  OE2 GLU   185       7.897 -18.579  -6.834
ATOM   3065  C   GLU   185       2.990 -15.360  -8.369
ATOM   3066  O   GLU   185       2.924 -14.299  -7.751
ATOM   3067  N   SER   186       2.603 -15.484  -9.633
ATOM   3068  H   SER   186       2.841 -16.328 -10.134
ATOM   3069  CA  SER   186       2.237 -14.322 -10.421
ATOM   3070  HA  SER   186       1.575 -13.698  -9.821
ATOM   3071  CB  SER   186       3.499 -13.538 -10.772
ATOM   3072  HB2 SER   186       3.968 -13.141  -9.872
ATOM   3073  HB3 SER   186       4.226 -14.195 -11.249
ATOM   3074  OG  SER   186       3.197 -12.478 -11.651
ATOM   3075  HG  SER   186       3.679 -11.713 -11.375
ATOM   3076  C   SER   186       1.497 -14.709 -11.702
ATOM   3077  O   SER   186       1.728 -15.779 -12.263
ATOM   3078  N   PRO   187       0.592 -13.839 -12.168
ATOM   3079  CD  PRO   187      -0.063 -12.719 -11.469
ATOM   3080  HD2 PRO   187      -0.510 -13.080 -10.542
ATOM   3081  HD3 PRO   187       0.630 -11.879 -11.419
ATOM   3082  CG  PRO   187      -1.133 -12.285 -12.446
ATOM   3083  HG2 PRO   187      -2.096 -12.722 -12.181
ATOM   3084  HG3 PRO   187      -1.068 -11.197 -12.470
ATOM   3085  CB  PRO   187      -0.695 -12.752 -13.794
ATOM   3086  HB2 PRO   187      -1.555 -12.922 -14.442
ATOM   3087  HB3 PRO   187       0.041 -12.023 -14.132
ATOM   3088  CA  PRO   187       0.031 -14.064 -13.501
ATOM   3089  HA  PRO   187      -0.651 -14.914 -13.495
ATOM   3090  C   PRO   187       1.158 -14.282 -14.501
ATOM   3091  O   PRO   187       1.115 -15.238 -15.276
ATOM   3092  N   ALA   188       2.162 -13.412 -14.460
ATOM   3093  H   ALA   188       1.945 -12.493 -14.102
ATOM   3094  CA  ALA   188       3.294 -13.468 -15.387
ATOM   3095  HA  ALA   188       2.898 -13.265 -16.382
ATOM   3096  CB  ALA   188       4.311 -12.384 -15.044
ATOM   3097  HB1 ALA   188       4.555 -12.407 -13.982
ATOM   3098  HB2 ALA   188       3.911 -11.396 -15.272
ATOM   3099  HB3 ALA   188       5.233 -12.518 -15.609
ATOM   3100  C   ALA   188       3.977 -14.838 -15.451
ATOM   3101  O   ALA   188       4.168 -15.403 -16.534
ATOM   3102  N   SER   189       4.355 -15.376 -14.299
ATOM   3103  H   SER   189       3.845 -15.136 -13.461
ATOM   3104  CA  SER   189       5.071 -16.644 -14.302
ATOM   3105  HA  SER   189       5.873 -16.557 -15.035
ATOM   3106  CB  SER   189       5.696 -16.945 -12.933
ATOM   3107  HB2 SER   189       6.262 -17.876 -12.964
ATOM   3108  HB3 SER   189       6.401 -16.157 -12.668
ATOM   3109  OG  SER   189       4.713 -17.026 -11.920
ATOM   3110  HG  SER   189       5.102 -17.421 -11.155
ATOM   3111  C   SER   189       4.156 -17.770 -14.770
ATOM   3112  O   SER   189       4.603 -18.707 -15.441
ATOM   3113  N   PHE   190       2.869 -17.670 -14.444
ATOM   3114  H   PHE   190       2.505 -16.785 -14.121
ATOM   3115  CA  PHE   190       1.922 -18.675 -14.907
ATOM   3116  HA  PHE   190       2.339 -19.653 -14.667
ATOM   3117  CB  PHE   190       0.560 -18.539 -14.231
ATOM   3118  HB2 PHE   190       0.628 -18.795 -13.174
ATOM   3119  HB3 PHE   190       0.238 -17.499 -14.275
ATOM   3120  CG  PHE   190      -0.497 -19.381 -14.883
ATOM   3121  CD1 PHE   190      -0.699 -20.699 -14.482
ATOM   3122  HD1 PHE   190      -0.099 -21.110 -13.683
ATOM   3123  CE1 PHE   190      -1.656 -21.497 -15.099
ATOM   3124  HE1 PHE   190      -1.941 -22.435 -14.646
ATOM   3125  CZ  PHE   190      -2.399 -20.991 -16.143
ATOM   3126  HZ  PHE   190      -2.995 -21.659 -16.747
ATOM   3127  CE2 PHE   190      -2.197 -19.678 -16.564
ATOM   3128  HE2 PHE   190      -3.012 -19.180 -17.069
ATOM   3129  CD2 PHE   190      -1.246 -18.882 -15.937
ATOM   3130  HD2 PHE   190      -1.082 -17.872 -16.281
ATOM   3131  C   PHE   190       1.734 -18.611 -16.422
ATOM   3132  O   PHE   190       1.709 -19.635 -17.104
ATOM   3133  N   LEU   191       1.588 -17.397 -16.943
ATOM   3134  H   LEU   191       1.255 -16.662 -16.335
ATOM   3135  CA  LEU   191       1.342 -17.213 -18.367
ATOM   3136  HA  LEU   191       0.540 -17.890 -18.661
ATOM   3137  CB  LEU   191       0.919 -15.770 -18.655
ATOM   3138  HB2 LEU   191       1.059 -15.529 -19.709
ATOM   3139  HB3 LEU   191       1.553 -15.114 -18.058
ATOM   3140  CG  LEU   191      -0.493 -15.406 -18.199
ATOM   3141  HG  LEU   191      -0.608 -15.716 -17.160
ATOM   3142  CD1 LEU   191      -0.729 -13.913 -18.278
ATOM   3143 HD11 LEU   191      -1.187 -13.546 -17.359
ATOM   3144 HD12 LEU   191       0.213 -13.382 -18.415
ATOM   3145 HD13 LEU   191      -1.386 -13.662 -19.111
ATOM   3146  CD2 LEU   191      -1.517 -16.160 -19.041
ATOM   3147 HD21 LEU   191      -2.087 -16.853 -18.423
ATOM   3148 HD22 LEU   191      -2.222 -15.468 -19.501
ATOM   3149 HD23 LEU   191      -0.953 -16.689 -19.809
ATOM   3150  C   LEU   191       2.588 -17.585 -19.159
ATOM   3151  O   LEU   191       2.497 -18.120 -20.261
ATOM   3152  N   ASN   192       3.753 -17.294 -18.590
ATOM   3153  H   ASN   192       3.775 -16.491 -17.977
ATOM   3154  CA  ASN   192       5.014 -17.646 -19.215
ATOM   3155  HA  ASN   192       5.065 -17.164 -20.191
ATOM   3156  CB  ASN   192       6.186 -17.178 -18.340
ATOM   3157  HB2 ASN   192       6.119 -16.107 -18.148
ATOM   3158  HB3 ASN   192       6.127 -17.667 -17.368
ATOM   3159  CG  ASN   192       7.545 -17.500 -18.947
ATOM   3160  OD1 ASN   192       7.867 -17.066 -20.052
ATOM   3161  ND2 ASN   192       8.356 -18.253 -18.211
ATOM   3162 HD21 ASN   192       8.482 -18.045 -17.231
ATOM   3163 HD22 ASN   192       8.698 -19.127 -18.585
ATOM   3164  C   ASN   192       5.052 -19.150 -19.415
ATOM   3165  O   ASN   192       5.415 -19.634 -20.482
ATOM   3166  N   PHE   193       4.649 -19.884 -18.382
ATOM   3167  H   PHE   193       3.972 -19.460 -17.763
ATOM   3168  CA  PHE   193       4.627 -21.344 -18.433
ATOM   3169  HA  PHE   193       5.617 -21.694 -18.725
ATOM   3170  CB  PHE   193       4.396 -21.920 -17.029
ATOM   3171  HB2 PHE   193       5.190 -21.609 -16.350
ATOM   3172  HB3 PHE   193       3.457 -21.477 -16.698
ATOM   3173  CG  PHE   193       4.266 -23.418 -16.996
ATOM   3174  CD1 PHE   193       5.396 -24.227 -16.872
ATOM   3175  HD1 PHE   193       6.354 -23.772 -16.667
ATOM   3176  CE1 PHE   193       5.280 -25.602 -16.843
ATOM   3177  HE1 PHE   193       6.079 -26.166 -16.385
ATOM   3178  CZ  PHE   193       4.023 -26.195 -16.933
ATOM   3179  HZ  PHE   193       3.905 -27.206 -16.572
ATOM   3180  CE2 PHE   193       2.893 -25.401 -17.064
ATOM   3181  HE2 PHE   193       1.938 -25.824 -16.789
ATOM   3182  CD2 PHE   193       3.017 -24.021 -17.087
ATOM   3183  HD2 PHE   193       2.198 -23.439 -17.483
ATOM   3184  C   PHE   193       3.574 -21.854 -19.420
ATOM   3185  O   PHE   193       3.840 -22.758 -20.209
ATOM   3186  N   LEU   194       2.382 -21.267 -19.383
ATOM   3187  H   LEU   194       2.322 -20.336 -18.995
ATOM   3188  CA  LEU   194       1.315 -21.669 -20.291
ATOM   3189  HA  LEU   194       1.101 -22.723 -20.115
ATOM   3190  CB  LEU   194       0.044 -20.844 -20.044
ATOM   3191  HB2 LEU   194      -0.316 -20.988 -19.025
ATOM   3192  HB3 LEU   194       0.320 -19.790 -20.092
ATOM   3193  CG  LEU   194      -1.087 -21.075 -21.056
ATOM   3194  HG  LEU   194      -0.739 -20.730 -22.030
ATOM   3195  CD1 LEU   194      -1.430 -22.566 -21.184
ATOM   3196 HD11 LEU   194      -0.595 -23.183 -20.853
ATOM   3197 HD12 LEU   194      -2.293 -22.816 -20.567
ATOM   3198 HD13 LEU   194      -1.631 -22.705 -22.246
ATOM   3199  CD2 LEU   194      -2.323 -20.250 -20.682
ATOM   3200 HD21 LEU   194      -2.717 -20.564 -19.715
ATOM   3201 HD22 LEU   194      -3.113 -20.383 -21.422
ATOM   3202 HD23 LEU   194      -2.004 -19.208 -20.667
ATOM   3203  C   LEU   194       1.775 -21.515 -21.736
ATOM   3204  O   LEU   194       1.644 -22.432 -22.547
ATOM   3205  N   PHE   195       2.330 -20.357 -22.059
ATOM   3206  H   PHE   195       2.767 -19.816 -21.326
ATOM   3207  CA  PHE   195       2.781 -20.112 -23.430
ATOM   3208  HA  PHE   195       1.932 -20.342 -24.074
ATOM   3209  CB  PHE   195       3.019 -18.621 -23.672
ATOM   3210  HB2 PHE   195       3.738 -18.470 -24.477
ATOM   3211  HB3 PHE   195       3.463 -18.178 -22.780
ATOM   3212  CG  PHE   195       1.757 -17.875 -23.982
ATOM   3213  CD1 PHE   195       0.808 -17.662 -22.999
ATOM   3214  HD1 PHE   195       0.922 -18.152 -22.043
ATOM   3215  CE1 PHE   195      -0.365 -17.002 -23.277
ATOM   3216  HE1 PHE   195      -1.163 -17.003 -22.549
ATOM   3217  CZ  PHE   195      -0.613 -16.556 -24.559
ATOM   3218  HZ  PHE   195      -1.631 -16.334 -24.844
ATOM   3219  CE2 PHE   195       0.317 -16.771 -25.553
ATOM   3220  HE2 PHE   195       0.230 -16.231 -26.484
ATOM   3221  CD2 PHE   195       1.492 -17.435 -25.266
ATOM   3222  HD2 PHE   195       2.155 -17.715 -26.071
ATOM   3223  C   PHE   195       3.966 -20.984 -23.854
ATOM   3224  O   PHE   195       4.118 -21.300 -25.022
ATOM   3225  N   LYN   196       4.778 -21.411 -22.899
ATOM   3226  H   LYN   196       4.459 -21.348 -21.943
ATOM   3227  CA  LYN   196       5.799 -22.401 -23.190
ATOM   3228  HA  LYN   196       6.414 -22.021 -24.005
ATOM   3229  CB  LYN   196       6.672 -22.620 -21.960
ATOM   3230  HB2 LYN   196       6.124 -23.165 -21.191
ATOM   3231  HB3 LYN   196       6.883 -21.646 -21.518
ATOM   3232  CG  LYN   196       7.988 -23.296 -22.254
ATOM   3233  HG2 LYN   196       7.859 -24.082 -22.998
ATOM   3234  HG3 LYN   196       8.337 -23.797 -21.351
ATOM   3235  CD  LYN   196       9.044 -22.301 -22.704
ATOM   3236  HD2 LYN   196       9.249 -21.574 -21.919
ATOM   3237  HD3 LYN   196       8.673 -21.736 -23.559
ATOM   3238  CE  LYN   196      10.320 -23.046 -23.098
ATOM   3239  HE2 LYN   196      10.476 -23.911 -22.454
ATOM   3240  HE3 LYN   196      10.204 -23.440 -24.108
ATOM   3241  NZ  LYN   196      11.540 -22.188 -23.082
ATOM   3242  HZ1 LYN   196      12.040 -22.330 -22.216
ATOM   3243  HZ2 LYN   196      11.268 -21.215 -23.098
ATOM   3244  C   LYN   196       5.166 -23.731 -23.651
ATOM   3245  O   LYN   196       5.657 -24.367 -24.584
ATOM   3246  N   VAL   197       4.076 -24.147 -23.003
ATOM   3247  H   VAL   197       3.971 -23.861 -22.040
ATOM   3248  CA  VAL   197       3.391 -25.379 -23.396
ATOM   3249  HA  VAL   197       4.097 -26.209 -23.407
ATOM   3250  CB  VAL   197       2.260 -25.765 -22.409
ATOM   3251  HB  VAL   197       1.562 -24.930 -22.348
ATOM   3252  CG1 VAL   197       1.502 -26.984 -22.916
ATOM   3253 HG11 VAL   197       1.662 -27.839 -22.259
ATOM   3254 HG12 VAL   197       1.843 -27.262 -23.913
ATOM   3255 HG13 VAL   197       0.431 -26.788 -22.965
ATOM   3256  CG2 VAL   197       2.821 -26.025 -21.006
ATOM   3257 HG21 VAL   197       3.875 -25.752 -20.956
ATOM   3258 HG22 VAL   197       2.738 -27.080 -20.747
ATOM   3259 HG23 VAL   197       2.284 -25.446 -20.254
ATOM   3260  C   VAL   197       2.800 -25.221 -24.796
ATOM   3261  O   VAL   197       2.957 -26.086 -25.658
ATOM   3262  N   ARN   198       2.121 -24.101 -25.015
ATOM   3263  H   ARN   198       1.775 -23.586 -24.218
ATOM   3264  CA  ARN   198       1.518 -23.814 -26.305
ATOM   3265  HA  ARN   198       0.764 -24.576 -26.504
ATOM   3266  CB  ARN   198       0.856 -22.438 -26.283
ATOM   3267  HB2 ARN   198       0.750 -22.045 -27.294
ATOM   3268  HB3 ARN   198       1.540 -21.748 -25.788
ATOM   3269  CG  ARN   198      -0.450 -22.386 -25.558
ATOM   3270  HG2 ARN   198      -1.131 -23.146 -25.939
ATOM   3271  HG3 ARN   198      -0.291 -22.614 -24.504
ATOM   3272  CD  ARN   198      -1.057 -21.013 -25.690
ATOM   3273  HD2 ARN   198      -0.504 -20.288 -25.092
ATOM   3274  HD3 ARN   198      -1.009 -20.794 -26.757
ATOM   3275  NE  ARN   198      -2.451 -21.016 -25.280
ATOM   3276  HE  ARN   198      -2.511 -21.204 -24.289
ATOM   3277  CZ  ARN   198      -3.350 -20.127 -25.685
ATOM   3278  NH1 ARN   198      -3.005 -19.156 -26.521
ATOM   3279 HH11 ARN   198      -3.530 -19.184 -27.384
ATOM   3280  NH2 ARN   198      -4.596 -20.213 -25.251
ATOM   3281 HH21 ARN   198      -4.664 -20.686 -24.361
ATOM   3282 HH22 ARN   198      -5.023 -19.307 -25.124
ATOM   3283  C   ARN   198       2.544 -23.855 -27.434
ATOM   3284  O   ARN   198       2.281 -24.409 -28.500
ATOM   3285  N   GLH   199       3.708 -23.260 -27.194
ATOM   3286  H   GLH   199       4.020 -23.211 -26.235
ATOM   3287  CA  GLH   199       4.733 -23.139 -28.222
ATOM   3288  HA  GLH   199       4.228 -22.798 -29.126
ATOM   3289  CB  GLH   199       5.748 -22.073 -27.819
ATOM   3290  HB2 GLH   199       6.250 -22.352 -26.893
ATOM   3291  HB3 GLH   199       6.439 -21.968 -28.656
ATOM   3292  CG  GLH   199       5.099 -20.709 -27.685
ATOM   3293  HG2 GLH   199       4.409 -20.690 -26.841
ATOM   3294  HG3 GLH   199       4.498 -20.511 -28.572
ATOM   3295  CD  GLH   199       6.099 -19.588 -27.546
ATOM   3296  OE1 GLH   199       7.266 -19.866 -27.190
ATOM   3297  OE2 GLH   199       5.706 -18.426 -27.793
ATOM   3298  HE1 GLH   199       7.506 -19.468 -26.367
ATOM   3299  C   GLH   199       5.425 -24.449 -28.581
ATOM   3300  O   GLH   199       6.123 -24.531 -29.584
ATOM   3301  N   SER   200       5.213 -25.476 -27.769
ATOM   3302  H   SER   200       4.986 -25.264 -26.808
ATOM   3303  CA  SER   200       5.794 -26.787 -28.020
ATOM   3304  HA  SER   200       6.788 -26.650 -28.445
ATOM   3305  CB  SER   200       5.895 -27.556 -26.706
ATOM   3306  HB2 SER   200       6.508 -28.449 -26.828
ATOM   3307  HB3 SER   200       6.377 -26.939 -25.948
ATOM   3308  OG  SER   200       4.607 -27.923 -26.243
ATOM   3309  HG  SER   200       4.177 -27.149 -25.912
ATOM   3310  C   SER   200       4.956 -27.605 -28.999
ATOM   3311  O   SER   200       5.367 -28.679 -29.439
ATOM   3312  N   GLY   201       3.762 -27.116 -29.310
ATOM   3313  H   GLY   201       3.354 -26.446 -28.674
ATOM   3314  CA  GLY   201       2.842 -27.860 -30.149
ATOM   3315  HA2 GLY   201       3.397 -28.359 -30.943
ATOM   3316  HA3 GLY   201       2.168 -27.153 -30.633
ATOM   3317  C   GLY   201       2.008 -28.882 -29.396
ATOM   3318  O   GLY   201       1.130 -29.522 -29.975
ATOM   3319  N   SER   202       2.260 -29.036 -28.100
ATOM   3320  H   SER   202       3.192 -28.812 -27.782
ATOM   3321  CA  SER   202       1.549 -30.043 -27.315
ATOM   3322  HA  SER   202       1.783 -31.034 -27.703
ATOM   3323  CB  SER   202       2.084 -30.091 -25.882
ATOM   3324  HB2 SER   202       1.451 -30.721 -25.257
ATOM   3325  HB3 SER   202       2.065 -29.063 -25.520
ATOM   3326  OG  SER   202       3.408 -30.587 -25.862
ATOM   3327  HG  SER   202       3.712 -30.591 -24.967
ATOM   3328  C   SER   202       0.030 -29.855 -27.299
ATOM   3329  O   SER   202      -0.710 -30.804 -27.041
ATOM   3330  N   LEU   203      -0.429 -28.634 -27.565
ATOM   3331  H   LEU   203       0.226 -27.878 -27.707
ATOM   3332  CA  LEU   203      -1.847 -28.301 -27.446
ATOM   3333  HA  LEU   203      -2.337 -29.038 -26.810
ATOM   3334  CB  LEU   203      -2.016 -26.960 -26.725
ATOM   3335  HB2 LEU   203      -1.446 -26.179 -27.228
ATOM   3336  HB3 LEU   203      -3.053 -26.656 -26.866
ATOM   3337  CG  LEU   203      -1.749 -26.937 -25.220
ATOM   3338  HG  LEU   203      -0.769 -27.373 -25.028
ATOM   3339  CD1 LEU   203      -1.755 -25.520 -24.703
ATOM   3340 HD11 LEU   203      -1.212 -24.860 -25.380
ATOM   3341 HD12 LEU   203      -2.769 -25.153 -24.546
ATOM   3342 HD13 LEU   203      -1.247 -25.474 -23.739
ATOM   3343  CD2 LEU   203      -2.785 -27.747 -24.486
ATOM   3344 HD21 LEU   203      -3.082 -28.617 -25.072
ATOM   3345 HD22 LEU   203      -2.394 -28.103 -23.533
ATOM   3346 HD23 LEU   203      -3.677 -27.152 -24.287
ATOM   3347  C   LEU   203      -2.535 -28.257 -28.809
ATOM   3348  O   LEU   203      -3.722 -27.931 -28.918
ATOM   3349  N   SER   204      -1.777 -28.587 -29.847
ATOM   3350  H   SER   204      -0.778 -28.490 -29.731
ATOM   3351  CA  SER   204      -2.271 -28.537 -31.215
ATOM   3352  HA  SER   204      -2.783 -27.584 -31.351
ATOM   3353  CB  SER   204      -1.107 -28.627 -32.193
ATOM   3354  HB2 SER   204      -0.752 -29.654 -32.276
ATOM   3355  HB3 SER   204      -1.428 -28.316 -33.187
ATOM   3356  OG  SER   204      -0.044 -27.792 -31.773
ATOM   3357  HG  SER   204      -0.409 -26.984 -31.446
ATOM   3358  C   SER   204      -3.270 -29.652 -31.506
ATOM   3359  O   SER   204      -3.239 -30.708 -30.872
ATOM   3360  N   PRO   205      -4.167 -29.405 -32.469
ATOM   3361  CD  PRO   205      -4.391 -28.072 -33.053
ATOM   3362  HD2 PRO   205      -3.436 -27.647 -33.363
ATOM   3363  HD3 PRO   205      -4.890 -27.405 -32.350
ATOM   3364  CG  PRO   205      -5.231 -28.391 -34.234
ATOM   3365  HG2 PRO   205      -5.805 -27.519 -34.546
ATOM   3366  HG3 PRO   205      -4.629 -28.737 -35.074
ATOM   3367  CB  PRO   205      -6.141 -29.471 -33.723
ATOM   3368  HB2 PRO   205      -6.945 -29.045 -33.122
ATOM   3369  HB3 PRO   205      -6.580 -30.042 -34.541
ATOM   3370  CA  PRO   205      -5.224 -30.341 -32.861
ATOM   3371  HA  PRO   205      -5.850 -30.612 -32.011
ATOM   3372  C   PRO   205      -4.712 -31.537 -33.669
ATOM   3373  O   PRO   205      -5.421 -32.533 -33.777
ATOM   3374  N   GLH   206      -3.506 -31.452 -34.222
ATOM   3375  H   GLH   206      -2.851 -30.784 -33.843
ATOM   3376  CA  GLH   206      -2.947 -32.591 -34.937
ATOM   3377  HA  GLH   206      -3.751 -33.050 -35.512
ATOM   3378  CB  GLH   206      -1.860 -32.149 -35.922
ATOM   3379  HB2 GLH   206      -2.252 -31.407 -36.617
ATOM   3380  HB3 GLH   206      -1.599 -33.015 -36.530
ATOM   3381  CG  GLH   206      -0.562 -31.659 -35.286
ATOM   3382  HG2 GLH   206       0.285 -31.855 -35.943
ATOM   3383  HG3 GLH   206      -0.375 -32.231 -34.377
ATOM   3384  CD  GLH   206      -0.582 -30.174 -34.907
ATOM   3385  OE1 GLH   206       0.518 -29.613 -34.678
ATOM   3386  OE2 GLH   206      -1.682 -29.569 -34.833
ATOM   3387  HE1 GLH   206       0.480 -29.007 -33.954
ATOM   3388  C   GLH   206      -2.426 -33.653 -33.960
ATOM   3389  O   GLH   206      -2.033 -34.745 -34.362
ATOM   3390  N   HIE   207      -2.433 -33.325 -32.674
ATOM   3391  H   HIE   207      -2.434 -32.347 -32.423
ATOM   3392  CA  HIE   207      -2.064 -34.281 -31.636
ATOM   3393  HA  HIE   207      -1.682 -35.177 -32.125
ATOM   3394  CB  HIE   207      -0.978 -33.702 -30.730
ATOM   3395  HB2 HIE   207      -1.350 -32.829 -30.193
ATOM   3396  HB3 HIE   207      -0.724 -34.438 -29.967
ATOM   3397  CG  HIE   207       0.280 -33.343 -31.451
ATOM   3398  ND1 HIE   207       1.010 -34.262 -32.176
ATOM   3399  CE1 HIE   207       2.065 -33.667 -32.701
ATOM   3400  HE1 HIE   207       3.003 -34.196 -32.778
ATOM   3401  NE2 HIE   207       2.049 -32.396 -32.339
ATOM   3402  HE2 HIE   207       2.916 -31.921 -32.131
ATOM   3403  CD2 HIE   207       0.941 -32.168 -31.559
ATOM   3404  HD2 HIE   207       0.563 -31.163 -31.439
ATOM   3405  C   HIE   207      -3.263 -34.687 -30.784
ATOM   3406  O   HIE   207      -4.304 -34.035 -30.800
ATOM   3407  N   GLY   208      -3.109 -35.770 -30.033
ATOM   3408  H   GLY   208      -2.177 -36.141 -29.911
ATOM   3409  CA  GLY   208      -4.107 -36.149 -29.053
ATOM   3410  HA2 GLY   208      -3.848 -37.118 -28.626
ATOM   3411  HA3 GLY   208      -5.088 -36.228 -29.523
ATOM   3412  C   GLY   208      -4.133 -35.104 -27.956
ATOM   3413  O   GLY   208      -3.263 -34.243 -27.896
ATOM   3414  N   PRO   209      -5.135 -35.176 -27.076
ATOM   3415  CD  PRO   209      -6.126 -36.262 -26.989
ATOM   3416  HD2 PRO   209      -6.474 -36.518 -27.990
ATOM   3417  HD3 PRO   209      -5.706 -37.144 -26.505
ATOM   3418  CG  PRO   209      -7.226 -35.642 -26.190
ATOM   3419  HG2 PRO   209      -7.930 -35.126 -26.842
ATOM   3420  HG3 PRO   209      -7.774 -36.398 -25.627
ATOM   3421  CB  PRO   209      -6.544 -34.663 -25.259
ATOM   3422  HB2 PRO   209      -7.205 -33.828 -25.027
ATOM   3423  HB3 PRO   209      -6.265 -35.145 -24.322
ATOM   3424  CA  PRO   209      -5.304 -34.175 -26.018
ATOM   3425  HA  PRO   209      -5.464 -33.188 -26.452
ATOM   3426  C   PRO   209      -4.110 -34.155 -25.077
ATOM   3427  O   PRO   209      -3.588 -35.213 -24.715
ATOM   3428  N   VAL   210      -3.683 -32.957 -24.687
ATOM   3429  H   VAL   210      -4.204 -32.131 -24.944
ATOM   3430  CA  VAL   210      -2.621 -32.825 -23.717
ATOM   3431  HA  VAL   210      -1.747 -33.371 -24.073
ATOM   3432  CB  VAL   210      -2.263 -31.347 -23.485
ATOM   3433  HB  VAL   210      -2.065 -30.885 -24.452
ATOM   3434  CG1 VAL   210      -3.421 -30.622 -22.838
ATOM   3435 HG11 VAL   210      -3.206 -30.411 -21.790
ATOM   3436 HG12 VAL   210      -4.325 -31.230 -22.876
ATOM   3437 HG13 VAL   210      -3.624 -29.677 -23.342
ATOM   3438  CG2 VAL   210      -1.018 -31.226 -22.632
ATOM   3439 HG21 VAL   210      -0.951 -32.056 -21.929
ATOM   3440 HG22 VAL   210      -1.036 -30.302 -22.055
ATOM   3441 HG23 VAL   210      -0.119 -31.226 -23.248
ATOM   3442  C   VAL   210      -3.094 -33.449 -22.414
ATOM   3443  O   VAL   210      -4.266 -33.333 -22.057
ATOM   3444  N   VAL   211      -2.191 -34.133 -21.719
ATOM   3445  H   VAL   211      -1.412 -34.541 -22.216
ATOM   3446  CA  VAL   211      -2.494 -34.672 -20.402
ATOM   3447  HA  VAL   211      -3.572 -34.820 -20.330
ATOM   3448  CB  VAL   211      -1.770 -36.007 -20.160
ATOM   3449  HB  VAL   211      -0.705 -35.854 -20.336
ATOM   3450  CG1 VAL   211      -1.955 -36.454 -18.714
ATOM   3451 HG11 VAL   211      -1.341 -35.853 -18.043
ATOM   3452 HG12 VAL   211      -1.658 -37.496 -18.592
ATOM   3453 HG13 VAL   211      -3.004 -36.335 -18.445
ATOM   3454  CG2 VAL   211      -2.264 -37.066 -21.132
ATOM   3455 HG21 VAL   211      -2.976 -36.639 -21.838
ATOM   3456 HG22 VAL   211      -1.434 -37.480 -21.705
ATOM   3457 HG23 VAL   211      -2.756 -37.883 -20.605
ATOM   3458  C   VAL   211      -2.067 -33.681 -19.319
ATOM   3459  O   VAL   211      -0.896 -33.335 -19.223
ATOM   3460  N   VAL   212      -3.022 -33.223 -18.514
ATOM   3461  H   VAL   212      -3.955 -33.605 -18.580
ATOM   3462  CA  VAL   212      -2.727 -32.312 -17.416
ATOM   3463  HA  VAL   212      -1.669 -32.051 -17.454
ATOM   3464  CB  VAL   212      -3.590 -31.032 -17.503
ATOM   3465  HB  VAL   212      -4.632 -31.313 -17.348
ATOM   3466  CG1 VAL   212      -3.194 -30.032 -16.401
ATOM   3467 HG11 VAL   212      -3.251 -29.009 -16.772
ATOM   3468 HG12 VAL   212      -3.865 -30.114 -15.546
ATOM   3469 HG13 VAL   212      -2.176 -30.212 -16.055
ATOM   3470  CG2 VAL   212      -3.470 -30.397 -18.880
ATOM   3471 HG21 VAL   212      -3.086 -31.117 -19.603
ATOM   3472 HG22 VAL   212      -2.782 -29.552 -18.855
ATOM   3473 HG23 VAL   212      -4.437 -30.040 -19.234
ATOM   3474  C   VAL   212      -3.014 -33.007 -16.083
ATOM   3475  O   VAL   212      -4.055 -33.633 -15.926
ATOM   3476  N   HID   213      -2.104 -32.897 -15.122
ATOM   3477  H   HID   213      -1.454 -32.125 -15.164
ATOM   3478  CA  HID   213      -2.348 -33.480 -13.808
ATOM   3479  HA  HID   213      -3.419 -33.424 -13.614
ATOM   3480  CB  HID   213      -1.906 -34.948 -13.758
ATOM   3481  HB2 HID   213      -2.461 -35.491 -12.993
ATOM   3482  HB3 HID   213      -2.158 -35.425 -14.705
ATOM   3483  CG  HID   213      -0.435 -35.133 -13.535
ATOM   3484  ND1 HID   213       0.134 -35.153 -12.279
ATOM   3485  HD1 HID   213      -0.368 -35.560 -11.503
ATOM   3486  CE1 HID   213       1.439 -35.329 -12.389
ATOM   3487  HE1 HID   213       1.966 -35.927 -11.661
ATOM   3488  NE2 HID   213       1.736 -35.434 -13.671
ATOM   3489  CD2 HID   213       0.582 -35.312 -14.409
ATOM   3490  HD2 HID   213       0.637 -34.994 -15.440
ATOM   3491  C   HID   213      -1.637 -32.709 -12.709
ATOM   3492  O   HID   213      -0.639 -32.023 -12.950
ATOM   3493  N   CSP   214      -2.172 -32.813 -11.503
ATOM   3494  H   CSP   214      -2.929 -33.470 -11.382
ATOM   3495  CA  CSP   214      -1.421 -32.454 -10.313
ATOM   3496  HA  CSP   214      -0.384 -32.288 -10.605
ATOM   3497  CB  CSP   214      -1.969 -31.188  -9.647
ATOM   3498  HB2 CSP   214      -1.629 -31.120  -8.613
ATOM   3499  HB3 CSP   214      -1.538 -30.350 -10.194
ATOM   3500  S   CSP   214      -3.763 -31.014  -9.701
ATOM   3501  P   CSP   214      -4.573 -30.648  -7.349
ATOM   3502  O1  CSP   214      -3.244 -31.890  -6.773
ATOM   3503  O2  CSP   214      -4.190 -28.775  -7.412
ATOM   3504  O3  CSP   214      -6.302 -31.202  -7.939
ATOM   3505  C   CSP   214      -1.467 -33.671  -9.398
ATOM   3506  O   CSP   214      -1.170 -34.773  -9.836
ATOM   3507  N   SER   215      -1.836 -33.504  -8.138
ATOM   3508  H   SER   215      -2.295 -32.649  -7.859
ATOM   3509  CA  SER   215      -1.994 -34.681  -7.297
ATOM   3510  HA  SER   215      -1.223 -35.408  -7.552
ATOM   3511  CB  SER   215      -1.797 -34.341  -5.817
ATOM   3512  HB2 SER   215      -2.602 -33.700  -5.458
ATOM   3513  HB3 SER   215      -0.862 -33.798  -5.675
ATOM   3514  OG  SER   215      -1.762 -35.531  -5.047
ATOM   3515  HG  SER   215      -2.195 -35.368  -4.223
ATOM   3516  C   SER   215      -3.365 -35.319  -7.535
ATOM   3517  O   SER   215      -3.461 -36.507  -7.847
ATOM   3518  N   ALA   216      -4.415 -34.515  -7.394
ATOM   3519  H   ALA   216      -4.263 -33.534  -7.210
ATOM   3520  CA  ALA   216      -5.791 -34.966  -7.592
ATOM   3521  HA  ALA   216      -5.820 -36.036  -7.385
ATOM   3522  CB  ALA   216      -6.711 -34.250  -6.622
ATOM   3523  HB1 ALA   216      -7.332 -34.964  -6.081
ATOM   3524  HB2 ALA   216      -7.373 -33.565  -7.152
ATOM   3525  HB3 ALA   216      -6.140 -33.676  -5.892
ATOM   3526  C   ALA   216      -6.284 -34.758  -9.033
ATOM   3527  O   ALA   216      -7.199 -35.449  -9.499
ATOM   3528  N   GLY   217      -5.687 -33.796  -9.727
ATOM   3529  H   GLY   217      -4.742 -33.552  -9.466
ATOM   3530  CA  GLY   217      -6.083 -33.498 -11.092
ATOM   3531  HA2 GLY   217      -5.243 -33.053 -11.626
ATOM   3532  HA3 GLY   217      -6.300 -34.441 -11.594
ATOM   3533  C   GLY   217      -7.300 -32.602 -11.230
ATOM   3534  O   GLY   217      -7.972 -32.622 -12.261
ATOM   3535  N   ILE   218      -7.593 -31.794 -10.215
ATOM   3536  H   ILE   218      -6.845 -31.512  -9.598
ATOM   3537  CA  ILE   218      -8.728 -30.872 -10.340
ATOM   3538  HA  ILE   218      -9.030 -30.913 -11.386
ATOM   3539  CB  ILE   218      -9.927 -31.366  -9.487
ATOM   3540  HB  ILE   218     -10.730 -30.633  -9.567
ATOM   3541  CG2 ILE   218     -10.438 -32.693 -10.014
ATOM   3542 HG21 ILE   218      -9.924 -32.966 -10.936
ATOM   3543 HG22 ILE   218     -10.263 -33.487  -9.288
ATOM   3544 HG23 ILE   218     -11.509 -32.604 -10.199
ATOM   3545  CG1 ILE   218      -9.537 -31.496  -8.011
ATOM   3546 HG12 ILE   218      -9.106 -30.565  -7.644
ATOM   3547 HG13 ILE   218      -8.826 -32.322  -7.985
ATOM   3548  CD1 ILE   218     -10.689 -31.948  -7.113
ATOM   3549 HD11 ILE   218     -10.920 -33.000  -7.283
ATOM   3550 HD12 ILE   218     -11.590 -31.370  -7.321
ATOM   3551 HD13 ILE   218     -10.438 -31.821  -6.060
ATOM   3552  C   ILE   218      -8.471 -29.400 -10.038
ATOM   3553  O   ILE   218      -9.095 -28.522 -10.642
ATOM   3554  N   GLY   219      -7.566 -29.125  -9.106
ATOM   3555  H   GLY   219      -6.752 -29.721  -9.067
ATOM   3556  CA  GLY   219      -7.389 -27.771  -8.608
ATOM   3557  HA2 GLY   219      -7.001 -27.807  -7.590
ATOM   3558  HA3 GLY   219      -8.368 -27.291  -8.593
ATOM   3559  C   GLY   219      -6.472 -26.931  -9.467
ATOM   3560  O   GLY   219      -6.917 -26.022 -10.182
ATOM   3561  N   ARG   220      -5.181 -27.230  -9.391
ATOM   3562  H   ARG   220      -4.838 -27.779  -8.616
ATOM   3563  CA  ARG   220      -4.214 -26.571 -10.252
ATOM   3564  HA  ARG   220      -4.319 -25.495 -10.110
ATOM   3565  CB  ARG   220      -2.790 -26.931  -9.809
ATOM   3566  HB2 ARG   220      -2.062 -26.596 -10.547
ATOM   3567  HB3 ARG   220      -2.699 -28.017  -9.787
ATOM   3568  CG  ARG   220      -2.443 -26.389  -8.425
ATOM   3569  HG2 ARG   220      -2.358 -25.303  -8.447
ATOM   3570  HG3 ARG   220      -3.270 -26.604  -7.749
ATOM   3571  CD  ARG   220      -1.177 -27.015  -7.859
ATOM   3572  HD2 ARG   220      -0.408 -27.095  -8.628
ATOM   3573  HD3 ARG   220      -0.848 -26.365  -7.049
ATOM   3574  NE  ARG   220      -1.443 -28.341  -7.292
ATOM   3575  HE  ARG   220      -2.378 -28.709  -7.398
ATOM   3576  CZ  ARG   220      -0.539 -29.065  -6.643
ATOM   3577  NH1 ARG   220       0.694 -28.587  -6.478
ATOM   3578 HH11 ARG   220       1.007 -28.304  -5.561
ATOM   3579 HH12 ARG   220       1.395 -28.906  -7.131
ATOM   3580  NH2 ARG   220      -0.863 -30.263  -6.157
ATOM   3581 HH21 ARG   220      -1.658 -30.761  -6.530
ATOM   3582 HH22 ARG   220      -0.170 -30.776  -5.630
ATOM   3583  C   ARG   220      -4.458 -26.932 -11.727
ATOM   3584  O   ARG   220      -4.384 -26.076 -12.610
ATOM   3585  N   SER   221      -4.756 -28.203 -11.984
ATOM   3586  H   SER   221      -4.330 -28.900 -11.390
ATOM   3587  CA  SER   221      -5.098 -28.643 -13.331
ATOM   3588  HA  SER   221      -4.244 -28.442 -13.978
ATOM   3589  CB  SER   221      -5.406 -30.145 -13.350
ATOM   3590  HB2 SER   221      -6.296 -30.363 -12.759
ATOM   3591  HB3 SER   221      -5.528 -30.387 -14.406
ATOM   3592  OG  SER   221      -4.305 -30.882 -12.837
ATOM   3593  HG  SER   221      -3.727 -30.284 -12.387
ATOM   3594  C   SER   221      -6.286 -27.848 -13.859
ATOM   3595  O   SER   221      -6.271 -27.379 -14.995
ATOM   3596  N   GLY   222      -7.316 -27.701 -13.031
ATOM   3597  H   GLY   222      -7.367 -28.265 -12.195
ATOM   3598  CA  GLY   222      -8.494 -26.951 -13.424
ATOM   3599  HA2 GLY   222      -9.220 -26.963 -12.611
ATOM   3600  HA3 GLY   222      -8.935 -27.418 -14.305
ATOM   3601  C   GLY   222      -8.134 -25.516 -13.756
ATOM   3602  O   GLY   222      -8.577 -24.967 -14.779
ATOM   3603  N   THR   223      -7.317 -24.916 -12.892
ATOM   3604  H   THR   223      -7.274 -25.285 -11.953
ATOM   3605  CA  THR   223      -6.893 -23.534 -13.054
ATOM   3606  HA  THR   223      -7.787 -22.911 -13.089
ATOM   3607  CB  THR   223      -5.997 -23.070 -11.886
ATOM   3608  HB  THR   223      -5.105 -23.694 -11.841
ATOM   3609  CG2 THR   223      -5.592 -21.612 -12.063
ATOM   3610 HG21 THR   223      -4.537 -21.534 -12.327
ATOM   3611 HG22 THR   223      -6.171 -21.145 -12.859
ATOM   3612 HG23 THR   223      -5.755 -21.046 -11.146
ATOM   3613  OG1 THR   223      -6.709 -23.209 -10.652
ATOM   3614  HG1 THR   223      -7.598 -23.462 -10.846
ATOM   3615  C   THR   223      -6.139 -23.346 -14.364
ATOM   3616  O   THR   223      -6.363 -22.374 -15.072
ATOM   3617  N   PHE   224      -5.244 -24.279 -14.678
ATOM   3618  H   PHE   224      -5.371 -25.197 -14.276
ATOM   3619  CA  PHE   224      -4.451 -24.229 -15.907
ATOM   3620  HA  PHE   224      -3.920 -23.278 -15.933
ATOM   3621  CB  PHE   224      -3.443 -25.379 -15.905
ATOM   3622  HB2 PHE   224      -3.940 -26.326 -15.693
ATOM   3623  HB3 PHE   224      -2.738 -25.225 -15.088
ATOM   3624  CG  PHE   224      -2.643 -25.504 -17.174
ATOM   3625  CD1 PHE   224      -1.404 -24.904 -17.287
ATOM   3626  HD1 PHE   224      -1.209 -24.047 -16.659
ATOM   3627  CE1 PHE   224      -0.654 -25.038 -18.449
ATOM   3628  HE1 PHE   224       0.277 -24.502 -18.554
ATOM   3629  CZ  PHE   224      -1.146 -25.776 -19.507
ATOM   3630  HZ  PHE   224      -0.427 -26.229 -20.173
ATOM   3631  CE2 PHE   224      -2.381 -26.383 -19.403
ATOM   3632  HE2 PHE   224      -2.637 -27.170 -20.097
ATOM   3633  CD2 PHE   224      -3.119 -26.249 -18.237
ATOM   3634  HD2 PHE   224      -4.181 -26.437 -18.284
ATOM   3635  C   PHE   224      -5.332 -24.318 -17.149
ATOM   3636  O   PHE   224      -5.232 -23.510 -18.082
ATOM   3637  N   CYS   225      -6.204 -25.315 -17.149
ATOM   3638  H   CYS   225      -6.484 -25.689 -16.254
ATOM   3639  CA  CYS   225      -7.108 -25.550 -18.266
ATOM   3640  HA  CYS   225      -6.493 -25.662 -19.159
ATOM   3641  CB  CYS   225      -7.808 -26.891 -18.042
ATOM   3642  HB2 CYS   225      -8.651 -27.004 -18.724
ATOM   3643  HB3 CYS   225      -8.120 -26.862 -16.998
ATOM   3644  SG  CYS   225      -6.671 -28.279 -18.252
ATOM   3645  HG  CYS   225      -5.623 -27.689 -17.670
ATOM   3646  C   CYS   225      -8.090 -24.383 -18.475
ATOM   3647  O   CYS   225      -8.273 -23.905 -19.598
ATOM   3648  N   LEU   226      -8.703 -23.911 -17.393
ATOM   3649  H   LEU   226      -8.706 -24.458 -16.544
ATOM   3650  CA  LEU   226      -9.628 -22.784 -17.490
ATOM   3651  HA  LEU   226     -10.507 -23.076 -18.065
ATOM   3652  CB  LEU   226     -10.184 -22.424 -16.110
ATOM   3653  HB2 LEU   226     -10.631 -23.298 -15.636
ATOM   3654  HB3 LEU   226      -9.309 -22.096 -15.548
ATOM   3655  CG  LEU   226     -11.160 -21.251 -16.106
ATOM   3656  HG  LEU   226     -10.651 -20.385 -16.530
ATOM   3657  CD1 LEU   226     -12.391 -21.550 -16.971
ATOM   3658 HD11 LEU   226     -13.006 -22.324 -16.511
ATOM   3659 HD12 LEU   226     -13.008 -20.659 -17.087
ATOM   3660 HD13 LEU   226     -12.099 -21.893 -17.963
ATOM   3661  CD2 LEU   226     -11.564 -20.909 -14.679
ATOM   3662 HD21 LEU   226     -10.764 -21.158 -13.981
ATOM   3663 HD22 LEU   226     -12.449 -21.473 -14.384
ATOM   3664 HD23 LEU   226     -11.788 -19.847 -14.579
ATOM   3665  C   LEU   226      -9.001 -21.548 -18.163
ATOM   3666  O   LEU   226      -9.583 -20.987 -19.087
ATOM   3667  N   ALA   227      -7.824 -21.124 -17.696
ATOM   3668  H   ALA   227      -7.657 -21.273 -16.711
ATOM   3669  CA  ALA   227      -7.123 -19.980 -18.302
ATOM   3670  HA  ALA   227      -7.775 -19.111 -18.210
ATOM   3671  CB  ALA   227      -5.800 -19.692 -17.566
ATOM   3672  HB1 ALA   227      -4.952 -19.797 -18.243
ATOM   3673  HB2 ALA   227      -5.657 -20.393 -16.743
ATOM   3674  HB3 ALA   227      -5.910 -18.669 -17.205
ATOM   3675  C   ALA   227      -6.855 -20.191 -19.791
ATOM   3676  O   ALA   227      -7.104 -19.312 -20.615
ATOM   3677  N   ASP   228      -6.321 -21.355 -20.136
ATOM   3678  H   ASP   228      -6.522 -22.155 -19.552
ATOM   3679  CA  ASP   228      -5.997 -21.636 -21.523
ATOM   3680  HA  ASP   228      -5.294 -20.873 -21.857
ATOM   3681  CB  ASP   228      -5.341 -23.012 -21.671
ATOM   3682  HB2 ASP   228      -4.452 -23.085 -21.045
ATOM   3683  HB3 ASP   228      -6.029 -23.783 -21.324
ATOM   3684  CG  ASP   228      -4.973 -23.315 -23.108
ATOM   3685  OD1 ASP   228      -4.089 -22.619 -23.645
ATOM   3686  OD2 ASP   228      -5.572 -24.231 -23.706
ATOM   3687  C   ASP   228      -7.239 -21.541 -22.412
ATOM   3688  O   ASP   228      -7.211 -20.898 -23.463
ATOM   3689  N   THR   229      -8.329 -22.175 -21.989
ATOM   3690  H   THR   229      -8.397 -22.469 -21.025
ATOM   3691  CA  THR   229      -9.545 -22.167 -22.801
ATOM   3692  HA  THR   229      -9.272 -22.516 -23.797
ATOM   3693  CB  THR   229     -10.640 -23.086 -22.241
ATOM   3694  HB  THR   229     -10.800 -22.867 -21.185
ATOM   3695  CG2 THR   229     -11.945 -22.890 -23.014
ATOM   3696 HG21 THR   229     -12.114 -23.719 -23.701
ATOM   3697 HG22 THR   229     -11.910 -21.973 -23.602
ATOM   3698 HG23 THR   229     -12.766 -22.827 -22.300
ATOM   3699  OG1 THR   229     -10.224 -24.449 -22.365
ATOM   3700  HG1 THR   229      -9.376 -24.467 -22.781
ATOM   3701  C   THR   229     -10.118 -20.769 -22.951
ATOM   3702  O   THR   229     -10.568 -20.401 -24.033
ATOM   3703  N   CYS   230     -10.108 -19.995 -21.871
ATOM   3704  H   CYS   230     -10.120 -20.443 -20.966
ATOM   3705  CA  CYS   230     -10.638 -18.635 -21.928
ATOM   3706  HA  CYS   230     -11.662 -18.702 -22.296
ATOM   3707  CB  CYS   230     -10.658 -17.989 -20.542
ATOM   3708  HB2 CYS   230     -10.751 -16.906 -20.622
ATOM   3709  HB3 CYS   230      -9.704 -18.174 -20.049
ATOM   3710  SG  CYS   230     -11.963 -18.631 -19.473
ATOM   3711  HG  CYS   230     -12.926 -18.607 -20.399
ATOM   3712  C   CYS   230      -9.860 -17.770 -22.913
ATOM   3713  O   CYS   230     -10.446 -16.998 -23.672
ATOM   3714  N   LEU   231      -8.539 -17.913 -22.903
ATOM   3715  H   LEU   231      -8.096 -18.389 -22.130
ATOM   3716  CA  LEU   231      -7.695 -17.173 -23.826
ATOM   3717  HA  LEU   231      -7.990 -16.125 -23.770
ATOM   3718  CB  LEU   231      -6.222 -17.294 -23.419
ATOM   3719  HB2 LEU   231      -5.934 -18.341 -23.324
ATOM   3720  HB3 LEU   231      -5.667 -16.772 -24.199
ATOM   3721  CG  LEU   231      -5.911 -16.531 -22.130
ATOM   3722  HG  LEU   231      -6.662 -16.801 -21.387
ATOM   3723  CD1 LEU   231      -4.532 -16.885 -21.586
ATOM   3724 HD11 LEU   231      -4.435 -17.963 -21.453
ATOM   3725 HD12 LEU   231      -3.753 -16.563 -22.277
ATOM   3726 HD13 LEU   231      -4.354 -16.405 -20.624
ATOM   3727  CD2 LEU   231      -6.015 -15.044 -22.401
ATOM   3728 HD21 LEU   231      -5.413 -14.480 -21.689
ATOM   3729 HD22 LEU   231      -5.656 -14.807 -23.403
ATOM   3730 HD23 LEU   231      -7.054 -14.743 -22.266
ATOM   3731  C   LEU   231      -7.921 -17.637 -25.263
ATOM   3732  O   LEU   231      -7.926 -16.836 -26.192
ATOM   3733  N   LEU   232      -8.129 -18.932 -25.449
ATOM   3734  H   LEU   232      -8.409 -19.496 -24.660
ATOM   3735  CA  LEU   232      -8.411 -19.451 -26.780
ATOM   3736  HA  LEU   232      -7.625 -19.093 -27.445
ATOM   3737  CB  LEU   232      -8.396 -20.983 -26.776
ATOM   3738  HB2 LEU   232      -9.148 -21.373 -26.090
ATOM   3739  HB3 LEU   232      -7.446 -21.300 -26.346
ATOM   3740  CG  LEU   232      -8.523 -21.645 -28.151
ATOM   3741  HG  LEU   232      -9.482 -21.355 -28.580
ATOM   3742  CD1 LEU   232      -7.426 -21.119 -29.053
ATOM   3743 HD11 LEU   232      -6.670 -20.591 -28.472
ATOM   3744 HD12 LEU   232      -6.931 -21.938 -29.575
ATOM   3745 HD13 LEU   232      -7.826 -20.431 -29.798
ATOM   3746  CD2 LEU   232      -8.472 -23.174 -28.054
ATOM   3747 HD21 LEU   232      -9.074 -23.630 -28.840
ATOM   3748 HD22 LEU   232      -8.867 -23.511 -27.096
ATOM   3749 HD23 LEU   232      -7.450 -23.540 -28.151
ATOM   3750  C   LEU   232      -9.746 -18.916 -27.314
ATOM   3751  O   LEU   232      -9.842 -18.502 -28.474
ATOM   3752  N   LEU   233     -10.775 -18.920 -26.468
ATOM   3753  H   LEU   233     -10.738 -19.510 -25.649
ATOM   3754  CA  LEU   233     -12.075 -18.396 -26.872
ATOM   3755  HA  LEU   233     -12.427 -18.967 -27.731
ATOM   3756  CB  LEU   233     -13.107 -18.542 -25.749
ATOM   3757  HB2 LEU   233     -12.712 -18.151 -24.811
ATOM   3758  HB3 LEU   233     -13.948 -17.902 -26.016
ATOM   3759  CG  LEU   233     -13.725 -19.923 -25.539
ATOM   3760  HG  LEU   233     -12.919 -20.656 -25.497
ATOM   3761  CD1 LEU   233     -14.484 -19.968 -24.214
ATOM   3762 HD11 LEU   233     -14.518 -18.980 -23.755
ATOM   3763 HD12 LEU   233     -13.994 -20.644 -23.513
ATOM   3764 HD13 LEU   233     -15.508 -20.311 -24.359
ATOM   3765  CD2 LEU   233     -14.638 -20.286 -26.697
ATOM   3766 HD21 LEU   233     -15.483 -19.599 -26.752
ATOM   3767 HD22 LEU   233     -15.034 -21.294 -26.575
ATOM   3768 HD23 LEU   233     -14.103 -20.244 -27.645
ATOM   3769  C   LEU   233     -11.942 -16.928 -27.277
ATOM   3770  O   LEU   233     -12.432 -16.511 -28.319
ATOM   3771  N   MET   234     -11.270 -16.150 -26.442
ATOM   3772  H   MET   234     -11.057 -16.492 -25.516
ATOM   3773  CA  MET   234     -11.073 -14.732 -26.703
ATOM   3774  HA  MET   234     -12.052 -14.258 -26.778
ATOM   3775  CB  MET   234     -10.300 -14.127 -25.541
ATOM   3776  HB2 MET   234     -10.784 -14.362 -24.593
ATOM   3777  HB3 MET   234      -9.334 -14.629 -25.489
ATOM   3778  CG  MET   234     -10.042 -12.654 -25.655
ATOM   3779  HG2 MET   234      -9.479 -12.431 -26.562
ATOM   3780  HG3 MET   234     -10.978 -12.097 -25.693
ATOM   3781  SD  MET   234      -9.091 -12.144 -24.220
ATOM   3782  CE  MET   234     -10.051 -12.893 -22.895
ATOM   3783  HE1 MET   234      -9.418 -13.576 -22.329
ATOM   3784  HE2 MET   234     -10.398 -12.117 -22.213
ATOM   3785  HE3 MET   234     -10.908 -13.437 -23.292
ATOM   3786  C   MET   234     -10.322 -14.497 -28.021
ATOM   3787  O   MET   234     -10.585 -13.534 -28.746
ATOM   3788  N   ASH   235      -9.384 -15.393 -28.311
ATOM   3789  H   ASH   235      -9.230 -16.166 -27.679
ATOM   3790  CA  ASH   235      -8.540 -15.307 -29.497
ATOM   3791  HA  ASH   235      -8.028 -14.345 -29.519
ATOM   3792  CB  ASH   235      -7.444 -16.375 -29.403
ATOM   3793  HB2 ASH   235      -7.245 -16.632 -28.363
ATOM   3794  HB3 ASH   235      -7.794 -17.290 -29.881
ATOM   3795  CG  ASH   235      -6.152 -15.961 -30.079
ATOM   3796  OD1 ASH   235      -6.087 -14.838 -30.626
ATOM   3797  OD2 ASH   235      -5.199 -16.771 -30.059
ATOM   3798  HD1 ASH   235      -6.362 -14.851 -31.530
ATOM   3799  C   ASH   235      -9.364 -15.521 -30.763
ATOM   3800  O   ASH   235      -9.166 -14.844 -31.778
ATOM   3801  N   LYN   236     -10.296 -16.468 -30.690
ATOM   3802  H   LYN   236     -10.320 -17.066 -29.876
ATOM   3803  CA  LYN   236     -11.131 -16.843 -31.824
ATOM   3804  HA  LYN   236     -10.468 -17.154 -32.631
ATOM   3805  CB  LYN   236     -12.030 -18.025 -31.436
ATOM   3806  HB2 LYN   236     -12.498 -17.853 -30.467
ATOM   3807  HB3 LYN   236     -11.387 -18.891 -31.280
ATOM   3808  CG  LYN   236     -13.071 -18.406 -32.477
ATOM   3809  HG2 LYN   236     -13.822 -19.067 -32.045
ATOM   3810  HG3 LYN   236     -13.606 -17.508 -32.787
ATOM   3811  CD  LYN   236     -12.431 -19.046 -33.700
ATOM   3812  HD2 LYN   236     -11.647 -18.405 -34.103
ATOM   3813  HD3 LYN   236     -12.064 -20.011 -33.352
ATOM   3814  CE  LYN   236     -13.472 -19.360 -34.770
ATOM   3815  HE2 LYN   236     -14.060 -18.473 -35.006
ATOM   3816  HE3 LYN   236     -14.172 -20.104 -34.390
ATOM   3817  NZ  LYN   236     -12.851 -19.895 -36.022
ATOM   3818  HZ1 LYN   236     -12.518 -19.127 -36.587
ATOM   3819  HZ2 LYN   236     -13.553 -20.370 -36.571
ATOM   3820  C   LYN   236     -11.968 -15.673 -32.342
ATOM   3821  O   LYN   236     -12.134 -15.501 -33.550
ATOM   3822  N   ARN   237     -12.484 -14.862 -31.426
ATOM   3823  H   ARN   237     -12.075 -14.839 -30.503
ATOM   3824  CA  ARN   237     -13.390 -13.779 -31.794
ATOM   3825  HA  ARN   237     -13.806 -13.931 -32.790
ATOM   3826  CB  ARN   237     -14.605 -13.786 -30.862
ATOM   3827  HB2 ARN   237     -15.361 -13.081 -31.208
ATOM   3828  HB3 ARN   237     -14.282 -13.389 -29.900
ATOM   3829  CG  ARN   237     -15.220 -15.158 -30.609
ATOM   3830  HG2 ARN   237     -15.835 -15.466 -31.455
ATOM   3831  HG3 ARN   237     -14.425 -15.899 -30.523
ATOM   3832  CD  ARN   237     -16.039 -15.144 -29.326
ATOM   3833  HD2 ARN   237     -15.453 -14.740 -28.501
ATOM   3834  HD3 ARN   237     -16.893 -14.478 -29.451
ATOM   3835  NE  ARN   237     -16.545 -16.466 -28.961
ATOM   3836  HE  ARN   237     -15.960 -17.179 -29.373
ATOM   3837  CZ  ARN   237     -16.965 -16.793 -27.742
ATOM   3838  NH1 ARN   237     -16.932 -15.903 -26.760
ATOM   3839 HH11 ARN   237     -16.812 -14.959 -27.098
ATOM   3840  NH2 ARN   237     -17.414 -18.014 -27.495
ATOM   3841 HH21 ARN   237     -16.676 -18.652 -27.233
ATOM   3842 HH22 ARN   237     -17.875 -18.425 -28.295
ATOM   3843  C   ARN   237     -12.718 -12.413 -31.703
ATOM   3844  O   ARN   237     -13.285 -11.406 -32.128
ATOM   3845  N   LYN   238     -11.517 -12.387 -31.134
ATOM   3846  H   LYN   238     -10.915 -13.189 -31.252
ATOM   3847  CA  LYN   238     -10.878 -11.139 -30.732
ATOM   3848  HA  LYN   238     -10.031 -11.383 -30.090
ATOM   3849  CB  LYN   238     -10.330 -10.389 -31.947
ATOM   3850  HB2 LYN   238     -10.008  -9.386 -31.666
ATOM   3851  HB3 LYN   238     -11.148 -10.239 -32.652
ATOM   3852  CG  LYN   238      -9.206 -11.136 -32.672
ATOM   3853  HG2 LYN   238      -9.544 -12.120 -32.996
ATOM   3854  HG3 LYN   238      -8.910 -10.518 -33.520
ATOM   3855  CD  LYN   238      -7.966 -11.255 -31.808
ATOM   3856  HD2 LYN   238      -7.765 -10.316 -31.293
ATOM   3857  HD3 LYN   238      -8.124 -12.077 -31.109
ATOM   3858  CE  LYN   238      -6.769 -11.672 -32.652
ATOM   3859  HE2 LYN   238      -7.048 -12.457 -33.355
ATOM   3860  HE3 LYN   238      -6.457 -10.781 -33.196
ATOM   3861  NZ  LYN   238      -5.616 -12.127 -31.832
ATOM   3862  HZ1 LYN   238      -5.622 -13.135 -31.772
ATOM   3863  HZ2 LYN   238      -5.718 -11.784 -30.888
ATOM   3864  C   LYN   238     -11.853 -10.270 -29.936
ATOM   3865  O   LYN   238     -11.946  -9.061 -30.147
ATOM   3866  N   ASH   239     -12.572 -10.899 -29.013
ATOM   3867  H   ASH   239     -12.299 -11.826 -28.720
ATOM   3868  CA  ASH   239     -13.608 -10.217 -28.250
ATOM   3869  HA  ASH   239     -13.412  -9.146 -28.295
ATOM   3870  CB  ASH   239     -14.984 -10.510 -28.853
ATOM   3871  HB2 ASH   239     -14.981 -10.321 -29.927
ATOM   3872  HB3 ASH   239     -15.215 -11.568 -28.729
ATOM   3873  CG  ASH   239     -16.094  -9.706 -28.202
ATOM   3874  OD1 ASH   239     -17.248  -9.802 -28.677
ATOM   3875  OD2 ASH   239     -15.817  -8.977 -27.219
ATOM   3876  HD1 ASH   239     -17.891  -9.312 -28.187
ATOM   3877  C   ASH   239     -13.583 -10.642 -26.785
ATOM   3878  O   ASH   239     -14.317 -11.543 -26.385
ATOM   3879  N   PRO   240     -12.749  -9.974 -25.977
ATOM   3880  CD  PRO   240     -11.937  -8.810 -26.373
ATOM   3881  HD2 PRO   240     -12.586  -7.949 -26.532
ATOM   3882  HD3 PRO   240     -11.371  -9.016 -27.282
ATOM   3883  CG  PRO   240     -11.048  -8.593 -25.188
ATOM   3884  HG2 PRO   240     -10.811  -7.535 -25.072
ATOM   3885  HG3 PRO   240     -10.111  -9.138 -25.300
ATOM   3886  CB  PRO   240     -11.819  -9.096 -24.006
ATOM   3887  HB2 PRO   240     -12.484  -8.323 -23.622
ATOM   3888  HB3 PRO   240     -11.151  -9.406 -23.202
ATOM   3889  CA  PRO   240     -12.622 -10.282 -24.546
ATOM   3890  HA  PRO   240     -11.998 -11.163 -24.393
ATOM   3891  C   PRO   240     -13.977 -10.352 -23.841
ATOM   3892  O   PRO   240     -14.183 -11.210 -22.982
ATOM   3893  N   SER   241     -14.892  -9.465 -24.210
ATOM   3894  H   SER   241     -14.885  -9.154 -25.171
ATOM   3895  CA  SER   241     -16.164  -9.334 -23.500
ATOM   3896  HA  SER   241     -15.976  -9.266 -22.429
ATOM   3897  CB  SER   241     -16.850  -8.006 -23.861
ATOM   3898  HB2 SER   241     -17.879  -7.993 -23.500
ATOM   3899  HB3 SER   241     -16.834  -7.950 -24.949
ATOM   3900  OG  SER   241     -16.145  -6.892 -23.327
ATOM   3901  HG  SER   241     -15.373  -6.746 -23.852
ATOM   3902  C   SER   241     -17.110 -10.506 -23.759
ATOM   3903  O   SER   241     -18.098 -10.692 -23.047
ATOM   3904  N   SER   242     -16.803 -11.299 -24.774
ATOM   3905  H   SER   242     -15.897 -11.226 -25.214
ATOM   3906  CA  SER   242     -17.658 -12.425 -25.129
ATOM   3907  HA  SER   242     -18.705 -12.135 -25.045
ATOM   3908  CB  SER   242     -17.417 -12.830 -26.582
ATOM   3909  HB2 SER   242     -18.170 -13.546 -26.912
ATOM   3910  HB3 SER   242     -17.437 -11.903 -27.155
ATOM   3911  OG  SER   242     -16.129 -13.398 -26.728
ATOM   3912  HG  SER   242     -15.726 -13.032 -27.500
ATOM   3913  C   SER   242     -17.404 -13.623 -24.226
ATOM   3914  O   SER   242     -18.163 -14.589 -24.241
ATOM   3915  N   VAL   243     -16.328 -13.557 -23.444
ATOM   3916  H   VAL   243     -15.969 -12.644 -23.203
ATOM   3917  CA  VAL   243     -15.911 -14.676 -22.608
ATOM   3918  HA  VAL   243     -16.247 -15.613 -23.052
ATOM   3919  CB  VAL   243     -14.382 -14.795 -22.556
ATOM   3920  HB  VAL   243     -13.986 -13.945 -21.999
ATOM   3921  CG1 VAL   243     -13.980 -16.079 -21.836
ATOM   3922 HG11 VAL   243     -14.799 -16.445 -21.218
ATOM   3923 HG12 VAL   243     -13.726 -16.861 -22.552
ATOM   3924 HG13 VAL   243     -13.116 -15.913 -21.192
ATOM   3925  CG2 VAL   243     -13.804 -14.765 -23.960
ATOM   3926 HG21 VAL   243     -14.598 -14.845 -24.702
ATOM   3927 HG22 VAL   243     -13.120 -15.600 -24.113
ATOM   3928 HG23 VAL   243     -13.298 -13.805 -24.060
ATOM   3929  C   VAL   243     -16.441 -14.578 -21.178
ATOM   3930  O   VAL   243     -16.120 -13.637 -20.445
ATOM   3931  N   ASH   244     -17.246 -15.566 -20.795
ATOM   3932  H   ASH   244     -17.481 -16.293 -21.456
ATOM   3933  CA  ASH   244     -17.825 -15.648 -19.461
ATOM   3934  HA  ASH   244     -17.720 -14.686 -18.959
ATOM   3935  CB  ASH   244     -19.296 -16.042 -19.572
ATOM   3936  HB2 ASH   244     -19.802 -15.440 -20.327
ATOM   3937  HB3 ASH   244     -19.364 -17.076 -19.911
ATOM   3938  CG  ASH   244     -20.038 -15.934 -18.255
ATOM   3939  OD1 ASH   244     -19.447 -16.236 -17.199
ATOM   3940  OD2 ASH   244     -21.229 -15.559 -18.280
ATOM   3941  HD1 ASH   244     -18.990 -15.506 -16.810
ATOM   3942  C   ASH   244     -17.067 -16.712 -18.684
ATOM   3943  O   ASH   244     -17.397 -17.899 -18.767
ATOM   3944  N   ILE   245     -16.055 -16.281 -17.932
ATOM   3945  H   ILE   245     -15.725 -15.339 -18.087
ATOM   3946  CA  ILE   245     -15.145 -17.189 -17.233
ATOM   3947  HA  ILE   245     -14.572 -17.740 -17.979
ATOM   3948  CB  ILE   245     -14.098 -16.400 -16.402
ATOM   3949  HB  ILE   245     -14.625 -15.735 -15.718
ATOM   3950  CG2 ILE   245     -13.215 -17.344 -15.584
ATOM   3951 HG21 ILE   245     -12.747 -16.812 -14.756
ATOM   3952 HG22 ILE   245     -12.421 -17.761 -16.204
ATOM   3953 HG23 ILE   245     -13.797 -18.170 -15.174
ATOM   3954  CG1 ILE   245     -13.230 -15.554 -17.335
ATOM   3955 HG12 ILE   245     -12.691 -16.187 -18.040
ATOM   3956 HG13 ILE   245     -13.895 -14.952 -17.955
ATOM   3957  CD1 ILE   245     -12.277 -14.610 -16.624
ATOM   3958 HD11 ILE   245     -11.529 -14.224 -17.316
ATOM   3959 HD12 ILE   245     -11.752 -15.125 -15.819
ATOM   3960 HD13 ILE   245     -12.909 -13.806 -16.247
ATOM   3961  C   ILE   245     -15.863 -18.211 -16.346
ATOM   3962  O   ILE   245     -15.497 -19.385 -16.316
ATOM   3963  N   LYN   246     -16.886 -17.768 -15.631
ATOM   3964  H   LYN   246     -17.171 -16.801 -15.689
ATOM   3965  CA  LYN   246     -17.616 -18.665 -14.750
ATOM   3966  HA  LYN   246     -16.880 -19.201 -14.150
ATOM   3967  CB  LYN   246     -18.533 -17.876 -13.811
ATOM   3968  HB2 LYN   246     -19.116 -18.552 -13.185
ATOM   3969  HB3 LYN   246     -19.266 -17.343 -14.416
ATOM   3970  CG  LYN   246     -17.788 -16.858 -12.955
ATOM   3971  HG2 LYN   246     -17.406 -16.043 -13.569
ATOM   3972  HG3 LYN   246     -17.001 -17.432 -12.465
ATOM   3973  CD  LYN   246     -18.653 -16.317 -11.813
ATOM   3974  HD2 LYN   246     -18.087 -15.615 -11.201
ATOM   3975  HD3 LYN   246     -18.988 -17.187 -11.249
ATOM   3976  CE  LYN   246     -19.944 -15.673 -12.317
ATOM   3977  HE2 LYN   246     -20.641 -15.512 -11.494
ATOM   3978  HE3 LYN   246     -20.440 -16.354 -13.009
ATOM   3979  NZ  LYN   246     -19.709 -14.387 -13.027
ATOM   3980  HZ1 LYN   246     -20.366 -14.297 -13.789
ATOM   3981  HZ2 LYN   246     -19.893 -13.618 -12.399
ATOM   3982  C   LYN   246     -18.407 -19.707 -15.543
ATOM   3983  O   LYN   246     -18.507 -20.861 -15.129
ATOM   3984  N   LYN   247     -18.961 -19.303 -16.683
ATOM   3985  H   LYN   247     -18.572 -18.487 -17.134
ATOM   3986  CA  LYN   247     -19.711 -20.229 -17.525
ATOM   3987  HA  LYN   247     -20.459 -20.719 -16.901
ATOM   3988  CB  LYN   247     -20.415 -19.488 -18.664
ATOM   3989  HB2 LYN   247     -20.474 -18.421 -18.450
ATOM   3990  HB3 LYN   247     -19.793 -19.565 -19.556
ATOM   3991  CG  LYN   247     -21.789 -20.046 -18.995
ATOM   3992  HG2 LYN   247     -21.730 -21.114 -19.205
ATOM   3993  HG3 LYN   247     -22.389 -19.840 -18.108
ATOM   3994  CD  LYN   247     -22.451 -19.305 -20.153
ATOM   3995  HD2 LYN   247     -22.343 -18.227 -20.031
ATOM   3996  HD3 LYN   247     -23.523 -19.501 -20.128
ATOM   3997  CE  LYN   247     -21.897 -19.753 -21.507
ATOM   3998  HE2 LYN   247     -20.810 -19.673 -21.525
ATOM   3999  HE3 LYN   247     -22.133 -20.805 -21.667
ATOM   4000  NZ  LYN   247     -22.477 -18.967 -22.640
ATOM   4001  HZ1 LYN   247     -21.871 -18.188 -22.854
ATOM   4002  HZ2 LYN   247     -22.506 -19.543 -23.469
ATOM   4003  C   LYN   247     -18.777 -21.313 -18.079
ATOM   4004  O   LYN   247     -19.135 -22.496 -18.137
ATOM   4005  N   VAL   248     -17.575 -20.898 -18.466
ATOM   4006  H   VAL   248     -17.321 -19.929 -18.339
ATOM   4007  CA  VAL   248     -16.563 -21.809 -18.991
ATOM   4008  HA  VAL   248     -16.970 -22.335 -19.854
ATOM   4009  CB  VAL   248     -15.331 -21.039 -19.477
ATOM   4010  HB  VAL   248     -14.898 -20.508 -18.629
ATOM   4011  CG1 VAL   248     -14.281 -22.010 -20.030
ATOM   4012 HG11 VAL   248     -14.735 -22.706 -20.735
ATOM   4013 HG12 VAL   248     -13.833 -22.593 -19.225
ATOM   4014 HG13 VAL   248     -13.485 -21.473 -20.546
ATOM   4015  CG2 VAL   248     -15.738 -20.014 -20.533
ATOM   4016 HG21 VAL   248     -16.136 -20.510 -21.418
ATOM   4017 HG22 VAL   248     -16.511 -19.350 -20.147
ATOM   4018 HG23 VAL   248     -14.886 -19.405 -20.836
ATOM   4019  C   VAL   248     -16.136 -22.847 -17.946
ATOM   4020  O   VAL   248     -16.092 -24.046 -18.229
ATOM   4021  N   LEU   249     -15.828 -22.383 -16.739
ATOM   4022  H   LEU   249     -15.465 -21.443 -16.675
ATOM   4023  CA  LEU   249     -15.529 -23.280 -15.629
ATOM   4024  HA  LEU   249     -14.615 -23.823 -15.868
ATOM   4025  CB  LEU   249     -15.329 -22.491 -14.334
ATOM   4026  HB2 LEU   249     -16.188 -21.849 -14.137
ATOM   4027  HB3 LEU   249     -14.501 -21.800 -14.492
ATOM   4028  CG  LEU   249     -14.996 -23.341 -13.107
ATOM   4029  HG  LEU   249     -15.899 -23.873 -12.806
ATOM   4030  CD1 LEU   249     -13.921 -24.379 -13.447
ATOM   4031 HD11 LEU   249     -13.730 -24.398 -14.520
ATOM   4032 HD12 LEU   249     -12.983 -24.143 -12.944
ATOM   4033 HD13 LEU   249     -14.230 -25.378 -13.139
ATOM   4034  CD2 LEU   249     -14.561 -22.460 -11.957
ATOM   4035 HD21 LEU   249     -14.005 -23.037 -11.218
ATOM   4036 HD22 LEU   249     -15.425 -22.022 -11.458
ATOM   4037 HD23 LEU   249     -13.923 -21.648 -12.305
ATOM   4038  C   LEU   249     -16.652 -24.298 -15.449
ATOM   4039  O   LEU   249     -16.403 -25.502 -15.373
ATOM   4040  N   LEU   250     -17.889 -23.810 -15.395
ATOM   4041  H   LEU   250     -18.004 -22.853 -15.095
ATOM   4042  CA  LEU   250     -19.053 -24.687 -15.267
ATOM   4043  HA  LEU   250     -18.990 -25.241 -14.331
ATOM   4044  CB  LEU   250     -20.339 -23.862 -15.148
ATOM   4045  HB2 LEU   250     -20.360 -23.071 -15.898
ATOM   4046  HB3 LEU   250     -21.136 -24.581 -15.338
ATOM   4047  CG  LEU   250     -20.595 -23.289 -13.750
ATOM   4048  HG  LEU   250     -19.697 -22.761 -13.429
ATOM   4049  CD1 LEU   250     -21.737 -22.306 -13.766
ATOM   4050 HD11 LEU   250     -22.414 -22.488 -12.931
ATOM   4051 HD12 LEU   250     -21.367 -21.284 -13.678
ATOM   4052 HD13 LEU   250     -22.308 -22.383 -14.691
ATOM   4053  CD2 LEU   250     -20.872 -24.404 -12.751
ATOM   4054 HD21 LEU   250     -20.167 -25.225 -12.884
ATOM   4055 HD22 LEU   250     -20.768 -24.040 -11.729
ATOM   4056 HD23 LEU   250     -21.882 -24.797 -12.871
ATOM   4057  C   LEU   250     -19.156 -25.694 -16.418
ATOM   4058  O   LEU   250     -19.490 -26.860 -16.207
ATOM   4059  N   GLH   251     -18.871 -25.241 -17.633
ATOM   4060  H   GLH   251     -18.266 -24.434 -17.694
ATOM   4061  CA  GLH   251     -18.857 -26.132 -18.788
ATOM   4062  HA  GLH   251     -19.827 -26.627 -18.836
ATOM   4063  CB  GLH   251     -18.645 -25.322 -20.074
ATOM   4064  HB2 GLH   251     -17.786 -24.658 -19.974
ATOM   4065  HB3 GLH   251     -19.496 -24.649 -20.178
ATOM   4066  CG  GLH   251     -18.549 -26.133 -21.352
ATOM   4067  HG2 GLH   251     -18.229 -25.506 -22.184
ATOM   4068  HG3 GLH   251     -17.773 -26.889 -21.233
ATOM   4069  CD  GLH   251     -19.839 -26.851 -21.722
ATOM   4070  OE1 GLH   251     -20.950 -26.386 -21.361
ATOM   4071  OE2 GLH   251     -19.732 -27.895 -22.393
ATOM   4072  HE1 GLH   251     -21.234 -25.656 -21.890
ATOM   4073  C   GLH   251     -17.782 -27.222 -18.609
ATOM   4074  O   GLH   251     -18.030 -28.409 -18.849
ATOM   4075  N   MET   252     -16.598 -26.820 -18.160
ATOM   4076  H   MET   252     -16.553 -25.938 -17.671
ATOM   4077  CA  MET   252     -15.546 -27.783 -17.861
ATOM   4078  HA  MET   252     -15.353 -28.346 -18.774
ATOM   4079  CB  MET   252     -14.264 -27.076 -17.442
ATOM   4080  HB2 MET   252     -13.610 -27.757 -16.898
ATOM   4081  HB3 MET   252     -14.526 -26.301 -16.721
ATOM   4082  CG  MET   252     -13.524 -26.425 -18.580
ATOM   4083  HG2 MET   252     -13.327 -27.146 -19.374
ATOM   4084  HG3 MET   252     -14.133 -25.632 -19.014
ATOM   4085  SD  MET   252     -11.967 -25.715 -18.012
ATOM   4086  CE  MET   252     -11.319 -25.100 -19.569
ATOM   4087  HE1 MET   252     -10.242 -24.957 -19.484
ATOM   4088  HE2 MET   252     -11.767 -24.132 -19.792
ATOM   4089  HE3 MET   252     -11.559 -25.818 -20.353
ATOM   4090  C   MET   252     -15.948 -28.787 -16.784
ATOM   4091  O   MET   252     -15.614 -29.965 -16.888
ATOM   4092  N   ARG   253     -16.663 -28.329 -15.756
ATOM   4093  H   ARG   253     -17.099 -27.420 -15.823
ATOM   4094  CA  ARG   253     -17.089 -29.219 -14.667
ATOM   4095  HA  ARG   253     -16.207 -29.790 -14.377
ATOM   4096  CB  ARG   253     -17.558 -28.425 -13.442
ATOM   4097  HB2 ARG   253     -18.109 -27.536 -13.748
ATOM   4098  HB3 ARG   253     -18.204 -29.120 -12.906
ATOM   4099  CG  ARG   253     -16.450 -28.058 -12.442
ATOM   4100  HG2 ARG   253     -16.007 -28.957 -12.013
ATOM   4101  HG3 ARG   253     -15.713 -27.472 -12.990
ATOM   4102  CD  ARG   253     -16.978 -27.125 -11.329
ATOM   4103  HD2 ARG   253     -17.806 -27.592 -10.797
ATOM   4104  HD3 ARG   253     -17.319 -26.230 -11.850
ATOM   4105  NE  ARG   253     -15.942 -26.735 -10.371
ATOM   4106  HE  ARG   253     -15.343 -25.984 -10.683
ATOM   4107  CZ  ARG   253     -16.007 -26.924  -9.052
ATOM   4108  NH1 ARG   253     -17.070 -27.503  -8.501
ATOM   4109 HH11 ARG   253     -17.350 -28.428  -8.795
ATOM   4110 HH12 ARG   253     -17.639 -26.989  -7.844
ATOM   4111  NH2 ARG   253     -15.001 -26.524  -8.279
ATOM   4112 HH21 ARG   253     -14.629 -27.144  -7.574
ATOM   4113 HH22 ARG   253     -14.867 -25.531  -8.155
ATOM   4114  C   ARG   253     -18.156 -30.247 -15.074
ATOM   4115  O   ARG   253     -18.538 -31.096 -14.273
ATOM   4116  N   LYN   254     -18.635 -30.180 -16.313
ATOM   4117  H   LYN   254     -18.092 -29.677 -17.000
ATOM   4118  CA  LYN   254     -19.506 -31.232 -16.821
ATOM   4119  HA  LYN   254     -20.236 -31.472 -16.048
ATOM   4120  CB  LYN   254     -20.236 -30.787 -18.096
ATOM   4121  HB2 LYN   254     -20.669 -31.645 -18.610
ATOM   4122  HB3 LYN   254     -19.482 -30.412 -18.788
ATOM   4123  CG  LYN   254     -21.280 -29.683 -17.917
ATOM   4124  HG2 LYN   254     -20.933 -28.938 -17.202
ATOM   4125  HG3 LYN   254     -22.191 -30.110 -17.499
ATOM   4126  CD  LYN   254     -21.594 -29.034 -19.264
ATOM   4127  HD2 LYN   254     -20.749 -28.441 -19.613
ATOM   4128  HD3 LYN   254     -21.721 -29.822 -20.006
ATOM   4129  CE  LYN   254     -22.865 -28.194 -19.228
ATOM   4130  HE2 LYN   254     -22.724 -27.309 -18.607
ATOM   4131  HE3 LYN   254     -23.679 -28.767 -18.785
ATOM   4132  NZ  LYN   254     -23.262 -27.779 -20.600
ATOM   4133  HZ1 LYN   254     -22.447 -27.460 -21.105
ATOM   4134  HZ2 LYN   254     -23.890 -26.990 -20.544
ATOM   4135  C   LYN   254     -18.696 -32.491 -17.123
ATOM   4136  O   LYN   254     -19.260 -33.583 -17.259
ATOM   4137  N   PHE   255     -17.377 -32.334 -17.232
ATOM   4138  H   PHE   255     -16.937 -31.611 -16.681
ATOM   4139  CA  PHE   255     -16.501 -33.424 -17.677
ATOM   4140  HA  PHE   255     -17.112 -34.216 -18.110
ATOM   4141  CB  PHE   255     -15.612 -32.963 -18.834
ATOM   4142  HB2 PHE   255     -14.916 -33.751 -19.121
ATOM   4143  HB3 PHE   255     -15.051 -32.102 -18.469
ATOM   4144  CG  PHE   255     -16.382 -32.509 -20.043
ATOM   4145  CD1 PHE   255     -16.904 -33.434 -20.939
ATOM   4146  HD1 PHE   255     -17.022 -34.457 -20.613
ATOM   4147  CE1 PHE   255     -17.611 -33.014 -22.062
ATOM   4148  HE1 PHE   255     -17.653 -33.683 -22.908
ATOM   4149  CZ  PHE   255     -17.812 -31.661 -22.288
ATOM   4150  HZ  PHE   255     -18.680 -31.373 -22.863
ATOM   4151  CE2 PHE   255     -17.299 -30.735 -21.400
ATOM   4152  HE2 PHE   255     -17.208 -29.706 -21.717
ATOM   4153  CD2 PHE   255     -16.586 -31.160 -20.284
ATOM   4154  HD2 PHE   255     -16.340 -30.445 -19.513
ATOM   4155  C   PHE   255     -15.632 -33.990 -16.566
ATOM   4156  O   PHE   255     -15.173 -35.127 -16.650
ATOM   4157  N   ARG   256     -15.383 -33.190 -15.538
ATOM   4158  H   ARG   256     -15.313 -32.200 -15.725
ATOM   4159  CA  ARG   256     -14.660 -33.671 -14.366
ATOM   4160  HA  ARG   256     -14.979 -34.694 -14.168
ATOM   4161  CB  ARG   256     -13.135 -33.647 -14.591
ATOM   4162  HB2 ARG   256     -12.796 -32.638 -14.824
ATOM   4163  HB3 ARG   256     -12.923 -34.235 -15.484
ATOM   4164  CG  ARG   256     -12.301 -34.252 -13.451
ATOM   4165  HG2 ARG   256     -12.730 -35.199 -13.122
ATOM   4166  HG3 ARG   256     -12.333 -33.586 -12.588
ATOM   4167  CD  ARG   256     -10.841 -34.441 -13.891
ATOM   4168  HD2 ARG   256     -10.781 -35.104 -14.754
ATOM   4169  HD3 ARG   256     -10.496 -33.457 -14.207
ATOM   4170  NE  ARG   256      -9.932 -34.918 -12.842
ATOM   4171  HE  ARG   256      -9.382 -34.219 -12.364
ATOM   4172  CZ  ARG   256      -9.755 -36.203 -12.512
ATOM   4173  NH1 ARG   256     -10.444 -37.157 -13.120
ATOM   4174 HH11 ARG   256     -11.022 -36.933 -13.917
ATOM   4175 HH12 ARG   256     -10.513 -38.071 -12.695
ATOM   4176  NH2 ARG   256      -8.890 -36.539 -11.564
ATOM   4177 HH21 ARG   256      -8.753 -35.933 -10.767
ATOM   4178 HH22 ARG   256      -8.129 -37.156 -11.812
ATOM   4179  C   ARG   256     -15.058 -32.813 -13.178
ATOM   4180  O   ARG   256     -15.155 -31.592 -13.299
ATOM   4181  N   MET   257     -15.298 -33.466 -12.043
ATOM   4182  H   MET   257     -15.512 -34.451 -12.112
ATOM   4183  CA  MET   257     -15.730 -32.801 -10.816
ATOM   4184  HA  MET   257     -16.576 -32.159 -11.061
ATOM   4185  CB  MET   257     -16.166 -33.844  -9.787
ATOM   4186  HB2 MET   257     -16.565 -33.362  -8.895
ATOM   4187  HB3 MET   257     -16.947 -34.426 -10.276
ATOM   4188  CG  MET   257     -15.056 -34.836  -9.414
ATOM   4189  HG2 MET   257     -14.108 -34.318  -9.269
ATOM   4190  HG3 MET   257     -14.899 -35.521 -10.247
ATOM   4191  SD  MET   257     -15.436 -35.831  -7.945
ATOM   4192  CE  MET   257     -16.820 -36.811  -8.561
ATOM   4193  HE1 MET   257     -16.445 -37.737  -8.997
ATOM   4194  HE2 MET   257     -17.476 -37.076  -7.732
ATOM   4195  HE3 MET   257     -17.388 -36.260  -9.311
ATOM   4196  C   MET   257     -14.644 -31.932 -10.179
ATOM   4197  O   MET   257     -13.451 -32.241 -10.265
ATOM   4198  N   GLY   258     -15.074 -30.848  -9.541
ATOM   4199  H   GLY   258     -15.839 -30.335  -9.956
ATOM   4200  CA  GLY   258     -14.246 -30.121  -8.598
ATOM   4201  HA2 GLY   258     -13.834 -30.815  -7.866
ATOM   4202  HA3 GLY   258     -14.899 -29.451  -8.039
ATOM   4203  C   GLY   258     -13.130 -29.285  -9.180
ATOM   4204  O   GLY   258     -12.243 -28.850  -8.446
ATOM   4205  N   LEU   259     -13.173 -29.057 -10.491
ATOM   4206  H   LEU   259     -13.858 -29.533 -11.061
ATOM   4207  CA  LEU   259     -12.169 -28.237 -11.154
ATOM   4208  HA  LEU   259     -11.206 -28.739 -11.055
ATOM   4209  CB  LEU   259     -12.503 -28.074 -12.632
ATOM   4210  HB2 LEU   259     -11.755 -27.456 -13.129
ATOM   4211  HB3 LEU   259     -13.497 -27.629 -12.684
ATOM   4212  CG  LEU   259     -12.621 -29.433 -13.316
ATOM   4213  HG  LEU   259     -13.506 -29.936 -12.927
ATOM   4214  CD1 LEU   259     -12.777 -29.292 -14.834
ATOM   4215 HD11 LEU   259     -12.345 -30.151 -15.347
ATOM   4216 HD12 LEU   259     -13.830 -29.235 -15.109
ATOM   4217 HD13 LEU   259     -12.280 -28.392 -15.197
ATOM   4218  CD2 LEU   259     -11.394 -30.277 -12.963
ATOM   4219 HD21 LEU   259     -11.557 -31.322 -13.226
ATOM   4220 HD22 LEU   259     -11.190 -30.231 -11.893
ATOM   4221 HD23 LEU   259     -10.510 -29.925 -13.494
ATOM   4222  C   LEU   259     -12.053 -26.865 -10.505
ATOM   4223  O   LEU   259     -13.044 -26.132 -10.391
ATOM   4224  N   ILE   260     -10.853 -26.525 -10.089
ATOM   4225  H   ILE   260     -10.050 -26.967 -10.513
ATOM   4226  CA  ILE   260     -10.614 -25.357  -9.273
ATOM   4227  HA  ILE   260      -9.531 -25.269  -9.191
ATOM   4228  CB  ILE   260     -11.125 -24.075  -9.921
ATOM   4229  HB  ILE   260     -12.202 -24.145 -10.073
ATOM   4230  CG2 ILE   260     -10.823 -22.909  -9.066
ATOM   4231 HG21 ILE   260     -10.764 -23.206  -8.019
ATOM   4232 HG22 ILE   260      -9.865 -22.468  -9.341
ATOM   4233 HG23 ILE   260     -11.592 -22.142  -9.161
ATOM   4234  CG1 ILE   260     -10.446 -23.869 -11.255
ATOM   4235 HG12 ILE   260     -10.800 -24.599 -11.983
ATOM   4236 HG13 ILE   260      -9.380 -24.022 -11.085
ATOM   4237  CD1 ILE   260     -10.552 -22.546 -11.776
ATOM   4238 HD11 ILE   260     -11.242 -22.518 -12.619
ATOM   4239 HD12 ILE   260     -10.928 -21.862 -11.015
ATOM   4240 HD13 ILE   260      -9.584 -22.179 -12.116
ATOM   4241  C   ILE   260     -11.128 -25.531  -7.847
ATOM   4242  O   ILE   260     -12.292 -25.556  -7.591
ATOM   4243  N   GLN   261     -10.202 -25.642  -6.922
ATOM   4244  H   GLN   261      -9.310 -25.199  -7.090
ATOM   4245  CA  GLN   261     -10.484 -26.032  -5.556
ATOM   4246  HA  GLN   261     -11.428 -26.575  -5.590
ATOM   4247  CB  GLN   261      -9.417 -27.000  -5.095
ATOM   4248  HB2 GLN   261      -9.326 -26.983  -4.009
ATOM   4249  HB3 GLN   261      -8.456 -26.640  -5.462
ATOM   4250  CG  GLN   261      -9.600 -28.380  -5.579
ATOM   4251  HG2 GLN   261      -9.679 -28.399  -6.666
ATOM   4252  HG3 GLN   261     -10.548 -28.765  -5.203
ATOM   4253  CD  GLN   261      -8.523 -29.317  -5.143
ATOM   4254  OE1 GLN   261      -7.367 -29.063  -5.327
ATOM   4255  NE2 GLN   261      -8.905 -30.421  -4.596
ATOM   4256 HE21 GLN   261      -9.601 -30.404  -3.864
ATOM   4257 HE22 GLN   261      -8.595 -31.303  -4.977
ATOM   4258  C   GLN   261     -10.677 -24.930  -4.518
ATOM   4259  O   GLN   261     -11.167 -25.202  -3.487
ATOM   4260  N   THR   262     -10.322 -23.697  -4.807
ATOM   4261  H   THR   262     -10.012 -23.470  -5.741
ATOM   4262  CA  THR   262     -10.453 -22.615  -3.838
ATOM   4263  HA  THR   262     -11.203 -22.925  -3.111
ATOM   4264  CB  THR   262      -9.126 -22.336  -3.087
ATOM   4265  HB  THR   262      -9.363 -21.778  -2.181
ATOM   4266  CG2 THR   262      -8.461 -23.588  -2.682
ATOM   4267 HG21 THR   262      -7.678 -23.389  -1.950
ATOM   4268 HG22 THR   262      -7.997 -24.073  -3.541
ATOM   4269 HG23 THR   262      -9.173 -24.285  -2.240
ATOM   4270  OG1 THR   262      -8.225 -21.597  -3.900
ATOM   4271  HG1 THR   262      -8.637 -21.437  -4.735
ATOM   4272  C   THR   262     -10.954 -21.337  -4.485
ATOM   4273  O   THR   262     -10.867 -21.202  -5.670
ATOM   4274  N   ALA   263     -11.484 -20.406  -3.702
ATOM   4275  H   ALA   263     -11.466 -20.527  -2.699
ATOM   4276  CA  ALA   263     -11.904 -19.112  -4.236
ATOM   4277  HA  ALA   263     -12.587 -19.301  -5.064
ATOM   4278  CB  ALA   263     -12.628 -18.300  -3.172
ATOM   4279  HB1 ALA   263     -12.790 -17.277  -3.512
ATOM   4280  HB2 ALA   263     -12.040 -18.257  -2.255
ATOM   4281  HB3 ALA   263     -13.598 -18.739  -2.936
ATOM   4282  C   ALA   263     -10.711 -18.330  -4.788
ATOM   4283  O   ALA   263     -10.821 -17.650  -5.807
ATOM   4284  N   ASP   264      -9.568 -18.429  -4.119
ATOM   4285  H   ASP   264      -9.430 -19.209  -3.492
ATOM   4286  CA  ASP   264      -8.390 -17.700  -4.566
ATOM   4287  HA  ASP   264      -8.641 -16.642  -4.644
ATOM   4288  CB  ASP   264      -7.268 -17.746  -3.532
ATOM   4289  HB2 ASP   264      -6.735 -18.695  -3.586
ATOM   4290  HB3 ASP   264      -7.693 -17.684  -2.530
ATOM   4291  CG  ASP   264      -6.283 -16.600  -3.705
ATOM   4292  OD1 ASP   264      -6.739 -15.446  -3.866
ATOM   4293  OD2 ASP   264      -5.055 -16.848  -3.687
ATOM   4294  C   ASP   264      -7.888 -18.189  -5.928
ATOM   4295  O   ASP   264      -7.424 -17.387  -6.735
ATOM   4296  N   GLN   265      -7.986 -19.497  -6.174
ATOM   4297  H   GLN   265      -8.152 -20.134  -5.408
ATOM   4298  CA  GLN   265      -7.620 -20.065  -7.476
ATOM   4299  HA  GLN   265      -6.604 -19.745  -7.708
ATOM   4300  CB  GLN   265      -7.676 -21.598  -7.459
ATOM   4301  HB2 GLN   265      -7.852 -21.988  -8.461
ATOM   4302  HB3 GLN   265      -8.510 -21.869  -6.812
ATOM   4303  CG  GLN   265      -6.466 -22.256  -6.834
ATOM   4304  HG2 GLN   265      -6.265 -21.833  -5.850
ATOM   4305  HG3 GLN   265      -5.587 -22.043  -7.443
ATOM   4306  CD  GLN   265      -6.601 -23.769  -6.717
ATOM   4307  OE1 GLN   265      -7.685 -24.331  -6.926
ATOM   4308  NE2 GLN   265      -5.495 -24.437  -6.376
ATOM   4309 HE21 GLN   265      -4.718 -24.483  -7.020
ATOM   4310 HE22 GLN   265      -5.435 -24.889  -5.475
ATOM   4311  C   GLN   265      -8.540 -19.532  -8.561
ATOM   4312  O   GLN   265      -8.113 -19.327  -9.691
ATOM   4313  N   LEU   266      -9.808 -19.314  -8.214
ATOM   4314  H   LEU   266     -10.079 -19.389  -7.244
ATOM   4315  CA  LEU   266     -10.760 -18.730  -9.152
ATOM   4316  HA  LEU   266     -10.733 -19.297 -10.083
ATOM   4317  CB  LEU   266     -12.178 -18.718  -8.583
ATOM   4318  HB2 LEU   266     -12.197 -18.231  -7.608
ATOM   4319  HB3 LEU   266     -12.473 -19.749  -8.389
ATOM   4320  CG  LEU   266     -13.216 -18.095  -9.519
ATOM   4321  HG  LEU   266     -12.883 -17.085  -9.757
ATOM   4322  CD1 LEU   266     -13.305 -18.876 -10.828
ATOM   4323 HD11 LEU   266     -14.242 -19.430 -10.884
ATOM   4324 HD12 LEU   266     -13.268 -18.200 -11.682
ATOM   4325 HD13 LEU   266     -12.482 -19.585 -10.919
ATOM   4326  CD2 LEU   266     -14.582 -17.989  -8.859
ATOM   4327 HD21 LEU   266     -15.036 -17.020  -9.066
ATOM   4328 HD22 LEU   266     -14.496 -18.093  -7.777
ATOM   4329 HD23 LEU   266     -15.255 -18.766  -9.223
ATOM   4330  C   LEU   266     -10.332 -17.310  -9.430
ATOM   4331  O   LEU   266     -10.272 -16.876 -10.582
ATOM   4332  N   ARN   267     -10.031 -16.589  -8.360
ATOM   4333  H   ARN   267     -10.254 -16.940  -7.440
ATOM   4334  CA  ARN   267      -9.586 -15.216  -8.484
ATOM   4335  HA  ARN   267     -10.378 -14.640  -8.963
ATOM   4336  CB  ARN   267      -9.278 -14.620  -7.115
ATOM   4337  HB2 ARN   267      -8.488 -15.184  -6.619
ATOM   4338  HB3 ARN   267     -10.157 -14.743  -6.482
ATOM   4339  CG  ARN   267      -8.933 -13.151  -7.164
ATOM   4340  HG2 ARN   267      -9.722 -12.587  -7.662
ATOM   4341  HG3 ARN   267      -8.037 -13.015  -7.770
ATOM   4342  CD  ARN   267      -8.679 -12.601  -5.772
ATOM   4343  HD2 ARN   267      -7.761 -13.016  -5.357
ATOM   4344  HD3 ARN   267      -9.490 -12.893  -5.104
ATOM   4345  NE  ARN   267      -8.590 -11.145  -5.789
ATOM   4346  HE  ARN   267      -9.152 -10.765  -5.041
ATOM   4347  CZ  ARN   267      -7.462 -10.468  -5.971
ATOM   4348  NH1 ARN   267      -6.315 -11.113  -6.146
ATOM   4349 HH11 ARN   267      -6.253 -11.951  -5.585
ATOM   4350  NH2 ARN   267      -7.482  -9.144  -5.976
ATOM   4351 HH21 ARN   267      -7.524  -8.755  -5.045
ATOM   4352 HH22 ARN   267      -6.663  -8.747  -6.414
ATOM   4353  C   ARN   267      -8.356 -15.167  -9.373
ATOM   4354  O   ARN   267      -8.265 -14.324 -10.269
ATOM   4355  N   PHE   268      -7.414 -16.079  -9.139
ATOM   4356  H   PHE   268      -7.413 -16.587  -8.266
ATOM   4357  CA  PHE   268      -6.195 -16.072  -9.939
ATOM   4358  HA  PHE   268      -5.732 -15.093  -9.817
ATOM   4359  CB  PHE   268      -5.194 -17.144  -9.507
ATOM   4360  HB2 PHE   268      -5.627 -18.139  -9.610
ATOM   4361  HB3 PHE   268      -4.974 -16.926  -8.462
ATOM   4362  CG  PHE   268      -3.904 -17.078 -10.273
ATOM   4363  CD1 PHE   268      -2.870 -16.252  -9.848
ATOM   4364  HD1 PHE   268      -2.834 -16.018  -8.794
ATOM   4365  CE1 PHE   268      -1.681 -16.165 -10.573
ATOM   4366  HE1 PHE   268      -1.027 -15.322 -10.403
ATOM   4367  CZ  PHE   268      -1.532 -16.894 -11.729
ATOM   4368  HZ  PHE   268      -0.826 -16.532 -12.461
ATOM   4369  CE2 PHE   268      -2.564 -17.706 -12.169
ATOM   4370  HE2 PHE   268      -2.525 -18.116 -13.167
ATOM   4371  CD2 PHE   268      -3.742 -17.792 -11.446
ATOM   4372  HD2 PHE   268      -4.611 -18.227 -11.917
ATOM   4373  C   PHE   268      -6.515 -16.245 -11.420
ATOM   4374  O   PHE   268      -5.911 -15.588 -12.274
ATOM   4375  N   SER   269      -7.460 -17.134 -11.716
ATOM   4376  H   SER   269      -7.976 -17.584 -10.974
ATOM   4377  CA  SER   269      -7.841 -17.416 -13.096
ATOM   4378  HA  SER   269      -6.987 -17.845 -13.621
ATOM   4379  CB  SER   269      -8.972 -18.439 -13.132
ATOM   4380  HB2 SER   269      -9.267 -18.651 -14.160
ATOM   4381  HB3 SER   269      -9.850 -18.051 -12.616
ATOM   4382  OG  SER   269      -8.558 -19.639 -12.503
ATOM   4383  HG  SER   269      -7.810 -19.449 -11.958
ATOM   4384  C   SER   269      -8.246 -16.148 -13.828
ATOM   4385  O   SER   269      -7.779 -15.890 -14.933
ATOM   4386  N   TYR   270      -9.116 -15.360 -13.204
ATOM   4387  H   TYR   270      -9.312 -15.543 -12.230
ATOM   4388  CA  TYR   270      -9.459 -14.038 -13.713
ATOM   4389  HA  TYR   270     -10.008 -14.161 -14.647
ATOM   4390  CB  TYR   270     -10.321 -13.284 -12.707
ATOM   4391  HB2 TYR   270      -9.992 -13.487 -11.688
ATOM   4392  HB3 TYR   270     -10.173 -12.214 -12.855
ATOM   4393  CG  TYR   270     -11.801 -13.553 -12.822
ATOM   4394  CD1 TYR   270     -12.360 -14.716 -12.305
ATOM   4395  HD1 TYR   270     -11.710 -15.566 -12.159
ATOM   4396  CE1 TYR   270     -13.714 -14.958 -12.402
ATOM   4397  HE1 TYR   270     -14.094 -15.947 -12.193
ATOM   4398  CZ  TYR   270     -14.535 -14.026 -13.010
ATOM   4399  OH  TYR   270     -15.886 -14.260 -13.105
ATOM   4400  HH  TYR   270     -16.398 -13.708 -12.534
ATOM   4401  CE2 TYR   270     -14.008 -12.861 -13.527
ATOM   4402  HE2 TYR   270     -14.667 -12.069 -13.853
ATOM   4403  CD2 TYR   270     -12.648 -12.630 -13.427
ATOM   4404  HD2 TYR   270     -12.211 -11.895 -14.087
ATOM   4405  C   TYR   270      -8.209 -13.225 -13.997
ATOM   4406  O   TYR   270      -8.056 -12.686 -15.089
ATOM   4407  N   LEU   271      -7.317 -13.130 -13.016
ATOM   4408  H   LEU   271      -7.292 -13.867 -12.326
ATOM   4409  CA  LEU   271      -6.077 -12.383 -13.207
ATOM   4410  HA  LEU   271      -6.342 -11.339 -13.374
ATOM   4411  CB  LEU   271      -5.167 -12.476 -11.977
ATOM   4412  HB2 LEU   271      -4.129 -12.292 -12.253
ATOM   4413  HB3 LEU   271      -5.175 -13.515 -11.649
ATOM   4414  CG  LEU   271      -5.566 -11.617 -10.774
ATOM   4415  HG  LEU   271      -6.554 -11.939 -10.447
ATOM   4416  CD1 LEU   271      -4.599 -11.815  -9.607
ATOM   4417 HD11 LEU   271      -4.155 -10.865  -9.308
ATOM   4418 HD12 LEU   271      -5.120 -12.226  -8.742
ATOM   4419 HD13 LEU   271      -3.832 -12.505  -9.958
ATOM   4420  CD2 LEU   271      -5.659 -10.143 -11.161
ATOM   4421 HD21 LEU   271      -6.565  -9.695 -10.754
ATOM   4422 HD22 LEU   271      -5.373  -9.784 -12.150
ATOM   4423 HD23 LEU   271      -6.420 -10.513 -11.848
ATOM   4424  C   LEU   271      -5.322 -12.869 -14.432
ATOM   4425  O   LEU   271      -4.895 -12.071 -15.263
ATOM   4426  N   ALA   272      -5.155 -14.182 -14.541
ATOM   4427  H   ALA   272      -5.879 -14.779 -14.166
ATOM   4428  CA  ALA   272      -4.348 -14.750 -15.609
ATOM   4429  HA  ALA   272      -3.378 -14.254 -15.586
ATOM   4430  CB  ALA   272      -4.141 -16.252 -15.392
ATOM   4431  HB1 ALA   272      -4.216 -16.502 -14.334
ATOM   4432  HB2 ALA   272      -3.153 -16.558 -15.736
ATOM   4433  HB3 ALA   272      -4.887 -16.834 -15.934
ATOM   4434  C   ALA   272      -4.975 -14.471 -16.974
ATOM   4435  O   ALA   272      -4.267 -14.136 -17.933
ATOM   4436  N   VAL   273      -6.298 -14.613 -17.065
ATOM   4437  H   VAL   273      -6.843 -14.537 -16.218
ATOM   4438  CA  VAL   273      -7.003 -14.354 -18.318
ATOM   4439  HA  VAL   273      -6.476 -14.893 -19.105
ATOM   4440  CB  VAL   273      -8.460 -14.852 -18.269
ATOM   4441  HB  VAL   273      -8.987 -14.307 -17.486
ATOM   4442  CG1 VAL   273      -9.159 -14.592 -19.595
ATOM   4443 HG11 VAL   273      -8.986 -15.414 -20.290
ATOM   4444 HG12 VAL   273      -8.784 -13.679 -20.057
ATOM   4445 HG13 VAL   273     -10.222 -14.524 -19.366
ATOM   4446  CG2 VAL   273      -8.493 -16.334 -17.933
ATOM   4447 HG21 VAL   273      -7.632 -16.609 -17.324
ATOM   4448 HG22 VAL   273      -8.467 -16.937 -18.841
ATOM   4449 HG23 VAL   273      -9.424 -16.499 -17.391
ATOM   4450  C   VAL   273      -6.965 -12.867 -18.678
ATOM   4451  O   VAL   273      -6.749 -12.505 -19.837
ATOM   4452  N   ILE   274      -7.149 -12.007 -17.680
ATOM   4453  H   ILE   274      -6.935 -12.322 -16.744
ATOM   4454  CA  ILE   274      -7.113 -10.570 -17.912
ATOM   4455  HA  ILE   274      -7.822 -10.351 -18.710
ATOM   4456  CB  ILE   274      -7.518  -9.773 -16.656
ATOM   4457  HB  ILE   274      -6.958 -10.160 -15.805
ATOM   4458  CG2 ILE   274      -7.170  -8.294 -16.833
ATOM   4459 HG21 ILE   274      -7.670  -7.883 -17.710
ATOM   4460 HG22 ILE   274      -6.097  -8.166 -16.972
ATOM   4461 HG23 ILE   274      -7.526  -7.813 -15.922
ATOM   4462  CG1 ILE   274      -9.015  -9.951 -16.373
ATOM   4463 HG12 ILE   274      -9.335 -10.964 -16.615
ATOM   4464 HG13 ILE   274      -9.568  -9.308 -17.058
ATOM   4465  CD1 ILE   274      -9.422  -9.582 -14.946
ATOM   4466 HD11 ILE   274      -9.688 -10.474 -14.379
ATOM   4467 HD12 ILE   274      -8.600  -9.089 -14.427
ATOM   4468 HD13 ILE   274     -10.280  -8.909 -14.944
ATOM   4469  C   ILE   274      -5.733 -10.123 -18.389
ATOM   4470  O   ILE   274      -5.617  -9.351 -19.345
ATOM   4471  N   GLH   275      -4.683 -10.618 -17.741
ATOM   4472  H   GLH   275      -4.808 -11.019 -16.823
ATOM   4473  CA  GLH   275      -3.338 -10.244 -18.150
ATOM   4474  HA  GLH   275      -3.307  -9.158 -18.234
ATOM   4475  CB  GLH   275      -2.295 -10.693 -17.124
ATOM   4476  HB2 GLH   275      -2.495 -10.246 -16.150
ATOM   4477  HB3 GLH   275      -2.407 -11.767 -16.972
ATOM   4478  CG  GLH   275      -0.860 -10.423 -17.555
ATOM   4479  HG2 GLH   275      -0.157 -10.915 -16.882
ATOM   4480  HG3 GLH   275      -0.800 -10.836 -18.562
ATOM   4481  CD  GLH   275      -0.532  -8.935 -17.634
ATOM   4482  OE1 GLH   275      -1.298  -8.114 -17.077
ATOM   4483  OE2 GLH   275       0.501  -8.590 -18.246
ATOM   4484  HE1 GLH   275      -1.742  -7.548 -17.690
ATOM   4485  C   GLH   275      -3.027 -10.826 -19.524
ATOM   4486  O   GLH   275      -2.448 -10.153 -20.379
ATOM   4487  N   GLY   276      -3.434 -12.074 -19.735
ATOM   4488  H   GLY   276      -3.912 -12.578 -19.001
ATOM   4489  CA  GLY   276      -3.169 -12.761 -20.987
ATOM   4490  HA2 GLY   276      -2.094 -12.790 -21.164
ATOM   4491  HA3 GLY   276      -3.511 -13.793 -20.903
ATOM   4492  C   GLY   276      -3.859 -12.110 -22.169
ATOM   4493  O   GLY   276      -3.387 -12.213 -23.306
ATOM   4494  N   ALA   277      -4.979 -11.439 -21.904
ATOM   4495  H   ALA   277      -5.464 -11.635 -21.040
ATOM   4496  CA  ALA   277      -5.738 -10.775 -22.963
ATOM   4497  HA  ALA   277      -5.968 -11.531 -23.714
ATOM   4498  CB  ALA   277      -7.052 -10.218 -22.420
ATOM   4499  HB1 ALA   277      -7.284  -9.257 -22.880
ATOM   4500  HB2 ALA   277      -6.989 -10.065 -21.343
ATOM   4501  HB3 ALA   277      -7.878 -10.900 -22.619
ATOM   4502  C   ALA   277      -4.936  -9.675 -23.665
ATOM   4503  O   ALA   277      -5.208  -9.342 -24.820
ATOM   4504  N   LYN   278      -3.953  -9.109 -22.970
ATOM   4505  H   LYN   278      -4.020  -9.106 -21.962
ATOM   4506  CA  LYN   278      -3.076  -8.110 -23.585
ATOM   4507  HA  LYN   278      -3.695  -7.282 -23.931
ATOM   4508  CB  LYN   278      -2.056  -7.594 -22.579
ATOM   4509  HB2 LYN   278      -1.367  -8.388 -22.290
ATOM   4510  HB3 LYN   278      -1.507  -6.813 -23.105
ATOM   4511  CG  LYN   278      -2.662  -6.945 -21.359
ATOM   4512  HG2 LYN   278      -3.323  -6.127 -21.646
ATOM   4513  HG3 LYN   278      -3.154  -7.740 -20.799
ATOM   4514  CD  LYN   278      -1.558  -6.445 -20.449
ATOM   4515  HD2 LYN   278      -0.967  -5.678 -20.949
ATOM   4516  HD3 LYN   278      -0.869  -7.266 -20.249
ATOM   4517  CE  LYN   278      -2.098  -5.931 -19.134
ATOM   4518  HE2 LYN   278      -2.717  -5.048 -19.291
ATOM   4519  HE3 LYN   278      -2.718  -6.687 -18.652
ATOM   4520  NZ  LYN   278      -0.962  -5.586 -18.243
ATOM   4521  HZ1 LYN   278      -0.091  -5.775 -18.718
ATOM   4522  HZ2 LYN   278      -0.974  -4.594 -18.053
ATOM   4523  C   LYN   278      -2.343  -8.696 -24.792
ATOM   4524  O   LYN   278      -2.216  -8.045 -25.837
ATOM   4525  N   PHE   279      -1.856  -9.923 -24.635
ATOM   4526  H   PHE   279      -1.821 -10.328 -23.710
ATOM   4527  CA  PHE   279      -1.188 -10.629 -25.717
ATOM   4528  HA  PHE   279      -0.430  -9.965 -26.131
ATOM   4529  CB  PHE   279      -0.515 -11.898 -25.200
ATOM   4530  HB2 PHE   279      -1.243 -12.551 -24.718
ATOM   4531  HB3 PHE   279       0.206 -11.629 -24.428
ATOM   4532  CG  PHE   279       0.215 -12.662 -26.260
ATOM   4533  CD1 PHE   279       1.500 -12.303 -26.629
ATOM   4534  HD1 PHE   279       1.960 -11.435 -26.179
ATOM   4535  CE1 PHE   279       2.182 -13.005 -27.612
ATOM   4536  HE1 PHE   279       3.233 -12.816 -27.771
ATOM   4537  CZ  PHE   279       1.577 -14.074 -28.242
ATOM   4538  HZ  PHE   279       2.217 -14.833 -28.667
ATOM   4539  CE2 PHE   279       0.289 -14.439 -27.890
ATOM   4540  HE2 PHE   279      -0.107 -15.383 -28.233
ATOM   4541  CD2 PHE   279      -0.385 -13.734 -26.900
ATOM   4542  HD2 PHE   279      -1.436 -13.923 -26.741
ATOM   4543  C   PHE   279      -2.168 -10.979 -26.838
ATOM   4544  O   PHE   279      -1.885 -10.747 -28.015
ATOM   4545  N   ILE   280      -3.321 -11.529 -26.465
ATOM   4546  H   ILE   280      -3.564 -11.564 -25.485
ATOM   4547  CA  ILE   280      -4.327 -11.933 -27.443
ATOM   4548  HA  ILE   280      -3.837 -12.607 -28.145
ATOM   4549  CB  ILE   280      -5.510 -12.692 -26.782
ATOM   4550  HB  ILE   280      -6.004 -12.010 -26.089
ATOM   4551  CG2 ILE   280      -6.531 -13.124 -27.829
ATOM   4552 HG21 ILE   280      -6.628 -14.210 -27.848
ATOM   4553 HG22 ILE   280      -7.513 -12.705 -27.607
ATOM   4554 HG23 ILE   280      -6.195 -12.787 -28.810
ATOM   4555  CG1 ILE   280      -5.005 -13.901 -25.982
ATOM   4556 HG12 ILE   280      -5.841 -14.498 -25.618
ATOM   4557 HG13 ILE   280      -4.433 -13.506 -25.143
ATOM   4558  CD1 ILE   280      -4.016 -14.767 -26.725
ATOM   4559 HD11 ILE   280      -4.051 -14.562 -27.795
ATOM   4560 HD12 ILE   280      -3.000 -14.571 -26.383
ATOM   4561 HD13 ILE   280      -4.267 -15.815 -26.564
ATOM   4562  C   ILE   280      -4.856 -10.744 -28.255
ATOM   4563  O   ILE   280      -5.122 -10.868 -29.446
ATOM   4564  N   MET   281      -4.982  -9.585 -27.620
ATOM   4565  H   MET   281      -4.443  -9.434 -26.780
ATOM   4566  CA  MET   281      -5.490  -8.404 -28.315
ATOM   4567  HA  MET   281      -6.171  -8.774 -29.082
ATOM   4568  CB  MET   281      -6.300  -7.514 -27.363
ATOM   4569  HB2 MET   281      -6.581  -6.582 -27.853
ATOM   4570  HB3 MET   281      -5.654  -7.219 -26.536
ATOM   4571  CG  MET   281      -7.529  -8.209 -26.784
ATOM   4572  HG2 MET   281      -7.236  -8.981 -26.073
ATOM   4573  HG3 MET   281      -8.110  -7.483 -26.215
ATOM   4574  SD  MET   281      -8.625  -8.926 -28.041
ATOM   4575  CE  MET   281      -9.329  -7.434 -28.752
ATOM   4576  HE1 MET   281      -9.006  -7.336 -29.788
ATOM   4577  HE2 MET   281      -8.963  -6.564 -28.207
ATOM   4578  HE3 MET   281     -10.418  -7.456 -28.712
ATOM   4579  C   MET   281      -4.421  -7.588 -29.053
ATOM   4580  O   MET   281      -4.647  -6.428 -29.389
ATOM   4581  N   GLY   282      -3.259  -8.189 -29.299
ATOM   4582  H   GLY   282      -3.097  -9.127 -28.962
ATOM   4583  CA  GLY   282      -2.291  -7.604 -30.214
ATOM   4584  HA2 GLY   282      -2.061  -8.318 -31.005
ATOM   4585  HA3 GLY   282      -2.801  -6.782 -30.716
ATOM   4586  C   GLY   282      -0.995  -7.030 -29.659
ATOM   4587  O   GLY   282      -0.179  -6.502 -30.416
ATOM   4588  N   ASH   283      -0.799  -7.118 -28.349
ATOM   4589  H   ASH   283      -1.615  -7.108 -27.754
ATOM   4590  CA  ASH   283       0.443  -6.645 -27.742
ATOM   4591  HA  ASH   283       0.887  -5.910 -28.413
ATOM   4592  CB  ASH   283       0.161  -5.988 -26.390
ATOM   4593  HB2 ASH   283      -0.624  -5.238 -26.483
ATOM   4594  HB3 ASH   283      -0.192  -6.788 -25.739
ATOM   4595  CG  ASH   283       1.398  -5.353 -25.774
ATOM   4596  OD1 ASH   283       2.445  -5.266 -26.454
ATOM   4597  OD2 ASH   283       1.314  -4.943 -24.595
ATOM   4598  HD1 ASH   283       2.958  -4.500 -26.246
ATOM   4599  C   ASH   283       1.432  -7.800 -27.585
ATOM   4600  O   ASH   283       1.593  -8.356 -26.494
ATOM   4601  N   SER   284       2.087  -8.151 -28.690
ATOM   4602  H   SER   284       2.024  -7.557 -29.504
ATOM   4603  CA  SER   284       3.031  -9.265 -28.738
ATOM   4604  HA  SER   284       2.489 -10.198 -28.583
ATOM   4605  CB  SER   284       3.604  -9.401 -30.154
ATOM   4606  HB2 SER   284       3.898  -8.428 -30.546
ATOM   4607  HB3 SER   284       4.501 -10.020 -30.134
ATOM   4608  OG  SER   284       2.661  -9.996 -31.026
ATOM   4609  HG  SER   284       2.244  -9.313 -31.528
ATOM   4610  C   SER   284       4.175  -9.155 -27.720
ATOM   4611  O   SER   284       4.668 -10.168 -27.217
ATOM   4612  N   SER   285       4.591  -7.925 -27.424
ATOM   4613  H   SER   285       4.360  -7.182 -28.068
ATOM   4614  CA  SER   285       5.712  -7.687 -26.517
ATOM   4615  HA  SER   285       6.573  -8.253 -26.871
ATOM   4616  CB  SER   285       6.177  -6.227 -26.611
ATOM   4617  HB2 SER   285       7.204  -6.125 -26.259
ATOM   4618  HB3 SER   285       6.169  -5.904 -27.652
ATOM   4619  OG  SER   285       5.330  -5.363 -25.864
ATOM   4620  HG  SER   285       4.582  -5.146 -26.399
ATOM   4621  C   SER   285       5.435  -8.066 -25.050
ATOM   4622  O   SER   285       6.366  -8.199 -24.253
ATOM   4623  N   VAL   286       4.169  -8.240 -24.686
ATOM   4624  H   VAL   286       3.428  -7.881 -25.271
ATOM   4625  CA  VAL   286       3.858  -8.556 -23.295
ATOM   4626  HA  VAL   286       4.395  -7.835 -22.679
ATOM   4627  CB  VAL   286       2.363  -8.441 -22.977
ATOM   4628  HB  VAL   286       1.962  -7.567 -23.491
ATOM   4629  CG1 VAL   286       1.613  -9.680 -23.459
ATOM   4630 HG11 VAL   286       1.424  -9.623 -24.531
ATOM   4631 HG12 VAL   286       0.650  -9.767 -22.956
ATOM   4632 HG13 VAL   286       2.185 -10.587 -23.261
ATOM   4633  CG2 VAL   286       2.176  -8.255 -21.481
ATOM   4634 HG21 VAL   286       2.050  -9.218 -20.987
ATOM   4635 HG22 VAL   286       3.046  -7.766 -21.042
ATOM   4636 HG23 VAL   286       1.292  -7.629 -21.359
ATOM   4637  C   VAL   286       4.367  -9.944 -22.904
ATOM   4638  O   VAL   286       4.630 -10.213 -21.725
ATOM   4639  N   GLN   287       4.518 -10.813 -23.900
ATOM   4640  H   GLN   287       4.614 -10.435 -24.832
ATOM   4641  CA  GLN   287       5.071 -12.143 -23.679
ATOM   4642  HA  GLN   287       4.458 -12.632 -22.922
ATOM   4643  CB  GLN   287       5.021 -12.969 -24.965
ATOM   4644  HB2 GLN   287       4.047 -12.875 -25.444
ATOM   4645  HB3 GLN   287       5.811 -12.596 -25.617
ATOM   4646  CG  GLN   287       5.371 -14.427 -24.744
ATOM   4647  HG2 GLN   287       4.707 -14.875 -24.005
ATOM   4648  HG3 GLN   287       6.378 -14.497 -24.332
ATOM   4649  CD  GLN   287       5.330 -15.242 -26.015
ATOM   4650  OE1 GLN   287       5.249 -14.697 -27.116
ATOM   4651  NE2 GLN   287       5.392 -16.557 -25.870
ATOM   4652 HE21 GLN   287       5.658 -16.952 -24.979
ATOM   4653 HE22 GLN   287       5.507 -17.121 -26.700
ATOM   4654  C   GLN   287       6.505 -12.078 -23.143
ATOM   4655  O   GLN   287       6.870 -12.820 -22.230
ATOM   4656  N   ASH   288       7.309 -11.184 -23.710
ATOM   4657  H   ASH   288       7.127 -10.936 -24.672
ATOM   4658  CA  ASH   288       8.663 -10.959 -23.220
ATOM   4659  HA  ASH   288       9.222 -11.895 -23.223
ATOM   4660  CB  ASH   288       9.431 -10.040 -24.169
ATOM   4661  HB2 ASH   288       8.860  -9.135 -24.378
ATOM   4662  HB3 ASH   288      10.360  -9.785 -23.658
ATOM   4663  CG  ASH   288       9.791 -10.723 -25.470
ATOM   4664  OD1 ASH   288      10.055 -11.948 -25.435
ATOM   4665  OD2 ASH   288       9.803 -10.041 -26.521
ATOM   4666  HD1 ASH   288      10.901 -12.133 -25.057
ATOM   4667  C   ASH   288       8.684 -10.376 -21.807
ATOM   4668  O   ASH   288       9.575 -10.683 -21.016
ATOM   4669  N   GLN   289       7.710  -9.527 -21.493
ATOM   4670  H   GLN   289       6.918  -9.421 -22.111
ATOM   4671  CA  GLN   289       7.620  -8.968 -20.150
ATOM   4672  HA  GLN   289       8.580  -8.510 -19.912
ATOM   4673  CB  GLN   289       6.525  -7.909 -20.065
ATOM   4674  HB2 GLN   289       6.320  -7.648 -19.027
ATOM   4675  HB3 GLN   289       5.656  -8.379 -20.526
ATOM   4676  CG  GLN   289       6.801  -6.666 -20.889
ATOM   4677  HG2 GLN   289       7.598  -6.075 -20.438
ATOM   4678  HG3 GLN   289       7.100  -7.038 -21.869
ATOM   4679  CD  GLN   289       5.563  -5.800 -21.060
ATOM   4680  OE1 GLN   289       4.805  -5.579 -20.109
ATOM   4681  NE2 GLN   289       5.349  -5.307 -22.279
ATOM   4682 HE21 GLN   289       4.413  -5.054 -22.561
ATOM   4683 HE22 GLN   289       6.083  -5.357 -22.971
ATOM   4684  C   GLN   289       7.368 -10.079 -19.140
ATOM   4685  O   GLN   289       7.928 -10.068 -18.049
ATOM   4686  N   TRP   290       6.533 -11.043 -19.513
ATOM   4687  H   TRP   290       6.282 -11.128 -20.488
ATOM   4688  CA  TRP   290       6.246 -12.172 -18.635
ATOM   4689  HA  TRP   290       5.911 -11.778 -17.675
ATOM   4690  CB  TRP   290       5.161 -13.074 -19.220
ATOM   4691  HB2 TRP   290       5.494 -13.522 -20.156
ATOM   4692  HB3 TRP   290       5.004 -13.904 -18.531
ATOM   4693  CG  TRP   290       3.832 -12.417 -19.424
ATOM   4694  CD1 TRP   290       3.320 -11.352 -18.736
ATOM   4695  HD1 TRP   290       3.592 -11.196 -17.702
ATOM   4696  NE1 TRP   290       2.060 -11.048 -19.204
ATOM   4697  HE1 TRP   290       1.728 -10.095 -19.177
ATOM   4698  CE2 TRP   290       1.734 -11.928 -20.205
ATOM   4699  CZ2 TRP   290       0.574 -12.020 -20.984
ATOM   4700  HZ2 TRP   290      -0.064 -11.155 -21.086
ATOM   4701  CH2 TRP   290       0.519 -13.016 -21.925
ATOM   4702  HH2 TRP   290      -0.292 -13.016 -22.639
ATOM   4703  CZ3 TRP   290       1.586 -13.911 -22.108
ATOM   4704  HZ3 TRP   290       1.556 -14.607 -22.934
ATOM   4705  CE3 TRP   290       2.743 -13.818 -21.336
ATOM   4706  HE3 TRP   290       3.326 -14.714 -21.181
ATOM   4707  CD2 TRP   290       2.825 -12.809 -20.365
ATOM   4708  C   TRP   290       7.494 -13.001 -18.396
ATOM   4709  O   TRP   290       7.765 -13.414 -17.275
ATOM   4710  N   LYN   291       8.244 -13.256 -19.461
ATOM   4711  H   LYN   291       7.906 -13.015 -20.382
ATOM   4712  CA  LYN   291       9.467 -14.033 -19.357
ATOM   4713  HA  LYN   291       9.209 -15.017 -18.966
ATOM   4714  CB  LYN   291      10.119 -14.190 -20.732
ATOM   4715  HB2 LYN   291       9.380 -14.478 -21.479
ATOM   4716  HB3 LYN   291      10.467 -13.207 -21.051
ATOM   4717  CG  LYN   291      11.313 -15.139 -20.758
ATOM   4718  HG2 LYN   291      11.975 -14.947 -19.914
ATOM   4719  HG3 LYN   291      10.956 -16.161 -20.631
ATOM   4720  CD  LYN   291      12.077 -15.041 -22.073
ATOM   4721  HD2 LYN   291      12.315 -14.003 -22.303
ATOM   4722  HD3 LYN   291      11.435 -15.388 -22.883
ATOM   4723  CE  LYN   291      13.342 -15.889 -22.045
ATOM   4724  HE2 LYN   291      13.094 -16.950 -22.045
ATOM   4725  HE3 LYN   291      13.884 -15.699 -21.119
ATOM   4726  NZ  LYN   291      14.259 -15.591 -23.191
ATOM   4727  HZ1 LYN   291      14.130 -14.633 -23.485
ATOM   4728  HZ2 LYN   291      14.010 -16.168 -23.982
ATOM   4729  C   LYN   291      10.429 -13.370 -18.369
ATOM   4730  O   LYN   291      11.008 -14.036 -17.508
ATOM   4731  N   GLH   292      10.587 -12.055 -18.487
ATOM   4732  H   GLH   292       9.986 -11.532 -19.108
ATOM   4733  CA  GLH   292      11.469 -11.313 -17.585
ATOM   4734  HA  GLH   292      12.468 -11.747 -17.617
ATOM   4735  CB  GLH   292      11.623  -9.867 -18.052
ATOM   4736  HB2 GLH   292      10.652  -9.374 -18.109
ATOM   4737  HB3 GLH   292      12.177  -9.319 -17.290
ATOM   4738  CG  GLH   292      12.370  -9.739 -19.370
ATOM   4739  HG2 GLH   292      12.362  -8.706 -19.718
ATOM   4740  HG3 GLH   292      11.861 -10.326 -20.134
ATOM   4741  CD  GLH   292      13.810 -10.232 -19.275
ATOM   4742  OE1 GLH   292      14.107 -11.332 -19.803
ATOM   4743  OE2 GLH   292      14.639  -9.525 -18.659
ATOM   4744  HE1 GLH   292      14.973 -11.630 -19.572
ATOM   4745  C   GLH   292      10.942 -11.352 -16.157
ATOM   4746  O   GLH   292      11.622 -11.816 -15.242
ATOM   4747  N   LEU   293       9.715 -10.869 -15.984
ATOM   4748  H   LEU   293       9.164 -10.634 -16.797
ATOM   4749  CA  LEU   293       9.049 -10.846 -14.686
ATOM   4750  HA  LEU   293       9.584 -10.141 -14.050
ATOM   4751  CB  LEU   293       7.605 -10.377 -14.850
ATOM   4752  HB2 LEU   293       7.063 -11.027 -15.536
ATOM   4753  HB3 LEU   293       7.145 -10.461 -13.866
ATOM   4754  CG  LEU   293       7.399  -8.914 -15.218
ATOM   4755  HG  LEU   293       7.927  -8.711 -16.150
ATOM   4756  CD1 LEU   293       5.915  -8.639 -15.429
ATOM   4757 HD11 LEU   293       5.753  -7.602 -15.725
ATOM   4758 HD12 LEU   293       5.356  -8.816 -14.510
ATOM   4759 HD13 LEU   293       5.504  -9.283 -16.206
ATOM   4760  CD2 LEU   293       7.980  -8.029 -14.129
ATOM   4761 HD21 LEU   293       8.562  -8.619 -13.422
ATOM   4762 HD22 LEU   293       7.187  -7.529 -13.574
ATOM   4763 HD23 LEU   293       8.632  -7.265 -14.552
ATOM   4764  C   LEU   293       9.052 -12.200 -13.985
ATOM   4765  O   LEU   293       8.888 -12.269 -12.766
ATOM   4766  N   SER   294       9.227 -13.270 -14.757
ATOM   4767  H   SER   294       9.235 -13.158 -15.761
ATOM   4768  CA  SER   294       9.111 -14.624 -14.223
ATOM   4769  HA  SER   294       8.395 -14.594 -13.401
ATOM   4770  CB  SER   294       8.599 -15.598 -15.295
ATOM   4771  HB2 SER   294       8.035 -16.412 -14.839
ATOM   4772  HB3 SER   294       7.918 -15.080 -15.970
ATOM   4773  OG  SER   294       9.674 -16.132 -16.055
ATOM   4774  HG  SER   294       9.948 -15.483 -16.685
ATOM   4775  C   SER   294      10.438 -15.109 -13.660
ATOM   4776  O   SER   294      10.474 -16.018 -12.830
ATOM   4777  N   HIE   295      11.525 -14.493 -14.117
ATOM   4778  H   HIE   295      11.414 -13.597 -14.569
ATOM   4779  CA  HIE   295      12.867 -14.840 -13.658
ATOM   4780  HA  HIE   295      13.580 -14.313 -14.291
ATOM   4781  CB  HIE   295      13.070 -14.400 -12.205
ATOM   4782  HB2 HIE   295      14.061 -14.684 -11.851
ATOM   4783  HB3 HIE   295      12.362 -14.935 -11.572
ATOM   4784  CG  HIE   295      12.861 -12.933 -11.981
ATOM   4785  ND1 HIE   295      11.859 -12.438 -11.173
ATOM   4786  CE1 HIE   295      11.910 -11.118 -11.170
ATOM   4787  HE1 HIE   295      10.996 -10.543 -11.144
ATOM   4788  NE2 HIE   295      12.907 -10.737 -11.950
ATOM   4789  HE2 HIE   295      12.811  -9.907 -12.518
ATOM   4790  CD2 HIE   295      13.518 -11.853 -12.469
ATOM   4791  HD2 HIE   295      14.274 -11.777 -13.237
ATOM   4792  C   HIE   295      13.143 -16.334 -13.795
ATOM   4793  O   HIE   295      13.538 -16.990 -12.830
ATOM   4794  N   GLH   296      12.943 -16.866 -14.998
ATOM   4795  H   GLH   296      12.861 -16.261 -15.803
ATOM   4796  CA  GLH   296      13.115 -18.299 -15.226
ATOM   4797  HA  GLH   296      12.612 -18.850 -14.431
ATOM   4798  CB  GLH   296      12.405 -18.736 -16.515
ATOM   4799  HB2 GLH   296      12.297 -19.820 -16.545
ATOM   4800  HB3 GLH   296      11.430 -18.252 -16.458
ATOM   4801  CG  GLH   296      13.028 -18.221 -17.810
ATOM   4802  HG2 GLH   296      13.096 -17.133 -17.798
ATOM   4803  HG3 GLH   296      14.019 -18.674 -17.852
ATOM   4804  CD  GLH   296      12.252 -18.668 -19.044
ATOM   4805  OE1 GLH   296      11.069 -19.051 -18.901
ATOM   4806  OE2 GLH   296      12.820 -18.641 -20.157
ATOM   4807  HE1 GLH   296      10.669 -19.325 -19.712
ATOM   4808  C   GLH   296      14.590 -18.727 -15.240
ATOM   4809  O   GLH   296      14.900 -19.916 -15.166
ATOM   4810  N   ASH   297      15.493 -17.755 -15.309
ATOM   4811  H   ASH   297      15.188 -16.801 -15.436
ATOM   4812  CA  ASH   297      16.916 -18.052 -15.469
ATOM   4813  HA  ASH   297      16.979 -18.929 -16.114
ATOM   4814  CB  ASH   297      17.619 -16.896 -16.174
ATOM   4815  HB2 ASH   297      18.701 -16.986 -16.078
ATOM   4816  HB3 ASH   297      17.343 -15.956 -15.696
ATOM   4817  CG  ASH   297      17.246 -16.810 -17.635
ATOM   4818  OD1 ASH   297      17.344 -17.846 -18.327
ATOM   4819  OD2 ASH   297      16.842 -15.717 -18.088
ATOM   4820  HD1 ASH   297      16.648 -18.465 -18.166
ATOM   4821  C   ASH   297      17.631 -18.414 -14.171
ATOM   4822  O   ASH   297      17.523 -17.701 -13.174
ATOM   4823  N   LEU   298      18.372 -19.521 -14.229
ATOM   4824  H   LEU   298      18.447 -19.991 -15.120
ATOM   4825  CA  LEU   298      19.074 -20.143 -13.095
ATOM   4826  HA  LEU   298      20.105 -20.298 -13.414
ATOM   4827  CB  LEU   298      19.093 -19.269 -11.831
ATOM   4828  HB2 LEU   298      18.125 -18.790 -11.681
ATOM   4829  HB3 LEU   298      19.181 -19.947 -10.982
ATOM   4830  CG  LEU   298      20.225 -18.244 -11.697
ATOM   4831  HG  LEU   298      20.057 -17.454 -12.429
ATOM   4832  CD1 LEU   298      20.217 -17.615 -10.310
ATOM   4833 HD11 LEU   298      19.518 -18.135  -9.655
ATOM   4834 HD12 LEU   298      19.909 -16.571 -10.363
ATOM   4835 HD13 LEU   298      21.207 -17.656  -9.855
ATOM   4836  CD2 LEU   298      21.579 -18.879 -11.986
ATOM   4837 HD21 LEU   298      21.913 -18.633 -12.994
ATOM   4838 HD22 LEU   298      22.332 -18.512 -11.288
ATOM   4839 HD23 LEU   298      21.449 -19.954 -11.861
ATOM   4840  C   LEU   298      18.495 -21.528 -12.789
ATOM   4841  O   LEU   298      18.580 -22.443 -13.612
TER              LEU   298
ATOM   4842  O1  HOW   299      -4.953 -29.836  -5.889
ATOM   4843  H1  HOW   299      -5.816 -29.525  -5.619
ATOM   4844  H2  HOW   299      -4.373 -29.591  -5.169
ATOM   4845  O   HOH   300      -1.721 -37.446  -0.116
ATOM   4846  H1  HOH   300      -0.941 -37.703   0.376
ATOM   4847  H2  HOH   300      -1.894 -38.188  -0.695
ATOM   4848  O   HOH   301     -23.394 -29.769  -7.030
ATOM   4849  H1  HOH   301     -23.027 -30.385  -7.664
ATOM   4850  H2  HOH   301     -23.035 -30.049  -6.188
ATOM   4851  O   HOH   302     -20.701 -37.209  -8.538
ATOM   4852  H1  HOH   302     -20.865 -36.807  -7.685
ATOM   4853  H2  HOH   302     -21.501 -37.048  -9.037
ATOM   4854  O   HOH   303     -19.689 -33.584  -8.099
ATOM   4855  H1  HOH   303     -19.748 -32.961  -7.375
ATOM   4856  H2  HOH   303     -18.931 -34.128  -7.886
ATOM   4857  O   HOH   304     -13.175 -47.867  -6.103
ATOM   4858  H1  HOH   304     -13.474 -47.151  -6.664
ATOM   4859  H2  HOH   304     -12.817 -48.514  -6.710
ATOM   4860  O   HOH   305       9.475 -40.708  -4.629
ATOM   4861  H1  HOH   305       9.879 -40.807  -3.767
ATOM   4862  H2  HOH   305       9.865 -41.404  -5.158
ATOM   4863  O   HOH   306      -1.822 -47.789  -5.100
ATOM   4864  H1  HOH   306      -2.261 -47.205  -4.482
ATOM   4865  H2  HOH   306      -1.411 -48.455  -4.550
ATOM   4866  O   HOH   307      -5.816 -44.668 -12.141
ATOM   4867  H1  HOH   307      -5.440 -45.036 -12.940
ATOM   4868  H2  HOH   307      -6.534 -44.114 -12.446
ATOM   4869  O   HOH   308      -5.332 -45.240  -2.688
ATOM   4870  H1  HOH   308      -6.064 -45.852  -2.760
ATOM   4871  H2  HOH   308      -5.661 -44.426  -3.068
ATOM   4872  O   HOH   309     -12.779 -44.133  -4.670
ATOM   4873  H1  HOH   309     -12.095 -44.489  -5.236
ATOM   4874  H2  HOH   309     -12.354 -43.415  -4.202
ATOM   4875  O   HOH   310      -4.266 -43.072  -1.497
ATOM   4876  H1  HOH   310      -4.427 -42.205  -1.126
ATOM   4877  H2  HOH   310      -5.100 -43.321  -1.894
ATOM   4878  O   HOH   311      -1.597 -39.385  -1.776
ATOM   4879  H1  HOH   311      -1.977 -40.168  -2.174
ATOM   4880  H2  HOH   311      -1.079 -38.988  -2.476
ATOM   4881  O   HOH   312       2.450 -41.937  -4.763
ATOM   4882  H1  HOH   312       2.887 -42.192  -3.951
ATOM   4883  H2  HOH   312       1.559 -41.713  -4.496
ATOM   4884  O   HOH   313     -16.693 -36.438  -4.263
ATOM   4885  H1  HOH   313     -17.535 -36.552  -4.703
ATOM   4886  H2  HOH   313     -16.074 -36.934  -4.798
ATOM   4887  O   HOH   314      -8.266 -39.715  -7.233
ATOM   4888  H1  HOH   314      -8.620 -39.248  -7.989
ATOM   4889  H2  HOH   314      -7.363 -39.407  -7.162
ATOM   4890  O   HOH   315     -15.674 -36.278 -12.519
ATOM   4891  H1  HOH   315     -15.079 -36.021 -13.223
ATOM   4892  H2  HOH   315     -15.566 -35.599 -11.854
ATOM   4893  O   HOH   316     -15.290 -39.842  -5.885
ATOM   4894  H1  HOH   316     -14.902 -40.372  -6.581
ATOM   4895  H2  HOH   316     -16.229 -39.855  -6.069
ATOM   4896  O   HOH   317     -12.102 -41.886  -6.184
ATOM   4897  H1  HOH   317     -11.470 -41.315  -6.621
ATOM   4898  H2  HOH   317     -11.798 -42.773  -6.377
ATOM   4899  O   HOH   318     -16.230 -43.737 -13.065
ATOM   4900  H1  HOH   318     -15.515 -43.109 -13.168
ATOM   4901  H2  HOH   318     -16.894 -43.264 -12.564
ATOM   4902  O   HOH   319     -14.587 -38.340 -16.377
ATOM   4903  H1  HOH   319     -14.738 -38.562 -15.458
ATOM   4904  H2  HOH   319     -15.464 -38.275 -16.755
ATOM   4905  O   HOH   320     -11.387 -44.738 -16.618
ATOM   4906  H1  HOH   320     -10.710 -45.369 -16.376
ATOM   4907  H2  HOH   320     -12.006 -45.241 -17.147
ATOM   4908  O   HOH   321      -4.466 -30.623 -25.904
ATOM   4909  H1  HOH   321      -3.861 -29.930 -26.168
ATOM   4910  H2  HOH   321      -4.801 -30.976 -26.728
ATOM   4911  O   HOH   322      -7.499 -20.717  -0.074
ATOM   4912  H1  HOH   322      -6.974 -21.118   0.619
ATOM   4913  H2  HOH   322      -7.104 -21.032  -0.887
ATOM   4914  O   HOH   323      -3.163 -40.853 -13.560
ATOM   4915  H1  HOH   323      -3.679 -40.477 -12.847
ATOM   4916  H2  HOH   323      -3.627 -40.593 -14.355
ATOM   4917  O   HOH   324      -3.477 -43.161 -12.015
ATOM   4918  H1  HOH   324      -2.910 -43.646 -11.416
ATOM   4919  H2  HOH   324      -2.875 -42.638 -12.544
ATOM   4920  O   HOH   325      -5.496 -47.055 -13.575
ATOM   4921  H1  HOH   325      -5.294 -46.441 -14.280
ATOM   4922  H2  HOH   325      -6.166 -47.631 -13.943
ATOM   4923  O   HOH   326       4.577 -27.770  -5.365
ATOM   4924  H1  HOH   326       5.349 -27.806  -4.801
ATOM   4925  H2  HOH   326       4.111 -26.982  -5.085
ATOM   4926  O   HOH   327       8.924 -33.446  -8.000
ATOM   4927  H1  HOH   327       8.324 -34.127  -7.696
ATOM   4928  H2  HOH   327       8.450 -32.627  -7.856
ATOM   4929  O   HOH   328       9.608 -33.477  -4.986
ATOM   4930  H1  HOH   328       9.443 -33.393  -4.047
ATOM   4931  H2  HOH   328       9.894 -34.383  -5.099
ATOM   4932  O   HOH   329       1.424 -33.073   4.274
ATOM   4933  H1  HOH   329       0.571 -32.742   3.993
ATOM   4934  H2  HOH   329       1.217 -33.791   4.872
ATOM   4935  O   HOH   330      -1.048 -32.779   3.686
ATOM   4936  H1  HOH   330      -1.097 -31.967   4.190
ATOM   4937  H2  HOH   330      -1.582 -32.612   2.910
ATOM   4938  O   HOH   331       1.441 -41.304  -2.337
ATOM   4939  H1  HOH   331       1.794 -42.015  -1.802
ATOM   4940  H2  HOH   331       1.879 -41.401  -3.182
ATOM   4941  O   HOH   332       6.734 -41.156  -5.221
ATOM   4942  H1  HOH   332       7.279 -41.855  -5.581
ATOM   4943  H2  HOH   332       7.304 -40.704  -4.599
ATOM   4944  O   HOH   333      10.798 -35.613  -8.904
ATOM   4945  H1  HOH   333      10.606 -36.313  -9.527
ATOM   4946  H2  HOH   333      11.457 -35.986  -8.319
ATOM   4947  O   HOH   334      12.313 -26.339 -12.074
ATOM   4948  H1  HOH   334      12.620 -25.591 -11.561
ATOM   4949  H2  HOH   334      12.396 -26.056 -12.984
ATOM   4950  O   HOH   335      13.749 -30.355 -12.086
ATOM   4951  H1  HOH   335      13.582 -30.937 -11.345
ATOM   4952  H2  HOH   335      12.879 -30.081 -12.377
ATOM   4953  O   HOH   336      12.234 -33.526 -10.323
ATOM   4954  H1  HOH   336      11.630 -32.959  -9.843
ATOM   4955  H2  HOH   336      13.096 -33.139 -10.174
ATOM   4956  O   HOH   337       4.159 -27.179  -8.403
ATOM   4957  H1  HOH   337       4.174 -27.882  -7.754
ATOM   4958  H2  HOH   337       5.059 -27.130  -8.725
ATOM   4959  O   HOH   338       4.638 -19.559  -9.710
ATOM   4960  H1  HOH   338       4.147 -19.996 -10.406
ATOM   4961  H2  HOH   338       4.106 -18.797  -9.483
ATOM   4962  O   HOH   339       7.051 -23.781  -3.307
ATOM   4963  H1  HOH   339       7.640 -23.336  -3.917
ATOM   4964  H2  HOH   339       6.227 -23.866  -3.787
ATOM   4965  O   HOH   340      -0.690 -19.953  -2.694
ATOM   4966  H1  HOH   340      -0.956 -19.398  -3.427
ATOM   4967  H2  HOH   340      -1.299 -20.691  -2.719
ATOM   4968  O   HOH   341      -0.447 -21.938  -0.623
ATOM   4969  H1  HOH   341       0.233 -22.402  -0.135
ATOM   4970  H2  HOH   341      -0.615 -21.149  -0.109
ATOM   4971  O   HOH   342      -1.041 -15.811  -3.045
ATOM   4972  H1  HOH   342      -1.478 -14.971  -2.909
ATOM   4973  H2  HOH   342      -1.126 -15.976  -3.984
ATOM   4974  O   HOH   343      -2.808 -13.721  -6.651
ATOM   4975  H1  HOH   343      -2.768 -12.789  -6.864
ATOM   4976  H2  HOH   343      -3.181 -13.750  -5.770
ATOM   4977  O   HOH   344       8.674 -17.456 -10.949
ATOM   4978  H1  HOH   344       7.942 -17.519 -10.336
ATOM   4979  H2  HOH   344       8.887 -16.523 -10.974
ATOM   4980  O   HOH   345     -21.151 -28.077 -14.423
ATOM   4981  H1  HOH   345     -20.584 -28.832 -14.579
ATOM   4982  H2  HOH   345     -22.035 -28.442 -14.396
ATOM   4983  O   HOH   346     -15.914 -28.297  -5.789
ATOM   4984  H1  HOH   346     -16.277 -27.582  -5.267
ATOM   4985  H2  HOH   346     -16.109 -29.086  -5.283
ATOM   4986  O   HOH   347     -18.973 -31.220 -11.631
ATOM   4987  H1  HOH   347     -18.979 -32.056 -11.165
ATOM   4988  H2  HOH   347     -18.355 -31.351 -12.350
ATOM   4989  O   HOH   348     -17.876 -30.219  -9.334
ATOM   4990  H1  HOH   348     -17.473 -29.566  -9.906
ATOM   4991  H2  HOH   348     -17.170 -30.491  -8.747
ATOM   4992  O   HOH   349      -5.971 -20.992  -2.874
ATOM   4993  H1  HOH   349      -5.681 -21.312  -3.728
ATOM   4994  H2  HOH   349      -5.511 -21.544  -2.242
ATOM   4995  O   HOH   350     -12.077 -21.221  -0.781
ATOM   4996  H1  HOH   350     -12.885 -21.341  -1.280
ATOM   4997  H2  HOH   350     -11.600 -22.042  -0.896
ATOM   4998  O   HOH   351      -5.566 -12.512  -2.300
ATOM   4999  H1  HOH   351      -5.751 -13.451  -2.282
ATOM   5000  H2  HOH   351      -6.091 -12.179  -3.027
ATOM   5001  O   HOH   352      -9.349 -19.199  -1.194
ATOM   5002  H1  HOH   352     -10.172 -18.971  -1.626
ATOM   5003  H2  HOH   352      -9.169 -20.095  -1.479
ATOM   5004  O   HOH   353      -5.558 -14.166  -6.401
ATOM   5005  H1  HOH   353      -5.898 -13.470  -5.839
ATOM   5006  H2  HOH   353      -6.280 -14.790  -6.473
ATOM   5007  O   HOH   354       7.074 -28.262   0.777
ATOM   5008  H1  HOH   354       7.264 -27.469   1.279
ATOM   5009  H2  HOH   354       7.256 -28.021  -0.131
ATOM   5010  O   HOH   355       0.427 -12.386  -8.189
ATOM   5011  H1  HOH   355       1.103 -12.928  -8.594
ATOM   5012  H2  HOH   355      -0.398 -12.793  -8.454
ATOM   5013  O   HOH   356     -14.056 -33.229  -5.292
ATOM   5014  H1  HOH   356     -14.469 -33.528  -6.102
ATOM   5015  H2  HOH   356     -14.427 -32.360  -5.141
ATOM   5016  O   HOH   357     -12.122 -24.166  -0.546
ATOM   5017  H1  HOH   357     -12.836 -24.498  -1.090
ATOM   5018  H2  HOH   357     -11.648 -24.949  -0.269
ATOM   5019  O   HOH   358     -13.088 -28.514  -5.762
ATOM   5020  H1  HOH   358     -13.594 -28.409  -4.957
ATOM   5021  H2  HOH   358     -13.678 -28.221  -6.456
ATOM   5022  O   HOH   359      11.511 -31.425 -11.597
ATOM   5023  H1  HOH   359      10.922 -31.862 -12.211
ATOM   5024  H2  HOH   359      12.027 -32.134 -11.215
ATOM   5025  O   HOH   360      -4.039 -32.758  -4.013
ATOM   5026  H1  HOH   360      -3.461 -33.360  -4.482
ATOM   5027  H2  HOH   360      -4.921 -33.081  -4.195
ATOM   5028  O   HOH   361       1.751 -27.782  -1.640
ATOM   5029  H1  HOH   361       0.921 -28.014  -1.223
ATOM   5030  H2  HOH   361       1.859 -26.849  -1.457
ATOM   5031  O   HOH   362      -0.306 -14.756  -7.435
ATOM   5032  H1  HOH   362       0.187 -13.960  -7.636
ATOM   5033  H2  HOH   362      -0.273 -14.824  -6.481
ATOM   5034  O   HOH   363       7.541 -43.754  -6.791
ATOM   5035  H1  HOH   363       7.969 -43.069  -7.304
ATOM   5036  H2  HOH   363       7.295 -43.323  -5.973
ATOM   5037  O   HOH   364      10.702 -31.357  -7.506
ATOM   5038  H1  HOH   364      11.561 -30.938  -7.458
ATOM   5039  H2  HOH   364      10.122 -30.773  -7.018
ATOM   5040  O   HOH   365      -3.899 -47.495  -3.627
ATOM   5041  H1  HOH   365      -3.289 -48.045  -4.118
ATOM   5042  H2  HOH   365      -3.349 -47.028  -2.998
ATOM   5043  O   HOH   366       1.854 -22.755   0.524
ATOM   5044  H1  HOH   366       2.426 -22.164   1.013
ATOM   5045  H2  HOH   366       1.732 -22.326  -0.323
ATOM   5046  O   HOH   367     -15.943 -20.777  -0.727
ATOM   5047  H1  HOH   367     -15.498 -20.769  -1.574
ATOM   5048  H2  HOH   367     -16.854 -20.569  -0.933
ATOM   5049  O   HOH   368      11.737 -25.763  -7.662
ATOM   5050  H1  HOH   368      10.982 -26.157  -8.099
ATOM   5051  H2  HOH   368      12.489 -26.253  -7.995
ATOM   5052  O   HOH   369     -16.809 -40.110  -2.148
ATOM   5053  H1  HOH   369     -16.453 -39.268  -2.430
ATOM   5054  H2  HOH   369     -16.972 -40.000  -1.211
ATOM   5055  O   HOH   370      -4.061 -18.960  -2.495
ATOM   5056  H1  HOH   370      -3.946 -18.371  -1.750
ATOM   5057  H2  HOH   370      -4.323 -19.793  -2.104
ATOM   5058  O   HOH   371     -21.269 -31.612  -7.774
ATOM   5059  H1  HOH   371     -21.952 -32.079  -8.255
ATOM   5060  H2  HOH   371     -20.454 -32.039  -8.039
ATOM   5061  O   HOH   372     -19.408 -29.504  -6.348
ATOM   5062  H1  HOH   372     -18.498 -29.743  -6.523
ATOM   5063  H2  HOH   372     -19.379 -29.049  -5.506
ATOM   5064  O   HOH   373     -10.024 -45.413  -2.978
ATOM   5065  H1  HOH   373     -10.605 -45.154  -2.263
ATOM   5066  H2  HOH   373     -10.602 -45.828  -3.618
ATOM   5067  O   HOH   374      10.980 -38.951  -6.616
ATOM   5068  H1  HOH   374      10.247 -39.365  -7.070
ATOM   5069  H2  HOH   374      10.583 -38.232  -6.125
ATOM   5070  O   HOH   375       2.807 -19.167  -4.744
ATOM   5071  H1  HOH   375       2.614 -18.817  -5.614
ATOM   5072  H2  HOH   375       2.375 -20.021  -4.728
ATOM   5073  O   HOH   376     -11.421 -15.840   0.279
ATOM   5074  H1  HOH   376     -11.918 -16.469   0.802
ATOM   5075  H2  HOH   376     -11.967 -15.054   0.266
ATOM   5076  O   HOH   377     -26.287 -36.852  -4.247
ATOM   5077  H1  HOH   377     -26.560 -35.995  -3.920
ATOM   5078  H2  HOH   377     -25.408 -36.977  -3.890
ATOM   5079  O   HOH   378     -26.287 -33.750 -13.553
ATOM   5080  H1  HOH   378     -25.567 -33.196 -13.253
ATOM   5081  H2  HOH   378     -27.003 -33.564 -12.945
ATOM   5082  O   HOH   379     -26.287 -33.750  -4.247
ATOM   5083  H1  HOH   379     -26.069 -33.268  -3.450
ATOM   5084  H2  HOH   379     -27.244 -33.743  -4.277
ATOM   5085  O   HOH   380     -26.287 -33.750  -1.145
ATOM   5086  H1  HOH   380     -26.055 -33.373  -0.296
ATOM   5087  H2  HOH   380     -25.493 -33.664  -1.672
ATOM   5088  O   HOH   381     -26.287 -30.648 -13.553
ATOM   5089  H1  HOH   381     -25.430 -30.844 -13.930
ATOM   5090  H2  HOH   381     -26.382 -31.272 -12.834
ATOM   5091  O   HOH   382     -26.287 -30.648 -10.451
ATOM   5092  H1  HOH   382     -27.187 -30.901 -10.246
ATOM   5093  H2  HOH   382     -25.946 -30.291  -9.631
ATOM   5094  O   HOH   383     -26.287 -30.648  -7.349
ATOM   5095  H1  HOH   383     -25.915 -30.687  -6.468
ATOM   5096  H2  HOH   383     -26.383 -31.564  -7.610
ATOM   5097  O   HOH   384     -26.287 -30.648  -4.247
ATOM   5098  H1  HOH   384     -25.535 -31.105  -4.622
ATOM   5099  H2  HOH   384     -25.921 -30.133  -3.528
ATOM   5100  O   HOH   385     -26.287 -30.648  -1.145
ATOM   5101  H1  HOH   385     -26.844 -29.871  -1.106
ATOM   5102  H2  HOH   385     -25.480 -30.344  -1.559
ATOM   5103  O   HOH   386     -26.287 -27.546 -13.553
ATOM   5104  H1  HOH   386     -26.797 -28.105 -12.967
ATOM   5105  H2  HOH   386     -25.411 -27.532 -13.170
ATOM   5106  O   HOH   387     -26.287 -27.546 -10.451
ATOM   5107  H1  HOH   387     -26.159 -26.954  -9.710
ATOM   5108  H2  HOH   387     -27.154 -27.926 -10.307
ATOM   5109  O   HOH   388     -26.287 -27.546  -4.247
ATOM   5110  H1  HOH   388     -26.630 -28.190  -3.627
ATOM   5111  H2  HOH   388     -25.668 -27.026  -3.735
ATOM   5112  O   HOH   389     -26.287 -27.546  -1.145
ATOM   5113  H1  HOH   389     -25.737 -27.037  -1.740
ATOM   5114  H2  HOH   389     -25.861 -28.401  -1.097
ATOM   5115  O   HOH   390     -23.185 -43.056 -10.451
ATOM   5116  H1  HOH   390     -22.524 -43.463  -9.892
ATOM   5117  H2  HOH   390     -23.859 -43.728 -10.553
ATOM   5118  O   HOH   391     -23.185 -43.056  -7.349
ATOM   5119  H1  HOH   391     -22.494 -43.546  -7.795
ATOM   5120  H2  HOH   391     -22.725 -42.351  -6.895
ATOM   5121  O   HOH   392     -23.185 -43.056  -4.247
ATOM   5122  H1  HOH   392     -22.829 -43.448  -5.044
ATOM   5123  H2  HOH   392     -22.415 -42.822  -3.730
ATOM   5124  O   HOH   393     -23.185 -39.954 -16.655
ATOM   5125  H1  HOH   393     -23.207 -39.024 -16.430
ATOM   5126  H2  HOH   393     -23.124 -40.404 -15.813
ATOM   5127  O   HOH   394     -23.185 -39.954  -7.349
ATOM   5128  H1  HOH   394     -22.637 -40.584  -6.882
ATOM   5129  H2  HOH   394     -23.807 -40.493  -7.837
ATOM   5130  O   HOH   395     -23.185 -39.954  -4.247
ATOM   5131  H1  HOH   395     -22.946 -40.680  -3.671
ATOM   5132  H2  HOH   395     -22.349 -39.618  -4.569
ATOM   5133  O   HOH   396     -23.185 -39.954  -1.145
ATOM   5134  H1  HOH   396     -22.888 -40.421  -0.364
ATOM   5135  H2  HOH   396     -24.140 -39.948  -1.071
ATOM   5136  O   HOH   397     -23.185 -39.954   1.957
ATOM   5137  H1  HOH   397     -22.332 -40.378   2.051
ATOM   5138  H2  HOH   397     -23.784 -40.506   2.461
ATOM   5139  O   HOH   398     -23.185 -36.852  -4.247
ATOM   5140  H1  HOH   398     -22.778 -37.393  -3.571
ATOM   5141  H2  HOH   398     -23.792 -37.443  -4.693
ATOM   5142  O   HOH   399     -23.185 -36.852  -1.145
ATOM   5143  H1  HOH   399     -23.625 -37.689  -1.295
ATOM   5144  H2  HOH   399     -22.285 -37.090  -0.925
ATOM   5145  O   HOH   400     -23.185 -36.852   1.957
ATOM   5146  H1  HOH   400     -23.085 -36.090   2.527
ATOM   5147  H2  HOH   400     -23.521 -37.540   2.532
ATOM   5148  O   HOH   401     -23.185 -33.750 -19.757
ATOM   5149  H1  HOH   401     -23.612 -34.556 -20.047
ATOM   5150  H2  HOH   401     -22.493 -34.044 -19.166
ATOM   5151  O   HOH   402     -23.185 -33.750  -4.247
ATOM   5152  H1  HOH   402     -23.280 -33.254  -5.060
ATOM   5153  H2  HOH   402     -22.990 -34.642  -4.532
ATOM   5154  O   HOH   403     -23.185 -33.750  -1.145
ATOM   5155  H1  HOH   403     -24.082 -34.061  -1.020
ATOM   5156  H2  HOH   403     -22.663 -34.273  -0.537
ATOM   5157  O   HOH   404     -23.185 -33.750   1.957
ATOM   5158  H1  HOH   404     -22.928 -32.830   2.013
ATOM   5159  H2  HOH   404     -22.391 -34.205   1.678
ATOM   5160  O   HOH   405     -23.185 -33.750   5.059
ATOM   5161  H1  HOH   405     -22.567 -33.101   4.725
ATOM   5162  H2  HOH   405     -22.925 -34.569   4.638
ATOM   5163  O   HOH   406     -23.185 -30.648  -4.247
ATOM   5164  H1  HOH   406     -22.832 -30.700  -5.135
ATOM   5165  H2  HOH   406     -23.444 -29.732  -4.145
ATOM   5166  O   HOH   407     -23.185 -30.648  -1.145
ATOM   5167  H1  HOH   407     -23.986 -30.377  -0.697
ATOM   5168  H2  HOH   407     -23.443 -31.417  -1.653
ATOM   5169  O   HOH   408     -23.185 -30.648   1.957
ATOM   5170  H1  HOH   408     -22.796 -30.127   2.659
ATOM   5171  H2  HOH   408     -23.476 -31.452   2.387
ATOM   5172  O   HOH   409     -23.185 -30.648   5.059
ATOM   5173  H1  HOH   409     -23.359 -31.519   4.703
ATOM   5174  H2  HOH   409     -23.741 -30.063   4.545
ATOM   5175  O   HOH   410     -23.185 -27.546 -16.655
ATOM   5176  H1  HOH   410     -22.484 -28.003 -17.120
ATOM   5177  H2  HOH   410     -23.211 -26.677 -17.055
ATOM   5178  O   HOH   411     -23.185 -27.546  -4.247
ATOM   5179  H1  HOH   411     -23.220 -26.671  -4.633
ATOM   5180  H2  HOH   411     -23.677 -27.467  -3.430
ATOM   5181  O   HOH   412     -23.185 -27.546  -1.145
ATOM   5182  H1  HOH   412     -22.797 -26.919  -0.535
ATOM   5183  H2  HOH   412     -22.485 -27.739  -1.768
ATOM   5184  O   HOH   413     -23.185 -27.546   1.957
ATOM   5185  H1  HOH   413     -23.697 -28.152   2.493
ATOM   5186  H2  HOH   413     -22.683 -28.110   1.370
ATOM   5187  O   HOH   414     -23.185 -27.546   5.059
ATOM   5188  H1  HOH   414     -22.435 -27.856   5.566
ATOM   5189  H2  HOH   414     -23.899 -28.137   5.301
ATOM   5190  O   HOH   415     -23.185 -24.444 -16.655
ATOM   5191  H1  HOH   415     -23.921 -24.675 -16.088
ATOM   5192  H2  HOH   415     -23.338 -23.527 -16.883
ATOM   5193  O   HOH   416     -23.185 -24.444 -13.553
ATOM   5194  H1  HOH   416     -23.632 -24.604 -14.384
ATOM   5195  H2  HOH   416     -23.178 -25.296 -13.117
ATOM   5196  O   HOH   417     -23.185 -24.444  -1.145
ATOM   5197  H1  HOH   417     -23.108 -23.494  -1.233
ATOM   5198  H2  HOH   417     -22.584 -24.795  -1.801
ATOM   5199  O   HOH   418     -23.185 -24.444   1.957
ATOM   5200  H1  HOH   418     -22.519 -24.910   2.461
ATOM   5201  H2  HOH   418     -23.494 -23.756   2.546
ATOM   5202  O   HOH   419     -23.185 -21.342 -16.655
ATOM   5203  H1  HOH   419     -23.998 -20.936 -16.355
ATOM   5204  H2  HOH   419     -22.989 -22.004 -15.993
ATOM   5205  O   HOH   420     -23.185 -21.342  -1.145
ATOM   5206  H1  HOH   420     -23.167 -22.295  -1.222
ATOM   5207  H2  HOH   420     -23.445 -21.180  -0.238
ATOM   5208  O   HOH   421     -23.185 -21.342   1.957
ATOM   5209  H1  HOH   421     -22.649 -21.567   2.717
ATOM   5210  H2  HOH   421     -22.553 -21.114   1.276
ATOM   5211  O   HOH   422     -23.185 -18.240 -10.451
ATOM   5212  H1  HOH   422     -22.585 -17.499 -10.528
ATOM   5213  H2  HOH   422     -23.807 -18.121 -11.169
ATOM   5214  O   HOH   423     -20.083 -46.158  -7.349
ATOM   5215  H1  HOH   423     -20.592 -45.351  -7.270
ATOM   5216  H2  HOH   423     -19.519 -46.014  -8.109
ATOM   5217  O   HOH   424     -20.083 -46.158  -4.247
ATOM   5218  H1  HOH   424     -19.242 -45.727  -4.098
ATOM   5219  H2  HOH   424     -19.964 -47.043  -3.901
ATOM   5220  O   HOH   425     -20.083 -46.158  -1.145
ATOM   5221  H1  HOH   425     -20.531 -45.679  -1.842
ATOM   5222  H2  HOH   425     -20.207 -45.618  -0.365
ATOM   5223  O   HOH   426     -20.083 -43.056  -7.349
ATOM   5224  H1  HOH   426     -19.686 -43.924  -7.280
ATOM   5225  H2  HOH   426     -19.401 -42.456  -7.050
ATOM   5226  O   HOH   427     -20.083 -43.056  -4.247
ATOM   5227  H1  HOH   427     -19.509 -42.717  -3.561
ATOM   5228  H2  HOH   427     -20.340 -43.925  -3.937
ATOM   5229  O   HOH   428     -20.083 -43.056  -1.145
ATOM   5230  H1  HOH   428     -20.108 -43.945  -0.791
ATOM   5231  H2  HOH   428     -19.571 -42.559  -0.508
ATOM   5232  O   HOH   429     -20.083 -43.056   1.957
ATOM   5233  H1  HOH   429     -20.652 -42.566   2.551
ATOM   5234  H2  HOH   429     -19.500 -43.548   2.535
ATOM   5235  O   HOH   430     -20.083 -39.954  -7.349
ATOM   5236  H1  HOH   430     -19.948 -39.593  -6.473
ATOM   5237  H2  HOH   430     -19.200 -40.077  -7.696
ATOM   5238  O   HOH   431     -20.083 -39.954  -4.247
ATOM   5239  H1  HOH   431     -20.630 -40.465  -4.844
ATOM   5240  H2  HOH   431     -19.286 -40.474  -4.147
ATOM   5241  O   HOH   432     -20.083 -39.954  -1.145
ATOM   5242  H1  HOH   432     -19.805 -39.813  -0.240
ATOM   5243  H2  HOH   432     -20.663 -40.715  -1.102
ATOM   5244  O   HOH   433     -20.083 -39.954   1.957
ATOM   5245  H1  HOH   433     -19.146 -39.789   2.055
ATOM   5246  H2  HOH   433     -20.166 -40.364   1.097
ATOM   5247  O   HOH   434     -20.083 -39.954   5.059
ATOM   5248  H1  HOH   434     -19.383 -40.216   5.656
ATOM   5249  H2  HOH   434     -20.886 -40.069   5.567
ATOM   5250  O   HOH   435     -20.083 -36.852 -22.859
ATOM   5251  H1  HOH   435     -19.938 -36.805 -21.915
ATOM   5252  H2  HOH   435     -19.320 -36.419 -23.241
ATOM   5253  O   HOH   436     -20.083 -36.852  -4.247
ATOM   5254  H1  HOH   436     -20.595 -37.509  -3.776
ATOM   5255  H2  HOH   436     -20.502 -36.792  -5.105
ATOM   5256  O   HOH   437     -20.083 -36.852  -1.145
ATOM   5257  H1  HOH   437     -19.542 -36.813  -0.357
ATOM   5258  H2  HOH   437     -19.794 -37.645  -1.595
ATOM   5259  O   HOH   438     -20.083 -36.852   1.957
ATOM   5260  H1  HOH   438     -21.011 -36.648   1.838
ATOM   5261  H2  HOH   438     -19.857 -36.458   2.800
ATOM   5262  O   HOH   439     -20.083 -36.852   5.059
ATOM   5263  H1  HOH   439     -19.373 -37.492   5.021
ATOM   5264  H2  HOH   439     -20.373 -36.869   5.971
ATOM   5265  O   HOH   440     -20.083 -36.852   8.161
ATOM   5266  H1  HOH   440     -20.764 -37.123   7.545
ATOM   5267  H2  HOH   440     -20.122 -37.502   8.863
ATOM   5268  O   HOH   441     -20.083 -33.750 -22.859
ATOM   5269  H1  HOH   441     -20.856 -33.598 -22.315
ATOM   5270  H2  HOH   441     -19.755 -32.874 -23.061
ATOM   5271  O   HOH   442     -20.083 -33.750  -4.247
ATOM   5272  H1  HOH   442     -19.144 -33.712  -4.428
ATOM   5273  H2  HOH   442     -20.156 -34.312  -3.476
ATOM   5274  O   HOH   443     -20.083 -33.750  -1.145
ATOM   5275  H1  HOH   443     -19.161 -33.606  -1.355
ATOM   5276  H2  HOH   443     -20.070 -34.390  -0.433
ATOM   5277  O   HOH   444     -20.083 -33.750   1.957
ATOM   5278  H1  HOH   444     -19.360 -34.368   1.853
ATOM   5279  H2  HOH   444     -20.347 -33.841   2.873
ATOM   5280  O   HOH   445     -20.083 -33.750   5.059
ATOM   5281  H1  HOH   445     -19.386 -33.298   4.584
ATOM   5282  H2  HOH   445     -19.747 -33.839   5.951
ATOM   5283  O   HOH   446     -20.083 -33.750   8.161
ATOM   5284  H1  HOH   446     -20.205 -34.014   9.073
ATOM   5285  H2  HOH   446     -19.909 -32.810   8.205
ATOM   5286  O   HOH   447     -20.083 -30.648 -22.859
ATOM   5287  H1  HOH   447     -20.502 -31.229 -22.224
ATOM   5288  H2  HOH   447     -19.530 -31.226 -23.385
ATOM   5289  O   HOH   448     -20.083 -30.648  -4.247
ATOM   5290  H1  HOH   448     -20.922 -30.612  -4.706
ATOM   5291  H2  HOH   448     -19.642 -31.414  -4.613
ATOM   5292  O   HOH   449     -20.083 -30.648  -1.145
ATOM   5293  H1  HOH   449     -19.478 -29.930  -1.330
ATOM   5294  H2  HOH   449     -20.515 -30.393  -0.330
ATOM   5295  O   HOH   450     -20.083 -30.648   1.957
ATOM   5296  H1  HOH   450     -19.446 -30.138   1.458
ATOM   5297  H2  HOH   450     -20.923 -30.458   1.540
ATOM   5298  O   HOH   451     -20.083 -30.648   5.059
ATOM   5299  H1  HOH   451     -20.344 -29.927   5.632
ATOM   5300  H2  HOH   451     -20.663 -30.574   4.301
ATOM   5301  O   HOH   452     -20.083 -30.648   8.161
ATOM   5302  H1  HOH   452     -20.513 -31.037   8.923
ATOM   5303  H2  HOH   452     -20.417 -29.752   8.129
ATOM   5304  O   HOH   453     -20.083 -27.546  -4.247
ATOM   5305  H1  HOH   453     -19.818 -28.397  -3.899
ATOM   5306  H2  HOH   453     -19.284 -27.182  -4.626
ATOM   5307  O   HOH   454     -20.083 -27.546  -1.145
ATOM   5308  H1  HOH   454     -20.083 -28.438  -0.797
ATOM   5309  H2  HOH   454     -20.398 -27.639  -2.044
ATOM   5310  O   HOH   455     -20.083 -27.546   1.957
ATOM   5311  H1  HOH   455     -19.689 -28.176   2.561
ATOM   5312  H2  HOH   455     -20.951 -27.374   2.323
ATOM   5313  O   HOH   456     -20.083 -27.546   5.059
ATOM   5314  H1  HOH   456     -19.630 -28.141   4.463
ATOM   5315  H2  HOH   456     -20.472 -28.118   5.721
ATOM   5316  O   HOH   457     -20.083 -27.546   8.161
ATOM   5317  H1  HOH   457     -19.993 -26.982   8.929
ATOM   5318  H2  HOH   457     -20.808 -27.164   7.667
ATOM   5319  O   HOH   458     -20.083 -24.444 -22.859
ATOM   5320  H1  HOH   458     -19.672 -24.098 -22.068
ATOM   5321  H2  HOH   458     -20.680 -23.751 -23.142
ATOM   5322  O   HOH   459     -20.083 -24.444   1.957
ATOM   5323  H1  HOH   459     -21.013 -24.262   2.094
ATOM   5324  H2  HOH   459     -19.837 -25.004   2.693
ATOM   5325  O   HOH   460     -20.083 -24.444   5.059
ATOM   5326  H1  HOH   460     -19.883 -25.027   5.791
ATOM   5327  H2  HOH   460     -20.901 -24.015   5.311
ATOM   5328  O   HOH   461     -20.083 -24.444   8.161
ATOM   5329  H1  HOH   461     -19.751 -23.819   8.806
ATOM   5330  H2  HOH   461     -20.982 -24.160   7.994
ATOM   5331  O   HOH   462     -20.083 -21.342   1.957
ATOM   5332  H1  HOH   462     -20.739 -21.977   1.672
ATOM   5333  H2  HOH   462     -20.008 -21.482   2.901
ATOM   5334  O   HOH   463     -20.083 -21.342   5.059
ATOM   5335  H1  HOH   463     -20.445 -20.547   4.668
ATOM   5336  H2  HOH   463     -20.694 -21.561   5.763
ATOM   5337  O   HOH   464     -20.083 -18.240 -10.451
ATOM   5338  H1  HOH   464     -20.502 -18.075  -9.606
ATOM   5339  H2  HOH   464     -19.770 -19.142 -10.392
ATOM   5340  O   HOH   465     -20.083 -18.240   1.957
ATOM   5341  H1  HOH   465     -19.145 -18.407   2.046
ATOM   5342  H2  HOH   465     -20.271 -17.568   2.613
ATOM   5343  O   HOH   466     -16.981 -46.158  -4.247
ATOM   5344  H1  HOH   466     -17.013 -47.073  -3.968
ATOM   5345  H2  HOH   466     -16.947 -46.200  -5.202
ATOM   5346  O   HOH   467     -16.981 -46.158  -1.145
ATOM   5347  H1  HOH   467     -17.557 -45.399  -1.057
ATOM   5348  H2  HOH   467     -17.196 -46.710  -0.393
ATOM   5349  O   HOH   468     -16.981 -46.158   1.957
ATOM   5350  H1  HOH   468     -17.666 -46.104   2.623
ATOM   5351  H2  HOH   468     -16.329 -46.750   2.331
ATOM   5352  O   HOH   469     -16.981 -43.056  -1.145
ATOM   5353  H1  HOH   469     -16.485 -42.294  -0.847
ATOM   5354  H2  HOH   469     -17.690 -42.689  -1.672
ATOM   5355  O   HOH   470     -16.981 -43.056   1.957
ATOM   5356  H1  HOH   470     -16.779 -42.367   1.325
ATOM   5357  H2  HOH   470     -17.347 -43.766   1.429
ATOM   5358  O   HOH   471     -16.981 -43.056   5.059
ATOM   5359  H1  HOH   471     -16.772 -42.860   5.972
ATOM   5360  H2  HOH   471     -17.938 -43.071   5.031
ATOM   5361  O   HOH   472     -16.981 -39.954   5.059
ATOM   5362  H1  HOH   472     -17.009 -39.260   5.717
ATOM   5363  H2  HOH   472     -16.888 -39.492   4.227
ATOM   5364  O   HOH   473     -16.981 -39.954   8.161
ATOM   5365  H1  HOH   473     -16.198 -40.477   8.334
ATOM   5366  H2  HOH   473     -17.511 -40.048   8.953
ATOM   5367  O   HOH   474     -16.981 -36.852 -22.859
ATOM   5368  H1  HOH   474     -16.692 -37.592 -23.393
ATOM   5369  H2  HOH   474     -17.042 -37.206 -21.972
ATOM   5370  O   HOH   475     -16.981 -36.852  -1.145
ATOM   5371  H1  HOH   475     -16.258 -37.099  -0.569
ATOM   5372  H2  HOH   475     -17.687 -37.456  -0.915
ATOM   5373  O   HOH   476     -16.981 -36.852   1.957
ATOM   5374  H1  HOH   476     -17.705 -37.398   2.262
ATOM   5375  H2  HOH   476     -16.226 -37.152   2.462
ATOM   5376  O   HOH   477     -16.981 -36.852   5.059
ATOM   5377  H1  HOH   477     -16.230 -36.263   5.121
ATOM   5378  H2  HOH   477     -17.734 -36.306   5.287
ATOM   5379  O   HOH   478     -16.981 -36.852   8.161
ATOM   5380  H1  HOH   478     -17.715 -36.829   8.776
ATOM   5381  H2  HOH   478     -16.417 -36.129   8.434
ATOM   5382  O   HOH   479     -16.981 -33.750  -7.349
ATOM   5383  H1  HOH   479     -17.210 -32.924  -7.774
ATOM   5384  H2  HOH   479     -16.088 -33.618  -7.031
ATOM   5385  O   HOH   480     -16.981 -33.750  -4.247
ATOM   5386  H1  HOH   480     -17.629 -33.183  -4.666
ATOM   5387  H2  HOH   480     -17.483 -34.256  -3.608
ATOM   5388  O   HOH   481     -16.981 -33.750  -1.145
ATOM   5389  H1  HOH   481     -17.471 -33.827  -1.963
ATOM   5390  H2  HOH   481     -16.077 -33.598  -1.420
ATOM   5391  O   HOH   482     -16.981 -33.750   1.957
ATOM   5392  H1  HOH   482     -16.855 -33.012   1.361
ATOM   5393  H2  HOH   482     -17.525 -33.398   2.662
ATOM   5394  O   HOH   483     -16.981 -33.750   5.059
ATOM   5395  H1  HOH   483     -16.376 -33.840   4.323
ATOM   5396  H2  HOH   483     -16.507 -34.115   5.806
ATOM   5397  O   HOH   484     -16.981 -33.750   8.161
ATOM   5398  H1  HOH   484     -16.719 -34.451   8.758
ATOM   5399  H2  HOH   484     -16.301 -33.740   7.488
ATOM   5400  O   HOH   485     -16.981 -33.750  11.263
ATOM   5401  H1  HOH   485     -16.991 -34.684  11.471
ATOM   5402  H2  HOH   485     -17.608 -33.657  10.546
ATOM   5403  O   HOH   486     -16.981 -30.648  -4.247
ATOM   5404  H1  HOH   486     -16.643 -31.202  -4.950
ATOM   5405  H2  HOH   486     -16.729 -29.760  -4.499
ATOM   5406  O   HOH   487     -16.981 -30.648  -1.145
ATOM   5407  H1  HOH   487     -17.613 -31.325  -0.904
ATOM   5408  H2  HOH   487     -17.251 -29.879  -0.643
ATOM   5409  O   HOH   488     -16.981 -30.648   1.957
ATOM   5410  H1  HOH   488     -17.078 -30.069   2.713
ATOM   5411  H2  HOH   488     -17.312 -31.494   2.259
ATOM   5412  O   HOH   489     -16.981 -30.648   5.059
ATOM   5413  H1  HOH   489     -16.923 -31.515   5.459
ATOM   5414  H2  HOH   489     -16.386 -30.688   4.311
ATOM   5415  O   HOH   490     -16.981 -30.648   8.161
ATOM   5416  H1  HOH   490     -16.993 -31.573   8.406
ATOM   5417  H2  HOH   490     -16.242 -30.568   7.559
ATOM   5418  O   HOH   491     -16.981 -30.648  11.263
ATOM   5419  H1  HOH   491     -17.577 -30.099  10.753
ATOM   5420  H2  HOH   491     -17.478 -30.876  12.049
ATOM   5421  O   HOH   492     -16.981 -27.546 -22.859
ATOM   5422  H1  HOH   492     -17.839 -27.791 -23.206
ATOM   5423  H2  HOH   492     -17.067 -27.650 -21.912
ATOM   5424  O   HOH   493     -16.981 -27.546   1.957
ATOM   5425  H1  HOH   493     -16.235 -27.339   2.519
ATOM   5426  H2  HOH   493     -16.919 -26.921   1.235
ATOM   5427  O   HOH   494     -16.981 -27.546   5.059
ATOM   5428  H1  HOH   494     -17.573 -27.363   5.789
ATOM   5429  H2  HOH   494     -17.459 -27.251   4.284
ATOM   5430  O   HOH   495     -16.981 -27.546   8.161
ATOM   5431  H1  HOH   495     -16.384 -27.234   7.482
ATOM   5432  H2  HOH   495     -16.445 -27.582   8.953
ATOM   5433  O   HOH   496     -16.981 -27.546  11.263
ATOM   5434  H1  HOH   496     -16.443 -27.482  10.475
ATOM   5435  H2  HOH   496     -17.664 -26.886  11.141
ATOM   5436  O   HOH   497     -16.981 -24.444  -7.349
ATOM   5437  H1  HOH   497     -16.034 -24.379  -7.470
ATOM   5438  H2  HOH   497     -17.088 -24.736  -6.444
ATOM   5439  O   HOH   498     -16.981 -24.444   1.957
ATOM   5440  H1  HOH   498     -16.927 -25.070   2.678
ATOM   5441  H2  HOH   498     -16.145 -24.531   1.500
ATOM   5442  O   HOH   499     -16.981 -24.444   5.059
ATOM   5443  H1  HOH   499     -16.878 -25.129   5.719
ATOM   5444  H2  HOH   499     -16.093 -24.276   4.746
ATOM   5445  O   HOH   500     -16.981 -24.444   8.161
ATOM   5446  H1  HOH   500     -17.561 -23.685   8.223
ATOM   5447  H2  HOH   500     -16.181 -24.101   7.764
ATOM   5448  O   HOH   501     -16.981 -21.342 -22.859
ATOM   5449  H1  HOH   501     -16.765 -22.232 -22.582
ATOM   5450  H2  HOH   501     -16.718 -20.790 -22.123
ATOM   5451  O   HOH   502     -16.981 -21.342   1.957
ATOM   5452  H1  HOH   502     -16.927 -22.125   1.410
ATOM   5453  H2  HOH   502     -16.723 -21.639   2.829
ATOM   5454  O   HOH   503     -16.981 -21.342   5.059
ATOM   5455  H1  HOH   503     -16.524 -21.897   5.691
ATOM   5456  H2  HOH   503     -17.358 -20.638   5.587
ATOM   5457  O   HOH   504     -16.981 -21.342   8.161
ATOM   5458  H1  HOH   504     -17.459 -22.001   7.659
ATOM   5459  H2  HOH   504     -17.260 -20.506   7.787
ATOM   5460  O   HOH   505     -16.981 -18.240   1.957
ATOM   5461  H1  HOH   505     -17.166 -19.146   1.712
ATOM   5462  H2  HOH   505     -16.067 -18.106   1.708
ATOM   5463  O   HOH   506     -16.981 -18.240   5.059
ATOM   5464  H1  HOH   506     -17.635 -18.841   4.703
ATOM   5465  H2  HOH   506     -16.412 -18.038   4.317
ATOM   5466  O   HOH   507     -16.981 -15.138 -10.451
ATOM   5467  H1  HOH   507     -17.591 -15.765 -10.838
ATOM   5468  H2  HOH   507     -16.652 -14.633 -11.195
ATOM   5469  O   HOH   508     -16.981 -15.138   1.957
ATOM   5470  H1  HOH   508     -16.756 -15.187   2.886
ATOM   5471  H2  HOH   508     -17.633 -15.827   1.832
ATOM   5472  O   HOH   509     -13.879 -49.260  -4.247
ATOM   5473  H1  HOH   509     -13.645 -48.652  -3.546
ATOM   5474  H2  HOH   509     -14.829 -49.353  -4.177
ATOM   5475  O   HOH   510     -13.879 -49.260  -1.145
ATOM   5476  H1  HOH   510     -13.248 -49.618  -0.521
ATOM   5477  H2  HOH   510     -14.697 -49.201  -0.651
ATOM   5478  O   HOH   511     -13.879 -49.260   1.957
ATOM   5479  H1  HOH   511     -13.419 -50.059   2.215
ATOM   5480  H2  HOH   511     -14.727 -49.319   2.397
ATOM   5481  O   HOH   512     -13.879 -46.158  -1.145
ATOM   5482  H1  HOH   512     -14.071 -47.095  -1.175
ATOM   5483  H2  HOH   512     -12.943 -46.099  -1.335
ATOM   5484  O   HOH   513     -13.879 -46.158   1.957
ATOM   5485  H1  HOH   513     -14.816 -46.343   2.028
ATOM   5486  H2  HOH   513     -13.635 -45.824   2.820
ATOM   5487  O   HOH   514     -13.879 -46.158   5.059
ATOM   5488  H1  HOH   514     -14.522 -46.284   4.362
ATOM   5489  H2  HOH   514     -13.300 -45.471   4.731
ATOM   5490  O   HOH   515     -13.879 -43.056 -22.859
ATOM   5491  H1  HOH   515     -14.560 -43.634 -22.514
ATOM   5492  H2  HOH   515     -13.434 -42.720 -22.082
ATOM   5493  O   HOH   516     -13.879 -43.056   5.059
ATOM   5494  H1  HOH   516     -14.399 -43.635   5.618
ATOM   5495  H2  HOH   516     -14.185 -43.241   4.172
ATOM   5496  O   HOH   517     -13.879 -43.056   8.161
ATOM   5497  H1  HOH   517     -13.106 -42.939   7.610
ATOM   5498  H2  HOH   517     -13.673 -42.584   8.968
ATOM   5499  O   HOH   518     -13.879 -39.954 -25.961
ATOM   5500  H1  HOH   518     -13.148 -40.539 -25.766
ATOM   5501  H2  HOH   518     -13.853 -39.297 -25.266
ATOM   5502  O   HOH   519     -13.879 -39.954 -22.859
ATOM   5503  H1  HOH   519     -13.001 -39.620 -23.042
ATOM   5504  H2  HOH   519     -14.462 -39.226 -23.073
ATOM   5505  O   HOH   520     -13.879 -39.954   8.161
ATOM   5506  H1  HOH   520     -13.100 -40.217   8.652
ATOM   5507  H2  HOH   520     -13.824 -39.000   8.117
ATOM   5508  O   HOH   521     -13.879 -39.954  11.263
ATOM   5509  H1  HOH   521     -13.142 -39.659  11.798
ATOM   5510  H2  HOH   521     -13.473 -40.413  10.528
ATOM   5511  O   HOH   522     -13.879 -36.852   5.059
ATOM   5512  H1  HOH   522     -13.220 -36.937   5.747
ATOM   5513  H2  HOH   522     -14.482 -37.579   5.214
ATOM   5514  O   HOH   523     -13.879 -36.852   8.161
ATOM   5515  H1  HOH   523     -14.261 -37.413   8.836
ATOM   5516  H2  HOH   523     -14.394 -36.047   8.199
ATOM   5517  O   HOH   524     -13.879 -36.852  11.263
ATOM   5518  H1  HOH   524     -14.264 -36.003  11.478
ATOM   5519  H2  HOH   524     -14.152 -37.019  10.361
ATOM   5520  O   HOH   525     -13.879 -33.750  -1.145
ATOM   5521  H1  HOH   525     -13.267 -34.393  -0.787
ATOM   5522  H2  HOH   525     -14.346 -34.222  -1.834
ATOM   5523  O   HOH   526     -13.879 -33.750   1.957
ATOM   5524  H1  HOH   526     -13.254 -33.131   1.580
ATOM   5525  H2  HOH   526     -13.373 -34.235   2.608
ATOM   5526  O   HOH   527     -13.879 -33.750   5.059
ATOM   5527  H1  HOH   527     -13.864 -34.561   4.551
ATOM   5528  H2  HOH   527     -13.564 -34.004   5.926
ATOM   5529  O   HOH   528     -13.879 -33.750   8.161
ATOM   5530  H1  HOH   528     -13.338 -33.138   7.662
ATOM   5531  H2  HOH   528     -14.727 -33.738   7.717
ATOM   5532  O   HOH   529     -13.879 -33.750  11.263
ATOM   5533  H1  HOH   529     -13.863 -34.435  11.931
ATOM   5534  H2  HOH   529     -14.717 -33.307  11.394
ATOM   5535  O   HOH   530     -13.879 -30.648  -4.247
ATOM   5536  H1  HOH   530     -13.371 -29.881  -3.983
ATOM   5537  H2  HOH   530     -14.555 -30.731  -3.574
ATOM   5538  O   HOH   531     -13.879 -30.648  -1.145
ATOM   5539  H1  HOH   531     -14.030 -31.522  -0.786
ATOM   5540  H2  HOH   531     -12.999 -30.690  -1.518
ATOM   5541  O   HOH   532     -13.879 -30.648   1.957
ATOM   5542  H1  HOH   532     -13.203 -31.299   2.144
ATOM   5543  H2  HOH   532     -13.644 -30.297   1.098
ATOM   5544  O   HOH   533     -13.879 -30.648   5.059
ATOM   5545  H1  HOH   533     -13.529 -31.303   5.662
ATOM   5546  H2  HOH   533     -13.492 -30.870   4.213
ATOM   5547  O   HOH   534     -13.879 -30.648   8.161
ATOM   5548  H1  HOH   534     -13.326 -29.926   8.458
ATOM   5549  H2  HOH   534     -13.662 -30.752   7.235
ATOM   5550  O   HOH   535     -13.879 -30.648  11.263
ATOM   5551  H1  HOH   535     -14.585 -30.546  11.901
ATOM   5552  H2  HOH   535     -13.339 -29.866  11.377
ATOM   5553  O   HOH   536     -13.879 -27.546   1.957
ATOM   5554  H1  HOH   536     -14.680 -27.516   1.433
ATOM   5555  H2  HOH   536     -13.884 -28.417   2.353
ATOM   5556  O   HOH   537     -13.879 -27.546   5.059
ATOM   5557  H1  HOH   537     -13.866 -27.738   4.122
ATOM   5558  H2  HOH   537     -13.659 -26.616   5.117
ATOM   5559  O   HOH   538     -13.879 -27.546   8.161
ATOM   5560  H1  HOH   538     -13.750 -27.544   9.110
ATOM   5561  H2  HOH   538     -14.793 -27.287   8.043
ATOM   5562  O   HOH   539     -13.879 -27.546  11.263
ATOM   5563  H1  HOH   539     -13.696 -26.831  11.873
ATOM   5564  H2  HOH   539     -13.036 -27.983  11.146
ATOM   5565  O   HOH   540     -13.879 -24.444   1.957
ATOM   5566  H1  HOH   540     -14.260 -23.611   1.679
ATOM   5567  H2  HOH   540     -14.484 -25.107   1.625
ATOM   5568  O   HOH   541     -13.879 -24.444   5.059
ATOM   5569  H1  HOH   541     -13.843 -24.785   4.166
ATOM   5570  H2  HOH   541     -14.396 -23.642   4.989
ATOM   5571  O   HOH   542     -13.879 -24.444   8.161
ATOM   5572  H1  HOH   542     -14.430 -23.850   8.672
ATOM   5573  H2  HOH   542     -13.326 -23.866   7.636
ATOM   5574  O   HOH   543     -13.879 -24.444  11.263
ATOM   5575  H1  HOH   543     -14.261 -25.191  11.724
ATOM   5576  H2  HOH   543     -13.366 -24.835  10.556
ATOM   5577  O   HOH   544     -13.879 -21.342   1.957
ATOM   5578  H1  HOH   544     -13.430 -21.468   1.122
ATOM   5579  H2  HOH   544     -14.807 -21.445   1.748
ATOM   5580  O   HOH   545     -13.879 -21.342   5.059
ATOM   5581  H1  HOH   545     -14.302 -21.671   5.852
ATOM   5582  H2  HOH   545     -12.945 -21.345   5.267
ATOM   5583  O   HOH   546     -13.879 -21.342   8.161
ATOM   5584  H1  HOH   546     -14.808 -21.262   8.379
ATOM   5585  H2  HOH   546     -13.433 -21.340   9.008
ATOM   5586  O   HOH   547     -13.879 -21.342  11.263
ATOM   5587  H1  HOH   547     -14.722 -21.764  11.430
ATOM   5588  H2  HOH   547     -13.856 -21.218  10.315
ATOM   5589  O   HOH   548     -13.879 -18.240   1.957
ATOM   5590  H1  HOH   548     -14.107 -17.583   2.615
ATOM   5591  H2  HOH   548     -13.633 -17.731   1.185
ATOM   5592  O   HOH   549     -13.879 -18.240   5.059
ATOM   5593  H1  HOH   549     -14.287 -18.411   5.908
ATOM   5594  H2  HOH   549     -14.215 -18.930   4.488
ATOM   5595  O   HOH   550     -13.879 -18.240   8.161
ATOM   5596  H1  HOH   550     -14.136 -18.153   9.079
ATOM   5597  H2  HOH   550     -13.112 -17.675   8.072
ATOM   5598  O   HOH   551     -13.879 -15.138   1.957
ATOM   5599  H1  HOH   551     -13.253 -15.526   2.568
ATOM   5600  H2  HOH   551     -13.885 -15.733   1.208
ATOM   5601  O   HOH   552     -13.879 -15.138   5.059
ATOM   5602  H1  HOH   552     -14.161 -16.041   5.203
ATOM   5603  H2  HOH   552     -14.672 -14.681   4.778
ATOM   5604  O   HOH   553     -13.879 -12.036  -1.145
ATOM   5605  H1  HOH   553     -14.603 -12.583  -1.448
ATOM   5606  H2  HOH   553     -13.094 -12.544  -1.345
ATOM   5607  O   HOH   554     -13.879 -12.036   1.957
ATOM   5608  H1  HOH   554     -13.449 -12.544   1.270
ATOM   5609  H2  HOH   554     -13.519 -12.382   2.773
ATOM   5610  O   HOH   555     -10.777 -46.158   1.957
ATOM   5611  H1  HOH   555      -9.841 -46.137   2.154
ATOM   5612  H2  HOH   555     -11.190 -45.736   2.710
ATOM   5613  O   HOH   556     -10.777 -46.158   5.059
ATOM   5614  H1  HOH   556     -11.525 -45.872   5.583
ATOM   5615  H2  HOH   556     -10.394 -45.347   4.725
ATOM   5616  O   HOH   557     -10.777 -46.158   8.161
ATOM   5617  H1  HOH   557     -11.677 -46.093   8.481
ATOM   5618  H2  HOH   557     -10.864 -46.473   7.262
ATOM   5619  O   HOH   558     -10.777 -43.056   1.957
ATOM   5620  H1  HOH   558     -10.905 -43.677   1.241
ATOM   5621  H2  HOH   558     -10.149 -42.421   1.615
ATOM   5622  O   HOH   559     -10.777 -43.056   5.059
ATOM   5623  H1  HOH   559     -10.387 -42.183   5.031
ATOM   5624  H2  HOH   559     -10.211 -43.553   5.650
ATOM   5625  O   HOH   560     -10.777 -43.056   8.161
ATOM   5626  H1  HOH   560     -10.211 -43.729   7.784
ATOM   5627  H2  HOH   560     -10.872 -42.405   7.466
ATOM   5628  O   HOH   561     -10.777 -39.954 -25.961
ATOM   5629  H1  HOH   561     -10.970 -39.120 -26.388
ATOM   5630  H2  HOH   561     -11.121 -39.855 -25.074
ATOM   5631  O   HOH   562     -10.777 -39.954   1.957
ATOM   5632  H1  HOH   562     -10.077 -39.302   1.975
ATOM   5633  H2  HOH   562     -11.278 -39.791   2.756
ATOM   5634  O   HOH   563     -10.777 -39.954   5.059
ATOM   5635  H1  HOH   563     -10.848 -39.960   6.014
ATOM   5636  H2  HOH   563     -11.111 -39.096   4.799
ATOM   5637  O   HOH   564     -10.777 -39.954   8.161
ATOM   5638  H1  HOH   564     -10.971 -39.235   7.560
ATOM   5639  H2  HOH   564      -9.864 -39.817   8.414
ATOM   5640  O   HOH   565     -10.777 -39.954  11.263
ATOM   5641  H1  HOH   565     -10.405 -39.514  10.500
ATOM   5642  H2  HOH   565     -11.715 -39.773  11.212
ATOM   5643  O   HOH   566     -10.777 -36.852  -1.145
ATOM   5644  H1  HOH   566     -10.847 -37.382  -0.351
ATOM   5645  H2  HOH   566      -9.872 -36.970  -1.433
ATOM   5646  O   HOH   567     -10.777 -36.852   1.957
ATOM   5647  H1  HOH   567     -11.024 -35.953   2.172
ATOM   5648  H2  HOH   567     -11.225 -37.387   2.612
ATOM   5649  O   HOH   568     -10.777 -36.852   5.059
ATOM   5650  H1  HOH   568     -10.046 -36.894   5.675
ATOM   5651  H2  HOH   568     -10.444 -37.265   4.263
ATOM   5652  O   HOH   569     -10.777 -36.852   8.161
ATOM   5653  H1  HOH   569     -10.209 -36.673   8.910
ATOM   5654  H2  HOH   569     -10.456 -37.682   7.809
ATOM   5655  O   HOH   570     -10.777 -36.852  11.263
ATOM   5656  H1  HOH   570     -10.811 -37.676  11.749
ATOM   5657  H2  HOH   570     -10.126 -36.327  11.728
ATOM   5658  O   HOH   571     -10.777 -33.750 -29.063
ATOM   5659  H1  HOH   571     -10.539 -33.122 -29.745
ATOM   5660  H2  HOH   571     -10.659 -34.606 -29.474
ATOM   5661  O   HOH   572     -10.777 -33.750 -16.655
ATOM   5662  H1  HOH   572     -10.018 -33.869 -17.225
ATOM   5663  H2  HOH   572     -10.612 -34.330 -15.912
ATOM   5664  O   HOH   573     -10.777 -33.750  -1.145
ATOM   5665  H1  HOH   573     -11.337 -34.441  -0.792
ATOM   5666  H2  HOH   573      -9.965 -34.197  -1.383
ATOM   5667  O   HOH   574     -10.777 -33.750   1.957
ATOM   5668  H1  HOH   574     -11.525 -33.154   1.919
ATOM   5669  H2  HOH   574     -11.008 -34.380   2.640
ATOM   5670  O   HOH   575     -10.777 -33.750   5.059
ATOM   5671  H1  HOH   575     -10.405 -34.105   4.252
ATOM   5672  H2  HOH   575     -11.263 -32.975   4.779
ATOM   5673  O   HOH   576     -10.777 -33.750   8.161
ATOM   5674  H1  HOH   576      -9.955 -33.936   7.709
ATOM   5675  H2  HOH   576     -10.893 -34.487   8.761
ATOM   5676  O   HOH   577     -10.777 -33.750  11.263
ATOM   5677  H1  HOH   577     -10.589 -32.855  10.980
ATOM   5678  H2  HOH   577     -11.251 -33.646  12.088
ATOM   5679  O   HOH   578     -10.777 -33.750  14.365
ATOM   5680  H1  HOH   578     -10.268 -34.200  15.039
ATOM   5681  H2  HOH   578     -11.383 -33.193  14.854
ATOM   5682  O   HOH   579     -10.777 -30.648 -29.063
ATOM   5683  H1  HOH   579     -10.804 -31.262 -29.797
ATOM   5684  H2  HOH   579     -11.665 -30.662 -28.707
ATOM   5685  O   HOH   580     -10.777 -30.648  -1.145
ATOM   5686  H1  HOH   580     -11.596 -30.960  -0.761
ATOM   5687  H2  HOH   580     -10.317 -30.228  -0.419
ATOM   5688  O   HOH   581     -10.777 -30.648   1.957
ATOM   5689  H1  HOH   581     -10.600 -30.262   1.100
ATOM   5690  H2  HOH   581     -11.505 -31.250   1.804
ATOM   5691  O   HOH   582     -10.777 -30.648   5.059
ATOM   5692  H1  HOH   582     -10.991 -30.399   5.958
ATOM   5693  H2  HOH   582     -11.493 -31.226   4.794
ATOM   5694  O   HOH   583     -10.777 -30.648   8.161
ATOM   5695  H1  HOH   583     -11.045 -29.788   7.838
ATOM   5696  H2  HOH   583     -10.062 -30.463   8.770
ATOM   5697  O   HOH   584     -10.777 -30.648  11.263
ATOM   5698  H1  HOH   584     -10.188 -30.698  12.016
ATOM   5699  H2  HOH   584     -10.642 -29.768  10.912
ATOM   5700  O   HOH   585     -10.777 -30.648  14.365
ATOM   5701  H1  HOH   585     -11.261 -31.380  14.747
ATOM   5702  H2  HOH   585     -10.347 -30.229  15.111
ATOM   5703  O   HOH   586     -10.777 -27.546 -19.757
ATOM   5704  H1  HOH   586     -11.450 -28.209 -19.605
ATOM   5705  H2  HOH   586     -10.165 -27.655 -19.030
ATOM   5706  O   HOH   587     -10.777 -27.546 -16.655
ATOM   5707  H1  HOH   587     -11.561 -27.138 -16.289
ATOM   5708  H2  HOH   587     -11.079 -28.391 -16.987
ATOM   5709  O   HOH   588     -10.777 -27.546  -1.145
ATOM   5710  H1  HOH   588     -11.025 -26.904  -0.480
ATOM   5711  H2  HOH   588     -10.802 -28.387  -0.688
ATOM   5712  O   HOH   589     -10.777 -27.546   1.957
ATOM   5713  H1  HOH   589     -11.345 -28.146   2.441
ATOM   5714  H2  HOH   589     -11.372 -26.886   1.602
ATOM   5715  O   HOH   590     -10.777 -27.546   5.059
ATOM   5716  H1  HOH   590     -10.467 -28.451   5.096
ATOM   5717  H2  HOH   590     -11.158 -27.459   4.186
ATOM   5718  O   HOH   591     -10.777 -27.546   8.161
ATOM   5719  H1  HOH   591     -10.681 -28.453   7.872
ATOM   5720  H2  HOH   591      -9.895 -27.181   8.101
ATOM   5721  O   HOH   592     -10.777 -27.546  11.263
ATOM   5722  H1  HOH   592     -11.277 -28.053  10.624
ATOM   5723  H2  HOH   592     -10.887 -26.636  10.987
ATOM   5724  O   HOH   593     -10.777 -27.546  14.365
ATOM   5725  H1  HOH   593     -11.295 -26.781  14.114
ATOM   5726  H2  HOH   593     -10.704 -28.061  13.562
ATOM   5727  O   HOH   594     -10.777 -24.444   1.957
ATOM   5728  H1  HOH   594     -10.677 -24.106   2.847
ATOM   5729  H2  HOH   594     -11.699 -24.694   1.899
ATOM   5730  O   HOH   595     -10.777 -24.444   5.059
ATOM   5731  H1  HOH   595      -9.926 -24.293   5.470
ATOM   5732  H2  HOH   595     -10.569 -24.691   4.159
ATOM   5733  O   HOH   596     -10.777 -24.444   8.161
ATOM   5734  H1  HOH   596      -9.821 -24.480   8.154
ATOM   5735  H2  HOH   596     -11.044 -25.241   8.618
ATOM   5736  O   HOH   597     -10.777 -24.444  11.263
ATOM   5737  H1  HOH   597     -10.007 -24.475  10.696
ATOM   5738  H2  HOH   597     -11.490 -24.172  10.686
ATOM   5739  O   HOH   598     -10.777 -21.342   1.957
ATOM   5740  H1  HOH   598     -10.995 -22.272   1.898
ATOM   5741  H2  HOH   598     -11.601 -20.892   1.769
ATOM   5742  O   HOH   599     -10.777 -21.342   5.059
ATOM   5743  H1  HOH   599     -11.488 -20.723   5.226
ATOM   5744  H2  HOH   599     -10.188 -21.236   5.806
ATOM   5745  O   HOH   600     -10.777 -21.342   8.161
ATOM   5746  H1  HOH   600     -10.352 -21.473   9.009
ATOM   5747  H2  HOH   600     -10.609 -22.152   7.681
ATOM   5748  O   HOH   601     -10.777 -21.342  11.263
ATOM   5749  H1  HOH   601     -10.863 -22.208  11.662
ATOM   5750  H2  HOH   601     -11.552 -20.864  11.558
ATOM   5751  O   HOH   602     -10.777 -18.240 -16.655
ATOM   5752  H1  HOH   602     -10.272 -18.648 -17.358
ATOM   5753  H2  HOH   602     -11.691 -18.385 -16.900
ATOM   5754  O   HOH   603     -10.777 -18.240   1.957
ATOM   5755  H1  HOH   603     -11.005 -18.869   2.641
ATOM   5756  H2  HOH   603     -11.391 -18.425   1.247
ATOM   5757  O   HOH   604     -10.777 -18.240   5.059
ATOM   5758  H1  HOH   604     -11.489 -18.736   4.655
ATOM   5759  H2  HOH   604     -10.091 -18.888   5.216
ATOM   5760  O   HOH   605     -10.777 -18.240   8.161
ATOM   5761  H1  HOH   605     -11.390 -17.508   8.096
ATOM   5762  H2  HOH   605     -10.771 -18.626   7.286
ATOM   5763  O   HOH   606     -10.777 -15.138  -4.247
ATOM   5764  H1  HOH   606     -11.525 -14.550  -4.142
ATOM   5765  H2  HOH   606     -11.166 -15.983  -4.472
ATOM   5766  O   HOH   607     -10.777 -15.138   5.059
ATOM   5767  H1  HOH   607     -11.072 -15.828   4.466
ATOM   5768  H2  HOH   607      -9.929 -15.443   5.381
ATOM   5769  O   HOH   608     -10.777 -15.138   8.161
ATOM   5770  H1  HOH   608     -11.502 -14.872   7.597
ATOM   5771  H2  HOH   608     -10.497 -14.328   8.589
ATOM   5772  O   HOH   609     -10.777 -12.036 -16.655
ATOM   5773  H1  HOH   609     -10.897 -11.276 -17.225
ATOM   5774  H2  HOH   609      -9.890 -12.341 -16.845
ATOM   5775  O   HOH   610     -10.777 -12.036  -1.145
ATOM   5776  H1  HOH   610     -11.577 -12.560  -1.182
ATOM   5777  H2  HOH   610     -10.767 -11.677  -0.258
ATOM   5778  O   HOH   611     -10.777 -12.036   1.957
ATOM   5779  H1  HOH   611      -9.953 -11.866   1.502
ATOM   5780  H2  HOH   611     -11.189 -12.738   1.454
ATOM   5781  O   HOH   612      -7.675 -52.362  -4.247
ATOM   5782  H1  HOH   612      -7.750 -51.846  -5.049
ATOM   5783  H2  HOH   612      -7.511 -53.255  -4.550
ATOM   5784  O   HOH   613      -7.675 -52.362  -1.145
ATOM   5785  H1  HOH   613      -7.320 -53.237  -1.301
ATOM   5786  H2  HOH   613      -7.036 -51.770  -1.540
ATOM   5787  O   HOH   614      -7.675 -49.260  -1.145
ATOM   5788  H1  HOH   614      -8.279 -48.625  -1.528
ATOM   5789  H2  HOH   614      -8.110 -49.552  -0.344
ATOM   5790  O   HOH   615      -7.675 -49.260   1.957
ATOM   5791  H1  HOH   615      -7.514 -48.571   2.601
ATOM   5792  H2  HOH   615      -6.804 -49.509   1.650
ATOM   5793  O   HOH   616      -7.675 -49.260   5.059
ATOM   5794  H1  HOH   616      -8.071 -49.528   5.888
ATOM   5795  H2  HOH   616      -7.915 -49.953   4.444
ATOM   5796  O   HOH   617      -7.675 -46.158  -1.145
ATOM   5797  H1  HOH   617      -7.127 -45.387  -1.001
ATOM   5798  H2  HOH   617      -8.565 -45.856  -0.965
ATOM   5799  O   HOH   618      -7.675 -46.158   1.957
ATOM   5800  H1  HOH   618      -7.583 -46.983   2.435
ATOM   5801  H2  HOH   618      -8.001 -46.416   1.095
ATOM   5802  O   HOH   619      -7.675 -46.158   5.059
ATOM   5803  H1  HOH   619      -8.069 -46.951   4.696
ATOM   5804  H2  HOH   619      -7.108 -46.473   5.763
ATOM   5805  O   HOH   620      -7.675 -46.158   8.161
ATOM   5806  H1  HOH   620      -8.352 -45.513   8.366
ATOM   5807  H2  HOH   620      -7.619 -46.705   8.945
ATOM   5808  O   HOH   621      -7.675 -43.056  -1.145
ATOM   5809  H1  HOH   621      -7.070 -42.620  -0.545
ATOM   5810  H2  HOH   621      -8.113 -42.341  -1.606
ATOM   5811  O   HOH   622      -7.675 -43.056   1.957
ATOM   5812  H1  HOH   622      -7.403 -42.480   2.671
ATOM   5813  H2  HOH   622      -7.046 -43.777   1.977
ATOM   5814  O   HOH   623      -7.675 -43.056   5.059
ATOM   5815  H1  HOH   623      -7.865 -43.414   5.926
ATOM   5816  H2  HOH   623      -7.564 -42.117   5.206
ATOM   5817  O   HOH   624      -7.675 -43.056   8.161
ATOM   5818  H1  HOH   624      -7.287 -43.745   8.702
ATOM   5819  H2  HOH   624      -8.562 -43.366   7.978
ATOM   5820  O   HOH   625      -7.675 -43.056  11.263
ATOM   5821  H1  HOH   625      -7.885 -43.726  11.914
ATOM   5822  H2  HOH   625      -6.753 -43.204  11.055
ATOM   5823  O   HOH   626      -7.675 -39.954   1.957
ATOM   5824  H1  HOH   626      -8.481 -39.884   2.468
ATOM   5825  H2  HOH   626      -6.974 -39.884   2.605
ATOM   5826  O   HOH   627      -7.675 -39.954   5.059
ATOM   5827  H1  HOH   627      -8.288 -39.276   5.343
ATOM   5828  H2  HOH   627      -6.811 -39.556   5.165
ATOM   5829  O   HOH   628      -7.675 -39.954   8.161
ATOM   5830  H1  HOH   628      -7.530 -39.010   8.103
ATOM   5831  H2  HOH   628      -7.209 -40.221   8.953
ATOM   5832  O   HOH   629      -7.675 -39.954  11.263
ATOM   5833  H1  HOH   629      -8.182 -40.748  11.094
ATOM   5834  H2  HOH   629      -6.763 -40.241  11.233
ATOM   5835  O   HOH   630      -7.675 -36.852 -29.063
ATOM   5836  H1  HOH   630      -8.160 -36.043 -29.226
ATOM   5837  H2  HOH   630      -7.979 -37.146 -28.205
ATOM   5838  O   HOH   631      -7.675 -36.852  -7.349
ATOM   5839  H1  HOH   631      -7.394 -36.939  -8.260
ATOM   5840  H2  HOH   631      -6.910 -36.501  -6.894
ATOM   5841  O   HOH   632      -7.675 -36.852   1.957
ATOM   5842  H1  HOH   632      -8.184 -37.645   1.788
ATOM   5843  H2  HOH   632      -7.047 -37.109   2.632
ATOM   5844  O   HOH   633      -7.675 -36.852   5.059
ATOM   5845  H1  HOH   633      -8.274 -37.236   4.419
ATOM   5846  H2  HOH   633      -7.582 -35.940   4.784
ATOM   5847  O   HOH   634      -7.675 -36.852   8.161
ATOM   5848  H1  HOH   634      -8.063 -36.331   7.459
ATOM   5849  H2  HOH   634      -8.042 -37.728   8.040
ATOM   5850  O   HOH   635      -7.675 -36.852  11.263
ATOM   5851  H1  HOH   635      -6.978 -36.934  10.613
ATOM   5852  H2  HOH   635      -7.313 -36.270  11.931
ATOM   5853  O   HOH   636      -7.675 -36.852  14.365
ATOM   5854  H1  HOH   636      -8.251 -37.185  15.054
ATOM   5855  H2  HOH   636      -6.993 -37.518  14.280
ATOM   5856  O   HOH   637      -7.675 -33.750 -29.063
ATOM   5857  H1  HOH   637      -7.376 -33.181 -28.355
ATOM   5858  H2  HOH   637      -7.850 -34.590 -28.639
ATOM   5859  O   HOH   638      -7.675 -33.750  -4.247
ATOM   5860  H1  HOH   638      -7.172 -32.993  -3.947
ATOM   5861  H2  HOH   638      -7.068 -34.236  -4.805
ATOM   5862  O   HOH   639      -7.675 -33.750  -1.145
ATOM   5863  H1  HOH   639      -8.300 -33.242  -0.627
ATOM   5864  H2  HOH   639      -7.726 -33.372  -2.023
ATOM   5865  O   HOH   640      -7.675 -33.750   1.957
ATOM   5866  H1  HOH   640      -8.153 -33.933   2.766
ATOM   5867  H2  HOH   640      -8.247 -34.075   1.262
ATOM   5868  O   HOH   641      -7.675 -33.750   5.059
ATOM   5869  H1  HOH   641      -8.390 -33.289   4.621
ATOM   5870  H2  HOH   641      -7.806 -33.565   5.989
ATOM   5871  O   HOH   642      -7.675 -33.750   8.161
ATOM   5872  H1  HOH   642      -8.268 -34.381   8.570
ATOM   5873  H2  HOH   642      -6.810 -34.154   8.230
ATOM   5874  O   HOH   643      -7.675 -33.750  11.263
ATOM   5875  H1  HOH   643      -7.471 -34.680  11.356
ATOM   5876  H2  HOH   643      -7.776 -33.435  12.162
ATOM   5877  O   HOH   644      -7.675 -33.750  14.365
ATOM   5878  H1  HOH   644      -7.400 -34.566  14.784
ATOM   5879  H2  HOH   644      -8.447 -33.476  14.860
ATOM   5880  O   HOH   645      -7.675 -30.648 -29.063
ATOM   5881  H1  HOH   645      -6.998 -31.009 -28.492
ATOM   5882  H2  HOH   645      -8.499 -30.931 -28.668
ATOM   5883  O   HOH   646      -7.675 -30.648   1.957
ATOM   5884  H1  HOH   646      -8.313 -30.882   1.283
ATOM   5885  H2  HOH   646      -6.884 -31.131   1.718
ATOM   5886  O   HOH   647      -7.675 -30.648   5.059
ATOM   5887  H1  HOH   647      -7.472 -31.305   4.394
ATOM   5888  H2  HOH   647      -8.345 -30.097   4.655
ATOM   5889  O   HOH   648      -7.675 -30.648   8.161
ATOM   5890  H1  HOH   648      -6.876 -30.892   7.695
ATOM   5891  H2  HOH   648      -8.373 -30.761   7.516
ATOM   5892  O   HOH   649      -7.675 -30.648  11.263
ATOM   5893  H1  HOH   649      -7.035 -30.362  11.914
ATOM   5894  H2  HOH   649      -8.522 -30.537  11.695
ATOM   5895  O   HOH   650      -7.675 -30.648  14.365
ATOM   5896  H1  HOH   650      -7.021 -30.377  15.009
ATOM   5897  H2  HOH   650      -8.304 -31.167  14.866
ATOM   5898  O   HOH   651      -7.675 -27.546 -29.063
ATOM   5899  H1  HOH   651      -8.254 -27.538 -29.825
ATOM   5900  H2  HOH   651      -7.927 -26.770 -28.563
ATOM   5901  O   HOH   652      -7.675 -27.546   1.957
ATOM   5902  H1  HOH   652      -7.589 -26.831   1.327
ATOM   5903  H2  HOH   652      -8.245 -27.195   2.642
ATOM   5904  O   HOH   653      -7.675 -27.546   5.059
ATOM   5905  H1  HOH   653      -7.233 -28.230   5.561
ATOM   5906  H2  HOH   653      -8.248 -28.021   4.457
ATOM   5907  O   HOH   654      -7.675 -27.546   8.161
ATOM   5908  H1  HOH   654      -7.923 -27.902   9.014
ATOM   5909  H2  HOH   654      -8.207 -26.756   8.068
ATOM   5910  O   HOH   655      -7.675 -27.546  11.263
ATOM   5911  H1  HOH   655      -8.290 -27.329  10.563
ATOM   5912  H2  HOH   655      -8.230 -27.742  12.018
ATOM   5913  O   HOH   656      -7.675 -27.546  14.365
ATOM   5914  H1  HOH   656      -8.444 -28.023  14.679
ATOM   5915  H2  HOH   656      -7.399 -28.023  13.583
ATOM   5916  O   HOH   657      -7.675 -24.444   1.957
ATOM   5917  H1  HOH   657      -6.737 -24.279   2.050
ATOM   5918  H2  HOH   657      -7.792 -24.645   1.029
ATOM   5919  O   HOH   658      -7.675 -24.444   5.059
ATOM   5920  H1  HOH   658      -7.351 -23.602   4.739
ATOM   5921  H2  HOH   658      -6.970 -24.777   5.614
ATOM   5922  O   HOH   659      -7.675 -24.444   8.161
ATOM   5923  H1  HOH   659      -7.169 -24.223   7.380
ATOM   5924  H2  HOH   659      -7.481 -25.368   8.319
ATOM   5925  O   HOH   660      -7.675 -24.444  11.263
ATOM   5926  H1  HOH   660      -8.192 -24.973  10.656
ATOM   5927  H2  HOH   660      -7.141 -25.079  11.740
ATOM   5928  O   HOH   661      -7.675 -24.444  14.365
ATOM   5929  H1  HOH   661      -8.193 -23.897  13.775
ATOM   5930  H2  HOH   661      -7.285 -25.108  13.797
ATOM   5931  O   HOH   662      -7.675 -21.342   5.059
ATOM   5932  H1  HOH   662      -8.135 -21.844   4.387
ATOM   5933  H2  HOH   662      -8.101 -21.594   5.878
ATOM   5934  O   HOH   663      -7.675 -21.342   8.161
ATOM   5935  H1  HOH   663      -7.887 -21.137   7.251
ATOM   5936  H2  HOH   663      -6.976 -21.993   8.104
ATOM   5937  O   HOH   664      -7.675 -21.342  11.263
ATOM   5938  H1  HOH   664      -8.354 -21.239  10.597
ATOM   5939  H2  HOH   664      -6.861 -21.112  10.815
ATOM   5940  O   HOH   665      -7.675 -18.240 -16.655
ATOM   5941  H1  HOH   665      -7.139 -18.820 -17.195
ATOM   5942  H2  HOH   665      -7.891 -17.507 -17.232
ATOM   5943  O   HOH   666      -7.675 -18.240   1.957
ATOM   5944  H1  HOH   666      -7.282 -17.937   2.776
ATOM   5945  H2  HOH   666      -7.076 -18.914   1.639
ATOM   5946  O   HOH   667      -7.675 -18.240   5.059
ATOM   5947  H1  HOH   667      -8.284 -17.812   4.457
ATOM   5948  H2  HOH   667      -8.109 -18.194   5.911
ATOM   5949  O   HOH   668      -7.675 -18.240   8.161
ATOM   5950  H1  HOH   668      -7.370 -18.912   7.553
ATOM   5951  H2  HOH   668      -7.476 -17.412   7.724
ATOM   5952  O   HOH   669      -7.675 -18.240  11.263
ATOM   5953  H1  HOH   669      -6.996 -17.609  11.024
ATOM   5954  H2  HOH   669      -8.497 -17.798  11.052
ATOM   5955  O   HOH   670      -7.675 -15.138  -1.145
ATOM   5956  H1  HOH   670      -8.354 -14.533  -0.846
ATOM   5957  H2  HOH   670      -6.912 -14.582  -1.302
ATOM   5958  O   HOH   671      -7.675 -15.138   1.957
ATOM   5959  H1  HOH   671      -6.753 -15.391   1.920
ATOM   5960  H2  HOH   671      -7.766 -14.464   1.284
ATOM   5961  O   HOH   672      -7.675 -15.138   5.059
ATOM   5962  H1  HOH   672      -8.230 -14.543   4.555
ATOM   5963  H2  HOH   672      -8.242 -15.883   5.257
ATOM   5964  O   HOH   673      -7.675 -15.138   8.161
ATOM   5965  H1  HOH   673      -6.908 -14.577   8.045
ATOM   5966  H2  HOH   673      -7.348 -16.025   8.018
ATOM   5967  O   HOH   674      -7.675 -12.036  -1.145
ATOM   5968  H1  HOH   674      -7.483 -12.459  -0.308
ATOM   5969  H2  HOH   674      -8.245 -11.302  -0.917
ATOM   5970  O   HOH   675      -7.675 -12.036   1.957
ATOM   5971  H1  HOH   675      -8.262 -11.280   1.936
ATOM   5972  H2  HOH   675      -7.197 -11.945   2.781
ATOM   5973  O   HOH   676      -7.675 -12.036   5.059
ATOM   5974  H1  HOH   676      -8.214 -12.274   5.813
ATOM   5975  H2  HOH   676      -7.808 -12.748   4.434
ATOM   5976  O   HOH   677      -7.675  -8.934  -1.145
ATOM   5977  H1  HOH   677      -8.006  -9.634  -1.706
ATOM   5978  H2  HOH   677      -8.382  -8.772  -0.521
ATOM   5979  O   HOH   678      -4.573 -52.362 -10.451
ATOM   5980  H1  HOH   678      -4.513 -53.245 -10.817
ATOM   5981  H2  HOH   678      -3.965 -51.843 -10.976
ATOM   5982  O   HOH   679      -4.573 -52.362  -1.145
ATOM   5983  H1  HOH   679      -3.861 -52.774  -1.634
ATOM   5984  H2  HOH   679      -5.362 -52.582  -1.640
ATOM   5985  O   HOH   680      -4.573 -49.260  -1.145
ATOM   5986  H1  HOH   680      -5.183 -48.994  -0.457
ATOM   5987  H2  HOH   680      -4.202 -48.439  -1.467
ATOM   5988  O   HOH   681      -4.573 -49.260   1.957
ATOM   5989  H1  HOH   681      -4.292 -48.408   1.626
ATOM   5990  H2  HOH   681      -4.564 -49.831   1.189
ATOM   5991  O   HOH   682      -4.573 -49.260   5.059
ATOM   5992  H1  HOH   682      -4.609 -48.770   5.880
ATOM   5993  H2  HOH   682      -4.089 -50.057   5.277
ATOM   5994  O   HOH   683      -4.573 -46.158   1.957
ATOM   5995  H1  HOH   683      -4.234 -46.404   2.818
ATOM   5996  H2  HOH   683      -5.433 -46.576   1.910
ATOM   5997  O   HOH   684      -4.573 -46.158   5.059
ATOM   5998  H1  HOH   684      -4.683 -45.214   5.172
ATOM   5999  H2  HOH   684      -3.910 -46.401   5.705
ATOM   6000  O   HOH   685      -4.573 -46.158   8.161
ATOM   6001  H1  HOH   685      -4.927 -45.646   8.888
ATOM   6002  H2  HOH   685      -5.337 -46.380   7.630
ATOM   6003  O   HOH   686      -4.573 -43.056   1.957
ATOM   6004  H1  HOH   686      -3.751 -42.621   1.732
ATOM   6005  H2  HOH   686      -4.907 -42.565   2.708
ATOM   6006  O   HOH   687      -4.573 -43.056   5.059
ATOM   6007  H1  HOH   687      -4.592 -42.339   4.426
ATOM   6008  H2  HOH   687      -3.693 -43.023   5.433
ATOM   6009  O   HOH   688      -4.573 -43.056   8.161
ATOM   6010  H1  HOH   688      -3.783 -42.813   7.679
ATOM   6011  H2  HOH   688      -5.289 -42.898   7.546
ATOM   6012  O   HOH   689      -4.573 -43.056  11.263
ATOM   6013  H1  HOH   689      -4.802 -43.429  12.115
ATOM   6014  H2  HOH   689      -5.280 -43.335  10.682
ATOM   6015  O   HOH   690      -4.573 -39.954 -22.859
ATOM   6016  H1  HOH   690      -5.169 -40.448 -22.296
ATOM   6017  H2  HOH   690      -3.768 -39.878 -22.348
ATOM   6018  O   HOH   691      -4.573 -39.954  -1.145
ATOM   6019  H1  HOH   691      -4.985 -39.833  -2.000
ATOM   6020  H2  HOH   691      -4.609 -40.898  -0.992
ATOM   6021  O   HOH   692      -4.573 -39.954   1.957
ATOM   6022  H1  HOH   692      -3.778 -39.799   1.448
ATOM   6023  H2  HOH   692      -5.170 -39.255   1.690
ATOM   6024  O   HOH   693      -4.573 -39.954   5.059
ATOM   6025  H1  HOH   693      -4.829 -40.762   4.614
ATOM   6026  H2  HOH   693      -4.434 -40.216   5.969
ATOM   6027  O   HOH   694      -4.573 -39.954   8.161
ATOM   6028  H1  HOH   694      -4.042 -40.231   7.415
ATOM   6029  H2  HOH   694      -4.240 -40.468   8.897
ATOM   6030  O   HOH   695      -4.573 -39.954  11.263
ATOM   6031  H1  HOH   695      -4.011 -39.608  11.956
ATOM   6032  H2  HOH   695      -5.072 -39.197  10.958
ATOM   6033  O   HOH   696      -4.573 -36.852   1.957
ATOM   6034  H1  HOH   696      -4.253 -37.659   1.553
ATOM   6035  H2  HOH   696      -4.632 -37.058   2.890
ATOM   6036  O   HOH   697      -4.573 -36.852   5.059
ATOM   6037  H1  HOH   697      -3.688 -37.132   5.294
ATOM   6038  H2  HOH   697      -4.457 -36.336   4.261
ATOM   6039  O   HOH   698      -4.573 -36.852   8.161
ATOM   6040  H1  HOH   698      -4.779 -35.946   8.390
ATOM   6041  H2  HOH   698      -5.409 -37.313   8.229
ATOM   6042  O   HOH   699      -4.573 -36.852  11.263
ATOM   6043  H1  HOH   699      -3.755 -36.540  11.649
ATOM   6044  H2  HOH   699      -4.506 -36.620  10.337
ATOM   6045  O   HOH   700      -4.573 -36.852  14.365
ATOM   6046  H1  HOH   700      -4.969 -37.150  15.184
ATOM   6047  H2  HOH   700      -5.228 -36.271  13.979
ATOM   6048  O   HOH   701      -4.573 -33.750  -1.145
ATOM   6049  H1  HOH   701      -3.808 -33.380  -0.704
ATOM   6050  H2  HOH   701      -5.188 -33.020  -1.213
ATOM   6051  O   HOH   702      -4.573 -33.750   1.957
ATOM   6052  H1  HOH   702      -3.859 -33.264   1.546
ATOM   6053  H2  HOH   702      -4.148 -34.510   2.354
ATOM   6054  O   HOH   703      -4.573 -33.750   5.059
ATOM   6055  H1  HOH   703      -4.955 -34.390   5.660
ATOM   6056  H2  HOH   703      -3.673 -34.049   4.933
ATOM   6057  O   HOH   704      -4.573 -33.750   8.161
ATOM   6058  H1  HOH   704      -4.702 -33.997   9.077
ATOM   6059  H2  HOH   704      -4.722 -34.558   7.671
ATOM   6060  O   HOH   705      -4.573 -33.750  11.263
ATOM   6061  H1  HOH   705      -3.665 -33.877  10.990
ATOM   6062  H2  HOH   705      -4.937 -33.149  10.614
ATOM   6063  O   HOH   706      -4.573 -33.750  14.365
ATOM   6064  H1  HOH   706      -5.072 -33.816  15.180
ATOM   6065  H2  HOH   706      -4.090 -32.928  14.446
ATOM   6066  O   HOH   707      -4.573 -30.648   1.957
ATOM   6067  H1  HOH   707      -4.245 -31.142   1.206
ATOM   6068  H2  HOH   707      -5.010 -29.889   1.572
ATOM   6069  O   HOH   708      -4.573 -30.648   5.059
ATOM   6070  H1  HOH   708      -5.268 -31.293   4.929
ATOM   6071  H2  HOH   708      -4.771 -30.250   5.907
ATOM   6072  O   HOH   709      -4.573 -30.648   8.161
ATOM   6073  H1  HOH   709      -4.145 -31.207   7.513
ATOM   6074  H2  HOH   709      -4.726 -29.822   7.702
ATOM   6075  O   HOH   710      -4.573 -30.648  11.263
ATOM   6076  H1  HOH   710      -4.136 -31.390  10.846
ATOM   6077  H2  HOH   710      -3.887 -30.225  11.779
ATOM   6078  O   HOH   711      -4.573 -30.648  14.365
ATOM   6079  H1  HOH   711      -5.131 -31.054  13.702
ATOM   6080  H2  HOH   711      -3.839 -31.254  14.466
ATOM   6081  O   HOH   712      -4.573 -27.546 -19.757
ATOM   6082  H1  HOH   712      -5.451 -27.235 -19.537
ATOM   6083  H2  HOH   712      -4.696 -28.070 -20.548
ATOM   6084  O   HOH   713      -4.573 -27.546   1.957
ATOM   6085  H1  HOH   713      -3.652 -27.330   2.102
ATOM   6086  H2  HOH   713      -4.880 -27.866   2.805
ATOM   6087  O   HOH   714      -4.573 -27.546   5.059
ATOM   6088  H1  HOH   714      -3.887 -27.052   4.611
ATOM   6089  H2  HOH   714      -5.259 -27.656   4.401
ATOM   6090  O   HOH   715      -4.573 -27.546   8.161
ATOM   6091  H1  HOH   715      -4.062 -26.743   8.066
ATOM   6092  H2  HOH   715      -3.919 -28.235   8.277
ATOM   6093  O   HOH   716      -4.573 -27.546  11.263
ATOM   6094  H1  HOH   716      -4.384 -28.466  11.448
ATOM   6095  H2  HOH   716      -3.816 -27.071  11.606
ATOM   6096  O   HOH   717      -4.573 -27.546  14.365
ATOM   6097  H1  HOH   717      -4.571 -28.501  14.308
ATOM   6098  H2  HOH   717      -4.115 -27.257  13.576
ATOM   6099  O   HOH   718      -4.573 -24.444   1.957
ATOM   6100  H1  HOH   718      -5.230 -24.009   1.414
ATOM   6101  H2  HOH   718      -4.990 -25.261   2.229
ATOM   6102  O   HOH   719      -4.573 -24.444   5.059
ATOM   6103  H1  HOH   719      -4.089 -25.065   4.516
ATOM   6104  H2  HOH   719      -4.049 -24.364   5.856
ATOM   6105  O   HOH   720      -4.573 -24.444   8.161
ATOM   6106  H1  HOH   720      -5.110 -24.594   8.939
ATOM   6107  H2  HOH   720      -5.161 -24.011   7.543
ATOM   6108  O   HOH   721      -4.573 -24.444  11.263
ATOM   6109  H1  HOH   721      -4.284 -25.049  10.581
ATOM   6110  H2  HOH   721      -3.890 -24.492  11.932
ATOM   6111  O   HOH   722      -4.573 -24.444  14.365
ATOM   6112  H1  HOH   722      -4.749 -24.962  15.151
ATOM   6113  H2  HOH   722      -4.794 -25.026  13.639
ATOM   6114  O   HOH   723      -4.573 -21.342   1.957
ATOM   6115  H1  HOH   723      -3.714 -21.384   1.538
ATOM   6116  H2  HOH   723      -5.179 -21.666   1.291
ATOM   6117  O   HOH   724      -4.573 -21.342   5.059
ATOM   6118  H1  HOH   724      -4.777 -20.452   4.771
ATOM   6119  H2  HOH   724      -4.229 -21.233   5.946
ATOM   6120  O   HOH   725      -4.573 -21.342   8.161
ATOM   6121  H1  HOH   725      -3.953 -21.677   8.808
ATOM   6122  H2  HOH   725      -5.414 -21.720   8.417
ATOM   6123  O   HOH   726      -4.573 -21.342  11.263
ATOM   6124  H1  HOH   726      -4.254 -20.499  10.940
ATOM   6125  H2  HOH   726      -5.418 -21.460  10.831
ATOM   6126  O   HOH   727      -4.573 -18.240   1.957
ATOM   6127  H1  HOH   727      -3.883 -18.119   2.610
ATOM   6128  H2  HOH   727      -5.264 -18.710   2.423
ATOM   6129  O   HOH   728      -4.573 -18.240   5.059
ATOM   6130  H1  HOH   728      -4.459 -17.312   5.265
ATOM   6131  H2  HOH   728      -4.163 -18.347   4.201
ATOM   6132  O   HOH   729      -4.573 -18.240   8.161
ATOM   6133  H1  HOH   729      -4.849 -18.901   7.527
ATOM   6134  H2  HOH   729      -4.550 -18.705   8.998
ATOM   6135  O   HOH   730      -4.573 -18.240  11.263
ATOM   6136  H1  HOH   730      -3.949 -18.199  10.539
ATOM   6137  H2  HOH   730      -5.424 -18.358  10.842
ATOM   6138  O   HOH   731      -4.573 -15.138  -1.145
ATOM   6139  H1  HOH   731      -4.401 -14.637  -0.347
ATOM   6140  H2  HOH   731      -3.916 -14.828  -1.768
ATOM   6141  O   HOH   732      -4.573 -15.138   1.957
ATOM   6142  H1  HOH   732      -5.501 -15.308   1.799
ATOM   6143  H2  HOH   732      -4.546 -14.759   2.836
ATOM   6144  O   HOH   733      -4.573 -15.138   5.059
ATOM   6145  H1  HOH   733      -3.760 -15.023   4.568
ATOM   6146  H2  HOH   733      -4.506 -16.017   5.432
ATOM   6147  O   HOH   734      -4.573 -15.138   8.161
ATOM   6148  H1  HOH   734      -5.004 -14.562   7.530
ATOM   6149  H2  HOH   734      -3.647 -15.104   7.923
ATOM   6150  O   HOH   735      -4.573 -12.036   1.957
ATOM   6151  H1  HOH   735      -5.164 -12.725   1.655
ATOM   6152  H2  HOH   735      -5.136 -11.431   2.440
ATOM   6153  O   HOH   736      -4.573 -12.036   5.059
ATOM   6154  H1  HOH   736      -5.098 -12.322   5.806
ATOM   6155  H2  HOH   736      -5.183 -11.539   4.514
ATOM   6156  O   HOH   737      -4.573  -8.934 -13.553
ATOM   6157  H1  HOH   737      -4.765  -8.336 -14.275
ATOM   6158  H2  HOH   737      -4.995  -8.534 -12.793
ATOM   6159  O   HOH   738      -4.573  -8.934  -7.349
ATOM   6160  H1  HOH   738      -4.119  -8.106  -7.192
ATOM   6161  H2  HOH   738      -4.676  -8.974  -8.300
ATOM   6162  O   HOH   739      -4.573  -8.934  -4.247
ATOM   6163  H1  HOH   739      -5.154  -9.218  -3.541
ATOM   6164  H2  HOH   739      -4.051  -8.231  -3.860
ATOM   6165  O   HOH   740      -4.573  -8.934  -1.145
ATOM   6166  H1  HOH   740      -4.237  -8.167  -0.681
ATOM   6167  H2  HOH   740      -5.301  -8.597  -1.667
ATOM   6168  O   HOH   741      -1.471 -52.362 -13.553
ATOM   6169  H1  HOH   741      -2.273 -52.355 -13.032
ATOM   6170  H2  HOH   741      -1.007 -51.567 -13.292
ATOM   6171  O   HOH   742      -1.471 -52.362 -10.451
ATOM   6172  H1  HOH   742      -1.172 -51.543 -10.846
ATOM   6173  H2  HOH   742      -2.081 -52.090  -9.766
ATOM   6174  O   HOH   743      -1.471 -52.362  -7.349
ATOM   6175  H1  HOH   743      -0.833 -52.853  -6.831
ATOM   6176  H2  HOH   743      -2.084 -53.026  -7.666
ATOM   6177  O   HOH   744      -1.471 -52.362  -4.247
ATOM   6178  H1  HOH   744      -1.880 -51.758  -4.865
ATOM   6179  H2  HOH   744      -2.059 -53.117  -4.224
ATOM   6180  O   HOH   745      -1.471 -52.362  -1.145
ATOM   6181  H1  HOH   745      -2.216 -52.253  -1.735
ATOM   6182  H2  HOH   745      -1.465 -53.297  -0.937
ATOM   6183  O   HOH   746      -1.471 -49.260  -1.145
ATOM   6184  H1  HOH   746      -1.340 -48.509  -1.723
ATOM   6185  H2  HOH   746      -1.681 -49.984  -1.735
ATOM   6186  O   HOH   747      -1.471 -49.260   1.957
ATOM   6187  H1  HOH   747      -2.120 -49.963   1.970
ATOM   6188  H2  HOH   747      -0.965 -49.387   2.760
ATOM   6189  O   HOH   748      -1.471 -49.260   5.059
ATOM   6190  H1  HOH   748      -1.937 -48.569   4.590
ATOM   6191  H2  HOH   748      -0.720 -49.464   4.503
ATOM   6192  O   HOH   749      -1.471 -46.158  -1.145
ATOM   6193  H1  HOH   749      -1.507 -45.781  -0.266
ATOM   6194  H2  HOH   749      -0.928 -45.549  -1.645
ATOM   6195  O   HOH   750      -1.471 -46.158   1.957
ATOM   6196  H1  HOH   750      -1.352 -46.584   2.806
ATOM   6197  H2  HOH   750      -2.207 -46.621   1.557
ATOM   6198  O   HOH   751      -1.471 -46.158   5.059
ATOM   6199  H1  HOH   751      -0.850 -45.944   5.755
ATOM   6200  H2  HOH   751      -2.309 -45.820   5.373
ATOM   6201  O   HOH   752      -1.471 -46.158   8.161
ATOM   6202  H1  HOH   752      -0.916 -45.409   8.377
ATOM   6203  H2  HOH   752      -1.203 -46.841   8.776
ATOM   6204  O   HOH   753      -1.471 -43.056 -13.553
ATOM   6205  H1  HOH   753      -0.924 -43.551 -14.163
ATOM   6206  H2  HOH   753      -1.632 -42.223 -13.996
ATOM   6207  O   HOH   754      -1.471 -43.056  -1.145
ATOM   6208  H1  HOH   754      -1.833 -43.112  -2.029
ATOM   6209  H2  HOH   754      -0.678 -43.592  -1.176
ATOM   6210  O   HOH   755      -1.471 -43.056   1.957
ATOM   6211  H1  HOH   755      -1.158 -43.713   1.335
ATOM   6212  H2  HOH   755      -2.256 -43.445   2.342
ATOM   6213  O   HOH   756      -1.471 -43.056   5.059
ATOM   6214  H1  HOH   756      -2.084 -43.779   5.195
ATOM   6215  H2  HOH   756      -1.152 -42.844   5.936
ATOM   6216  O   HOH   757      -1.471 -43.056   8.161
ATOM   6217  H1  HOH   757      -0.805 -42.377   8.268
ATOM   6218  H2  HOH   757      -1.227 -43.507   7.353
ATOM   6219  O   HOH   758      -1.471 -43.056  11.263
ATOM   6220  H1  HOH   758      -1.595 -43.997  11.386
ATOM   6221  H2  HOH   758      -2.014 -42.839  10.506
ATOM   6222  O   HOH   759      -1.471 -39.954 -19.757
ATOM   6223  H1  HOH   759      -1.816 -40.145 -20.629
ATOM   6224  H2  HOH   759      -0.848 -40.660 -19.586
ATOM   6225  O   HOH   760      -1.471 -39.954   1.957
ATOM   6226  H1  HOH   760      -2.136 -39.503   2.477
ATOM   6227  H2  HOH   760      -1.964 -40.393   1.264
ATOM   6228  O   HOH   761      -1.471 -39.954   5.059
ATOM   6229  H1  HOH   761      -2.195 -40.487   4.731
ATOM   6230  H2  HOH   761      -1.809 -39.558   5.862
ATOM   6231  O   HOH   762      -1.471 -39.954   8.161
ATOM   6232  H1  HOH   762      -2.030 -40.499   8.715
ATOM   6233  H2  HOH   762      -0.896 -40.576   7.715
ATOM   6234  O   HOH   763      -1.471 -39.954  11.263
ATOM   6235  H1  HOH   763      -2.186 -40.371  11.744
ATOM   6236  H2  HOH   763      -1.798 -39.874  10.368
ATOM   6237  O   HOH   764      -1.471 -36.852   5.059
ATOM   6238  H1  HOH   764      -0.722 -36.673   4.492
ATOM   6239  H2  HOH   764      -1.976 -36.039   5.053
ATOM   6240  O   HOH   765      -1.471 -36.852   8.161
ATOM   6241  H1  HOH   765      -0.795 -37.149   7.553
ATOM   6242  H2  HOH   765      -1.310 -37.352   8.961
ATOM   6243  O   HOH   766      -1.471 -36.852  11.263
ATOM   6244  H1  HOH   766      -2.271 -36.806  10.740
ATOM   6245  H2  HOH   766      -1.072 -37.687  11.019
ATOM   6246  O   HOH   767      -1.471 -36.852  14.365
ATOM   6247  H1  HOH   767      -0.958 -37.602  14.066
ATOM   6248  H2  HOH   767      -2.033 -37.206  15.054
ATOM   6249  O   HOH   768      -1.471 -33.750 -25.961
ATOM   6250  H1  HOH   768      -1.863 -33.522 -25.119
ATOM   6251  H2  HOH   768      -1.013 -32.956 -26.235
ATOM   6252  O   HOH   769      -1.471 -33.750   8.161
ATOM   6253  H1  HOH   769      -0.739 -33.306   8.589
ATOM   6254  H2  HOH   769      -1.059 -34.402   7.595
ATOM   6255  O   HOH   770      -1.471 -33.750  11.263
ATOM   6256  H1  HOH   770      -1.272 -33.486  10.365
ATOM   6257  H2  HOH   770      -2.154 -33.142  11.547
ATOM   6258  O   HOH   771      -1.471 -33.750  14.365
ATOM   6259  H1  HOH   771      -0.853 -33.121  13.994
ATOM   6260  H2  HOH   771      -2.053 -33.221  14.911
ATOM   6261  O   HOH   772      -1.471 -30.648   1.957
ATOM   6262  H1  HOH   772      -1.694 -31.201   2.706
ATOM   6263  H2  HOH   772      -1.984 -31.006   1.233
ATOM   6264  O   HOH   773      -1.471 -30.648   5.059
ATOM   6265  H1  HOH   773      -0.878 -30.858   5.781
ATOM   6266  H2  HOH   773      -1.530 -29.693   5.068
ATOM   6267  O   HOH   774      -1.471 -30.648   8.161
ATOM   6268  H1  HOH   774      -2.407 -30.469   8.077
ATOM   6269  H2  HOH   774      -1.181 -30.081   8.876
ATOM   6270  O   HOH   775      -1.471 -30.648  11.263
ATOM   6271  H1  HOH   775      -1.122 -29.843  10.882
ATOM   6272  H2  HOH   775      -2.299 -30.791  10.806
ATOM   6273  O   HOH   776      -1.471 -30.648  14.365
ATOM   6274  H1  HOH   776      -2.072 -31.208  13.875
ATOM   6275  H2  HOH   776      -0.599 -30.943  14.102
ATOM   6276  O   HOH   777      -1.471 -27.546 -16.655
ATOM   6277  H1  HOH   777      -2.140 -27.779 -16.012
ATOM   6278  H2  HOH   777      -1.494 -26.590 -16.690
ATOM   6279  O   HOH   778      -1.471 -27.546   1.957
ATOM   6280  H1  HOH   778      -1.135 -27.573   2.853
ATOM   6281  H2  HOH   778      -0.856 -26.983   1.487
ATOM   6282  O   HOH   779      -1.471 -27.546   5.059
ATOM   6283  H1  HOH   779      -0.897 -27.808   5.779
ATOM   6284  H2  HOH   779      -0.879 -27.397   4.322
ATOM   6285  O   HOH   780      -1.471 -27.546   8.161
ATOM   6286  H1  HOH   780      -1.668 -27.412   9.088
ATOM   6287  H2  HOH   780      -0.767 -26.925   7.973
ATOM   6288  O   HOH   781      -1.471 -27.546  11.263
ATOM   6289  H1  HOH   781      -1.473 -28.462  11.542
ATOM   6290  H2  HOH   781      -0.544 -27.318  11.196
ATOM   6291  O   HOH   782      -1.471 -27.546  14.365
ATOM   6292  H1  HOH   782      -0.975 -28.029  15.026
ATOM   6293  H2  HOH   782      -0.957 -27.638  13.564
ATOM   6294  O   HOH   783      -1.471 -24.444 -29.063
ATOM   6295  H1  HOH   783      -2.098 -24.452 -28.340
ATOM   6296  H2  HOH   783      -1.151 -23.542 -29.094
ATOM   6297  O   HOH   784      -1.471 -24.444   1.957
ATOM   6298  H1  HOH   784      -1.039 -24.388   2.809
ATOM   6299  H2  HOH   784      -1.262 -23.615   1.527
ATOM   6300  O   HOH   785      -1.471 -24.444   5.059
ATOM   6301  H1  HOH   785      -0.788 -24.555   4.398
ATOM   6302  H2  HOH   785      -1.523 -23.498   5.196
ATOM   6303  O   HOH   786      -1.471 -24.444   8.161
ATOM   6304  H1  HOH   786      -2.077 -25.085   8.531
ATOM   6305  H2  HOH   786      -0.603 -24.774   8.392
ATOM   6306  O   HOH   787      -1.471 -24.444  11.263
ATOM   6307  H1  HOH   787      -1.700 -24.095  12.125
ATOM   6308  H2  HOH   787      -0.515 -24.406  11.236
ATOM   6309  O   HOH   788      -1.471 -24.444  14.365
ATOM   6310  H1  HOH   788      -1.927 -23.714  14.783
ATOM   6311  H2  HOH   788      -1.299 -25.059  15.079
ATOM   6312  O   HOH   789      -1.471 -21.342   1.957
ATOM   6313  H1  HOH   789      -1.546 -20.511   2.426
ATOM   6314  H2  HOH   789      -2.250 -21.834   2.216
ATOM   6315  O   HOH   790      -1.471 -21.342   5.059
ATOM   6316  H1  HOH   790      -1.325 -21.593   4.147
ATOM   6317  H2  HOH   790      -2.187 -20.708   5.022
ATOM   6318  O   HOH   791      -1.471 -21.342   8.161
ATOM   6319  H1  HOH   791      -2.257 -21.056   7.697
ATOM   6320  H2  HOH   791      -1.186 -22.124   7.690
ATOM   6321  O   HOH   792      -1.471 -21.342  11.263
ATOM   6322  H1  HOH   792      -1.855 -20.917  10.497
ATOM   6323  H2  HOH   792      -2.038 -21.085  11.990
ATOM   6324  O   HOH   793      -1.471 -18.240  -1.145
ATOM   6325  H1  HOH   793      -1.469 -19.163  -0.894
ATOM   6326  H2  HOH   793      -2.361 -17.941  -0.957
ATOM   6327  O   HOH   794      -1.471 -18.240   1.957
ATOM   6328  H1  HOH   794      -2.241 -18.085   1.410
ATOM   6329  H2  HOH   794      -1.583 -19.133   2.283
ATOM   6330  O   HOH   795      -1.471 -18.240   5.059
ATOM   6331  H1  HOH   795      -1.602 -19.187   5.031
ATOM   6332  H2  HOH   795      -0.677 -18.092   4.546
ATOM   6333  O   HOH   796      -1.471 -18.240   8.161
ATOM   6334  H1  HOH   796      -0.816 -18.333   8.853
ATOM   6335  H2  HOH   796      -2.267 -18.619   8.532
ATOM   6336  O   HOH   797      -1.471 -18.240  11.263
ATOM   6337  H1  HOH   797      -0.923 -18.818  11.794
ATOM   6338  H2  HOH   797      -2.355 -18.363  11.609
ATOM   6339  O   HOH   798      -1.471 -15.138   1.957
ATOM   6340  H1  HOH   798      -1.510 -14.245   1.613
ATOM   6341  H2  HOH   798      -1.120 -15.658   1.235
ATOM   6342  O   HOH   799      -1.471 -15.138   5.059
ATOM   6343  H1  HOH   799      -1.680 -14.304   5.481
ATOM   6344  H2  HOH   799      -1.046 -14.891   4.238
ATOM   6345  O   HOH   800      -1.471 -15.138   8.161
ATOM   6346  H1  HOH   800      -0.706 -14.775   8.608
ATOM   6347  H2  HOH   800      -1.118 -15.831   7.605
ATOM   6348  O   HOH   801      -1.471 -12.036  -4.247
ATOM   6349  H1  HOH   801      -2.256 -12.411  -3.849
ATOM   6350  H2  HOH   801      -1.261 -12.628  -4.969
ATOM   6351  O   HOH   802      -1.471 -12.036  -1.145
ATOM   6352  H1  HOH   802      -2.102 -12.387  -1.773
ATOM   6353  H2  HOH   802      -0.822 -11.585  -1.684
ATOM   6354  O   HOH   803      -1.471 -12.036   1.957
ATOM   6355  H1  HOH   803      -1.462 -12.949   2.243
ATOM   6356  H2  HOH   803      -2.346 -11.722   2.185
ATOM   6357  O   HOH   804      -1.471 -12.036   5.059
ATOM   6358  H1  HOH   804      -2.224 -11.949   5.643
ATOM   6359  H2  HOH   804      -1.496 -11.247   4.517
ATOM   6360  O   HOH   805      -1.471  -8.934 -13.553
ATOM   6361  H1  HOH   805      -0.701  -8.904 -14.121
ATOM   6362  H2  HOH   805      -1.375  -9.749 -13.061
ATOM   6363  O   HOH   806      -1.471  -8.934 -10.451
ATOM   6364  H1  HOH   806      -2.314  -9.383 -10.502
ATOM   6365  H2  HOH   806      -1.118  -9.183  -9.597
ATOM   6366  O   HOH   807      -1.471  -8.934  -7.349
ATOM   6367  H1  HOH   807      -1.712  -8.516  -8.176
ATOM   6368  H2  HOH   807      -0.891  -9.651  -7.603
ATOM   6369  O   HOH   808      -1.471  -8.934  -4.247
ATOM   6370  H1  HOH   808      -1.178  -9.800  -3.967
ATOM   6371  H2  HOH   808      -1.898  -9.085  -5.090
ATOM   6372  O   HOH   809      -1.471  -8.934  -1.145
ATOM   6373  H1  HOH   809      -0.676  -8.674  -0.679
ATOM   6374  H2  HOH   809      -1.241  -8.861  -2.071
ATOM   6375  O   HOH   810       1.631 -52.362 -10.451
ATOM   6376  H1  HOH   810       2.214 -52.218 -11.196
ATOM   6377  H2  HOH   810       2.009 -51.838  -9.745
ATOM   6378  O   HOH   811       1.631 -52.362  -7.349
ATOM   6379  H1  HOH   811       1.907 -53.253  -7.566
ATOM   6380  H2  HOH   811       1.759 -51.868  -8.158
ATOM   6381  O   HOH   812       1.631 -52.362  -4.247
ATOM   6382  H1  HOH   812       0.925 -52.780  -4.740
ATOM   6383  H2  HOH   812       2.336 -53.010  -4.245
ATOM   6384  O   HOH   813       1.631 -49.260 -13.553
ATOM   6385  H1  HOH   813       2.313 -49.247 -12.881
ATOM   6386  H2  HOH   813       1.866 -49.996 -14.118
ATOM   6387  O   HOH   814       1.631 -49.260  -4.247
ATOM   6388  H1  HOH   814       1.439 -49.972  -4.857
ATOM   6389  H2  HOH   814       2.259 -48.708  -4.712
ATOM   6390  O   HOH   815       1.631 -49.260  -1.145
ATOM   6391  H1  HOH   815       1.236 -48.771  -1.866
ATOM   6392  H2  HOH   815       1.884 -50.096  -1.536
ATOM   6393  O   HOH   816       1.631 -49.260   1.957
ATOM   6394  H1  HOH   816       1.027 -49.864   2.390
ATOM   6395  H2  HOH   816       2.453 -49.747   1.895
ATOM   6396  O   HOH   817       1.631 -46.158  -1.145
ATOM   6397  H1  HOH   817       2.089 -45.538  -0.578
ATOM   6398  H2  HOH   817       1.083 -45.611  -1.706
ATOM   6399  O   HOH   818       1.631 -46.158   1.957
ATOM   6400  H1  HOH   818       2.110 -46.879   1.548
ATOM   6401  H2  HOH   818       2.228 -45.824   2.626
ATOM   6402  O   HOH   819       1.631 -46.158   5.059
ATOM   6403  H1  HOH   819       1.231 -45.686   4.329
ATOM   6404  H2  HOH   819       2.411 -45.648   5.276
ATOM   6405  O   HOH   820       1.631 -46.158   8.161
ATOM   6406  H1  HOH   820       0.769 -46.528   8.349
ATOM   6407  H2  HOH   820       2.177 -46.438   8.896
ATOM   6408  O   HOH   821       1.631 -43.056   1.957
ATOM   6409  H1  HOH   821       0.938 -43.415   1.404
ATOM   6410  H2  HOH   821       2.090 -42.434   1.393
ATOM   6411  O   HOH   822       1.631 -43.056   5.059
ATOM   6412  H1  HOH   822       0.677 -43.042   5.125
ATOM   6413  H2  HOH   822       1.907 -43.699   5.712
ATOM   6414  O   HOH   823       1.631 -43.056   8.161
ATOM   6415  H1  HOH   823       0.697 -42.881   8.269
ATOM   6416  H2  HOH   823       1.760 -43.918   8.558
ATOM   6417  O   HOH   824       1.631 -39.954 -25.961
ATOM   6418  H1  HOH   824       1.061 -40.067 -26.721
ATOM   6419  H2  HOH   824       1.083 -40.189 -25.213
ATOM   6420  O   HOH   825       1.631 -39.954   1.957
ATOM   6421  H1  HOH   825       1.562 -39.011   2.103
ATOM   6422  H2  HOH   825       0.836 -40.181   1.475
ATOM   6423  O   HOH   826       1.631 -39.954   5.059
ATOM   6424  H1  HOH   826       2.412 -40.331   5.464
ATOM   6425  H2  HOH   826       1.079 -39.696   5.797
ATOM   6426  O   HOH   827       1.631 -39.954   8.161
ATOM   6427  H1  HOH   827       2.160 -40.133   7.384
ATOM   6428  H2  HOH   827       1.397 -39.030   8.084
ATOM   6429  O   HOH   828       1.631 -39.954  11.263
ATOM   6430  H1  HOH   828       2.284 -40.653  11.241
ATOM   6431  H2  HOH   828       1.671 -39.561  10.392
ATOM   6432  O   HOH   829       1.631 -36.852 -22.859
ATOM   6433  H1  HOH   829       2.523 -36.951 -22.526
ATOM   6434  H2  HOH   829       1.103 -36.676 -22.081
ATOM   6435  O   HOH   830       1.631 -36.852   5.059
ATOM   6436  H1  HOH   830       2.244 -36.132   5.205
ATOM   6437  H2  HOH   830       2.174 -37.563   4.719
ATOM   6438  O   HOH   831       1.631 -36.852   8.161
ATOM   6439  H1  HOH   831       1.399 -37.732   8.458
ATOM   6440  H2  HOH   831       1.895 -36.969   7.249
ATOM   6441  O   HOH   832       1.631 -36.852  11.263
ATOM   6442  H1  HOH   832       0.955 -36.180  11.345
ATOM   6443  H2  HOH   832       1.171 -37.614  10.913
ATOM   6444  O   HOH   833       1.631 -33.750   8.161
ATOM   6445  H1  HOH   833       1.094 -34.529   8.015
ATOM   6446  H2  HOH   833       2.402 -33.884   7.611
ATOM   6447  O   HOH   834       1.631 -33.750  11.263
ATOM   6448  H1  HOH   834       2.069 -34.445  11.755
ATOM   6449  H2  HOH   834       2.015 -32.940  11.599
ATOM   6450  O   HOH   835       1.631 -33.750  14.365
ATOM   6451  H1  HOH   835       2.406 -33.323  14.730
ATOM   6452  H2  HOH   835       1.058 -33.028  14.109
ATOM   6453  O   HOH   836       1.631 -30.648 -22.859
ATOM   6454  H1  HOH   836       0.904 -30.299 -23.374
ATOM   6455  H2  HOH   836       1.850 -29.946 -22.246
ATOM   6456  O   HOH   837       1.631 -30.648   5.059
ATOM   6457  H1  HOH   837       1.820 -31.586   5.075
ATOM   6458  H2  HOH   837       0.835 -30.555   5.582
ATOM   6459  O   HOH   838       1.631 -30.648   8.161
ATOM   6460  H1  HOH   838       1.217 -30.601   9.023
ATOM   6461  H2  HOH   838       1.090 -31.265   7.669
ATOM   6462  O   HOH   839       1.631 -30.648  11.263
ATOM   6463  H1  HOH   839       0.925 -31.222  11.558
ATOM   6464  H2  HOH   839       1.204 -29.807  11.099
ATOM   6465  O   HOH   840       1.631 -30.648  14.365
ATOM   6466  H1  HOH   840       2.170 -30.453  15.132
ATOM   6467  H2  HOH   840       2.182 -31.213  13.823
ATOM   6468  O   HOH   841       1.631 -27.546   5.059
ATOM   6469  H1  HOH   841       1.008 -27.107   5.638
ATOM   6470  H2  HOH   841       1.524 -28.476   5.257
ATOM   6471  O   HOH   842       1.631 -27.546   8.161
ATOM   6472  H1  HOH   842       2.495 -27.918   7.986
ATOM   6473  H2  HOH   842       1.780 -26.915   8.865
ATOM   6474  O   HOH   843       1.631 -27.546  11.263
ATOM   6475  H1  HOH   843       2.102 -28.209  10.759
ATOM   6476  H2  HOH   843       1.825 -26.722  10.816
ATOM   6477  O   HOH   844       1.631 -27.546  14.365
ATOM   6478  H1  HOH   844       0.981 -27.109  14.915
ATOM   6479  H2  HOH   844       2.468 -27.174  14.642
ATOM   6480  O   HOH   845       1.631 -24.444   5.059
ATOM   6481  H1  HOH   845       1.097 -25.009   5.617
ATOM   6482  H2  HOH   845       1.944 -23.755   5.645
ATOM   6483  O   HOH   846       1.631 -24.444   8.161
ATOM   6484  H1  HOH   846       1.565 -23.682   7.586
ATOM   6485  H2  HOH   846       1.781 -25.180   7.568
ATOM   6486  O   HOH   847       1.631 -24.444  11.263
ATOM   6487  H1  HOH   847       1.184 -23.653  11.566
ATOM   6488  H2  HOH   847       1.329 -24.561  10.363
ATOM   6489  O   HOH   848       1.631 -21.342   5.059
ATOM   6490  H1  HOH   848       2.272 -21.869   5.536
ATOM   6491  H2  HOH   848       0.903 -21.237   5.672
ATOM   6492  O   HOH   849       1.631 -21.342   8.161
ATOM   6493  H1  HOH   849       1.182 -21.409   7.319
ATOM   6494  H2  HOH   849       2.373 -21.942   8.086
ATOM   6495  O   HOH   850       1.631 -21.342  11.263
ATOM   6496  H1  HOH   850       0.744 -21.665  11.108
ATOM   6497  H2  HOH   850       1.863 -20.880  10.458
ATOM   6498  O   HOH   851       1.631 -18.240  -1.145
ATOM   6499  H1  HOH   851       1.402 -17.871  -0.292
ATOM   6500  H2  HOH   851       0.976 -18.921  -1.296
ATOM   6501  O   HOH   852       1.631 -18.240   1.957
ATOM   6502  H1  HOH   852       1.171 -18.853   1.385
ATOM   6503  H2  HOH   852       2.543 -18.283   1.671
ATOM   6504  O   HOH   853       1.631 -18.240   5.059
ATOM   6505  H1  HOH   853       0.990 -18.374   4.361
ATOM   6506  H2  HOH   853       1.142 -18.397   5.867
ATOM   6507  O   HOH   854       1.631 -18.240   8.161
ATOM   6508  H1  HOH   854       2.064 -17.967   8.970
ATOM   6509  H2  HOH   854       0.926 -18.819   8.450
ATOM   6510  O   HOH   855       1.631 -15.138  -4.247
ATOM   6511  H1  HOH   855       0.953 -14.518  -3.977
ATOM   6512  H2  HOH   855       1.742 -15.716  -3.492
ATOM   6513  O   HOH   856       1.631 -15.138  -1.145
ATOM   6514  H1  HOH   856       2.272 -14.464  -0.918
ATOM   6515  H2  HOH   856       1.818 -15.859  -0.544
ATOM   6516  O   HOH   857       1.631 -15.138   1.957
ATOM   6517  H1  HOH   857       0.909 -15.012   2.572
ATOM   6518  H2  HOH   857       2.297 -15.603   2.462
ATOM   6519  O   HOH   858       1.631 -15.138   5.059
ATOM   6520  H1  HOH   858       2.184 -14.634   5.657
ATOM   6521  H2  HOH   858       2.235 -15.468   4.395
ATOM   6522  O   HOH   859       1.631 -15.138   8.161
ATOM   6523  H1  HOH   859       1.807 -15.226   7.225
ATOM   6524  H2  HOH   859       2.292 -14.520   8.472
ATOM   6525  O   HOH   860       1.631 -12.036 -16.655
ATOM   6526  H1  HOH   860       1.074 -12.535 -16.058
ATOM   6527  H2  HOH   860       2.211 -12.689 -17.045
ATOM   6528  O   HOH   861       1.631 -12.036  -4.247
ATOM   6529  H1  HOH   861       2.324 -11.499  -3.862
ATOM   6530  H2  HOH   861       1.969 -12.285  -5.107
ATOM   6531  O   HOH   862       1.631 -12.036  -1.145
ATOM   6532  H1  HOH   862       1.022 -12.400  -1.787
ATOM   6533  H2  HOH   862       2.356 -11.694  -1.668
ATOM   6534  O   HOH   863       1.631 -12.036   1.957
ATOM   6535  H1  HOH   863       1.163 -12.326   2.740
ATOM   6536  H2  HOH   863       2.543 -11.961   2.237
ATOM   6537  O   HOH   864       1.631  -8.934 -10.451
ATOM   6538  H1  HOH   864       1.315  -9.577  -9.817
ATOM   6539  H2  HOH   864       1.734  -9.428 -11.264
ATOM   6540  O   HOH   865       1.631  -8.934  -7.349
ATOM   6541  H1  HOH   865       1.060  -8.267  -6.969
ATOM   6542  H2  HOH   865       2.442  -8.468  -7.551
ATOM   6543  O   HOH   866       1.631  -8.934  -4.247
ATOM   6544  H1  HOH   866       2.054  -8.296  -4.822
ATOM   6545  H2  HOH   866       0.696  -8.745  -4.326
ATOM   6546  O   HOH   867       4.733 -49.260 -13.553
ATOM   6547  H1  HOH   867       5.376 -49.436 -14.240
ATOM   6548  H2  HOH   867       5.034 -49.776 -12.805
ATOM   6549  O   HOH   868       4.733 -49.260  -7.349
ATOM   6550  H1  HOH   868       5.260 -48.770  -7.980
ATOM   6551  H2  HOH   868       5.373 -49.746  -6.828
ATOM   6552  O   HOH   869       4.733 -49.260  -4.247
ATOM   6553  H1  HOH   869       5.327 -49.755  -4.812
ATOM   6554  H2  HOH   869       4.037 -48.962  -4.832
ATOM   6555  O   HOH   870       4.733 -49.260  -1.145
ATOM   6556  H1  HOH   870       5.331 -49.049  -1.861
ATOM   6557  H2  HOH   870       4.010 -48.642  -1.246
ATOM   6558  O   HOH   871       4.733 -49.260   1.957
ATOM   6559  H1  HOH   871       4.102 -48.785   2.497
ATOM   6560  H2  HOH   871       4.551 -50.184   2.131
ATOM   6561  O   HOH   872       4.733 -46.158  -1.145
ATOM   6562  H1  HOH   872       4.151 -46.914  -1.069
ATOM   6563  H2  HOH   872       4.370 -45.648  -1.868
ATOM   6564  O   HOH   873       4.733 -46.158   1.957
ATOM   6565  H1  HOH   873       5.012 -45.323   2.332
ATOM   6566  H2  HOH   873       5.457 -46.757   2.140
ATOM   6567  O   HOH   874       4.733 -46.158   5.059
ATOM   6568  H1  HOH   874       3.890 -46.027   4.626
ATOM   6569  H2  HOH   874       4.856 -47.107   5.062
ATOM   6570  O   HOH   875       4.733 -43.056  -4.247
ATOM   6571  H1  HOH   875       4.122 -43.433  -3.614
ATOM   6572  H2  HOH   875       4.699 -42.114  -4.083
ATOM   6573  O   HOH   876       4.733 -43.056  -1.145
ATOM   6574  H1  HOH   876       5.266 -43.807  -0.884
ATOM   6575  H2  HOH   876       3.865 -43.424  -1.308
ATOM   6576  O   HOH   877       4.733 -43.056   1.957
ATOM   6577  H1  HOH   877       5.555 -42.594   2.123
ATOM   6578  H2  HOH   877       4.262 -42.494   1.343
ATOM   6579  O   HOH   878       4.733 -43.056   5.059
ATOM   6580  H1  HOH   878       4.073 -42.551   4.585
ATOM   6581  H2  HOH   878       4.277 -43.375   5.838
ATOM   6582  O   HOH   879       4.733 -43.056   8.161
ATOM   6583  H1  HOH   879       5.456 -43.021   8.787
ATOM   6584  H2  HOH   879       4.113 -43.675   8.546
ATOM   6585  O   HOH   880       4.733 -39.954   1.957
ATOM   6586  H1  HOH   880       5.237 -40.531   2.531
ATOM   6587  H2  HOH   880       5.231 -39.934   1.140
ATOM   6588  O   HOH   881       4.733 -39.954   5.059
ATOM   6589  H1  HOH   881       4.243 -39.978   5.881
ATOM   6590  H2  HOH   881       4.075 -39.760   4.393
ATOM   6591  O   HOH   882       4.733 -39.954   8.161
ATOM   6592  H1  HOH   882       4.721 -39.211   7.559
ATOM   6593  H2  HOH   882       5.490 -39.794   8.725
ATOM   6594  O   HOH   883       4.733 -39.954  11.263
ATOM   6595  H1  HOH   883       4.509 -39.344  10.561
ATOM   6596  H2  HOH   883       3.905 -40.117  11.714
ATOM   6597  O   HOH   884       4.733 -36.852 -19.757
ATOM   6598  H1  HOH   884       4.770 -37.204 -18.868
ATOM   6599  H2  HOH   884       4.018 -36.217 -19.734
ATOM   6600  O   HOH   885       4.733 -36.852   8.161
ATOM   6601  H1  HOH   885       4.982 -35.965   8.419
ATOM   6602  H2  HOH   885       5.548 -37.251   7.855
ATOM   6603  O   HOH   886       4.733 -36.852  11.263
ATOM   6604  H1  HOH   886       5.367 -37.225  10.651
ATOM   6605  H2  HOH   886       3.936 -36.742  10.745
ATOM   6606  O   HOH   887       4.733 -33.750   8.161
ATOM   6607  H1  HOH   887       5.144 -33.216   8.841
ATOM   6608  H2  HOH   887       3.895 -34.016   8.539
ATOM   6609  O   HOH   888       4.733 -33.750  11.263
ATOM   6610  H1  HOH   888       4.074 -33.082  11.078
ATOM   6611  H2  HOH   888       4.490 -34.094  12.123
ATOM   6612  O   HOH   889       4.733 -30.648   8.161
ATOM   6613  H1  HOH   889       4.311 -31.506   8.125
ATOM   6614  H2  HOH   889       5.597 -30.821   8.534
ATOM   6615  O   HOH   890       4.733 -30.648  11.263
ATOM   6616  H1  HOH   890       4.558 -30.542  12.198
ATOM   6617  H2  HOH   890       5.653 -30.910  11.220
ATOM   6618  O   HOH   891       4.733 -27.546  -1.145
ATOM   6619  H1  HOH   891       4.779 -28.312  -1.717
ATOM   6620  H2  HOH   891       5.567 -27.547  -0.675
ATOM   6621  O   HOH   892       4.733 -27.546   5.059
ATOM   6622  H1  HOH   892       4.097 -26.947   4.669
ATOM   6623  H2  HOH   892       4.264 -28.376   5.141
ATOM   6624  O   HOH   893       4.733 -27.546   8.161
ATOM   6625  H1  HOH   893       4.895 -26.845   7.531
ATOM   6626  H2  HOH   893       4.608 -27.094   8.996
ATOM   6627  O   HOH   894       4.733 -27.546  11.263
ATOM   6628  H1  HOH   894       3.904 -27.739  10.827
ATOM   6629  H2  HOH   894       4.760 -26.591  11.317
ATOM   6630  O   HOH   895       4.733 -24.444  -4.247
ATOM   6631  H1  HOH   895       5.646 -24.232  -4.053
ATOM   6632  H2  HOH   895       4.413 -24.873  -3.454
ATOM   6633  O   HOH   896       4.733 -24.444  -1.145
ATOM   6634  H1  HOH   896       4.604 -24.570  -2.085
ATOM   6635  H2  HOH   896       5.125 -25.263  -0.844
ATOM   6636  O   HOH   897       4.733 -24.444   1.957
ATOM   6637  H1  HOH   897       4.935 -23.742   2.576
ATOM   6638  H2  HOH   897       4.238 -25.081   2.471
ATOM   6639  O   HOH   898       4.733 -24.444   5.059
ATOM   6640  H1  HOH   898       5.316 -23.986   5.665
ATOM   6641  H2  HOH   898       4.484 -25.243   5.524
ATOM   6642  O   HOH   899       4.733 -24.444   8.161
ATOM   6643  H1  HOH   899       4.355 -25.036   7.511
ATOM   6644  H2  HOH   899       5.618 -24.779   8.306
ATOM   6645  O   HOH   900       4.733 -24.444  11.263
ATOM   6646  H1  HOH   900       4.464 -24.631  10.364
ATOM   6647  H2  HOH   900       5.222 -25.220  11.534
ATOM   6648  O   HOH   901       4.733 -21.342  -4.247
ATOM   6649  H1  HOH   901       5.498 -20.784  -4.102
ATOM   6650  H2  HOH   901       3.995 -20.826  -3.921
ATOM   6651  O   HOH   902       4.733 -21.342  -1.145
ATOM   6652  H1  HOH   902       4.905 -22.110  -1.689
ATOM   6653  H2  HOH   902       4.186 -21.670  -0.432
ATOM   6654  O   HOH   903       4.733 -21.342   1.957
ATOM   6655  H1  HOH   903       4.062 -21.149   1.303
ATOM   6656  H2  HOH   903       5.462 -21.705   1.454
ATOM   6657  O   HOH   904       4.733 -21.342   5.059
ATOM   6658  H1  HOH   904       3.999 -21.020   4.536
ATOM   6659  H2  HOH   904       4.428 -22.176   5.414
ATOM   6660  O   HOH   905       4.733 -21.342   8.161
ATOM   6661  H1  HOH   905       4.164 -21.845   8.744
ATOM   6662  H2  HOH   905       4.343 -21.449   7.294
ATOM   6663  O   HOH   906       4.733 -21.342  11.263
ATOM   6664  H1  HOH   906       5.142 -21.918  10.618
ATOM   6665  H2  HOH   906       5.115 -20.481  11.092
ATOM   6666  O   HOH   907       4.733 -18.240  -1.145
ATOM   6667  H1  HOH   907       3.966 -18.280  -1.716
ATOM   6668  H2  HOH   907       4.408 -17.852  -0.333
ATOM   6669  O   HOH   908       4.733 -18.240   1.957
ATOM   6670  H1  HOH   908       5.126 -18.733   2.677
ATOM   6671  H2  HOH   908       5.155 -18.586   1.171
ATOM   6672  O   HOH   909       4.733 -18.240   5.059
ATOM   6673  H1  HOH   909       4.088 -18.803   5.486
ATOM   6674  H2  HOH   909       4.605 -18.394   4.124
ATOM   6675  O   HOH   910       4.733 -18.240   8.161
ATOM   6676  H1  HOH   910       4.493 -18.947   8.760
ATOM   6677  H2  HOH   910       3.947 -18.093   7.636
ATOM   6678  O   HOH   911       4.733 -15.138  -4.247
ATOM   6679  H1  HOH   911       5.354 -15.037  -4.969
ATOM   6680  H2  HOH   911       3.874 -15.137  -4.668
ATOM   6681  O   HOH   912       4.733 -15.138  -1.145
ATOM   6682  H1  HOH   912       4.937 -15.498  -2.008
ATOM   6683  H2  HOH   912       3.937 -15.595  -0.875
ATOM   6684  O   HOH   913       4.733 -15.138   1.957
ATOM   6685  H1  HOH   913       4.851 -14.229   1.680
ATOM   6686  H2  HOH   913       5.509 -15.330   2.483
ATOM   6687  O   HOH   914       4.733 -15.138   5.059
ATOM   6688  H1  HOH   914       5.092 -14.639   5.793
ATOM   6689  H2  HOH   914       5.497 -15.540   4.646
ATOM   6690  O   HOH   915       4.733 -12.036  -7.349
ATOM   6691  H1  HOH   915       5.294 -11.797  -8.087
ATOM   6692  H2  HOH   915       4.174 -12.734  -7.688
ATOM   6693  O   HOH   916       4.733 -12.036  -4.247
ATOM   6694  H1  HOH   916       5.545 -11.553  -4.403
ATOM   6695  H2  HOH   916       4.513 -11.845  -3.335
ATOM   6696  O   HOH   917       4.733 -12.036  -1.145
ATOM   6697  H1  HOH   917       5.348 -12.010  -0.412
ATOM   6698  H2  HOH   917       4.043 -12.633  -0.858
ATOM   6699  O   HOH   918       4.733 -12.036   1.957
ATOM   6700  H1  HOH   918       4.396 -12.925   2.065
ATOM   6701  H2  HOH   918       4.155 -11.637   1.308
ATOM   6702  O   HOH   919       7.835 -49.260 -10.451
ATOM   6703  H1  HOH   919       8.087 -49.900 -11.117
ATOM   6704  H2  HOH   919       6.998 -49.581 -10.115
ATOM   6705  O   HOH   920       7.835 -49.260  -7.349
ATOM   6706  H1  HOH   920       8.393 -49.391  -6.582
ATOM   6707  H2  HOH   920       8.326 -49.653  -8.071
ATOM   6708  O   HOH   921       7.835 -49.260  -4.247
ATOM   6709  H1  HOH   921       7.238 -49.720  -4.837
ATOM   6710  H2  HOH   921       7.856 -49.802  -3.458
ATOM   6711  O   HOH   922       7.835 -46.158 -10.451
ATOM   6712  H1  HOH   922       7.800 -45.789  -9.569
ATOM   6713  H2  HOH   922       6.919 -46.236 -10.715
ATOM   6714  O   HOH   923       7.835 -46.158  -7.349
ATOM   6715  H1  HOH   923       8.002 -45.681  -8.161
ATOM   6716  H2  HOH   923       8.702 -46.436  -7.052
ATOM   6717  O   HOH   924       7.835 -46.158  -4.247
ATOM   6718  H1  HOH   924       7.334 -45.621  -4.860
ATOM   6719  H2  HOH   924       8.404 -45.538  -3.792
ATOM   6720  O   HOH   925       7.835 -46.158  -1.145
ATOM   6721  H1  HOH   925       7.214 -46.697  -0.655
ATOM   6722  H2  HOH   925       7.462 -45.278  -1.119
ATOM   6723  O   HOH   926       7.835 -46.158   1.957
ATOM   6724  H1  HOH   926       8.489 -46.247   1.264
ATOM   6725  H2  HOH   926       7.274 -45.439   1.668
ATOM   6726  O   HOH   927       7.835 -43.056  -4.247
ATOM   6727  H1  HOH   927       8.329 -43.507  -4.932
ATOM   6728  H2  HOH   927       8.505 -42.695  -3.667
ATOM   6729  O   HOH   928       7.835 -43.056   1.957
ATOM   6730  H1  HOH   928       7.779 -43.093   1.003
ATOM   6731  H2  HOH   928       8.774 -43.065   2.142
ATOM   6732  O   HOH   929       7.835 -43.056   5.059
ATOM   6733  H1  HOH   929       8.693 -42.765   4.750
ATOM   6734  H2  HOH   929       7.305 -42.260   5.080
ATOM   6735  O   HOH   930       7.835 -39.954 -22.859
ATOM   6736  H1  HOH   930       8.297 -39.714 -22.056
ATOM   6737  H2  HOH   930       7.427 -39.140 -23.153
ATOM   6738  O   HOH   931       7.835 -39.954   1.957
ATOM   6739  H1  HOH   931       6.893 -40.064   2.085
ATOM   6740  H2  HOH   931       8.205 -40.817   2.143
ATOM   6741  O   HOH   932       7.835 -39.954   5.059
ATOM   6742  H1  HOH   932       7.474 -39.315   5.673
ATOM   6743  H2  HOH   932       8.670 -39.575   4.783
ATOM   6744  O   HOH   933       7.835 -39.954   8.161
ATOM   6745  H1  HOH   933       7.157 -40.436   8.633
ATOM   6746  H2  HOH   933       7.607 -40.060   7.238
ATOM   6747  O   HOH   934       7.835 -36.852 -16.655
ATOM   6748  H1  HOH   934       8.524 -36.957 -17.311
ATOM   6749  H2  HOH   934       7.852 -37.669 -16.156
ATOM   6750  O   HOH   935       7.835 -36.852   5.059
ATOM   6751  H1  HOH   935       8.419 -37.382   4.517
ATOM   6752  H2  HOH   935       8.374 -36.113   5.341
ATOM   6753  O   HOH   936       7.835 -36.852   8.161
ATOM   6754  H1  HOH   936       7.578 -37.346   8.940
ATOM   6755  H2  HOH   936       7.316 -37.233   7.453
ATOM   6756  O   HOH   937       7.835 -33.750 -13.553
ATOM   6757  H1  HOH   937       7.106 -34.169 -14.010
ATOM   6758  H2  HOH   937       8.593 -33.909 -14.115
ATOM   6759  O   HOH   938       7.835 -33.750   8.161
ATOM   6760  H1  HOH   938       8.315 -33.552   8.965
ATOM   6761  H2  HOH   938       8.484 -33.652   7.465
ATOM   6762  O   HOH   939       7.835 -33.750  11.263
ATOM   6763  H1  HOH   939       8.622 -33.845  10.727
ATOM   6764  H2  HOH   939       7.153 -34.207  10.772
ATOM   6765  O   HOH   940       7.835 -30.648 -22.859
ATOM   6766  H1  HOH   940       7.687 -31.366 -23.475
ATOM   6767  H2  HOH   940       8.784 -30.523 -22.861
ATOM   6768  O   HOH   941       7.835 -30.648   1.957
ATOM   6769  H1  HOH   941       7.638 -30.794   1.032
ATOM   6770  H2  HOH   941       7.039 -30.913   2.417
ATOM   6771  O   HOH   942       7.835 -30.648   5.059
ATOM   6772  H1  HOH   942       8.357 -30.510   4.269
ATOM   6773  H2  HOH   942       8.395 -30.344   5.773
ATOM   6774  O   HOH   943       7.835 -30.648   8.161
ATOM   6775  H1  HOH   943       8.379 -30.399   7.414
ATOM   6776  H2  HOH   943       7.410 -29.834   8.431
ATOM   6777  O   HOH   944       7.835 -30.648  11.263
ATOM   6778  H1  HOH   944       8.687 -30.815  11.666
ATOM   6779  H2  HOH   944       7.357 -31.470  11.366
ATOM   6780  O   HOH   945       7.835 -27.546   5.059
ATOM   6781  H1  HOH   945       8.594 -27.130   4.651
ATOM   6782  H2  HOH   945       7.224 -27.692   4.337
ATOM   6783  O   HOH   946       7.835 -27.546   8.161
ATOM   6784  H1  HOH   946       8.402 -26.921   8.613
ATOM   6785  H2  HOH   946       7.019 -27.534   8.662
ATOM   6786  O   HOH   947       7.835 -27.546  11.263
ATOM   6787  H1  HOH   947       8.193 -28.283  10.769
ATOM   6788  H2  HOH   947       8.136 -26.771  10.789
ATOM   6789  O   HOH   948       7.835 -24.444 -19.757
ATOM   6790  H1  HOH   948       8.231 -24.605 -18.901
ATOM   6791  H2  HOH   948       7.443 -23.574 -19.680
ATOM   6792  O   HOH   949       7.835 -24.444   1.957
ATOM   6793  H1  HOH   949       7.464 -25.250   2.316
ATOM   6794  H2  HOH   949       7.326 -23.743   2.364
ATOM   6795  O   HOH   950       7.835 -24.444   5.059
ATOM   6796  H1  HOH   950       8.191 -23.646   5.450
ATOM   6797  H2  HOH   950       7.608 -24.996   5.807
ATOM   6798  O   HOH   951       7.835 -24.444   8.161
ATOM   6799  H1  HOH   951       7.731 -24.172   9.073
ATOM   6800  H2  HOH   951       8.520 -23.871   7.816
ATOM   6801  O   HOH   952       7.835 -21.342 -19.757
ATOM   6802  H1  HOH   952       8.125 -22.251 -19.826
ATOM   6803  H2  HOH   952       7.129 -21.364 -19.111
ATOM   6804  O   HOH   953       7.835 -21.342  -4.247
ATOM   6805  H1  HOH   953       8.440 -20.849  -4.801
ATOM   6806  H2  HOH   953       8.196 -22.228  -4.226
ATOM   6807  O   HOH   954       7.835 -21.342  -1.145
ATOM   6808  H1  HOH   954       7.570 -20.911  -0.333
ATOM   6809  H2  HOH   954       7.817 -22.276  -0.937
ATOM   6810  O   HOH   955       7.835 -21.342   1.957
ATOM   6811  H1  HOH   955       7.081 -20.858   2.294
ATOM   6812  H2  HOH   955       7.534 -22.249   1.904
ATOM   6813  O   HOH   956       7.835 -21.342   5.059
ATOM   6814  H1  HOH   956       7.882 -20.643   5.712
ATOM   6815  H2  HOH   956       8.737 -21.652   4.976
ATOM   6816  O   HOH   957       7.835 -21.342   8.161
ATOM   6817  H1  HOH   957       8.400 -21.318   7.389
ATOM   6818  H2  HOH   957       7.301 -20.551   8.092
ATOM   6819  O   HOH   958       7.835 -18.240  -4.247
ATOM   6820  H1  HOH   958       7.907 -18.009  -3.321
ATOM   6821  H2  HOH   958       7.093 -17.726  -4.565
ATOM   6822  O   HOH   959       7.835 -18.240  -1.145
ATOM   6823  H1  HOH   959       7.122 -17.647  -0.910
ATOM   6824  H2  HOH   959       7.682 -18.447  -2.067
ATOM   6825  O   HOH   960       7.835 -18.240   1.957
ATOM   6826  H1  HOH   960       8.710 -17.939   2.203
ATOM   6827  H2  HOH   960       7.264 -17.909   2.650
ATOM   6828  O   HOH   961       7.835 -18.240   5.059
ATOM   6829  H1  HOH   961       8.562 -17.668   4.812
ATOM   6830  H2  HOH   961       7.422 -17.796   5.800
ATOM   6831  O   HOH   962       7.835 -15.138 -10.451
ATOM   6832  H1  HOH   962       7.146 -15.529  -9.915
ATOM   6833  H2  HOH   962       7.643 -15.430 -11.342
ATOM   6834  O   HOH   963       7.835 -15.138  -7.349
ATOM   6835  H1  HOH   963       7.680 -15.841  -6.718
ATOM   6836  H2  HOH   963       7.273 -15.354  -8.093
ATOM   6837  O   HOH   964       7.835 -15.138  -4.247
ATOM   6838  H1  HOH   964       7.620 -14.207  -4.189
ATOM   6839  H2  HOH   964       8.520 -15.184  -4.913
ATOM   6840  O   HOH   965       7.835 -15.138  -1.145
ATOM   6841  H1  HOH   965       7.524 -15.959  -1.525
ATOM   6842  H2  HOH   965       7.082 -14.549  -1.197
ATOM   6843  O   HOH   966       7.835 -15.138   1.957
ATOM   6844  H1  HOH   966       8.354 -14.364   2.176
ATOM   6845  H2  HOH   966       7.185 -14.821   1.331
ATOM   6846  O   HOH   967       7.835 -12.036 -10.451
ATOM   6847  H1  HOH   967       8.495 -12.596 -10.859
ATOM   6848  H2  HOH   967       8.278 -11.657  -9.692
ATOM   6849  O   HOH   968       7.835 -12.036  -7.349
ATOM   6850  H1  HOH   968       7.327 -11.287  -7.038
ATOM   6851  H2  HOH   968       7.709 -12.707  -6.679
ATOM   6852  O   HOH   969       7.835 -12.036  -4.247
ATOM   6853  H1  HOH   969       8.484 -12.678  -3.960
ATOM   6854  H2  HOH   969       7.410 -12.444  -5.001
ATOM   6855  O   HOH   970      10.937 -46.158 -10.451
ATOM   6856  H1  HOH   970      11.583 -45.470 -10.293
ATOM   6857  H2  HOH   970      10.958 -46.694  -9.658
ATOM   6858  O   HOH   971      10.937 -46.158  -7.349
ATOM   6859  H1  HOH   971      11.461 -45.923  -8.115
ATOM   6860  H2  HOH   971      11.337 -46.965  -7.024
ATOM   6861  O   HOH   972      10.937 -46.158  -4.247
ATOM   6862  H1  HOH   972      10.386 -46.198  -3.466
ATOM   6863  H2  HOH   972      10.329 -46.272  -4.977
ATOM   6864  O   HOH   973      10.937 -46.158  -1.145
ATOM   6865  H1  HOH   973      11.539 -46.139  -1.889
ATOM   6866  H2  HOH   973      11.055 -47.028  -0.764
ATOM   6867  O   HOH   974      10.937 -43.056 -10.451
ATOM   6868  H1  HOH   974      10.102 -43.462 -10.683
ATOM   6869  H2  HOH   974      11.535 -43.324 -11.149
ATOM   6870  O   HOH   975      10.937 -43.056  -7.349
ATOM   6871  H1  HOH   975      11.386 -43.578  -6.684
ATOM   6872  H2  HOH   975      11.587 -42.410  -7.625
ATOM   6873  O   HOH   976      10.937 -43.056  -4.247
ATOM   6874  H1  HOH   976      10.320 -42.888  -3.536
ATOM   6875  H2  HOH   976      11.670 -43.506  -3.827
ATOM   6876  O   HOH   977      10.937 -43.056  -1.145
ATOM   6877  H1  HOH   977      11.624 -43.507  -1.636
ATOM   6878  H2  HOH   977      11.336 -42.228  -0.879
ATOM   6879  O   HOH   978      10.937 -43.056   1.957
ATOM   6880  H1  HOH   978      11.689 -43.551   1.632
ATOM   6881  H2  HOH   978      11.098 -42.966   2.896
ATOM   6882  O   HOH   979      10.937 -39.954  -1.145
ATOM   6883  H1  HOH   979      10.617 -39.374  -1.835
ATOM   6884  H2  HOH   979      10.470 -39.673  -0.358
ATOM   6885  O   HOH   980      10.937 -39.954   1.957
ATOM   6886  H1  HOH   980      10.791 -40.633   2.616
ATOM   6887  H2  HOH   980      11.504 -39.317   2.391
ATOM   6888  O   HOH   981      10.937 -39.954   5.059
ATOM   6889  H1  HOH   981      11.454 -39.157   4.943
ATOM   6890  H2  HOH   981      10.705 -39.957   5.988
ATOM   6891  O   HOH   982      10.937 -36.852  -4.247
ATOM   6892  H1  HOH   982      10.737 -35.925  -4.121
ATOM   6893  H2  HOH   982      11.622 -36.862  -4.916
ATOM   6894  O   HOH   983      10.937 -36.852  -1.145
ATOM   6895  H1  HOH   983      10.099 -36.645  -1.557
ATOM   6896  H2  HOH   983      11.582 -36.356  -1.649
ATOM   6897  O   HOH   984      10.937 -36.852   1.957
ATOM   6898  H1  HOH   984      11.818 -37.218   2.033
ATOM   6899  H2  HOH   984      11.010 -36.194   1.266
ATOM   6900  O   HOH   985      10.937 -36.852   5.059
ATOM   6901  H1  HOH   985      11.499 -37.269   4.406
ATOM   6902  H2  HOH   985      11.320 -35.984   5.186
ATOM   6903  O   HOH   986      10.937 -36.852   8.161
ATOM   6904  H1  HOH   986      11.026 -36.915   9.112
ATOM   6905  H2  HOH   986      10.040 -36.551   8.024
ATOM   6906  O   HOH   987      10.937 -33.750  -1.145
ATOM   6907  H1  HOH   987      11.652 -33.204  -1.472
ATOM   6908  H2  HOH   987      10.537 -33.229  -0.449
ATOM   6909  O   HOH   988      10.937 -33.750   1.957
ATOM   6910  H1  HOH   988      11.667 -34.307   1.687
ATOM   6911  H2  HOH   988      10.864 -33.891   2.901
ATOM   6912  O   HOH   989      10.937 -33.750   5.059
ATOM   6913  H1  HOH   989      11.489 -33.782   4.278
ATOM   6914  H2  HOH   989      11.463 -33.277   5.704
ATOM   6915  O   HOH   990      10.937 -33.750   8.161
ATOM   6916  H1  HOH   990      11.510 -33.422   8.855
ATOM   6917  H2  HOH   990      11.478 -34.376   7.680
ATOM   6918  O   HOH   991      10.937 -30.648  -4.247
ATOM   6919  H1  HOH   991      11.615 -31.322  -4.288
ATOM   6920  H2  HOH   991      11.301 -29.912  -4.739
ATOM   6921  O   HOH   992      10.937 -30.648  -1.145
ATOM   6922  H1  HOH   992      10.231 -31.201  -1.477
ATOM   6923  H2  HOH   992      11.179 -31.044  -0.308
ATOM   6924  O   HOH   993      10.937 -30.648   1.957
ATOM   6925  H1  HOH   993      10.893 -31.604   1.947
ATOM   6926  H2  HOH   993      11.475 -30.425   1.198
ATOM   6927  O   HOH   994      10.937 -30.648   5.059
ATOM   6928  H1  HOH   994      10.650 -29.752   5.232
ATOM   6929  H2  HOH   994      11.848 -30.669   5.351
ATOM   6930  O   HOH   995      10.937 -30.648   8.161
ATOM   6931  H1  HOH   995      10.227 -30.847   7.552
ATOM   6932  H2  HOH   995      11.067 -29.704   8.078
ATOM   6933  O   HOH   996      10.937 -27.546  -4.247
ATOM   6934  H1  HOH   996      10.923 -28.171  -4.972
ATOM   6935  H2  HOH   996      11.146 -28.076  -3.478
ATOM   6936  O   HOH   997      10.937 -27.546  -1.145
ATOM   6937  H1  HOH   997      10.001 -27.742  -1.119
ATOM   6938  H2  HOH   997      10.990 -26.678  -1.544
ATOM   6939  O   HOH   998      10.937 -27.546   1.957
ATOM   6940  H1  HOH   998      10.026 -27.714   2.196
ATOM   6941  H2  HOH   998      11.449 -27.996   2.629
ATOM   6942  O   HOH   999      10.937 -27.546   5.059
ATOM   6943  H1  HOH   999      10.635 -28.221   5.666
ATOM   6944  H2  HOH   999      11.100 -28.014   4.240
ATOM   6945  O   HOH  1000      10.937 -27.546   8.161
ATOM   6946  H1  HOH  1000      11.660 -27.365   7.560
ATOM   6947  H2  HOH  1000      10.153 -27.500   7.615
ATOM   6948  O   HOH  1001      10.937 -24.444  -4.247
ATOM   6949  H1  HOH  1001      10.473 -25.223  -4.552
ATOM   6950  H2  HOH  1001      11.272 -24.686  -3.384
ATOM   6951  O   HOH  1002      10.937 -24.444  -1.145
ATOM   6952  H1  HOH  1002      10.335 -24.031  -1.764
ATOM   6953  H2  HOH  1002      10.631 -25.348  -1.079
ATOM   6954  O   HOH  1003      10.937 -24.444   1.957
ATOM   6955  H1  HOH  1003      11.604 -25.080   1.698
ATOM   6956  H2  HOH  1003      11.025 -23.732   1.324
ATOM   6957  O   HOH  1004      10.937 -24.444   5.059
ATOM   6958  H1  HOH  1004      10.845 -23.920   4.264
ATOM   6959  H2  HOH  1004      10.444 -23.962   5.723
ATOM   6960  O   HOH  1005      10.937 -24.444   8.161
ATOM   6961  H1  HOH  1005      11.463 -24.116   7.432
ATOM   6962  H2  HOH  1005      11.279 -25.322   8.328
ATOM   6963  O   HOH  1006      10.937 -21.342  -7.349
ATOM   6964  H1  HOH  1006      10.543 -21.993  -6.769
ATOM   6965  H2  HOH  1006      10.303 -21.237  -8.058
ATOM   6966  O   HOH  1007      10.937 -21.342  -4.247
ATOM   6967  H1  HOH  1007      11.183 -21.019  -3.380
ATOM   6968  H2  HOH  1007      10.070 -20.969  -4.405
ATOM   6969  O   HOH  1008      10.937 -21.342  -1.145
ATOM   6970  H1  HOH  1008      10.535 -20.820  -1.838
ATOM   6971  H2  HOH  1008      11.879 -21.225  -1.273
ATOM   6972  O   HOH  1009      10.937 -21.342   1.957
ATOM   6973  H1  HOH  1009      10.331 -20.604   2.017
ATOM   6974  H2  HOH  1009      11.556 -21.204   2.674
ATOM   6975  O   HOH  1010      10.937 -21.342   5.059
ATOM   6976  H1  HOH  1010      10.386 -21.763   5.718
ATOM   6977  H2  HOH  1010      11.015 -21.992   4.361
ATOM   6978  O   HOH  1011      10.937 -18.240 -10.451
ATOM   6979  H1  HOH  1011      10.609 -18.871  -9.811
ATOM   6980  H2  HOH  1011      11.777 -17.950 -10.094
ATOM   6981  O   HOH  1012      10.937 -18.240  -7.349
ATOM   6982  H1  HOH  1012      11.054 -17.296  -7.456
ATOM   6983  H2  HOH  1012      11.400 -18.624  -8.093
ATOM   6984  O   HOH  1013      10.937 -18.240  -4.247
ATOM   6985  H1  HOH  1013      11.482 -17.662  -4.781
ATOM   6986  H2  HOH  1013      11.000 -19.093  -4.675
ATOM   6987  O   HOH  1014      10.937 -18.240  -1.145
ATOM   6988  H1  HOH  1014      11.291 -17.657  -1.817
ATOM   6989  H2  HOH  1014      10.804 -17.675  -0.384
ATOM   6990  O   HOH  1015      10.937 -18.240   1.957
ATOM   6991  H1  HOH  1015      10.891 -18.346   2.907
ATOM   6992  H2  HOH  1015      10.646 -17.341   1.802
ATOM   6993  O   HOH  1016      10.937 -15.138 -10.451
ATOM   6994  H1  HOH  1016      11.691 -14.570 -10.290
ATOM   6995  H2  HOH  1016      10.219 -14.722  -9.975
ATOM   6996  O   HOH  1017      10.937 -15.138  -7.349
ATOM   6997  H1  HOH  1017      11.010 -14.196  -7.505
ATOM   6998  H2  HOH  1017      10.658 -15.209  -6.436
ATOM   6999  O   HOH  1018      10.937 -15.138  -4.247
ATOM   7000  H1  HOH  1018      11.409 -14.408  -4.648
ATOM   7001  H2  HOH  1018      10.603 -14.784  -3.423
ATOM   7002  O   HOH  1019      10.937 -15.138  -1.145
ATOM   7003  H1  HOH  1019      10.372 -14.665  -0.535
ATOM   7004  H2  HOH  1019      11.548 -15.616  -0.585
ATOM   7005  O   HOH  1020      14.039 -43.056 -10.451
ATOM   7006  H1  HOH  1020      13.306 -42.442 -10.491
ATOM   7007  H2  HOH  1020      13.666 -43.852 -10.072
ATOM   7008  O   HOH  1021      14.039 -43.056  -7.349
ATOM   7009  H1  HOH  1021      14.236 -42.380  -6.701
ATOM   7010  H2  HOH  1021      13.231 -43.461  -7.035
ATOM   7011  O   HOH  1022      14.039 -43.056  -4.247
ATOM   7012  H1  HOH  1022      14.566 -42.624  -4.919
ATOM   7013  H2  HOH  1022      14.672 -43.555  -3.730
ATOM   7014  O   HOH  1023      14.039 -39.954  -7.349
ATOM   7015  H1  HOH  1023      13.170 -39.653  -7.086
ATOM   7016  H2  HOH  1023      14.606 -39.194  -7.220
ATOM   7017  O   HOH  1024      14.039 -39.954  -4.247
ATOM   7018  H1  HOH  1024      13.634 -40.743  -4.608
ATOM   7019  H2  HOH  1024      14.343 -39.468  -5.013
ATOM   7020  O   HOH  1025      14.039 -39.954  -1.145
ATOM   7021  H1  HOH  1025      14.160 -39.649  -0.246
ATOM   7022  H2  HOH  1025      14.255 -40.886  -1.113
ATOM   7023  O   HOH  1026      14.039 -39.954   1.957
ATOM   7024  H1  HOH  1026      13.782 -39.996   1.036
ATOM   7025  H2  HOH  1026      13.213 -39.877   2.434
ATOM   7026  O   HOH  1027      14.039 -36.852  -4.247
ATOM   7027  H1  HOH  1027      14.715 -37.291  -4.763
ATOM   7028  H2  HOH  1027      14.523 -36.392  -3.561
ATOM   7029  O   HOH  1028      14.039 -36.852  -1.145
ATOM   7030  H1  HOH  1028      13.884 -37.747  -0.845
ATOM   7031  H2  HOH  1028      13.350 -36.692  -1.789
ATOM   7032  O   HOH  1029      14.039 -36.852   1.957
ATOM   7033  H1  HOH  1029      14.886 -36.454   2.158
ATOM   7034  H2  HOH  1029      13.403 -36.312   2.426
ATOM   7035  O   HOH  1030      14.039 -33.750  -7.349
ATOM   7036  H1  HOH  1030      14.696 -34.276  -7.805
ATOM   7037  H2  HOH  1030      13.564 -34.378  -6.805
ATOM   7038  O   HOH  1031      14.039 -33.750  -4.247
ATOM   7039  H1  HOH  1031      14.005 -32.816  -4.043
ATOM   7040  H2  HOH  1031      14.889 -34.038  -3.914
ATOM   7041  O   HOH  1032      14.039 -33.750  -1.145
ATOM   7042  H1  HOH  1032      14.595 -34.458  -1.470
ATOM   7043  H2  HOH  1032      13.213 -33.859  -1.615
ATOM   7044  O   HOH  1033      14.039 -33.750   1.957
ATOM   7045  H1  HOH  1033      14.414 -33.273   2.697
ATOM   7046  H2  HOH  1033      13.179 -33.352   1.826
ATOM   7047  O   HOH  1034      14.039 -33.750   5.059
ATOM   7048  H1  HOH  1034      14.061 -34.457   4.415
ATOM   7049  H2  HOH  1034      14.902 -33.776   5.472
ATOM   7050  O   HOH  1035      14.039 -30.648  -7.349
ATOM   7051  H1  HOH  1035      13.643 -31.488  -7.120
ATOM   7052  H2  HOH  1035      13.312 -30.121  -7.680
ATOM   7053  O   HOH  1036      14.039 -30.648  -4.247
ATOM   7054  H1  HOH  1036      14.019 -31.338  -3.584
ATOM   7055  H2  HOH  1036      13.636 -29.893  -3.819
ATOM   7056  O   HOH  1037      14.039 -30.648  -1.145
ATOM   7057  H1  HOH  1037      13.436 -29.931  -1.339
ATOM   7058  H2  HOH  1037      14.675 -30.626  -1.860
ATOM   7059  O   HOH  1038      14.039 -30.648   1.957
ATOM   7060  H1  HOH  1038      14.855 -31.141   1.868
ATOM   7061  H2  HOH  1038      13.966 -30.472   2.895
ATOM   7062  O   HOH  1039      14.039 -30.648   5.059
ATOM   7063  H1  HOH  1039      13.627 -31.401   5.482
ATOM   7064  H2  HOH  1039      13.309 -30.077   4.821
ATOM   7065  O   HOH  1040      14.039 -27.546 -10.451
ATOM   7066  H1  HOH  1040      14.339 -26.909  -9.803
ATOM   7067  H2  HOH  1040      13.214 -27.878 -10.098
ATOM   7068  O   HOH  1041      14.039 -27.546  -7.349
ATOM   7069  H1  HOH  1041      13.156 -27.199  -7.470
ATOM   7070  H2  HOH  1041      13.911 -28.375  -6.888
ATOM   7071  O   HOH  1042      14.039 -27.546  -4.247
ATOM   7072  H1  HOH  1042      13.673 -27.459  -5.127
ATOM   7073  H2  HOH  1042      13.599 -26.868  -3.736
ATOM   7074  O   HOH  1043      14.039 -27.546  -1.145
ATOM   7075  H1  HOH  1043      14.417 -26.672  -1.244
ATOM   7076  H2  HOH  1043      13.344 -27.434  -0.497
ATOM   7077  O   HOH  1044      14.039 -27.546   1.957
ATOM   7078  H1  HOH  1044      13.478 -26.973   1.435
ATOM   7079  H2  HOH  1044      13.510 -27.769   2.723
ATOM   7080  O   HOH  1045      14.039 -27.546   5.059
ATOM   7081  H1  HOH  1045      14.012 -27.274   4.142
ATOM   7082  H2  HOH  1045      13.120 -27.620   5.315
ATOM   7083  O   HOH  1046      14.039 -24.444  -7.349
ATOM   7084  H1  HOH  1046      14.139 -24.795  -8.234
ATOM   7085  H2  HOH  1046      14.017 -25.217  -6.786
ATOM   7086  O   HOH  1047      14.039 -24.444  -4.247
ATOM   7087  H1  HOH  1047      14.195 -23.788  -4.926
ATOM   7088  H2  HOH  1047      13.187 -24.211  -3.879
ATOM   7089  O   HOH  1048      14.039 -24.444  -1.145
ATOM   7090  H1  HOH  1048      14.382 -23.894  -0.441
ATOM   7091  H2  HOH  1048      14.380 -24.047  -1.946
ATOM   7092  O   HOH  1049      14.039 -24.444   1.957
ATOM   7093  H1  HOH  1049      13.390 -24.695   1.301
ATOM   7094  H2  HOH  1049      14.171 -25.235   2.480
ATOM   7095  O   HOH  1050      14.039 -21.342  -7.349
ATOM   7096  H1  HOH  1050      13.281 -20.778  -7.195
ATOM   7097  H2  HOH  1050      14.360 -21.082  -8.213
ATOM   7098  O   HOH  1051      14.039 -21.342  -4.247
ATOM   7099  H1  HOH  1051      13.215 -21.801  -4.405
ATOM   7100  H2  HOH  1051      14.253 -21.539  -3.335
ATOM   7101  O   HOH  1052      14.039 -21.342  -1.145
ATOM   7102  H1  HOH  1052      13.295 -21.151  -0.574
ATOM   7103  H2  HOH  1052      14.782 -20.908  -0.724
ATOM   7104  O   HOH  1053      14.039 -21.342   1.957
ATOM   7105  H1  HOH  1053      14.838 -21.491   2.463
ATOM   7106  H2  HOH  1053      13.496 -20.793   2.523
ATOM   7107  O   HOH  1054      14.039 -18.240  -7.349
ATOM   7108  H1  HOH  1054      13.733 -17.333  -7.351
ATOM   7109  H2  HOH  1054      13.423 -18.700  -6.780
ATOM   7110  O   HOH  1055      14.039 -18.240  -4.247
ATOM   7111  H1  HOH  1055      13.149 -18.282  -3.898
ATOM   7112  H2  HOH  1055      14.494 -17.627  -3.669
ATOM   7113  O   HOH  1056      17.141 -36.852 -10.451
ATOM   7114  H1  HOH  1056      17.781 -36.349 -10.955
ATOM   7115  H2  HOH  1056      17.668 -37.359  -9.834
ATOM   7116  O   HOH  1057      17.141 -36.852  -7.349
ATOM   7117  H1  HOH  1057      17.636 -36.051  -7.179
ATOM   7118  H2  HOH  1057      17.689 -37.552  -6.993
ATOM   7119  O   HOH  1058      17.141 -36.852  -4.247
ATOM   7120  H1  HOH  1058      17.690 -36.268  -4.771
ATOM   7121  H2  HOH  1058      17.413 -37.733  -4.506
ATOM   7122  O   HOH  1059      17.141 -33.750 -10.451
ATOM   7123  H1  HOH  1059      17.287 -34.633 -10.111
ATOM   7124  H2  HOH  1059      16.801 -33.258  -9.704
ATOM   7125  O   HOH  1060      17.141 -33.750  -7.349
ATOM   7126  H1  HOH  1060      16.369 -33.220  -7.155
ATOM   7127  H2  HOH  1060      17.602 -33.818  -6.513
ATOM   7128  O   HOH  1061      17.141 -33.750  -4.247
ATOM   7129  H1  HOH  1061      17.455 -32.851  -4.344
ATOM   7130  H2  HOH  1061      17.094 -33.886  -3.301
ATOM   7131  O   HOH  1062      17.141 -33.750  -1.145
ATOM   7132  H1  HOH  1062      16.562 -33.556  -0.409
ATOM   7133  H2  HOH  1062      16.875 -33.136  -1.829
ATOM   7134  O   HOH  1063      17.141 -30.648 -10.451
ATOM   7135  H1  HOH  1063      16.575 -30.712 -11.220
ATOM   7136  H2  HOH  1063      17.049 -31.494 -10.013
ATOM   7137  O   HOH  1064      17.141 -30.648  -7.349
ATOM   7138  H1  HOH  1064      16.811 -31.226  -6.661
ATOM   7139  H2  HOH  1064      17.173 -29.783  -6.941
ATOM   7140  O   HOH  1065      17.141 -30.648  -4.247
ATOM   7141  H1  HOH  1065      16.264 -30.500  -4.598
ATOM   7142  H2  HOH  1065      16.997 -30.892  -3.333
ATOM   7143  O   HOH  1066      17.141 -30.648  -1.145
ATOM   7144  H1  HOH  1066      17.658 -31.454  -1.144
ATOM   7145  H2  HOH  1066      17.187 -30.332  -0.243
ATOM   7146  O   HOH  1067      17.141 -27.546 -10.451
ATOM   7147  H1  HOH  1067      16.725 -26.850 -10.958
ATOM   7148  H2  HOH  1067      17.914 -27.786 -10.962
ATOM   7149  O   HOH  1068      17.141 -27.546  -7.349
ATOM   7150  H1  HOH  1068      18.078 -27.645  -7.178
ATOM   7151  H2  HOH  1068      16.918 -28.295  -7.901
ATOM   7152  O   HOH  1069      17.141 -27.546  -4.247
ATOM   7153  H1  HOH  1069      17.316 -26.896  -4.927
ATOM   7154  H2  HOH  1069      17.619 -28.325  -4.532
ATOM   7155  O   HOH  1070      17.141 -27.546  -1.145
ATOM   7156  H1  HOH  1070      17.733 -28.298  -1.155
ATOM   7157  H2  HOH  1070      16.950 -27.379  -2.068
ATOM   7158  O   HOH  1071      17.141 -24.444 -10.451
ATOM   7159  H1  HOH  1071      17.623 -25.125 -10.920
ATOM   7160  H2  HOH  1071      16.888 -23.819 -11.130
ATOM   7161  O   HOH  1072      17.141 -24.444  -7.349
ATOM   7162  H1  HOH  1072      16.375 -24.395  -6.778
ATOM   7163  H2  HOH  1072      16.919 -23.889  -8.096
ATOM   7164  O   HOH  1073      17.141 -24.444  -4.247
ATOM   7165  H1  HOH  1073      17.702 -23.697  -4.455
ATOM   7166  H2  HOH  1073      17.662 -24.974  -3.644
