# Supplementary material for: Correction to “Loop Dynamics and Enzyme Catalysis in Protein Tyrosine Phosphatases”
Source: J Am Chem Soc. 2022 May 24;144(22):10091–3. doi: 10.1021/jacs.2c04624 (PMC11027752; doi:10.1021/jacs.2c04624)
Supplement: Supplementary file 2 — ja2c04624_si_002.zip [file ja2c04624_si_002.zip › Data_Package/Starting_PDBs/PTP1B_st1_start.pdb]

ATOM      1  N   GLH     1     -15.605  -6.706 -20.060
ATOM      2  H   GLH     1     -15.923  -6.496 -20.995
ATOM      3  CA  GLH     1     -16.600  -6.819 -18.998
ATOM      4  HA  GLH     1     -16.925  -5.840 -18.646
ATOM      5  CB  GLH     1     -17.871  -7.517 -19.486
ATOM      6  HB2 GLH     1     -18.422  -6.874 -20.172
ATOM      7  HB3 GLH     1     -17.585  -8.392 -20.070
ATOM      8  CG  GLH     1     -18.767  -7.970 -18.335
ATOM      9  HG2 GLH     1     -19.523  -7.216 -18.116
ATOM     10  HG3 GLH     1     -18.164  -8.062 -17.431
ATOM     11  CD  GLH     1     -19.446  -9.315 -18.581
ATOM     12  OE1 GLH     1     -20.560  -9.319 -19.158
ATOM     13  OE2 GLH     1     -18.873 -10.363 -18.175
ATOM     14  HE1 GLH     1     -20.495  -9.156 -20.087
ATOM     15  C   GLH     1     -16.051  -7.613 -17.832
ATOM     16  O   GLH     1     -16.403  -7.364 -16.687
ATOM     17  N   MET     2     -15.199  -8.587 -18.127
ATOM     18  H   MET     2     -14.578  -8.437 -18.909
ATOM     19  CA  MET     2     -14.696  -9.467 -17.082
ATOM     20  HA  MET     2     -15.551  -9.786 -16.486
ATOM     21  CB  MET     2     -14.011 -10.707 -17.660
ATOM     22  HB2 MET     2     -14.531 -11.052 -18.554
ATOM     23  HB3 MET     2     -14.068 -11.459 -16.873
ATOM     24  CG  MET     2     -12.536 -10.538 -17.934
ATOM     25  HG2 MET     2     -12.049 -10.009 -17.115
ATOM     26  HG3 MET     2     -12.403  -9.916 -18.819
ATOM     27  SD  MET     2     -11.695 -12.110 -18.223
ATOM     28  CE  MET     2     -12.659 -12.799 -19.573
ATOM     29  HE1 MET     2     -13.717 -12.603 -19.401
ATOM     30  HE2 MET     2     -12.521 -13.880 -19.602
ATOM     31  HE3 MET     2     -12.360 -12.369 -20.529
ATOM     32  C   MET     2     -13.749  -8.723 -16.156
ATOM     33  O   MET     2     -13.614  -9.073 -14.989
ATOM     34  N   GLH     3     -13.090  -7.694 -16.670
ATOM     35  H   GLH     3     -13.474  -7.244 -17.489
ATOM     36  CA  GLH     3     -12.246  -6.876 -15.810
ATOM     37  HA  GLH     3     -11.724  -7.543 -15.124
ATOM     38  CB  GLH     3     -11.221  -6.102 -16.629
ATOM     39  HB2 GLH     3     -11.706  -5.320 -17.213
ATOM     40  HB3 GLH     3     -10.736  -6.787 -17.324
ATOM     41  CG  GLH     3     -10.101  -5.521 -15.784
ATOM     42  HG2 GLH     3     -10.505  -4.897 -14.987
ATOM     43  HG3 GLH     3      -9.556  -6.330 -15.297
ATOM     44  CD  GLH     3      -9.113  -4.715 -16.605
ATOM     45  OE1 GLH     3      -9.403  -4.475 -17.799
ATOM     46  OE2 GLH     3      -8.056  -4.323 -16.055
ATOM     47  HE1 GLH     3      -8.769  -3.922 -18.229
ATOM     48  C   GLH     3     -13.102  -5.927 -14.976
ATOM     49  O   GLH     3     -12.737  -5.545 -13.859
ATOM     50  N   LYN     4     -14.247  -5.551 -15.533
ATOM     51  H   LYN     4     -14.390  -5.699 -16.522
ATOM     52  CA  LYN     4     -15.209  -4.730 -14.818
ATOM     53  HA  LYN     4     -14.697  -3.873 -14.380
ATOM     54  CB  LYN     4     -16.318  -4.264 -15.771
ATOM     55  HB2 LYN     4     -15.981  -3.416 -16.368
ATOM     56  HB3 LYN     4     -16.489  -5.061 -16.494
ATOM     57  CG  LYN     4     -17.667  -3.953 -15.100
ATOM     58  HG2 LYN     4     -17.601  -3.038 -14.512
ATOM     59  HG3 LYN     4     -17.902  -4.747 -14.391
ATOM     60  CD  LYN     4     -18.796  -3.854 -16.128
ATOM     61  HD2 LYN     4     -18.474  -3.289 -17.003
ATOM     62  HD3 LYN     4     -19.063  -4.875 -16.400
ATOM     63  CE  LYN     4     -20.071  -3.248 -15.530
ATOM     64  HE2 LYN     4     -20.799  -3.032 -16.312
ATOM     65  HE3 LYN     4     -19.830  -2.291 -15.068
ATOM     66  NZ  LYN     4     -20.697  -4.115 -14.491
ATOM     67  HZ1 LYN     4     -20.940  -5.007 -14.897
ATOM     68  HZ2 LYN     4     -21.564  -3.698 -14.183
ATOM     69  C   LYN     4     -15.802  -5.582 -13.710
ATOM     70  O   LYN     4     -15.976  -5.137 -12.575
ATOM     71  N   GLH     5     -16.115  -6.819 -14.068
ATOM     72  H   GLH     5     -16.303  -6.984 -15.047
ATOM     73  CA  GLH     5     -16.694  -7.769 -13.147
ATOM     74  HA  GLH     5     -17.585  -7.327 -12.701
ATOM     75  CB  GLH     5     -17.065  -9.034 -13.906
ATOM     76  HB2 GLH     5     -17.642  -8.791 -14.798
ATOM     77  HB3 GLH     5     -16.129  -9.520 -14.181
ATOM     78  CG  GLH     5     -17.795 -10.032 -13.059
ATOM     79  HG2 GLH     5     -18.844  -9.754 -12.955
ATOM     80  HG3 GLH     5     -17.376 -10.026 -12.053
ATOM     81  CD  GLH     5     -17.699 -11.437 -13.597
ATOM     82  OE1 GLH     5     -18.280 -12.328 -12.948
ATOM     83  OE2 GLH     5     -17.053 -11.656 -14.652
ATOM     84  HE1 GLH     5     -18.158 -13.191 -13.314
ATOM     85  C   GLH     5     -15.703  -8.094 -12.038
ATOM     86  O   GLH     5     -16.050  -8.120 -10.861
ATOM     87  N   PHE     6     -14.460  -8.341 -12.434
ATOM     88  H   PHE     6     -14.232  -8.284 -13.416
ATOM     89  CA  PHE     6     -13.380  -8.619 -11.496
ATOM     90  HA  PHE     6     -13.605  -9.552 -10.978
ATOM     91  CB  PHE     6     -12.057  -8.747 -12.232
ATOM     92  HB2 PHE     6     -12.082  -9.588 -12.925
ATOM     93  HB3 PHE     6     -11.901  -7.858 -12.842
ATOM     94  CG  PHE     6     -10.878  -8.888 -11.321
ATOM     95  CD1 PHE     6     -10.377 -10.146 -10.997
ATOM     96  HD1 PHE     6     -10.572 -10.945 -11.697
ATOM     97  CE1 PHE     6      -9.280 -10.293 -10.142
ATOM     98  HE1 PHE     6      -8.753 -11.235 -10.108
ATOM     99  CZ  PHE     6      -8.687  -9.165  -9.603
ATOM    100  HZ  PHE     6      -7.986  -9.270  -8.789
ATOM    101  CE2 PHE     6      -9.188  -7.902  -9.921
ATOM    102  HE2 PHE     6      -8.547  -7.046  -9.770
ATOM    103  CD2 PHE     6     -10.277  -7.771 -10.772
ATOM    104  HD2 PHE     6     -10.856  -6.862 -10.709
ATOM    105  C   PHE     6     -13.256  -7.519 -10.466
ATOM    106  O   PHE     6     -12.924  -7.765  -9.315
ATOM    107  N   GLH     7     -13.524  -6.294 -10.888
ATOM    108  H   GLH     7     -13.394  -6.102 -11.871
ATOM    109  CA  GLH     7     -13.380  -5.164  -9.995
ATOM    110  HA  GLH     7     -12.393  -5.234  -9.538
ATOM    111  CB  GLH     7     -13.332  -3.865 -10.792
ATOM    112  HB2 GLH     7     -12.774  -4.000 -11.718
ATOM    113  HB3 GLH     7     -14.364  -3.578 -10.994
ATOM    114  CG  GLH     7     -12.778  -2.702  -9.997
ATOM    115  HG2 GLH     7     -12.383  -1.935 -10.663
ATOM    116  HG3 GLH     7     -13.583  -2.234  -9.431
ATOM    117  CD  GLH     7     -11.693  -3.130  -9.016
ATOM    118  OE1 GLH     7     -10.954  -4.098  -9.316
ATOM    119  OE2 GLH     7     -11.581  -2.489  -7.943
ATOM    120  HE1 GLH     7     -10.048  -3.852  -9.422
ATOM    121  C   GLH     7     -14.438  -5.129  -8.880
ATOM    122  O   GLH     7     -14.102  -4.877  -7.721
ATOM    123  N   GLN     8     -15.699  -5.401  -9.219
ATOM    124  H   GLN     8     -15.979  -5.209 -10.170
ATOM    125  CA  GLN     8     -16.776  -5.419  -8.223
ATOM    126  HA  GLN     8     -16.812  -4.445  -7.734
ATOM    127  CB  GLN     8     -18.140  -5.734  -8.855
ATOM    128  HB2 GLN     8     -18.950  -5.373  -8.221
ATOM    129  HB3 GLN     8     -18.258  -6.818  -8.848
ATOM    130  CG  GLN     8     -18.334  -5.268 -10.289
ATOM    131  HG2 GLN     8     -17.451  -5.491 -10.888
ATOM    132  HG3 GLN     8     -18.487  -4.189 -10.296
ATOM    133  CD  GLN     8     -19.568  -5.897 -10.946
ATOM    134  OE1 GLN     8     -19.878  -5.629 -12.118
ATOM    135  NE2 GLN     8     -20.271  -6.743 -10.192
ATOM    136 HE21 GLN     8     -21.245  -6.910 -10.400
ATOM    137 HE22 GLN     8     -19.763  -7.457  -9.689
ATOM    138  C   GLN     8     -16.501  -6.478  -7.169
ATOM    139  O   GLN     8     -16.711  -6.253  -5.980
ATOM    140  N   ILE     9     -16.048  -7.645  -7.627
ATOM    141  H   ILE     9     -15.603  -7.668  -8.533
ATOM    142  CA  ILE     9     -15.856  -8.802  -6.761
ATOM    143  HA  ILE     9     -16.775  -8.938  -6.191
ATOM    144  CB  ILE     9     -15.576 -10.090  -7.566
ATOM    145  HB  ILE     9     -14.694  -9.937  -8.189
ATOM    146  CG2 ILE     9     -15.335 -11.248  -6.646
ATOM    147 HG21 ILE     9     -15.107 -10.899  -5.639
ATOM    148 HG22 ILE     9     -14.490 -11.844  -6.992
ATOM    149 HG23 ILE     9     -16.217 -11.889  -6.653
ATOM    150  CG1 ILE     9     -16.767 -10.451  -8.458
ATOM    151 HG12 ILE     9     -17.655 -10.644  -7.857
ATOM    152 HG13 ILE     9     -17.013  -9.588  -9.077
ATOM    153  CD1 ILE     9     -16.467 -11.627  -9.364
ATOM    154 HD11 ILE     9     -15.455 -11.994  -9.196
ATOM    155 HD12 ILE     9     -16.547 -11.337 -10.412
ATOM    156 HD13 ILE     9     -17.161 -12.448  -9.184
ATOM    157  C   ILE     9     -14.735  -8.574  -5.767
ATOM    158  O   ILE     9     -14.858  -8.944  -4.615
ATOM    159  N   ASH    10     -13.639  -7.973  -6.213
ATOM    160  H   ASH    10     -13.654  -7.554  -7.132
ATOM    161  CA  ASH    10     -12.558  -7.573  -5.307
ATOM    162  HA  ASH    10     -12.283  -8.433  -4.696
ATOM    163  CB  ASH    10     -11.347  -7.094  -6.097
ATOM    164  HB2 ASH    10     -11.023  -6.114  -5.748
ATOM    165  HB3 ASH    10     -11.629  -6.967  -7.142
ATOM    166  CG  ASH    10     -10.179  -8.060  -6.043
ATOM    167  OD1 ASH    10     -10.226  -9.098  -5.352
ATOM    168  OD2 ASH    10      -9.178  -7.759  -6.707
ATOM    169  HD1 ASH    10     -10.944  -9.100  -4.738
ATOM    170  C   ASH    10     -13.004  -6.448  -4.385
ATOM    171  O   ASH    10     -12.904  -6.559  -3.166
ATOM    172  N   LYN    11     -13.475  -5.358  -4.988
ATOM    173  H   LYN    11     -13.833  -5.468  -5.926
ATOM    174  CA  LYN    11     -13.958  -4.188  -4.252
ATOM    175  HA  LYN    11     -13.088  -3.675  -3.843
ATOM    176  CB  LYN    11     -14.699  -3.235  -5.198
ATOM    177  HB2 LYN    11     -15.591  -3.712  -5.603
ATOM    178  HB3 LYN    11     -13.978  -3.022  -5.987
ATOM    179  CG  LYN    11     -15.040  -1.882  -4.597
ATOM    180  HG2 LYN    11     -15.493  -2.001  -3.613
ATOM    181  HG3 LYN    11     -14.117  -1.327  -4.432
ATOM    182  CD  LYN    11     -15.949  -1.068  -5.513
ATOM    183  HD2 LYN    11     -16.869  -1.612  -5.727
ATOM    184  HD3 LYN    11     -15.382  -0.843  -6.417
ATOM    185  CE  LYN    11     -16.257   0.292  -4.903
ATOM    186  HE2 LYN    11     -15.419   0.975  -5.041
ATOM    187  HE3 LYN    11     -16.394   0.184  -3.827
ATOM    188  NZ  LYN    11     -17.493   0.901  -5.467
ATOM    189  HZ1 LYN    11     -17.434   1.907  -5.402
ATOM    190  HZ2 LYN    11     -17.558   0.682  -6.451
ATOM    191  C   LYN    11     -14.861  -4.578  -3.075
ATOM    192  O   LYN    11     -14.733  -4.035  -1.977
ATOM    193  N   SER    12     -15.765  -5.526  -3.304
ATOM    194  H   SER    12     -16.044  -5.695  -4.260
ATOM    195  CA  SER    12     -16.686  -5.951  -2.263
ATOM    196  HA  SER    12     -16.715  -5.175  -1.498
ATOM    197  CB  SER    12     -18.078  -6.145  -2.839
ATOM    198  HB2 SER    12     -18.812  -6.251  -2.040
ATOM    199  HB3 SER    12     -18.281  -5.276  -3.465
ATOM    200  OG  SER    12     -18.096  -7.304  -3.652
ATOM    201  HG  SER    12     -18.681  -7.151  -4.378
ATOM    202  C   SER    12     -16.257  -7.253  -1.603
ATOM    203  O   SER    12     -16.938  -7.745  -0.708
ATOM    204  N   GLY    13     -15.147  -7.825  -2.060
ATOM    205  H   GLY    13     -14.480  -7.231  -2.532
ATOM    206  CA  GLY    13     -14.624  -9.060  -1.492
ATOM    207  HA2 GLY    13     -13.703  -9.335  -2.006
ATOM    208  HA3 GLY    13     -14.345  -8.859  -0.458
ATOM    209  C   GLY    13     -15.577 -10.246  -1.493
ATOM    210  O   GLY    13     -15.896 -10.795  -0.440
ATOM    211  N   SER    14     -16.018 -10.666  -2.674
ATOM    212  H   SER    14     -15.792 -10.138  -3.505
ATOM    213  CA  SER    14     -17.017 -11.717  -2.781
ATOM    214  HA  SER    14     -17.317 -11.994  -1.770
ATOM    215  CB  SER    14     -18.237 -11.205  -3.543
ATOM    216  HB2 SER    14     -18.951 -12.011  -3.715
ATOM    217  HB3 SER    14     -17.936 -10.828  -4.520
ATOM    218  OG  SER    14     -18.864 -10.164  -2.827
ATOM    219  HG  SER    14     -19.155  -9.509  -3.443
ATOM    220  C   SER    14     -16.497 -12.968  -3.467
ATOM    221  O   SER    14     -17.286 -13.776  -3.965
ATOM    222  N   TRP    15     -15.183 -13.152  -3.500
ATOM    223  H   TRP    15     -14.598 -12.703  -2.810
ATOM    224  CA  TRP    15     -14.648 -14.300  -4.216
ATOM    225  HA  TRP    15     -15.040 -14.255  -5.232
ATOM    226  CB  TRP    15     -13.120 -14.259  -4.286
ATOM    227  HB2 TRP    15     -12.728 -15.202  -4.667
ATOM    228  HB3 TRP    15     -12.707 -14.124  -3.286
ATOM    229  CG  TRP    15     -12.649 -13.145  -5.147
ATOM    230  CD1 TRP    15     -12.164 -11.944  -4.737
ATOM    231  HD1 TRP    15     -11.607 -11.873  -3.814
ATOM    232  NE1 TRP    15     -11.858 -11.169  -5.819
ATOM    233  HE1 TRP    15     -11.925 -10.163  -5.753
ATOM    234  CE2 TRP    15     -12.157 -11.866  -6.964
ATOM    235  CZ2 TRP    15     -12.025 -11.500  -8.296
ATOM    236  HZ2 TRP    15     -11.928 -10.457  -8.561
ATOM    237  CH2 TRP    15     -12.418 -12.412  -9.241
ATOM    238  HH2 TRP    15     -12.664 -12.040 -10.224
ATOM    239  CZ3 TRP    15     -12.921 -13.655  -8.889
ATOM    240  HZ3 TRP    15     -12.907 -14.441  -9.630
ATOM    241  CE3 TRP    15     -13.051 -14.017  -7.564
ATOM    242  HE3 TRP    15     -13.003 -15.070  -7.327
ATOM    243  CD2 TRP    15     -12.662 -13.110  -6.571
ATOM    244  C   TRP    15     -15.145 -15.600  -3.604
ATOM    245  O   TRP    15     -15.561 -16.512  -4.324
ATOM    246  N   ALA    16     -15.111 -15.684  -2.278
ATOM    247  H   ALA    16     -14.574 -15.009  -1.752
ATOM    248  CA  ALA    16     -15.576 -16.873  -1.588
ATOM    249  HA  ALA    16     -14.996 -17.720  -1.955
ATOM    250  CB  ALA    16     -15.367 -16.739  -0.097
ATOM    251  HB1 ALA    16     -15.736 -17.623   0.424
ATOM    252  HB2 ALA    16     -15.907 -15.875   0.291
ATOM    253  HB3 ALA    16     -14.311 -16.617   0.142
ATOM    254  C   ALA    16     -17.042 -17.143  -1.903
ATOM    255  O   ALA    16     -17.423 -18.302  -2.107
ATOM    256  N   ALA    17     -17.856 -16.083  -1.930
ATOM    257  H   ALA    17     -17.586 -15.283  -1.376
ATOM    258  CA  ALA    17     -19.285 -16.217  -2.206
ATOM    259  HA  ALA    17     -19.666 -17.023  -1.579
ATOM    260  CB  ALA    17     -20.039 -14.924  -1.866
ATOM    261  HB1 ALA    17     -21.035 -14.932  -2.310
ATOM    262  HB2 ALA    17     -19.508 -14.055  -2.256
ATOM    263  HB3 ALA    17     -20.147 -14.803  -0.788
ATOM    264  C   ALA    17     -19.534 -16.608  -3.659
ATOM    265  O   ALA    17     -20.299 -17.540  -3.927
ATOM    266  N   ILE    18     -18.902 -15.892  -4.585
ATOM    267  H   ILE    18     -18.303 -15.133  -4.293
ATOM    268  CA  ILE    18     -18.954 -16.205  -6.014
ATOM    269  HA  ILE    18     -19.955 -16.088  -6.429
ATOM    270  CB  ILE    18     -18.015 -15.263  -6.817
ATOM    271  HB  ILE    18     -17.040 -15.269  -6.329
ATOM    272  CG2 ILE    18     -17.826 -15.765  -8.229
ATOM    273 HG21 ILE    18     -18.507 -15.258  -8.913
ATOM    274 HG22 ILE    18     -16.809 -15.574  -8.572
ATOM    275 HG23 ILE    18     -18.013 -16.837  -8.293
ATOM    276  CG1 ILE    18     -18.531 -13.824  -6.811
ATOM    277 HG12 ILE    18     -17.854 -13.171  -7.362
ATOM    278 HG13 ILE    18     -18.576 -13.509  -5.769
ATOM    279  CD1 ILE    18     -19.928 -13.682  -7.318
ATOM    280 HD11 ILE    18     -20.325 -12.695  -7.081
ATOM    281 HD12 ILE    18     -19.959 -13.803  -8.401
ATOM    282 HD13 ILE    18     -20.585 -14.429  -6.873
ATOM    283  C   ILE    18     -18.481 -17.635  -6.282
ATOM    284  O   ILE    18     -18.976 -18.334  -7.166
ATOM    285  N   TYR    19     -17.494 -18.074  -5.529
ATOM    286  H   TYR    19     -16.897 -17.410  -5.057
ATOM    287  CA  TYR    19     -16.991 -19.407  -5.734
ATOM    288  HA  TYR    19     -16.876 -19.555  -6.808
ATOM    289  CB  TYR    19     -15.633 -19.561  -5.066
ATOM    290  HB2 TYR    19     -14.914 -18.857  -5.486
ATOM    291  HB3 TYR    19     -15.722 -19.311  -4.009
ATOM    292  CG  TYR    19     -15.089 -20.958  -5.169
ATOM    293  CD1 TYR    19     -14.681 -21.486  -6.398
ATOM    294  HD1 TYR    19     -15.117 -21.063  -7.291
ATOM    295  CE1 TYR    19     -14.187 -22.780  -6.488
ATOM    296  HE1 TYR    19     -13.584 -23.054  -7.341
ATOM    297  CZ  TYR    19     -14.085 -23.527  -5.329
ATOM    298  OH  TYR    19     -13.619 -24.810  -5.358
ATOM    299  HH  TYR    19     -13.565 -25.164  -6.233
ATOM    300  CE2 TYR    19     -14.465 -23.015  -4.110
ATOM    301  HE2 TYR    19     -14.653 -23.698  -3.295
ATOM    302  CD2 TYR    19     -14.975 -21.754  -4.037
ATOM    303  HD2 TYR    19     -14.987 -21.270  -3.072
ATOM    304  C   TYR    19     -17.975 -20.454  -5.227
ATOM    305  O   TYR    19     -18.186 -21.462  -5.877
ATOM    306  N   GLN    20     -18.559 -20.232  -4.052
ATOM    307  H   GLN    20     -18.578 -19.285  -3.703
ATOM    308  CA  GLN    20     -19.572 -21.144  -3.522
ATOM    309  HA  GLN    20     -19.105 -22.124  -3.424
ATOM    310  CB  GLN    20     -20.057 -20.692  -2.147
ATOM    311  HB2 GLN    20     -20.565 -19.730  -2.214
ATOM    312  HB3 GLN    20     -19.187 -20.565  -1.503
ATOM    313  CG  GLN    20     -20.937 -21.714  -1.469
ATOM    314  HG2 GLN    20     -21.295 -21.339  -0.511
ATOM    315  HG3 GLN    20     -21.779 -21.885  -2.140
ATOM    316  CD  GLN    20     -20.232 -23.050  -1.262
ATOM    317  OE1 GLN    20     -19.013 -23.122  -1.023
ATOM    318  NE2 GLN    20     -20.994 -24.118  -1.359
ATOM    319 HE21 GLN    20     -20.994 -24.804  -0.617
ATOM    320 HE22 GLN    20     -21.680 -24.177  -2.098
ATOM    321  C   GLN    20     -20.771 -21.301  -4.463
ATOM    322  O   GLN    20     -21.414 -22.338  -4.470
ATOM    323  N   ASH    21     -21.066 -20.274  -5.253
ATOM    324  H   ASH    21     -20.840 -19.352  -4.909
ATOM    325  CA  ASH    21     -22.161 -20.348  -6.220
ATOM    326  HA  ASH    21     -23.039 -20.738  -5.705
ATOM    327  CB  ASH    21     -22.485 -18.969  -6.795
ATOM    328  HB2 ASH    21     -23.054 -19.062  -7.720
ATOM    329  HB3 ASH    21     -21.536 -18.472  -6.996
ATOM    330  CG  ASH    21     -23.245 -18.092  -5.822
ATOM    331  OD1 ASH    21     -23.928 -18.631  -4.919
ATOM    332  OD2 ASH    21     -23.160 -16.854  -5.975
ATOM    333  HD1 ASH    21     -24.417 -18.008  -4.404
ATOM    334  C   ASH    21     -21.821 -21.301  -7.357
ATOM    335  O   ASH    21     -22.655 -22.109  -7.771
ATOM    336  N   ILE    22     -20.597 -21.221  -7.858
ATOM    337  H   ILE    22     -19.896 -20.675  -7.377
ATOM    338  CA  ILE    22     -20.154 -22.176  -8.861
ATOM    339  HA  ILE    22     -20.846 -22.102  -9.700
ATOM    340  CB  ILE    22     -18.738 -21.851  -9.371
ATOM    341  HB  ILE    22     -18.073 -21.725  -8.516
ATOM    342  CG2 ILE    22     -18.201 -22.975 -10.259
ATOM    343 HG21 ILE    22     -19.016 -23.485 -10.772
ATOM    344 HG22 ILE    22     -17.670 -23.716  -9.662
ATOM    345 HG23 ILE    22     -17.515 -22.587 -11.012
ATOM    346  CG1 ILE    22     -18.764 -20.554 -10.179
ATOM    347 HG12 ILE    22     -19.195 -20.723 -11.166
ATOM    348 HG13 ILE    22     -19.390 -19.863  -9.615
ATOM    349  CD1 ILE    22     -17.414 -19.891 -10.292
ATOM    350 HD11 ILE    22     -16.839 -20.325 -11.110
ATOM    351 HD12 ILE    22     -17.524 -18.825 -10.491
ATOM    352 HD13 ILE    22     -16.935 -20.032  -9.323
ATOM    353  C   ILE    22     -20.237 -23.611  -8.334
ATOM    354  O   ILE    22     -20.679 -24.510  -9.045
ATOM    355  N   ARG    23     -19.841 -23.817  -7.084
ATOM    356  H   ARG    23     -19.938 -23.032  -6.456
ATOM    357  CA  ARG    23     -19.903 -25.147  -6.472
ATOM    358  HA  ARG    23     -19.349 -25.831  -7.115
ATOM    359  CB  ARG    23     -19.252 -25.127  -5.094
ATOM    360  HB2 ARG    23     -19.728 -24.385  -4.453
ATOM    361  HB3 ARG    23     -19.447 -26.085  -4.611
ATOM    362  CG  ARG    23     -17.759 -24.916  -5.138
ATOM    363  HG2 ARG    23     -17.272 -25.724  -5.684
ATOM    364  HG3 ARG    23     -17.550 -24.009  -5.705
ATOM    365  CD  ARG    23     -17.156 -24.771  -3.744
ATOM    366  HD2 ARG    23     -17.497 -23.850  -3.271
ATOM    367  HD3 ARG    23     -16.071 -24.701  -3.820
ATOM    368  NE  ARG    23     -17.485 -25.905  -2.889
ATOM    369  HE  ARG    23     -18.448 -26.211  -2.891
ATOM    370  CZ  ARG    23     -16.583 -26.659  -2.253
ATOM    371  NH1 ARG    23     -15.256 -26.395  -2.355
ATOM    372 HH11 ARG    23     -14.884 -25.529  -1.991
ATOM    373 HH12 ARG    23     -14.624 -27.171  -2.490
ATOM    374  NH2 ARG    23     -17.016 -27.682  -1.503
ATOM    375 HH21 ARG    23     -18.001 -27.905  -1.473
ATOM    376 HH22 ARG    23     -16.349 -28.289  -1.049
ATOM    377  C   ARG    23     -21.329 -25.681  -6.352
ATOM    378  O   ARG    23     -21.577 -26.881  -6.514
ATOM    379  N   HIE    24     -22.260 -24.772  -6.048
ATOM    380  H   HIE    24     -21.942 -23.939  -5.573
ATOM    381  CA  HIE    24     -23.646 -25.124  -5.830
ATOM    382  HA  HIE    24     -23.677 -25.999  -5.181
ATOM    383  CB  HIE    24     -24.383 -23.956  -5.149
ATOM    384  HB2 HIE    24     -24.277 -23.041  -5.732
ATOM    385  HB3 HIE    24     -23.870 -23.809  -4.199
ATOM    386  CG  HIE    24     -25.830 -24.213  -4.880
ATOM    387  ND1 HIE    24     -26.832 -23.673  -5.653
ATOM    388  CE1 HIE    24     -28.003 -24.064  -5.187
ATOM    389  HE1 HIE    24     -28.841 -23.382  -5.197
ATOM    390  NE2 HIE    24     -27.797 -24.839  -4.139
ATOM    391  HE2 HIE    24     -28.431 -24.805  -3.354
ATOM    392  CD2 HIE    24     -26.445 -24.948  -3.925
ATOM    393  HD2 HIE    24     -26.072 -25.255  -2.959
ATOM    394  C   HIE    24     -24.235 -25.513  -7.179
ATOM    395  O   HIE    24     -25.011 -26.462  -7.271
ATOM    396  N   GLH    25     -23.819 -24.839  -8.240
ATOM    397  H   GLH    25     -23.332 -23.964  -8.106
ATOM    398  CA  GLH    25     -24.425 -25.085  -9.536
ATOM    399  HA  GLH    25     -25.444 -25.426  -9.352
ATOM    400  CB  GLH    25     -24.483 -23.800 -10.317
ATOM    401  HB2 GLH    25     -23.487 -23.369 -10.422
ATOM    402  HB3 GLH    25     -24.884 -24.068 -11.295
ATOM    403  CG  GLH    25     -25.430 -22.804  -9.731
ATOM    404  HG2 GLH    25     -26.461 -23.133  -9.860
ATOM    405  HG3 GLH    25     -25.256 -22.711  -8.659
ATOM    406  CD  GLH    25     -25.253 -21.460 -10.365
ATOM    407  OE1 GLH    25     -25.024 -21.428 -11.602
ATOM    408  OE2 GLH    25     -25.332 -20.448  -9.627
ATOM    409  HE1 GLH    25     -24.429 -20.737 -11.850
ATOM    410  C   GLH    25     -23.753 -26.134 -10.394
ATOM    411  O   GLH    25     -24.262 -26.489 -11.451
ATOM    412  N   ALA    26     -22.605 -26.622  -9.961
ATOM    413  H   ALA    26     -22.160 -26.209  -9.154
ATOM    414  CA  ALA    26     -21.842 -27.573 -10.756
ATOM    415  HA  ALA    26     -21.578 -27.142 -11.722
ATOM    416  CB  ALA    26     -20.527 -27.868 -10.066
ATOM    417  HB1 ALA    26     -20.683 -28.506  -9.196
ATOM    418  HB2 ALA    26     -19.845 -28.385 -10.742
ATOM    419  HB3 ALA    26     -20.045 -26.949  -9.732
ATOM    420  C   ALA    26     -22.619 -28.876 -11.009
ATOM    421  O   ALA    26     -23.469 -29.256 -10.208
ATOM    422  N   SER    27     -22.306 -29.550 -12.120
ATOM    423  H   SER    27     -21.625 -29.160 -12.756
ATOM    424  CA  SER    27     -22.942 -30.815 -12.495
ATOM    425  HA  SER    27     -24.023 -30.681 -12.518
ATOM    426  CB  SER    27     -22.491 -31.228 -13.884
ATOM    427  HB2 SER    27     -21.443 -31.529 -13.875
ATOM    428  HB3 SER    27     -23.144 -32.042 -14.199
ATOM    429  OG  SER    27     -22.668 -30.156 -14.800
ATOM    430  HG  SER    27     -22.327 -29.367 -14.408
ATOM    431  C   SER    27     -22.636 -31.960 -11.549
ATOM    432  O   SER    27     -21.600 -31.983 -10.898
ATOM    433  N   ASH    28     -23.551 -32.922 -11.486
ATOM    434  H   ASH    28     -24.483 -32.740 -11.831
ATOM    435  CA  ASH    28     -23.351 -34.111 -10.673
ATOM    436  HA  ASH    28     -22.300 -34.168 -10.388
ATOM    437  CB  ASH    28     -24.231 -34.066  -9.421
ATOM    438  HB2 ASH    28     -25.286 -34.043  -9.694
ATOM    439  HB3 ASH    28     -23.946 -33.150  -8.903
ATOM    440  CG  ASH    28     -23.976 -35.232  -8.476
ATOM    441  OD1 ASH    28     -23.085 -36.060  -8.766
ATOM    442  OD2 ASH    28     -24.669 -35.324  -7.437
ATOM    443  HD1 ASH    28     -23.378 -36.719  -9.376
ATOM    444  C   ASH    28     -23.684 -35.300 -11.548
ATOM    445  O   ASH    28     -24.843 -35.505 -11.906
ATOM    446  N   PHE    29     -22.676 -36.076 -11.922
ATOM    447  H   PHE    29     -21.859 -36.099 -11.328
ATOM    448  CA  PHE    29     -22.897 -37.241 -12.771
ATOM    449  HA  PHE    29     -23.969 -37.360 -12.929
ATOM    450  CB  PHE    29     -22.189 -37.077 -14.109
ATOM    451  HB2 PHE    29     -21.130 -36.866 -13.962
ATOM    452  HB3 PHE    29     -22.233 -38.023 -14.649
ATOM    453  CG  PHE    29     -22.790 -36.027 -14.988
ATOM    454  CD1 PHE    29     -24.100 -36.151 -15.436
ATOM    455  HD1 PHE    29     -24.529 -37.141 -15.484
ATOM    456  CE1 PHE    29     -24.664 -35.193 -16.242
ATOM    457  HE1 PHE    29     -25.656 -35.346 -16.641
ATOM    458  CZ  PHE    29     -23.937 -34.083 -16.625
ATOM    459  HZ  PHE    29     -24.486 -33.188 -16.876
ATOM    460  CE2 PHE    29     -22.623 -33.938 -16.186
ATOM    461  HE2 PHE    29     -22.019 -33.119 -16.548
ATOM    462  CD2 PHE    29     -22.057 -34.913 -15.365
ATOM    463  HD2 PHE    29     -20.980 -34.973 -15.311
ATOM    464  C   PHE    29     -22.374 -38.467 -12.074
ATOM    465  O   PHE    29     -21.530 -38.349 -11.200
ATOM    466  N   PRO    30     -22.856 -39.656 -12.469
ATOM    467  CD  PRO    30     -23.541 -40.155 -13.552
ATOM    468  HD2 PRO    30     -22.903 -40.119 -14.435
ATOM    469  HD3 PRO    30     -24.366 -39.473 -13.757
ATOM    470  CG  PRO    30     -24.102 -41.550 -13.350
ATOM    471  HG2 PRO    30     -25.178 -41.512 -13.179
ATOM    472  HG3 PRO    30     -23.901 -42.192 -14.207
ATOM    473  CB  PRO    30     -23.380 -42.031 -12.111
ATOM    474  HB2 PRO    30     -24.086 -42.234 -11.306
ATOM    475  HB3 PRO    30     -22.812 -42.939 -12.311
ATOM    476  CA  PRO    30     -22.459 -40.866 -11.741
ATOM    477  HA  PRO    30     -22.564 -40.657 -10.676
ATOM    478  C   PRO    30     -20.979 -41.259 -11.995
ATOM    479  O   PRO    30     -20.471 -41.076 -13.112
ATOM    480  N   CYS    31     -20.334 -41.809 -10.966
ATOM    481  H   CYS    31     -20.891 -42.128 -10.186
ATOM    482  CA  CYS    31     -18.950 -42.287 -11.003
ATOM    483  HA  CYS    31     -18.562 -42.098 -12.004
ATOM    484  CB  CYS    31     -18.096 -41.529  -9.985
ATOM    485  HB2 CYS    31     -17.137 -42.027  -9.841
ATOM    486  HB3 CYS    31     -18.668 -41.578  -9.059
ATOM    487  SG  CYS    31     -17.817 -39.790 -10.393
ATOM    488  HG  CYS    31     -18.752 -39.718 -11.345
ATOM    489  C   CYS    31     -18.865 -43.777 -10.751
ATOM    490  O   CYS    31     -17.966 -44.239 -10.058
ATOM    491  N   ARN    32     -19.813 -44.515 -11.319
ATOM    492  H   ARN    32     -20.355 -44.120 -12.074
ATOM    493  CA  ARN    32     -20.033 -45.918 -10.988
ATOM    494  HA  ARN    32     -20.378 -45.958  -9.955
ATOM    495  CB  ARN    32     -21.119 -46.504 -11.893
ATOM    496  HB2 ARN    32     -20.811 -46.468 -12.938
ATOM    497  HB3 ARN    32     -21.995 -45.881 -11.714
ATOM    498  CG  ARN    32     -21.555 -47.908 -11.509
ATOM    499  HG2 ARN    32     -20.696 -48.514 -11.221
ATOM    500  HG3 ARN    32     -22.190 -47.852 -10.625
ATOM    501  CD  ARN    32     -22.330 -48.573 -12.635
ATOM    502  HD2 ARN    32     -23.086 -47.896 -13.033
ATOM    503  HD3 ARN    32     -22.863 -49.442 -12.249
ATOM    504  NE  ARN    32     -21.454 -49.015 -13.717
ATOM    505  HE  ARN    32     -21.354 -50.019 -13.670
ATOM    506  CZ  ARN    32     -21.532 -48.575 -14.967
ATOM    507  NH1 ARN    32     -22.448 -47.675 -15.299
ATOM    508 HH11 ARN    32     -23.056 -47.997 -16.039
ATOM    509  NH2 ARN    32     -20.692 -49.035 -15.885
ATOM    510 HH21 ARN    32     -21.122 -49.715 -16.496
ATOM    511 HH22 ARN    32     -19.886 -49.488 -15.478
ATOM    512  C   ARN    32     -18.776 -46.765 -11.080
ATOM    513  O   ARN    32     -18.399 -47.420 -10.120
ATOM    514  N   VAL    33     -18.122 -46.737 -12.235
ATOM    515  H   VAL    33     -18.482 -46.185 -13.000
ATOM    516  CA  VAL    33     -16.958 -47.582 -12.479
ATOM    517  HA  VAL    33     -17.254 -48.616 -12.301
ATOM    518  CB  VAL    33     -16.468 -47.443 -13.920
ATOM    519  HB  VAL    33     -16.220 -46.396 -14.096
ATOM    520  CG1 VAL    33     -15.212 -48.274 -14.142
ATOM    521 HG11 VAL    33     -14.948 -48.823 -13.238
ATOM    522 HG12 VAL    33     -15.368 -49.001 -14.939
ATOM    523 HG13 VAL    33     -14.367 -47.643 -14.416
ATOM    524  CG2 VAL    33     -17.567 -47.842 -14.893
ATOM    525 HG21 VAL    33     -17.566 -47.187 -15.764
ATOM    526 HG22 VAL    33     -17.417 -48.863 -15.244
ATOM    527 HG23 VAL    33     -18.548 -47.783 -14.422
ATOM    528  C   VAL    33     -15.810 -47.253 -11.524
ATOM    529  O   VAL    33     -15.213 -48.152 -10.930
ATOM    530  N   ALA    34     -15.507 -45.962 -11.386
ATOM    531  H   ALA    34     -16.213 -45.293 -11.657
ATOM    532  CA  ALA    34     -14.487 -45.487 -10.440
ATOM    533  HA  ALA    34     -13.515 -45.814 -10.810
ATOM    534  CB  ALA    34     -14.504 -43.949 -10.364
ATOM    535  HB1 ALA    34     -15.505 -43.586 -10.131
ATOM    536  HB2 ALA    34     -14.203 -43.512 -11.316
ATOM    537  HB3 ALA    34     -13.823 -43.587  -9.594
ATOM    538  C   ALA    34     -14.675 -46.075  -9.052
ATOM    539  O   ALA    34     -13.714 -46.217  -8.297
ATOM    540  N   LYS    35     -15.927 -46.412  -8.736
ATOM    541  H   LYS    35     -16.660 -46.272  -9.417
ATOM    542  CA  LYS    35     -16.316 -46.838  -7.398
ATOM    543  HA  LYS    35     -15.551 -46.468  -6.715
ATOM    544  CB  LYS    35     -17.657 -46.209  -7.016
ATOM    545  HB2 LYS    35     -18.113 -46.751  -6.188
ATOM    546  HB3 LYS    35     -18.263 -46.286  -7.918
ATOM    547  CG  LYS    35     -17.551 -44.744  -6.695
ATOM    548  HG2 LYS    35     -18.353 -44.437  -6.023
ATOM    549  HG3 LYS    35     -17.543 -44.177  -7.626
ATOM    550  CD  LYS    35     -16.190 -44.491  -6.061
ATOM    551  HD2 LYS    35     -15.459 -44.204  -6.817
ATOM    552  HD3 LYS    35     -15.823 -45.430  -5.647
ATOM    553  CE  LYS    35     -16.242 -43.450  -4.935
ATOM    554  HE2 LYS    35     -17.172 -43.538  -4.373
ATOM    555  HE3 LYS    35     -16.223 -42.446  -5.359
ATOM    556  NZ  LYS    35     -15.069 -43.598  -3.993
ATOM    557  HZ1 LYS    35     -14.560 -44.440  -4.220
ATOM    558  HZ2 LYS    35     -15.404 -43.652  -3.042
ATOM    559  HZ3 LYS    35     -14.457 -42.800  -4.089
ATOM    560  C   LYS    35     -16.368 -48.350  -7.220
ATOM    561  O   LYS    35     -16.520 -48.830  -6.109
ATOM    562  N   LEU    36     -16.250 -49.100  -8.308
ATOM    563  H   LEU    36     -16.438 -48.694  -9.214
ATOM    564  CA  LEU    36     -16.186 -50.548  -8.208
ATOM    565  HA  LEU    36     -17.124 -50.911  -7.788
ATOM    566  CB  LEU    36     -15.950 -51.177  -9.575
ATOM    567  HB2 LEU    36     -14.947 -50.950  -9.937
ATOM    568  HB3 LEU    36     -15.952 -52.259  -9.442
ATOM    569  CG  LEU    36     -16.994 -50.846 -10.634
ATOM    570  HG  LEU    36     -17.078 -49.761 -10.702
ATOM    571  CD1 LEU    36     -16.551 -51.371 -11.989
ATOM    572 HD11 LEU    36     -15.919 -50.642 -12.496
ATOM    573 HD12 LEU    36     -17.414 -51.565 -12.627
ATOM    574 HD13 LEU    36     -15.993 -52.287 -11.796
ATOM    575  CD2 LEU    36     -18.355 -51.403 -10.224
ATOM    576 HD21 LEU    36     -18.551 -51.206  -9.170
ATOM    577 HD22 LEU    36     -19.152 -50.937 -10.803
ATOM    578 HD23 LEU    36     -18.296 -52.472 -10.431
ATOM    579  C   LEU    36     -15.052 -50.944  -7.278
ATOM    580  O   LEU    36     -14.009 -50.293  -7.242
ATOM    581  N   PRO    37     -15.271 -52.008  -6.501
ATOM    582  CD  PRO    37     -16.600 -52.611  -6.256
ATOM    583  HD2 PRO    37     -16.835 -53.313  -7.056
ATOM    584  HD3 PRO    37     -17.339 -51.822  -6.114
ATOM    585  CG  PRO    37     -16.406 -53.335  -4.954
ATOM    586  HG2 PRO    37     -17.042 -54.219  -4.908
ATOM    587  HG3 PRO    37     -16.543 -52.589  -4.171
ATOM    588  CB  PRO    37     -14.941 -53.730  -4.964
ATOM    589  HB2 PRO    37     -14.586 -53.914  -3.950
ATOM    590  HB3 PRO    37     -14.764 -54.617  -5.572
ATOM    591  CA  PRO    37     -14.269 -52.494  -5.553
ATOM    592  HA  PRO    37     -14.192 -51.812  -4.706
ATOM    593  C   PRO    37     -12.939 -52.836  -6.210
ATOM    594  O   PRO    37     -11.897 -52.473  -5.651
ATOM    595  N   LYN    38     -12.971 -53.482  -7.374
ATOM    596  H   LYN    38     -13.841 -53.884  -7.691
ATOM    597  CA  LYN    38     -11.742 -53.882  -8.058
ATOM    598  HA  LYN    38     -11.159 -54.483  -7.360
ATOM    599  CB  LYN    38     -12.056 -54.724  -9.290
ATOM    600  HB2 LYN    38     -12.572 -55.642  -9.008
ATOM    601  HB3 LYN    38     -11.101 -54.953  -9.763
ATOM    602  CG  LYN    38     -12.835 -53.976 -10.317
ATOM    603  HG2 LYN    38     -12.411 -52.984 -10.476
ATOM    604  HG3 LYN    38     -13.845 -53.810  -9.942
ATOM    605  CD  LYN    38     -12.916 -54.731 -11.608
ATOM    606  HD2 LYN    38     -11.945 -55.150 -11.871
ATOM    607  HD3 LYN    38     -13.602 -55.571 -11.501
ATOM    608  CE  LYN    38     -13.410 -53.801 -12.699
ATOM    609  HE2 LYN    38     -14.473 -53.594 -12.576
ATOM    610  HE3 LYN    38     -12.901 -52.841 -12.611
ATOM    611  NZ  LYN    38     -13.162 -54.331 -14.069
ATOM    612  HZ1 LYN    38     -12.434 -55.030 -14.033
ATOM    613  HZ2 LYN    38     -12.817 -53.589 -14.661
ATOM    614  C   LYN    38     -10.890 -52.679  -8.452
ATOM    615  O   LYN    38      -9.693 -52.807  -8.727
ATOM    616  N   ASN    39     -11.508 -51.505  -8.462
ATOM    617  H   ASN    39     -12.424 -51.420  -8.046
ATOM    618  CA  ASN    39     -10.806 -50.287  -8.829
ATOM    619  HA  ASN    39      -9.892 -50.584  -9.344
ATOM    620  CB  ASN    39     -11.656 -49.467  -9.784
ATOM    621  HB2 ASN    39     -11.322 -48.430  -9.805
ATOM    622  HB3 ASN    39     -12.676 -49.520  -9.404
ATOM    623  CG  ASN    39     -11.655 -50.026 -11.188
ATOM    624  OD1 ASN    39     -10.627 -50.511 -11.679
ATOM    625  ND2 ASN    39     -12.800 -49.939 -11.858
ATOM    626 HD21 ASN    39     -13.270 -50.780 -12.160
ATOM    627 HD22 ASN    39     -13.369 -49.119 -11.706
ATOM    628  C   ASN    39     -10.397 -49.422  -7.650
ATOM    629  O   ASN    39      -9.895 -48.326  -7.838
ATOM    630  N   LYN    40     -10.614 -49.911  -6.436
ATOM    631  H   LYN    40     -11.261 -50.678  -6.326
ATOM    632  CA  LYN    40     -10.259 -49.153  -5.251
ATOM    633  HA  LYN    40     -10.915 -48.285  -5.181
ATOM    634  CB  LYN    40     -10.405 -50.017  -4.003
ATOM    635  HB2 LYN    40      -9.813 -50.927  -4.094
ATOM    636  HB3 LYN    40     -11.439 -50.359  -3.949
ATOM    637  CG  LYN    40     -10.080 -49.293  -2.703
ATOM    638  HG2 LYN    40      -9.472 -48.410  -2.897
ATOM    639  HG3 LYN    40      -9.541 -50.022  -2.097
ATOM    640  CD  LYN    40     -11.335 -48.920  -1.938
ATOM    641  HD2 LYN    40     -11.093 -48.291  -1.082
ATOM    642  HD3 LYN    40     -11.983 -48.323  -2.580
ATOM    643  CE  LYN    40     -12.084 -50.170  -1.493
ATOM    644  HE2 LYN    40     -12.418 -50.747  -2.355
ATOM    645  HE3 LYN    40     -11.404 -50.817  -0.940
ATOM    646  NZ  LYN    40     -13.251 -49.869  -0.611
ATOM    647  HZ1 LYN    40     -13.165 -48.931  -0.245
ATOM    648  HZ2 LYN    40     -13.238 -50.488   0.187
ATOM    649  C   LYN    40      -8.828 -48.672  -5.374
ATOM    650  O   LYN    40      -8.555 -47.478  -5.262
ATOM    651  N   ASN    41      -7.911 -49.606  -5.622
ATOM    652  H   ASN    41      -8.186 -50.578  -5.629
ATOM    653  CA  ASN    41      -6.480 -49.298  -5.630
ATOM    654  HA  ASN    41      -6.304 -48.670  -4.757
ATOM    655  CB  ASN    41      -5.642 -50.575  -5.458
ATOM    656  HB2 ASN    41      -5.930 -51.104  -4.550
ATOM    657  HB3 ASN    41      -4.594 -50.303  -5.333
ATOM    658  CG  ASN    41      -5.745 -51.522  -6.652
ATOM    659  OD1 ASN    41      -6.065 -51.107  -7.770
ATOM    660  ND2 ASN    41      -5.465 -52.804  -6.415
ATOM    661 HD21 ASN    41      -5.622 -53.190  -5.495
ATOM    662 HD22 ASN    41      -5.642 -53.421  -7.194
ATOM    663  C   ASN    41      -5.982 -48.490  -6.834
ATOM    664  O   ASN    41      -4.805 -48.119  -6.886
ATOM    665  N   ARN    42      -6.872 -48.205  -7.785
ATOM    666  H   ARN    42      -7.745 -48.712  -7.811
ATOM    667  CA  ARN    42      -6.517 -47.393  -8.949
ATOM    668  HA  ARN    42      -5.440 -47.493  -9.083
ATOM    669  CB  ARN    42      -7.201 -47.916 -10.207
ATOM    670  HB2 ARN    42      -7.063 -47.222 -11.036
ATOM    671  HB3 ARN    42      -8.276 -47.949 -10.030
ATOM    672  CG  ARN    42      -6.729 -49.310 -10.589
ATOM    673  HG2 ARN    42      -7.018 -50.037  -9.830
ATOM    674  HG3 ARN    42      -5.639 -49.318 -10.602
ATOM    675  CD  ARN    42      -7.231 -49.731 -11.948
ATOM    676  HD2 ARN    42      -8.319 -49.797 -11.954
ATOM    677  HD3 ARN    42      -6.963 -48.975 -12.686
ATOM    678  NE  ARN    42      -6.660 -51.008 -12.375
ATOM    679  HE  ARN    42      -7.053 -51.757 -11.823
ATOM    680  CZ  ARN    42      -6.478 -51.352 -13.649
ATOM    681  NH1 ARN    42      -6.816 -50.510 -14.619
ATOM    682 HH11 ARN    42      -7.317 -50.965 -15.369
ATOM    683  NH2 ARN    42      -5.951 -52.528 -13.958
ATOM    684 HH21 ARN    42      -5.533 -52.986 -13.161
ATOM    685 HH22 ARN    42      -6.635 -53.172 -14.330
ATOM    686  C   ARN    42      -6.796 -45.899  -8.739
ATOM    687  O   ARN    42      -6.514 -45.072  -9.621
ATOM    688  N   ASN    43      -7.300 -45.561  -7.552
ATOM    689  H   ASN    43      -7.770 -46.279  -7.019
ATOM    690  CA  ASN    43      -7.631 -44.182  -7.210
ATOM    691  HA  ASN    43      -7.416 -43.558  -8.077
ATOM    692  CB  ASN    43      -9.126 -44.044  -6.834
ATOM    693  HB2 ASN    43      -9.319 -43.074  -6.377
ATOM    694  HB3 ASN    43      -9.383 -44.794  -6.086
ATOM    695  CG  ASN    43     -10.032 -44.229  -8.016
ATOM    696  OD1 ASN    43      -9.954 -43.480  -8.989
ATOM    697  ND2 ASN    43     -10.879 -45.246  -7.958
ATOM    698 HD21 ASN    43     -10.729 -46.058  -8.540
ATOM    699 HD22 ASN    43     -11.821 -45.051  -7.649
ATOM    700  C   ASN    43      -6.812 -43.671  -6.050
ATOM    701  O   ASN    43      -6.778 -44.300  -4.992
ATOM    702  N   ARG    44      -6.193 -42.511  -6.237
ATOM    703  H   ARG    44      -5.975 -42.251  -7.188
ATOM    704  CA  ARG    44      -5.383 -41.898  -5.203
ATOM    705  HA  ARG    44      -4.739 -42.653  -4.752
ATOM    706  CB  ARG    44      -4.479 -40.816  -5.809
ATOM    707  HB2 ARG    44      -5.049 -40.168  -6.475
ATOM    708  HB3 ARG    44      -3.717 -41.366  -6.361
ATOM    709  CG  ARG    44      -3.698 -39.989  -4.791
ATOM    710  HG2 ARG    44      -3.161 -40.638  -4.100
ATOM    711  HG3 ARG    44      -4.399 -39.418  -4.183
ATOM    712  CD  ARG    44      -2.743 -39.032  -5.478
ATOM    713  HD2 ARG    44      -2.289 -38.355  -4.755
ATOM    714  HD3 ARG    44      -3.368 -38.503  -6.197
ATOM    715  NE  ARG    44      -1.691 -39.733  -6.221
ATOM    716  HE  ARG    44      -1.764 -39.734  -7.228
ATOM    717  CZ  ARG    44      -0.636 -40.325  -5.655
ATOM    718  NH1 ARG    44      -0.469 -40.319  -4.330
ATOM    719 HH11 ARG    44      -0.032 -41.106  -3.873
ATOM    720 HH12 ARG    44      -0.664 -39.479  -3.804
ATOM    721  NH2 ARG    44       0.246 -40.940  -6.409
ATOM    722 HH21 ARG    44       0.775 -41.716  -6.037
ATOM    723 HH22 ARG    44       0.566 -40.491  -7.255
ATOM    724  C   ARG    44      -6.322 -41.312  -4.166
ATOM    725  O   ARG    44      -6.084 -41.423  -2.968
ATOM    726  N   TYR    45      -7.397 -40.696  -4.639
ATOM    727  H   TYR    45      -7.446 -40.465  -5.621
ATOM    728  CA  TYR    45      -8.416 -40.149  -3.754
ATOM    729  HA  TYR    45      -8.148 -40.411  -2.731
ATOM    730  CB  TYR    45      -8.484 -38.643  -3.883
ATOM    731  HB2 TYR    45      -8.841 -38.356  -4.872
ATOM    732  HB3 TYR    45      -9.198 -38.311  -3.130
ATOM    733  CG  TYR    45      -7.176 -37.982  -3.616
ATOM    734  CD1 TYR    45      -6.642 -37.972  -2.348
ATOM    735  HD1 TYR    45      -7.328 -38.098  -1.523
ATOM    736  CE1 TYR    45      -5.444 -37.365  -2.089
ATOM    737  HE1 TYR    45      -4.891 -37.667  -1.212
ATOM    738  CZ  TYR    45      -4.758 -36.759  -3.112
ATOM    739  OH  TYR    45      -3.546 -36.154  -2.852
ATOM    740  HH  TYR    45      -2.893 -36.337  -3.510
ATOM    741  CE2 TYR    45      -5.263 -36.767  -4.391
ATOM    742  HE2 TYR    45      -4.585 -36.611  -5.217
ATOM    743  CD2 TYR    45      -6.468 -37.374  -4.632
ATOM    744  HD2 TYR    45      -6.869 -37.373  -5.635
ATOM    745  C   TYR    45      -9.783 -40.731  -4.043
ATOM    746  O   TYR    45     -10.298 -40.634  -5.157
ATOM    747  N   ARG    46     -10.372 -41.333  -3.021
ATOM    748  H   ARG    46      -9.972 -41.248  -2.097
ATOM    749  CA  ARG    46     -11.716 -41.907  -3.140
ATOM    750  HA  ARG    46     -11.736 -42.529  -4.035
ATOM    751  CB  ARG    46     -12.013 -42.894  -2.010
ATOM    752  HB2 ARG    46     -12.851 -43.539  -2.273
ATOM    753  HB3 ARG    46     -11.158 -43.565  -1.932
ATOM    754  CG  ARG    46     -12.234 -42.262  -0.665
ATOM    755  HG2 ARG    46     -12.996 -41.485  -0.724
ATOM    756  HG3 ARG    46     -11.250 -41.906  -0.360
ATOM    757  CD  ARG    46     -12.637 -43.332   0.327
ATOM    758  HD2 ARG    46     -12.073 -44.249   0.153
ATOM    759  HD3 ARG    46     -13.694 -43.555   0.181
ATOM    760  NE  ARG    46     -12.460 -42.909   1.711
ATOM    761  HE  ARG    46     -12.192 -41.948   1.870
ATOM    762  CZ  ARG    46     -12.573 -43.723   2.755
ATOM    763  NH1 ARG    46     -12.395 -43.258   3.985
ATOM    764 HH11 ARG    46     -13.121 -43.371   4.678
ATOM    765 HH12 ARG    46     -11.481 -42.936   4.269
ATOM    766  NH2 ARG    46     -12.863 -45.005   2.567
ATOM    767 HH21 ARG    46     -12.120 -45.684   2.486
ATOM    768 HH22 ARG    46     -13.819 -45.319   2.657
ATOM    769  C   ARG    46     -12.835 -40.867  -3.259
ATOM    770  O   ARG    46     -13.968 -41.229  -3.542
ATOM    771  N   ASP    47     -12.509 -39.589  -3.076
ATOM    772  H   ASP    47     -11.536 -39.341  -3.182
ATOM    773  CA  ASP    47     -13.479 -38.511  -3.262
ATOM    774  HA  ASP    47     -14.449 -38.972  -3.449
ATOM    775  CB  ASP    47     -13.573 -37.659  -2.006
ATOM    776  HB2 ASP    47     -14.333 -36.886  -2.121
ATOM    777  HB3 ASP    47     -13.839 -38.353  -1.209
ATOM    778  CG  ASP    47     -12.252 -37.017  -1.647
ATOM    779  OD1 ASP    47     -12.258 -35.819  -1.277
ATOM    780  OD2 ASP    47     -11.208 -37.707  -1.753
ATOM    781  C   ASP    47     -13.161 -37.610  -4.454
ATOM    782  O   ASP    47     -13.725 -36.526  -4.591
ATOM    783  N   VAL    48     -12.230 -38.037  -5.298
ATOM    784  H   VAL    48     -11.566 -38.736  -4.997
ATOM    785  CA  VAL    48     -12.025 -37.407  -6.591
ATOM    786  HA  VAL    48     -12.847 -36.718  -6.786
ATOM    787  CB  VAL    48     -10.683 -36.662  -6.681
ATOM    788  HB  VAL    48      -9.879 -37.370  -6.482
ATOM    789  CG1 VAL    48     -10.498 -36.102  -8.084
ATOM    790 HG11 VAL    48      -9.469 -36.236  -8.417
ATOM    791 HG12 VAL    48     -11.147 -36.617  -8.793
ATOM    792 HG13 VAL    48     -10.732 -35.038  -8.117
ATOM    793  CG2 VAL    48     -10.617 -35.542  -5.635
ATOM    794 HG21 VAL    48      -9.585 -35.346  -5.344
ATOM    795 HG22 VAL    48     -11.032 -34.617  -6.034
ATOM    796 HG23 VAL    48     -11.178 -35.809  -4.739
ATOM    797  C   VAL    48     -12.060 -38.520  -7.627
ATOM    798  O   VAL    48     -11.115 -39.287  -7.739
ATOM    799  N   SER    49     -13.173 -38.623  -8.352
ATOM    800  H   SER    49     -13.781 -37.819  -8.417
ATOM    801  CA  SER    49     -13.386 -39.695  -9.313
ATOM    802  HA  SER    49     -12.470 -40.277  -9.419
ATOM    803  CB  SER    49     -14.561 -40.598  -8.888
ATOM    804  HB2 SER    49     -15.491 -40.030  -8.856
ATOM    805  HB3 SER    49     -14.705 -41.374  -9.639
ATOM    806  OG  SER    49     -14.354 -41.229  -7.651
ATOM    807  HG  SER    49     -13.682 -41.885  -7.758
ATOM    808  C   SER    49     -13.753 -39.087 -10.643
ATOM    809  O   SER    49     -14.403 -38.036 -10.696
ATOM    810  N   PRO    50     -13.392 -39.762 -11.737
ATOM    811  CD  PRO    50     -12.678 -41.044 -11.846
ATOM    812  HD2 PRO    50     -11.624 -40.894 -11.613
ATOM    813  HD3 PRO    50     -13.105 -41.794 -11.180
ATOM    814  CG  PRO    50     -12.862 -41.398 -13.328
ATOM    815  HG2 PRO    50     -13.751 -42.012 -13.471
ATOM    816  HG3 PRO    50     -11.932 -41.832 -13.696
ATOM    817  CB  PRO    50     -13.017 -40.083 -13.998
ATOM    818  HB2 PRO    50     -12.052 -39.587 -14.100
ATOM    819  HB3 PRO    50     -13.476 -40.181 -14.982
ATOM    820  CA  PRO    50     -13.909 -39.325 -13.035
ATOM    821  HA  PRO    50     -13.799 -38.246 -13.148
ATOM    822  C   PRO    50     -15.370 -39.745 -13.231
ATOM    823  O   PRO    50     -15.776 -40.821 -12.789
ATOM    824  N   PHE    51     -16.160 -38.897 -13.878
ATOM    825  H   PHE    51     -15.754 -38.089 -14.328
ATOM    826  CA  PHE    51     -17.534 -39.268 -14.242
ATOM    827  HA  PHE    51     -18.069 -39.588 -13.348
ATOM    828  CB  PHE    51     -18.261 -38.099 -14.914
ATOM    829  HB2 PHE    51     -19.239 -38.411 -15.280
ATOM    830  HB3 PHE    51     -17.646 -37.845 -15.777
ATOM    831  CG  PHE    51     -18.414 -36.883 -14.044
ATOM    832  CD1 PHE    51     -18.743 -37.004 -12.710
ATOM    833  HD1 PHE    51     -18.574 -37.950 -12.217
ATOM    834  CE1 PHE    51     -18.915 -35.886 -11.922
ATOM    835  HE1 PHE    51     -19.543 -35.985 -11.049
ATOM    836  CZ  PHE    51     -18.761 -34.625 -12.469
ATOM    837  HZ  PHE    51     -19.096 -33.761 -11.914
ATOM    838  CE2 PHE    51     -18.443 -34.490 -13.790
ATOM    839  HE2 PHE    51     -18.700 -33.564 -14.283
ATOM    840  CD2 PHE    51     -18.286 -35.613 -14.579
ATOM    841  HD2 PHE    51     -17.906 -35.501 -15.584
ATOM    842  C   PHE    51     -17.479 -40.415 -15.234
ATOM    843  O   PHE    51     -16.586 -40.460 -16.067
ATOM    844  N   ASH    52     -18.438 -41.331 -15.167
ATOM    845  H   ASH    52     -19.279 -41.093 -14.662
ATOM    846  CA  ASH    52     -18.568 -42.399 -16.166
ATOM    847  HA  ASH    52     -17.676 -43.017 -16.065
ATOM    848  CB  ASH    52     -19.784 -43.281 -15.842
ATOM    849  HB2 ASH    52     -20.691 -42.679 -15.781
ATOM    850  HB3 ASH    52     -19.922 -43.990 -16.659
ATOM    851  CG  ASH    52     -19.608 -44.060 -14.555
ATOM    852  OD1 ASH    52     -18.492 -44.564 -14.296
ATOM    853  OD2 ASH    52     -20.582 -44.153 -13.794
ATOM    854  HD1 ASH    52     -18.369 -45.413 -14.693
ATOM    855  C   ASH    52     -18.604 -41.937 -17.641
ATOM    856  O   ASH    52     -17.922 -42.525 -18.500
ATOM    857  N   HIE    53     -19.365 -40.888 -17.936
ATOM    858  H   HIE    53     -19.998 -40.521 -17.240
ATOM    859  CA  HIE    53     -19.528 -40.443 -19.318
ATOM    860  HA  HIE    53     -19.780 -41.336 -19.891
ATOM    861  CB  HIE    53     -20.708 -39.460 -19.451
ATOM    862  HB2 HIE    53     -21.130 -39.498 -20.455
ATOM    863  HB3 HIE    53     -21.449 -39.807 -18.731
ATOM    864  CG  HIE    53     -20.378 -38.036 -19.100
ATOM    865  ND1 HIE    53     -19.952 -37.122 -20.045
ATOM    866  CE1 HIE    53     -19.742 -35.953 -19.463
ATOM    867  HE1 HIE    53     -18.912 -35.337 -19.776
ATOM    868  NE2 HIE    53     -20.028 -36.071 -18.180
ATOM    869  HE2 HIE    53     -20.454 -35.300 -17.686
ATOM    870  CD2 HIE    53     -20.446 -37.363 -17.931
ATOM    871  HD2 HIE    53     -21.035 -37.584 -17.053
ATOM    872  C   HIE    53     -18.264 -39.863 -19.976
ATOM    873  O   HIE    53     -18.177 -39.764 -21.195
ATOM    874  N   SER    54     -17.282 -39.475 -19.180
ATOM    875  H   SER    54     -17.176 -39.901 -18.271
ATOM    876  CA  SER    54     -16.155 -38.781 -19.747
ATOM    877  HA  SER    54     -16.221 -38.876 -20.831
ATOM    878  CB  SER    54     -16.245 -37.304 -19.372
ATOM    879  HB2 SER    54     -15.597 -36.704 -20.010
ATOM    880  HB3 SER    54     -17.263 -36.941 -19.513
ATOM    881  OG  SER    54     -15.873 -37.122 -18.010
ATOM    882  HG  SER    54     -16.646 -37.208 -17.474
ATOM    883  C   SER    54     -14.815 -39.402 -19.307
ATOM    884  O   SER    54     -13.742 -38.885 -19.630
ATOM    885  N   ARN    55     -14.872 -40.513 -18.577
ATOM    886  H   ARN    55     -15.741 -41.023 -18.515
ATOM    887  CA  ARN    55     -13.652 -41.178 -18.136
ATOM    888  HA  ARN    55     -13.032 -40.444 -17.621
ATOM    889  CB  ARN    55     -13.965 -42.337 -17.187
ATOM    890  HB2 ARN    55     -13.094 -42.580 -16.578
ATOM    891  HB3 ARN    55     -14.708 -41.984 -16.472
ATOM    892  CG  ARN    55     -14.517 -43.574 -17.841
ATOM    893  HG2 ARN    55     -13.785 -44.010 -18.521
ATOM    894  HG3 ARN    55     -15.378 -43.304 -18.452
ATOM    895  CD  ARN    55     -14.946 -44.593 -16.788
ATOM    896  HD2 ARN    55     -15.742 -44.189 -16.162
ATOM    897  HD3 ARN    55     -14.061 -44.823 -16.195
ATOM    898  NE  ARN    55     -15.388 -45.842 -17.396
ATOM    899  HE  ARN    55     -16.258 -46.132 -16.972
ATOM    900  CZ  ARN    55     -14.601 -46.868 -17.688
ATOM    901  NH1 ARN    55     -13.307 -46.817 -17.430
ATOM    902 HH11 ARN    55     -13.099 -46.274 -16.604
ATOM    903  NH2 ARN    55     -15.109 -47.947 -18.254
ATOM    904 HH21 ARN    55     -14.684 -48.152 -19.147
ATOM    905 HH22 ARN    55     -14.990 -48.774 -17.686
ATOM    906  C   ARN    55     -12.892 -41.664 -19.364
ATOM    907  O   ARN    55     -13.516 -41.998 -20.367
ATOM    908  N   ILE    56     -11.558 -41.684 -19.304
ATOM    909  H   ILE    56     -11.097 -41.458 -18.434
ATOM    910  CA  ILE    56     -10.756 -42.272 -20.377
ATOM    911  HA  ILE    56     -11.217 -42.084 -21.347
ATOM    912  CB  ILE    56      -9.335 -41.669 -20.421
ATOM    913  HB  ILE    56      -8.867 -41.845 -19.452
ATOM    914  CG2 ILE    56      -8.476 -42.359 -21.490
ATOM    915 HG21 ILE    56      -7.488 -42.597 -21.095
ATOM    916 HG22 ILE    56      -8.341 -41.708 -22.354
ATOM    917 HG23 ILE    56      -8.971 -43.277 -21.807
ATOM    918  CG1 ILE    56      -9.390 -40.151 -20.647
ATOM    919 HG12 ILE    56      -8.471 -39.677 -20.302
ATOM    920 HG13 ILE    56     -10.178 -39.740 -20.016
ATOM    921  CD1 ILE    56      -9.684 -39.766 -22.089
ATOM    922 HD11 ILE    56     -10.758 -39.667 -22.249
ATOM    923 HD12 ILE    56      -9.221 -38.810 -22.334
ATOM    924 HD13 ILE    56      -9.265 -40.583 -22.677
ATOM    925  C   ILE    56     -10.659 -43.773 -20.139
ATOM    926  O   ILE    56     -10.446 -44.221 -19.015
ATOM    927  N   LYN    57     -10.833 -44.550 -21.201
ATOM    928  H   LYN    57     -11.298 -44.161 -22.008
ATOM    929  CA  LYN    57     -10.787 -46.014 -21.104
ATOM    930  HA  LYN    57     -10.845 -46.286 -20.050
ATOM    931  CB  LYN    57     -11.964 -46.636 -21.857
ATOM    932  HB2 LYN    57     -11.899 -46.416 -22.923
ATOM    933  HB3 LYN    57     -11.864 -47.720 -21.797
ATOM    934  CG  LYN    57     -13.338 -46.264 -21.313
ATOM    935  HG2 LYN    57     -13.478 -46.670 -20.311
ATOM    936  HG3 LYN    57     -13.414 -45.177 -21.334
ATOM    937  CD  LYN    57     -14.454 -46.747 -22.256
ATOM    938  HD2 LYN    57     -14.324 -47.802 -22.499
ATOM    939  HD3 LYN    57     -14.365 -46.216 -23.204
ATOM    940  CE  LYN    57     -15.851 -46.490 -21.680
ATOM    941  HE2 LYN    57     -15.960 -46.966 -20.705
ATOM    942  HE3 LYN    57     -15.908 -45.408 -21.562
ATOM    943  NZ  LYN    57     -16.945 -46.956 -22.591
ATOM    944  HZ1 LYN    57     -17.107 -47.942 -22.446
ATOM    945  HZ2 LYN    57     -16.649 -46.854 -23.551
ATOM    946  C   LYN    57      -9.501 -46.586 -21.669
ATOM    947  O   LYN    57      -9.197 -46.360 -22.830
ATOM    948  N   LEU    58      -8.762 -47.339 -20.862
ATOM    949  H   LEU    58      -9.155 -47.645 -19.983
ATOM    950  CA  LEU    58      -7.561 -48.030 -21.346
ATOM    951  HA  LEU    58      -6.904 -47.312 -21.836
ATOM    952  CB  LEU    58      -6.849 -48.699 -20.185
ATOM    953  HB2 LEU    58      -7.439 -49.529 -19.797
ATOM    954  HB3 LEU    58      -5.933 -49.154 -20.563
ATOM    955  CG  LEU    58      -6.477 -47.735 -19.069
ATOM    956  HG  LEU    58      -7.381 -47.237 -18.718
ATOM    957  CD1 LEU    58      -5.861 -48.492 -17.920
ATOM    958 HD11 LEU    58      -4.777 -48.535 -18.023
ATOM    959 HD12 LEU    58      -6.233 -49.516 -17.892
ATOM    960 HD13 LEU    58      -6.144 -47.930 -17.030
ATOM    961  CD2 LEU    58      -5.507 -46.683 -19.594
ATOM    962 HD21 LEU    58      -4.740 -46.461 -18.852
ATOM    963 HD22 LEU    58      -5.005 -47.038 -20.494
ATOM    964 HD23 LEU    58      -6.026 -45.756 -19.835
ATOM    965  C   LEU    58      -8.013 -49.073 -22.359
ATOM    966  O   LEU    58      -9.129 -49.580 -22.255
ATOM    967  N   HIE    59      -7.186 -49.380 -23.354
ATOM    968  H   HIE    59      -6.522 -48.681 -23.655
ATOM    969  CA  HIE    59      -7.596 -50.373 -24.345
ATOM    970  HA  HIE    59      -8.686 -50.394 -24.329
ATOM    971  CB  HIE    59      -7.148 -50.010 -25.772
ATOM    972  HB2 HIE    59      -6.067 -50.102 -25.873
ATOM    973  HB3 HIE    59      -7.569 -50.738 -26.465
ATOM    974  CG  HIE    59      -7.581 -48.650 -26.238
ATOM    975  ND1 HIE    59      -6.937 -47.972 -27.257
ATOM    976  CE1 HIE    59      -7.521 -46.804 -27.452
ATOM    977  HE1 HIE    59      -6.922 -45.939 -27.695
ATOM    978  NE2 HIE    59      -8.520 -46.692 -26.594
ATOM    979  HE2 HIE    59      -8.728 -45.795 -26.179
ATOM    980  CD2 HIE    59      -8.581 -47.835 -25.827
ATOM    981  HD2 HIE    59      -9.252 -47.915 -24.984
ATOM    982  C   HIE    59      -7.125 -51.792 -24.003
ATOM    983  O   HIE    59      -6.951 -52.612 -24.896
ATOM    984  N   GLN    60      -6.905 -52.084 -22.725
ATOM    985  H   GLN    60      -7.226 -51.443 -22.013
ATOM    986  CA  GLN    60      -6.583 -53.452 -22.316
ATOM    987  HA  GLN    60      -6.169 -53.984 -23.173
ATOM    988  CB  GLN    60      -5.580 -53.467 -21.158
ATOM    989  HB2 GLN    60      -4.729 -52.823 -21.379
ATOM    990  HB3 GLN    60      -5.163 -54.471 -21.085
ATOM    991  CG  GLN    60      -6.189 -53.109 -19.808
ATOM    992  HG2 GLN    60      -6.893 -52.283 -19.910
ATOM    993  HG3 GLN    60      -6.759 -53.965 -19.447
ATOM    994  CD  GLN    60      -5.154 -52.765 -18.740
ATOM    995  OE1 GLN    60      -4.046 -52.306 -19.042
ATOM    996  NE2 GLN    60      -5.521 -52.974 -17.477
ATOM    997 HE21 GLN    60      -5.704 -52.187 -16.871
ATOM    998 HE22 GLN    60      -5.967 -53.852 -17.254
ATOM    999  C   GLN    60      -7.893 -54.116 -21.917
ATOM   1000  O   GLN    60      -8.683 -53.530 -21.182
ATOM   1001  N   GLH    61      -8.145 -55.322 -22.413
ATOM   1002  H   GLH    61      -7.573 -55.647 -23.179
ATOM   1003  CA  GLH    61      -9.479 -55.920 -22.276
ATOM   1004  HA  GLH    61     -10.232 -55.163 -22.495
ATOM   1005  CB  GLH    61      -9.689 -56.985 -23.355
ATOM   1006  HB2 GLH    61      -9.023 -57.832 -23.194
ATOM   1007  HB3 GLH    61      -9.380 -56.562 -24.311
ATOM   1008  CG  GLH    61     -11.128 -57.454 -23.492
ATOM   1009  HG2 GLH    61     -11.189 -58.316 -24.157
ATOM   1010  HG3 GLH    61     -11.494 -57.787 -22.521
ATOM   1011  CD  GLH    61     -12.050 -56.362 -23.996
ATOM   1012  OE1 GLH    61     -11.869 -55.915 -25.149
ATOM   1013  OE2 GLH    61     -12.955 -55.952 -23.239
ATOM   1014  HE1 GLH    61     -12.031 -56.557 -25.823
ATOM   1015  C   GLH    61      -9.732 -56.526 -20.892
ATOM   1016  O   GLH    61     -10.786 -57.110 -20.636
ATOM   1017  N   ASH    62      -8.763 -56.369 -19.999
ATOM   1018  H   ASH    62      -8.162 -55.566 -20.114
ATOM   1019  CA  ASH    62      -8.868 -56.895 -18.644
ATOM   1020  HA  ASH    62      -9.374 -57.860 -18.673
ATOM   1021  CB  ASH    62      -7.474 -57.231 -18.110
ATOM   1022  HB2 ASH    62      -6.883 -56.324 -17.981
ATOM   1023  HB3 ASH    62      -6.944 -57.842 -18.841
ATOM   1024  CG  ASH    62      -7.520 -57.995 -16.801
ATOM   1025  OD1 ASH    62      -8.543 -58.663 -16.539
ATOM   1026  OD2 ASH    62      -6.533 -57.929 -16.039
ATOM   1027  HD1 ASH    62      -8.575 -58.952 -15.640
ATOM   1028  C   ASH    62      -9.580 -55.963 -17.665
ATOM   1029  O   ASH    62     -10.610 -56.308 -17.088
ATOM   1030  N   ASN    63      -8.997 -54.783 -17.482
ATOM   1031  H   ASN    63      -8.095 -54.614 -17.903
ATOM   1032  CA  ASN    63      -9.584 -53.712 -16.696
ATOM   1033  HA  ASN    63     -10.667 -53.833 -16.705
ATOM   1034  CB  ASN    63      -9.078 -53.730 -15.252
ATOM   1035  HB2 ASN    63      -8.001 -53.566 -15.219
ATOM   1036  HB3 ASN    63      -9.253 -54.716 -14.821
ATOM   1037  CG  ASN    63      -9.771 -52.704 -14.379
ATOM   1038  OD1 ASN    63     -10.458 -51.812 -14.877
ATOM   1039  ND2 ASN    63      -9.593 -52.828 -13.069
ATOM   1040 HD21 ASN    63      -9.155 -53.659 -12.698
ATOM   1041 HD22 ASN    63      -9.515 -51.981 -12.524
ATOM   1042  C   ASN    63      -9.241 -52.397 -17.390
ATOM   1043  O   ASN    63      -8.076 -52.028 -17.490
ATOM   1044  N   ASH    64     -10.254 -51.674 -17.847
ATOM   1045  H   ASH    64     -11.123 -52.149 -18.043
ATOM   1046  CA  ASH    64     -10.008 -50.453 -18.584
ATOM   1047  HA  ASH    64      -9.041 -50.521 -19.082
ATOM   1048  CB  ASH    64     -10.990 -50.311 -19.740
ATOM   1049  HB2 ASH    64     -10.937 -51.178 -20.399
ATOM   1050  HB3 ASH    64     -10.708 -49.450 -20.346
ATOM   1051  CG  ASH    64     -12.426 -50.108 -19.279
ATOM   1052  OD1 ASH    64     -12.708 -50.057 -18.059
ATOM   1053  OD2 ASH    64     -13.291 -50.006 -20.168
ATOM   1054  HD1 ASH    64     -13.540 -50.457 -17.855
ATOM   1055  C   ASH    64     -10.031 -49.202 -17.720
ATOM   1056  O   ASH    64     -10.009 -48.091 -18.249
ATOM   1057  N   TYR    65     -10.048 -49.350 -16.403
ATOM   1058  H   TYR    65      -9.568 -50.146 -16.007
ATOM   1059  CA  TYR    65     -10.155 -48.163 -15.566
ATOM   1060  HA  TYR    65     -10.825 -47.485 -16.095
ATOM   1061  CB  TYR    65     -10.792 -48.481 -14.221
ATOM   1062  HB2 TYR    65     -10.193 -49.211 -13.676
ATOM   1063  HB3 TYR    65     -11.779 -48.920 -14.368
ATOM   1064  CG  TYR    65     -10.933 -47.231 -13.395
ATOM   1065  CD1 TYR    65     -11.897 -46.273 -13.708
ATOM   1066  HD1 TYR    65     -12.441 -46.359 -14.637
ATOM   1067  CE1 TYR    65     -12.023 -45.110 -12.955
ATOM   1068  HE1 TYR    65     -13.003 -44.659 -12.901
ATOM   1069  CZ  TYR    65     -11.155 -44.911 -11.896
ATOM   1070  OH  TYR    65     -11.233 -43.775 -11.133
ATOM   1071  HH  TYR    65     -10.621 -43.107 -11.401
ATOM   1072  CE2 TYR    65     -10.196 -45.847 -11.578
ATOM   1073  HE2 TYR    65      -9.740 -45.817 -10.599
ATOM   1074  CD2 TYR    65     -10.088 -46.991 -12.328
ATOM   1075  HD2 TYR    65      -9.482 -47.803 -11.954
ATOM   1076  C   TYR    65      -8.861 -47.372 -15.321
ATOM   1077  O   TYR    65      -7.839 -47.918 -14.883
ATOM   1078  N   ILE    66      -8.930 -46.073 -15.593
ATOM   1079  H   ILE    66      -9.760 -45.703 -16.034
ATOM   1080  CA  ILE    66      -7.927 -45.127 -15.124
ATOM   1081  HA  ILE    66      -7.380 -45.589 -14.302
ATOM   1082  CB  ILE    66      -6.944 -44.745 -16.247
ATOM   1083  HB  ILE    66      -6.497 -45.652 -16.654
ATOM   1084  CG2 ILE    66      -7.669 -44.003 -17.360
ATOM   1085 HG21 ILE    66      -8.359 -44.667 -17.881
ATOM   1086 HG22 ILE    66      -8.247 -43.171 -16.957
ATOM   1087 HG23 ILE    66      -6.887 -43.618 -18.014
ATOM   1088  CG1 ILE    66      -5.837 -43.841 -15.702
ATOM   1089 HG12 ILE    66      -6.243 -42.876 -15.399
ATOM   1090 HG13 ILE    66      -5.455 -44.288 -14.784
ATOM   1091  CD1 ILE    66      -4.676 -43.656 -16.653
ATOM   1092 HD11 ILE    66      -4.314 -42.628 -16.624
ATOM   1093 HD12 ILE    66      -4.981 -43.872 -17.677
ATOM   1094 HD13 ILE    66      -3.848 -44.317 -16.396
ATOM   1095  C   ILE    66      -8.659 -43.890 -14.580
ATOM   1096  O   ILE    66      -9.685 -43.457 -15.136
ATOM   1097  N   ASN    67      -8.161 -43.332 -13.484
ATOM   1098  H   ASN    67      -7.654 -43.920 -12.838
ATOM   1099  CA  ASN    67      -8.750 -42.107 -12.963
ATOM   1100  HA  ASN    67      -9.835 -42.195 -13.022
ATOM   1101  CB  ASN    67      -8.332 -41.853 -11.513
ATOM   1102  HB2 ASN    67      -7.272 -41.604 -11.457
ATOM   1103  HB3 ASN    67      -8.532 -42.796 -11.005
ATOM   1104  CG  ASN    67      -9.144 -40.754 -10.857
ATOM   1105  OD1 ASN    67      -9.447 -39.736 -11.479
ATOM   1106  ND2 ASN    67      -9.501 -40.959  -9.594
ATOM   1107 HD21 ASN    67      -9.017 -41.652  -9.042
ATOM   1108 HD22 ASN    67     -10.178 -40.349  -9.158
ATOM   1109  C   ASN    67      -8.315 -40.978 -13.868
ATOM   1110  O   ASN    67      -7.254 -40.365 -13.647
ATOM   1111  N   ALA    68      -9.092 -40.708 -14.904
ATOM   1112  H   ALA    68      -9.661 -41.459 -15.267
ATOM   1113  CA  ALA    68      -8.739 -39.656 -15.853
ATOM   1114  HA  ALA    68      -8.377 -38.802 -15.281
ATOM   1115  CB  ALA    68      -7.647 -40.120 -16.805
ATOM   1116  HB1 ALA    68      -8.052 -40.804 -17.551
ATOM   1117  HB2 ALA    68      -6.862 -40.647 -16.263
ATOM   1118  HB3 ALA    68      -7.273 -39.209 -17.272
ATOM   1119  C   ALA    68      -9.990 -39.234 -16.622
ATOM   1120  O   ALA    68     -10.826 -40.071 -16.916
ATOM   1121  N   SER    69     -10.132 -37.949 -16.941
ATOM   1122  H   SER    69      -9.634 -37.278 -16.374
ATOM   1123  CA  SER    69     -11.343 -37.462 -17.604
ATOM   1124  HA  SER    69     -11.976 -38.318 -17.837
ATOM   1125  CB  SER    69     -12.090 -36.504 -16.681
ATOM   1126  HB2 SER    69     -13.013 -36.162 -17.148
ATOM   1127  HB3 SER    69     -11.482 -35.618 -16.499
ATOM   1128  OG  SER    69     -12.389 -37.107 -15.434
ATOM   1129  HG  SER    69     -11.764 -36.800 -14.795
ATOM   1130  C   SER    69     -11.030 -36.733 -18.892
ATOM   1131  O   SER    69     -10.139 -35.912 -18.909
ATOM   1132  N   LEU    70     -11.756 -37.010 -19.970
ATOM   1133  H   LEU    70     -12.246 -37.891 -20.027
ATOM   1134  CA  LEU    70     -11.623 -36.208 -21.198
ATOM   1135  HA  LEU    70     -10.587 -35.898 -21.336
ATOM   1136  CB  LEU    70     -12.011 -36.993 -22.459
ATOM   1137  HB2 LEU    70     -12.961 -37.507 -22.314
ATOM   1138  HB3 LEU    70     -11.206 -37.710 -22.620
ATOM   1139  CG  LEU    70     -12.062 -36.104 -23.707
ATOM   1140  HG  LEU    70     -12.682 -35.237 -23.482
ATOM   1141  CD1 LEU    70     -10.667 -35.613 -24.052
ATOM   1142 HD11 LEU    70      -9.998 -35.723 -23.199
ATOM   1143 HD12 LEU    70     -10.250 -36.189 -24.878
ATOM   1144 HD13 LEU    70     -10.680 -34.562 -24.342
ATOM   1145  CD2 LEU    70     -12.677 -36.833 -24.899
ATOM   1146 HD21 LEU    70     -13.369 -37.605 -24.563
ATOM   1147 HD22 LEU    70     -11.905 -37.315 -25.498
ATOM   1148 HD23 LEU    70     -13.223 -36.142 -25.541
ATOM   1149  C   LEU    70     -12.491 -34.948 -21.116
ATOM   1150  O   LEU    70     -13.721 -35.008 -20.975
ATOM   1151  N   ILE    71     -11.826 -33.806 -21.211
ATOM   1152  H   ILE    71     -10.916 -33.817 -21.648
ATOM   1153  CA  ILE    71     -12.492 -32.531 -21.143
ATOM   1154  HA  ILE    71     -13.508 -32.690 -20.783
ATOM   1155  CB  ILE    71     -11.776 -31.585 -20.161
ATOM   1156  HB  ILE    71     -10.724 -31.514 -20.436
ATOM   1157  CG2 ILE    71     -12.398 -30.197 -20.208
ATOM   1158 HG21 ILE    71     -12.924 -30.042 -21.150
ATOM   1159 HG22 ILE    71     -11.630 -29.428 -20.126
ATOM   1160 HG23 ILE    71     -13.109 -30.057 -19.394
ATOM   1161  CG1 ILE    71     -11.886 -32.118 -18.731
ATOM   1162 HG12 ILE    71     -12.910 -32.419 -18.510
ATOM   1163 HG13 ILE    71     -11.231 -32.988 -18.693
ATOM   1164  CD1 ILE    71     -11.374 -31.157 -17.680
ATOM   1165 HD11 ILE    71     -10.361 -30.830 -17.917
ATOM   1166 HD12 ILE    71     -12.007 -30.271 -17.626
ATOM   1167 HD13 ILE    71     -11.359 -31.625 -16.695
ATOM   1168  C   ILE    71     -12.559 -31.918 -22.534
ATOM   1169  O   ILE    71     -11.583 -31.409 -23.048
ATOM   1170  N   LYN    72     -13.736 -32.008 -23.150
ATOM   1171  H   LYN    72     -14.573 -31.997 -22.585
ATOM   1172  CA  LYN    72     -13.889 -31.645 -24.554
ATOM   1173  HA  LYN    72     -12.897 -31.572 -25.000
ATOM   1174  CB  LYN    72     -14.700 -32.719 -25.279
ATOM   1175  HB2 LYN    72     -14.609 -33.705 -24.822
ATOM   1176  HB3 LYN    72     -15.727 -32.371 -25.165
ATOM   1177  CG  LYN    72     -14.518 -32.757 -26.784
ATOM   1178  HG2 LYN    72     -14.954 -31.872 -27.247
ATOM   1179  HG3 LYN    72     -13.455 -32.744 -27.025
ATOM   1180  CD  LYN    72     -15.154 -34.022 -27.340
ATOM   1181  HD2 LYN    72     -14.997 -34.861 -26.663
ATOM   1182  HD3 LYN    72     -16.234 -33.878 -27.376
ATOM   1183  CE  LYN    72     -14.667 -34.361 -28.736
ATOM   1184  HE2 LYN    72     -13.689 -33.916 -28.921
ATOM   1185  HE3 LYN    72     -15.354 -33.967 -29.485
ATOM   1186  NZ  LYN    72     -14.575 -35.850 -28.885
ATOM   1187  HZ1 LYN    72     -14.917 -36.119 -29.796
ATOM   1188  HZ2 LYN    72     -15.180 -36.294 -28.210
ATOM   1189  C   LYN    72     -14.555 -30.285 -24.644
ATOM   1190  O   LYN    72     -15.746 -30.158 -24.432
ATOM   1191  N   MET    73     -13.770 -29.254 -24.910
ATOM   1192  H   MET    73     -12.779 -29.332 -24.729
ATOM   1193  CA  MET    73     -14.327 -27.918 -24.963
ATOM   1194  HA  MET    73     -15.251 -27.910 -24.385
ATOM   1195  CB  MET    73     -13.350 -26.905 -24.375
ATOM   1196  HB2 MET    73     -13.725 -25.890 -24.503
ATOM   1197  HB3 MET    73     -12.425 -26.945 -24.951
ATOM   1198  CG  MET    73     -13.019 -27.176 -22.914
ATOM   1199  HG2 MET    73     -12.281 -26.462 -22.548
ATOM   1200  HG3 MET    73     -12.607 -28.184 -22.870
ATOM   1201  SD  MET    73     -14.476 -27.143 -21.840
ATOM   1202  CE  MET    73     -14.804 -25.388 -21.825
ATOM   1203  HE1 MET    73     -15.087 -25.062 -22.826
ATOM   1204  HE2 MET    73     -13.897 -24.852 -21.545
ATOM   1205  HE3 MET    73     -15.602 -25.143 -21.124
ATOM   1206  C   MET    73     -14.668 -27.613 -26.401
ATOM   1207  O   MET    73     -13.787 -27.397 -27.218
ATOM   1208  N   GLH    74     -15.965 -27.607 -26.696
ATOM   1209  H   GLH    74     -16.590 -28.009 -26.012
ATOM   1210  CA  GLH    74     -16.472 -27.567 -28.073
ATOM   1211  HA  GLH    74     -15.965 -28.338 -28.653
ATOM   1212  CB  GLH    74     -17.965 -27.923 -28.113
ATOM   1213  HB2 GLH    74     -18.577 -27.021 -28.106
ATOM   1214  HB3 GLH    74     -18.213 -28.434 -27.183
ATOM   1215  CG  GLH    74     -18.359 -28.837 -29.273
ATOM   1216  HG2 GLH    74     -17.935 -28.477 -30.210
ATOM   1217  HG3 GLH    74     -17.950 -29.815 -29.020
ATOM   1218  CD  GLH    74     -19.881 -29.005 -29.427
ATOM   1219  OE1 GLH    74     -20.646 -28.150 -28.920
ATOM   1220  OE2 GLH    74     -20.314 -29.996 -30.065
ATOM   1221  HE1 GLH    74     -21.354 -28.535 -28.426
ATOM   1222  C   GLH    74     -16.230 -26.227 -28.758
ATOM   1223  O   GLH    74     -15.558 -26.163 -29.781
ATOM   1224  N   GLH    75     -16.789 -25.160 -28.198
ATOM   1225  H   GLH    75     -17.502 -25.283 -27.494
ATOM   1226  CA  GLH    75     -16.632 -23.839 -28.794
ATOM   1227  HA  GLH    75     -17.072 -23.877 -29.791
ATOM   1228  CB  GLH    75     -17.348 -22.754 -27.980
ATOM   1229  HB2 GLH    75     -16.943 -22.701 -26.969
ATOM   1230  HB3 GLH    75     -18.396 -23.052 -27.946
ATOM   1231  CG  GLH    75     -17.318 -21.372 -28.648
ATOM   1232  HG2 GLH    75     -16.323 -21.150 -29.033
ATOM   1233  HG3 GLH    75     -17.979 -21.382 -29.514
ATOM   1234  CD  GLH    75     -17.773 -20.243 -27.730
ATOM   1235  OE1 GLH    75     -18.183 -20.525 -26.579
ATOM   1236  OE2 GLH    75     -17.713 -19.069 -28.163
ATOM   1237  HE1 GLH    75     -18.305 -19.763 -26.033
ATOM   1238  C   GLH    75     -15.169 -23.478 -28.956
ATOM   1239  O   GLH    75     -14.779 -22.976 -29.999
ATOM   1240  N   ALA    76     -14.362 -23.727 -27.929
ATOM   1241  H   ALA    76     -14.632 -24.450 -27.278
ATOM   1242  CA  ALA    76     -12.925 -23.397 -27.984
ATOM   1243  HA  ALA    76     -12.841 -22.395 -28.404
ATOM   1244  CB  ALA    76     -12.334 -23.309 -26.558
ATOM   1245  HB1 ALA    76     -11.639 -24.129 -26.378
ATOM   1246  HB2 ALA    76     -13.123 -23.370 -25.808
ATOM   1247  HB3 ALA    76     -11.816 -22.350 -26.528
ATOM   1248  C   ALA    76     -12.111 -24.368 -28.847
ATOM   1249  O   ALA    76     -11.024 -24.041 -29.325
ATOM   1250  N   GLN    77     -12.632 -25.575 -29.024
ATOM   1251  H   GLN    77     -13.635 -25.655 -28.932
ATOM   1252  CA  GLN    77     -11.993 -26.599 -29.858
ATOM   1253  HA  GLN    77     -12.664 -27.457 -29.878
ATOM   1254  CB  GLN    77     -11.807 -26.102 -31.285
ATOM   1255  HB2 GLN    77     -10.843 -25.606 -31.398
ATOM   1256  HB3 GLN    77     -11.753 -26.972 -31.940
ATOM   1257  CG  GLN    77     -12.922 -25.216 -31.777
ATOM   1258  HG2 GLN    77     -13.891 -25.607 -31.466
ATOM   1259  HG3 GLN    77     -12.809 -24.225 -31.336
ATOM   1260  CD  GLN    77     -12.900 -25.066 -33.274
ATOM   1261  OE1 GLN    77     -12.539 -24.012 -33.800
ATOM   1262  NE2 GLN    77     -13.268 -26.131 -33.977
ATOM   1263 HE21 GLN    77     -13.401 -26.052 -34.975
ATOM   1264 HE22 GLN    77     -13.142 -27.047 -33.571
ATOM   1265  C   GLN    77     -10.666 -27.087 -29.295
ATOM   1266  O   GLN    77      -9.690 -27.268 -30.027
ATOM   1267  N   ARN    78     -10.631 -27.293 -27.986
ATOM   1268  H   ARN    78     -11.471 -27.167 -27.439
ATOM   1269  CA  ARN    78      -9.509 -27.972 -27.370
ATOM   1270  HA  ARN    78      -8.937 -28.450 -28.165
ATOM   1271  CB  ARN    78      -8.595 -26.992 -26.621
ATOM   1272  HB2 ARN    78      -9.074 -26.639 -25.708
ATOM   1273  HB3 ARN    78      -8.456 -26.105 -27.239
ATOM   1274  CG  ARN    78      -7.229 -27.591 -26.317
ATOM   1275  HG2 ARN    78      -6.934 -28.291 -27.099
ATOM   1276  HG3 ARN    78      -7.351 -28.070 -25.346
ATOM   1277  CD  ARN    78      -6.182 -26.535 -26.131
ATOM   1278  HD2 ARN    78      -6.553 -25.734 -25.491
ATOM   1279  HD3 ARN    78      -5.323 -26.965 -25.616
ATOM   1280  NE  ARN    78      -5.717 -25.971 -27.395
ATOM   1281  HE  ARN    78      -5.329 -26.706 -27.969
ATOM   1282  CZ  ARN    78      -5.026 -24.839 -27.482
ATOM   1283  NH1 ARN    78      -4.728 -24.160 -26.378
ATOM   1284 HH11 ARN    78      -5.023 -24.638 -25.539
ATOM   1285  NH2 ARN    78      -4.637 -24.390 -28.667
ATOM   1286 HH21 ARN    78      -3.973 -25.005 -29.115
ATOM   1287 HH22 ARN    78      -4.192 -23.485 -28.609
ATOM   1288  C   ARN    78      -9.992 -29.064 -26.437
ATOM   1289  O   ARN    78     -10.988 -28.898 -25.742
ATOM   1290  N   SER    79      -9.301 -30.194 -26.437
ATOM   1291  H   SER    79      -8.349 -30.152 -26.772
ATOM   1292  CA  SER    79      -9.582 -31.239 -25.468
ATOM   1293  HA  SER    79     -10.455 -30.956 -24.880
ATOM   1294  CB  SER    79      -9.891 -32.577 -26.164
ATOM   1295  HB2 SER    79     -10.052 -33.365 -25.428
ATOM   1296  HB3 SER    79      -9.031 -32.883 -26.760
ATOM   1297  OG  SER    79     -11.020 -32.495 -27.025
ATOM   1298  HG  SER    79     -10.815 -32.944 -27.831
ATOM   1299  C   SER    79      -8.366 -31.363 -24.542
ATOM   1300  O   SER    79      -7.227 -31.199 -24.974
ATOM   1301  N   TYR    80      -8.611 -31.619 -23.263
ATOM   1302  H   TYR    80      -9.530 -31.436 -22.887
ATOM   1303  CA  TYR    80      -7.535 -31.896 -22.329
ATOM   1304  HA  TYR    80      -6.565 -31.964 -22.821
ATOM   1305  CB  TYR    80      -7.474 -30.829 -21.241
ATOM   1306  HB2 TYR    80      -6.613 -30.991 -20.592
ATOM   1307  HB3 TYR    80      -8.343 -30.957 -20.595
ATOM   1308  CG  TYR    80      -7.489 -29.380 -21.711
ATOM   1309  CD1 TYR    80      -8.687 -28.733 -21.974
ATOM   1310  HD1 TYR    80      -9.532 -29.349 -22.245
ATOM   1311  CE1 TYR    80      -8.723 -27.404 -22.368
ATOM   1312  HE1 TYR    80      -9.672 -26.903 -22.490
ATOM   1313  CZ  TYR    80      -7.538 -26.688 -22.494
ATOM   1314  OH  TYR    80      -7.585 -25.366 -22.884
ATOM   1315  HH  TYR    80      -7.002 -25.173 -23.602
ATOM   1316  CE2 TYR    80      -6.309 -27.295 -22.223
ATOM   1317  HE2 TYR    80      -5.473 -26.669 -21.946
ATOM   1318  CD2 TYR    80      -6.295 -28.636 -21.819
ATOM   1319  HD2 TYR    80      -5.347 -29.135 -21.679
ATOM   1320  C   TYR    80      -7.897 -33.210 -21.675
ATOM   1321  O   TYR    80      -9.090 -33.534 -21.560
ATOM   1322  N   ILE    81      -6.901 -33.980 -21.256
ATOM   1323  H   ILE    81      -6.012 -33.951 -21.735
ATOM   1324  CA  ILE    81      -7.173 -35.107 -20.373
ATOM   1325  HA  ILE    81      -8.251 -35.265 -20.331
ATOM   1326  CB  ILE    81      -6.478 -36.390 -20.836
ATOM   1327  HB  ILE    81      -5.432 -36.165 -21.042
ATOM   1328  CG2 ILE    81      -6.543 -37.445 -19.736
ATOM   1329 HG21 ILE    81      -6.518 -38.448 -20.161
ATOM   1330 HG22 ILE    81      -5.695 -37.348 -19.058
ATOM   1331 HG23 ILE    81      -7.464 -37.346 -19.161
ATOM   1332  CG1 ILE    81      -7.132 -36.905 -22.124
ATOM   1333 HG12 ILE    81      -8.159 -37.218 -21.936
ATOM   1334 HG13 ILE    81      -7.111 -36.053 -22.804
ATOM   1335  CD1 ILE    81      -6.369 -37.987 -22.818
ATOM   1336 HD11 ILE    81      -6.751 -38.968 -22.536
ATOM   1337 HD12 ILE    81      -5.314 -37.948 -22.548
ATOM   1338 HD13 ILE    81      -6.485 -37.782 -23.882
ATOM   1339  C   ILE    81      -6.682 -34.749 -18.990
ATOM   1340  O   ILE    81      -5.478 -34.566 -18.798
ATOM   1341  N   LEU    82      -7.591 -34.606 -18.033
ATOM   1342  H   LEU    82      -8.501 -34.252 -18.290
ATOM   1343  CA  LEU    82      -7.162 -34.360 -16.652
ATOM   1344  HA  LEU    82      -6.160 -33.931 -16.674
ATOM   1345  CB  LEU    82      -8.031 -33.318 -15.943
ATOM   1346  HB2 LEU    82      -8.130 -33.557 -14.884
ATOM   1347  HB3 LEU    82      -9.042 -33.449 -16.328
ATOM   1348  CG  LEU    82      -7.683 -31.835 -16.133
ATOM   1349  HG  LEU    82      -6.677 -31.670 -15.746
ATOM   1350  CD1 LEU    82      -7.692 -31.458 -17.600
ATOM   1351 HD11 LEU    82      -8.589 -31.837 -18.090
ATOM   1352 HD12 LEU    82      -6.829 -31.884 -18.111
ATOM   1353 HD13 LEU    82      -7.665 -30.376 -17.728
ATOM   1354  CD2 LEU    82      -8.646 -30.949 -15.346
ATOM   1355 HD21 LEU    82      -9.451 -31.544 -14.914
ATOM   1356 HD22 LEU    82      -8.128 -30.450 -14.527
ATOM   1357 HD23 LEU    82      -9.090 -30.186 -15.986
ATOM   1358  C   LEU    82      -7.099 -35.662 -15.871
ATOM   1359  O   LEU    82      -8.022 -36.470 -15.907
ATOM   1360  N   THR    83      -5.983 -35.879 -15.185
ATOM   1361  H   THR    83      -5.223 -35.215 -15.223
ATOM   1362  CA  THR    83      -5.795 -37.125 -14.471
ATOM   1363  HA  THR    83      -6.758 -37.619 -14.342
ATOM   1364  CB  THR    83      -4.900 -38.094 -15.267
ATOM   1365  HB  THR    83      -5.287 -38.203 -16.280
ATOM   1366  CG2 THR    83      -3.470 -37.577 -15.318
ATOM   1367 HG21 THR    83      -2.931 -37.846 -14.410
ATOM   1368 HG22 THR    83      -2.934 -38.008 -16.164
ATOM   1369 HG23 THR    83      -3.483 -36.491 -15.410
ATOM   1370  OG1 THR    83      -4.906 -39.381 -14.638
ATOM   1371  HG1 THR    83      -4.436 -39.317 -13.820
ATOM   1372  C   THR    83      -5.192 -36.823 -13.099
ATOM   1373  O   THR    83      -4.767 -35.696 -12.826
ATOM   1374  N   GLN    84      -5.217 -37.830 -12.230
ATOM   1375  H   GLN    84      -5.328 -38.761 -12.606
ATOM   1376  CA  GLN    84      -4.625 -37.754 -10.908
ATOM   1377  HA  GLN    84      -4.729 -36.746 -10.507
ATOM   1378  CB  GLN    84      -5.278 -38.791  -9.989
ATOM   1379  HB2 GLN    84      -6.354 -38.631  -9.929
ATOM   1380  HB3 GLN    84      -4.782 -38.672  -9.026
ATOM   1381  CG  GLN    84      -4.966 -40.227 -10.443
ATOM   1382  HG2 GLN    84      -3.895 -40.356 -10.601
ATOM   1383  HG3 GLN    84      -5.494 -40.347 -11.389
ATOM   1384  CD  GLN    84      -5.472 -41.308  -9.515
ATOM   1385  OE1 GLN    84      -6.218 -41.047  -8.583
ATOM   1386  NE2 GLN    84      -5.073 -42.539  -9.781
ATOM   1387 HE21 GLN    84      -5.545 -43.076 -10.494
ATOM   1388 HE22 GLN    84      -4.209 -42.880  -9.385
ATOM   1389  C   GLN    84      -3.147 -38.100 -11.086
ATOM   1390  O   GLN    84      -2.736 -38.650 -12.125
ATOM   1391  N   GLY    85      -2.337 -37.777 -10.090
ATOM   1392  H   GLY    85      -2.551 -36.945  -9.558
ATOM   1393  CA  GLY    85      -0.935 -38.172 -10.132
ATOM   1394  HA2 GLY    85      -0.499 -37.865 -11.082
ATOM   1395  HA3 GLY    85      -0.383 -37.690  -9.325
ATOM   1396  C   GLY    85      -0.847 -39.686 -10.000
ATOM   1397  O   GLY    85      -1.274 -40.250  -8.988
ATOM   1398  N   PRO    86      -0.290 -40.355 -11.023
ATOM   1399  CD  PRO    86       0.397 -39.690 -12.145
ATOM   1400  HD2 PRO    86       1.230 -39.099 -11.764
ATOM   1401  HD3 PRO    86      -0.326 -39.185 -12.786
ATOM   1402  CG  PRO    86       0.896 -40.842 -12.971
ATOM   1403  HG2 PRO    86       0.210 -41.054 -13.791
ATOM   1404  HG3 PRO    86       1.904 -40.561 -13.276
ATOM   1405  CB  PRO    86       1.007 -41.993 -12.082
ATOM   1406  HB2 PRO    86       1.979 -42.008 -11.590
ATOM   1407  HB3 PRO    86       0.796 -42.852 -12.719
ATOM   1408  CA  PRO    86      -0.109 -41.811 -11.065
ATOM   1409  HA  PRO    86      -0.982 -42.330 -11.460
ATOM   1410  C   PRO    86       0.344 -42.343  -9.723
ATOM   1411  O   PRO    86       1.091 -41.698  -8.994
ATOM   1412  N   LEU    87      -0.140 -43.535  -9.409
ATOM   1413  H   LEU    87      -0.387 -44.142 -10.178
ATOM   1414  CA  LEU    87       0.153 -44.209  -8.154
ATOM   1415  HA  LEU    87       0.553 -43.509  -7.420
ATOM   1416  CB  LEU    87      -1.112 -44.897  -7.658
ATOM   1417  HB2 LEU    87      -0.865 -45.787  -7.079
ATOM   1418  HB3 LEU    87      -1.620 -45.293  -8.537
ATOM   1419  CG  LEU    87      -2.118 -44.042  -6.918
ATOM   1420  HG  LEU    87      -2.207 -43.085  -7.432
ATOM   1421  CD1 LEU    87      -3.481 -44.726  -6.924
ATOM   1422 HD11 LEU    87      -3.551 -45.439  -7.745
ATOM   1423 HD12 LEU    87      -3.641 -45.273  -5.995
ATOM   1424 HD13 LEU    87      -4.285 -43.998  -7.035
ATOM   1425  CD2 LEU    87      -1.623 -43.789  -5.508
ATOM   1426 HD21 LEU    87      -1.521 -44.727  -4.961
ATOM   1427 HD22 LEU    87      -2.325 -43.160  -4.961
ATOM   1428 HD23 LEU    87      -0.653 -43.291  -5.516
ATOM   1429  C   LEU    87       1.179 -45.255  -8.515
ATOM   1430  O   LEU    87       1.290 -45.609  -9.680
ATOM   1431  N   PRO    88       1.934 -45.758  -7.532
ATOM   1432  CD  PRO    88       1.973 -45.380  -6.105
ATOM   1433  HD2 PRO    88       2.110 -44.302  -6.020
ATOM   1434  HD3 PRO    88       1.121 -45.822  -5.588
ATOM   1435  CG  PRO    88       3.182 -46.111  -5.586
ATOM   1436  HG2 PRO    88       4.034 -45.436  -5.504
ATOM   1437  HG3 PRO    88       2.986 -46.510  -4.591
ATOM   1438  CB  PRO    88       3.482 -47.229  -6.547
ATOM   1439  HB2 PRO    88       4.550 -47.447  -6.562
ATOM   1440  HB3 PRO    88       2.944 -48.139  -6.281
ATOM   1441  CA  PRO    88       3.025 -46.686  -7.894
ATOM   1442  HA  PRO    88       3.886 -46.146  -8.288
ATOM   1443  C   PRO    88       2.528 -47.808  -8.825
ATOM   1444  O   PRO    88       3.270 -48.262  -9.695
ATOM   1445  N   ASN    89       1.260 -48.188  -8.684
ATOM   1446  H   ASN    89       0.842 -48.061  -7.773
ATOM   1447  CA  ASN    89       0.687 -49.262  -9.506
ATOM   1448  HA  ASN    89       1.541 -49.852  -9.838
ATOM   1449  CB  ASN    89      -0.201 -50.199  -8.662
ATOM   1450  HB2 ASN    89       0.361 -50.612  -7.825
ATOM   1451  HB3 ASN    89      -0.514 -50.980  -9.355
ATOM   1452  CG  ASN    89      -1.472 -49.512  -8.135
ATOM   1453  OD1 ASN    89      -1.423 -48.420  -7.554
ATOM   1454  ND2 ASN    89      -2.615 -50.173  -8.319
ATOM   1455 HD21 ASN    89      -2.947 -50.351  -9.256
ATOM   1456 HD22 ASN    89      -2.923 -50.797  -7.587
ATOM   1457  C   ASN    89      -0.038 -48.841 -10.802
ATOM   1458  O   ASN    89      -0.431 -49.705 -11.592
ATOM   1459  N   THR    90      -0.200 -47.540 -11.032
ATOM   1460  H   THR    90       0.508 -46.910 -10.684
ATOM   1461  CA  THR    90      -0.912 -47.093 -12.225
ATOM   1462  HA  THR    90      -1.191 -47.980 -12.793
ATOM   1463  CB  THR    90      -2.249 -46.350 -11.903
ATOM   1464  HB  THR    90      -2.814 -46.204 -12.823
ATOM   1465  CG2 THR    90      -3.083 -47.136 -10.919
ATOM   1466 HG21 THR    90      -4.001 -47.490 -11.388
ATOM   1467 HG22 THR    90      -3.363 -46.515 -10.068
ATOM   1468 HG23 THR    90      -2.460 -47.966 -10.586
ATOM   1469  OG1 THR    90      -1.972 -45.070 -11.341
ATOM   1470  HG1 THR    90      -2.756 -44.750 -10.921
ATOM   1471  C   THR    90      -0.047 -46.258 -13.159
ATOM   1472  O   THR    90      -0.563 -45.571 -14.055
ATOM   1473  N   CYS    91       1.267 -46.335 -12.957
ATOM   1474  H   CYS    91       1.568 -46.450 -12.000
ATOM   1475  CA  CYS    91       2.246 -45.710 -13.856
ATOM   1476  HA  CYS    91       1.975 -44.659 -13.959
ATOM   1477  CB  CYS    91       3.658 -45.803 -13.273
ATOM   1478  HB2 CYS    91       4.407 -45.678 -14.055
ATOM   1479  HB3 CYS    91       3.810 -46.804 -12.870
ATOM   1480  SG  CYS    91       3.969 -44.626 -11.944
ATOM   1481  HG  CYS    91       2.894 -43.867 -12.176
ATOM   1482  C   CYS    91       2.213 -46.331 -15.250
ATOM   1483  O   CYS    91       2.196 -45.619 -16.272
ATOM   1484  N   GLY    92       2.194 -47.657 -15.309
ATOM   1485  H   GLY    92       2.734 -48.167 -14.625
ATOM   1486  CA  GLY    92       1.978 -48.306 -16.590
ATOM   1487  HA2 GLY    92       2.805 -48.070 -17.260
ATOM   1488  HA3 GLY    92       1.928 -49.383 -16.430
ATOM   1489  C   GLY    92       0.664 -47.871 -17.231
ATOM   1490  O   GLY    92       0.584 -47.695 -18.451
ATOM   1491  N   HIE    93      -0.385 -47.686 -16.433
ATOM   1492  H   HIE    93      -0.415 -48.188 -15.557
ATOM   1493  CA  HIE    93      -1.676 -47.292 -17.031
ATOM   1494  HA  HIE    93      -1.912 -47.958 -17.861
ATOM   1495  CB  HIE    93      -2.847 -47.382 -16.047
ATOM   1496  HB2 HIE    93      -2.767 -46.610 -15.282
ATOM   1497  HB3 HIE    93      -3.732 -47.228 -16.664
ATOM   1498  CG  HIE    93      -2.986 -48.717 -15.393
ATOM   1499  ND1 HIE    93      -3.302 -48.856 -14.060
ATOM   1500  CE1 HIE    93      -3.341 -50.145 -13.758
ATOM   1501  HE1 HIE    93      -4.093 -50.515 -13.077
ATOM   1502  NE2 HIE    93      -3.040 -50.834 -14.840
ATOM   1503  HE2 HIE    93      -3.485 -51.724 -15.011
ATOM   1504  CD2 HIE    93      -2.819 -49.968 -15.881
ATOM   1505  HD2 HIE    93      -2.753 -50.320 -16.900
ATOM   1506  C   HIE    93      -1.582 -45.879 -17.582
ATOM   1507  O   HIE    93      -2.047 -45.603 -18.705
ATOM   1508  N   PHE    94      -0.984 -44.991 -16.799
ATOM   1509  H   PHE    94      -0.975 -45.160 -15.803
ATOM   1510  CA  PHE    94      -0.821 -43.628 -17.238
ATOM   1511  HA  PHE    94      -1.817 -43.190 -17.312
ATOM   1512  CB  PHE    94      -0.024 -42.852 -16.187
ATOM   1513  HB2 PHE    94       0.901 -43.374 -15.940
ATOM   1514  HB3 PHE    94      -0.602 -42.821 -15.263
ATOM   1515  CG  PHE    94       0.288 -41.427 -16.571
ATOM   1516  CD1 PHE    94       1.413 -41.124 -17.298
ATOM   1517  HD1 PHE    94       2.233 -41.826 -17.259
ATOM   1518  CE1 PHE    94       1.712 -39.812 -17.625
ATOM   1519  HE1 PHE    94       2.397 -39.631 -18.440
ATOM   1520  CZ  PHE    94       0.872 -38.786 -17.238
ATOM   1521  HZ  PHE    94       1.305 -37.802 -17.135
ATOM   1522  CE2 PHE    94      -0.226 -39.068 -16.499
ATOM   1523  HE2 PHE    94      -0.586 -38.294 -15.837
ATOM   1524  CD2 PHE    94      -0.525 -40.385 -16.162
ATOM   1525  HD2 PHE    94      -1.392 -40.594 -15.552
ATOM   1526  C   PHE    94      -0.183 -43.551 -18.643
ATOM   1527  O   PHE    94      -0.681 -42.818 -19.501
ATOM   1528  N   TRP    95       0.895 -44.311 -18.891
ATOM   1529  H   TRP    95       1.054 -45.136 -18.331
ATOM   1530  CA  TRP    95       1.639 -44.191 -20.169
ATOM   1531  HA  TRP    95       1.618 -43.134 -20.433
ATOM   1532  CB  TRP    95       3.125 -44.611 -20.037
ATOM   1533  HB2 TRP    95       3.209 -45.597 -19.580
ATOM   1534  HB3 TRP    95       3.571 -44.690 -21.028
ATOM   1535  CG  TRP    95       3.925 -43.614 -19.237
ATOM   1536  CD1 TRP    95       4.432 -43.786 -17.971
ATOM   1537  HD1 TRP    95       4.766 -44.762 -17.651
ATOM   1538  NE1 TRP    95       5.068 -42.640 -17.564
ATOM   1539  HE1 TRP    95       5.090 -42.402 -16.583
ATOM   1540  CE2 TRP    95       4.976 -41.692 -18.555
ATOM   1541  CZ2 TRP    95       5.475 -40.364 -18.599
ATOM   1542  HZ2 TRP    95       6.289 -40.080 -17.949
ATOM   1543  CH2 TRP    95       5.239 -39.640 -19.757
ATOM   1544  HH2 TRP    95       5.329 -38.564 -19.718
ATOM   1545  CZ3 TRP    95       4.527 -40.194 -20.834
ATOM   1546  HZ3 TRP    95       4.699 -39.767 -21.811
ATOM   1547  CE3 TRP    95       4.051 -41.502 -20.784
ATOM   1548  HE3 TRP    95       3.935 -42.032 -21.718
ATOM   1549  CD2 TRP    95       4.268 -42.269 -19.628
ATOM   1550  C   TRP    95       0.940 -44.918 -21.296
ATOM   1551  O   TRP    95       0.992 -44.495 -22.453
ATOM   1552  N   GLH    96       0.269 -46.013 -20.933
ATOM   1553  H   GLH    96       0.238 -46.247 -19.951
ATOM   1554  CA  GLH    96      -0.748 -46.642 -21.805
ATOM   1555  HA  GLH    96      -0.222 -47.042 -22.672
ATOM   1556  CB  GLH    96      -1.492 -47.792 -21.117
ATOM   1557  HB2 GLH    96      -2.063 -47.426 -20.264
ATOM   1558  HB3 GLH    96      -0.745 -48.527 -20.817
ATOM   1559  CG  GLH    96      -2.395 -48.536 -22.091
ATOM   1560  HG2 GLH    96      -3.063 -47.844 -22.604
ATOM   1561  HG3 GLH    96      -1.774 -48.975 -22.872
ATOM   1562  CD  GLH    96      -3.210 -49.668 -21.472
ATOM   1563  OE1 GLH    96      -3.185 -49.849 -20.240
ATOM   1564  OE2 GLH    96      -3.877 -50.392 -22.239
ATOM   1565  HE1 GLH    96      -3.902 -50.381 -19.930
ATOM   1566  C   GLH    96      -1.742 -45.609 -22.320
ATOM   1567  O   GLH    96      -1.937 -45.500 -23.541
ATOM   1568  N   MET    97      -2.333 -44.836 -21.408
ATOM   1569  H   MET    97      -2.257 -45.070 -20.428
ATOM   1570  CA  MET    97      -3.240 -43.760 -21.795
ATOM   1571  HA  MET    97      -4.092 -44.203 -22.310
ATOM   1572  CB  MET    97      -3.812 -43.043 -20.557
ATOM   1573  HB2 MET    97      -3.013 -42.751 -19.875
ATOM   1574  HB3 MET    97      -4.423 -43.773 -20.026
ATOM   1575  CG  MET    97      -4.719 -41.853 -20.870
ATOM   1576  HG2 MET    97      -4.177 -41.095 -21.435
ATOM   1577  HG3 MET    97      -5.530 -42.263 -21.473
ATOM   1578  SD  MET    97      -5.470 -41.086 -19.383
ATOM   1579  CE  MET    97      -3.939 -40.596 -18.561
ATOM   1580  HE1 MET    97      -3.645 -41.367 -17.849
ATOM   1581  HE2 MET    97      -3.142 -40.503 -19.299
ATOM   1582  HE3 MET    97      -4.061 -39.647 -18.038
ATOM   1583  C   MET    97      -2.589 -42.757 -22.752
ATOM   1584  O   MET    97      -3.150 -42.443 -23.799
ATOM   1585  N   VAL    98      -1.412 -42.244 -22.385
ATOM   1586  H   VAL    98      -0.895 -42.701 -21.648
ATOM   1587  CA  VAL    98      -0.677 -41.291 -23.225
ATOM   1588  HA  VAL    98      -1.283 -40.389 -23.315
ATOM   1589  CB  VAL    98       0.682 -40.926 -22.599
ATOM   1590  HB  VAL    98       1.167 -41.854 -22.296
ATOM   1591  CG1 VAL    98       1.596 -40.230 -23.609
ATOM   1592 HG11 VAL    98       1.378 -39.163 -23.654
ATOM   1593 HG12 VAL    98       1.452 -40.643 -24.608
ATOM   1594 HG13 VAL    98       2.645 -40.352 -23.338
ATOM   1595  CG2 VAL    98       0.469 -40.083 -21.346
ATOM   1596 HG21 VAL    98       0.007 -39.129 -21.598
ATOM   1597 HG22 VAL    98      -0.188 -40.596 -20.644
ATOM   1598 HG23 VAL    98       1.466 -39.964 -20.923
ATOM   1599  C   VAL    98      -0.456 -41.850 -24.632
ATOM   1600  O   VAL    98      -0.669 -41.157 -25.628
ATOM   1601  N   TRP    99      -0.036 -43.112 -24.705
ATOM   1602  H   TRP    99      -0.288 -43.720 -23.939
ATOM   1603  CA  TRP    99       0.162 -43.777 -25.988
ATOM   1604  HA  TRP    99       0.835 -43.165 -26.588
ATOM   1605  CB  TRP    99       0.821 -45.148 -25.806
ATOM   1606  HB2 TRP    99       1.742 -45.059 -25.230
ATOM   1607  HB3 TRP    99       0.081 -45.757 -25.286
ATOM   1608  CG  TRP    99       1.113 -45.811 -27.115
ATOM   1609  CD1 TRP    99       0.282 -46.623 -27.826
ATOM   1610  HD1 TRP    99      -0.397 -47.280 -27.302
ATOM   1611  NE1 TRP    99       0.895 -47.023 -28.990
ATOM   1612  HE1 TRP    99       0.336 -47.196 -29.813
ATOM   1613  CE2 TRP    99       2.144 -46.466 -29.047
ATOM   1614  CZ2 TRP    99       3.133 -46.578 -30.018
ATOM   1615  HZ2 TRP    99       2.867 -46.886 -31.018
ATOM   1616  CH2 TRP    99       4.301 -45.901 -29.808
ATOM   1617  HH2 TRP    99       4.947 -45.725 -30.655
ATOM   1618  CZ3 TRP    99       4.502 -45.125 -28.662
ATOM   1619  HZ3 TRP    99       5.232 -44.332 -28.727
ATOM   1620  CE3 TRP    99       3.529 -45.017 -27.695
ATOM   1621  HE3 TRP    99       3.783 -44.632 -26.719
ATOM   1622  CD2 TRP    99       2.317 -45.695 -27.883
ATOM   1623  C   TRP    99      -1.171 -43.938 -26.703
ATOM   1624  O   TRP    99      -1.337 -43.477 -27.829
ATOM   1625  N   GLH   100      -2.127 -44.588 -26.041
ATOM   1626  H   GLH   100      -2.122 -44.541 -25.032
ATOM   1627  CA  GLH   100      -3.426 -44.872 -26.677
ATOM   1628  HA  GLH   100      -3.198 -45.433 -27.584
ATOM   1629  CB  GLH   100      -4.308 -45.766 -25.800
ATOM   1630  HB2 GLH   100      -4.261 -45.450 -24.758
ATOM   1631  HB3 GLH   100      -5.348 -45.638 -26.101
ATOM   1632  CG  GLH   100      -3.931 -47.246 -25.934
ATOM   1633  HG2 GLH   100      -4.397 -47.683 -26.817
ATOM   1634  HG3 GLH   100      -2.855 -47.328 -26.088
ATOM   1635  CD  GLH   100      -4.290 -48.071 -24.713
ATOM   1636  OE1 GLH   100      -4.945 -47.527 -23.806
ATOM   1637  OE2 GLH   100      -3.917 -49.260 -24.654
ATOM   1638  HE1 GLH   100      -5.561 -46.887 -24.128
ATOM   1639  C   GLH   100      -4.150 -43.606 -27.141
ATOM   1640  O   GLH   100      -4.686 -43.592 -28.240
ATOM   1641  N   GLN   101      -4.113 -42.538 -26.337
ATOM   1642  H   GLN   101      -3.835 -42.660 -25.374
ATOM   1643  CA  GLN   101      -4.770 -41.268 -26.704
ATOM   1644  HA  GLN   101      -5.665 -41.524 -27.271
ATOM   1645  CB  GLN   101      -5.193 -40.451 -25.469
ATOM   1646  HB2 GLN   101      -5.574 -39.473 -25.764
ATOM   1647  HB3 GLN   101      -4.292 -40.230 -24.897
ATOM   1648  CG  GLN   101      -6.163 -41.147 -24.539
ATOM   1649  HG2 GLN   101      -6.581 -40.442 -23.821
ATOM   1650  HG3 GLN   101      -5.581 -41.925 -24.045
ATOM   1651  CD  GLN   101      -7.286 -41.823 -25.296
ATOM   1652  OE1 GLN   101      -7.979 -41.192 -26.100
ATOM   1653  NE2 GLN   101      -7.484 -43.107 -25.031
ATOM   1654 HE21 GLN   101      -7.295 -43.801 -25.740
ATOM   1655 HE22 GLN   101      -7.536 -43.401 -24.066
ATOM   1656  C   GLN   101      -3.909 -40.384 -27.599
ATOM   1657  O   GLN   101      -4.344 -39.308 -28.008
ATOM   1658  N   LYN   102      -2.687 -40.827 -27.889
ATOM   1659  H   LYN   102      -2.305 -41.609 -27.377
ATOM   1660  CA  LYN   102      -1.812 -40.114 -28.817
ATOM   1661  HA  LYN   102      -0.885 -40.685 -28.880
ATOM   1662  CB  LYN   102      -2.428 -40.040 -30.215
ATOM   1663  HB2 LYN   102      -1.873 -39.344 -30.843
ATOM   1664  HB3 LYN   102      -3.424 -39.607 -30.125
ATOM   1665  CG  LYN   102      -2.557 -41.390 -30.896
ATOM   1666  HG2 LYN   102      -3.121 -42.084 -30.272
ATOM   1667  HG3 LYN   102      -1.541 -41.751 -31.055
ATOM   1668  CD  LYN   102      -3.175 -41.291 -32.279
ATOM   1669  HD2 LYN   102      -2.449 -40.915 -33.000
ATOM   1670  HD3 LYN   102      -3.996 -40.574 -32.262
ATOM   1671  CE  LYN   102      -3.694 -42.648 -32.699
ATOM   1672  HE2 LYN   102      -3.731 -42.728 -33.785
ATOM   1673  HE3 LYN   102      -4.713 -42.784 -32.337
ATOM   1674  NZ  LYN   102      -2.841 -43.743 -32.146
ATOM   1675  HZ1 LYN   102      -2.495 -44.317 -32.902
ATOM   1676  HZ2 LYN   102      -3.405 -44.347 -31.565
ATOM   1677  C   LYN   102      -1.440 -38.713 -28.334
ATOM   1678  O   LYN   102      -1.274 -37.784 -29.139
ATOM   1679  N   SER   103      -1.293 -38.566 -27.023
ATOM   1680  H   SER   103      -1.667 -39.267 -26.399
ATOM   1681  CA  SER   103      -0.895 -37.299 -26.462
ATOM   1682  HA  SER   103      -1.517 -36.515 -26.893
ATOM   1683  CB  SER   103      -1.069 -37.331 -24.957
ATOM   1684  HB2 SER   103      -0.424 -38.087 -24.510
ATOM   1685  HB3 SER   103      -0.791 -36.370 -24.523
ATOM   1686  OG  SER   103      -2.418 -37.610 -24.637
ATOM   1687  HG  SER   103      -2.591 -38.518 -24.833
ATOM   1688  C   SER   103       0.551 -37.010 -26.796
ATOM   1689  O   SER   103       1.397 -37.915 -26.850
ATOM   1690  N   ARN   104       0.835 -35.732 -27.000
ATOM   1691  H   ARN   104       0.081 -35.062 -27.050
ATOM   1692  CA  ARN   104       2.172 -35.272 -27.328
ATOM   1693  HA  ARN   104       2.786 -36.148 -27.537
ATOM   1694  CB  ARN   104       2.104 -34.399 -28.577
ATOM   1695  HB2 ARN   104       2.035 -35.015 -29.474
ATOM   1696  HB3 ARN   104       1.161 -33.854 -28.547
ATOM   1697  CG  ARN   104       3.210 -33.384 -28.714
ATOM   1698  HG2 ARN   104       2.911 -32.578 -29.384
ATOM   1699  HG3 ARN   104       3.378 -32.915 -27.745
ATOM   1700  CD  ARN   104       4.509 -34.018 -29.184
ATOM   1701  HD2 ARN   104       4.343 -34.624 -30.075
ATOM   1702  HD3 ARN   104       4.850 -34.666 -28.376
ATOM   1703  NE  ARN   104       5.501 -32.993 -29.471
ATOM   1704  HE  ARN   104       5.347 -32.197 -28.868
ATOM   1705  CZ  ARN   104       6.791 -33.233 -29.677
ATOM   1706  NH1 ARN   104       7.254 -34.477 -29.624
ATOM   1707 HH11 ARN   104       7.372 -34.805 -28.676
ATOM   1708  NH2 ARN   104       7.619 -32.225 -29.934
ATOM   1709 HH21 ARN   104       8.571 -32.532 -30.071
ATOM   1710 HH22 ARN   104       7.361 -31.714 -30.766
ATOM   1711  C   ARN   104       2.802 -34.526 -26.137
ATOM   1712  O   ARN   104       4.019 -34.467 -26.004
ATOM   1713  N   GLY   105       1.983 -33.980 -25.250
ATOM   1714  H   GLY   105       0.989 -33.943 -25.425
ATOM   1715  CA  GLY   105       2.512 -33.334 -24.062
ATOM   1716  HA2 GLY   105       3.596 -33.450 -24.037
ATOM   1717  HA3 GLY   105       2.318 -32.264 -24.142
ATOM   1718  C   GLY   105       1.920 -33.828 -22.748
ATOM   1719  O   GLY   105       0.806 -34.325 -22.710
ATOM   1720  N   VAL   106       2.669 -33.686 -21.660
ATOM   1721  H   VAL   106       3.440 -33.035 -21.711
ATOM   1722  CA  VAL   106       2.132 -33.938 -20.333
ATOM   1723  HA  VAL   106       1.049 -34.049 -20.383
ATOM   1724  CB  VAL   106       2.726 -35.216 -19.726
ATOM   1725  HB  VAL   106       3.812 -35.163 -19.807
ATOM   1726  CG1 VAL   106       2.364 -35.335 -18.268
ATOM   1727 HG11 VAL   106       1.302 -35.141 -18.117
ATOM   1728 HG12 VAL   106       2.922 -34.611 -17.674
ATOM   1729 HG13 VAL   106       2.586 -36.332 -17.888
ATOM   1730  CG2 VAL   106       2.248 -36.422 -20.498
ATOM   1731 HG21 VAL   106       1.817 -37.164 -19.826
ATOM   1732 HG22 VAL   106       3.076 -36.894 -21.026
ATOM   1733 HG23 VAL   106       1.490 -36.101 -21.213
ATOM   1734  C   VAL   106       2.467 -32.734 -19.469
ATOM   1735  O   VAL   106       3.621 -32.347 -19.383
ATOM   1736  N   VAL   107       1.467 -32.117 -18.860
ATOM   1737  H   VAL   107       0.516 -32.351 -19.109
ATOM   1738  CA  VAL   107       1.683 -30.975 -17.979
ATOM   1739  HA  VAL   107       2.696 -30.600 -18.124
ATOM   1740  CB  VAL   107       0.656 -29.845 -18.278
ATOM   1741  HB  VAL   107      -0.340 -30.259 -18.118
ATOM   1742  CG1 VAL   107       0.822 -28.671 -17.317
ATOM   1743 HG11 VAL   107       0.150 -28.774 -16.465
ATOM   1744 HG12 VAL   107       0.586 -27.731 -17.815
ATOM   1745 HG13 VAL   107       1.859 -28.693 -16.983
ATOM   1746  CG2 VAL   107       0.735 -29.402 -19.733
ATOM   1747 HG21 VAL   107       1.611 -29.832 -20.220
ATOM   1748 HG22 VAL   107       0.817 -28.317 -19.800
ATOM   1749 HG23 VAL   107      -0.151 -29.712 -20.287
ATOM   1750  C   VAL   107       1.523 -31.420 -16.516
ATOM   1751  O   VAL   107       0.441 -31.846 -16.109
ATOM   1752  N   MET   108       2.603 -31.361 -15.741
ATOM   1753  H   MET   108       3.512 -31.345 -16.182
ATOM   1754  CA  MET   108       2.558 -31.708 -14.325
ATOM   1755  HA  MET   108       1.604 -32.188 -14.104
ATOM   1756  CB  MET   108       3.715 -32.648 -13.988
ATOM   1757  HB2 MET   108       4.627 -32.335 -14.497
ATOM   1758  HB3 MET   108       3.483 -33.620 -14.424
ATOM   1759  CG  MET   108       3.971 -32.862 -12.514
ATOM   1760  HG2 MET   108       4.403 -31.968 -12.064
ATOM   1761  HG3 MET   108       3.002 -33.119 -12.086
ATOM   1762  SD  MET   108       5.094 -34.261 -12.271
ATOM   1763  CE  MET   108       5.104 -34.380 -10.491
ATOM   1764  HE1 MET   108       4.555 -35.270 -10.183
ATOM   1765  HE2 MET   108       4.600 -33.513 -10.065
ATOM   1766  HE3 MET   108       6.123 -34.432 -10.107
ATOM   1767  C   MET   108       2.676 -30.433 -13.507
ATOM   1768  O   MET   108       3.641 -29.686 -13.677
ATOM   1769  N   LEU   109       1.709 -30.197 -12.620
ATOM   1770  H   LEU   109       1.215 -30.989 -12.235
ATOM   1771  CA  LEU   109       1.587 -28.929 -11.903
ATOM   1772  HA  LEU   109       2.305 -28.232 -12.336
ATOM   1773  CB  LEU   109       0.180 -28.368 -12.073
ATOM   1774  HB2 LEU   109      -0.562 -29.034 -11.632
ATOM   1775  HB3 LEU   109       0.113 -27.451 -11.488
ATOM   1776  CG  LEU   109      -0.181 -28.031 -13.510
ATOM   1777  HG  LEU   109      -0.042 -28.923 -14.120
ATOM   1778  CD1 LEU   109      -1.622 -27.607 -13.605
ATOM   1779 HD11 LEU   109      -2.247 -28.437 -13.934
ATOM   1780 HD12 LEU   109      -1.992 -27.277 -12.634
ATOM   1781 HD13 LEU   109      -1.744 -26.787 -14.313
ATOM   1782  CD2 LEU   109       0.737 -26.941 -14.033
ATOM   1783 HD21 LEU   109       1.011 -26.253 -13.233
ATOM   1784 HD22 LEU   109       0.244 -26.363 -14.815
ATOM   1785 HD23 LEU   109       1.613 -27.468 -14.409
ATOM   1786  C   LEU   109       1.896 -29.050 -10.422
ATOM   1787  O   LEU   109       1.817 -28.077  -9.685
ATOM   1788  N   ASN   110       2.229 -30.254  -9.985
ATOM   1789  H   ASN   110       2.483 -30.960 -10.661
ATOM   1790  CA  ASN   110       2.609 -30.493  -8.599
ATOM   1791  HA  ASN   110       2.501 -29.581  -8.012
ATOM   1792  CB  ASN   110       1.682 -31.526  -7.995
ATOM   1793  HB2 ASN   110       0.642 -31.221  -8.108
ATOM   1794  HB3 ASN   110       1.938 -31.586  -6.937
ATOM   1795  CG  ASN   110       1.877 -32.894  -8.607
ATOM   1796  OD1 ASN   110       1.714 -33.073  -9.815
ATOM   1797  ND2 ASN   110       2.237 -33.870  -7.784
ATOM   1798 HD21 ASN   110       3.007 -34.476  -8.030
ATOM   1799 HD22 ASN   110       1.570 -34.192  -7.097
ATOM   1800  C   ASN   110       4.025 -31.039  -8.503
ATOM   1801  O   ASN   110       4.708 -31.208  -9.507
ATOM   1802  N   ARG   111       4.463 -31.314  -7.281
ATOM   1803  H   ARG   111       4.087 -30.792  -6.502
ATOM   1804  CA  ARG   111       5.702 -32.032  -7.064
ATOM   1805  HA  ARG   111       6.198 -32.194  -8.021
ATOM   1806  CB  ARG   111       6.674 -31.228  -6.188
ATOM   1807  HB2 ARG   111       7.427 -31.883  -5.749
ATOM   1808  HB3 ARG   111       6.050 -30.739  -5.440
ATOM   1809  CG  ARG   111       7.327 -30.100  -6.945
ATOM   1810  HG2 ARG   111       6.576 -29.432  -7.367
ATOM   1811  HG3 ARG   111       7.910 -30.517  -7.766
ATOM   1812  CD  ARG   111       8.310 -29.336  -6.110
ATOM   1813  HD2 ARG   111       8.893 -28.655  -6.729
ATOM   1814  HD3 ARG   111       9.021 -30.030  -5.661
ATOM   1815  NE  ARG   111       7.670 -28.589  -5.041
ATOM   1816  HE  ARG   111       7.014 -27.870  -5.311
ATOM   1817  CZ  ARG   111       7.942 -28.753  -3.752
ATOM   1818  NH1 ARG   111       8.858 -29.636  -3.366
ATOM   1819 HH11 ARG   111       9.133 -30.383  -3.988
ATOM   1820 HH12 ARG   111       9.404 -29.454  -2.536
ATOM   1821  NH2 ARG   111       7.305 -28.026  -2.846
ATOM   1822 HH21 ARG   111       6.612 -27.351  -3.136
ATOM   1823 HH22 ARG   111       7.235 -28.395  -1.908
ATOM   1824  C   ARG   111       5.395 -33.392  -6.452
ATOM   1825  O   ARG   111       4.337 -33.602  -5.851
ATOM   1826  N   VAL   112       6.323 -34.318  -6.638
ATOM   1827  H   VAL   112       6.999 -34.163  -7.372
ATOM   1828  CA  VAL   112       6.165 -35.685  -6.174
ATOM   1829  HA  VAL   112       5.283 -36.097  -6.664
ATOM   1830  CB  VAL   112       7.411 -36.513  -6.607
ATOM   1831  HB  VAL   112       8.262 -35.834  -6.666
ATOM   1832  CG1 VAL   112       7.745 -37.589  -5.599
ATOM   1833 HG11 VAL   112       6.904 -38.270  -5.470
ATOM   1834 HG12 VAL   112       7.973 -37.151  -4.627
ATOM   1835 HG13 VAL   112       8.596 -38.132  -6.011
ATOM   1836  CG2 VAL   112       7.181 -37.102  -7.999
ATOM   1837 HG21 VAL   112       6.199 -36.818  -8.379
ATOM   1838 HG22 VAL   112       7.222 -38.191  -7.968
ATOM   1839 HG23 VAL   112       7.934 -36.751  -8.704
ATOM   1840  C   VAL   112       5.905 -35.716  -4.653
ATOM   1841  O   VAL   112       5.287 -36.635  -4.134
ATOM   1842  N   MET   113       6.380 -34.687  -3.955
ATOM   1843  H   MET   113       7.130 -34.150  -4.367
ATOM   1844  CA  MET   113       6.240 -34.580  -2.501
ATOM   1845  HA  MET   113       5.378 -35.178  -2.205
ATOM   1846  CB  MET   113       7.488 -35.118  -1.799
ATOM   1847  HB2 MET   113       8.380 -34.589  -2.136
ATOM   1848  HB3 MET   113       7.538 -36.177  -2.054
ATOM   1849  CG  MET   113       7.398 -35.110  -0.282
ATOM   1850  HG2 MET   113       7.262 -34.095   0.092
ATOM   1851  HG3 MET   113       6.516 -35.671   0.028
ATOM   1852  SD  MET   113       8.836 -35.855   0.506
ATOM   1853  CE  MET   113       8.479 -37.596   0.287
ATOM   1854  HE1 MET   113       9.161 -38.017  -0.452
ATOM   1855  HE2 MET   113       7.463 -37.715  -0.089
ATOM   1856  HE3 MET   113       8.584 -38.138   1.227
ATOM   1857  C   MET   113       5.973 -33.145  -2.082
ATOM   1858  O   MET   113       6.713 -32.244  -2.446
ATOM   1859  N   GLU   114       4.912 -32.934  -1.317
ATOM   1860  H   GLU   114       4.537 -33.705  -0.783
ATOM   1861  CA  GLU   114       4.536 -31.588  -0.903
ATOM   1862  HA  GLU   114       5.390 -30.933  -1.072
ATOM   1863  CB  GLU   114       3.347 -31.092  -1.728
ATOM   1864  HB2 GLU   114       2.990 -30.134  -1.350
ATOM   1865  HB3 GLU   114       2.517 -31.788  -1.601
ATOM   1866  CG  GLU   114       3.677 -30.995  -3.194
ATOM   1867  HG2 GLU   114       4.476 -30.273  -3.361
ATOM   1868  HG3 GLU   114       4.022 -31.991  -3.473
ATOM   1869  CD  GLU   114       2.502 -30.662  -4.088
ATOM   1870  OE1 GLU   114       1.341 -31.058  -3.816
ATOM   1871  OE2 GLU   114       2.750 -29.998  -5.106
ATOM   1872  C   GLU   114       4.227 -31.578   0.574
ATOM   1873  O   GLU   114       3.491 -32.430   1.059
ATOM   1874  N   LYS   115       4.824 -30.634   1.295
ATOM   1875  H   LYS   115       5.081 -29.777   0.827
ATOM   1876  CA  LYS   115       4.653 -30.569   2.745
ATOM   1877  HA  LYS   115       5.434 -29.922   3.144
ATOM   1878  CB  LYS   115       3.277 -29.978   3.105
ATOM   1879  HB2 LYS   115       3.156 -29.913   4.186
ATOM   1880  HB3 LYS   115       2.553 -30.717   2.761
ATOM   1881  CG  LYS   115       2.930 -28.630   2.434
ATOM   1882  HG2 LYS   115       1.860 -28.562   2.239
ATOM   1883  HG3 LYS   115       3.401 -28.607   1.451
ATOM   1884  CD  LYS   115       3.414 -27.408   3.228
ATOM   1885  HD2 LYS   115       3.063 -27.454   4.259
ATOM   1886  HD3 LYS   115       2.950 -26.517   2.805
ATOM   1887  CE  LYS   115       4.946 -27.228   3.179
ATOM   1888  HE2 LYS   115       5.450 -28.122   3.545
ATOM   1889  HE3 LYS   115       5.255 -27.113   2.140
ATOM   1890  NZ  LYS   115       5.441 -26.031   3.937
ATOM   1891  HZ1 LYS   115       6.175 -25.579   3.411
ATOM   1892  HZ2 LYS   115       4.679 -25.383   4.079
ATOM   1893  HZ3 LYS   115       5.802 -26.327   4.833
ATOM   1894  C   LYS   115       4.826 -31.963   3.376
ATOM   1895  O   LYS   115       4.028 -32.392   4.210
ATOM   1896  N   GLY   116       5.868 -32.675   2.960
ATOM   1897  H   GLY   116       6.400 -32.361   2.161
ATOM   1898  CA  GLY   116       6.155 -33.991   3.505
ATOM   1899  HA2 GLY   116       7.157 -34.299   3.206
ATOM   1900  HA3 GLY   116       6.177 -33.901   4.591
ATOM   1901  C   GLY   116       5.160 -35.086   3.151
ATOM   1902  O   GLY   116       5.273 -36.210   3.643
ATOM   1903  N   SER   117       4.183 -34.780   2.304
ATOM   1904  H   SER   117       4.306 -33.984   1.695
ATOM   1905  CA  SER   117       3.235 -35.804   1.873
ATOM   1906  HA  SER   117       3.314 -36.643   2.565
ATOM   1907  CB  SER   117       1.794 -35.279   1.888
ATOM   1908  HB2 SER   117       1.087 -36.092   1.720
ATOM   1909  HB3 SER   117       1.766 -34.545   1.082
ATOM   1910  OG  SER   117       1.494 -34.639   3.115
ATOM   1911  HG  SER   117       2.010 -35.041   3.797
ATOM   1912  C   SER   117       3.584 -36.314   0.486
ATOM   1913  O   SER   117       4.042 -35.571  -0.368
ATOM   1914  N   LEU   118       3.373 -37.599   0.272
ATOM   1915  H   LEU   118       2.794 -38.107   0.925
ATOM   1916  CA  LEU   118       3.548 -38.169  -1.042
ATOM   1917  HA  LEU   118       4.440 -37.730  -1.488
ATOM   1918  CB  LEU   118       3.708 -39.689  -0.973
ATOM   1919  HB2 LEU   118       3.281 -40.079  -0.049
ATOM   1920  HB3 LEU   118       3.079 -40.114  -1.756
ATOM   1921  CG  LEU   118       5.123 -40.232  -1.185
ATOM   1922  HG  LEU   118       5.579 -39.715  -2.030
ATOM   1923  CD1 LEU   118       5.975 -40.009   0.055
ATOM   1924 HD11 LEU   118       5.379 -39.576   0.858
ATOM   1925 HD12 LEU   118       6.385 -40.952   0.416
ATOM   1926 HD13 LEU   118       6.770 -39.324  -0.238
ATOM   1927  CD2 LEU   118       5.088 -41.724  -1.476
ATOM   1928 HD21 LEU   118       4.392 -41.942  -2.286
ATOM   1929 HD22 LEU   118       4.759 -42.279  -0.597
ATOM   1930 HD23 LEU   118       6.107 -42.009  -1.739
ATOM   1931  C   LEU   118       2.358 -37.784  -1.890
ATOM   1932  O   LEU   118       1.231 -38.169  -1.583
ATOM   1933  N   LYS   119       2.594 -37.041  -2.964
ATOM   1934  H   LYS   119       3.529 -36.706  -3.146
ATOM   1935  CA  LYS   119       1.497 -36.500  -3.764
ATOM   1936  HA  LYS   119       0.575 -36.671  -3.208
ATOM   1937  CB  LYS   119       1.675 -34.990  -3.971
ATOM   1938  HB2 LYS   119       1.001 -34.627  -4.746
ATOM   1939  HB3 LYS   119       2.675 -34.822  -4.370
ATOM   1940  CG  LYS   119       1.529 -34.159  -2.710
ATOM   1941  HG2 LYS   119       2.372 -34.325  -2.040
ATOM   1942  HG3 LYS   119       1.555 -33.102  -2.973
ATOM   1943  CD  LYS   119       0.223 -34.465  -2.010
ATOM   1944  HD2 LYS   119      -0.536 -34.773  -2.729
ATOM   1945  HD3 LYS   119       0.394 -35.268  -1.293
ATOM   1946  CE  LYS   119      -0.245 -33.269  -1.225
ATOM   1947  HE2 LYS   119       0.425 -33.070  -0.388
ATOM   1948  HE3 LYS   119      -1.253 -33.498  -0.881
ATOM   1949  NZ  LYS   119      -0.314 -32.076  -2.098
ATOM   1950  HZ1 LYS   119      -1.059 -31.471  -1.783
ATOM   1951  HZ2 LYS   119       0.564 -31.578  -2.057
ATOM   1952  HZ3 LYS   119      -0.494 -32.364  -3.049
ATOM   1953  C   LYS   119       1.340 -37.173  -5.119
ATOM   1954  O   LYS   119       0.272 -37.064  -5.748
ATOM   1955  N   CYS   120       2.392 -37.854  -5.568
ATOM   1956  H   CYS   120       2.951 -38.332  -4.876
ATOM   1957  CA  CYS   120       2.446 -38.413  -6.912
ATOM   1958  HA  CYS   120       1.512 -38.940  -7.106
ATOM   1959  CB  CYS   120       2.615 -37.269  -7.917
ATOM   1960  HB2 CYS   120       3.497 -36.674  -7.678
ATOM   1961  HB3 CYS   120       1.768 -36.594  -7.795
ATOM   1962  SG  CYS   120       2.647 -37.726  -9.712
ATOM   1963  HG  CYS   120       3.668 -36.929 -10.041
ATOM   1964  C   CYS   120       3.604 -39.417  -7.023
ATOM   1965  O   CYS   120       4.615 -39.248  -6.365
ATOM   1966  N   ALA   121       3.467 -40.463  -7.836
ATOM   1967  H   ALA   121       2.545 -40.748  -8.134
ATOM   1968  CA  ALA   121       4.580 -41.400  -8.021
ATOM   1969  HA  ALA   121       5.048 -41.618  -7.061
ATOM   1970  CB  ALA   121       4.104 -42.737  -8.566
ATOM   1971  HB1 ALA   121       4.418 -43.551  -7.912
ATOM   1972  HB2 ALA   121       3.016 -42.762  -8.633
ATOM   1973  HB3 ALA   121       4.511 -42.923  -9.560
ATOM   1974  C   ALA   121       5.624 -40.799  -8.958
ATOM   1975  O   ALA   121       5.310 -39.929  -9.763
ATOM   1976  N   GLN   122       6.868 -41.256  -8.857
ATOM   1977  H   GLN   122       7.169 -41.693  -7.998
ATOM   1978  CA  GLN   122       7.886 -40.877  -9.827
ATOM   1979  HA  GLN   122       7.742 -39.827 -10.081
ATOM   1980  CB  GLN   122       9.289 -41.074  -9.223
ATOM   1981  HB2 GLN   122       9.437 -42.111  -8.922
ATOM   1982  HB3 GLN   122       9.337 -40.505  -8.295
ATOM   1983  CG  GLN   122      10.417 -40.611 -10.109
ATOM   1984  HG2 GLN   122      10.375 -41.112 -11.076
ATOM   1985  HG3 GLN   122      11.373 -40.876  -9.658
ATOM   1986  CD  GLN   122      10.381 -39.123 -10.314
ATOM   1987  OE1 GLN   122      10.361 -38.353  -9.352
ATOM   1988  NE2 GLN   122      10.396 -38.700 -11.573
ATOM   1989 HE21 GLN   122       9.672 -38.997 -12.211
ATOM   1990 HE22 GLN   122      11.016 -37.947 -11.837
ATOM   1991  C   GLN   122       7.715 -41.712 -11.108
ATOM   1992  O   GLN   122       8.303 -42.782 -11.255
ATOM   1993  N   TYR   123       6.918 -41.209 -12.039
ATOM   1994  H   TYR   123       6.334 -40.425 -11.785
ATOM   1995  CA  TYR   123       6.470 -42.029 -13.149
ATOM   1996  HA  TYR   123       6.615 -43.070 -12.860
ATOM   1997  CB  TYR   123       4.976 -41.794 -13.397
ATOM   1998  HB2 TYR   123       4.395 -42.030 -12.505
ATOM   1999  HB3 TYR   123       4.693 -42.481 -14.194
ATOM   2000  CG  TYR   123       4.663 -40.400 -13.843
ATOM   2001  CD1 TYR   123       4.342 -39.408 -12.919
ATOM   2002  HD1 TYR   123       4.292 -39.657 -11.869
ATOM   2003  CE1 TYR   123       4.062 -38.113 -13.324
ATOM   2004  HE1 TYR   123       3.629 -37.410 -12.628
ATOM   2005  CZ  TYR   123       4.120 -37.807 -14.673
ATOM   2006  OH  TYR   123       3.833 -36.519 -15.108
ATOM   2007  HH  TYR   123       4.113 -36.358 -15.996
ATOM   2008  CE2 TYR   123       4.462 -38.780 -15.604
ATOM   2009  HE2 TYR   123       4.331 -38.581 -16.657
ATOM   2010  CD2 TYR   123       4.726 -40.060 -15.183
ATOM   2011  HD2 TYR   123       4.754 -40.852 -15.917
ATOM   2012  C   TYR   123       7.275 -41.800 -14.427
ATOM   2013  O   TYR   123       6.981 -42.381 -15.465
ATOM   2014  N   TRP   124       8.285 -40.939 -14.348
ATOM   2015  H   TRP   124       8.224 -40.211 -13.651
ATOM   2016  CA  TRP   124       9.180 -40.672 -15.471
ATOM   2017  HA  TRP   124       9.036 -41.444 -16.227
ATOM   2018  CB  TRP   124       8.881 -39.295 -16.064
ATOM   2019  HB2 TRP   124       7.806 -39.136 -16.144
ATOM   2020  HB3 TRP   124       9.340 -39.325 -17.052
ATOM   2021  CG  TRP   124       9.499 -38.171 -15.265
ATOM   2022  CD1 TRP   124      10.737 -37.590 -15.469
ATOM   2023  HD1 TRP   124      11.550 -38.182 -15.864
ATOM   2024  NE1 TRP   124      10.957 -36.600 -14.534
ATOM   2025  HE1 TRP   124      11.899 -36.389 -14.236
ATOM   2026  CE2 TRP   124       9.874 -36.530 -13.694
ATOM   2027  CZ2 TRP   124       9.640 -35.692 -12.602
ATOM   2028  HZ2 TRP   124      10.476 -35.240 -12.088
ATOM   2029  CH2 TRP   124       8.435 -35.824 -11.954
ATOM   2030  HH2 TRP   124       8.175 -35.117 -11.181
ATOM   2031  CZ3 TRP   124       7.487 -36.793 -12.344
ATOM   2032  HZ3 TRP   124       6.459 -36.634 -12.053
ATOM   2033  CE3 TRP   124       7.717 -37.627 -13.433
ATOM   2034  HE3 TRP   124       7.232 -38.592 -13.438
ATOM   2035  CD2 TRP   124       8.924 -37.495 -14.134
ATOM   2036  C   TRP   124      10.626 -40.744 -14.961
ATOM   2037  O   TRP   124      10.865 -40.429 -13.798
ATOM   2038  N   PRO   125      11.589 -41.151 -15.828
ATOM   2039  CD  PRO   125      11.382 -41.345 -17.272
ATOM   2040  HD2 PRO   125      11.386 -40.377 -17.772
ATOM   2041  HD3 PRO   125      10.442 -41.860 -17.471
ATOM   2042  CG  PRO   125      12.602 -42.174 -17.691
ATOM   2043  HG2 PRO   125      12.915 -41.914 -18.702
ATOM   2044  HG3 PRO   125      12.339 -43.223 -17.556
ATOM   2045  CB  PRO   125      13.678 -41.893 -16.725
ATOM   2046  HB2 PRO   125      14.385 -41.171 -17.134
ATOM   2047  HB3 PRO   125      14.234 -42.803 -16.500
ATOM   2048  CA  PRO   125      13.011 -41.343 -15.451
ATOM   2049  HA  PRO   125      13.132 -42.124 -14.701
ATOM   2050  C   PRO   125      13.702 -40.044 -15.106
ATOM   2051  O   PRO   125      13.672 -39.085 -15.877
ATOM   2052  N   GLN   126      14.366 -40.010 -13.973
ATOM   2053  H   GLN   126      14.683 -40.884 -13.578
ATOM   2054  CA  GLN   126      15.127 -38.825 -13.656
ATOM   2055  HA  GLN   126      14.575 -37.951 -14.003
ATOM   2056  CB  GLN   126      15.190 -38.668 -12.154
ATOM   2057  HB2 GLN   126      15.760 -39.483 -11.707
ATOM   2058  HB3 GLN   126      15.719 -37.729 -11.992
ATOM   2059  CG  GLN   126      13.828 -38.568 -11.527
ATOM   2060  HG2 GLN   126      13.274 -37.727 -11.944
ATOM   2061  HG3 GLN   126      13.325 -39.512 -11.737
ATOM   2062  CD  GLN   126      13.947 -38.400 -10.055
ATOM   2063  OE1 GLN   126      14.151 -39.370  -9.327
ATOM   2064  NE2 GLN   126      13.866 -37.156  -9.596
ATOM   2065 HE21 GLN   126      13.750 -36.993  -8.606
ATOM   2066 HE22 GLN   126      14.100 -36.385 -10.206
ATOM   2067  C   GLN   126      16.535 -38.791 -14.273
ATOM   2068  O   GLN   126      17.161 -37.735 -14.324
ATOM   2069  N   LYN   127      17.020 -39.928 -14.759
ATOM   2070  H   LYN   127      16.369 -40.637 -15.066
ATOM   2071  CA  LYN   127      18.380 -39.997 -15.294
ATOM   2072  HA  LYN   127      18.735 -38.977 -15.440
ATOM   2073  CB  LYN   127      19.292 -40.709 -14.303
ATOM   2074  HB2 LYN   127      20.141 -41.160 -14.817
ATOM   2075  HB3 LYN   127      18.741 -41.548 -13.879
ATOM   2076  CG  LYN   127      19.768 -39.824 -13.152
ATOM   2077  HG2 LYN   127      18.971 -39.157 -12.823
ATOM   2078  HG3 LYN   127      20.635 -39.291 -13.542
ATOM   2079  CD  LYN   127      20.304 -40.649 -11.980
ATOM   2080  HD2 LYN   127      19.484 -41.013 -11.360
ATOM   2081  HD3 LYN   127      20.794 -41.539 -12.374
ATOM   2082  CE  LYN   127      21.311 -39.865 -11.137
ATOM   2083  HE2 LYN   127      21.042 -38.809 -11.098
ATOM   2084  HE3 LYN   127      21.272 -40.336 -10.155
ATOM   2085  NZ  LYN   127      22.723 -40.010 -11.680
ATOM   2086  HZ1 LYN   127      23.215 -40.719 -11.155
ATOM   2087  HZ2 LYN   127      23.229 -39.147 -11.537
ATOM   2088  C   LYN   127      18.416 -40.702 -16.643
ATOM   2089  O   LYN   127      17.874 -41.799 -16.786
ATOM   2090  N   GLH   128      19.044 -40.060 -17.629
ATOM   2091  H   GLH   128      19.145 -39.059 -17.536
ATOM   2092  CA  GLH   128      19.117 -40.580 -19.000
ATOM   2093  HA  GLH   128      18.132 -40.473 -19.455
ATOM   2094  CB  GLH   128      20.143 -39.792 -19.817
ATOM   2095  HB2 GLH   128      21.098 -39.746 -19.293
ATOM   2096  HB3 GLH   128      20.271 -40.359 -20.739
ATOM   2097  CG  GLH   128      19.724 -38.418 -20.281
ATOM   2098  HG2 GLH   128      18.671 -38.410 -20.562
ATOM   2099  HG3 GLH   128      20.275 -38.171 -21.189
ATOM   2100  CD  GLH   128      19.989 -37.311 -19.269
ATOM   2101  OE1 GLH   128      20.165 -37.586 -18.059
ATOM   2102  OE2 GLH   128      20.007 -36.134 -19.699
ATOM   2103  HE1 GLH   128      21.068 -37.514 -17.792
ATOM   2104  C   GLH   128      19.501 -42.050 -19.046
ATOM   2105  O   GLH   128      18.970 -42.825 -19.838
ATOM   2106  N   GLH   129      20.459 -42.406 -18.191
ATOM   2107  H   GLH   129      20.570 -41.857 -17.351
ATOM   2108  CA  GLH   129      21.108 -43.709 -18.215
ATOM   2109  HA  GLH   129      21.226 -44.001 -19.258
ATOM   2110  CB  GLH   129      22.547 -43.608 -17.665
ATOM   2111  HB2 GLH   129      23.116 -44.504 -17.912
ATOM   2112  HB3 GLH   129      23.047 -42.817 -18.224
ATOM   2113  CG  GLH   129      22.697 -43.265 -16.174
ATOM   2114  HG2 GLH   129      21.899 -43.726 -15.591
ATOM   2115  HG3 GLH   129      23.651 -43.711 -15.893
ATOM   2116  CD  GLH   129      22.754 -41.756 -15.864
ATOM   2117  OE1 GLH   129      22.337 -40.904 -16.691
ATOM   2118  OE2 GLH   129      23.223 -41.421 -14.752
ATOM   2119  HE1 GLH   129      21.480 -40.569 -16.476
ATOM   2120  C   GLH   129      20.289 -44.777 -17.490
ATOM   2121  O   GLH   129      20.614 -45.963 -17.558
ATOM   2122  N   LYN   130      19.220 -44.342 -16.814
ATOM   2123  H   LYN   130      19.273 -43.407 -16.437
ATOM   2124  CA  LYN   130      18.278 -45.246 -16.152
ATOM   2125  HA  LYN   130      18.591 -46.267 -16.370
ATOM   2126  CB  LYN   130      18.278 -45.039 -14.644
ATOM   2127  HB2 LYN   130      18.160 -43.983 -14.401
ATOM   2128  HB3 LYN   130      17.423 -45.618 -14.294
ATOM   2129  CG  LYN   130      19.489 -45.607 -13.960
ATOM   2130  HG2 LYN   130      19.622 -46.656 -14.223
ATOM   2131  HG3 LYN   130      20.356 -45.016 -14.253
ATOM   2132  CD  LYN   130      19.387 -45.442 -12.458
ATOM   2133  HD2 LYN   130      18.370 -45.639 -12.118
ATOM   2134  HD3 LYN   130      19.700 -44.435 -12.182
ATOM   2135  CE  LYN   130      20.379 -46.374 -11.762
ATOM   2136  HE2 LYN   130      21.371 -46.279 -12.204
ATOM   2137  HE3 LYN   130      20.467 -46.111 -10.708
ATOM   2138  NZ  LYN   130      19.919 -47.791 -11.872
ATOM   2139  HZ1 LYN   130      19.135 -47.843 -12.507
ATOM   2140  HZ2 LYN   130      20.653 -48.351 -12.281
ATOM   2141  C   LYN   130      16.867 -45.071 -16.685
ATOM   2142  O   LYN   130      16.085 -44.259 -16.184
ATOM   2143  N   GLH   131      16.551 -45.843 -17.716
ATOM   2144  H   GLH   131      17.031 -46.728 -17.794
ATOM   2145  CA  GLH   131      15.242 -45.785 -18.342
ATOM   2146  HA  GLH   131      14.918 -44.745 -18.379
ATOM   2147  CB  GLH   131      15.292 -46.364 -19.754
ATOM   2148  HB2 GLH   131      16.090 -45.899 -20.333
ATOM   2149  HB3 GLH   131      14.349 -46.138 -20.252
ATOM   2150  CG  GLH   131      15.426 -47.877 -19.774
ATOM   2151  HG2 GLH   131      14.934 -48.318 -18.907
ATOM   2152  HG3 GLH   131      14.887 -48.247 -20.647
ATOM   2153  CD  GLH   131      16.876 -48.375 -19.848
ATOM   2154  OE1 GLH   131      17.833 -47.608 -19.574
ATOM   2155  OE2 GLH   131      17.047 -49.560 -20.193
ATOM   2156  HE1 GLH   131      18.676 -48.027 -19.652
ATOM   2157  C   GLH   131      14.245 -46.581 -17.488
ATOM   2158  O   GLH   131      14.652 -47.370 -16.632
ATOM   2159  N   MET   132      12.951 -46.372 -17.725
ATOM   2160  H   MET   132      12.699 -45.426 -17.973
ATOM   2161  CA  MET   132      11.913 -47.141 -17.052
ATOM   2162  HA  MET   132      12.387 -47.717 -16.257
ATOM   2163  CB  MET   132      10.871 -46.209 -16.442
ATOM   2164  HB2 MET   132      10.583 -45.436 -17.154
ATOM   2165  HB3 MET   132      10.031 -46.842 -16.155
ATOM   2166  CG  MET   132      11.324 -45.601 -15.164
ATOM   2167  HG2 MET   132      12.353 -45.252 -15.248
ATOM   2168  HG3 MET   132      11.325 -46.364 -14.386
ATOM   2169  SD  MET   132      10.280 -44.254 -14.610
ATOM   2170  CE  MET   132       8.984 -45.118 -13.729
ATOM   2171  HE1 MET   132       8.021 -44.665 -13.962
ATOM   2172  HE2 MET   132       9.146 -45.021 -12.655
ATOM   2173  HE3 MET   132       8.962 -46.174 -13.998
ATOM   2174  C   MET   132      11.234 -48.117 -17.989
ATOM   2175  O   MET   132      11.010 -47.827 -19.165
ATOM   2176  N   ILE   133      10.911 -49.286 -17.453
ATOM   2177  H   ILE   133      11.078 -49.442 -16.469
ATOM   2178  CA  ILE   133      10.070 -50.242 -18.164
ATOM   2179  HA  ILE   133       9.769 -49.771 -19.100
ATOM   2180  CB  ILE   133      10.828 -51.539 -18.492
ATOM   2181  HB  ILE   133      11.526 -51.756 -17.683
ATOM   2182  CG2 ILE   133       9.872 -52.701 -18.653
ATOM   2183 HG21 ILE   133      10.050 -53.455 -17.886
ATOM   2184 HG22 ILE   133      10.004 -53.178 -19.624
ATOM   2185 HG23 ILE   133       8.836 -52.372 -18.573
ATOM   2186  CG1 ILE   133      11.619 -51.351 -19.785
ATOM   2187 HG12 ILE   133      12.177 -50.415 -19.762
ATOM   2188 HG13 ILE   133      10.918 -51.293 -20.617
ATOM   2189  CD1 ILE   133      12.529 -52.504 -20.106
ATOM   2190 HD11 ILE   133      12.119 -53.437 -19.719
ATOM   2191 HD12 ILE   133      13.509 -52.357 -19.652
ATOM   2192 HD13 ILE   133      12.619 -52.528 -21.192
ATOM   2193  C   ILE   133       8.793 -50.542 -17.380
ATOM   2194  O   ILE   133       8.842 -50.921 -16.206
ATOM   2195  N   PHE   134       7.650 -50.345 -18.029
ATOM   2196  H   PHE   134       7.676 -50.176 -19.024
ATOM   2197  CA  PHE   134       6.365 -50.694 -17.434
ATOM   2198  HA  PHE   134       6.514 -50.818 -16.361
ATOM   2199  CB  PHE   134       5.354 -49.576 -17.675
ATOM   2200  HB2 PHE   134       4.418 -49.783 -17.157
ATOM   2201  HB3 PHE   134       5.217 -49.557 -18.756
ATOM   2202  CG  PHE   134       5.869 -48.237 -17.258
ATOM   2203  CD1 PHE   134       5.795 -47.840 -15.933
ATOM   2204  HD1 PHE   134       5.471 -48.552 -15.188
ATOM   2205  CE1 PHE   134       6.318 -46.628 -15.523
ATOM   2206  HE1 PHE   134       6.353 -46.387 -14.471
ATOM   2207  CZ  PHE   134       6.953 -45.800 -16.441
ATOM   2208  HZ  PHE   134       7.669 -45.080 -16.073
ATOM   2209  CE2 PHE   134       7.041 -46.190 -17.773
ATOM   2210  HE2 PHE   134       7.726 -45.676 -18.430
ATOM   2211  CD2 PHE   134       6.504 -47.410 -18.170
ATOM   2212  HD2 PHE   134       6.905 -47.871 -19.061
ATOM   2213  C   PHE   134       5.920 -52.026 -18.000
ATOM   2214  O   PHE   134       5.484 -52.116 -19.141
ATOM   2215  N   GLH   135       6.081 -53.068 -17.193
ATOM   2216  H   GLH   135       6.110 -52.905 -16.197
ATOM   2217  CA  GLH   135       5.904 -54.443 -17.636
ATOM   2218  HA  GLH   135       6.456 -54.577 -18.566
ATOM   2219  CB  GLH   135       6.447 -55.395 -16.579
ATOM   2220  HB2 GLH   135       5.810 -55.391 -15.694
ATOM   2221  HB3 GLH   135       6.389 -56.411 -16.970
ATOM   2222  CG  GLH   135       7.880 -55.111 -16.203
ATOM   2223  HG2 GLH   135       8.503 -55.033 -17.094
ATOM   2224  HG3 GLH   135       7.938 -54.145 -15.702
ATOM   2225  CD  GLH   135       8.458 -56.160 -15.272
ATOM   2226  OE1 GLH   135       8.159 -57.360 -15.467
ATOM   2227  OE2 GLH   135       9.215 -55.781 -14.349
ATOM   2228  HE1 GLH   135       8.831 -57.959 -15.180
ATOM   2229  C   GLH   135       4.454 -54.774 -17.893
ATOM   2230  O   GLH   135       4.124 -55.472 -18.850
ATOM   2231  N   ASH   136       3.588 -54.270 -17.023
ATOM   2232  H   ASH   136       3.926 -53.918 -16.139
ATOM   2233  CA  ASH   136       2.173 -54.554 -17.142
ATOM   2234  HA  ASH   136       2.077 -55.640 -17.137
ATOM   2235  CB  ASH   136       1.391 -54.010 -15.937
ATOM   2236  HB2 ASH   136       0.345 -54.313 -15.989
ATOM   2237  HB3 ASH   136       1.790 -54.451 -15.023
ATOM   2238  CG  ASH   136       1.473 -52.491 -15.799
ATOM   2239  OD1 ASH   136       2.503 -51.896 -16.202
ATOM   2240  OD2 ASH   136       0.495 -51.895 -15.272
ATOM   2241  HD1 ASH   136       2.971 -51.456 -15.508
ATOM   2242  C   ASH   136       1.599 -54.078 -18.477
ATOM   2243  O   ASH   136       0.760 -54.759 -19.062
ATOM   2244  N   THR   137       2.075 -52.937 -18.974
ATOM   2245  H   THR   137       2.478 -52.278 -18.323
ATOM   2246  CA  THR   137       1.522 -52.371 -20.203
ATOM   2247  HA  THR   137       0.664 -52.985 -20.477
ATOM   2248  CB  THR   137       1.036 -50.921 -19.999
ATOM   2249  HB  THR   137       0.698 -50.508 -20.949
ATOM   2250  CG2 THR   137      -0.094 -50.878 -18.988
ATOM   2251 HG21 THR   137      -0.290 -51.873 -18.589
ATOM   2252 HG22 THR   137       0.162 -50.228 -18.151
ATOM   2253 HG23 THR   137      -1.013 -50.506 -19.442
ATOM   2254  OG1 THR   137       2.115 -50.112 -19.506
ATOM   2255  HG1 THR   137       2.876 -50.661 -19.398
ATOM   2256  C   THR   137       2.500 -52.431 -21.367
ATOM   2257  O   THR   137       2.253 -51.883 -22.438
ATOM   2258  N   ASN   138       3.616 -53.114 -21.151
ATOM   2259  H   ASN   138       3.884 -53.311 -20.197
ATOM   2260  CA  ASN   138       4.641 -53.279 -22.183
ATOM   2261  HA  ASN   138       5.509 -53.710 -21.684
ATOM   2262  CB  ASN   138       4.159 -54.276 -23.228
ATOM   2263  HB2 ASN   138       3.592 -53.769 -24.009
ATOM   2264  HB3 ASN   138       3.480 -54.992 -22.765
ATOM   2265  CG  ASN   138       5.289 -55.032 -23.844
ATOM   2266  OD1 ASN   138       6.235 -55.414 -23.153
ATOM   2267  ND2 ASN   138       5.220 -55.243 -25.153
ATOM   2268 HD21 ASN   138       4.514 -54.773 -25.701
ATOM   2269 HD22 ASN   138       5.779 -55.972 -25.572
ATOM   2270  C   ASN   138       5.136 -51.980 -22.867
ATOM   2271  O   ASN   138       5.160 -51.879 -24.102
ATOM   2272  N   LEU   139       5.539 -51.004 -22.060
ATOM   2273  H   LEU   139       5.885 -51.265 -21.148
ATOM   2274  CA  LEU   139       5.996 -49.715 -22.576
ATOM   2275  HA  LEU   139       6.071 -49.790 -23.661
ATOM   2276  CB  LEU   139       5.001 -48.602 -22.205
ATOM   2277  HB2 LEU   139       4.942 -48.485 -21.123
ATOM   2278  HB3 LEU   139       5.459 -47.668 -22.530
ATOM   2279  CG  LEU   139       3.600 -48.622 -22.821
ATOM   2280  HG  LEU   139       3.271 -49.658 -22.908
ATOM   2281  CD1 LEU   139       2.620 -47.874 -21.943
ATOM   2282 HD11 LEU   139       2.812 -48.082 -20.890
ATOM   2283 HD12 LEU   139       1.597 -48.180 -22.162
ATOM   2284 HD13 LEU   139       2.778 -46.822 -22.180
ATOM   2285  CD2 LEU   139       3.634 -48.003 -24.211
ATOM   2286 HD21 LEU   139       3.996 -48.723 -24.945
ATOM   2287 HD22 LEU   139       4.302 -47.142 -24.232
ATOM   2288 HD23 LEU   139       2.641 -47.673 -24.518
ATOM   2289  C   LEU   139       7.384 -49.373 -22.022
ATOM   2290  O   LEU   139       7.752 -49.813 -20.923
ATOM   2291  N   LYN   140       8.148 -48.582 -22.764
ATOM   2292  H   LYN   140       7.945 -48.486 -23.749
ATOM   2293  CA  LYN   140       9.480 -48.157 -22.290
ATOM   2294  HA  LYN   140       9.626 -48.472 -21.257
ATOM   2295  CB  LYN   140      10.625 -48.785 -23.104
ATOM   2296  HB2 LYN   140      10.495 -48.586 -24.168
ATOM   2297  HB3 LYN   140      10.582 -49.859 -22.922
ATOM   2298  CG  LYN   140      12.016 -48.358 -22.641
ATOM   2299  HG2 LYN   140      12.246 -47.353 -22.993
ATOM   2300  HG3 LYN   140      12.021 -48.299 -21.553
ATOM   2301  CD  LYN   140      13.091 -49.341 -23.085
ATOM   2302  HD2 LYN   140      13.835 -49.480 -22.300
ATOM   2303  HD3 LYN   140      12.558 -50.265 -23.308
ATOM   2304  CE  LYN   140      13.755 -48.935 -24.389
ATOM   2305  HE2 LYN   140      13.080 -49.096 -25.230
ATOM   2306  HE3 LYN   140      14.000 -47.881 -24.257
ATOM   2307  NZ  LYN   140      15.037 -49.686 -24.623
ATOM   2308  HZ1 LYN   140      15.767 -49.036 -24.877
ATOM   2309  HZ2 LYN   140      14.924 -50.310 -25.409
ATOM   2310  C   LYN   140       9.583 -46.643 -22.324
ATOM   2311  O   LYN   140       9.091 -45.993 -23.282
ATOM   2312  N   LEU   141      10.206 -46.087 -21.284
ATOM   2313  H   LEU   141      10.393 -46.655 -20.470
ATOM   2314  CA  LEU   141      10.323 -44.645 -21.138
ATOM   2315  HA  LEU   141      10.063 -44.202 -22.100
ATOM   2316  CB  LEU   141       9.330 -44.144 -20.088
ATOM   2317  HB2 LEU   141       8.368 -44.644 -20.197
ATOM   2318  HB3 LEU   141       9.717 -44.471 -19.123
ATOM   2319  CG  LEU   141       9.145 -42.627 -19.990
ATOM   2320  HG  LEU   141      10.098 -42.177 -19.710
ATOM   2321  CD1 LEU   141       8.692 -42.026 -21.313
ATOM   2322 HD11 LEU   141       8.559 -42.804 -22.064
ATOM   2323 HD12 LEU   141       7.738 -41.512 -21.194
ATOM   2324 HD13 LEU   141       9.422 -41.309 -21.689
ATOM   2325  CD2 LEU   141       8.111 -42.304 -18.907
ATOM   2326 HD21 LEU   141       7.617 -43.212 -18.563
ATOM   2327 HD22 LEU   141       8.587 -41.836 -18.045
ATOM   2328 HD23 LEU   141       7.412 -41.618 -19.385
ATOM   2329  C   LEU   141      11.755 -44.189 -20.800
ATOM   2330  O   LEU   141      12.388 -44.692 -19.870
ATOM   2331  N   THR   142      12.244 -43.212 -21.557
ATOM   2332  H   THR   142      11.741 -42.949 -22.392
ATOM   2333  CA  THR   142      13.636 -42.787 -21.457
ATOM   2334  HA  THR   142      14.114 -43.182 -20.560
ATOM   2335  CB  THR   142      14.474 -43.313 -22.624
ATOM   2336  HB  THR   142      14.098 -42.908 -23.564
ATOM   2337  CG2 THR   142      15.928 -42.913 -22.432
ATOM   2338 HG21 THR   142      16.556 -43.795 -22.306
ATOM   2339 HG22 THR   142      16.295 -42.365 -23.300
ATOM   2340 HG23 THR   142      16.048 -42.281 -21.552
ATOM   2341  OG1 THR   142      14.383 -44.736 -22.670
ATOM   2342  HG1 THR   142      15.125 -45.069 -23.152
ATOM   2343  C   THR   142      13.753 -41.280 -21.475
ATOM   2344  O   THR   142      13.234 -40.634 -22.380
ATOM   2345  N   LEU   143      14.427 -40.732 -20.471
ATOM   2346  H   LEU   143      14.647 -41.290 -19.659
ATOM   2347  CA  LEU   143      14.713 -39.314 -20.418
ATOM   2348  HA  LEU   143      13.799 -38.761 -20.636
ATOM   2349  CB  LEU   143      15.236 -38.941 -19.036
ATOM   2350  HB2 LEU   143      14.523 -39.228 -18.264
ATOM   2351  HB3 LEU   143      16.165 -39.500 -18.923
ATOM   2352  CG  LEU   143      15.636 -37.474 -18.884
ATOM   2353  HG  LEU   143      16.362 -37.232 -19.660
ATOM   2354  CD1 LEU   143      14.414 -36.600 -19.089
ATOM   2355 HD11 LEU   143      14.625 -35.569 -18.805
ATOM   2356 HD12 LEU   143      13.584 -36.949 -18.475
ATOM   2357 HD13 LEU   143      14.160 -36.668 -20.147
ATOM   2358  CD2 LEU   143      16.259 -37.219 -17.527
ATOM   2359 HD21 LEU   143      16.741 -38.120 -17.147
ATOM   2360 HD22 LEU   143      17.060 -36.502 -17.706
ATOM   2361 HD23 LEU   143      15.553 -36.824 -16.797
ATOM   2362  C   LEU   143      15.766 -38.962 -21.464
ATOM   2363  O   LEU   143      16.870 -39.524 -21.476
ATOM   2364  N   ILE   144      15.415 -38.024 -22.342
ATOM   2365  H   ILE   144      14.429 -37.836 -22.454
ATOM   2366  CA  ILE   144      16.290 -37.630 -23.452
ATOM   2367  HA  ILE   144      17.046 -38.410 -23.546
ATOM   2368  CB  ILE   144      15.496 -37.570 -24.772
ATOM   2369  HB  ILE   144      14.647 -36.905 -24.614
ATOM   2370  CG2 ILE   144      16.310 -37.001 -25.899
ATOM   2371 HG21 ILE   144      17.268 -37.515 -25.980
ATOM   2372 HG22 ILE   144      15.788 -37.120 -26.849
ATOM   2373 HG23 ILE   144      16.439 -35.947 -25.651
ATOM   2374  CG1 ILE   144      14.940 -38.951 -25.129
ATOM   2375 HG12 ILE   144      14.260 -39.303 -24.354
ATOM   2376 HG13 ILE   144      14.311 -38.835 -26.011
ATOM   2377  CD1 ILE   144      15.957 -39.983 -25.439
ATOM   2378 HD11 ILE   144      16.284 -39.902 -26.476
ATOM   2379 HD12 ILE   144      15.546 -40.983 -25.298
ATOM   2380 HD13 ILE   144      16.831 -39.879 -24.796
ATOM   2381  C   ILE   144      17.043 -36.315 -23.207
ATOM   2382  O   ILE   144      18.210 -36.208 -23.554
ATOM   2383  N   SER   145      16.385 -35.323 -22.620
ATOM   2384  H   SER   145      15.376 -35.339 -22.648
ATOM   2385  CA  SER   145      17.020 -34.048 -22.299
ATOM   2386  HA  SER   145      18.016 -34.216 -21.889
ATOM   2387  CB  SER   145      17.071 -33.152 -23.528
ATOM   2388  HB2 SER   145      17.828 -32.377 -23.407
ATOM   2389  HB3 SER   145      17.340 -33.735 -24.409
ATOM   2390  OG  SER   145      15.799 -32.544 -23.742
ATOM   2391  HG  SER   145      15.161 -33.226 -23.883
ATOM   2392  C   SER   145      16.149 -33.361 -21.280
ATOM   2393  O   SER   145      14.975 -33.704 -21.165
ATOM   2394  N   GLH   146      16.687 -32.382 -20.563
ATOM   2395  H   GLH   146      17.576 -32.001 -20.853
ATOM   2396  CA  GLH   146      15.837 -31.546 -19.730
ATOM   2397  HA  GLH   146      14.875 -31.488 -20.239
ATOM   2398  CB  GLH   146      15.475 -32.229 -18.401
ATOM   2399  HB2 GLH   146      14.679 -31.684 -17.893
ATOM   2400  HB3 GLH   146      15.001 -33.174 -18.666
ATOM   2401  CG  GLH   146      16.585 -32.571 -17.438
ATOM   2402  HG2 GLH   146      17.263 -33.304 -17.876
ATOM   2403  HG3 GLH   146      17.180 -31.680 -17.239
ATOM   2404  CD  GLH   146      16.054 -33.103 -16.095
ATOM   2405  OE1 GLH   146      14.832 -33.285 -15.947
ATOM   2406  OE2 GLH   146      16.847 -33.337 -15.164
ATOM   2407  HE1 GLH   146      14.353 -32.482 -15.810
ATOM   2408  C   GLH   146      16.330 -30.127 -19.495
ATOM   2409  O   GLH   146      17.312 -29.931 -18.813
ATOM   2410  N   ASH   147      15.617 -29.148 -20.056
ATOM   2411  H   ASH   147      14.936 -29.392 -20.761
ATOM   2412  CA  ASH   147      15.875 -27.724 -19.838
ATOM   2413  HA  ASH   147      16.954 -27.581 -19.786
ATOM   2414  CB  ASH   147      15.311 -26.908 -21.015
ATOM   2415  HB2 ASH   147      15.697 -27.283 -21.963
ATOM   2416  HB3 ASH   147      14.229 -27.036 -21.055
ATOM   2417  CG  ASH   147      15.605 -25.409 -20.902
ATOM   2418  OD1 ASH   147      16.473 -25.023 -20.100
ATOM   2419  OD2 ASH   147      14.971 -24.606 -21.625
ATOM   2420  HD1 ASH   147      16.322 -24.144 -19.787
ATOM   2421  C   ASH   147      15.271 -27.266 -18.500
ATOM   2422  O   ASH   147      14.051 -27.075 -18.383
ATOM   2423  N   ILE   148      16.130 -27.097 -17.493
ATOM   2424  H   ILE   148      17.092 -26.901 -17.729
ATOM   2425  CA  ILE   148      15.705 -26.676 -16.156
ATOM   2426  HA  ILE   148      14.704 -27.053 -15.949
ATOM   2427  CB  ILE   148      16.572 -27.281 -15.044
ATOM   2428  HB  ILE   148      17.612 -27.003 -15.213
ATOM   2429  CG2 ILE   148      16.130 -26.752 -13.689
ATOM   2430 HG21 ILE   148      16.629 -27.291 -12.883
ATOM   2431 HG22 ILE   148      16.382 -25.697 -13.587
ATOM   2432 HG23 ILE   148      15.053 -26.860 -13.557
ATOM   2433  CG1 ILE   148      16.456 -28.811 -15.039
ATOM   2434 HG12 ILE   148      15.477 -29.123 -14.675
ATOM   2435 HG13 ILE   148      16.494 -29.156 -16.072
ATOM   2436  CD1 ILE   148      17.591 -29.525 -14.250
ATOM   2437 HD11 ILE   148      18.521 -28.961 -14.319
ATOM   2438 HD12 ILE   148      17.331 -29.610 -13.195
ATOM   2439 HD13 ILE   148      17.769 -30.527 -14.639
ATOM   2440  C   ILE   148      15.700 -25.165 -15.971
ATOM   2441  O   ILE   148      16.698 -24.512 -16.208
ATOM   2442  N   LYN   149      14.563 -24.616 -15.541
ATOM   2443  H   LYN   149      13.698 -25.124 -15.661
ATOM   2444  CA  LYN   149      14.473 -23.197 -15.247
ATOM   2445  HA  LYN   149      15.457 -22.759 -15.414
ATOM   2446  CB  LYN   149      13.469 -22.521 -16.170
ATOM   2447  HB2 LYN   149      13.485 -21.440 -16.030
ATOM   2448  HB3 LYN   149      12.466 -22.838 -15.886
ATOM   2449  CG  LYN   149      13.697 -22.876 -17.630
ATOM   2450  HG2 LYN   149      14.677 -23.333 -17.767
ATOM   2451  HG3 LYN   149      12.974 -23.638 -17.922
ATOM   2452  CD  LYN   149      13.531 -21.668 -18.545
ATOM   2453  HD2 LYN   149      12.514 -21.614 -18.933
ATOM   2454  HD3 LYN   149      13.671 -20.761 -17.957
ATOM   2455  CE  LYN   149      14.556 -21.676 -19.697
ATOM   2456  HE2 LYN   149      14.144 -21.190 -20.581
ATOM   2457  HE3 LYN   149      14.756 -22.707 -19.988
ATOM   2458  NZ  LYN   149      15.868 -21.039 -19.344
ATOM   2459  HZ1 LYN   149      16.439 -20.960 -20.174
ATOM   2460  HZ2 LYN   149      15.707 -20.097 -19.018
ATOM   2461  C   LYN   149      14.137 -23.024 -13.778
ATOM   2462  O   LYN   149      13.930 -24.009 -13.073
ATOM   2463  N   SER   150      14.114 -21.784 -13.302
ATOM   2464  H   SER   150      14.034 -21.008 -13.943
ATOM   2465  CA  SER   150      13.933 -21.518 -11.872
ATOM   2466  HA  SER   150      14.771 -21.990 -11.359
ATOM   2467  CB  SER   150      13.986 -20.016 -11.587
ATOM   2468  HB2 SER   150      14.853 -19.563 -12.068
ATOM   2469  HB3 SER   150      14.098 -19.848 -10.516
ATOM   2470  OG  SER   150      12.815 -19.366 -12.020
ATOM   2471  HG  SER   150      13.037 -18.481 -12.266
ATOM   2472  C   SER   150      12.655 -22.127 -11.279
ATOM   2473  O   SER   150      12.661 -22.657 -10.161
ATOM   2474  N   TYR   151      11.555 -22.070 -12.025
ATOM   2475  H   TYR   151      11.542 -21.495 -12.855
ATOM   2476  CA  TYR   151      10.288 -22.484 -11.455
ATOM   2477  HA  TYR   151      10.516 -22.943 -10.493
ATOM   2478  CB  TYR   151       9.402 -21.258 -11.196
ATOM   2479  HB2 TYR   151       8.622 -21.493 -10.472
ATOM   2480  HB3 TYR   151      10.009 -20.479 -10.734
ATOM   2481  CG  TYR   151       8.776 -20.669 -12.438
ATOM   2482  CD1 TYR   151       9.522 -19.901 -13.322
ATOM   2483  HD1 TYR   151      10.595 -20.019 -13.302
ATOM   2484  CE1 TYR   151       8.953 -19.368 -14.457
ATOM   2485  HE1 TYR   151       9.598 -19.169 -15.300
ATOM   2486  CZ  TYR   151       7.612 -19.598 -14.719
ATOM   2487  OH  TYR   151       7.026 -19.069 -15.845
ATOM   2488  HH  TYR   151       7.549 -19.188 -16.623
ATOM   2489  CE2 TYR   151       6.850 -20.357 -13.860
ATOM   2490  HE2 TYR   151       5.870 -20.692 -14.167
ATOM   2491  CD2 TYR   151       7.430 -20.890 -12.729
ATOM   2492  HD2 TYR   151       6.903 -21.663 -12.190
ATOM   2493  C   TYR   151       9.575 -23.555 -12.291
ATOM   2494  O   TYR   151       8.447 -23.936 -11.987
ATOM   2495  N   TYR   152      10.225 -24.040 -13.341
ATOM   2496  H   TYR   152      10.961 -23.493 -13.764
ATOM   2497  CA  TYR   152       9.674 -25.154 -14.106
ATOM   2498  HA  TYR   152       9.238 -25.855 -13.394
ATOM   2499  CB  TYR   152       8.527 -24.692 -15.017
ATOM   2500  HB2 TYR   152       7.808 -24.095 -14.456
ATOM   2501  HB3 TYR   152       7.979 -25.568 -15.365
ATOM   2502  CG  TYR   152       8.981 -23.919 -16.241
ATOM   2503  CD1 TYR   152       9.205 -22.546 -16.183
ATOM   2504  HD1 TYR   152       8.688 -21.992 -15.414
ATOM   2505  CE1 TYR   152       9.628 -21.837 -17.303
ATOM   2506  HE1 TYR   152       9.439 -20.774 -17.341
ATOM   2507  CZ  TYR   152       9.833 -22.502 -18.490
ATOM   2508  OH  TYR   152      10.245 -21.816 -19.604
ATOM   2509  HH  TYR   152      11.184 -21.727 -19.657
ATOM   2510  CE2 TYR   152       9.623 -23.858 -18.575
ATOM   2511  HE2 TYR   152       9.513 -24.307 -19.551
ATOM   2512  CD2 TYR   152       9.193 -24.563 -17.459
ATOM   2513  HD2 TYR   152       9.121 -25.639 -17.508
ATOM   2514  C   TYR   152      10.771 -25.863 -14.904
ATOM   2515  O   TYR   152      11.908 -25.397 -14.958
ATOM   2516  N   THR   153      10.425 -26.996 -15.501
ATOM   2517  H   THR   153       9.592 -27.466 -15.177
ATOM   2518  CA  THR   153      11.378 -27.805 -16.228
ATOM   2519  HA  THR   153      12.194 -27.183 -16.595
ATOM   2520  CB  THR   153      12.009 -28.864 -15.293
ATOM   2521  HB  THR   153      11.215 -29.497 -14.897
ATOM   2522  CG2 THR   153      12.965 -29.764 -16.063
ATOM   2523 HG21 THR   153      13.437 -29.217 -16.879
ATOM   2524 HG22 THR   153      13.755 -30.133 -15.410
ATOM   2525 HG23 THR   153      12.402 -30.605 -16.468
ATOM   2526  OG1 THR   153      12.709 -28.217 -14.214
ATOM   2527  HG1 THR   153      13.597 -28.539 -14.196
ATOM   2528  C   THR   153      10.687 -28.508 -17.394
ATOM   2529  O   THR   153       9.710 -29.217 -17.208
ATOM   2530  N   VAL   154      11.177 -28.309 -18.603
ATOM   2531  H   VAL   154      11.907 -27.626 -18.749
ATOM   2532  CA  VAL   154      10.659 -29.039 -19.755
ATOM   2533  HA  VAL   154       9.642 -29.373 -19.548
ATOM   2534  CB  VAL   154      10.697 -28.160 -21.001
ATOM   2535  HB  VAL   154      11.737 -28.026 -21.300
ATOM   2536  CG1 VAL   154       9.945 -28.817 -22.146
ATOM   2537 HG11 VAL   154       8.973 -29.179 -21.811
ATOM   2538 HG12 VAL   154       9.776 -28.106 -22.955
ATOM   2539 HG13 VAL   154      10.541 -29.647 -22.525
ATOM   2540  CG2 VAL   154      10.114 -26.817 -20.691
ATOM   2541 HG21 VAL   154       9.620 -26.826 -19.719
ATOM   2542 HG22 VAL   154      10.895 -26.057 -20.661
ATOM   2543 HG23 VAL   154       9.397 -26.555 -21.469
ATOM   2544  C   VAL   154      11.555 -30.248 -19.989
ATOM   2545  O   VAL   154      12.776 -30.126 -19.936
ATOM   2546  N   ARG   155      10.974 -31.417 -20.240
ATOM   2547  H   ARG   155      10.006 -31.556 -19.988
ATOM   2548  CA  ARG   155      11.792 -32.600 -20.514
ATOM   2549  HA  ARG   155      12.836 -32.293 -20.578
ATOM   2550  CB  ARG   155      11.631 -33.660 -19.431
ATOM   2551  HB2 ARG   155      12.256 -34.527 -19.645
ATOM   2552  HB3 ARG   155      10.606 -34.030 -19.461
ATOM   2553  CG  ARG   155      11.905 -33.139 -18.052
ATOM   2554  HG2 ARG   155      11.164 -32.392 -17.769
ATOM   2555  HG3 ARG   155      12.879 -32.650 -18.045
ATOM   2556  CD  ARG   155      11.958 -34.249 -17.032
ATOM   2557  HD2 ARG   155      12.700 -34.997 -17.314
ATOM   2558  HD3 ARG   155      10.997 -34.762 -17.003
ATOM   2559  NE  ARG   155      12.251 -33.750 -15.688
ATOM   2560  HE  ARG   155      13.184 -33.890 -15.326
ATOM   2561  CZ  ARG   155      11.351 -33.122 -14.942
ATOM   2562  NH1 ARG   155      10.126 -32.916 -15.443
ATOM   2563 HH11 ARG   155       9.943 -32.100 -16.010
ATOM   2564 HH12 ARG   155       9.346 -33.413 -15.038
ATOM   2565  NH2 ARG   155      11.662 -32.697 -13.719
ATOM   2566 HH21 ARG   155      11.687 -33.350 -12.949
ATOM   2567 HH22 ARG   155      12.230 -31.865 -13.643
ATOM   2568  C   ARG   155      11.385 -33.184 -21.832
ATOM   2569  O   ARG   155      10.236 -33.069 -22.218
ATOM   2570  N   GLN   156      12.324 -33.802 -22.537
ATOM   2571  H   GLN   156      13.198 -34.032 -22.086
ATOM   2572  CA  GLN   156      11.949 -34.573 -23.709
ATOM   2573  HA  GLN   156      10.908 -34.349 -23.941
ATOM   2574  CB  GLN   156      12.809 -34.281 -24.928
ATOM   2575  HB2 GLN   156      12.582 -34.978 -25.735
ATOM   2576  HB3 GLN   156      13.837 -34.520 -24.656
ATOM   2577  CG  GLN   156      12.805 -32.849 -25.437
ATOM   2578  HG2 GLN   156      12.847 -32.146 -24.605
ATOM   2579  HG3 GLN   156      11.885 -32.647 -25.985
ATOM   2580  CD  GLN   156      13.998 -32.613 -26.365
ATOM   2581  OE1 GLN   156      14.419 -33.524 -27.086
ATOM   2582  NE2 GLN   156      14.560 -31.402 -26.331
ATOM   2583 HE21 GLN   156      15.316 -31.217 -25.687
ATOM   2584 HE22 GLN   156      13.712 -30.954 -26.016
ATOM   2585  C   GLN   156      12.046 -36.039 -23.352
ATOM   2586  O   GLN   156      13.113 -36.526 -22.987
ATOM   2587  N   LEU   157      10.924 -36.741 -23.446
ATOM   2588  H   LEU   157      10.131 -36.349 -23.934
ATOM   2589  CA  LEU   157      10.905 -38.156 -23.141
ATOM   2590  HA  LEU   157      11.869 -38.428 -22.712
ATOM   2591  CB  LEU   157       9.790 -38.459 -22.136
ATOM   2592  HB2 LEU   157       8.812 -38.262 -22.574
ATOM   2593  HB3 LEU   157       9.886 -39.511 -21.868
ATOM   2594  CG  LEU   157       9.945 -37.723 -20.808
ATOM   2595  HG  LEU   157      10.265 -36.704 -21.024
ATOM   2596  CD1 LEU   157       8.614 -37.653 -20.097
ATOM   2597 HD11 LEU   157       7.808 -37.465 -20.806
ATOM   2598 HD12 LEU   157       8.610 -36.845 -19.365
ATOM   2599 HD13 LEU   157       8.399 -38.586 -19.576
ATOM   2600  CD2 LEU   157      11.018 -38.379 -19.918
ATOM   2601 HD21 LEU   157      12.010 -37.999 -20.165
ATOM   2602 HD22 LEU   157      10.832 -38.162 -18.866
ATOM   2603 HD23 LEU   157      11.026 -39.461 -20.046
ATOM   2604  C   LEU   157      10.706 -38.954 -24.415
ATOM   2605  O   LEU   157      10.143 -38.468 -25.386
ATOM   2606  N   GLH   158      11.207 -40.178 -24.414
ATOM   2607  H   GLH   158      11.959 -40.401 -23.777
ATOM   2608  CA  GLH   158      10.955 -41.088 -25.513
ATOM   2609  HA  GLH   158      10.337 -40.583 -26.255
ATOM   2610  CB  GLH   158      12.245 -41.592 -26.183
ATOM   2611  HB2 GLH   158      13.011 -41.821 -25.442
ATOM   2612  HB3 GLH   158      12.661 -40.775 -26.773
ATOM   2613  CG  GLH   158      12.006 -42.777 -27.119
ATOM   2614  HG2 GLH   158      11.050 -42.674 -27.633
ATOM   2615  HG3 GLH   158      11.921 -43.683 -26.519
ATOM   2616  CD  GLH   158      13.110 -43.013 -28.144
ATOM   2617  OE1 GLH   158      13.642 -42.040 -28.714
ATOM   2618  OE2 GLH   158      13.421 -44.188 -28.407
ATOM   2619  HE1 GLH   158      13.770 -42.179 -29.640
ATOM   2620  C   GLH   158      10.163 -42.231 -24.927
ATOM   2621  O   GLH   158      10.632 -42.932 -24.009
ATOM   2622  N   LEU   159       8.946 -42.375 -25.440
ATOM   2623  H   LEU   159       8.723 -41.872 -26.287
ATOM   2624  CA  LEU   159       8.055 -43.454 -25.062
ATOM   2625  HA  LEU   159       8.446 -43.957 -24.178
ATOM   2626  CB  LEU   159       6.633 -42.942 -24.814
ATOM   2627  HB2 LEU   159       6.642 -42.087 -24.138
ATOM   2628  HB3 LEU   159       6.275 -42.566 -25.773
ATOM   2629  CG  LEU   159       5.571 -43.961 -24.386
ATOM   2630  HG  LEU   159       5.551 -44.779 -25.106
ATOM   2631  CD1 LEU   159       5.881 -44.523 -22.998
ATOM   2632 HD11 LEU   159       5.664 -45.590 -22.956
ATOM   2633 HD12 LEU   159       6.935 -44.389 -22.756
ATOM   2634 HD13 LEU   159       5.289 -44.024 -22.231
ATOM   2635  CD2 LEU   159       4.223 -43.304 -24.351
ATOM   2636 HD21 LEU   159       3.621 -43.702 -23.534
ATOM   2637 HD22 LEU   159       3.683 -43.481 -25.281
ATOM   2638 HD23 LEU   159       4.316 -42.227 -24.211
ATOM   2639  C   LEU   159       8.034 -44.414 -26.223
ATOM   2640  O   LEU   159       7.813 -44.028 -27.382
ATOM   2641  N   GLH   160       8.284 -45.674 -25.893
ATOM   2642  H   GLH   160       8.830 -45.834 -25.059
ATOM   2643  CA  GLH   160       8.330 -46.711 -26.902
ATOM   2644  HA  GLH   160       8.034 -46.282 -27.859
ATOM   2645  CB  GLH   160       9.746 -47.306 -27.007
ATOM   2646  HB2 GLH   160      10.420 -46.607 -27.502
ATOM   2647  HB3 GLH   160      10.145 -47.425 -26.000
ATOM   2648  CG  GLH   160       9.777 -48.667 -27.702
ATOM   2649  HG2 GLH   160       9.262 -49.417 -27.102
ATOM   2650  HG3 GLH   160       9.233 -48.536 -28.637
ATOM   2651  CD  GLH   160      11.173 -49.158 -28.036
ATOM   2652  OE1 GLH   160      12.162 -48.587 -27.527
ATOM   2653  OE2 GLH   160      11.278 -50.128 -28.811
ATOM   2654  HE1 GLH   160      11.929 -48.007 -26.818
ATOM   2655  C   GLH   160       7.357 -47.802 -26.539
ATOM   2656  O   GLH   160       7.290 -48.226 -25.383
ATOM   2657  N   ASN   161       6.609 -48.250 -27.538
ATOM   2658  H   ASN   161       6.521 -47.688 -28.372
ATOM   2659  CA  ASN   161       5.762 -49.428 -27.426
ATOM   2660  HA  ASN   161       5.370 -49.484 -26.410
ATOM   2661  CB  ASN   161       4.609 -49.323 -28.429
ATOM   2662  HB2 ASN   161       4.115 -48.355 -28.347
ATOM   2663  HB3 ASN   161       5.007 -49.378 -29.442
ATOM   2664  CG  ASN   161       3.584 -50.430 -28.267
ATOM   2665  OD1 ASN   161       3.804 -51.403 -27.545
ATOM   2666  ND2 ASN   161       2.450 -50.283 -28.944
ATOM   2667 HD21 ASN   161       1.805 -51.057 -29.017
ATOM   2668 HD22 ASN   161       2.366 -49.512 -29.591
ATOM   2669  C   ASN   161       6.595 -50.675 -27.703
ATOM   2670  O   ASN   161       7.053 -50.897 -28.814
ATOM   2671  N   LEU   162       6.799 -51.489 -26.682
ATOM   2672  H   LEU   162       6.696 -51.112 -25.751
ATOM   2673  CA  LEU   162       7.686 -52.627 -26.826
ATOM   2674  HA  LEU   162       8.607 -52.266 -27.285
ATOM   2675  CB  LEU   162       8.044 -53.191 -25.448
ATOM   2676  HB2 LEU   162       7.156 -53.577 -24.947
ATOM   2677  HB3 LEU   162       8.668 -54.071 -25.607
ATOM   2678  CG  LEU   162       8.818 -52.242 -24.524
ATOM   2679  HG  LEU   162       8.183 -51.382 -24.308
ATOM   2680  CD1 LEU   162       9.147 -52.930 -23.218
ATOM   2681 HD11 LEU   162       8.657 -52.428 -22.384
ATOM   2682 HD12 LEU   162       8.806 -53.965 -23.230
ATOM   2683 HD13 LEU   162      10.221 -52.927 -23.034
ATOM   2684  CD2 LEU   162      10.114 -51.732 -25.171
ATOM   2685 HD21 LEU   162      10.985 -52.119 -24.642
ATOM   2686 HD22 LEU   162      10.181 -52.060 -26.208
ATOM   2687 HD23 LEU   162      10.159 -50.643 -25.153
ATOM   2688  C   LEU   162       7.058 -53.684 -27.729
ATOM   2689  O   LEU   162       7.755 -54.450 -28.400
ATOM   2690  N   THR   163       5.729 -53.705 -27.755
ATOM   2691  H   THR   163       5.217 -53.238 -27.020
ATOM   2692  CA  THR   163       5.000 -54.653 -28.592
ATOM   2693  HA  THR   163       5.258 -55.670 -28.298
ATOM   2694  CB  THR   163       3.484 -54.507 -28.393
ATOM   2695  HB  THR   163       3.205 -53.465 -28.547
ATOM   2696  CG2 THR   163       2.729 -55.375 -29.384
ATOM   2697 HG21 THR   163       3.283 -56.289 -29.598
ATOM   2698 HG22 THR   163       1.757 -55.662 -28.983
ATOM   2699 HG23 THR   163       2.567 -54.847 -30.323
ATOM   2700  OG1 THR   163       3.144 -54.897 -27.058
ATOM   2701  HG1 THR   163       2.841 -54.134 -26.591
ATOM   2702  C   THR   163       5.311 -54.457 -30.066
ATOM   2703  O   THR   163       5.612 -55.413 -30.772
ATOM   2704  N   THR   164       5.233 -53.205 -30.510
ATOM   2705  H   THR   164       5.143 -52.459 -29.835
ATOM   2706  CA  THR   164       5.434 -52.821 -31.908
ATOM   2707  HA  THR   164       5.282 -53.657 -32.590
ATOM   2708  CB  THR   164       4.373 -51.805 -32.342
ATOM   2709  HB  THR   164       4.474 -51.598 -33.407
ATOM   2710  CG2 THR   164       2.970 -52.320 -32.048
ATOM   2711 HG21 THR   164       2.660 -53.045 -32.801
ATOM   2712 HG22 THR   164       2.937 -52.813 -31.077
ATOM   2713 HG23 THR   164       2.277 -51.479 -32.063
ATOM   2714  OG1 THR   164       4.579 -50.586 -31.619
ATOM   2715  HG1 THR   164       5.380 -50.188 -31.924
ATOM   2716  C   THR   164       6.810 -52.173 -32.172
ATOM   2717  O   THR   164       7.196 -51.955 -33.322
ATOM   2718  N   GLN   165       7.540 -51.857 -31.107
ATOM   2719  H   GLN   165       7.354 -52.334 -30.236
ATOM   2720  CA  GLN   165       8.835 -51.198 -31.239
ATOM   2721  HA  GLN   165       9.197 -50.993 -30.232
ATOM   2722  CB  GLN   165       9.843 -52.115 -31.945
ATOM   2723  HB2 GLN   165      10.677 -51.536 -32.342
ATOM   2724  HB3 GLN   165       9.355 -52.540 -32.822
ATOM   2725  CG  GLN   165      10.352 -53.272 -31.080
ATOM   2726  HG2 GLN   165      11.102 -52.923 -30.370
ATOM   2727  HG3 GLN   165       9.527 -53.664 -30.485
ATOM   2728  CD  GLN   165      10.924 -54.421 -31.903
ATOM   2729  OE1 GLN   165      11.871 -54.245 -32.677
ATOM   2730  NE2 GLN   165      10.348 -55.609 -31.735
ATOM   2731 HE21 GLN   165      10.279 -56.007 -30.809
ATOM   2732 HE22 GLN   165      10.338 -56.244 -32.520
ATOM   2733  C   GLN   165       8.725 -49.859 -31.962
ATOM   2734  O   GLN   165       9.660 -49.440 -32.640
ATOM   2735  N   GLH   166       7.576 -49.201 -31.828
ATOM   2736  H   GLH   166       6.967 -49.486 -31.074
ATOM   2737  CA  GLH   166       7.417 -47.822 -32.285
ATOM   2738  HA  GLH   166       8.120 -47.648 -33.100
ATOM   2739  CB  GLH   166       5.991 -47.577 -32.777
ATOM   2740  HB2 GLH   166       5.266 -47.955 -32.056
ATOM   2741  HB3 GLH   166       5.837 -48.185 -33.668
ATOM   2742  CG  GLH   166       5.679 -46.117 -33.147
ATOM   2743  HG2 GLH   166       5.906 -45.452 -32.314
ATOM   2744  HG3 GLH   166       6.309 -45.900 -34.010
ATOM   2745  CD  GLH   166       4.217 -45.902 -33.593
ATOM   2746  OE1 GLH   166       3.543 -46.900 -33.943
ATOM   2747  OE2 GLH   166       3.745 -44.734 -33.595
ATOM   2748  HE1 GLH   166       2.635 -46.694 -34.106
ATOM   2749  C   GLH   166       7.760 -46.863 -31.141
ATOM   2750  O   GLH   166       7.624 -47.214 -29.969
ATOM   2751  N   THR   167       8.215 -45.658 -31.463
ATOM   2752  H   THR   167       8.096 -45.316 -32.406
ATOM   2753  CA  THR   167       8.549 -44.693 -30.416
ATOM   2754  HA  THR   167       8.135 -45.049 -29.473
ATOM   2755  CB  THR   167      10.080 -44.507 -30.279
ATOM   2756  HB  THR   167      10.258 -43.848 -29.429
ATOM   2757  CG2 THR   167      10.753 -45.832 -29.989
ATOM   2758 HG21 THR   167      10.192 -46.390 -29.239
ATOM   2759 HG22 THR   167      10.805 -46.443 -30.890
ATOM   2760 HG23 THR   167      11.767 -45.685 -29.617
ATOM   2761  OG1 THR   167      10.598 -43.962 -31.502
ATOM   2762  HG1 THR   167      10.929 -44.672 -32.031
ATOM   2763  C   THR   167       7.949 -43.329 -30.723
ATOM   2764  O   THR   167       7.798 -42.969 -31.886
ATOM   2765  N   ARN   168       7.618 -42.562 -29.692
ATOM   2766  H   ARN   168       7.903 -42.830 -28.761
ATOM   2767  CA  ARN   168       7.224 -41.176 -29.919
ATOM   2768  HA  ARN   168       7.470 -40.905 -30.946
ATOM   2769  CB  ARN   168       5.722 -40.949 -29.660
ATOM   2770  HB2 ARN   168       5.376 -40.047 -30.164
ATOM   2771  HB3 ARN   168       5.608 -40.722 -28.600
ATOM   2772  CG  ARN   168       4.809 -42.119 -29.971
ATOM   2773  HG2 ARN   168       5.191 -42.690 -30.818
ATOM   2774  HG3 ARN   168       4.730 -42.753 -29.088
ATOM   2775  CD  ARN   168       3.387 -41.644 -30.242
ATOM   2776  HD2 ARN   168       3.393 -40.693 -30.775
ATOM   2777  HD3 ARN   168       2.863 -41.479 -29.301
ATOM   2778  NE  ARN   168       2.653 -42.636 -31.020
ATOM   2779  HE  ARN   168       3.309 -43.251 -31.481
ATOM   2780  CZ  ARN   168       1.574 -43.278 -30.590
ATOM   2781  NH1 ARN   168       0.984 -44.172 -31.368
ATOM   2782 HH11 ARN   168       1.321 -44.139 -32.319
ATOM   2783  NH2 ARN   168       1.079 -43.015 -29.389
ATOM   2784 HH21 ARN   168       0.431 -43.723 -29.075
ATOM   2785 HH22 ARN   168       0.580 -42.137 -29.360
ATOM   2786  C   ARN   168       8.012 -40.288 -28.978
ATOM   2787  O   ARN   168       8.513 -40.753 -27.947
ATOM   2788  N   GLH   169       8.095 -39.009 -29.314
ATOM   2789  H   GLH   169       7.444 -38.666 -30.005
ATOM   2790  CA  GLH   169       8.599 -38.029 -28.378
ATOM   2791  HA  GLH   169       9.292 -38.515 -27.691
ATOM   2792  CB  GLH   169       9.293 -36.894 -29.115
ATOM   2793  HB2 GLH   169       9.937 -37.284 -29.903
ATOM   2794  HB3 GLH   169       8.535 -36.303 -29.628
ATOM   2795  CG  GLH   169      10.071 -35.978 -28.194
ATOM   2796  HG2 GLH   169      10.869 -36.524 -27.691
ATOM   2797  HG3 GLH   169       9.411 -35.608 -27.410
ATOM   2798  CD  GLH   169      10.654 -34.784 -28.922
ATOM   2799  OE1 GLH   169      11.667 -34.955 -29.638
ATOM   2800  OE2 GLH   169      10.093 -33.674 -28.773
ATOM   2801  HE1 GLH   169      12.405 -35.297 -29.158
ATOM   2802  C   GLH   169       7.430 -37.472 -27.596
ATOM   2803  O   GLH   169       6.411 -37.109 -28.181
ATOM   2804  N   ILE   170       7.576 -37.415 -26.275
ATOM   2805  H   ILE   170       8.386 -37.842 -25.848
ATOM   2806  CA  ILE   170       6.590 -36.794 -25.397
ATOM   2807  HA  ILE   170       5.755 -36.429 -25.995
ATOM   2808  CB  ILE   170       6.094 -37.784 -24.325
ATOM   2809  HB  ILE   170       6.949 -38.067 -23.710
ATOM   2810  CG2 ILE   170       5.045 -37.120 -23.403
ATOM   2811 HG21 ILE   170       4.181 -36.789 -23.979
ATOM   2812 HG22 ILE   170       4.692 -37.826 -22.652
ATOM   2813 HG23 ILE   170       5.503 -36.269 -22.898
ATOM   2814  CG1 ILE   170       5.525 -39.062 -24.958
ATOM   2815 HG12 ILE   170       6.313 -39.633 -25.449
ATOM   2816 HG13 ILE   170       5.167 -39.707 -24.156
ATOM   2817  CD1 ILE   170       4.374 -38.813 -25.909
ATOM   2818 HD11 ILE   170       3.824 -39.735 -26.098
ATOM   2819 HD12 ILE   170       3.677 -38.088 -25.490
ATOM   2820 HD13 ILE   170       4.855 -38.445 -26.816
ATOM   2821  C   ILE   170       7.242 -35.623 -24.674
ATOM   2822  O   ILE   170       8.307 -35.783 -24.058
ATOM   2823  N   LEU   171       6.654 -34.438 -24.757
ATOM   2824  H   LEU   171       5.678 -34.400 -25.013
ATOM   2825  CA  LEU   171       7.194 -33.315 -23.999
ATOM   2826  HA  LEU   171       8.265 -33.478 -23.875
ATOM   2827  CB  LEU   171       6.969 -31.999 -24.729
ATOM   2828  HB2 LEU   171       5.909 -31.747 -24.750
ATOM   2829  HB3 LEU   171       7.480 -31.228 -24.153
ATOM   2830  CG  LEU   171       7.574 -31.899 -26.121
ATOM   2831  HG  LEU   171       7.061 -32.595 -26.784
ATOM   2832  CD1 LEU   171       7.402 -30.492 -26.652
ATOM   2833 HD11 LEU   171       6.556 -30.000 -26.172
ATOM   2834 HD12 LEU   171       7.214 -30.507 -27.726
ATOM   2835 HD13 LEU   171       8.298 -29.919 -26.412
ATOM   2836  CD2 LEU   171       9.034 -32.278 -26.039
ATOM   2837 HD21 LEU   171       9.444 -32.024 -25.061
ATOM   2838 HD22 LEU   171       9.163 -33.350 -26.186
ATOM   2839 HD23 LEU   171       9.618 -31.757 -26.798
ATOM   2840  C   LEU   171       6.565 -33.271 -22.614
ATOM   2841  O   LEU   171       5.341 -33.475 -22.480
ATOM   2842  N   HIE   172       7.378 -33.004 -21.595
ATOM   2843  H   HIE   172       8.342 -32.761 -21.775
ATOM   2844  CA  HIE   172       6.909 -32.987 -20.219
ATOM   2845  HA  HIE   172       5.843 -33.212 -20.202
ATOM   2846  CB  HIE   172       7.679 -34.010 -19.398
ATOM   2847  HB2 HIE   172       7.795 -34.941 -19.953
ATOM   2848  HB3 HIE   172       8.689 -33.637 -19.231
ATOM   2849  CG  HIE   172       7.077 -34.302 -18.050
ATOM   2850  ND1 HIE   172       7.728 -34.016 -16.873
ATOM   2851  CE1 HIE   172       6.985 -34.420 -15.852
ATOM   2852  HE1 HIE   172       7.454 -34.843 -14.976
ATOM   2853  NE2 HIE   172       5.879 -34.956 -16.333
ATOM   2854  HE2 HIE   172       5.460 -35.749 -15.869
ATOM   2855  CD2 HIE   172       5.914 -34.903 -17.706
ATOM   2856  HD2 HIE   172       5.265 -35.535 -18.293
ATOM   2857  C   HIE   172       7.138 -31.620 -19.613
ATOM   2858  O   HIE   172       8.263 -31.150 -19.557
ATOM   2859  N   PHE   173       6.071 -30.991 -19.138
ATOM   2860  H   PHE   173       5.161 -31.423 -19.215
ATOM   2861  CA  PHE   173       6.144 -29.615 -18.664
ATOM   2862  HA  PHE   173       7.164 -29.253 -18.794
ATOM   2863  CB  PHE   173       5.163 -28.722 -19.444
ATOM   2864  HB2 PHE   173       4.133 -29.022 -19.250
ATOM   2865  HB3 PHE   173       5.311 -27.709 -19.070
ATOM   2866  CG  PHE   173       5.406 -28.694 -20.940
ATOM   2867  CD1 PHE   173       6.270 -27.771 -21.499
ATOM   2868  HD1 PHE   173       6.941 -27.227 -20.851
ATOM   2869  CE1 PHE   173       6.494 -27.742 -22.859
ATOM   2870  HE1 PHE   173       7.184 -27.023 -23.275
ATOM   2871  CZ  PHE   173       5.862 -28.640 -23.685
ATOM   2872  HZ  PHE   173       6.334 -28.884 -24.625
ATOM   2873  CE2 PHE   173       4.992 -29.573 -23.145
ATOM   2874  HE2 PHE   173       4.311 -30.098 -23.798
ATOM   2875  CD2 PHE   173       4.764 -29.590 -21.781
ATOM   2876  HD2 PHE   173       3.865 -30.071 -21.424
ATOM   2877  C   PHE   173       5.802 -29.602 -17.184
ATOM   2878  O   PHE   173       4.620 -29.676 -16.803
ATOM   2879  N   HIE   174       6.825 -29.502 -16.350
ATOM   2880  H   HIE   174       7.745 -29.704 -16.714
ATOM   2881  CA  HIE   174       6.668 -29.639 -14.914
ATOM   2882  HA  HIE   174       5.672 -30.036 -14.718
ATOM   2883  CB  HIE   174       7.719 -30.636 -14.422
ATOM   2884  HB2 HIE   174       7.714 -31.535 -15.039
ATOM   2885  HB3 HIE   174       8.667 -30.109 -14.531
ATOM   2886  CG  HIE   174       7.579 -31.017 -12.987
ATOM   2887  ND1 HIE   174       8.495 -31.824 -12.342
ATOM   2888  CE1 HIE   174       8.129 -31.999 -11.092
ATOM   2889  HE1 HIE   174       8.876 -32.028 -10.312
ATOM   2890  NE2 HIE   174       7.001 -31.337 -10.893
ATOM   2891  HE2 HIE   174       6.291 -31.725 -10.288
ATOM   2892  CD2 HIE   174       6.635 -30.723 -12.068
ATOM   2893  HD2 HIE   174       5.931 -29.904 -12.051
ATOM   2894  C   HIE   174       6.796 -28.288 -14.187
ATOM   2895  O   HIE   174       7.876 -27.710 -14.118
ATOM   2896  N   TYR   175       5.671 -27.785 -13.665
ATOM   2897  H   TYR   175       4.857 -28.381 -13.623
ATOM   2898  CA  TYR   175       5.640 -26.555 -12.862
ATOM   2899  HA  TYR   175       6.401 -25.866 -13.229
ATOM   2900  CB  TYR   175       4.270 -25.898 -12.941
ATOM   2901  HB2 TYR   175       3.547 -26.437 -12.329
ATOM   2902  HB3 TYR   175       3.987 -25.997 -13.989
ATOM   2903  CG  TYR   175       4.220 -24.416 -12.600
ATOM   2904  CD1 TYR   175       4.471 -23.962 -11.316
ATOM   2905  HD1 TYR   175       4.349 -24.663 -10.504
ATOM   2906  CE1 TYR   175       4.394 -22.613 -11.005
ATOM   2907  HE1 TYR   175       4.181 -22.355  -9.978
ATOM   2908  CZ  TYR   175       4.054 -21.697 -11.975
ATOM   2909  OH  TYR   175       3.981 -20.360 -11.661
ATOM   2910  HH  TYR   175       3.984 -19.800 -12.423
ATOM   2911  CE2 TYR   175       3.784 -22.116 -13.252
ATOM   2912  HE2 TYR   175       3.842 -21.396 -14.055
ATOM   2913  CD2 TYR   175       3.863 -23.476 -13.562
ATOM   2914  HD2 TYR   175       3.278 -23.821 -14.402
ATOM   2915  C   TYR   175       5.923 -26.939 -11.437
ATOM   2916  O   TYR   175       5.107 -27.629 -10.813
ATOM   2917  N   THR   176       7.071 -26.497 -10.921
ATOM   2918  H   THR   176       7.351 -25.564 -11.189
ATOM   2919  CA  THR   176       7.589 -26.972  -9.638
ATOM   2920  HA  THR   176       7.199 -27.975  -9.465
ATOM   2921  CB  THR   176       9.144 -27.086  -9.655
ATOM   2922  HB  THR   176       9.493 -27.179  -8.627
ATOM   2923  CG2 THR   176       9.576 -28.323 -10.401
ATOM   2924 HG21 THR   176       8.909 -29.157 -10.183
ATOM   2925 HG22 THR   176      10.583 -28.618 -10.107
ATOM   2926 HG23 THR   176       9.572 -28.154 -11.478
ATOM   2927  OG1 THR   176       9.710 -25.942 -10.320
ATOM   2928  HG1 THR   176       9.055 -25.574 -10.893
ATOM   2929  C   THR   176       7.201 -26.123  -8.432
ATOM   2930  O   THR   176       7.318 -26.581  -7.295
ATOM   2931  N   THR   177       6.744 -24.894  -8.670
ATOM   2932  H   THR   177       6.798 -24.526  -9.609
ATOM   2933  CA  THR   177       6.483 -23.943  -7.581
ATOM   2934  HA  THR   177       6.922 -24.314  -6.655
ATOM   2935  CB  THR   177       7.222 -22.645  -7.836
ATOM   2936  HB  THR   177       7.015 -21.967  -7.008
ATOM   2937  CG2 THR   177       8.720 -22.888  -7.900
ATOM   2938 HG21 THR   177       9.237 -22.008  -8.283
ATOM   2939 HG22 THR   177       8.946 -23.722  -8.564
ATOM   2940 HG23 THR   177       9.014 -23.093  -6.871
ATOM   2941  OG1 THR   177       6.785 -22.119  -9.091
ATOM   2942  HG1 THR   177       6.582 -21.203  -8.978
ATOM   2943  C   THR   177       5.006 -23.570  -7.370
ATOM   2944  O   THR   177       4.715 -22.466  -6.900
ATOM   2945  N   TRP   178       4.086 -24.475  -7.715
ATOM   2946  H   TRP   178       4.383 -25.391  -8.021
ATOM   2947  CA  TRP   178       2.652 -24.241  -7.540
ATOM   2948  HA  TRP   178       2.459 -23.189  -7.332
ATOM   2949  CB  TRP   178       1.911 -24.575  -8.838
ATOM   2950  HB2 TRP   178       2.478 -24.236  -9.705
ATOM   2951  HB3 TRP   178       1.882 -25.664  -8.873
ATOM   2952  CG  TRP   178       0.491 -24.041  -8.920
ATOM   2953  CD1 TRP   178      -0.306 -23.659  -7.871
ATOM   2954  HD1 TRP   178       0.140 -23.216  -6.993
ATOM   2955  NE1 TRP   178      -1.531 -23.247  -8.338
ATOM   2956  HE1 TRP   178      -2.353 -23.375  -7.765
ATOM   2957  CE2 TRP   178      -1.558 -23.369  -9.703
ATOM   2958  CZ2 TRP   178      -2.580 -23.068 -10.613
ATOM   2959  HZ2 TRP   178      -3.599 -22.984 -10.265
ATOM   2960  CH2 TRP   178      -2.332 -23.274 -11.943
ATOM   2961  HH2 TRP   178      -3.187 -23.438 -12.582
ATOM   2962  CZ3 TRP   178      -1.094 -23.773 -12.388
ATOM   2963  HZ3 TRP   178      -1.048 -24.226 -13.367
ATOM   2964  CE3 TRP   178      -0.066 -24.073 -11.470
ATOM   2965  HE3 TRP   178       0.935 -24.270 -11.824
ATOM   2966  CD2 TRP   178      -0.298 -23.857 -10.107
ATOM   2967  C   TRP   178       2.107 -25.108  -6.402
ATOM   2968  O   TRP   178       1.815 -26.281  -6.607
ATOM   2969  N   PRO   179       1.952 -24.536  -5.195
ATOM   2970  CD  PRO   179       2.184 -23.128  -4.842
ATOM   2971  HD2 PRO   179       3.072 -22.764  -5.358
ATOM   2972  HD3 PRO   179       1.325 -22.507  -5.096
ATOM   2973  CG  PRO   179       2.422 -23.200  -3.366
ATOM   2974  HG2 PRO   179       3.480 -23.356  -3.154
ATOM   2975  HG3 PRO   179       2.122 -22.270  -2.884
ATOM   2976  CB  PRO   179       1.620 -24.326  -2.861
ATOM   2977  HB2 PRO   179       2.093 -24.775  -1.988
ATOM   2978  HB3 PRO   179       0.627 -23.925  -2.657
ATOM   2979  CA  PRO   179       1.549 -25.333  -4.021
ATOM   2980  HA  PRO   179       2.310 -26.064  -3.746
ATOM   2981  C   PRO   179       0.138 -25.903  -4.112
ATOM   2982  O   PRO   179      -0.749 -25.254  -4.674
ATOM   2983  N   ASH   180      -0.070 -27.090  -3.550
ATOM   2984  H   ASH   180       0.713 -27.725  -3.491
ATOM   2985  CA  ASH   180      -1.395 -27.679  -3.522
ATOM   2986  HA  ASH   180      -1.730 -27.806  -4.552
ATOM   2987  CB  ASH   180      -1.382 -29.042  -2.822
ATOM   2988  HB2 ASH   180      -0.471 -29.589  -3.064
ATOM   2989  HB3 ASH   180      -1.414 -28.831  -1.753
ATOM   2990  CG  ASH   180      -2.586 -29.885  -3.182
ATOM   2991  OD1 ASH   180      -3.441 -29.358  -3.918
ATOM   2992  OD2 ASH   180      -2.690 -31.064  -2.754
ATOM   2993  HD1 ASH   180      -3.113 -28.604  -4.384
ATOM   2994  C   ASH   180      -2.352 -26.709  -2.827
ATOM   2995  O   ASH   180      -2.062 -26.217  -1.745
ATOM   2996  N   PHE   181      -3.476 -26.422  -3.478
ATOM   2997  H   PHE   181      -3.628 -26.818  -4.395
ATOM   2998  CA  PHE   181      -4.505 -25.517  -2.944
ATOM   2999  HA  PHE   181      -5.380 -25.551  -3.593
ATOM   3000  CB  PHE   181      -4.992 -25.975  -1.561
ATOM   3001  HB2 PHE   181      -5.401 -25.135  -1.000
ATOM   3002  HB3 PHE   181      -4.094 -26.354  -1.072
ATOM   3003  CG  PHE   181      -6.013 -27.096  -1.608
ATOM   3004  CD1 PHE   181      -5.615 -28.413  -1.670
ATOM   3005  HD1 PHE   181      -4.638 -28.662  -1.282
ATOM   3006  CE1 PHE   181      -6.540 -29.441  -1.717
ATOM   3007  HE1 PHE   181      -6.221 -30.412  -2.065
ATOM   3008  CZ  PHE   181      -7.866 -29.162  -1.693
ATOM   3009  HZ  PHE   181      -8.579 -29.965  -1.577
ATOM   3010  CE2 PHE   181      -8.292 -27.851  -1.598
ATOM   3011  HE2 PHE   181      -9.339 -27.635  -1.446
ATOM   3012  CD2 PHE   181      -7.362 -26.825  -1.564
ATOM   3013  HD2 PHE   181      -7.699 -25.802  -1.646
ATOM   3014  C   PHE   181      -4.004 -24.083  -2.896
ATOM   3015  O   PHE   181      -4.548 -23.242  -2.192
ATOM   3016  N   GLY   182      -2.951 -23.827  -3.666
ATOM   3017  H   GLY   182      -2.415 -24.606  -4.020
ATOM   3018  CA  GLY   182      -2.336 -22.520  -3.741
ATOM   3019  HA2 GLY   182      -2.839 -21.840  -3.053
ATOM   3020  HA3 GLY   182      -1.290 -22.588  -3.442
ATOM   3021  C   GLY   182      -2.429 -21.976  -5.146
ATOM   3022  O   GLY   182      -3.007 -22.608  -6.029
ATOM   3023  N   VAL   183      -1.885 -20.786  -5.357
ATOM   3024  H   VAL   183      -1.326 -20.366  -4.628
ATOM   3025  CA  VAL   183      -1.807 -20.203  -6.698
ATOM   3026  HA  VAL   183      -2.291 -20.890  -7.392
ATOM   3027  CB  VAL   183      -2.523 -18.843  -6.748
ATOM   3028  HB  VAL   183      -2.369 -18.405  -7.734
ATOM   3029  CG1 VAL   183      -4.026 -19.041  -6.532
ATOM   3030 HG11 VAL   183      -4.236 -20.056  -6.194
ATOM   3031 HG12 VAL   183      -4.572 -18.880  -7.461
ATOM   3032 HG13 VAL   183      -4.410 -18.346  -5.785
ATOM   3033  CG2 VAL   183      -1.962 -17.905  -5.714
ATOM   3034 HG21 VAL   183      -0.923 -17.662  -5.938
ATOM   3035 HG22 VAL   183      -2.525 -16.972  -5.694
ATOM   3036 HG23 VAL   183      -2.035 -18.455  -4.776
ATOM   3037  C   VAL   183      -0.338 -20.046  -7.130
ATOM   3038  O   VAL   183       0.567 -20.105  -6.287
ATOM   3039  N   PRO   184      -0.092 -19.861  -8.439
ATOM   3040  CD  PRO   184      -1.014 -20.033  -9.569
ATOM   3041  HD2 PRO   184      -1.619 -20.926  -9.411
ATOM   3042  HD3 PRO   184      -1.661 -19.164  -9.686
ATOM   3043  CG  PRO   184      -0.084 -20.221 -10.743
ATOM   3044  HG2 PRO   184       0.170 -21.274 -10.867
ATOM   3045  HG3 PRO   184      -0.542 -19.868 -11.667
ATOM   3046  CB  PRO   184       1.144 -19.414 -10.404
ATOM   3047  HB2 PRO   184       2.028 -19.841 -10.878
ATOM   3048  HB3 PRO   184       0.893 -18.389 -10.676
ATOM   3049  CA  PRO   184       1.263 -19.483  -8.873
ATOM   3050  HA  PRO   184       1.975 -20.251  -8.571
ATOM   3051  C   PRO   184       1.701 -18.117  -8.312
ATOM   3052  O   PRO   184       0.850 -17.345  -7.851
ATOM   3053  N   GLU   185       3.005 -17.822  -8.369
ATOM   3054  H   GLU   185       3.646 -18.580  -8.553
ATOM   3055  CA  GLU   185       3.575 -16.613  -7.754
ATOM   3056  HA  GLU   185       3.317 -16.625  -6.695
ATOM   3057  CB  GLU   185       5.104 -16.572  -7.898
ATOM   3058  HB2 GLU   185       5.520 -15.730  -7.344
ATOM   3059  HB3 GLU   185       5.328 -16.347  -8.941
ATOM   3060  CG  GLU   185       5.832 -17.859  -7.543
ATOM   3061  HG2 GLU   185       6.793 -17.643  -7.077
ATOM   3062  HG3 GLU   185       5.252 -18.405  -6.799
ATOM   3063  CD  GLU   185       6.044 -18.792  -8.753
ATOM   3064  OE1 GLU   185       5.024 -19.296  -9.315
ATOM   3065  OE2 GLU   185       7.235 -19.021  -9.122
ATOM   3066  C   GLU   185       3.006 -15.348  -8.353
ATOM   3067  O   GLU   185       2.732 -14.379  -7.649
ATOM   3068  N   SER   186       2.859 -15.366  -9.669
ATOM   3069  H   SER   186       3.501 -15.952 -10.183
ATOM   3070  CA  SER   186       2.314 -14.241 -10.410
ATOM   3071  HA  SER   186       1.618 -13.705  -9.765
ATOM   3072  CB  SER   186       3.438 -13.303 -10.857
ATOM   3073  HB2 SER   186       3.031 -12.353 -11.202
ATOM   3074  HB3 SER   186       4.089 -13.079 -10.012
ATOM   3075  OG  SER   186       4.222 -13.884 -11.888
ATOM   3076  HG  SER   186       4.015 -13.451 -12.702
ATOM   3077  C   SER   186       1.561 -14.732 -11.639
ATOM   3078  O   SER   186       1.788 -15.849 -12.109
ATOM   3079  N   PRO   187       0.655 -13.903 -12.161
ATOM   3080  CD  PRO   187      -0.058 -12.828 -11.454
ATOM   3081  HD2 PRO   187      -0.512 -13.228 -10.547
ATOM   3082  HD3 PRO   187       0.627 -11.999 -11.275
ATOM   3083  CG  PRO   187      -1.116 -12.410 -12.437
ATOM   3084  HG2 PRO   187      -2.081 -12.842 -12.171
ATOM   3085  HG3 PRO   187      -1.082 -11.322 -12.489
ATOM   3086  CB  PRO   187      -0.685 -12.878 -13.780
ATOM   3087  HB2 PRO   187      -1.549 -13.096 -14.407
ATOM   3088  HB3 PRO   187      -0.071 -12.131 -14.283
ATOM   3089  CA  PRO   187       0.108 -14.150 -13.495
ATOM   3090  HA  PRO   187      -0.529 -15.034 -13.495
ATOM   3091  C   PRO   187       1.237 -14.294 -14.507
ATOM   3092  O   PRO   187       1.162 -15.125 -15.414
ATOM   3093  N   ALA   188       2.281 -13.487 -14.343
ATOM   3094  H   ALA   188       2.109 -12.609 -13.874
ATOM   3095  CA  ALA   188       3.428 -13.518 -15.233
ATOM   3096  HA  ALA   188       3.108 -13.222 -16.232
ATOM   3097  CB  ALA   188       4.441 -12.483 -14.812
ATOM   3098  HB1 ALA   188       4.506 -12.427 -13.725
ATOM   3099  HB2 ALA   188       4.160 -11.497 -15.181
ATOM   3100  HB3 ALA   188       5.411 -12.750 -15.230
ATOM   3101  C   ALA   188       4.066 -14.897 -15.283
ATOM   3102  O   ALA   188       4.255 -15.455 -16.354
ATOM   3103  N   SER   189       4.411 -15.456 -14.132
ATOM   3104  H   SER   189       4.542 -14.877 -13.315
ATOM   3105  CA  SER   189       5.007 -16.785 -14.139
ATOM   3106  HA  SER   189       5.922 -16.738 -14.729
ATOM   3107  CB  SER   189       5.455 -17.219 -12.737
ATOM   3108  HB2 SER   189       6.469 -16.876 -12.534
ATOM   3109  HB3 SER   189       5.476 -18.307 -12.679
ATOM   3110  OG  SER   189       4.585 -16.736 -11.735
ATOM   3111  HG  SER   189       3.757 -17.185 -11.814
ATOM   3112  C   SER   189       4.082 -17.821 -14.780
ATOM   3113  O   SER   189       4.524 -18.631 -15.603
ATOM   3114  N   PHE   190       2.801 -17.791 -14.425
ATOM   3115  H   PHE   190       2.547 -17.333 -13.562
ATOM   3116  CA  PHE   190       1.873 -18.769 -14.965
ATOM   3117  HA  PHE   190       2.252 -19.762 -14.722
ATOM   3118  CB  PHE   190       0.485 -18.593 -14.353
ATOM   3119  HB2 PHE   190       0.196 -17.542 -14.347
ATOM   3120  HB3 PHE   190       0.575 -18.933 -13.321
ATOM   3121  CG  PHE   190      -0.577 -19.401 -15.037
ATOM   3122  CD1 PHE   190      -0.832 -20.711 -14.645
ATOM   3123  HD1 PHE   190      -0.481 -21.031 -13.675
ATOM   3124  CE1 PHE   190      -1.809 -21.480 -15.272
ATOM   3125  HE1 PHE   190      -1.860 -22.541 -15.079
ATOM   3126  CZ  PHE   190      -2.549 -20.936 -16.304
ATOM   3127  HZ  PHE   190      -3.459 -21.422 -16.623
ATOM   3128  CE2 PHE   190      -2.284 -19.617 -16.713
ATOM   3129  HE2 PHE   190      -2.908 -19.155 -17.464
ATOM   3130  CD2 PHE   190      -1.303 -18.867 -16.079
ATOM   3131  HD2 PHE   190      -1.362 -17.790 -16.136
ATOM   3132  C   PHE   190       1.760 -18.668 -16.476
ATOM   3133  O   PHE   190       1.864 -19.667 -17.194
ATOM   3134  N   LEU   191       1.528 -17.449 -16.952
ATOM   3135  H   LEU   191       1.280 -16.714 -16.305
ATOM   3136  CA  LEU   191       1.286 -17.205 -18.372
ATOM   3137  HA  LEU   191       0.442 -17.818 -18.688
ATOM   3138  CB  LEU   191       0.865 -15.750 -18.610
ATOM   3139  HB2 LEU   191       1.049 -15.461 -19.645
ATOM   3140  HB3 LEU   191       1.540 -15.120 -18.031
ATOM   3141  CG  LEU   191      -0.568 -15.385 -18.193
ATOM   3142  HG  LEU   191      -0.718 -15.744 -17.175
ATOM   3143  CD1 LEU   191      -0.780 -13.878 -18.189
ATOM   3144 HD11 LEU   191       0.104 -13.365 -17.809
ATOM   3145 HD12 LEU   191      -0.971 -13.513 -19.198
ATOM   3146 HD13 LEU   191      -1.629 -13.603 -17.563
ATOM   3147  CD2 LEU   191      -1.606 -16.062 -19.082
ATOM   3148 HD21 LEU   191      -1.777 -15.480 -19.987
ATOM   3149 HD22 LEU   191      -2.559 -16.152 -18.560
ATOM   3150 HD23 LEU   191      -1.282 -17.061 -19.375
ATOM   3151  C   LEU   191       2.517 -17.555 -19.192
ATOM   3152  O   LEU   191       2.418 -18.183 -20.242
ATOM   3153  N   ASN   192       3.684 -17.155 -18.705
ATOM   3154  H   ASN   192       3.711 -16.397 -18.038
ATOM   3155  CA  ASN   192       4.919 -17.530 -19.366
ATOM   3156  HA  ASN   192       4.901 -17.097 -20.366
ATOM   3157  CB  ASN   192       6.141 -16.988 -18.613
ATOM   3158  HB2 ASN   192       6.141 -17.336 -17.580
ATOM   3159  HB3 ASN   192       6.092 -15.900 -18.573
ATOM   3160  CG  ASN   192       7.445 -17.382 -19.278
ATOM   3161  OD1 ASN   192       7.683 -17.053 -20.438
ATOM   3162  ND2 ASN   192       8.280 -18.112 -18.557
ATOM   3163 HD21 ASN   192       8.255 -19.119 -18.627
ATOM   3164 HD22 ASN   192       9.158 -17.687 -18.294
ATOM   3165  C   ASN   192       5.031 -19.045 -19.522
ATOM   3166  O   ASN   192       5.449 -19.538 -20.573
ATOM   3167  N   PHE   193       4.679 -19.777 -18.471
ATOM   3168  H   PHE   193       4.219 -19.329 -17.691
ATOM   3169  CA  PHE   193       4.672 -21.236 -18.519
ATOM   3170  HA  PHE   193       5.648 -21.557 -18.882
ATOM   3171  CB  PHE   193       4.454 -21.807 -17.111
ATOM   3172  HB2 PHE   193       5.285 -21.545 -16.456
ATOM   3173  HB3 PHE   193       3.548 -21.338 -16.726
ATOM   3174  CG  PHE   193       4.229 -23.302 -17.065
ATOM   3175  CD1 PHE   193       5.297 -24.182 -16.929
ATOM   3176  HD1 PHE   193       6.267 -23.786 -16.667
ATOM   3177  CE1 PHE   193       5.095 -25.565 -16.859
ATOM   3178  HE1 PHE   193       5.839 -26.160 -16.350
ATOM   3179  CZ  PHE   193       3.795 -26.077 -16.927
ATOM   3180  HZ  PHE   193       3.614 -27.112 -16.678
ATOM   3181  CE2 PHE   193       2.725 -25.203 -17.053
ATOM   3182  HE2 PHE   193       1.836 -25.576 -17.539
ATOM   3183  CD2 PHE   193       2.947 -23.822 -17.104
ATOM   3184  HD2 PHE   193       2.122 -23.166 -16.868
ATOM   3185  C   PHE   193       3.618 -21.767 -19.497
ATOM   3186  O   PHE   193       3.892 -22.695 -20.255
ATOM   3187  N   LEU   194       2.416 -21.188 -19.484
ATOM   3188  H   LEU   194       2.126 -20.743 -18.625
ATOM   3189  CA  LEU   194       1.333 -21.661 -20.374
ATOM   3190  HA  LEU   194       1.167 -22.721 -20.184
ATOM   3191  CB  LEU   194       0.044 -20.885 -20.131
ATOM   3192  HB2 LEU   194       0.252 -19.826 -19.979
ATOM   3193  HB3 LEU   194      -0.347 -21.214 -19.168
ATOM   3194  CG  LEU   194      -1.078 -21.076 -21.156
ATOM   3195  HG  LEU   194      -0.705 -20.743 -22.125
ATOM   3196  CD1 LEU   194      -1.509 -22.540 -21.298
ATOM   3197 HD11 LEU   194      -1.834 -22.941 -20.338
ATOM   3198 HD12 LEU   194      -2.342 -22.629 -21.995
ATOM   3199 HD13 LEU   194      -0.689 -23.157 -21.664
ATOM   3200  CD2 LEU   194      -2.277 -20.210 -20.792
ATOM   3201 HD21 LEU   194      -2.787 -20.607 -19.914
ATOM   3202 HD22 LEU   194      -2.997 -20.185 -21.610
ATOM   3203 HD23 LEU   194      -1.861 -19.223 -20.590
ATOM   3204  C   LEU   194       1.749 -21.490 -21.825
ATOM   3205  O   LEU   194       1.517 -22.357 -22.677
ATOM   3206  N   PHE   195       2.381 -20.356 -22.103
ATOM   3207  H   PHE   195       2.773 -19.804 -21.354
ATOM   3208  CA  PHE   195       2.775 -20.048 -23.465
ATOM   3209  HA  PHE   195       1.930 -20.338 -24.089
ATOM   3210  CB  PHE   195       2.976 -18.548 -23.653
ATOM   3211  HB2 PHE   195       3.680 -18.350 -24.461
ATOM   3212  HB3 PHE   195       3.356 -18.192 -22.696
ATOM   3213  CG  PHE   195       1.696 -17.817 -23.913
ATOM   3214  CD1 PHE   195       0.916 -17.363 -22.871
ATOM   3215  HD1 PHE   195       1.272 -17.460 -21.856
ATOM   3216  CE1 PHE   195      -0.277 -16.714 -23.116
ATOM   3217  HE1 PHE   195      -1.002 -16.638 -22.319
ATOM   3218  CZ  PHE   195      -0.695 -16.517 -24.410
ATOM   3219  HZ  PHE   195      -1.575 -15.922 -24.605
ATOM   3220  CE2 PHE   195       0.065 -16.972 -25.456
ATOM   3221  HE2 PHE   195      -0.247 -16.787 -26.473
ATOM   3222  CD2 PHE   195       1.247 -17.625 -25.206
ATOM   3223  HD2 PHE   195       1.563 -18.348 -25.944
ATOM   3224  C   PHE   195       3.948 -20.889 -23.949
ATOM   3225  O   PHE   195       4.057 -21.153 -25.146
ATOM   3226  N   LYN   196       4.801 -21.340 -23.034
ATOM   3227  H   LYN   196       4.978 -20.778 -22.214
ATOM   3228  CA  LYN   196       5.815 -22.331 -23.408
ATOM   3229  HA  LYN   196       6.384 -21.926 -24.245
ATOM   3230  CB  LYN   196       6.777 -22.649 -22.252
ATOM   3231  HB2 LYN   196       6.240 -22.685 -21.304
ATOM   3232  HB3 LYN   196       7.207 -23.622 -22.489
ATOM   3233  CG  LYN   196       7.998 -21.723 -22.148
ATOM   3234  HG2 LYN   196       8.252 -21.535 -21.105
ATOM   3235  HG3 LYN   196       7.722 -20.749 -22.552
ATOM   3236  CD  LYN   196       9.224 -22.235 -22.924
ATOM   3237  HD2 LYN   196       9.005 -22.301 -23.990
ATOM   3238  HD3 LYN   196       9.454 -23.250 -22.600
ATOM   3239  CE  LYN   196      10.447 -21.336 -22.675
ATOM   3240  HE2 LYN   196      10.242 -20.312 -22.988
ATOM   3241  HE3 LYN   196      10.625 -21.282 -21.601
ATOM   3242  NZ  LYN   196      11.721 -21.807 -23.313
ATOM   3243  HZ1 LYN   196      12.475 -21.185 -23.060
ATOM   3244  HZ2 LYN   196      11.966 -22.715 -22.945
ATOM   3245  C   LYN   196       5.121 -23.604 -23.884
ATOM   3246  O   LYN   196       5.537 -24.219 -24.871
ATOM   3247  N   VAL   197       4.049 -23.987 -23.190
ATOM   3248  H   VAL   197       3.639 -23.354 -22.518
ATOM   3249  CA  VAL   197       3.318 -25.205 -23.521
ATOM   3250  HA  VAL   197       4.040 -26.020 -23.569
ATOM   3251  CB  VAL   197       2.263 -25.537 -22.443
ATOM   3252  HB  VAL   197       1.635 -24.659 -22.292
ATOM   3253  CG1 VAL   197       1.388 -26.678 -22.897
ATOM   3254 HG11 VAL   197       1.220 -26.630 -23.973
ATOM   3255 HG12 VAL   197       1.859 -27.636 -22.677
ATOM   3256 HG13 VAL   197       0.454 -26.552 -22.350
ATOM   3257  CG2 VAL   197       2.952 -25.883 -21.102
ATOM   3258 HG21 VAL   197       3.911 -26.372 -21.276
ATOM   3259 HG22 VAL   197       2.333 -26.564 -20.517
ATOM   3260 HG23 VAL   197       3.129 -24.986 -20.508
ATOM   3261  C   VAL   197       2.669 -25.083 -24.898
ATOM   3262  O   VAL   197       2.808 -25.962 -25.752
ATOM   3263  N   ARN   198       1.969 -23.978 -25.118
ATOM   3264  H   ARN   198       1.690 -23.400 -24.338
ATOM   3265  CA  ARN   198       1.351 -23.731 -26.417
ATOM   3266  HA  ARN   198       0.622 -24.519 -26.605
ATOM   3267  CB  ARN   198       0.653 -22.369 -26.439
ATOM   3268  HB2 ARN   198       1.374 -21.565 -26.290
ATOM   3269  HB3 ARN   198       0.278 -22.211 -27.450
ATOM   3270  CG  ARN   198      -0.514 -22.218 -25.496
ATOM   3271  HG2 ARN   198      -0.168 -22.122 -24.467
ATOM   3272  HG3 ARN   198      -1.145 -23.087 -25.681
ATOM   3273  CD  ARN   198      -1.332 -21.006 -25.900
ATOM   3274  HD2 ARN   198      -0.748 -20.093 -25.785
ATOM   3275  HD3 ARN   198      -1.587 -21.141 -26.951
ATOM   3276  NE  ARN   198      -2.584 -20.877 -25.167
ATOM   3277  HE  ARN   198      -2.893 -21.795 -24.880
ATOM   3278  CZ  ARN   198      -3.597 -20.097 -25.539
ATOM   3279  NH1 ARN   198      -3.522 -19.383 -26.650
ATOM   3280 HH11 ARN   198      -4.317 -18.771 -26.771
ATOM   3281  NH2 ARN   198      -4.702 -20.038 -24.805
ATOM   3282 HH21 ARN   198      -4.580 -19.489 -23.966
ATOM   3283 HH22 ARN   198      -5.017 -20.950 -24.506
ATOM   3284  C   ARN   198       2.405 -23.780 -27.514
ATOM   3285  O   ARN   198       2.240 -24.468 -28.511
ATOM   3286  N   GLH   199       3.493 -23.048 -27.319
ATOM   3287  H   GLH   199       3.755 -22.836 -26.367
ATOM   3288  CA  GLH   199       4.543 -22.941 -28.333
ATOM   3289  HA  GLH   199       4.053 -22.568 -29.232
ATOM   3290  CB  GLH   199       5.588 -21.914 -27.919
ATOM   3291  HB2 GLH   199       5.724 -21.919 -26.838
ATOM   3292  HB3 GLH   199       6.494 -22.209 -28.449
ATOM   3293  CG  GLH   199       5.291 -20.510 -28.415
ATOM   3294  HG2 GLH   199       4.219 -20.316 -28.398
ATOM   3295  HG3 GLH   199       5.614 -20.433 -29.453
ATOM   3296  CD  GLH   199       6.015 -19.436 -27.612
ATOM   3297  OE1 GLH   199       7.170 -19.670 -27.183
ATOM   3298  OE2 GLH   199       5.417 -18.357 -27.404
ATOM   3299  HE1 GLH   199       7.348 -19.251 -26.355
ATOM   3300  C   GLH   199       5.233 -24.246 -28.739
ATOM   3301  O   GLH   199       5.825 -24.313 -29.804
ATOM   3302  N   SER   200       5.143 -25.273 -27.902
ATOM   3303  H   SER   200       4.410 -25.254 -27.208
ATOM   3304  CA  SER   200       5.747 -26.572 -28.188
ATOM   3305  HA  SER   200       6.749 -26.430 -28.593
ATOM   3306  CB  SER   200       5.829 -27.386 -26.904
ATOM   3307  HB2 SER   200       6.333 -26.821 -26.120
ATOM   3308  HB3 SER   200       6.407 -28.295 -27.071
ATOM   3309  OG  SER   200       4.514 -27.747 -26.465
ATOM   3310  HG  SER   200       4.263 -28.549 -26.898
ATOM   3311  C   SER   200       4.907 -27.364 -29.182
ATOM   3312  O   SER   200       5.335 -28.397 -29.684
ATOM   3313  N   GLY   201       3.684 -26.912 -29.429
ATOM   3314  H   GLY   201       3.278 -26.229 -28.805
ATOM   3315  CA  GLY   201       2.787 -27.640 -30.309
ATOM   3316  HA2 GLY   201       3.359 -28.090 -31.121
ATOM   3317  HA3 GLY   201       2.107 -26.924 -30.770
ATOM   3318  C   GLY   201       1.954 -28.708 -29.620
ATOM   3319  O   GLY   201       0.998 -29.225 -30.194
ATOM   3320  N   SER   202       2.292 -29.030 -28.379
ATOM   3321  H   SER   202       2.701 -28.306 -27.806
ATOM   3322  CA  SER   202       1.601 -30.096 -27.663
ATOM   3323  HA  SER   202       1.777 -31.019 -28.215
ATOM   3324  CB  SER   202       2.189 -30.256 -26.247
ATOM   3325  HB2 SER   202       1.788 -31.146 -25.763
ATOM   3326  HB3 SER   202       1.908 -29.403 -25.629
ATOM   3327  OG  SER   202       3.618 -30.340 -26.292
ATOM   3328  HG  SER   202       3.976 -29.522 -25.983
ATOM   3329  C   SER   202       0.076 -29.884 -27.611
ATOM   3330  O   SER   202      -0.696 -30.820 -27.353
ATOM   3331  N   LEU   203      -0.357 -28.655 -27.859
ATOM   3332  H   LEU   203       0.244 -28.004 -28.343
ATOM   3333  CA  LEU   203      -1.776 -28.345 -27.774
ATOM   3334  HA  LEU   203      -2.267 -29.078 -27.133
ATOM   3335  CB  LEU   203      -1.991 -27.000 -27.087
ATOM   3336  HB2 LEU   203      -1.564 -26.191 -27.679
ATOM   3337  HB3 LEU   203      -3.062 -26.798 -27.060
ATOM   3338  CG  LEU   203      -1.461 -26.960 -25.656
ATOM   3339  HG  LEU   203      -0.394 -27.181 -25.673
ATOM   3340  CD1 LEU   203      -1.662 -25.599 -25.042
ATOM   3341 HD11 LEU   203      -1.135 -24.836 -25.615
ATOM   3342 HD12 LEU   203      -1.275 -25.576 -24.023
ATOM   3343 HD13 LEU   203      -2.740 -25.441 -25.054
ATOM   3344  CD2 LEU   203      -2.164 -28.019 -24.831
ATOM   3345 HD21 LEU   203      -2.413 -27.636 -23.841
ATOM   3346 HD22 LEU   203      -3.093 -28.327 -25.311
ATOM   3347 HD23 LEU   203      -1.519 -28.895 -24.769
ATOM   3348  C   LEU   203      -2.421 -28.356 -29.154
ATOM   3349  O   LEU   203      -3.625 -28.149 -29.286
ATOM   3350  N   SER   204      -1.610 -28.612 -30.178
ATOM   3351  H   SER   204      -0.611 -28.640 -30.030
ATOM   3352  CA  SER   204      -2.104 -28.639 -31.544
ATOM   3353  HA  SER   204      -2.472 -27.652 -31.825
ATOM   3354  CB  SER   204      -0.989 -28.959 -32.531
ATOM   3355  HB2 SER   204      -0.240 -28.167 -32.535
ATOM   3356  HB3 SER   204      -0.586 -29.920 -32.212
ATOM   3357  OG  SER   204      -1.528 -29.107 -33.836
ATOM   3358  HG  SER   204      -0.837 -29.392 -34.414
ATOM   3359  C   SER   204      -3.221 -29.650 -31.711
ATOM   3360  O   SER   204      -3.174 -30.755 -31.161
ATOM   3361  N   PRO   205      -4.240 -29.265 -32.481
ATOM   3362  CD  PRO   205      -4.363 -27.912 -33.051
ATOM   3363  HD2 PRO   205      -4.172 -27.171 -32.274
ATOM   3364  HD3 PRO   205      -3.671 -27.767 -33.880
ATOM   3365  CG  PRO   205      -5.779 -27.862 -33.482
ATOM   3366  HG2 PRO   205      -5.893 -27.218 -34.354
ATOM   3367  HG3 PRO   205      -6.412 -27.467 -32.688
ATOM   3368  CB  PRO   205      -6.156 -29.264 -33.811
ATOM   3369  HB2 PRO   205      -5.866 -29.512 -34.832
ATOM   3370  HB3 PRO   205      -7.206 -29.372 -33.541
ATOM   3371  CA  PRO   205      -5.385 -30.113 -32.809
ATOM   3372  HA  PRO   205      -5.977 -30.318 -31.917
ATOM   3373  C   PRO   205      -4.929 -31.415 -33.460
ATOM   3374  O   PRO   205      -5.652 -32.408 -33.446
ATOM   3375  N   GLH   206      -3.721 -31.412 -34.006
ATOM   3376  H   GLH   206      -3.059 -30.699 -33.735
ATOM   3377  CA  GLH   206      -3.212 -32.585 -34.709
ATOM   3378  HA  GLH   206      -4.020 -33.037 -35.283
ATOM   3379  CB  GLH   206      -2.209 -32.170 -35.778
ATOM   3380  HB2 GLH   206      -2.661 -31.466 -36.477
ATOM   3381  HB3 GLH   206      -1.977 -33.049 -36.379
ATOM   3382  CG  GLH   206      -0.911 -31.623 -35.236
ATOM   3383  HG2 GLH   206      -0.494 -32.292 -34.483
ATOM   3384  HG3 GLH   206      -1.095 -30.670 -34.739
ATOM   3385  CD  GLH   206       0.107 -31.399 -36.338
ATOM   3386  OE1 GLH   206       1.312 -31.660 -36.104
ATOM   3387  OE2 GLH   206      -0.307 -30.980 -37.445
ATOM   3388  HE1 GLH   206       1.904 -31.253 -36.718
ATOM   3389  C   GLH   206      -2.604 -33.640 -33.785
ATOM   3390  O   GLH   206      -2.147 -34.684 -34.237
ATOM   3391  N   HIE   207      -2.613 -33.371 -32.487
ATOM   3392  H   HIE   207      -3.258 -32.664 -32.164
ATOM   3393  CA  HIE   207      -2.194 -34.369 -31.508
ATOM   3394  HA  HIE   207      -1.839 -35.243 -32.054
ATOM   3395  CB  HIE   207      -1.058 -33.821 -30.645
ATOM   3396  HB2 HIE   207      -0.886 -34.463 -29.781
ATOM   3397  HB3 HIE   207      -1.405 -32.837 -30.330
ATOM   3398  CG  HIE   207       0.225 -33.626 -31.385
ATOM   3399  ND1 HIE   207       0.778 -32.383 -31.600
ATOM   3400  CE1 HIE   207       1.917 -32.516 -32.259
ATOM   3401  HE1 HIE   207       2.751 -31.871 -32.027
ATOM   3402  NE2 HIE   207       2.121 -33.803 -32.479
ATOM   3403  HE2 HIE   207       2.551 -34.105 -33.342
ATOM   3404  CD2 HIE   207       1.079 -34.520 -31.944
ATOM   3405  HD2 HIE   207       1.117 -35.597 -31.868
ATOM   3406  C   HIE   207      -3.377 -34.814 -30.621
ATOM   3407  O   HIE   207      -4.425 -34.182 -30.608
ATOM   3408  N   GLY   208      -3.207 -35.913 -29.893
ATOM   3409  H   GLY   208      -2.268 -36.261 -29.758
ATOM   3410  CA  GLY   208      -4.188 -36.281 -28.901
ATOM   3411  HA2 GLY   208      -5.157 -36.416 -29.382
ATOM   3412  HA3 GLY   208      -3.904 -37.211 -28.409
ATOM   3413  C   GLY   208      -4.277 -35.147 -27.890
ATOM   3414  O   GLY   208      -3.504 -34.182 -27.943
ATOM   3415  N   PRO   209      -5.221 -35.248 -26.950
ATOM   3416  CD  PRO   209      -6.087 -36.401 -26.674
ATOM   3417  HD2 PRO   209      -5.531 -37.149 -26.110
ATOM   3418  HD3 PRO   209      -6.597 -36.699 -27.590
ATOM   3419  CG  PRO   209      -7.144 -35.810 -25.850
ATOM   3420  HG2 PRO   209      -7.552 -36.548 -25.159
ATOM   3421  HG3 PRO   209      -7.965 -35.464 -26.478
ATOM   3422  CB  PRO   209      -6.550 -34.677 -25.110
ATOM   3423  HB2 PRO   209      -6.222 -34.993 -24.120
ATOM   3424  HB3 PRO   209      -7.243 -33.835 -25.098
ATOM   3425  CA  PRO   209      -5.362 -34.200 -25.943
ATOM   3426  HA  PRO   209      -5.595 -33.216 -26.350
ATOM   3427  C   PRO   209      -4.133 -34.155 -25.041
ATOM   3428  O   PRO   209      -3.636 -35.202 -24.630
ATOM   3429  N   VAL   210      -3.662 -32.969 -24.699
ATOM   3430  H   VAL   210      -3.808 -32.181 -25.314
ATOM   3431  CA  VAL   210      -2.586 -32.886 -23.731
ATOM   3432  HA  VAL   210      -1.735 -33.458 -24.101
ATOM   3433  CB  VAL   210      -2.189 -31.436 -23.528
ATOM   3434  HB  VAL   210      -1.885 -31.033 -24.494
ATOM   3435  CG1 VAL   210      -3.398 -30.656 -23.046
ATOM   3436 HG11 VAL   210      -4.256 -31.316 -22.919
ATOM   3437 HG12 VAL   210      -3.673 -29.887 -23.768
ATOM   3438 HG13 VAL   210      -3.196 -30.170 -22.091
ATOM   3439  CG2 VAL   210      -1.013 -31.320 -22.561
ATOM   3440 HG21 VAL   210      -1.360 -31.056 -21.562
ATOM   3441 HG22 VAL   210      -0.318 -30.547 -22.889
ATOM   3442 HG23 VAL   210      -0.468 -32.261 -22.493
ATOM   3443  C   VAL   210      -3.047 -33.491 -22.400
ATOM   3444  O   VAL   210      -4.172 -33.264 -21.987
ATOM   3445  N   VAL   211      -2.201 -34.275 -21.731
ATOM   3446  H   VAL   211      -1.543 -34.822 -22.267
ATOM   3447  CA  VAL   211      -2.555 -34.781 -20.400
ATOM   3448  HA  VAL   211      -3.639 -34.887 -20.367
ATOM   3449  CB  VAL   211      -1.905 -36.157 -20.072
ATOM   3450  HB  VAL   211      -0.822 -36.060 -20.149
ATOM   3451  CG1 VAL   211      -2.260 -36.575 -18.651
ATOM   3452 HG11 VAL   211      -1.704 -35.981 -17.926
ATOM   3453 HG12 VAL   211      -2.009 -37.623 -18.484
ATOM   3454 HG13 VAL   211      -3.324 -36.443 -18.456
ATOM   3455  CG2 VAL   211      -2.367 -37.216 -21.030
ATOM   3456 HG21 VAL   211      -1.607 -37.411 -21.786
ATOM   3457 HG22 VAL   211      -3.274 -36.899 -21.545
ATOM   3458 HG23 VAL   211      -2.579 -38.150 -20.510
ATOM   3459  C   VAL   211      -2.155 -33.771 -19.318
ATOM   3460  O   VAL   211      -1.016 -33.370 -19.263
ATOM   3461  N   VAL   212      -3.090 -33.353 -18.465
ATOM   3462  H   VAL   212      -4.061 -33.553 -18.656
ATOM   3463  CA  VAL   212      -2.780 -32.375 -17.417
ATOM   3464  HA  VAL   212      -1.714 -32.153 -17.460
ATOM   3465  CB  VAL   212      -3.604 -31.043 -17.570
ATOM   3466  HB  VAL   212      -4.656 -31.301 -17.451
ATOM   3467  CG1 VAL   212      -3.254 -30.054 -16.470
ATOM   3468 HG11 VAL   212      -3.812 -30.276 -15.560
ATOM   3469 HG12 VAL   212      -2.192 -30.107 -16.230
ATOM   3470 HG13 VAL   212      -3.550 -29.076 -16.849
ATOM   3471  CG2 VAL   212      -3.448 -30.398 -18.963
ATOM   3472 HG21 VAL   212      -2.505 -30.695 -19.422
ATOM   3473 HG22 VAL   212      -4.254 -30.714 -19.626
ATOM   3474 HG23 VAL   212      -3.468 -29.310 -18.897
ATOM   3475  C   VAL   212      -3.085 -33.010 -16.062
ATOM   3476  O   VAL   212      -4.167 -33.587 -15.873
ATOM   3477  N   HID   213      -2.156 -32.918 -15.110
ATOM   3478  H   HID   213      -1.189 -32.806 -15.381
ATOM   3479  CA  HID   213      -2.424 -33.465 -13.781
ATOM   3480  HA  HID   213      -3.496 -33.485 -13.582
ATOM   3481  CB  HID   213      -1.990 -34.926 -13.689
ATOM   3482  HB2 HID   213      -2.528 -35.439 -12.892
ATOM   3483  HB3 HID   213      -2.243 -35.349 -14.661
ATOM   3484  CG  HID   213      -0.506 -35.101 -13.486
ATOM   3485  ND1 HID   213       0.086 -35.031 -12.246
ATOM   3486  HD1 HID   213      -0.394 -35.401 -11.438
ATOM   3487  CE1 HID   213       1.396 -35.208 -12.376
ATOM   3488  HE1 HID   213       2.079 -34.650 -11.752
ATOM   3489  NE2 HID   213       1.664 -35.379 -13.657
ATOM   3490  CD2 HID   213       0.492 -35.317 -14.376
ATOM   3491  HD2 HID   213       0.427 -35.822 -15.328
ATOM   3492  C   HID   213      -1.724 -32.685 -12.687
ATOM   3493  O   HID   213      -0.792 -31.942 -12.946
ATOM   3494  N   CYM   214      -2.193 -32.852 -11.460
ATOM   3495  H   CYM   214      -3.022 -33.413 -11.323
ATOM   3496  CA  CYM   214      -1.488 -32.394 -10.285
ATOM   3497  HA  CYM   214      -0.447 -32.205 -10.546
ATOM   3498  CB  CYM   214      -2.121 -31.135  -9.676
ATOM   3499  HB2 CYM   214      -1.710 -30.938  -8.686
ATOM   3500  HB3 CYM   214      -1.807 -30.283 -10.280
ATOM   3501  SG  CYM   214      -3.948 -31.065  -9.603
ATOM   3502  C   CYM   214      -1.562 -33.623  -9.385
ATOM   3503  O   CYM   214      -1.351 -34.725  -9.869
ATOM   3504  N   SER   215      -1.832 -33.495  -8.098
ATOM   3505  H   SER   215      -1.531 -32.657  -7.621
ATOM   3506  CA  SER   215      -1.987 -34.709  -7.297
ATOM   3507  HA  SER   215      -1.226 -35.412  -7.636
ATOM   3508  CB  SER   215      -1.712 -34.426  -5.818
ATOM   3509  HB2 SER   215      -2.345 -33.616  -5.456
ATOM   3510  HB3 SER   215      -0.653 -34.174  -5.763
ATOM   3511  OG  SER   215      -1.925 -35.583  -5.027
ATOM   3512  HG  SER   215      -1.132 -36.097  -5.028
ATOM   3513  C   SER   215      -3.381 -35.361  -7.538
ATOM   3514  O   SER   215      -3.482 -36.565  -7.841
ATOM   3515  N   ALA   216      -4.442 -34.559  -7.434
ATOM   3516  H   ALA   216      -4.286 -33.568  -7.555
ATOM   3517  CA  ALA   216      -5.801 -35.030  -7.643
ATOM   3518  HA  ALA   216      -5.804 -36.109  -7.492
ATOM   3519  CB  ALA   216      -6.745 -34.390  -6.646
ATOM   3520  HB1 ALA   216      -7.591 -35.047  -6.441
ATOM   3521  HB2 ALA   216      -6.991 -33.344  -6.826
ATOM   3522  HB3 ALA   216      -6.119 -34.417  -5.754
ATOM   3523  C   ALA   216      -6.297 -34.761  -9.058
ATOM   3524  O   ALA   216      -7.230 -35.417  -9.525
ATOM   3525  N   GLY   217      -5.686 -33.795  -9.738
ATOM   3526  H   GLY   217      -5.282 -33.042  -9.200
ATOM   3527  CA  GLY   217      -6.062 -33.486 -11.112
ATOM   3528  HA2 GLY   217      -6.184 -34.413 -11.672
ATOM   3529  HA3 GLY   217      -5.224 -32.965 -11.575
ATOM   3530  C   GLY   217      -7.293 -32.624 -11.290
ATOM   3531  O   GLY   217      -7.930 -32.689 -12.340
ATOM   3532  N   ILE   218      -7.631 -31.821 -10.276
ATOM   3533  H   ILE   218      -6.916 -31.580  -9.604
ATOM   3534  CA  ILE   218      -8.795 -30.930 -10.339
ATOM   3535  HA  ILE   218      -9.272 -31.013 -11.316
ATOM   3536  CB  ILE   218      -9.886 -31.427  -9.371
ATOM   3537  HB  ILE   218     -10.649 -30.656  -9.267
ATOM   3538  CG2 ILE   218     -10.530 -32.698  -9.902
ATOM   3539 HG21 ILE   218      -9.814 -33.269 -10.494
ATOM   3540 HG22 ILE   218     -11.378 -32.461 -10.545
ATOM   3541 HG23 ILE   218     -10.862 -33.299  -9.055
ATOM   3542  CG1 ILE   218      -9.283 -31.725  -7.997
ATOM   3543 HG12 ILE   218      -8.731 -30.862  -7.624
ATOM   3544 HG13 ILE   218      -8.535 -32.509  -8.117
ATOM   3545  CD1 ILE   218     -10.295 -32.193  -6.975
ATOM   3546 HD11 ILE   218     -11.283 -31.793  -7.201
ATOM   3547 HD12 ILE   218     -10.366 -33.281  -6.972
ATOM   3548 HD13 ILE   218      -9.926 -31.818  -6.021
ATOM   3549  C   ILE   218      -8.473 -29.464 -10.041
ATOM   3550  O   ILE   218      -8.921 -28.577 -10.749
ATOM   3551  N   GLY   219      -7.676 -29.216  -9.004
ATOM   3552  H   GLY   219      -7.079 -29.953  -8.658
ATOM   3553  CA  GLY   219      -7.402 -27.859  -8.559
ATOM   3554  HA2 GLY   219      -7.009 -27.883  -7.543
ATOM   3555  HA3 GLY   219      -8.363 -27.350  -8.485
ATOM   3556  C   GLY   219      -6.519 -27.000  -9.420
ATOM   3557  O   GLY   219      -6.982 -26.048 -10.060
ATOM   3558  N   ARG   220      -5.224 -27.330  -9.425
ATOM   3559  H   ARG   220      -4.964 -28.265  -9.146
ATOM   3560  CA  ARG   220      -4.275 -26.599 -10.223
ATOM   3561  HA  ARG   220      -4.482 -25.534 -10.114
ATOM   3562  CB  ARG   220      -2.834 -26.890  -9.798
ATOM   3563  HB2 ARG   220      -2.605 -27.949  -9.916
ATOM   3564  HB3 ARG   220      -2.168 -26.379 -10.493
ATOM   3565  CG  ARG   220      -2.495 -26.422  -8.393
ATOM   3566  HG2 ARG   220      -2.410 -25.336  -8.360
ATOM   3567  HG3 ARG   220      -3.299 -26.805  -7.765
ATOM   3568  CD  ARG   220      -1.220 -27.076  -7.886
ATOM   3569  HD2 ARG   220      -0.468 -27.113  -8.674
ATOM   3570  HD3 ARG   220      -0.892 -26.460  -7.048
ATOM   3571  NE  ARG   220      -1.460 -28.425  -7.379
ATOM   3572  HE  ARG   220      -2.426 -28.718  -7.357
ATOM   3573  CZ  ARG   220      -0.593 -29.110  -6.642
ATOM   3574  NH1 ARG   220       0.576 -28.574  -6.321
ATOM   3575 HH11 ARG   220       1.300 -29.148  -5.913
ATOM   3576 HH12 ARG   220       0.793 -27.634  -6.619
ATOM   3577  NH2 ARG   220      -0.898 -30.332  -6.227
ATOM   3578 HH21 ARG   220      -0.207 -31.067  -6.270
ATOM   3579 HH22 ARG   220      -1.872 -30.598  -6.194
ATOM   3580  C   ARG   220      -4.520 -26.991 -11.668
ATOM   3581  O   ARG   220      -4.432 -26.148 -12.579
ATOM   3582  N   SER   221      -4.829 -28.264 -11.898
ATOM   3583  H   SER   221      -4.540 -28.971 -11.237
ATOM   3584  CA  SER   221      -5.152 -28.699 -13.257
ATOM   3585  HA  SER   221      -4.285 -28.487 -13.882
ATOM   3586  CB  SER   221      -5.426 -30.200 -13.286
ATOM   3587  HB2 SER   221      -6.268 -30.449 -12.640
ATOM   3588  HB3 SER   221      -5.650 -30.502 -14.309
ATOM   3589  OG  SER   221      -4.269 -30.912 -12.854
ATOM   3590  HG  SER   221      -3.673 -30.987 -13.584
ATOM   3591  C   SER   221      -6.338 -27.929 -13.841
ATOM   3592  O   SER   221      -6.322 -27.506 -14.998
ATOM   3593  N   GLY   222      -7.371 -27.759 -13.027
ATOM   3594  H   GLY   222      -7.474 -28.402 -12.255
ATOM   3595  CA  GLY   222      -8.561 -27.059 -13.455
ATOM   3596  HA2 GLY   222      -9.308 -27.095 -12.662
ATOM   3597  HA3 GLY   222      -8.978 -27.538 -14.341
ATOM   3598  C   GLY   222      -8.221 -25.624 -13.758
ATOM   3599  O   GLY   222      -8.671 -25.074 -14.762
ATOM   3600  N   THR   223      -7.419 -25.017 -12.887
ATOM   3601  H   THR   223      -7.405 -25.367 -11.940
ATOM   3602  CA  THR   223      -7.010 -23.631 -13.061
ATOM   3603  HA  THR   223      -7.907 -23.014 -13.111
ATOM   3604  CB  THR   223      -6.136 -23.173 -11.882
ATOM   3605  HB  THR   223      -5.224 -23.769 -11.861
ATOM   3606  CG2 THR   223      -5.764 -21.687 -11.999
ATOM   3607 HG21 THR   223      -6.658 -21.064 -11.984
ATOM   3608 HG22 THR   223      -5.133 -21.381 -11.164
ATOM   3609 HG23 THR   223      -5.234 -21.575 -12.945
ATOM   3610  OG1 THR   223      -6.842 -23.411 -10.666
ATOM   3611  HG1 THR   223      -7.681 -22.979 -10.716
ATOM   3612  C   THR   223      -6.229 -23.443 -14.349
ATOM   3613  O   THR   223      -6.423 -22.462 -15.078
ATOM   3614  N   PHE   224      -5.311 -24.363 -14.618
ATOM   3615  H   PHE   224      -5.023 -25.009 -13.897
ATOM   3616  CA  PHE   224      -4.517 -24.281 -15.825
ATOM   3617  HA  PHE   224      -3.958 -23.345 -15.808
ATOM   3618  CB  PHE   224      -3.548 -25.461 -15.874
ATOM   3619  HB2 PHE   224      -2.868 -25.437 -15.023
ATOM   3620  HB3 PHE   224      -4.125 -26.381 -15.779
ATOM   3621  CG  PHE   224      -2.759 -25.542 -17.144
ATOM   3622  CD1 PHE   224      -1.530 -24.918 -17.245
ATOM   3623  HD1 PHE   224      -1.210 -24.245 -16.463
ATOM   3624  CE1 PHE   224      -0.799 -24.998 -18.410
ATOM   3625  HE1 PHE   224       0.271 -24.875 -18.336
ATOM   3626  CZ  PHE   224      -1.297 -25.692 -19.497
ATOM   3627  HZ  PHE   224      -0.586 -26.078 -20.213
ATOM   3628  CE2 PHE   224      -2.515 -26.316 -19.417
ATOM   3629  HE2 PHE   224      -2.971 -26.719 -20.309
ATOM   3630  CD2 PHE   224      -3.248 -26.244 -18.242
ATOM   3631  HD2 PHE   224      -4.290 -26.529 -18.257
ATOM   3632  C   PHE   224      -5.419 -24.284 -17.058
ATOM   3633  O   PHE   224      -5.301 -23.423 -17.933
ATOM   3634  N   CYS   225      -6.324 -25.258 -17.123
ATOM   3635  H   CYS   225      -6.518 -25.809 -16.299
ATOM   3636  CA  CYS   225      -7.177 -25.456 -18.299
ATOM   3637  HA  CYS   225      -6.518 -25.449 -19.167
ATOM   3638  CB  CYS   225      -7.871 -26.824 -18.237
ATOM   3639  HB2 CYS   225      -8.562 -26.945 -19.071
ATOM   3640  HB3 CYS   225      -8.478 -26.875 -17.333
ATOM   3641  SG  CYS   225      -6.684 -28.243 -18.203
ATOM   3642  HG  CYS   225      -7.099 -28.801 -19.344
ATOM   3643  C   CYS   225      -8.202 -24.350 -18.522
ATOM   3644  O   CYS   225      -8.474 -23.975 -19.661
ATOM   3645  N   LEU   226      -8.788 -23.845 -17.439
ATOM   3646  H   LEU   226      -8.306 -23.940 -16.556
ATOM   3647  CA  LEU   226      -9.770 -22.758 -17.545
ATOM   3648  HA  LEU   226     -10.599 -23.106 -18.161
ATOM   3649  CB  LEU   226     -10.295 -22.364 -16.156
ATOM   3650  HB2 LEU   226     -10.639 -23.243 -15.612
ATOM   3651  HB3 LEU   226      -9.432 -22.028 -15.581
ATOM   3652  CG  LEU   226     -11.341 -21.235 -16.080
ATOM   3653  HG  LEU   226     -10.925 -20.361 -16.581
ATOM   3654  CD1 LEU   226     -12.644 -21.604 -16.786
ATOM   3655 HD11 LEU   226     -13.129 -20.715 -17.188
ATOM   3656 HD12 LEU   226     -13.339 -22.077 -16.092
ATOM   3657 HD13 LEU   226     -12.463 -22.294 -17.610
ATOM   3658  CD2 LEU   226     -11.637 -20.855 -14.656
ATOM   3659 HD21 LEU   226     -10.914 -21.309 -13.978
ATOM   3660 HD22 LEU   226     -11.580 -19.774 -14.527
ATOM   3661 HD23 LEU   226     -12.634 -21.182 -14.361
ATOM   3662  C   LEU   226      -9.127 -21.570 -18.244
ATOM   3663  O   LEU   226      -9.578 -21.131 -19.293
ATOM   3664  N   ALA   227      -8.037 -21.079 -17.662
ATOM   3665  H   ALA   227      -7.551 -21.666 -17.000
ATOM   3666  CA  ALA   227      -7.283 -19.954 -18.203
ATOM   3667  HA  ALA   227      -7.912 -19.067 -18.131
ATOM   3668  CB  ALA   227      -6.031 -19.737 -17.390
ATOM   3669  HB1 ALA   227      -5.828 -20.602 -16.758
ATOM   3670  HB2 ALA   227      -6.141 -18.869 -16.741
ATOM   3671  HB3 ALA   227      -5.167 -19.575 -18.034
ATOM   3672  C   ALA   227      -6.933 -20.153 -19.671
ATOM   3673  O   ALA   227      -7.114 -19.249 -20.487
ATOM   3674  N   ASP   228      -6.409 -21.323 -20.012
ATOM   3675  H   ASP   228      -5.977 -21.900 -19.305
ATOM   3676  CA  ASP   228      -6.084 -21.586 -21.408
ATOM   3677  HA  ASP   228      -5.374 -20.821 -21.723
ATOM   3678  CB  ASP   228      -5.427 -22.953 -21.569
ATOM   3679  HB2 ASP   228      -6.087 -23.741 -21.207
ATOM   3680  HB3 ASP   228      -4.525 -22.998 -20.958
ATOM   3681  CG  ASP   228      -5.039 -23.240 -23.015
ATOM   3682  OD1 ASP   228      -4.351 -22.404 -23.636
ATOM   3683  OD2 ASP   228      -5.429 -24.299 -23.545
ATOM   3684  C   ASP   228      -7.317 -21.463 -22.318
ATOM   3685  O   ASP   228      -7.282 -20.761 -23.335
ATOM   3686  N   THR   229      -8.412 -22.125 -21.938
ATOM   3687  H   THR   229      -8.466 -22.488 -20.997
ATOM   3688  CA  THR   229      -9.639 -22.139 -22.750
ATOM   3689  HA  THR   229      -9.364 -22.471 -23.751
ATOM   3690  CB  THR   229     -10.687 -23.110 -22.176
ATOM   3691  HB  THR   229     -10.803 -22.936 -21.106
ATOM   3692  CG2 THR   229     -12.047 -22.965 -22.877
ATOM   3693 HG21 THR   229     -11.918 -22.896 -23.957
ATOM   3694 HG22 THR   229     -12.680 -23.829 -22.672
ATOM   3695 HG23 THR   229     -12.480 -22.038 -22.501
ATOM   3696  OG1 THR   229     -10.232 -24.450 -22.373
ATOM   3697  HG1 THR   229     -10.756 -24.848 -23.051
ATOM   3698  C   THR   229     -10.235 -20.755 -22.878
ATOM   3699  O   THR   229     -10.673 -20.363 -23.943
ATOM   3700  N   CYS   230     -10.246 -20.009 -21.784
ATOM   3701  H   CYS   230      -9.702 -20.293 -20.982
ATOM   3702  CA  CYS   230     -10.770 -18.644 -21.813
ATOM   3703  HA  CYS   230     -11.796 -18.699 -22.176
ATOM   3704  CB  CYS   230     -10.778 -18.040 -20.414
ATOM   3705  HB2 CYS   230      -9.813 -18.182 -19.928
ATOM   3706  HB3 CYS   230     -10.913 -16.962 -20.498
ATOM   3707  SG  CYS   230     -12.086 -18.667 -19.345
ATOM   3708  HG  CYS   230     -13.053 -17.887 -19.836
ATOM   3709  C   CYS   230      -9.997 -17.734 -22.768
ATOM   3710  O   CYS   230     -10.586 -16.938 -23.492
ATOM   3711  N   LEU   231      -8.673 -17.851 -22.757
ATOM   3712  H   LEU   231      -8.233 -18.162 -21.903
ATOM   3713  CA  LEU   231      -7.825 -17.119 -23.695
ATOM   3714  HA  LEU   231      -8.033 -16.055 -23.585
ATOM   3715  CB  LEU   231      -6.359 -17.337 -23.348
ATOM   3716  HB2 LEU   231      -6.141 -18.400 -23.250
ATOM   3717  HB3 LEU   231      -5.744 -16.983 -24.175
ATOM   3718  CG  LEU   231      -5.960 -16.588 -22.081
ATOM   3719  HG  LEU   231      -6.672 -16.843 -21.296
ATOM   3720  CD1 LEU   231      -4.587 -17.054 -21.643
ATOM   3721 HD11 LEU   231      -4.335 -18.005 -22.113
ATOM   3722 HD12 LEU   231      -3.825 -16.330 -21.931
ATOM   3723 HD13 LEU   231      -4.544 -17.185 -20.562
ATOM   3724  CD2 LEU   231      -6.010 -15.078 -22.296
ATOM   3725 HD21 LEU   231      -5.250 -14.765 -23.012
ATOM   3726 HD22 LEU   231      -5.825 -14.549 -21.361
ATOM   3727 HD23 LEU   231      -6.983 -14.768 -22.676
ATOM   3728  C   LEU   231      -8.079 -17.548 -25.130
ATOM   3729  O   LEU   231      -8.126 -16.718 -26.045
ATOM   3730  N   LEU   232      -8.220 -18.855 -25.321
ATOM   3731  H   LEU   232      -7.739 -19.477 -24.688
ATOM   3732  CA  LEU   232      -8.562 -19.409 -26.627
ATOM   3733  HA  LEU   232      -7.742 -19.212 -27.318
ATOM   3734  CB  LEU   232      -8.787 -20.909 -26.501
ATOM   3735  HB2 LEU   232      -8.672 -21.229 -25.465
ATOM   3736  HB3 LEU   232      -9.848 -21.043 -26.713
ATOM   3737  CG  LEU   232      -8.080 -21.875 -27.444
ATOM   3738  HG  LEU   232      -8.639 -21.924 -28.379
ATOM   3739  CD1 LEU   232      -6.670 -21.372 -27.743
ATOM   3740 HD11 LEU   232      -6.223 -20.926 -26.854
ATOM   3741 HD12 LEU   232      -6.690 -20.610 -28.522
ATOM   3742 HD13 LEU   232      -6.028 -22.198 -28.048
ATOM   3743  CD2 LEU   232      -8.064 -23.271 -26.808
ATOM   3744 HD21 LEU   232      -8.770 -23.325 -25.980
ATOM   3745 HD22 LEU   232      -8.346 -24.031 -27.537
ATOM   3746 HD23 LEU   232      -7.073 -23.516 -26.427
ATOM   3747  C   LEU   232      -9.828 -18.765 -27.172
ATOM   3748  O   LEU   232      -9.888 -18.416 -28.347
ATOM   3749  N   LEU   233     -10.832 -18.618 -26.304
ATOM   3750  H   LEU   233     -10.686 -18.884 -25.341
ATOM   3751  CA  LEU   233     -12.156 -18.103 -26.671
ATOM   3752  HA  LEU   233     -12.473 -18.624 -27.574
ATOM   3753  CB  LEU   233     -13.177 -18.374 -25.553
ATOM   3754  HB2 LEU   233     -12.904 -17.839 -24.643
ATOM   3755  HB3 LEU   233     -14.086 -17.880 -25.897
ATOM   3756  CG  LEU   233     -13.610 -19.809 -25.229
ATOM   3757  HG  LEU   233     -12.714 -20.389 -25.010
ATOM   3758  CD1 LEU   233     -14.512 -19.850 -23.996
ATOM   3759 HD11 LEU   233     -13.927 -20.047 -23.097
ATOM   3760 HD12 LEU   233     -15.257 -20.640 -24.090
ATOM   3761 HD13 LEU   233     -15.034 -18.903 -23.861
ATOM   3762  CD2 LEU   233     -14.312 -20.458 -26.409
ATOM   3763 HD21 LEU   233     -13.890 -21.442 -26.615
ATOM   3764 HD22 LEU   233     -14.194 -19.852 -27.307
ATOM   3765 HD23 LEU   233     -15.378 -20.577 -26.215
ATOM   3766  C   LEU   233     -12.147 -16.609 -26.977
ATOM   3767  O   LEU   233     -12.882 -16.144 -27.837
ATOM   3768  N   MET   234     -11.321 -15.858 -26.258
ATOM   3769  H   MET   234     -10.500 -16.303 -25.875
ATOM   3770  CA  MET   234     -11.229 -14.418 -26.464
ATOM   3771  HA  MET   234     -12.234 -13.997 -26.440
ATOM   3772  CB  MET   234     -10.387 -13.805 -25.368
ATOM   3773  HB2 MET   234      -9.384 -14.231 -25.371
ATOM   3774  HB3 MET   234     -10.255 -12.744 -25.581
ATOM   3775  CG  MET   234     -11.018 -13.948 -24.013
ATOM   3776  HG2 MET   234     -12.043 -13.578 -24.026
ATOM   3777  HG3 MET   234     -11.038 -14.992 -23.700
ATOM   3778  SD  MET   234     -10.058 -12.992 -22.857
ATOM   3779  CE  MET   234      -9.428 -11.763 -24.003
ATOM   3780  HE1 MET   234     -10.261 -11.272 -24.505
ATOM   3781  HE2 MET   234      -8.822 -12.253 -24.765
ATOM   3782  HE3 MET   234      -8.826 -11.016 -23.485
ATOM   3783  C   MET   234     -10.607 -14.110 -27.806
ATOM   3784  O   MET   234     -10.721 -13.005 -28.334
ATOM   3785  N   ASH   235      -9.940 -15.114 -28.346
ATOM   3786  H   ASH   235     -10.027 -16.035 -27.940
ATOM   3787  CA  ASH   235      -9.297 -15.006 -29.629
ATOM   3788  HA  ASH   235      -8.882 -14.004 -29.736
ATOM   3789  CB  ASH   235      -8.191 -16.045 -29.704
ATOM   3790  HB2 ASH   235      -8.575 -16.988 -30.093
ATOM   3791  HB3 ASH   235      -7.825 -16.162 -28.684
ATOM   3792  CG  ASH   235      -7.028 -15.592 -30.543
ATOM   3793  OD1 ASH   235      -6.862 -14.364 -30.719
ATOM   3794  OD2 ASH   235      -6.281 -16.472 -31.022
ATOM   3795  HD1 ASH   235      -6.658 -14.144 -31.615
ATOM   3796  C   ASH   235     -10.320 -15.240 -30.732
ATOM   3797  O   ASH   235     -10.444 -14.432 -31.654
ATOM   3798  N   LYN   236     -11.058 -16.341 -30.626
ATOM   3799  H   LYN   236     -11.141 -16.772 -29.717
ATOM   3800  CA  LYN   236     -12.067 -16.691 -31.619
ATOM   3801  HA  LYN   236     -11.589 -16.769 -32.596
ATOM   3802  CB  LYN   236     -12.639 -18.080 -31.332
ATOM   3803  HB2 LYN   236     -12.512 -18.339 -30.281
ATOM   3804  HB3 LYN   236     -13.713 -18.012 -31.506
ATOM   3805  CG  LYN   236     -12.100 -19.192 -32.229
ATOM   3806  HG2 LYN   236     -12.420 -19.043 -33.260
ATOM   3807  HG3 LYN   236     -11.012 -19.135 -32.244
ATOM   3808  CD  LYN   236     -12.518 -20.582 -31.728
ATOM   3809  HD2 LYN   236     -11.913 -20.881 -30.872
ATOM   3810  HD3 LYN   236     -12.308 -21.314 -32.508
ATOM   3811  CE  LYN   236     -14.016 -20.641 -31.380
ATOM   3812  HE2 LYN   236     -14.367 -19.673 -31.023
ATOM   3813  HE3 LYN   236     -14.137 -21.315 -30.532
ATOM   3814  NZ  LYN   236     -14.944 -21.143 -32.468
ATOM   3815  HZ1 LYN   236     -15.899 -21.106 -32.140
ATOM   3816  HZ2 LYN   236     -14.893 -20.525 -33.265
ATOM   3817  C   LYN   236     -13.206 -15.669 -31.714
ATOM   3818  O   LYN   236     -13.482 -15.127 -32.788
ATOM   3819  N   ARN   237     -13.868 -15.413 -30.591
ATOM   3820  H   ARN   237     -13.347 -15.481 -29.728
ATOM   3821  CA  ARN   237     -15.033 -14.537 -30.576
ATOM   3822  HA  ARN   237     -15.783 -14.996 -31.220
ATOM   3823  CB  ARN   237     -15.615 -14.426 -29.165
ATOM   3824  HB2 ARN   237     -14.876 -14.019 -28.475
ATOM   3825  HB3 ARN   237     -16.418 -13.689 -29.187
ATOM   3826  CG  ARN   237     -16.186 -15.728 -28.630
ATOM   3827  HG2 ARN   237     -15.394 -16.462 -28.480
ATOM   3828  HG3 ARN   237     -16.927 -16.040 -29.366
ATOM   3829  CD  ARN   237     -16.951 -15.496 -27.343
ATOM   3830  HD2 ARN   237     -17.844 -14.899 -27.528
ATOM   3831  HD3 ARN   237     -16.333 -14.923 -26.651
ATOM   3832  NE  ARN   237     -17.329 -16.745 -26.688
ATOM   3833  HE  ARN   237     -17.743 -17.368 -27.367
ATOM   3834  CZ  ARN   237     -17.935 -16.807 -25.505
ATOM   3835  NH1 ARN   237     -18.242 -17.985 -24.965
ATOM   3836 HH11 ARN   237     -17.450 -18.611 -24.926
ATOM   3837  NH2 ARN   237     -18.235 -15.688 -24.856
ATOM   3838 HH21 ARN   237     -18.735 -15.028 -25.434
ATOM   3839 HH22 ARN   237     -18.816 -15.855 -24.047
ATOM   3840  C   ARN   237     -14.752 -13.146 -31.142
ATOM   3841  O   ARN   237     -13.732 -12.516 -30.830
ATOM   3842  N   LYN   238     -15.672 -12.680 -31.983
ATOM   3843  H   LYN   238     -16.350 -13.315 -32.379
ATOM   3844  CA  LYN   238     -15.612 -11.327 -32.511
ATOM   3845  HA  LYN   238     -14.652 -11.189 -33.009
ATOM   3846  CB  LYN   238     -16.751 -11.084 -33.502
ATOM   3847  HB2 LYN   238     -17.718 -11.199 -33.013
ATOM   3848  HB3 LYN   238     -16.602 -11.832 -34.280
ATOM   3849  CG  LYN   238     -16.675  -9.751 -34.236
ATOM   3850  HG2 LYN   238     -17.672  -9.404 -34.508
ATOM   3851  HG3 LYN   238     -16.279  -8.999 -33.554
ATOM   3852  CD  LYN   238     -15.776  -9.818 -35.466
ATOM   3853  HD2 LYN   238     -15.995 -10.710 -36.054
ATOM   3854  HD3 LYN   238     -14.737  -9.909 -35.149
ATOM   3855  CE  LYN   238     -15.936  -8.561 -36.315
ATOM   3856  HE2 LYN   238     -15.431  -7.716 -35.848
ATOM   3857  HE3 LYN   238     -17.007  -8.360 -36.348
ATOM   3858  NZ  LYN   238     -15.437  -8.731 -37.706
ATOM   3859  HZ1 LYN   238     -14.494  -9.093 -37.681
ATOM   3860  HZ2 LYN   238     -15.384  -7.829 -38.157
ATOM   3861  C   LYN   238     -15.698 -10.354 -31.343
ATOM   3862  O   LYN   238     -15.286  -9.201 -31.450
ATOM   3863  N   ASH   239     -16.233 -10.833 -30.223
ATOM   3864  H   ASH   239     -16.442 -11.819 -30.160
ATOM   3865  CA  ASH   239     -16.266 -10.050 -28.993
ATOM   3866  HA  ASH   239     -15.755  -9.106 -29.185
ATOM   3867  CB  ASH   239     -17.706  -9.765 -28.578
ATOM   3868  HB2 ASH   239     -18.284  -9.392 -29.423
ATOM   3869  HB3 ASH   239     -18.116 -10.721 -28.253
ATOM   3870  CG  ASH   239     -17.793  -8.778 -27.430
ATOM   3871  OD1 ASH   239     -16.729  -8.294 -26.983
ATOM   3872  OD2 ASH   239     -18.923  -8.485 -26.980
ATOM   3873  HD1 ASH   239     -16.722  -8.226 -26.041
ATOM   3874  C   ASH   239     -15.535 -10.757 -27.853
ATOM   3875  O   ASH   239     -16.106 -11.620 -27.188
ATOM   3876  N   PRO   240     -14.261 -10.397 -27.631
ATOM   3877  CD  PRO   240     -13.426  -9.613 -28.552
ATOM   3878  HD2 PRO   240     -12.965 -10.280 -29.281
ATOM   3879  HD3 PRO   240     -14.000  -8.836 -29.057
ATOM   3880  CG  PRO   240     -12.404  -9.066 -27.624
ATOM   3881  HG2 PRO   240     -11.508  -8.771 -28.170
ATOM   3882  HG3 PRO   240     -12.782  -8.202 -27.077
ATOM   3883  CB  PRO   240     -12.108 -10.216 -26.701
ATOM   3884  HB2 PRO   240     -11.363 -10.880 -27.138
ATOM   3885  HB3 PRO   240     -11.889  -9.783 -25.725
ATOM   3886  CA  PRO   240     -13.454 -10.942 -26.534
ATOM   3887  HA  PRO   240     -13.331 -12.016 -26.673
ATOM   3888  C   PRO   240     -14.023 -10.671 -25.142
ATOM   3889  O   PRO   240     -13.890 -11.517 -24.261
ATOM   3890  N   SER   241     -14.646  -9.517 -24.942
ATOM   3891  H   SER   241     -15.074  -9.054 -25.731
ATOM   3892  CA  SER   241     -15.118  -9.145 -23.612
ATOM   3893  HA  SER   241     -14.307  -9.257 -22.892
ATOM   3894  CB  SER   241     -15.478  -7.662 -23.559
ATOM   3895  HB2 SER   241     -15.388  -7.280 -22.542
ATOM   3896  HB3 SER   241     -14.789  -7.088 -24.179
ATOM   3897  OG  SER   241     -16.798  -7.451 -24.027
ATOM   3898  HG  SER   241     -16.798  -7.531 -24.969
ATOM   3899  C   SER   241     -16.315  -9.970 -23.152
ATOM   3900  O   SER   241     -16.606 -10.021 -21.964
ATOM   3901  N   SER   242     -17.013 -10.609 -24.086
ATOM   3902  H   SER   242     -16.502 -10.940 -24.892
ATOM   3903  CA  SER   242     -18.232 -11.351 -23.753
ATOM   3904  HA  SER   242     -18.958 -10.692 -23.277
ATOM   3905  CB  SER   242     -18.921 -11.836 -25.024
ATOM   3906  HB2 SER   242     -19.975 -12.041 -24.836
ATOM   3907  HB3 SER   242     -18.874 -11.066 -25.794
ATOM   3908  OG  SER   242     -18.291 -13.008 -25.508
ATOM   3909  HG  SER   242     -17.456 -13.100 -25.075
ATOM   3910  C   SER   242     -17.961 -12.559 -22.864
ATOM   3911  O   SER   242     -18.763 -12.889 -21.980
ATOM   3912  N   VAL   243     -16.834 -13.216 -23.136
ATOM   3913  H   VAL   243     -16.120 -12.703 -23.634
ATOM   3914  CA  VAL   243     -16.385 -14.417 -22.433
ATOM   3915  HA  VAL   243     -16.938 -15.260 -22.846
ATOM   3916  CB  VAL   243     -14.867 -14.655 -22.668
ATOM   3917  HB  VAL   243     -14.339 -13.729 -22.441
ATOM   3918  CG1 VAL   243     -14.328 -15.741 -21.761
ATOM   3919 HG11 VAL   243     -14.460 -16.722 -22.217
ATOM   3920 HG12 VAL   243     -13.262 -15.599 -21.583
ATOM   3921 HG13 VAL   243     -14.840 -15.740 -20.799
ATOM   3922  CG2 VAL   243     -14.610 -15.000 -24.114
ATOM   3923 HG21 VAL   243     -13.962 -15.873 -24.193
ATOM   3924 HG22 VAL   243     -15.544 -15.232 -24.625
ATOM   3925 HG23 VAL   243     -14.131 -14.172 -24.636
ATOM   3926  C   VAL   243     -16.667 -14.369 -20.935
ATOM   3927  O   VAL   243     -16.135 -13.521 -20.219
ATOM   3928  N   ASH   244     -17.509 -15.283 -20.469
ATOM   3929  H   ASH   244     -18.219 -15.625 -21.101
ATOM   3930  CA  ASH   244     -17.835 -15.343 -19.058
ATOM   3931  HA  ASH   244     -17.558 -14.396 -18.594
ATOM   3932  CB  ASH   244     -19.330 -15.600 -18.870
ATOM   3933  HB2 ASH   244     -19.920 -14.826 -19.361
ATOM   3934  HB3 ASH   244     -19.507 -16.568 -19.338
ATOM   3935  CG  ASH   244     -19.729 -15.690 -17.408
ATOM   3936  OD1 ASH   244     -18.825 -15.761 -16.533
ATOM   3937  OD2 ASH   244     -20.945 -15.687 -17.132
ATOM   3938  HD1 ASH   244     -18.087 -15.201 -16.719
ATOM   3939  C   ASH   244     -17.028 -16.456 -18.416
ATOM   3940  O   ASH   244     -17.249 -17.624 -18.710
ATOM   3941  N   ILE   245     -16.105 -16.107 -17.531
ATOM   3942  H   ILE   245     -16.180 -15.215 -17.063
ATOM   3943  CA  ILE   245     -15.241 -17.114 -16.942
ATOM   3944  HA  ILE   245     -14.795 -17.669 -17.768
ATOM   3945  CB  ILE   245     -14.102 -16.483 -16.111
ATOM   3946  HB  ILE   245     -14.532 -15.890 -15.304
ATOM   3947  CG2 ILE   245     -13.213 -17.565 -15.521
ATOM   3948 HG21 ILE   245     -12.495 -17.135 -14.822
ATOM   3949 HG22 ILE   245     -12.652 -18.073 -16.306
ATOM   3950 HG23 ILE   245     -13.877 -18.263 -15.012
ATOM   3951  CG1 ILE   245     -13.244 -15.585 -16.994
ATOM   3952 HG12 ILE   245     -13.814 -14.719 -17.330
ATOM   3953 HG13 ILE   245     -12.997 -16.134 -17.903
ATOM   3954  CD1 ILE   245     -11.970 -15.156 -16.345
ATOM   3955 HD11 ILE   245     -11.254 -14.813 -17.092
ATOM   3956 HD12 ILE   245     -11.516 -15.987 -15.805
ATOM   3957 HD13 ILE   245     -12.143 -14.344 -15.639
ATOM   3958  C   ILE   245     -16.011 -18.127 -16.091
ATOM   3959  O   ILE   245     -15.664 -19.315 -16.039
ATOM   3960  N   LYN   246     -17.044 -17.667 -15.402
ATOM   3961  H   LYN   246     -17.065 -16.684 -15.171
ATOM   3962  CA  LYN   246     -17.783 -18.553 -14.528
ATOM   3963  HA  LYN   246     -17.068 -19.054 -13.875
ATOM   3964  CB  LYN   246     -18.766 -17.761 -13.678
ATOM   3965  HB2 LYN   246     -19.471 -17.220 -14.309
ATOM   3966  HB3 LYN   246     -19.295 -18.504 -13.081
ATOM   3967  CG  LYN   246     -18.087 -16.813 -12.696
ATOM   3968  HG2 LYN   246     -17.338 -17.342 -12.107
ATOM   3969  HG3 LYN   246     -17.545 -16.050 -13.255
ATOM   3970  CD  LYN   246     -19.111 -16.132 -11.783
ATOM   3971  HD2 LYN   246     -19.966 -16.786 -11.609
ATOM   3972  HD3 LYN   246     -18.657 -15.973 -10.805
ATOM   3973  CE  LYN   246     -19.562 -14.797 -12.331
ATOM   3974  HE2 LYN   246     -18.794 -14.039 -12.180
ATOM   3975  HE3 LYN   246     -20.447 -14.458 -11.792
ATOM   3976  NZ  LYN   246     -19.896 -14.884 -13.770
ATOM   3977  HZ1 LYN   246     -20.710 -15.469 -13.892
ATOM   3978  HZ2 LYN   246     -19.142 -15.339 -14.264
ATOM   3979  C   LYN   246     -18.499 -19.621 -15.347
ATOM   3980  O   LYN   246     -18.561 -20.788 -14.933
ATOM   3981  N   LYN   247     -19.001 -19.219 -16.518
ATOM   3982  H   LYN   247     -19.048 -18.229 -16.712
ATOM   3983  CA  LYN   247     -19.700 -20.119 -17.438
ATOM   3984  HA  LYN   247     -20.465 -20.650 -16.871
ATOM   3985  CB  LYN   247     -20.369 -19.338 -18.580
ATOM   3986  HB2 LYN   247     -20.380 -19.929 -19.496
ATOM   3987  HB3 LYN   247     -19.740 -18.461 -18.730
ATOM   3988  CG  LYN   247     -21.766 -18.813 -18.263
ATOM   3989  HG2 LYN   247     -21.763 -18.254 -17.327
ATOM   3990  HG3 LYN   247     -22.422 -19.684 -18.245
ATOM   3991  CD  LYN   247     -22.306 -17.949 -19.405
ATOM   3992  HD2 LYN   247     -21.741 -17.020 -19.484
ATOM   3993  HD3 LYN   247     -22.141 -18.473 -20.346
ATOM   3994  CE  LYN   247     -23.802 -17.661 -19.261
ATOM   3995  HE2 LYN   247     -24.153 -17.030 -20.078
ATOM   3996  HE3 LYN   247     -24.339 -18.607 -19.328
ATOM   3997  NZ  LYN   247     -24.133 -17.018 -17.956
ATOM   3998  HZ1 LYN   247     -24.128 -16.014 -18.064
ATOM   3999  HZ2 LYN   247     -23.413 -17.235 -17.282
ATOM   4000  C   LYN   247     -18.760 -21.151 -18.032
ATOM   4001  O   LYN   247     -19.119 -22.324 -18.185
ATOM   4002  N   VAL   248     -17.562 -20.716 -18.395
ATOM   4003  H   VAL   248     -17.231 -19.824 -18.056
ATOM   4004  CA  VAL   248     -16.587 -21.657 -18.929
ATOM   4005  HA  VAL   248     -17.079 -22.192 -19.741
ATOM   4006  CB  VAL   248     -15.335 -20.965 -19.504
ATOM   4007  HB  VAL   248     -14.879 -20.351 -18.728
ATOM   4008  CG1 VAL   248     -14.341 -22.006 -19.958
ATOM   4009 HG11 VAL   248     -13.507 -22.073 -19.259
ATOM   4010 HG12 VAL   248     -13.935 -21.748 -20.936
ATOM   4011 HG13 VAL   248     -14.806 -22.989 -20.031
ATOM   4012  CG2 VAL   248     -15.712 -20.086 -20.671
ATOM   4013 HG21 VAL   248     -16.094 -19.127 -20.322
ATOM   4014 HG22 VAL   248     -14.843 -19.889 -21.299
ATOM   4015 HG23 VAL   248     -16.479 -20.556 -21.286
ATOM   4016  C   VAL   248     -16.252 -22.702 -17.851
ATOM   4017  O   VAL   248     -16.258 -23.906 -18.125
ATOM   4018  N   LEU   249     -16.048 -22.255 -16.615
ATOM   4019  H   LEU   249     -16.355 -21.327 -16.361
ATOM   4020  CA  LEU   249     -15.698 -23.182 -15.551
ATOM   4021  HA  LEU   249     -14.794 -23.702 -15.867
ATOM   4022  CB  LEU   249     -15.395 -22.440 -14.242
ATOM   4023  HB2 LEU   249     -14.633 -21.677 -14.399
ATOM   4024  HB3 LEU   249     -16.289 -21.885 -13.958
ATOM   4025  CG  LEU   249     -15.016 -23.350 -13.069
ATOM   4026  HG  LEU   249     -15.920 -23.864 -12.742
ATOM   4027  CD1 LEU   249     -14.000 -24.421 -13.518
ATOM   4028 HD11 LEU   249     -13.752 -24.301 -14.573
ATOM   4029 HD12 LEU   249     -13.075 -24.337 -12.947
ATOM   4030 HD13 LEU   249     -14.399 -25.425 -13.373
ATOM   4031  CD2 LEU   249     -14.475 -22.568 -11.885
ATOM   4032 HD21 LEU   249     -15.283 -22.069 -11.350
ATOM   4033 HD22 LEU   249     -13.772 -21.804 -12.217
ATOM   4034 HD23 LEU   249     -13.958 -23.224 -11.185
ATOM   4035  C   LEU   249     -16.775 -24.246 -15.340
ATOM   4036  O   LEU   249     -16.464 -25.419 -15.064
ATOM   4037  N   LEU   250     -18.036 -23.839 -15.483
ATOM   4038  H   LEU   250     -18.204 -23.036 -16.071
ATOM   4039  CA  LEU   250     -19.173 -24.749 -15.292
ATOM   4040  HA  LEU   250     -18.980 -25.330 -14.390
ATOM   4041  CB  LEU   250     -20.469 -23.983 -15.111
ATOM   4042  HB2 LEU   250     -21.324 -24.609 -15.367
ATOM   4043  HB3 LEU   250     -20.488 -23.154 -15.819
ATOM   4044  CG  LEU   250     -20.613 -23.426 -13.698
ATOM   4045  HG  LEU   250     -19.669 -22.950 -13.433
ATOM   4046  CD1 LEU   250     -21.695 -22.376 -13.611
ATOM   4047 HD11 LEU   250     -21.267 -21.398 -13.389
ATOM   4048 HD12 LEU   250     -22.231 -22.298 -14.557
ATOM   4049 HD13 LEU   250     -22.415 -22.618 -12.829
ATOM   4050  CD2 LEU   250     -20.864 -24.548 -12.694
ATOM   4051 HD21 LEU   250     -20.189 -24.461 -11.843
ATOM   4052 HD22 LEU   250     -21.886 -24.507 -12.317
ATOM   4053 HD23 LEU   250     -20.709 -25.525 -13.151
ATOM   4054  C   LEU   250     -19.283 -25.719 -16.439
ATOM   4055  O   LEU   250     -19.479 -26.913 -16.221
ATOM   4056  N   GLH   251     -19.137 -25.219 -17.664
ATOM   4057  H   GLH   251     -19.527 -24.307 -17.856
ATOM   4058  CA  GLH   251     -18.966 -26.107 -18.803
ATOM   4059  HA  GLH   251     -19.911 -26.617 -18.987
ATOM   4060  CB  GLH   251     -18.616 -25.323 -20.078
ATOM   4061  HB2 GLH   251     -17.697 -24.753 -19.939
ATOM   4062  HB3 GLH   251     -19.390 -24.571 -20.232
ATOM   4063  CG  GLH   251     -18.534 -26.183 -21.349
ATOM   4064  HG2 GLH   251     -17.743 -26.928 -21.259
ATOM   4065  HG3 GLH   251     -18.254 -25.547 -22.189
ATOM   4066  CD  GLH   251     -19.858 -26.883 -21.714
ATOM   4067  OE1 GLH   251     -20.947 -26.408 -21.311
ATOM   4068  OE2 GLH   251     -19.804 -27.918 -22.415
ATOM   4069  HE1 GLH   251     -21.694 -26.923 -21.574
ATOM   4070  C   GLH   251     -17.906 -27.191 -18.512
ATOM   4071  O   GLH   251     -18.181 -28.379 -18.668
ATOM   4072  N   MET   252     -16.704 -26.793 -18.090
ATOM   4073  H   MET   252     -16.538 -25.817 -17.889
ATOM   4074  CA  MET   252     -15.622 -27.759 -17.839
ATOM   4075  HA  MET   252     -15.449 -28.308 -18.764
ATOM   4076  CB  MET   252     -14.333 -27.030 -17.443
ATOM   4077  HB2 MET   252     -13.568 -27.743 -17.135
ATOM   4078  HB3 MET   252     -14.541 -26.438 -16.552
ATOM   4079  CG  MET   252     -13.796 -26.099 -18.510
ATOM   4080  HG2 MET   252     -14.505 -25.297 -18.714
ATOM   4081  HG3 MET   252     -13.683 -26.650 -19.443
ATOM   4082  SD  MET   252     -12.190 -25.392 -18.080
ATOM   4083  CE  MET   252     -11.393 -26.861 -17.499
ATOM   4084  HE1 MET   252     -12.076 -27.416 -16.856
ATOM   4085  HE2 MET   252     -10.522 -26.590 -16.902
ATOM   4086  HE3 MET   252     -11.081 -27.494 -18.330
ATOM   4087  C   MET   252     -15.985 -28.781 -16.752
ATOM   4088  O   MET   252     -15.602 -29.954 -16.826
ATOM   4089  N   ARG   253     -16.726 -28.330 -15.737
ATOM   4090  H   ARG   253     -17.330 -27.540 -15.916
ATOM   4091  CA  ARG   253     -17.107 -29.206 -14.636
ATOM   4092  HA  ARG   253     -16.218 -29.756 -14.328
ATOM   4093  CB  ARG   253     -17.627 -28.397 -13.455
ATOM   4094  HB2 ARG   253     -18.164 -29.039 -12.757
ATOM   4095  HB3 ARG   253     -18.380 -27.705 -13.831
ATOM   4096  CG  ARG   253     -16.555 -27.574 -12.720
ATOM   4097  HG2 ARG   253     -15.623 -28.134 -12.647
ATOM   4098  HG3 ARG   253     -16.501 -26.621 -13.247
ATOM   4099  CD  ARG   253     -17.083 -27.243 -11.352
ATOM   4100  HD2 ARG   253     -17.553 -28.115 -10.898
ATOM   4101  HD3 ARG   253     -17.855 -26.478 -11.431
ATOM   4102  NE  ARG   253     -16.037 -26.752 -10.484
ATOM   4103  HE  ARG   253     -15.128 -26.695 -10.921
ATOM   4104  CZ  ARG   253     -16.075 -26.838  -9.163
ATOM   4105  NH1 ARG   253     -15.070 -26.361  -8.442
ATOM   4106 HH11 ARG   253     -15.192 -25.516  -7.903
ATOM   4107 HH12 ARG   253     -14.307 -26.980  -8.209
ATOM   4108  NH2 ARG   253     -17.121 -27.408  -8.578
ATOM   4109 HH21 ARG   253     -17.222 -28.413  -8.592
ATOM   4110 HH22 ARG   253     -17.634 -26.882  -7.885
ATOM   4111  C   ARG   253     -18.158 -30.217 -15.049
ATOM   4112  O   ARG   253     -18.548 -31.080 -14.250
ATOM   4113  N   LYN   254     -18.632 -30.105 -16.291
ATOM   4114  H   LYN   254     -18.647 -29.193 -16.724
ATOM   4115  CA  LYN   254     -19.547 -31.123 -16.832
ATOM   4116  HA  LYN   254     -20.288 -31.367 -16.071
ATOM   4117  CB  LYN   254     -20.250 -30.641 -18.118
ATOM   4118  HB2 LYN   254     -19.536 -30.169 -18.793
ATOM   4119  HB3 LYN   254     -20.658 -31.539 -18.582
ATOM   4120  CG  LYN   254     -21.479 -29.740 -17.914
ATOM   4121  HG2 LYN   254     -22.253 -30.267 -17.356
ATOM   4122  HG3 LYN   254     -21.195 -28.885 -17.300
ATOM   4123  CD  LYN   254     -22.031 -29.228 -19.267
ATOM   4124  HD2 LYN   254     -22.502 -30.040 -19.822
ATOM   4125  HD3 LYN   254     -21.191 -28.908 -19.884
ATOM   4126  CE  LYN   254     -22.992 -28.051 -19.113
ATOM   4127  HE2 LYN   254     -23.816 -28.269 -18.434
ATOM   4128  HE3 LYN   254     -22.448 -27.243 -18.624
ATOM   4129  NZ  LYN   254     -23.413 -27.524 -20.434
ATOM   4130  HZ1 LYN   254     -24.412 -27.377 -20.436
ATOM   4131  HZ2 LYN   254     -22.992 -26.618 -20.585
ATOM   4132  C   LYN   254     -18.718 -32.372 -17.130
ATOM   4133  O   LYN   254     -19.238 -33.472 -17.284
ATOM   4134  N   PHE   255     -17.406 -32.183 -17.219
ATOM   4135  H   PHE   255     -16.992 -31.357 -16.811
ATOM   4136  CA  PHE   255     -16.515 -33.264 -17.651
ATOM   4137  HA  PHE   255     -17.156 -34.065 -18.021
ATOM   4138  CB  PHE   255     -15.658 -32.789 -18.792
ATOM   4139  HB2 PHE   255     -14.891 -33.526 -19.030
ATOM   4140  HB3 PHE   255     -15.124 -31.891 -18.482
ATOM   4141  CG  PHE   255     -16.425 -32.454 -20.030
ATOM   4142  CD1 PHE   255     -16.791 -33.446 -20.918
ATOM   4143  HD1 PHE   255     -16.199 -34.349 -20.921
ATOM   4144  CE1 PHE   255     -17.468 -33.136 -22.065
ATOM   4145  HE1 PHE   255     -18.030 -33.919 -22.552
ATOM   4146  CZ  PHE   255     -17.794 -31.827 -22.343
ATOM   4147  HZ  PHE   255     -18.039 -31.561 -23.361
ATOM   4148  CE2 PHE   255     -17.437 -30.827 -21.475
ATOM   4149  HE2 PHE   255     -17.839 -29.834 -21.609
ATOM   4150  CD2 PHE   255     -16.754 -31.136 -20.323
ATOM   4151  HD2 PHE   255     -16.255 -30.343 -19.786
ATOM   4152  C   PHE   255     -15.636 -33.882 -16.542
ATOM   4153  O   PHE   255     -15.175 -35.027 -16.677
ATOM   4154  N   ARG   256     -15.418 -33.148 -15.456
ATOM   4155  H   ARG   256     -16.060 -32.393 -15.259
ATOM   4156  CA  ARG   256     -14.699 -33.689 -14.322
ATOM   4157  HA  ARG   256     -15.024 -34.714 -14.143
ATOM   4158  CB  ARG   256     -13.165 -33.638 -14.566
ATOM   4159  HB2 ARG   256     -12.843 -32.618 -14.778
ATOM   4160  HB3 ARG   256     -12.960 -34.185 -15.486
ATOM   4161  CG  ARG   256     -12.306 -34.255 -13.462
ATOM   4162  HG2 ARG   256     -12.356 -33.656 -12.553
ATOM   4163  HG3 ARG   256     -12.716 -35.251 -13.297
ATOM   4164  CD  ARG   256     -10.806 -34.458 -13.917
ATOM   4165  HD2 ARG   256     -10.755 -35.090 -14.803
ATOM   4166  HD3 ARG   256     -10.383 -33.495 -14.204
ATOM   4167  NE  ARG   256      -9.961 -35.028 -12.860
ATOM   4168  HE  ARG   256      -9.312 -34.391 -12.421
ATOM   4169  CZ  ARG   256      -9.849 -36.334 -12.564
ATOM   4170  NH1 ARG   256     -10.498 -37.255 -13.255
ATOM   4171 HH11 ARG   256     -11.462 -37.105 -13.515
ATOM   4172 HH12 ARG   256     -10.187 -38.212 -13.166
ATOM   4173  NH2 ARG   256      -9.066 -36.730 -11.573
ATOM   4174 HH21 ARG   256      -8.374 -36.100 -11.194
ATOM   4175 HH22 ARG   256      -9.273 -37.592 -11.089
ATOM   4176  C   ARG   256     -15.107 -32.824 -13.157
ATOM   4177  O   ARG   256     -15.212 -31.612 -13.310
ATOM   4178  N   MET   257     -15.370 -33.440 -12.007
ATOM   4179  H   MET   257     -15.634 -34.414 -12.049
ATOM   4180  CA  MET   257     -15.748 -32.721 -10.792
ATOM   4181  HA  MET   257     -16.640 -32.112 -10.939
ATOM   4182  CB  MET   257     -16.165 -33.739  -9.722
ATOM   4183  HB2 MET   257     -16.463 -33.232  -8.804
ATOM   4184  HB3 MET   257     -16.969 -34.354 -10.127
ATOM   4185  CG  MET   257     -15.048 -34.743  -9.444
ATOM   4186  HG2 MET   257     -14.067 -34.268  -9.447
ATOM   4187  HG3 MET   257     -15.021 -35.462 -10.263
ATOM   4188  SD  MET   257     -15.272 -35.680  -7.930
ATOM   4189  CE  MET   257     -16.641 -36.750  -8.349
ATOM   4190  HE1 MET   257     -17.475 -36.555  -7.675
ATOM   4191  HE2 MET   257     -16.976 -36.531  -9.363
ATOM   4192  HE3 MET   257     -16.300 -37.783  -8.281
ATOM   4193  C   MET   257     -14.646 -31.847 -10.192
ATOM   4194  O   MET   257     -13.453 -32.079 -10.391
ATOM   4195  N   GLY   258     -15.071 -30.846  -9.436
ATOM   4196  H   GLY   258     -16.044 -30.580  -9.476
ATOM   4197  CA  GLY   258     -14.202 -30.099  -8.552
ATOM   4198  HA2 GLY   258     -13.696 -30.786  -7.874
ATOM   4199  HA3 GLY   258     -14.842 -29.485  -7.919
ATOM   4200  C   GLY   258     -13.181 -29.172  -9.184
ATOM   4201  O   GLY   258     -12.394 -28.572  -8.473
ATOM   4202  N   LEU   259     -13.207 -29.018 -10.503
ATOM   4203  H   LEU   259     -13.689 -29.703 -11.068
ATOM   4204  CA  LEU   259     -12.207 -28.193 -11.152
ATOM   4205  HA  LEU   259     -11.249 -28.699 -11.031
ATOM   4206  CB  LEU   259     -12.496 -28.065 -12.644
ATOM   4207  HB2 LEU   259     -11.737 -27.453 -13.132
ATOM   4208  HB3 LEU   259     -13.426 -27.509 -12.763
ATOM   4209  CG  LEU   259     -12.649 -29.402 -13.359
ATOM   4210  HG  LEU   259     -13.519 -29.920 -12.956
ATOM   4211  CD1 LEU   259     -12.865 -29.159 -14.854
ATOM   4212 HD11 LEU   259     -12.980 -30.105 -15.384
ATOM   4213 HD12 LEU   259     -13.767 -28.570 -15.023
ATOM   4214 HD13 LEU   259     -12.022 -28.623 -15.290
ATOM   4215  CD2 LEU   259     -11.413 -30.261 -13.129
ATOM   4216 HD21 LEU   259     -11.020 -30.110 -12.124
ATOM   4217 HD22 LEU   259     -10.626 -30.002 -13.837
ATOM   4218 HD23 LEU   259     -11.690 -31.308 -13.251
ATOM   4219  C   LEU   259     -12.073 -26.820 -10.487
ATOM   4220  O   LEU   259     -13.053 -26.085 -10.349
ATOM   4221  N   ILE   260     -10.869 -26.512 -10.054
ATOM   4222  H   ILE   260     -10.076 -26.997 -10.450
ATOM   4223  CA  ILE   260     -10.596 -25.339  -9.263
ATOM   4224  HA  ILE   260      -9.515 -25.212  -9.210
ATOM   4225  CB  ILE   260     -11.205 -24.123  -9.867
ATOM   4226  HB  ILE   260     -12.288 -24.240  -9.897
ATOM   4227  CG2 ILE   260     -10.867 -22.940  -9.056
ATOM   4228 HG21 ILE   260      -9.796 -22.903  -8.857
ATOM   4229 HG22 ILE   260     -11.383 -22.970  -8.096
ATOM   4230 HG23 ILE   260     -11.151 -22.020  -9.567
ATOM   4231  CG1 ILE   260     -10.686 -23.940 -11.272
ATOM   4232 HG12 ILE   260     -11.270 -24.532 -11.977
ATOM   4233 HG13 ILE   260      -9.644 -24.256 -11.227
ATOM   4234  CD1 ILE   260     -10.629 -22.564 -11.690
ATOM   4235 HD11 ILE   260     -11.505 -22.305 -12.285
ATOM   4236 HD12 ILE   260      -9.745 -22.382 -12.301
ATOM   4237 HD13 ILE   260     -10.591 -21.894 -10.831
ATOM   4238  C   ILE   260     -11.116 -25.527  -7.858
ATOM   4239  O   ILE   260     -12.296 -25.512  -7.634
ATOM   4240  N   GLN   261     -10.212 -25.710  -6.914
ATOM   4241  H   GLN   261      -9.249 -25.822  -7.198
ATOM   4242  CA  GLN   261     -10.544 -26.111  -5.568
ATOM   4243  HA  GLN   261     -11.513 -26.608  -5.603
ATOM   4244  CB  GLN   261      -9.498 -27.097  -5.073
ATOM   4245  HB2 GLN   261      -9.368 -27.033  -3.993
ATOM   4246  HB3 GLN   261      -8.542 -26.739  -5.455
ATOM   4247  CG  GLN   261      -9.620 -28.506  -5.525
ATOM   4248  HG2 GLN   261      -9.585 -28.565  -6.613
ATOM   4249  HG3 GLN   261      -8.752 -29.011  -5.101
ATOM   4250  CD  GLN   261     -10.878 -29.168  -5.027
ATOM   4251  OE1 GLN   261     -10.903 -29.780  -3.969
ATOM   4252  NE2 GLN   261     -11.938 -29.048  -5.797
ATOM   4253 HE21 GLN   261     -11.832 -29.049  -6.801
ATOM   4254 HE22 GLN   261     -12.859 -29.138  -5.392
ATOM   4255  C   GLN   261     -10.638 -24.988  -4.536
ATOM   4256  O   GLN   261     -10.979 -25.257  -3.424
ATOM   4257  N   THR   262     -10.331 -23.753  -4.886
ATOM   4258  H   THR   262     -10.483 -23.492  -5.850
ATOM   4259  CA  THR   262     -10.357 -22.670  -3.921
ATOM   4260  HA  THR   262     -11.077 -22.935  -3.147
ATOM   4261  CB  THR   262      -9.005 -22.440  -3.278
ATOM   4262  HB  THR   262      -9.136 -21.939  -2.319
ATOM   4263  CG2 THR   262      -8.318 -23.708  -3.079
ATOM   4264 HG21 THR   262      -7.427 -23.766  -3.704
ATOM   4265 HG22 THR   262      -8.967 -24.543  -3.343
ATOM   4266 HG23 THR   262      -8.047 -23.741  -2.024
ATOM   4267  OG1 THR   262      -8.208 -21.612  -4.112
ATOM   4268  HG1 THR   262      -7.320 -21.934  -4.093
ATOM   4269  C   THR   262     -10.796 -21.369  -4.528
ATOM   4270  O   THR   262     -10.780 -21.221  -5.714
ATOM   4271  N   ALA   263     -11.176 -20.409  -3.707
ATOM   4272  H   ALA   263     -11.416 -20.653  -2.757
ATOM   4273  CA  ALA   263     -11.726 -19.173  -4.251
ATOM   4274  HA  ALA   263     -12.406 -19.414  -5.068
ATOM   4275  CB  ALA   263     -12.457 -18.408  -3.163
ATOM   4276  HB1 ALA   263     -11.790 -18.211  -2.324
ATOM   4277  HB2 ALA   263     -13.302 -18.985  -2.788
ATOM   4278  HB3 ALA   263     -12.831 -17.454  -3.535
ATOM   4279  C   ALA   263     -10.567 -18.351  -4.792
ATOM   4280  O   ALA   263     -10.718 -17.573  -5.751
ATOM   4281  N   ASP   264      -9.400 -18.530  -4.180
ATOM   4282  H   ASP   264      -9.247 -19.403  -3.696
ATOM   4283  CA  ASP   264      -8.205 -17.829  -4.656
ATOM   4284  HA  ASP   264      -8.509 -16.792  -4.799
ATOM   4285  CB  ASP   264      -7.087 -17.834  -3.614
ATOM   4286  HB2 ASP   264      -7.501 -17.820  -2.606
ATOM   4287  HB3 ASP   264      -6.511 -18.755  -3.701
ATOM   4288  CG  ASP   264      -6.138 -16.660  -3.788
ATOM   4289  OD1 ASP   264      -6.571 -15.601  -4.292
ATOM   4290  OD2 ASP   264      -4.951 -16.799  -3.428
ATOM   4291  C   ASP   264      -7.711 -18.313  -6.037
ATOM   4292  O   ASP   264      -7.251 -17.491  -6.852
ATOM   4293  N   GLN   265      -7.839 -19.617  -6.308
ATOM   4294  H   GLN   265      -7.915 -20.276  -5.547
ATOM   4295  CA  GLN   265      -7.583 -20.143  -7.647
ATOM   4296  HA  GLN   265      -6.559 -19.873  -7.906
ATOM   4297  CB  GLN   265      -7.701 -21.679  -7.674
ATOM   4298  HB2 GLN   265      -7.890 -22.033  -8.688
ATOM   4299  HB3 GLN   265      -8.583 -21.966  -7.101
ATOM   4300  CG  GLN   265      -6.472 -22.393  -7.067
ATOM   4301  HG2 GLN   265      -5.611 -22.308  -7.730
ATOM   4302  HG3 GLN   265      -6.251 -21.868  -6.138
ATOM   4303  CD  GLN   265      -6.720 -23.842  -6.752
ATOM   4304  OE1 GLN   265      -7.853 -24.342  -6.879
ATOM   4305  NE2 GLN   265      -5.682 -24.538  -6.333
ATOM   4306 HE21 GLN   265      -5.065 -24.148  -5.634
ATOM   4307 HE22 GLN   265      -5.577 -25.502  -6.617
ATOM   4308  C   GLN   265      -8.498 -19.500  -8.699
ATOM   4309  O   GLN   265      -8.074 -19.211  -9.817
ATOM   4310  N   LEU   266      -9.759 -19.284  -8.336
ATOM   4311  H   LEU   266     -10.132 -19.870  -7.603
ATOM   4312  CA  LEU   266     -10.735 -18.678  -9.239
ATOM   4313  HA  LEU   266     -10.730 -19.233 -10.177
ATOM   4314  CB  LEU   266     -12.146 -18.708  -8.625
ATOM   4315  HB2 LEU   266     -12.443 -19.730  -8.391
ATOM   4316  HB3 LEU   266     -12.065 -18.144  -7.696
ATOM   4317  CG  LEU   266     -13.230 -18.004  -9.457
ATOM   4318  HG  LEU   266     -12.918 -16.969  -9.594
ATOM   4319  CD1 LEU   266     -13.330 -18.635 -10.828
ATOM   4320 HD11 LEU   266     -14.353 -18.588 -11.202
ATOM   4321 HD12 LEU   266     -12.692 -18.113 -11.541
ATOM   4322 HD13 LEU   266     -12.981 -19.666 -10.765
ATOM   4323  CD2 LEU   266     -14.599 -17.985  -8.777
ATOM   4324 HD21 LEU   266     -14.656 -18.752  -8.004
ATOM   4325 HD22 LEU   266     -14.780 -17.020  -8.303
ATOM   4326 HD23 LEU   266     -15.305 -18.172  -9.586
ATOM   4327  C   LEU   266     -10.338 -17.245  -9.529
ATOM   4328  O   LEU   266     -10.308 -16.812 -10.682
ATOM   4329  N   ARN   267     -10.049 -16.508  -8.459
ATOM   4330  H   ARN   267     -10.300 -16.845  -7.540
ATOM   4331  CA  ARN   267      -9.529 -15.132  -8.578
ATOM   4332  HA  ARN   267     -10.294 -14.478  -8.997
ATOM   4333  CB  ARN   267      -9.181 -14.554  -7.205
ATOM   4334  HB2 ARN   267     -10.006 -14.694  -6.507
ATOM   4335  HB3 ARN   267      -8.352 -15.128  -6.790
ATOM   4336  CG  ARN   267      -8.775 -13.103  -7.264
ATOM   4337  HG2 ARN   267      -7.931 -12.967  -7.940
ATOM   4338  HG3 ARN   267      -9.594 -12.526  -7.693
ATOM   4339  CD  ARN   267      -8.456 -12.552  -5.896
ATOM   4340  HD2 ARN   267      -9.279 -12.732  -5.205
ATOM   4341  HD3 ARN   267      -7.580 -13.056  -5.486
ATOM   4342  NE  ARN   267      -8.183 -11.122  -5.966
ATOM   4343  HE  ARN   267      -8.604 -10.660  -5.172
ATOM   4344  CZ  ARN   267      -7.004 -10.608  -6.284
ATOM   4345  NH1 ARN   267      -5.985 -11.405  -6.559
ATOM   4346 HH11 ARN   267      -5.705 -11.963  -5.765
ATOM   4347  NH2 ARN   267      -6.846  -9.298  -6.325
ATOM   4348 HH21 ARN   267      -6.805  -8.885  -5.404
ATOM   4349 HH22 ARN   267      -7.599  -8.834  -6.812
ATOM   4350  C   ARN   267      -8.286 -15.093  -9.459
ATOM   4351  O   ARN   267      -8.184 -14.260 -10.371
ATOM   4352  N   PHE   268      -7.346 -16.000  -9.189
ATOM   4353  H   PHE   268      -7.299 -16.397  -8.261
ATOM   4354  CA  PHE   268      -6.161 -16.086 -10.016
ATOM   4355  HA  PHE   268      -5.639 -15.135  -9.910
ATOM   4356  CB  PHE   268      -5.215 -17.198  -9.567
ATOM   4357  HB2 PHE   268      -5.704 -18.170  -9.636
ATOM   4358  HB3 PHE   268      -4.964 -17.055  -8.516
ATOM   4359  CG  PHE   268      -3.944 -17.225 -10.346
ATOM   4360  CD1 PHE   268      -2.873 -16.432  -9.970
ATOM   4361  HD1 PHE   268      -3.014 -15.685  -9.203
ATOM   4362  CE1 PHE   268      -1.724 -16.428 -10.695
ATOM   4363  HE1 PHE   268      -1.098 -15.551 -10.628
ATOM   4364  CZ  PHE   268      -1.607 -17.216 -11.817
ATOM   4365  HZ  PHE   268      -0.791 -17.037 -12.502
ATOM   4366  CE2 PHE   268      -2.659 -17.995 -12.215
ATOM   4367  HE2 PHE   268      -2.706 -18.274 -13.257
ATOM   4368  CD2 PHE   268      -3.835 -17.992 -11.491
ATOM   4369  HD2 PHE   268      -4.626 -18.680 -11.752
ATOM   4370  C   PHE   268      -6.475 -16.247 -11.495
ATOM   4371  O   PHE   268      -5.831 -15.611 -12.326
ATOM   4372  N   SER   269      -7.440 -17.100 -11.828
ATOM   4373  H   SER   269      -8.119 -17.356 -11.125
ATOM   4374  CA  SER   269      -7.805 -17.327 -13.224
ATOM   4375  HA  SER   269      -6.928 -17.724 -13.736
ATOM   4376  CB  SER   269      -8.942 -18.335 -13.331
ATOM   4377  HB2 SER   269      -9.837 -17.959 -12.836
ATOM   4378  HB3 SER   269      -9.081 -18.497 -14.400
ATOM   4379  OG  SER   269      -8.551 -19.554 -12.732
ATOM   4380  HG  SER   269      -8.147 -19.363 -11.899
ATOM   4381  C   SER   269      -8.212 -16.053 -13.930
ATOM   4382  O   SER   269      -7.902 -15.861 -15.096
ATOM   4383  N   TYR   270      -8.946 -15.199 -13.231
ATOM   4384  H   TYR   270      -8.976 -15.290 -12.226
ATOM   4385  CA  TYR   270      -9.347 -13.924 -13.807
ATOM   4386  HA  TYR   270      -9.929 -14.065 -14.718
ATOM   4387  CB  TYR   270     -10.214 -13.128 -12.841
ATOM   4388  HB2 TYR   270      -9.860 -13.250 -11.817
ATOM   4389  HB3 TYR   270     -10.098 -12.068 -13.065
ATOM   4390  CG  TYR   270     -11.689 -13.438 -12.904
ATOM   4391  CD1 TYR   270     -12.219 -14.530 -12.226
ATOM   4392  HD1 TYR   270     -11.549 -15.332 -11.953
ATOM   4393  CE1 TYR   270     -13.567 -14.807 -12.268
ATOM   4394  HE1 TYR   270     -13.981 -15.544 -11.596
ATOM   4395  CZ  TYR   270     -14.412 -13.986 -12.982
ATOM   4396  OH  TYR   270     -15.761 -14.272 -13.013
ATOM   4397  HH  TYR   270     -15.977 -15.082 -12.578
ATOM   4398  CE2 TYR   270     -13.917 -12.889 -13.656
ATOM   4399  HE2 TYR   270     -14.479 -12.510 -14.497
ATOM   4400  CD2 TYR   270     -12.561 -12.619 -13.612
ATOM   4401  HD2 TYR   270     -12.164 -11.801 -14.194
ATOM   4402  C   TYR   270      -8.099 -13.127 -14.108
ATOM   4403  O   TYR   270      -7.959 -12.582 -15.196
ATOM   4404  N   LEU   271      -7.197 -13.054 -13.127
ATOM   4405  H   LEU   271      -7.191 -13.793 -12.439
ATOM   4406  CA  LEU   271      -5.942 -12.322 -13.297
ATOM   4407  HA  LEU   271      -6.175 -11.262 -13.399
ATOM   4408  CB  LEU   271      -5.011 -12.528 -12.105
ATOM   4409  HB2 LEU   271      -4.848 -13.590 -11.924
ATOM   4410  HB3 LEU   271      -4.029 -12.157 -12.400
ATOM   4411  CG  LEU   271      -5.388 -11.813 -10.808
ATOM   4412  HG  LEU   271      -6.312 -12.250 -10.431
ATOM   4413  CD1 LEU   271      -4.300 -12.019  -9.767
ATOM   4414 HD11 LEU   271      -4.736 -12.180  -8.781
ATOM   4415 HD12 LEU   271      -3.655 -11.142  -9.706
ATOM   4416 HD13 LEU   271      -3.764 -12.902 -10.114
ATOM   4417  CD2 LEU   271      -5.627 -10.326 -11.058
ATOM   4418 HD21 LEU   271      -4.879  -9.925 -11.743
ATOM   4419 HD22 LEU   271      -6.608 -10.162 -11.503
ATOM   4420 HD23 LEU   271      -5.584  -9.800 -10.104
ATOM   4421  C   LEU   271      -5.243 -12.777 -14.555
ATOM   4422  O   LEU   271      -4.804 -11.965 -15.365
ATOM   4423  N   ALA   272      -5.153 -14.088 -14.720
ATOM   4424  H   ALA   272      -5.510 -14.709 -14.008
ATOM   4425  CA  ALA   272      -4.358 -14.652 -15.793
ATOM   4426  HA  ALA   272      -3.416 -14.104 -15.812
ATOM   4427  CB  ALA   272      -4.060 -16.100 -15.509
ATOM   4428  HB1 ALA   272      -3.045 -16.218 -15.129
ATOM   4429  HB2 ALA   272      -4.146 -16.697 -16.417
ATOM   4430  HB3 ALA   272      -4.751 -16.504 -14.769
ATOM   4431  C   ALA   272      -4.991 -14.488 -17.165
ATOM   4432  O   ALA   272      -4.283 -14.312 -18.147
ATOM   4433  N   VAL   273      -6.316 -14.548 -17.242
ATOM   4434  H   VAL   273      -6.846 -14.896 -16.456
ATOM   4435  CA  VAL   273      -6.996 -14.398 -18.518
ATOM   4436  HA  VAL   273      -6.495 -14.996 -19.279
ATOM   4437  CB  VAL   273      -8.445 -14.888 -18.431
ATOM   4438  HB  VAL   273      -8.949 -14.339 -17.636
ATOM   4439  CG1 VAL   273      -9.173 -14.625 -19.735
ATOM   4440 HG11 VAL   273      -9.181 -13.559 -19.963
ATOM   4441 HG12 VAL   273      -8.680 -15.138 -20.561
ATOM   4442 HG13 VAL   273     -10.194 -14.971 -19.574
ATOM   4443  CG2 VAL   273      -8.469 -16.374 -18.085
ATOM   4444 HG21 VAL   273      -7.544 -16.669 -17.589
ATOM   4445 HG22 VAL   273      -8.570 -16.978 -18.987
ATOM   4446 HG23 VAL   273      -9.302 -16.609 -17.422
ATOM   4447  C   VAL   273      -6.954 -12.938 -18.956
ATOM   4448  O   VAL   273      -6.726 -12.626 -20.127
ATOM   4449  N   ILE   274      -7.158 -12.053 -17.985
ATOM   4450  H   ILE   274      -7.160 -12.382 -17.030
ATOM   4451  CA  ILE   274      -7.151 -10.609 -18.189
ATOM   4452  HA  ILE   274      -7.901 -10.361 -18.940
ATOM   4453  CB  ILE   274      -7.448  -9.840 -16.876
ATOM   4454  HB  ILE   274      -6.815 -10.247 -16.088
ATOM   4455  CG2 ILE   274      -7.131  -8.376 -17.033
ATOM   4456 HG21 ILE   274      -6.191  -8.240 -17.568
ATOM   4457 HG22 ILE   274      -7.032  -7.896 -16.059
ATOM   4458 HG23 ILE   274      -7.915  -7.862 -17.589
ATOM   4459  CG1 ILE   274      -8.910 -10.005 -16.456
ATOM   4460 HG12 ILE   274      -9.563  -9.409 -17.094
ATOM   4461 HG13 ILE   274      -9.205 -11.041 -16.623
ATOM   4462  CD1 ILE   274      -9.136  -9.665 -14.991
ATOM   4463 HD11 ILE   274      -8.284  -9.119 -14.587
ATOM   4464 HD12 ILE   274     -10.018  -9.036 -14.875
ATOM   4465 HD13 ILE   274      -9.279 -10.566 -14.395
ATOM   4466  C   ILE   274      -5.799 -10.171 -18.695
ATOM   4467  O   ILE   274      -5.698  -9.497 -19.717
ATOM   4468  N   GLH   275      -4.759 -10.559 -17.967
ATOM   4469  H   GLH   275      -4.880 -11.346 -17.345
ATOM   4470  CA  GLH   275      -3.400 -10.194 -18.332
ATOM   4471  HA  GLH   275      -3.343  -9.107 -18.387
ATOM   4472  CB  GLH   275      -2.432 -10.698 -17.273
ATOM   4473  HB2 GLH   275      -2.539 -11.774 -17.133
ATOM   4474  HB3 GLH   275      -2.726 -10.264 -16.317
ATOM   4475  CG  GLH   275      -0.978 -10.329 -17.526
ATOM   4476  HG2 GLH   275      -0.329 -10.797 -16.786
ATOM   4477  HG3 GLH   275      -0.672 -10.731 -18.492
ATOM   4478  CD  GLH   275      -0.721  -8.819 -17.549
ATOM   4479  OE1 GLH   275      -1.488  -8.069 -16.904
ATOM   4480  OE2 GLH   275       0.258  -8.389 -18.210
ATOM   4481  HE1 GLH   275      -1.051  -7.308 -16.553
ATOM   4482  C   GLH   275      -3.045 -10.758 -19.709
ATOM   4483  O   GLH   275      -2.469 -10.072 -20.554
ATOM   4484  N   GLY   276      -3.433 -12.006 -19.936
ATOM   4485  H   GLY   276      -3.639 -12.586 -19.135
ATOM   4486  CA  GLY   276      -3.112 -12.707 -21.166
ATOM   4487  HA2 GLY   276      -2.039 -12.646 -21.350
ATOM   4488  HA3 GLY   276      -3.344 -13.763 -21.029
ATOM   4489  C   GLY   276      -3.857 -12.212 -22.380
ATOM   4490  O   GLY   276      -3.465 -12.489 -23.509
ATOM   4491  N   ALA   277      -4.948 -11.494 -22.140
ATOM   4492  H   ALA   277      -5.038 -11.079 -21.223
ATOM   4493  CA  ALA   277      -5.701 -10.831 -23.201
ATOM   4494  HA  ALA   277      -6.017 -11.590 -23.916
ATOM   4495  CB  ALA   277      -6.924 -10.149 -22.616
ATOM   4496  HB1 ALA   277      -6.687  -9.686 -21.658
ATOM   4497  HB2 ALA   277      -7.722 -10.871 -22.446
ATOM   4498  HB3 ALA   277      -7.300  -9.375 -23.285
ATOM   4499  C   ALA   277      -4.838  -9.811 -23.943
ATOM   4500  O   ALA   277      -4.952  -9.654 -25.159
ATOM   4501  N   LYN   278      -3.991  -9.109 -23.192
ATOM   4502  H   LYN   278      -4.241  -8.976 -22.222
ATOM   4503  CA  LYN   278      -3.066  -8.136 -23.758
ATOM   4504  HA  LYN   278      -3.635  -7.258 -24.064
ATOM   4505  CB  LYN   278      -2.024  -7.736 -22.720
ATOM   4506  HB2 LYN   278      -1.425  -8.598 -22.425
ATOM   4507  HB3 LYN   278      -1.318  -7.059 -23.201
ATOM   4508  CG  LYN   278      -2.586  -7.028 -21.495
ATOM   4509  HG2 LYN   278      -3.188  -6.168 -21.789
ATOM   4510  HG3 LYN   278      -3.134  -7.792 -20.944
ATOM   4511  CD  LYN   278      -1.443  -6.597 -20.591
ATOM   4512  HD2 LYN   278      -0.857  -7.459 -20.273
ATOM   4513  HD3 LYN   278      -0.759  -5.975 -21.167
ATOM   4514  CE  LYN   278      -1.925  -5.806 -19.393
ATOM   4515  HE2 LYN   278      -2.463  -4.913 -19.711
ATOM   4516  HE3 LYN   278      -2.623  -6.405 -18.809
ATOM   4517  NZ  LYN   278      -0.777  -5.414 -18.515
ATOM   4518  HZ1 LYN   278       0.086  -5.495 -19.033
ATOM   4519  HZ2 LYN   278      -0.708  -6.059 -17.741
ATOM   4520  C   LYN   278      -2.371  -8.708 -24.983
ATOM   4521  O   LYN   278      -2.215  -8.032 -25.998
ATOM   4522  N   PHE   279      -1.957  -9.964 -24.877
ATOM   4523  H   PHE   279      -2.296 -10.525 -24.109
ATOM   4524  CA  PHE   279      -1.287 -10.652 -25.967
ATOM   4525  HA  PHE   279      -0.534  -9.982 -26.381
ATOM   4526  CB  PHE   279      -0.612 -11.913 -25.437
ATOM   4527  HB2 PHE   279      -0.024 -11.691 -24.547
ATOM   4528  HB3 PHE   279      -1.419 -12.594 -25.165
ATOM   4529  CG  PHE   279       0.251 -12.618 -26.447
ATOM   4530  CD1 PHE   279      -0.295 -13.560 -27.312
ATOM   4531  HD1 PHE   279      -1.365 -13.558 -27.461
ATOM   4532  CE1 PHE   279       0.503 -14.221 -28.240
ATOM   4533  HE1 PHE   279       0.141 -15.143 -28.671
ATOM   4534  CZ  PHE   279       1.861 -13.951 -28.299
ATOM   4535  HZ  PHE   279       2.509 -14.684 -28.755
ATOM   4536  CE2 PHE   279       2.419 -13.018 -27.437
ATOM   4537  HE2 PHE   279       3.488 -13.028 -27.282
ATOM   4538  CD2 PHE   279       1.616 -12.360 -26.516
ATOM   4539  HD2 PHE   279       2.083 -11.796 -25.722
ATOM   4540  C   PHE   279      -2.268 -11.006 -27.073
ATOM   4541  O   PHE   279      -1.976 -10.839 -28.252
ATOM   4542  N   ILE   280      -3.438 -11.495 -26.689
ATOM   4543  H   ILE   280      -3.464 -12.006 -25.818
ATOM   4544  CA  ILE   280      -4.473 -11.830 -27.660
ATOM   4545  HA  ILE   280      -4.063 -12.582 -28.334
ATOM   4546  CB  ILE   280      -5.743 -12.402 -26.975
ATOM   4547  HB  ILE   280      -6.120 -11.648 -26.284
ATOM   4548  CG2 ILE   280      -6.835 -12.685 -28.007
ATOM   4549 HG21 ILE   280      -7.180 -13.716 -27.930
ATOM   4550 HG22 ILE   280      -7.695 -12.034 -27.847
ATOM   4551 HG23 ILE   280      -6.428 -12.505 -29.002
ATOM   4552  CG1 ILE   280      -5.408 -13.662 -26.166
ATOM   4553 HG12 ILE   280      -6.263 -13.971 -25.565
ATOM   4554 HG13 ILE   280      -4.566 -13.377 -25.535
ATOM   4555  CD1 ILE   280      -4.888 -14.825 -26.996
ATOM   4556 HD11 ILE   280      -4.745 -14.522 -28.033
ATOM   4557 HD12 ILE   280      -5.599 -15.652 -26.987
ATOM   4558 HD13 ILE   280      -3.936 -15.189 -26.611
ATOM   4559  C   ILE   280      -4.862 -10.613 -28.501
ATOM   4560  O   ILE   280      -5.170 -10.740 -29.685
ATOM   4561  N   MET   281      -4.841  -9.434 -27.888
ATOM   4562  H   MET   281      -4.696  -9.393 -26.889
ATOM   4563  CA  MET   281      -5.297  -8.229 -28.567
ATOM   4564  HA  MET   281      -5.934  -8.551 -29.391
ATOM   4565  CB  MET   281      -6.131  -7.359 -27.625
ATOM   4566  HB2 MET   281      -5.488  -6.825 -26.925
ATOM   4567  HB3 MET   281      -6.655  -6.658 -28.274
ATOM   4568  CG  MET   281      -7.233  -8.115 -26.876
ATOM   4569  HG2 MET   281      -7.722  -7.464 -26.151
ATOM   4570  HG3 MET   281      -6.764  -8.901 -26.284
ATOM   4571  SD  MET   281      -8.487  -8.915 -27.915
ATOM   4572  CE  MET   281      -9.442  -7.502 -28.473
ATOM   4573  HE1 MET   281      -8.879  -6.587 -28.290
ATOM   4574  HE2 MET   281      -9.614  -7.580 -29.547
ATOM   4575  HE3 MET   281     -10.400  -7.447 -27.956
ATOM   4576  C   MET   281      -4.158  -7.418 -29.177
ATOM   4577  O   MET   281      -4.285  -6.211 -29.361
ATOM   4578  N   GLY   282      -3.044  -8.079 -29.478
ATOM   4579  H   GLY   282      -2.824  -8.931 -28.982
ATOM   4580  CA  GLY   282      -1.998  -7.466 -30.281
ATOM   4581  HA2 GLY   282      -1.810  -8.079 -31.163
ATOM   4582  HA3 GLY   282      -2.452  -6.563 -30.688
ATOM   4583  C   GLY   282      -0.674  -7.003 -29.691
ATOM   4584  O   GLY   282       0.281  -6.780 -30.435
ATOM   4585  N   ASH   283      -0.619  -6.838 -28.368
ATOM   4586  H   ASH   283      -1.399  -7.136 -27.799
ATOM   4587  CA  ASH   283       0.574  -6.325 -27.687
ATOM   4588  HA  ASH   283       0.941  -5.452 -28.226
ATOM   4589  CB  ASH   283       0.307  -5.967 -26.224
ATOM   4590  HB2 ASH   283      -0.580  -5.340 -26.137
ATOM   4591  HB3 ASH   283       0.105  -6.888 -25.678
ATOM   4592  CG  ASH   283       1.484  -5.269 -25.570
ATOM   4593  OD1 ASH   283       2.579  -5.264 -26.170
ATOM   4594  OD2 ASH   283       1.309  -4.724 -24.460
ATOM   4595  HD1 ASH   283       3.277  -4.880 -25.662
ATOM   4596  C   ASH   283       1.587  -7.461 -27.834
ATOM   4597  O   ASH   283       1.504  -8.469 -27.136
ATOM   4598  N   SER   284       2.548  -7.286 -28.741
ATOM   4599  H   SER   284       2.517  -6.476 -29.343
ATOM   4600  CA  SER   284       3.527  -8.327 -29.046
ATOM   4601  HA  SER   284       3.020  -9.290 -29.103
ATOM   4602  CB  SER   284       4.173  -8.087 -30.412
ATOM   4603  HB2 SER   284       4.653  -7.109 -30.444
ATOM   4604  HB3 SER   284       3.409  -8.093 -31.190
ATOM   4605  OG  SER   284       5.128  -9.091 -30.707
ATOM   4606  HG  SER   284       5.781  -8.724 -31.283
ATOM   4607  C   SER   284       4.584  -8.379 -27.950
ATOM   4608  O   SER   284       5.047  -9.459 -27.573
ATOM   4609  N   SER   285       4.955  -7.206 -27.448
ATOM   4610  H   SER   285       4.423  -6.379 -27.680
ATOM   4611  CA  SER   285       6.016  -7.080 -26.454
ATOM   4612  HA  SER   285       6.894  -7.595 -26.843
ATOM   4613  CB  SER   285       6.361  -5.605 -26.237
ATOM   4614  HB2 SER   285       6.483  -5.094 -27.192
ATOM   4615  HB3 SER   285       7.273  -5.605 -25.640
ATOM   4616  OG  SER   285       5.354  -4.955 -25.476
ATOM   4617  HG  SER   285       5.060  -4.195 -25.955
ATOM   4618  C   SER   285       5.669  -7.713 -25.108
ATOM   4619  O   SER   285       6.562  -8.083 -24.348
ATOM   4620  N   VAL   286       4.377  -7.832 -24.807
ATOM   4621  H   VAL   286       3.747  -8.054 -25.564
ATOM   4622  CA  VAL   286       3.950  -8.267 -23.474
ATOM   4623  HA  VAL   286       4.341  -7.546 -22.756
ATOM   4624  CB  VAL   286       2.412  -8.268 -23.389
ATOM   4625  HB  VAL   286       2.031  -7.341 -23.818
ATOM   4626  CG1 VAL   286       1.836  -9.448 -24.158
ATOM   4627 HG11 VAL   286       1.003  -9.130 -24.785
ATOM   4628 HG12 VAL   286       2.591  -9.889 -24.809
ATOM   4629 HG13 VAL   286       1.477 -10.222 -23.479
ATOM   4630  CG2 VAL   286       1.959  -8.371 -21.941
ATOM   4631 HG21 VAL   286       2.504  -7.664 -21.315
ATOM   4632 HG22 VAL   286       2.144  -9.372 -21.551
ATOM   4633 HG23 VAL   286       0.892  -8.147 -21.962
ATOM   4634  C   VAL   286       4.490  -9.642 -23.079
ATOM   4635  O   VAL   286       4.735  -9.896 -21.897
ATOM   4636  N   GLN   287       4.690 -10.520 -24.058
ATOM   4637  H   GLN   287       4.300 -10.346 -24.973
ATOM   4638  CA  GLN   287       5.168 -11.864 -23.754
ATOM   4639  HA  GLN   287       4.518 -12.255 -22.971
ATOM   4640  CB  GLN   287       5.052 -12.782 -24.966
ATOM   4641  HB2 GLN   287       4.028 -12.799 -25.339
ATOM   4642  HB3 GLN   287       5.657 -12.374 -25.776
ATOM   4643  CG  GLN   287       5.530 -14.183 -24.655
ATOM   4644  HG2 GLN   287       6.578 -14.176 -24.355
ATOM   4645  HG3 GLN   287       4.974 -14.569 -23.801
ATOM   4646  CD  GLN   287       5.340 -15.142 -25.805
ATOM   4647  OE1 GLN   287       4.706 -14.808 -26.809
ATOM   4648  NE2 GLN   287       5.883 -16.350 -25.664
ATOM   4649 HE21 GLN   287       6.351 -16.784 -26.446
ATOM   4650 HE22 GLN   287       5.601 -16.922 -24.881
ATOM   4651  C   GLN   287       6.597 -11.895 -23.193
ATOM   4652  O   GLN   287       6.922 -12.742 -22.352
ATOM   4653  N   ASH   288       7.443 -10.977 -23.659
ATOM   4654  H   ASH   288       7.166 -10.392 -24.435
ATOM   4655  CA  ASH   288       8.813 -10.856 -23.158
ATOM   4656  HA  ASH   288       9.293 -11.835 -23.149
ATOM   4657  CB  ASH   288       9.655  -9.984 -24.092
ATOM   4658  HB2 ASH   288       9.271  -8.964 -24.114
ATOM   4659  HB3 ASH   288      10.674  -9.922 -23.709
ATOM   4660  CG  ASH   288       9.713 -10.531 -25.500
ATOM   4661  OD1 ASH   288       9.773 -11.769 -25.651
ATOM   4662  OD2 ASH   288       9.696  -9.725 -26.454
ATOM   4663  HD1 ASH   288       8.922 -12.174 -25.722
ATOM   4664  C   ASH   288       8.833 -10.276 -21.749
ATOM   4665  O   ASH   288       9.769 -10.510 -20.985
ATOM   4666  N   GLN   289       7.792  -9.519 -21.413
ATOM   4667  H   GLN   289       7.199  -9.152 -22.144
ATOM   4668  CA  GLN   289       7.658  -8.939 -20.082
ATOM   4669  HA  GLN   289       8.622  -8.504 -19.817
ATOM   4670  CB  GLN   289       6.655  -7.783 -20.092
ATOM   4671  HB2 GLN   289       6.467  -7.427 -19.079
ATOM   4672  HB3 GLN   289       5.696  -8.170 -20.437
ATOM   4673  CG  GLN   289       7.053  -6.631 -21.000
ATOM   4674  HG2 GLN   289       7.897  -6.084 -20.581
ATOM   4675  HG3 GLN   289       7.388  -7.027 -21.959
ATOM   4676  CD  GLN   289       5.910  -5.674 -21.260
ATOM   4677  OE1 GLN   289       5.026  -5.502 -20.421
ATOM   4678  NE2 GLN   289       5.920  -5.044 -22.428
ATOM   4679 HE21 GLN   289       6.713  -5.144 -23.046
ATOM   4680 HE22 GLN   289       5.230  -4.330 -22.613
ATOM   4681  C   GLN   289       7.259  -9.983 -19.038
ATOM   4682  O   GLN   289       7.515  -9.793 -17.847
ATOM   4683  N   TRP   290       6.637 -11.079 -19.479
ATOM   4684  H   TRP   290       6.114 -11.017 -20.341
ATOM   4685  CA  TRP   290       6.305 -12.184 -18.574
ATOM   4686  HA  TRP   290       6.010 -11.755 -17.616
ATOM   4687  CB  TRP   290       5.165 -13.063 -19.109
ATOM   4688  HB2 TRP   290       5.482 -13.601 -20.003
ATOM   4689  HB3 TRP   290       4.941 -13.831 -18.368
ATOM   4690  CG  TRP   290       3.898 -12.340 -19.390
ATOM   4691  CD1 TRP   290       3.425 -11.233 -18.748
ATOM   4692  HD1 TRP   290       4.114 -10.512 -18.334
ATOM   4693  NE1 TRP   290       2.217 -10.852 -19.289
ATOM   4694  HE1 TRP   290       1.952  -9.877 -19.296
ATOM   4695  CE2 TRP   290       1.882 -11.725 -20.290
ATOM   4696  CZ2 TRP   290       0.757 -11.759 -21.119
ATOM   4697  HZ2 TRP   290       0.213 -10.843 -21.296
ATOM   4698  CH2 TRP   290       0.681 -12.766 -22.046
ATOM   4699  HH2 TRP   290      -0.142 -12.778 -22.746
ATOM   4700  CZ3 TRP   290       1.693 -13.737 -22.159
ATOM   4701  HZ3 TRP   290       1.409 -14.695 -22.568
ATOM   4702  CE3 TRP   290       2.814 -13.706 -21.332
ATOM   4703  HE3 TRP   290       3.710 -14.222 -21.644
ATOM   4704  CD2 TRP   290       2.917 -12.683 -20.379
ATOM   4705  C   TRP   290       7.517 -13.064 -18.340
ATOM   4706  O   TRP   290       7.596 -13.776 -17.333
ATOM   4707  N   LYN   291       8.451 -13.024 -19.286
ATOM   4708  H   LYN   291       8.641 -12.107 -19.665
ATOM   4709  CA  LYN   291       9.663 -13.822 -19.199
ATOM   4710  HA  LYN   291       9.418 -14.831 -18.866
ATOM   4711  CB  LYN   291      10.321 -13.937 -20.577
ATOM   4712  HB2 LYN   291       9.649 -13.573 -21.355
ATOM   4713  HB3 LYN   291      11.173 -13.258 -20.602
ATOM   4714  CG  LYN   291      10.824 -15.334 -20.912
ATOM   4715  HG2 LYN   291      11.717 -15.570 -20.333
ATOM   4716  HG3 LYN   291      10.072 -16.062 -20.609
ATOM   4717  CD  LYN   291      11.092 -15.494 -22.406
ATOM   4718  HD2 LYN   291      12.001 -14.965 -22.694
ATOM   4719  HD3 LYN   291      10.222 -15.096 -22.928
ATOM   4720  CE  LYN   291      11.173 -16.971 -22.810
ATOM   4721  HE2 LYN   291      12.037 -17.449 -22.348
ATOM   4722  HE3 LYN   291      11.326 -17.040 -23.887
ATOM   4723  NZ  LYN   291       9.931 -17.746 -22.468
ATOM   4724  HZ1 LYN   291      10.132 -18.394 -21.720
ATOM   4725  HZ2 LYN   291       9.652 -18.304 -23.262
ATOM   4726  C   LYN   291      10.605 -13.173 -18.192
ATOM   4727  O   LYN   291      11.199 -13.858 -17.356
ATOM   4728  N   GLH   292      10.715 -11.845 -18.273
ATOM   4729  H   GLH   292      10.125 -11.346 -18.924
ATOM   4730  CA  GLH   292      11.524 -11.049 -17.344
ATOM   4731  HA  GLH   292      12.504 -11.519 -17.265
ATOM   4732  CB  GLH   292      11.689  -9.615 -17.862
ATOM   4733  HB2 GLH   292      12.379  -9.055 -17.231
ATOM   4734  HB3 GLH   292      10.732  -9.107 -17.743
ATOM   4735  CG  GLH   292      12.092  -9.507 -19.320
ATOM   4736  HG2 GLH   292      11.336  -9.957 -19.963
ATOM   4737  HG3 GLH   292      12.146  -8.455 -19.602
ATOM   4738  CD  GLH   292      13.440 -10.140 -19.607
ATOM   4739  OE1 GLH   292      13.773 -10.307 -20.799
ATOM   4740  OE2 GLH   292      14.166 -10.474 -18.647
ATOM   4741  HE1 GLH   292      13.036 -10.317 -21.390
ATOM   4742  C   GLH   292      10.907 -11.007 -15.946
ATOM   4743  O   GLH   292      11.622 -10.903 -14.945
ATOM   4744  N   LEU   293       9.575 -11.076 -15.890
ATOM   4745  H   LEU   293       9.066 -10.813 -16.721
ATOM   4746  CA  LEU   293       8.841 -10.995 -14.630
ATOM   4747  HA  LEU   293       9.331 -10.284 -13.965
ATOM   4748  CB  LEU   293       7.449 -10.408 -14.869
ATOM   4749  HB2 LEU   293       7.009 -10.818 -15.778
ATOM   4750  HB3 LEU   293       6.842 -10.742 -14.027
ATOM   4751  CG  LEU   293       7.346  -8.881 -14.859
ATOM   4752  HG  LEU   293       8.226  -8.462 -15.346
ATOM   4753  CD1 LEU   293       6.101  -8.422 -15.603
ATOM   4754 HD11 LEU   293       5.366  -8.014 -14.909
ATOM   4755 HD12 LEU   293       5.636  -9.256 -16.129
ATOM   4756 HD13 LEU   293       6.454  -7.681 -16.320
ATOM   4757  CD2 LEU   293       7.268  -8.356 -13.434
ATOM   4758 HD21 LEU   293       6.293  -7.910 -13.241
ATOM   4759 HD22 LEU   293       8.024  -7.589 -13.265
ATOM   4760 HD23 LEU   293       7.432  -9.182 -12.741
ATOM   4761  C   LEU   293       8.723 -12.343 -13.925
ATOM   4762  O   LEU   293       8.560 -12.396 -12.703
ATOM   4763  N   SER   294       8.799 -13.427 -14.694
ATOM   4764  H   SER   294       8.572 -13.325 -15.673
ATOM   4765  CA  SER   294       8.667 -14.773 -14.140
ATOM   4766  HA  SER   294       7.940 -14.730 -13.329
ATOM   4767  CB  SER   294       8.170 -15.750 -15.207
ATOM   4768  HB2 SER   294       7.349 -15.313 -15.776
ATOM   4769  HB3 SER   294       7.791 -16.638 -14.700
ATOM   4770  OG  SER   294       9.215 -16.115 -16.091
ATOM   4771  HG  SER   294       9.904 -16.522 -15.589
ATOM   4772  C   SER   294       9.987 -15.249 -13.556
ATOM   4773  O   SER   294      10.016 -16.188 -12.760
ATOM   4774  N   HIE   295      11.072 -14.598 -13.971
ATOM   4775  H   HIE   295      11.016 -14.155 -14.877
ATOM   4776  CA  HIE   295      12.427 -14.869 -13.469
ATOM   4777  HA  HIE   295      13.115 -14.217 -14.007
ATOM   4778  CB  HIE   295      12.512 -14.556 -11.974
ATOM   4779  HB2 HIE   295      13.487 -14.836 -11.575
ATOM   4780  HB3 HIE   295      11.784 -15.172 -11.445
ATOM   4781  CG  HIE   295      12.226 -13.126 -11.638
ATOM   4782  ND1 HIE   295      12.713 -12.074 -12.385
ATOM   4783  CE1 HIE   295      12.303 -10.936 -11.857
ATOM   4784  HE1 HIE   295      12.035 -10.110 -12.500
ATOM   4785  NE2 HIE   295      11.568 -11.209 -10.796
ATOM   4786  HE2 HIE   295      10.767 -10.635 -10.573
ATOM   4787  CD2 HIE   295      11.505 -12.571 -10.637
ATOM   4788  HD2 HIE   295      11.234 -12.993  -9.681
ATOM   4789  C   HIE   295      12.859 -16.315 -13.731
ATOM   4790  O   HIE   295      13.274 -17.016 -12.801
ATOM   4791  N   GLH   296      12.786 -16.761 -14.983
ATOM   4792  H   GLH   296      12.907 -16.107 -15.743
ATOM   4793  CA  GLH   296      12.996 -18.183 -15.275
ATOM   4794  HA  GLH   296      12.509 -18.730 -14.468
ATOM   4795  CB  GLH   296      12.279 -18.654 -16.559
ATOM   4796  HB2 GLH   296      12.428 -19.722 -16.715
ATOM   4797  HB3 GLH   296      11.209 -18.568 -16.370
ATOM   4798  CG  GLH   296      12.563 -17.875 -17.843
ATOM   4799  HG2 GLH   296      12.178 -16.858 -17.768
ATOM   4800  HG3 GLH   296      13.640 -17.790 -17.988
ATOM   4801  CD  GLH   296      11.964 -18.558 -19.074
ATOM   4802  OE1 GLH   296      11.238 -19.556 -18.907
ATOM   4803  OE2 GLH   296      12.218 -18.107 -20.210
ATOM   4804  HE1 GLH   296      11.171 -20.097 -19.679
ATOM   4805  C   GLH   296      14.475 -18.616 -15.263
ATOM   4806  O   GLH   296      14.829 -19.601 -15.908
ATOM   4807  N   ASH   297      15.320 -17.911 -14.507
ATOM   4808  H   ASH   297      15.084 -16.943 -14.344
ATOM   4809  CA  ASH   297      16.749 -18.228 -14.436
ATOM   4810  HA  ASH   297      16.929 -19.105 -15.057
ATOM   4811  CB  ASH   297      17.564 -17.116 -15.085
ATOM   4812  HB2 ASH   297      17.472 -16.190 -14.518
ATOM   4813  HB3 ASH   297      18.618 -17.394 -15.073
ATOM   4814  CG  ASH   297      17.167 -16.871 -16.520
ATOM   4815  OD1 ASH   297      16.935 -17.856 -17.250
ATOM   4816  OD2 ASH   297      17.087 -15.694 -16.920
ATOM   4817  HD1 ASH   297      17.520 -18.581 -17.089
ATOM   4818  C   ASH   297      17.255 -18.462 -13.013
ATOM   4819  O   ASH   297      16.998 -17.688 -12.095
TER              ASH   297
ATOM   4820  N   PND   298      -8.730 -33.265  -1.986
ATOM   4821  ON1 PND   298      -9.840 -33.576  -2.380
ATOM   4822  ON2 PND   298      -8.359 -33.414  -0.832
ATOM   4823  CG  PND   298      -7.808 -32.594  -2.932
ATOM   4824  CD1 PND   298      -8.297 -31.994  -4.098
ATOM   4825  CD2 PND   298      -6.439 -32.531  -2.651
ATOM   4826  CE1 PND   298      -7.430 -31.324  -4.955
ATOM   4827  CE2 PND   298      -5.575 -31.858  -3.508
ATOM   4828  CZ  PND   298      -6.072 -31.243  -4.652
ATOM   4829  OH  PND   298      -5.218 -30.497  -5.427
ATOM   4830  HE2 PND   298      -4.511 -32.020  -3.416
ATOM   4831  HE1 PND   298      -7.852 -30.546  -5.574
ATOM   4832  HD1 PND   298      -9.258 -32.308  -4.479
ATOM   4833  HD2 PND   298      -6.095 -32.798  -1.663
ATOM   4834  PO  PND   298      -4.914 -30.718  -6.978
ATOM   4835  OP1 PND   298      -6.014 -31.214  -7.829
ATOM   4836  OP2 PND   298      -4.264 -29.296  -7.413
ATOM   4837  OP3 PND   298      -3.602 -31.667  -6.892
ATOM   4838  O   HOH   299      -3.473 -42.979 -12.235
ATOM   4839  H1  HOH   299      -2.693 -43.236 -11.743
ATOM   4840  H2  HOH   299      -3.646 -43.721 -12.814
ATOM   4841  O   HOH   300       4.298 -27.283  -8.196
ATOM   4842  H1  HOH   300       4.665 -27.899  -8.830
ATOM   4843  H2  HOH   300       4.657 -27.563  -7.354
ATOM   4844  O   HOH   301      -8.133 -39.662  -7.168
ATOM   4845  H1  HOH   301      -8.297 -39.260  -6.315
ATOM   4846  H2  HOH   301      -8.933 -39.501  -7.667
ATOM   4847  O   HOH   302     -11.529 -44.856 -16.702
ATOM   4848  H1  HOH   302     -11.588 -44.233 -15.978
ATOM   4849  H2  HOH   302     -10.771 -45.400 -16.489
ATOM   4850  O   HOH   303     -15.621 -36.194 -12.229
ATOM   4851  H1  HOH   303     -15.920 -35.478 -12.790
ATOM   4852  H2  HOH   303     -15.263 -36.841 -12.836
ATOM   4853  O   HOH   304      -5.828 -44.654 -12.207
ATOM   4854  H1  HOH   304      -5.424 -44.753 -11.345
ATOM   4855  H2  HOH   304      -5.438 -45.350 -12.736
ATOM   4856  O   HOH   305     -16.015 -43.723 -13.003
ATOM   4857  H1  HOH   305     -16.454 -43.139 -12.385
ATOM   4858  H2  HOH   305     -15.604 -44.389 -12.453
ATOM   4859  O   HOH   306     -18.003 -30.154  -9.459
ATOM   4860  H1  HOH   306     -17.627 -30.522 -10.258
ATOM   4861  H2  HOH   306     -18.721 -29.600  -9.764
ATOM   4862  O   HOH   307     -21.269 -27.836 -14.573
ATOM   4863  H1  HOH   307     -22.001 -28.448 -14.645
ATOM   4864  H2  HOH   307     -21.598 -27.022 -14.953
ATOM   4865  O   HOH   308      10.890 -39.286  -6.727
ATOM   4866  H1  HOH   308      11.574 -39.642  -7.293
ATOM   4867  H2  HOH   308      11.315 -38.568  -6.259
ATOM   4868  O   HOH   309      10.596 -35.635  -9.206
ATOM   4869  H1  HOH   309      10.435 -34.768  -8.835
ATOM   4870  H2  HOH   309       9.762 -35.884  -9.603
ATOM   4871  O   HOH   310      -5.549 -21.113  -3.349
ATOM   4872  H1  HOH   310      -5.929 -21.896  -3.747
ATOM   4873  H2  HOH   310      -5.031 -20.716  -4.049
ATOM   4874  O   HOH   311       4.645 -28.104  -5.672
ATOM   4875  H1  HOH   311       5.082 -28.359  -4.860
ATOM   4876  H2  HOH   311       3.754 -27.880  -5.405
ATOM   4877  O   HOH   312      -4.682 -30.649 -25.820
ATOM   4878  H1  HOH   312      -5.524 -30.763 -26.260
ATOM   4879  H2  HOH   312      -4.063 -31.145 -26.355
ATOM   4880  O   HOH   313     -19.000 -31.198 -11.724
ATOM   4881  H1  HOH   313     -19.354 -30.731 -12.480
ATOM   4882  H2  HOH   313     -18.097 -30.890 -11.653
ATOM   4883  O   HOH   314      -5.573 -46.899 -13.386
ATOM   4884  H1  HOH   314      -4.978 -46.642 -14.090
ATOM   4885  H2  HOH   314      -5.465 -46.220 -12.721
ATOM   4886  O   HOH   315     -14.576 -38.390 -16.245
ATOM   4887  H1  HOH   315     -14.188 -38.920 -16.941
ATOM   4888  H2  HOH   315     -15.515 -38.403 -16.429
ATOM   4889  O   HOH   316     -16.507 -36.488  -3.533
ATOM   4890  H1  HOH   316     -15.875 -35.917  -3.970
ATOM   4891  H2  HOH   316     -16.203 -37.375  -3.726
ATOM   4892  O   HOH   317      10.440 -31.702  -7.150
ATOM   4893  H1  HOH   317      11.155 -31.074  -7.253
ATOM   4894  H2  HOH   317       9.776 -31.229  -6.649
ATOM   4895  O   HOH   318       7.179 -43.498  -7.004
ATOM   4896  H1  HOH   318       7.028 -43.720  -6.085
ATOM   4897  H2  HOH   318       6.302 -43.433  -7.382
ATOM   4898  O   HOH   319       3.034 -39.705   2.361
ATOM   4899  H1  HOH   319       3.711 -40.336   2.603
ATOM   4900  H2  HOH   319       2.415 -40.208   1.832
ATOM   4901  O   HOH   320      -0.609 -27.082   0.400
ATOM   4902  H1  HOH   320      -0.004 -26.389   0.136
ATOM   4903  H2  HOH   320      -0.944 -27.435  -0.424
ATOM   4904  O   HOH   321     -15.837 -39.900  -5.742
ATOM   4905  H1  HOH   321     -15.312 -40.301  -5.049
ATOM   4906  H2  HOH   321     -15.442 -40.215  -6.555
ATOM   4907  O   HOH   322     -20.589 -37.865  -8.453
ATOM   4908  H1  HOH   322     -21.105 -37.489  -7.740
ATOM   4909  H2  HOH   322     -21.053 -37.605  -9.248
ATOM   4910  O   HOH   323       0.583 -15.087  -5.799
ATOM   4911  H1  HOH   323       1.150 -15.572  -5.200
ATOM   4912  H2  HOH   323       1.185 -14.564  -6.328
ATOM   4913  O   HOH   324       4.927 -26.722  -3.336
ATOM   4914  H1  HOH   324       5.129 -26.108  -4.041
ATOM   4915  H2  HOH   324       4.257 -27.298  -3.704
ATOM   4916  O   HOH   325      -1.754 -38.751  -1.707
ATOM   4917  H1  HOH   325      -0.982 -38.787  -1.143
ATOM   4918  H2  HOH   325      -2.220 -37.963  -1.427
ATOM   4919  O   HOH   326     -17.473 -37.976  -5.292
ATOM   4920  H1  HOH   326     -18.073 -38.657  -4.988
ATOM   4921  H2  HOH   326     -17.947 -37.157  -5.148
ATOM   4922  O   HOH   327       8.637 -33.783  -8.273
ATOM   4923  H1  HOH   327       8.472 -33.699  -7.334
ATOM   4924  H2  HOH   327       8.923 -34.689  -8.386
ATOM   4925  O   HOH   328      -5.620 -14.107  -6.562
ATOM   4926  H1  HOH   328      -6.473 -13.776  -6.843
ATOM   4927  H2  HOH   328      -5.827 -14.825  -5.964
ATOM   4928  O   HOH   329       7.916 -19.341  -5.880
ATOM   4929  H1  HOH   329       7.867 -18.529  -5.376
ATOM   4930  H2  HOH   329       7.382 -19.174  -6.656
ATOM   4931  O   HOH   330     -13.230 -48.016  -5.992
ATOM   4932  H1  HOH   330     -12.877 -48.727  -5.457
ATOM   4933  H2  HOH   330     -12.792 -48.113  -6.837
ATOM   4934  O   HOH   331       7.986 -31.550   1.207
ATOM   4935  H1  HOH   331       8.531 -32.249   0.847
ATOM   4936  H2  HOH   331       8.556 -31.098   1.829
ATOM   4937  O   HOH   332     -14.458 -36.719   1.052
ATOM   4938  H1  HOH   332     -14.650 -37.419   0.429
ATOM   4939  H2  HOH   332     -13.799 -37.092   1.637
ATOM   4940  O   HOH   333     -12.244 -43.055  -6.280
ATOM   4941  H1  HOH   333     -11.937 -42.307  -5.767
ATOM   4942  H2  HOH   333     -12.161 -42.772  -7.190
ATOM   4943  O   HOH   334       2.509 -42.227  -4.944
ATOM   4944  H1  HOH   334       2.342 -42.809  -4.203
ATOM   4945  H2  HOH   334       1.639 -41.953  -5.235
ATOM   4946  O   HOH   335     -19.064 -31.929  -7.223
ATOM   4947  H1  HOH   335     -19.668 -31.362  -6.743
ATOM   4948  H2  HOH   335     -18.202 -31.542  -7.074
ATOM   4949  O   HOH   336      -9.042 -19.101  -0.893
ATOM   4950  H1  HOH   336      -9.027 -19.804  -0.244
ATOM   4951  H2  HOH   336      -8.142 -19.052  -1.215
ATOM   4952  O   HOH   337      -9.973 -13.049  -1.521
ATOM   4953  H1  HOH   337     -10.464 -13.486  -2.217
ATOM   4954  H2  HOH   337     -10.505 -12.287  -1.294
ATOM   4955  O   HOH   338       1.732 -43.312  -3.166
ATOM   4956  H1  HOH   338       2.321 -42.867  -3.776
ATOM   4957  H2  HOH   338       0.908 -43.397  -3.646
ATOM   4958  O   HOH   339       9.657 -33.098  -4.492
ATOM   4959  H1  HOH   339       9.391 -32.543  -5.225
ATOM   4960  H2  HOH   339       9.048 -33.836  -4.517
ATOM   4961  O   HOH   340       6.141 -24.167  -4.026
ATOM   4962  H1  HOH   340       6.821 -24.631  -3.538
ATOM   4963  H2  HOH   340       5.973 -23.378  -3.512
ATOM   4964  O   HOH   341      -0.328 -16.034  -3.129
ATOM   4965  H1  HOH   341      -0.765 -15.194  -2.993
ATOM   4966  H2  HOH   341      -0.413 -16.199  -4.068
ATOM   4967  O   HOH   342      -2.943 -14.102  -6.503
ATOM   4968  H1  HOH   342      -2.903 -13.170  -6.716
ATOM   4969  H2  HOH   342      -3.316 -14.131  -5.622
ATOM   4970  O   HOH   343      -9.710 -15.478  -1.883
ATOM   4971  H1  HOH   343     -10.442 -15.541  -1.270
ATOM   4972  H2  HOH   343      -9.497 -14.545  -1.908
ATOM   4973  O   HOH   344      -5.516 -27.705  -5.256
ATOM   4974  H1  HOH   344      -4.949 -28.460  -5.412
ATOM   4975  H2  HOH   344      -6.400 -28.070  -5.229
ATOM   4976  O   HOH   345      11.666 -31.847 -11.068
ATOM   4977  H1  HOH   345      11.303 -31.132 -10.546
ATOM   4978  H2  HOH   345      11.471 -32.636 -10.562
ATOM   4979  O   HOH   346     -16.053 -20.530  -1.094
ATOM   4980  H1  HOH   346     -16.059 -21.366  -0.628
ATOM   4981  H2  HOH   346     -15.435 -20.661  -1.813
ATOM   4982  O   HOH   347      -4.130 -18.921  -2.345
ATOM   4983  H1  HOH   347      -3.727 -18.268  -2.917
ATOM   4984  H2  HOH   347      -3.424 -19.193  -1.758
ATOM   4985  O   HOH   348      -9.539 -45.330  -3.185
ATOM   4986  H1  HOH   348      -9.249 -45.650  -4.039
ATOM   4987  H2  HOH   348      -9.079 -45.882  -2.553
ATOM   4988  O   HOH   349     -16.593 -31.723  -5.788
ATOM   4989  H1  HOH   349     -17.401 -31.843  -6.287
ATOM   4990  H2  HOH   349     -16.116 -32.544  -5.903
ATOM   4991  O   HOH   350     -15.583 -28.225  -5.549
ATOM   4992  H1  HOH   350     -15.768 -29.164  -5.531
ATOM   4993  H2  HOH   350     -16.108 -27.892  -6.276
ATOM   4994  O   HOH   351      -3.108 -40.936 -13.549
ATOM   4995  H1  HOH   351      -3.931 -40.708 -13.981
ATOM   4996  H2  HOH   351      -2.928 -41.832 -13.834
ATOM   4997  O   HOH   352     -26.628 -36.922 -10.080
ATOM   4998  H1  HOH   352     -26.969 -36.227  -9.518
ATOM   4999  H2  HOH   352     -27.350 -37.546 -10.152
ATOM   5000  O   HOH   353     -26.628 -36.922  -6.978
ATOM   5001  H1  HOH   353     -26.439 -36.129  -6.476
ATOM   5002  H2  HOH   353     -26.446 -36.681  -7.886
ATOM   5003  O   HOH   354     -26.628 -36.922  -3.876
ATOM   5004  H1  HOH   354     -25.952 -37.464  -4.281
ATOM   5005  H2  HOH   354     -27.453 -37.329  -4.141
ATOM   5006  O   HOH   355     -26.628 -33.820 -13.182
ATOM   5007  H1  HOH   355     -27.041 -34.119 -13.992
ATOM   5008  H2  HOH   355     -26.999 -32.951 -13.031
ATOM   5009  O   HOH   356     -26.628 -33.820 -10.080
ATOM   5010  H1  HOH   356     -27.342 -34.152 -10.625
ATOM   5011  H2  HOH   356     -26.154 -34.604  -9.803
ATOM   5012  O   HOH   357     -26.628 -33.820  -6.978
ATOM   5013  H1  HOH   357     -27.135 -33.715  -6.173
ATOM   5014  H2  HOH   357     -27.219 -33.527  -7.672
ATOM   5015  O   HOH   358     -26.628 -33.820  -3.876
ATOM   5016  H1  HOH   358     -27.218 -34.257  -4.490
ATOM   5017  H2  HOH   358     -26.112 -34.529  -3.494
ATOM   5018  O   HOH   359     -26.628 -33.820  -0.774
ATOM   5019  H1  HOH   359     -26.051 -34.422  -1.243
ATOM   5020  H2  HOH   359     -27.511 -34.143  -0.956
ATOM   5021  O   HOH   360     -26.628 -30.718 -13.182
ATOM   5022  H1  HOH   360     -27.458 -30.950 -12.766
ATOM   5023  H2  HOH   360     -26.521 -29.785 -12.999
ATOM   5024  O   HOH   361     -26.628 -30.718 -10.080
ATOM   5025  H1  HOH   361     -26.136 -29.922 -10.281
ATOM   5026  H2  HOH   361     -26.595 -30.786  -9.126
ATOM   5027  O   HOH   362     -26.628 -30.718  -6.978
ATOM   5028  H1  HOH   362     -26.200 -30.033  -7.491
ATOM   5029  H2  HOH   362     -26.875 -30.287  -6.160
ATOM   5030  O   HOH   363     -26.628 -30.718  -3.876
ATOM   5031  H1  HOH   363     -25.770 -30.299  -3.828
ATOM   5032  H2  HOH   363     -27.208 -30.134  -3.387
ATOM   5033  O   HOH   364     -26.628 -30.718  -0.774
ATOM   5034  H1  HOH   364     -26.018 -31.268  -1.265
ATOM   5035  H2  HOH   364     -26.079 -30.251  -0.145
ATOM   5036  O   HOH   365     -26.628 -27.616 -13.182
ATOM   5037  H1  HOH   365     -26.056 -27.025 -12.693
ATOM   5038  H2  HOH   365     -26.751 -27.187 -14.029
ATOM   5039  O   HOH   366     -26.628 -27.616 -10.080
ATOM   5040  H1  HOH   366     -26.183 -27.608 -10.927
ATOM   5041  H2  HOH   366     -27.540 -27.408 -10.286
ATOM   5042  O   HOH   367     -26.628 -27.616  -3.876
ATOM   5043  H1  HOH   367     -27.383 -28.010  -4.312
ATOM   5044  H2  HOH   367     -25.877 -28.106  -4.209
ATOM   5045  O   HOH   368     -26.628 -27.616  -0.774
ATOM   5046  H1  HOH   368     -26.272 -26.774  -1.056
ATOM   5047  H2  HOH   368     -26.791 -27.506   0.163
ATOM   5048  O   HOH   369     -23.526 -43.126  -6.978
ATOM   5049  H1  HOH   369     -23.412 -42.537  -6.233
ATOM   5050  H2  HOH   369     -23.788 -43.959  -6.587
ATOM   5051  O   HOH   370     -23.526 -43.126  -3.876
ATOM   5052  H1  HOH   370     -24.209 -43.594  -4.357
ATOM   5053  H2  HOH   370     -22.712 -43.553  -4.141
ATOM   5054  O   HOH   371     -23.526 -40.024 -16.284
ATOM   5055  H1  HOH   371     -22.617 -40.263 -16.459
ATOM   5056  H2  HOH   371     -23.497 -39.570 -15.443
ATOM   5057  O   HOH   372     -23.526 -40.024  -6.978
ATOM   5058  H1  HOH   372     -24.107 -39.766  -6.263
ATOM   5059  H2  HOH   372     -24.104 -40.439  -7.618
ATOM   5060  O   HOH   373     -23.526 -40.024  -3.876
ATOM   5061  H1  HOH   373     -24.260 -40.439  -4.330
ATOM   5062  H2  HOH   373     -23.924 -39.305  -3.385
ATOM   5063  O   HOH   374     -23.526 -40.024  -0.774
ATOM   5064  H1  HOH   374     -23.719 -39.674  -1.643
ATOM   5065  H2  HOH   374     -23.959 -40.878  -0.758
ATOM   5066  O   HOH   375     -23.526 -40.024   2.328
ATOM   5067  H1  HOH   375     -24.023 -40.653   2.851
ATOM   5068  H2  HOH   375     -24.073 -39.238   2.315
ATOM   5069  O   HOH   376     -23.526 -36.922  -3.876
ATOM   5070  H1  HOH   376     -23.799 -36.065  -3.549
ATOM   5071  H2  HOH   376     -22.647 -37.047  -3.519
ATOM   5072  O   HOH   377     -23.526 -36.922  -0.774
ATOM   5073  H1  HOH   377     -22.806 -36.368  -0.474
ATOM   5074  H2  HOH   377     -24.242 -36.736  -0.166
ATOM   5075  O   HOH   378     -23.526 -36.922   2.328
ATOM   5076  H1  HOH   378     -23.308 -36.440   3.125
ATOM   5077  H2  HOH   378     -24.483 -36.915   2.298
ATOM   5078  O   HOH   379     -23.526 -33.820 -19.386
ATOM   5079  H1  HOH   379     -23.294 -33.443 -18.538
ATOM   5080  H2  HOH   379     -22.732 -33.734 -19.913
ATOM   5081  O   HOH   380     -23.526 -33.820  -3.876
ATOM   5082  H1  HOH   380     -22.669 -34.016  -4.253
ATOM   5083  H2  HOH   380     -23.621 -34.444  -3.157
ATOM   5084  O   HOH   381     -23.526 -33.820  -0.774
ATOM   5085  H1  HOH   381     -24.426 -34.073  -0.569
ATOM   5086  H2  HOH   381     -23.185 -33.463   0.046
ATOM   5087  O   HOH   382     -23.526 -33.820   2.328
ATOM   5088  H1  HOH   382     -23.154 -33.859   3.209
ATOM   5089  H2  HOH   382     -23.622 -34.736   2.068
ATOM   5090  O   HOH   383     -23.526 -33.820   5.430
ATOM   5091  H1  HOH   383     -22.774 -34.277   5.055
ATOM   5092  H2  HOH   383     -23.160 -33.305   6.149
ATOM   5093  O   HOH   384     -23.526 -30.718  -6.978
ATOM   5094  H1  HOH   384     -24.083 -29.941  -6.939
ATOM   5095  H2  HOH   384     -22.719 -30.414  -7.392
ATOM   5096  O   HOH   385     -23.526 -30.718  -3.876
ATOM   5097  H1  HOH   385     -24.036 -31.277  -3.289
ATOM   5098  H2  HOH   385     -22.650 -30.704  -3.492
ATOM   5099  O   HOH   386     -23.526 -30.718  -0.774
ATOM   5100  H1  HOH   386     -23.398 -30.126  -0.033
ATOM   5101  H2  HOH   386     -24.393 -31.098  -0.629
ATOM   5102  O   HOH   387     -23.526 -30.718   2.328
ATOM   5103  H1  HOH   387     -23.869 -31.362   2.948
ATOM   5104  H2  HOH   387     -22.907 -30.199   2.840
ATOM   5105  O   HOH   388     -23.526 -30.718   5.430
ATOM   5106  H1  HOH   388     -22.976 -30.209   4.835
ATOM   5107  H2  HOH   388     -23.100 -31.574   5.478
ATOM   5108  O   HOH   389     -23.526 -27.616 -16.284
ATOM   5109  H1  HOH   389     -22.865 -28.023 -15.725
ATOM   5110  H2  HOH   389     -24.200 -28.288 -16.386
ATOM   5111  O   HOH   390     -23.526 -27.616  -3.876
ATOM   5112  H1  HOH   390     -22.835 -28.105  -4.322
ATOM   5113  H2  HOH   390     -23.066 -26.910  -3.422
ATOM   5114  O   HOH   391     -23.526 -27.616  -0.774
ATOM   5115  H1  HOH   391     -23.170 -28.007  -1.571
ATOM   5116  H2  HOH   391     -22.756 -27.382  -0.257
ATOM   5117  O   HOH   392     -23.526 -27.616   2.328
ATOM   5118  H1  HOH   392     -23.548 -26.686   2.554
ATOM   5119  H2  HOH   392     -23.465 -28.066   3.171
ATOM   5120  O   HOH   393     -23.526 -27.616   5.430
ATOM   5121  H1  HOH   393     -22.978 -28.246   5.898
ATOM   5122  H2  HOH   393     -24.148 -28.155   4.942
ATOM   5123  O   HOH   394     -23.526 -24.514 -16.284
ATOM   5124  H1  HOH   394     -23.287 -25.240 -15.709
ATOM   5125  H2  HOH   394     -22.690 -24.177 -16.606
ATOM   5126  O   HOH   395     -23.526 -24.514 -13.182
ATOM   5127  H1  HOH   395     -23.229 -24.980 -12.401
ATOM   5128  H2  HOH   395     -24.481 -24.507 -13.109
ATOM   5129  O   HOH   396     -23.526 -24.514  -0.774
ATOM   5130  H1  HOH   396     -22.673 -24.937  -0.680
ATOM   5131  H2  HOH   396     -24.125 -25.065  -0.270
ATOM   5132  O   HOH   397     -23.526 -24.514   2.328
ATOM   5133  H1  HOH   397     -23.119 -25.055   3.004
ATOM   5134  H2  HOH   397     -24.133 -25.105   1.882
ATOM   5135  O   HOH   398     -23.526 -21.412 -16.284
ATOM   5136  H1  HOH   398     -23.966 -22.249 -16.434
ATOM   5137  H2  HOH   398     -22.626 -21.650 -16.064
ATOM   5138  O   HOH   399     -23.526 -21.412  -0.774
ATOM   5139  H1  HOH   399     -23.426 -20.650  -0.204
ATOM   5140  H2  HOH   399     -23.862 -22.099  -0.199
ATOM   5141  O   HOH   400     -23.526 -21.412   2.328
ATOM   5142  H1  HOH   400     -23.953 -22.218   2.038
ATOM   5143  H2  HOH   400     -22.834 -21.706   2.919
ATOM   5144  O   HOH   401     -23.526 -18.310 -10.080
ATOM   5145  H1  HOH   401     -23.621 -17.814 -10.893
ATOM   5146  H2  HOH   401     -23.331 -19.202 -10.365
ATOM   5147  O   HOH   402     -20.424 -46.228  -6.978
ATOM   5148  H1  HOH   402     -21.321 -46.539  -6.853
ATOM   5149  H2  HOH   402     -19.902 -46.751  -6.370
ATOM   5150  O   HOH   403     -20.424 -46.228  -3.876
ATOM   5151  H1  HOH   403     -20.167 -45.308  -3.820
ATOM   5152  H2  HOH   403     -19.630 -46.683  -4.155
ATOM   5153  O   HOH   404     -20.424 -46.228  -0.774
ATOM   5154  H1  HOH   404     -19.806 -45.579  -1.108
ATOM   5155  H2  HOH   404     -20.164 -47.047  -1.195
ATOM   5156  O   HOH   405     -20.424 -43.126  -6.978
ATOM   5157  H1  HOH   405     -20.071 -43.178  -7.866
ATOM   5158  H2  HOH   405     -20.683 -42.211  -6.876
ATOM   5159  O   HOH   406     -20.424 -43.126  -3.876
ATOM   5160  H1  HOH   406     -21.225 -42.855  -3.428
ATOM   5161  H2  HOH   406     -20.682 -43.895  -4.384
ATOM   5162  O   HOH   407     -20.424 -43.126  -0.774
ATOM   5163  H1  HOH   407     -20.035 -42.605  -0.072
ATOM   5164  H2  HOH   407     -20.715 -43.930  -0.344
ATOM   5165  O   HOH   408     -20.424 -43.126   2.328
ATOM   5166  H1  HOH   408     -20.598 -43.997   1.972
ATOM   5167  H2  HOH   408     -20.980 -42.541   1.814
ATOM   5168  O   HOH   409     -20.424 -40.024  -6.978
ATOM   5169  H1  HOH   409     -19.723 -40.481  -7.443
ATOM   5170  H2  HOH   409     -20.450 -39.155  -7.378
ATOM   5171  O   HOH   410     -20.424 -40.024  -3.876
ATOM   5172  H1  HOH   410     -20.459 -39.149  -4.262
ATOM   5173  H2  HOH   410     -20.916 -39.946  -3.059
ATOM   5174  O   HOH   411     -20.424 -40.024  -0.774
ATOM   5175  H1  HOH   411     -20.036 -39.398  -0.164
ATOM   5176  H2  HOH   411     -19.724 -40.217  -1.397
ATOM   5177  O   HOH   412     -20.424 -40.024   2.328
ATOM   5178  H1  HOH   412     -20.936 -40.630   2.864
ATOM   5179  H2  HOH   412     -19.922 -40.589   1.741
ATOM   5180  O   HOH   413     -20.424 -40.024   5.430
ATOM   5181  H1  HOH   413     -19.674 -40.334   5.937
ATOM   5182  H2  HOH   413     -21.138 -40.615   5.672
ATOM   5183  O   HOH   414     -20.424 -36.922 -22.488
ATOM   5184  H1  HOH   414     -21.159 -37.153 -21.921
ATOM   5185  H2  HOH   414     -20.577 -36.005 -22.716
ATOM   5186  O   HOH   415     -20.424 -36.922  -3.876
ATOM   5187  H1  HOH   415     -20.871 -37.082  -4.707
ATOM   5188  H2  HOH   415     -20.417 -37.774  -3.440
ATOM   5189  O   HOH   416     -20.424 -36.922  -0.774
ATOM   5190  H1  HOH   416     -20.347 -35.972  -0.862
ATOM   5191  H2  HOH   416     -19.823 -37.274  -1.430
ATOM   5192  O   HOH   417     -20.424 -36.922   2.328
ATOM   5193  H1  HOH   417     -19.758 -37.388   2.832
ATOM   5194  H2  HOH   417     -20.733 -36.234   2.917
ATOM   5195  O   HOH   418     -20.424 -36.922   5.430
ATOM   5196  H1  HOH   418     -21.237 -36.516   5.731
ATOM   5197  H2  HOH   418     -20.228 -37.584   6.093
ATOM   5198  O   HOH   419     -20.424 -36.922   8.532
ATOM   5199  H1  HOH   419     -20.406 -37.876   8.455
ATOM   5200  H2  HOH   419     -20.684 -36.760   9.439
ATOM   5201  O   HOH   420     -20.424 -33.820 -22.488
ATOM   5202  H1  HOH   420     -19.888 -34.045 -21.729
ATOM   5203  H2  HOH   420     -19.792 -33.592 -23.170
ATOM   5204  O   HOH   421     -20.424 -33.820  -3.876
ATOM   5205  H1  HOH   421     -19.824 -33.079  -3.953
ATOM   5206  H2  HOH   421     -21.046 -33.701  -4.594
ATOM   5207  O   HOH   422     -20.424 -33.820  -0.774
ATOM   5208  H1  HOH   422     -20.933 -33.013  -0.695
ATOM   5209  H2  HOH   422     -19.860 -33.676  -1.533
ATOM   5210  O   HOH   423     -20.424 -33.820   2.328
ATOM   5211  H1  HOH   423     -19.583 -33.388   2.477
ATOM   5212  H2  HOH   423     -20.305 -34.704   2.674
ATOM   5213  O   HOH   424     -20.424 -33.820   5.430
ATOM   5214  H1  HOH   424     -20.872 -33.341   4.733
ATOM   5215  H2  HOH   424     -20.548 -33.279   6.210
ATOM   5216  O   HOH   425     -20.424 -33.820   8.532
ATOM   5217  H1  HOH   425     -20.027 -34.688   8.601
ATOM   5218  H2  HOH   425     -19.742 -33.220   8.832
ATOM   5219  O   HOH   426     -20.424 -30.718 -22.488
ATOM   5220  H1  HOH   426     -19.850 -30.379 -21.802
ATOM   5221  H2  HOH   426     -20.681 -31.586 -22.179
ATOM   5222  O   HOH   427     -20.424 -30.718  -3.876
ATOM   5223  H1  HOH   427     -20.449 -31.607  -3.522
ATOM   5224  H2  HOH   427     -19.912 -30.220  -3.239
ATOM   5225  O   HOH   428     -20.424 -30.718  -0.774
ATOM   5226  H1  HOH   428     -20.993 -30.228  -0.180
ATOM   5227  H2  HOH   428     -19.841 -31.210  -0.196
ATOM   5228  O   HOH   429     -20.424 -30.718   2.328
ATOM   5229  H1  HOH   429     -20.289 -30.356   3.204
ATOM   5230  H2  HOH   429     -19.541 -30.840   1.981
ATOM   5231  O   HOH   430     -20.424 -30.718   5.430
ATOM   5232  H1  HOH   430     -20.971 -31.229   4.833
ATOM   5233  H2  HOH   430     -19.627 -31.238   5.531
ATOM   5234  O   HOH   431     -20.424 -30.718   8.532
ATOM   5235  H1  HOH   431     -20.146 -30.577   9.437
ATOM   5236  H2  HOH   431     -21.004 -31.479   8.575
ATOM   5237  O   HOH   432     -20.424 -27.616  -3.876
ATOM   5238  H1  HOH   432     -19.487 -27.451  -3.778
ATOM   5239  H2  HOH   432     -20.507 -28.026  -4.737
ATOM   5240  O   HOH   433     -20.424 -27.616  -0.774
ATOM   5241  H1  HOH   433     -19.724 -27.878  -0.177
ATOM   5242  H2  HOH   433     -21.227 -27.730  -0.266
ATOM   5243  O   HOH   434     -20.424 -27.616   2.328
ATOM   5244  H1  HOH   434     -20.279 -27.569   3.273
ATOM   5245  H2  HOH   434     -19.661 -27.182   1.946
ATOM   5246  O   HOH   435     -20.424 -27.616   5.430
ATOM   5247  H1  HOH   435     -20.936 -28.273   5.901
ATOM   5248  H2  HOH   435     -20.843 -27.555   4.572
ATOM   5249  O   HOH   436     -20.424 -27.616   8.532
ATOM   5250  H1  HOH   436     -19.883 -27.577   9.321
ATOM   5251  H2  HOH   436     -20.135 -28.409   8.082
ATOM   5252  O   HOH   437     -20.424 -24.514   2.328
ATOM   5253  H1  HOH   437     -21.352 -24.310   2.209
ATOM   5254  H2  HOH   437     -20.198 -24.120   3.171
ATOM   5255  O   HOH   438     -20.424 -24.514   5.430
ATOM   5256  H1  HOH   438     -19.714 -25.154   5.392
ATOM   5257  H2  HOH   438     -20.714 -24.530   6.342
ATOM   5258  O   HOH   439     -20.424 -24.514   8.532
ATOM   5259  H1  HOH   439     -21.105 -24.785   7.916
ATOM   5260  H2  HOH   439     -20.463 -25.164   9.234
ATOM   5261  O   HOH   440     -20.424 -21.412   2.328
ATOM   5262  H1  HOH   440     -21.197 -21.260   2.872
ATOM   5263  H2  HOH   440     -20.096 -20.536   2.126
ATOM   5264  O   HOH   441     -20.424 -21.412   5.430
ATOM   5265  H1  HOH   441     -19.485 -21.374   5.249
ATOM   5266  H2  HOH   441     -20.497 -21.974   6.201
ATOM   5267  O   HOH   442     -20.424 -18.310 -10.080
ATOM   5268  H1  HOH   442     -19.502 -18.166 -10.291
ATOM   5269  H2  HOH   442     -20.411 -18.949  -9.368
ATOM   5270  O   HOH   443     -20.424 -18.310  -0.774
ATOM   5271  H1  HOH   443     -19.701 -18.928  -0.878
ATOM   5272  H2  HOH   443     -20.688 -18.401   0.141
ATOM   5273  O   HOH   444     -20.424 -18.310   2.328
ATOM   5274  H1  HOH   444     -19.727 -17.858   1.853
ATOM   5275  H2  HOH   444     -20.088 -18.399   3.220
ATOM   5276  O   HOH   445     -17.322 -49.330  -3.876
ATOM   5277  H1  HOH   445     -17.444 -49.594  -2.964
ATOM   5278  H2  HOH   445     -17.148 -48.390  -3.832
ATOM   5279  O   HOH   446     -17.322 -46.228  -3.876
ATOM   5280  H1  HOH   446     -17.741 -46.809  -3.241
ATOM   5281  H2  HOH   446     -16.769 -46.806  -4.402
ATOM   5282  O   HOH   447     -17.322 -46.228  -0.774
ATOM   5283  H1  HOH   447     -18.161 -46.192  -1.233
ATOM   5284  H2  HOH   447     -16.881 -46.994  -1.140
ATOM   5285  O   HOH   448     -17.322 -46.228   2.328
ATOM   5286  H1  HOH   448     -16.717 -45.511   2.143
ATOM   5287  H2  HOH   448     -17.754 -45.973   3.143
ATOM   5288  O   HOH   449     -17.322 -43.126  -0.774
ATOM   5289  H1  HOH   449     -16.685 -42.616  -1.274
ATOM   5290  H2  HOH   449     -18.162 -42.936  -1.192
ATOM   5291  O   HOH   450     -17.322 -43.126   2.328
ATOM   5292  H1  HOH   450     -17.583 -42.406   2.901
ATOM   5293  H2  HOH   450     -17.902 -43.052   1.570
ATOM   5294  O   HOH   451     -17.322 -43.126   5.430
ATOM   5295  H1  HOH   451     -17.752 -43.515   6.192
ATOM   5296  H2  HOH   451     -17.656 -42.230   5.398
ATOM   5297  O   HOH   452     -17.322 -40.024  -0.774
ATOM   5298  H1  HOH   452     -17.057 -40.875  -0.426
ATOM   5299  H2  HOH   452     -16.523 -39.660  -1.153
ATOM   5300  O   HOH   453     -17.322 -40.024   2.328
ATOM   5301  H1  HOH   453     -17.321 -40.916   2.676
ATOM   5302  H2  HOH   453     -17.637 -40.117   1.429
ATOM   5303  O   HOH   454     -17.322 -40.024   5.430
ATOM   5304  H1  HOH   454     -16.928 -40.654   6.034
ATOM   5305  H2  HOH   454     -18.190 -39.852   5.796
ATOM   5306  O   HOH   455     -17.322 -40.024   8.532
ATOM   5307  H1  HOH   455     -16.869 -40.620   7.936
ATOM   5308  H2  HOH   455     -17.711 -40.597   9.194
ATOM   5309  O   HOH   456     -17.322 -36.922 -22.488
ATOM   5310  H1  HOH   456     -17.232 -36.358 -21.721
ATOM   5311  H2  HOH   456     -18.047 -36.540 -22.983
ATOM   5312  O   HOH   457     -17.322 -36.922  -0.774
ATOM   5313  H1  HOH   457     -16.911 -36.576   0.018
ATOM   5314  H2  HOH   457     -17.919 -36.229  -1.057
ATOM   5315  O   HOH   458     -17.322 -36.922   2.328
ATOM   5316  H1  HOH   458     -18.252 -36.740   2.465
ATOM   5317  H2  HOH   458     -17.076 -37.482   3.064
ATOM   5318  O   HOH   459     -17.322 -36.922   5.430
ATOM   5319  H1  HOH   459     -17.122 -37.505   6.162
ATOM   5320  H2  HOH   459     -18.140 -36.494   5.682
ATOM   5321  O   HOH   460     -17.322 -36.922   8.532
ATOM   5322  H1  HOH   460     -16.990 -36.298   9.177
ATOM   5323  H2  HOH   460     -18.221 -36.639   8.365
ATOM   5324  O   HOH   461     -17.322 -33.820 -25.590
ATOM   5325  H1  HOH   461     -17.978 -34.456 -25.876
ATOM   5326  H2  HOH   461     -17.247 -33.961 -24.647
ATOM   5327  O   HOH   462     -17.322 -33.820  -6.978
ATOM   5328  H1  HOH   462     -17.684 -33.025  -7.370
ATOM   5329  H2  HOH   462     -17.933 -34.040  -6.274
ATOM   5330  O   HOH   463     -17.322 -33.820  -3.876
ATOM   5331  H1  HOH   463     -17.741 -33.656  -3.031
ATOM   5332  H2  HOH   463     -17.009 -34.722  -3.817
ATOM   5333  O   HOH   464     -17.322 -33.820  -0.774
ATOM   5334  H1  HOH   464     -16.384 -33.987  -0.685
ATOM   5335  H2  HOH   464     -17.510 -33.149  -0.118
ATOM   5336  O   HOH   465     -17.322 -33.820   2.328
ATOM   5337  H1  HOH   465     -17.354 -34.735   2.608
ATOM   5338  H2  HOH   465     -17.288 -33.862   1.373
ATOM   5339  O   HOH   466     -17.322 -33.820   5.430
ATOM   5340  H1  HOH   466     -17.898 -33.060   5.518
ATOM   5341  H2  HOH   466     -17.537 -34.372   6.182
ATOM   5342  O   HOH   467     -17.322 -33.820   8.532
ATOM   5343  H1  HOH   467     -18.007 -33.766   9.198
ATOM   5344  H2  HOH   467     -16.670 -34.412   8.906
ATOM   5345  O   HOH   468     -17.322 -33.820  11.634
ATOM   5346  H1  HOH   468     -16.826 -33.058  11.932
ATOM   5347  H2  HOH   468     -18.031 -33.453  11.107
ATOM   5348  O   HOH   469     -17.322 -30.718  -0.774
ATOM   5349  H1  HOH   469     -17.120 -30.028  -1.406
ATOM   5350  H2  HOH   469     -17.688 -31.427  -1.302
ATOM   5351  O   HOH   470     -17.322 -30.718   2.328
ATOM   5352  H1  HOH   470     -17.113 -30.521   3.241
ATOM   5353  H2  HOH   470     -18.279 -30.733   2.300
ATOM   5354  O   HOH   471     -17.322 -30.718   5.430
ATOM   5355  H1  HOH   471     -17.350 -30.024   6.088
ATOM   5356  H2  HOH   471     -17.229 -30.256   4.598
ATOM   5357  O   HOH   472     -17.322 -30.718   8.532
ATOM   5358  H1  HOH   472     -16.539 -31.241   8.705
ATOM   5359  H2  HOH   472     -17.852 -30.812   9.324
ATOM   5360  O   HOH   473     -17.322 -30.718  11.634
ATOM   5361  H1  HOH   473     -17.033 -31.458  11.101
ATOM   5362  H2  HOH   473     -17.383 -31.072  12.522
ATOM   5363  O   HOH   474     -17.322 -27.616   2.328
ATOM   5364  H1  HOH   474     -16.599 -27.863   2.904
ATOM   5365  H2  HOH   474     -18.028 -28.220   2.558
ATOM   5366  O   HOH   475     -17.322 -27.616   5.430
ATOM   5367  H1  HOH   475     -18.046 -28.162   5.735
ATOM   5368  H2  HOH   475     -16.567 -27.916   5.935
ATOM   5369  O   HOH   476     -17.322 -27.616   8.532
ATOM   5370  H1  HOH   476     -16.571 -27.027   8.594
ATOM   5371  H2  HOH   476     -18.075 -27.070   8.760
ATOM   5372  O   HOH   477     -17.322 -27.616  11.634
ATOM   5373  H1  HOH   477     -18.056 -27.593  12.249
ATOM   5374  H2  HOH   477     -16.758 -26.892  11.907
ATOM   5375  O   HOH   478     -17.322 -24.514   2.328
ATOM   5376  H1  HOH   478     -17.551 -23.688   1.903
ATOM   5377  H2  HOH   478     -16.429 -24.382   2.646
ATOM   5378  O   HOH   479     -17.322 -24.514   5.430
ATOM   5379  H1  HOH   479     -17.970 -23.947   5.011
ATOM   5380  H2  HOH   479     -17.824 -25.020   6.069
ATOM   5381  O   HOH   480     -17.322 -24.514   8.532
ATOM   5382  H1  HOH   480     -17.812 -24.591   7.714
ATOM   5383  H2  HOH   480     -16.418 -24.361   8.258
ATOM   5384  O   HOH   481     -17.322 -21.412 -22.488
ATOM   5385  H1  HOH   481     -17.196 -20.674 -23.085
ATOM   5386  H2  HOH   481     -17.866 -21.060 -21.784
ATOM   5387  O   HOH   482     -17.322 -21.412   2.328
ATOM   5388  H1  HOH   482     -16.717 -21.502   1.592
ATOM   5389  H2  HOH   482     -16.848 -21.777   3.075
ATOM   5390  O   HOH   483     -17.322 -21.412   5.430
ATOM   5391  H1  HOH   483     -17.060 -22.113   6.026
ATOM   5392  H2  HOH   483     -16.642 -21.402   4.757
ATOM   5393  O   HOH   484     -17.322 -21.412   8.532
ATOM   5394  H1  HOH   484     -17.332 -22.346   8.740
ATOM   5395  H2  HOH   484     -17.949 -21.319   7.815
ATOM   5396  O   HOH   485     -17.322 -18.310   2.328
ATOM   5397  H1  HOH   485     -16.984 -18.864   1.625
ATOM   5398  H2  HOH   485     -17.070 -17.422   2.076
ATOM   5399  O   HOH   486     -17.322 -18.310   5.430
ATOM   5400  H1  HOH   486     -17.954 -18.987   5.671
ATOM   5401  H2  HOH   486     -17.592 -17.541   5.932
ATOM   5402  O   HOH   487     -17.322 -15.208   2.328
ATOM   5403  H1  HOH   487     -17.419 -14.628   3.084
ATOM   5404  H2  HOH   487     -17.653 -16.053   2.630
ATOM   5405  O   HOH   488     -14.220 -49.330 -16.284
ATOM   5406  H1  HOH   488     -14.162 -50.198 -15.884
ATOM   5407  H2  HOH   488     -13.625 -49.371 -17.033
ATOM   5408  O   HOH   489     -14.220 -49.330  -3.876
ATOM   5409  H1  HOH   489     -14.231 -50.256  -3.631
ATOM   5410  H2  HOH   489     -13.481 -49.251  -4.478
ATOM   5411  O   HOH   490     -14.220 -49.330   2.328
ATOM   5412  H1  HOH   490     -14.816 -48.782   1.818
ATOM   5413  H2  HOH   490     -14.717 -49.558   3.114
ATOM   5414  O   HOH   491     -14.220 -46.228  -3.876
ATOM   5415  H1  HOH   491     -15.078 -46.473  -4.223
ATOM   5416  H2  HOH   491     -14.306 -46.332  -2.928
ATOM   5417  O   HOH   492     -14.220 -46.228  -0.774
ATOM   5418  H1  HOH   492     -13.474 -46.022  -0.212
ATOM   5419  H2  HOH   492     -14.158 -45.603  -1.496
ATOM   5420  O   HOH   493     -14.220 -46.228   5.430
ATOM   5421  H1  HOH   493     -14.812 -46.045   6.160
ATOM   5422  H2  HOH   493     -14.697 -45.934   4.655
ATOM   5423  O   HOH   494     -14.220 -43.126 -22.488
ATOM   5424  H1  HOH   494     -13.623 -42.814 -23.168
ATOM   5425  H2  HOH   494     -13.684 -43.163 -21.696
ATOM   5426  O   HOH   495     -14.220 -43.126   8.532
ATOM   5427  H1  HOH   495     -13.682 -43.063   7.744
ATOM   5428  H2  HOH   495     -14.903 -42.467   8.410
ATOM   5429  O   HOH   496     -14.220 -40.024 -25.590
ATOM   5430  H1  HOH   496     -13.273 -39.959 -25.711
ATOM   5431  H2  HOH   496     -14.327 -40.316 -24.685
ATOM   5432  O   HOH   497     -14.220 -40.024 -22.488
ATOM   5433  H1  HOH   497     -14.166 -40.651 -21.767
ATOM   5434  H2  HOH   497     -13.384 -40.112 -22.946
ATOM   5435  O   HOH   498     -14.220 -40.024  -0.774
ATOM   5436  H1  HOH   498     -14.117 -40.709  -0.114
ATOM   5437  H2  HOH   498     -13.331 -39.857  -1.087
ATOM   5438  O   HOH   499     -14.220 -40.024   2.328
ATOM   5439  H1  HOH   499     -14.800 -39.266   2.390
ATOM   5440  H2  HOH   499     -13.420 -39.682   1.931
ATOM   5441  O   HOH   500     -14.220 -40.024   5.430
ATOM   5442  H1  HOH   500     -14.004 -40.914   5.708
ATOM   5443  H2  HOH   500     -13.957 -39.472   6.167
ATOM   5444  O   HOH   501     -14.220 -40.024   8.532
ATOM   5445  H1  HOH   501     -14.166 -40.808   7.986
ATOM   5446  H2  HOH   501     -13.962 -40.322   9.404
ATOM   5447  O   HOH   502     -14.220 -40.024  11.634
ATOM   5448  H1  HOH   502     -13.763 -40.579  12.266
ATOM   5449  H2  HOH   502     -14.597 -39.320  12.162
ATOM   5450  O   HOH   503     -14.220 -36.922   5.430
ATOM   5451  H1  HOH   503     -14.698 -37.582   4.928
ATOM   5452  H2  HOH   503     -14.499 -36.087   5.056
ATOM   5453  O   HOH   504     -14.220 -36.922   8.532
ATOM   5454  H1  HOH   504     -14.405 -37.828   8.287
ATOM   5455  H2  HOH   504     -13.306 -36.788   8.283
ATOM   5456  O   HOH   505     -14.220 -36.922  11.634
ATOM   5457  H1  HOH   505     -14.874 -37.523  11.278
ATOM   5458  H2  HOH   505     -13.651 -36.720  10.892
ATOM   5459  O   HOH   506     -14.220 -33.820  -3.876
ATOM   5460  H1  HOH   506     -14.830 -34.448  -4.263
ATOM   5461  H2  HOH   506     -13.891 -33.315  -4.619
ATOM   5462  O   HOH   507     -14.220 -33.820  -0.774
ATOM   5463  H1  HOH   507     -13.995 -33.870   0.155
ATOM   5464  H2  HOH   507     -14.872 -34.509  -0.899
ATOM   5465  O   HOH   508     -14.220 -33.820   2.328
ATOM   5466  H1  HOH   508     -13.986 -33.212   3.029
ATOM   5467  H2  HOH   508     -15.170 -33.913   2.399
ATOM   5468  O   HOH   509     -14.220 -33.820   5.430
ATOM   5469  H1  HOH   509     -13.589 -34.178   6.054
ATOM   5470  H2  HOH   509     -15.038 -33.761   5.924
ATOM   5471  O   HOH   510     -14.220 -33.820   8.532
ATOM   5472  H1  HOH   510     -13.760 -34.619   8.790
ATOM   5473  H2  HOH   510     -15.068 -33.879   8.972
ATOM   5474  O   HOH   511     -14.220 -33.820  11.634
ATOM   5475  H1  HOH   511     -14.412 -34.757  11.605
ATOM   5476  H2  HOH   511     -13.284 -33.760  11.444
ATOM   5477  O   HOH   512     -14.220 -30.718  -3.876
ATOM   5478  H1  HOH   512     -15.157 -30.902  -3.805
ATOM   5479  H2  HOH   512     -13.976 -30.383  -3.013
ATOM   5480  O   HOH   513     -14.220 -30.718  -0.774
ATOM   5481  H1  HOH   513     -14.863 -30.844  -1.471
ATOM   5482  H2  HOH   513     -13.641 -30.031  -1.102
ATOM   5483  O   HOH   514     -14.220 -30.718   2.328
ATOM   5484  H1  HOH   514     -14.901 -31.296   2.673
ATOM   5485  H2  HOH   514     -13.775 -30.381   3.106
ATOM   5486  O   HOH   515     -14.220 -30.718   5.430
ATOM   5487  H1  HOH   515     -14.740 -31.296   5.989
ATOM   5488  H2  HOH   515     -14.526 -30.903   4.543
ATOM   5489  O   HOH   516     -14.220 -30.718   8.532
ATOM   5490  H1  HOH   516     -13.447 -30.600   7.981
ATOM   5491  H2  HOH   516     -14.014 -30.246   9.339
ATOM   5492  O   HOH   517     -14.220 -30.718  11.634
ATOM   5493  H1  HOH   517     -13.489 -31.303  11.830
ATOM   5494  H2  HOH   517     -14.194 -30.061  12.330
ATOM   5495  O   HOH   518     -14.220 -27.616   2.328
ATOM   5496  H1  HOH   518     -13.342 -27.282   2.146
ATOM   5497  H2  HOH   518     -14.803 -26.887   2.114
ATOM   5498  O   HOH   519     -14.220 -27.616   5.430
ATOM   5499  H1  HOH   519     -13.441 -27.878   5.921
ATOM   5500  H2  HOH   519     -14.165 -26.662   5.386
ATOM   5501  O   HOH   520     -14.220 -27.616   8.532
ATOM   5502  H1  HOH   520     -13.483 -27.321   9.067
ATOM   5503  H2  HOH   520     -13.814 -28.074   7.797
ATOM   5504  O   HOH   521     -14.220 -27.616  11.634
ATOM   5505  H1  HOH   521     -13.561 -27.700  12.323
ATOM   5506  H2  HOH   521     -14.823 -28.343  11.790
ATOM   5507  O   HOH   522     -14.220 -24.514 -25.590
ATOM   5508  H1  HOH   522     -14.602 -25.075 -24.916
ATOM   5509  H2  HOH   522     -14.735 -23.708 -25.552
ATOM   5510  O   HOH   523     -14.220 -24.514  -0.774
ATOM   5511  H1  HOH   523     -14.605 -23.664  -0.559
ATOM   5512  H2  HOH   523     -14.493 -24.680  -1.676
ATOM   5513  O   HOH   524     -14.220 -24.514   2.328
ATOM   5514  H1  HOH   524     -13.608 -25.156   2.686
ATOM   5515  H2  HOH   524     -14.687 -24.985   1.639
ATOM   5516  O   HOH   525     -14.220 -24.514   5.430
ATOM   5517  H1  HOH   525     -13.595 -23.895   5.053
ATOM   5518  H2  HOH   525     -13.714 -24.999   6.082
ATOM   5519  O   HOH   526     -14.220 -24.514   8.532
ATOM   5520  H1  HOH   526     -14.205 -25.325   8.024
ATOM   5521  H2  HOH   526     -13.905 -24.768   9.399
ATOM   5522  O   HOH   527     -14.220 -24.514  11.634
ATOM   5523  H1  HOH   527     -13.679 -23.902  11.135
ATOM   5524  H2  HOH   527     -15.068 -24.502  11.190
ATOM   5525  O   HOH   528     -14.220 -21.412   2.328
ATOM   5526  H1  HOH   528     -14.204 -22.097   2.996
ATOM   5527  H2  HOH   528     -15.058 -20.969   2.459
ATOM   5528  O   HOH   529     -14.220 -21.412   5.430
ATOM   5529  H1  HOH   529     -13.712 -20.645   5.694
ATOM   5530  H2  HOH   529     -14.896 -21.494   6.103
ATOM   5531  O   HOH   530     -14.220 -21.412   8.532
ATOM   5532  H1  HOH   530     -14.371 -22.286   8.891
ATOM   5533  H2  HOH   530     -13.340 -21.454   8.159
ATOM   5534  O   HOH   531     -14.220 -21.412  11.634
ATOM   5535  H1  HOH   531     -13.544 -22.063  11.821
ATOM   5536  H2  HOH   531     -13.985 -21.061  10.776
ATOM   5537  O   HOH   532     -14.220 -18.310 -13.182
ATOM   5538  H1  HOH   532     -13.870 -18.965 -12.579
ATOM   5539  H2  HOH   532     -13.833 -18.532 -14.029
ATOM   5540  O   HOH   533     -14.220 -18.310   2.328
ATOM   5541  H1  HOH   533     -13.667 -17.587   2.625
ATOM   5542  H2  HOH   533     -14.003 -18.414   1.402
ATOM   5543  O   HOH   534     -14.220 -18.310   5.430
ATOM   5544  H1  HOH   534     -14.926 -18.207   6.068
ATOM   5545  H2  HOH   534     -13.680 -17.528   5.543
ATOM   5546  O   HOH   535     -14.220 -18.310   8.532
ATOM   5547  H1  HOH   535     -15.021 -18.280   8.009
ATOM   5548  H2  HOH   535     -14.225 -19.181   8.928
ATOM   5549  O   HOH   536     -14.220 -15.208 -19.386
ATOM   5550  H1  HOH   536     -14.207 -15.400 -20.324
ATOM   5551  H2  HOH   536     -14.000 -14.278 -19.329
ATOM   5552  O   HOH   537     -14.220 -15.208   2.328
ATOM   5553  H1  HOH   537     -14.091 -15.206   3.277
ATOM   5554  H2  HOH   537     -15.134 -14.948   2.209
ATOM   5555  O   HOH   538     -14.220 -15.208   5.430
ATOM   5556  H1  HOH   538     -14.037 -14.493   6.040
ATOM   5557  H2  HOH   538     -13.377 -15.645   5.313
ATOM   5558  O   HOH   539     -14.220 -12.106   2.328
ATOM   5559  H1  HOH   539     -14.601 -11.273   2.050
ATOM   5560  H2  HOH   539     -14.825 -12.769   1.996
ATOM   5561  O   HOH   540     -11.118 -49.330   2.328
ATOM   5562  H1  HOH   540     -11.082 -49.671   1.435
ATOM   5563  H2  HOH   540     -11.635 -48.528   2.258
ATOM   5564  O   HOH   541     -11.118 -46.228  -0.774
ATOM   5565  H1  HOH   541     -11.669 -45.635  -0.264
ATOM   5566  H2  HOH   541     -10.564 -45.651  -1.299
ATOM   5567  O   HOH   542     -11.118 -46.228   5.430
ATOM   5568  H1  HOH   542     -11.500 -46.975   5.891
ATOM   5569  H2  HOH   542     -10.605 -46.619   4.723
ATOM   5570  O   HOH   543     -11.118 -46.228   8.532
ATOM   5571  H1  HOH   543     -10.669 -46.355   7.697
ATOM   5572  H2  HOH   543     -12.046 -46.331   8.324
ATOM   5573  O   HOH   544     -11.118 -43.126   8.532
ATOM   5574  H1  HOH   544     -11.541 -43.456   9.325
ATOM   5575  H2  HOH   544     -10.184 -43.129   8.740
ATOM   5576  O   HOH   545     -11.118 -40.024 -25.590
ATOM   5577  H1  HOH   545     -12.047 -39.945 -25.373
ATOM   5578  H2  HOH   545     -10.672 -40.022 -24.744
ATOM   5579  O   HOH   546     -11.118 -40.024  -0.774
ATOM   5580  H1  HOH   546     -11.961 -40.447  -0.608
ATOM   5581  H2  HOH   546     -11.094 -39.901  -1.723
ATOM   5582  O   HOH   547     -11.118 -40.024   2.328
ATOM   5583  H1  HOH   547     -11.345 -39.367   2.986
ATOM   5584  H2  HOH   547     -10.872 -39.516   1.556
ATOM   5585  O   HOH   548     -11.118 -40.024   5.430
ATOM   5586  H1  HOH   548     -11.526 -40.195   6.279
ATOM   5587  H2  HOH   548     -11.454 -40.715   4.859
ATOM   5588  O   HOH   549     -11.118 -40.024   8.532
ATOM   5589  H1  HOH   549     -11.375 -39.937   9.450
ATOM   5590  H2  HOH   549     -10.351 -39.459   8.443
ATOM   5591  O   HOH   550     -11.118 -40.024  11.634
ATOM   5592  H1  HOH   550     -10.492 -40.412  12.245
ATOM   5593  H2  HOH   550     -11.124 -40.620  10.885
ATOM   5594  O   HOH   551     -11.118 -36.922   2.328
ATOM   5595  H1  HOH   551     -11.400 -37.825   2.472
ATOM   5596  H2  HOH   551     -11.911 -36.465   2.047
ATOM   5597  O   HOH   552     -11.118 -36.922   5.430
ATOM   5598  H1  HOH   552     -11.842 -37.470   5.127
ATOM   5599  H2  HOH   552     -10.332 -37.430   5.230
ATOM   5600  O   HOH   553     -11.118 -36.922   8.532
ATOM   5601  H1  HOH   553     -10.688 -37.430   7.845
ATOM   5602  H2  HOH   553     -10.758 -37.269   9.348
ATOM   5603  O   HOH   554     -11.118 -36.922  11.634
ATOM   5604  H1  HOH   554     -10.182 -36.901  11.831
ATOM   5605  H2  HOH   554     -11.531 -36.500  12.388
ATOM   5606  O   HOH   555     -11.118 -33.820 -16.284
ATOM   5607  H1  HOH   555     -11.866 -33.534 -15.761
ATOM   5608  H2  HOH   555     -10.735 -33.009 -16.618
ATOM   5609  O   HOH   556     -11.118 -33.820   2.328
ATOM   5610  H1  HOH   556     -12.018 -33.754   2.648
ATOM   5611  H2  HOH   556     -11.205 -34.135   1.429
ATOM   5612  O   HOH   557     -11.118 -33.820   5.430
ATOM   5613  H1  HOH   557     -11.246 -34.441   4.714
ATOM   5614  H2  HOH   557     -10.490 -33.185   5.088
ATOM   5615  O   HOH   558     -11.118 -33.820   8.532
ATOM   5616  H1  HOH   558     -10.728 -32.947   8.504
ATOM   5617  H2  HOH   558     -10.552 -34.317   9.123
ATOM   5618  O   HOH   559     -11.118 -33.820  11.634
ATOM   5619  H1  HOH   559     -10.552 -34.493  11.257
ATOM   5620  H2  HOH   559     -11.213 -33.169  10.939
ATOM   5621  O   HOH   560     -11.118 -33.820  14.736
ATOM   5622  H1  HOH   560     -11.311 -32.986  14.310
ATOM   5623  H2  HOH   560     -11.462 -33.721  15.624
ATOM   5624  O   HOH   561     -11.118 -30.718 -28.692
ATOM   5625  H1  HOH   561     -10.418 -30.066 -28.675
ATOM   5626  H2  HOH   561     -11.619 -30.554 -27.894
ATOM   5627  O   HOH   562     -11.118 -30.718  -0.774
ATOM   5628  H1  HOH   562     -11.189 -30.724   0.180
ATOM   5629  H2  HOH   562     -11.452 -29.860  -1.034
ATOM   5630  O   HOH   563     -11.118 -30.718   2.328
ATOM   5631  H1  HOH   563     -11.312 -29.999   1.727
ATOM   5632  H2  HOH   563     -10.205 -30.581   2.581
ATOM   5633  O   HOH   564     -11.118 -30.718   5.430
ATOM   5634  H1  HOH   564     -10.746 -30.278   4.666
ATOM   5635  H2  HOH   564     -12.056 -30.536   5.378
ATOM   5636  O   HOH   565     -11.118 -30.718   8.532
ATOM   5637  H1  HOH   565     -11.188 -31.248   9.326
ATOM   5638  H2  HOH   565     -10.213 -30.835   8.244
ATOM   5639  O   HOH   566     -11.118 -30.718  11.634
ATOM   5640  H1  HOH   566     -11.365 -29.819  11.849
ATOM   5641  H2  HOH   566     -11.566 -31.253  12.289
ATOM   5642  O   HOH   567     -11.118 -30.718  14.736
ATOM   5643  H1  HOH   567     -10.387 -30.760  15.352
ATOM   5644  H2  HOH   567     -10.785 -31.131  13.940
ATOM   5645  O   HOH   568     -11.118 -27.616  -0.774
ATOM   5646  H1  HOH   568     -10.550 -27.437  -0.025
ATOM   5647  H2  HOH   568     -10.797 -28.446  -1.126
ATOM   5648  O   HOH   569     -11.118 -27.616   2.328
ATOM   5649  H1  HOH   569     -11.152 -28.440   2.814
ATOM   5650  H2  HOH   569     -10.467 -27.090   2.793
ATOM   5651  O   HOH   570     -11.118 -27.616   5.430
ATOM   5652  H1  HOH   570     -10.880 -26.988   4.748
ATOM   5653  H2  HOH   570     -11.000 -28.472   5.020
ATOM   5654  O   HOH   571     -11.118 -27.616   8.532
ATOM   5655  H1  HOH   571     -10.359 -27.735   7.962
ATOM   5656  H2  HOH   571     -10.953 -28.195   9.276
ATOM   5657  O   HOH   572     -11.118 -27.616  11.634
ATOM   5658  H1  HOH   572     -11.678 -28.307  11.987
ATOM   5659  H2  HOH   572     -10.306 -28.063  11.396
ATOM   5660  O   HOH   573     -11.118 -27.616  14.736
ATOM   5661  H1  HOH   573     -11.866 -27.019  14.699
ATOM   5662  H2  HOH   573     -11.349 -28.246  15.419
ATOM   5663  O   HOH   574     -11.118 -24.514  -0.774
ATOM   5664  H1  HOH   574     -10.746 -24.869  -1.581
ATOM   5665  H2  HOH   574     -11.604 -23.739  -1.054
ATOM   5666  O   HOH   575     -11.118 -24.514   2.328
ATOM   5667  H1  HOH   575     -10.296 -24.700   1.875
ATOM   5668  H2  HOH   575     -11.234 -25.251   2.928
ATOM   5669  O   HOH   576     -11.118 -24.514   5.430
ATOM   5670  H1  HOH   576     -10.930 -23.619   5.147
ATOM   5671  H2  HOH   576     -11.592 -24.410   6.255
ATOM   5672  O   HOH   577     -11.118 -24.514   8.532
ATOM   5673  H1  HOH   577     -10.609 -24.964   9.206
ATOM   5674  H2  HOH   577     -11.724 -23.957   9.021
ATOM   5675  O   HOH   578     -11.118 -24.514  11.634
ATOM   5676  H1  HOH   578     -11.145 -25.128  10.901
ATOM   5677  H2  HOH   578     -12.006 -24.528  11.991
ATOM   5678  O   HOH   579     -11.118 -21.412  -0.774
ATOM   5679  H1  HOH   579     -11.937 -21.724  -0.390
ATOM   5680  H2  HOH   579     -10.658 -20.991  -0.048
ATOM   5681  O   HOH   580     -11.118 -21.412   2.328
ATOM   5682  H1  HOH   580     -10.941 -21.026   1.471
ATOM   5683  H2  HOH   580     -11.846 -22.014   2.175
ATOM   5684  O   HOH   581     -11.118 -21.412   5.430
ATOM   5685  H1  HOH   581     -11.332 -21.163   6.329
ATOM   5686  H2  HOH   581     -11.834 -21.989   5.165
ATOM   5687  O   HOH   582     -11.118 -21.412   8.532
ATOM   5688  H1  HOH   582     -11.386 -20.552   8.209
ATOM   5689  H2  HOH   582     -10.403 -21.227   9.141
ATOM   5690  O   HOH   583     -11.118 -21.412  11.634
ATOM   5691  H1  HOH   583     -10.529 -21.462  12.387
ATOM   5692  H2  HOH   583     -10.983 -20.532  11.283
ATOM   5693  O   HOH   584     -11.118 -18.310   2.328
ATOM   5694  H1  HOH   584     -11.602 -19.042   2.710
ATOM   5695  H2  HOH   584     -10.688 -17.891   3.074
ATOM   5696  O   HOH   585     -11.118 -18.310   5.430
ATOM   5697  H1  HOH   585     -11.791 -18.973   5.582
ATOM   5698  H2  HOH   585     -10.506 -18.418   6.158
ATOM   5699  O   HOH   586     -11.118 -18.310   8.532
ATOM   5700  H1  HOH   586     -11.902 -17.902   8.899
ATOM   5701  H2  HOH   586     -11.420 -19.155   8.201
ATOM   5702  O   HOH   587     -11.118 -15.208   2.328
ATOM   5703  H1  HOH   587     -11.366 -14.566   2.994
ATOM   5704  H2  HOH   587     -11.143 -16.048   2.785
ATOM   5705  O   HOH   588     -11.118 -15.208   5.430
ATOM   5706  H1  HOH   588     -11.686 -15.807   5.914
ATOM   5707  H2  HOH   588     -11.713 -14.548   5.075
ATOM   5708  O   HOH   589     -11.118 -15.208   8.532
ATOM   5709  H1  HOH   589     -10.808 -16.112   8.570
ATOM   5710  H2  HOH   589     -11.499 -15.120   7.659
ATOM   5711  O   HOH   590     -11.118 -12.106   2.328
ATOM   5712  H1  HOH   590     -11.022 -13.013   2.039
ATOM   5713  H2  HOH   590     -10.236 -11.740   2.268
ATOM   5714  O   HOH   591      -8.016 -52.432  -6.978
ATOM   5715  H1  HOH   591      -8.516 -52.940  -7.617
ATOM   5716  H2  HOH   591      -8.126 -51.523  -7.255
ATOM   5717  O   HOH   592      -8.016 -52.432  -3.876
ATOM   5718  H1  HOH   592      -8.534 -51.668  -4.127
ATOM   5719  H2  HOH   592      -7.943 -52.948  -4.679
ATOM   5720  O   HOH   593      -8.016 -52.432  -0.774
ATOM   5721  H1  HOH   593      -7.916 -52.095   0.116
ATOM   5722  H2  HOH   593      -8.938 -52.683  -0.832
ATOM   5723  O   HOH   594      -8.016 -49.330  -0.774
ATOM   5724  H1  HOH   594      -7.165 -49.179  -0.363
ATOM   5725  H2  HOH   594      -7.807 -49.578  -1.675
ATOM   5726  O   HOH   595      -8.016 -49.330   2.328
ATOM   5727  H1  HOH   595      -7.060 -49.367   2.321
ATOM   5728  H2  HOH   595      -8.283 -50.128   2.785
ATOM   5729  O   HOH   596      -8.016 -49.330   5.430
ATOM   5730  H1  HOH   596      -7.246 -49.361   4.863
ATOM   5731  H2  HOH   596      -8.729 -49.058   4.853
ATOM   5732  O   HOH   597      -8.016 -46.228  -0.774
ATOM   5733  H1  HOH   597      -8.234 -47.158  -0.833
ATOM   5734  H2  HOH   597      -8.840 -45.779  -0.962
ATOM   5735  O   HOH   598      -8.016 -46.228   2.328
ATOM   5736  H1  HOH   598      -8.727 -45.609   2.495
ATOM   5737  H2  HOH   598      -7.427 -46.123   3.075
ATOM   5738  O   HOH   599      -8.016 -46.228   5.430
ATOM   5739  H1  HOH   599      -7.591 -46.359   6.278
ATOM   5740  H2  HOH   599      -7.848 -47.039   4.950
ATOM   5741  O   HOH   600      -8.016 -46.228   8.532
ATOM   5742  H1  HOH   600      -8.102 -47.094   8.931
ATOM   5743  H2  HOH   600      -8.791 -45.750   8.827
ATOM   5744  O   HOH   601      -8.016 -43.126  -0.774
ATOM   5745  H1  HOH   601      -7.511 -43.535  -1.477
ATOM   5746  H2  HOH   601      -8.930 -43.271  -1.019
ATOM   5747  O   HOH   602      -8.016 -43.126   2.328
ATOM   5748  H1  HOH   602      -8.244 -43.755   3.012
ATOM   5749  H2  HOH   602      -8.630 -43.311   1.618
ATOM   5750  O   HOH   603      -8.016 -43.126   5.430
ATOM   5751  H1  HOH   603      -8.728 -43.622   5.026
ATOM   5752  H2  HOH   603      -7.330 -43.775   5.587
ATOM   5753  O   HOH   604      -8.016 -43.126   8.532
ATOM   5754  H1  HOH   604      -8.629 -42.394   8.467
ATOM   5755  H2  HOH   604      -8.010 -43.512   7.657
ATOM   5756  O   HOH   605      -8.016 -43.126  11.634
ATOM   5757  H1  HOH   605      -8.764 -42.538  11.739
ATOM   5758  H2  HOH   605      -8.404 -43.971  11.409
ATOM   5759  O   HOH   606      -8.016 -40.024  -0.774
ATOM   5760  H1  HOH   606      -8.311 -40.715  -1.367
ATOM   5761  H2  HOH   606      -7.168 -40.330  -0.453
ATOM   5762  O   HOH   607      -8.016 -40.024   2.328
ATOM   5763  H1  HOH   607      -8.741 -39.758   1.763
ATOM   5764  H2  HOH   607      -7.736 -39.215   2.755
ATOM   5765  O   HOH   608      -8.016 -40.024   5.430
ATOM   5766  H1  HOH   608      -8.136 -39.265   4.860
ATOM   5767  H2  HOH   608      -7.129 -40.329   5.241
ATOM   5768  O   HOH   609      -8.016 -40.024   8.532
ATOM   5769  H1  HOH   609      -8.816 -40.549   8.495
ATOM   5770  H2  HOH   609      -8.006 -39.665   9.419
ATOM   5771  O   HOH   610      -8.016 -40.024  11.634
ATOM   5772  H1  HOH   610      -7.191 -39.854  11.179
ATOM   5773  H2  HOH   610      -8.428 -40.727  11.131
ATOM   5774  O   HOH   611      -8.016 -36.922 -28.692
ATOM   5775  H1  HOH   611      -8.091 -36.406 -29.495
ATOM   5776  H2  HOH   611      -7.852 -37.815 -28.996
ATOM   5777  O   HOH   612      -8.016 -36.922  -6.978
ATOM   5778  H1  HOH   612      -7.661 -37.797  -7.134
ATOM   5779  H2  HOH   612      -7.377 -36.329  -7.374
ATOM   5780  O   HOH   613      -8.016 -36.922   2.328
ATOM   5781  H1  HOH   613      -8.620 -36.287   1.945
ATOM   5782  H2  HOH   613      -8.451 -37.214   3.129
ATOM   5783  O   HOH   614      -8.016 -36.922   5.430
ATOM   5784  H1  HOH   614      -7.855 -36.232   6.074
ATOM   5785  H2  HOH   614      -7.145 -37.171   5.123
ATOM   5786  O   HOH   615      -8.016 -36.922   8.532
ATOM   5787  H1  HOH   615      -8.412 -37.190   9.361
ATOM   5788  H2  HOH   615      -8.256 -37.615   7.917
ATOM   5789  O   HOH   616      -8.016 -36.922  11.634
ATOM   5790  H1  HOH   616      -7.468 -36.151  11.778
ATOM   5791  H2  HOH   616      -8.906 -36.620  11.814
ATOM   5792  O   HOH   617      -8.016 -36.922  14.736
ATOM   5793  H1  HOH   617      -7.924 -37.746  15.214
ATOM   5794  H2  HOH   617      -8.342 -37.180  13.874
ATOM   5795  O   HOH   618      -8.016 -33.820 -28.692
ATOM   5796  H1  HOH   618      -8.410 -34.613 -29.056
ATOM   5797  H2  HOH   618      -7.449 -34.135 -27.989
ATOM   5798  O   HOH   619      -8.016 -33.820   2.328
ATOM   5799  H1  HOH   619      -8.693 -33.175   2.533
ATOM   5800  H2  HOH   619      -7.960 -34.366   3.112
ATOM   5801  O   HOH   620      -8.016 -33.820   5.430
ATOM   5802  H1  HOH   620      -7.411 -33.384   6.030
ATOM   5803  H2  HOH   620      -8.454 -33.105   4.969
ATOM   5804  O   HOH   621      -8.016 -33.820   8.532
ATOM   5805  H1  HOH   621      -7.744 -33.244   9.247
ATOM   5806  H2  HOH   621      -7.387 -34.541   8.552
ATOM   5807  O   HOH   622      -8.016 -33.820  11.634
ATOM   5808  H1  HOH   622      -8.206 -34.178  12.502
ATOM   5809  H2  HOH   622      -7.905 -32.881  11.781
ATOM   5810  O   HOH   623      -8.016 -33.820  14.736
ATOM   5811  H1  HOH   623      -7.628 -34.508  15.277
ATOM   5812  H2  HOH   623      -8.903 -34.130  14.553
ATOM   5813  O   HOH   624      -8.016 -30.718 -28.692
ATOM   5814  H1  HOH   624      -8.226 -31.388 -28.042
ATOM   5815  H2  HOH   624      -7.094 -30.866 -28.901
ATOM   5816  O   HOH   625      -8.016 -30.718   2.328
ATOM   5817  H1  HOH   625      -8.822 -30.648   2.839
ATOM   5818  H2  HOH   625      -7.315 -30.647   2.976
ATOM   5819  O   HOH   626      -8.016 -30.718   5.430
ATOM   5820  H1  HOH   626      -8.629 -30.040   5.714
ATOM   5821  H2  HOH   626      -7.152 -30.319   5.536
ATOM   5822  O   HOH   627      -8.016 -30.718   8.532
ATOM   5823  H1  HOH   627      -7.871 -29.774   8.474
ATOM   5824  H2  HOH   627      -7.550 -30.984   9.324
ATOM   5825  O   HOH   628      -8.016 -30.718  11.634
ATOM   5826  H1  HOH   628      -8.523 -31.512  11.465
ATOM   5827  H2  HOH   628      -7.104 -31.005  11.604
ATOM   5828  O   HOH   629      -8.016 -30.718  14.736
ATOM   5829  H1  HOH   629      -8.501 -29.909  14.574
ATOM   5830  H2  HOH   629      -8.320 -31.012  15.595
ATOM   5831  O   HOH   630      -8.016 -27.616   2.328
ATOM   5832  H1  HOH   630      -7.735 -27.703   1.417
ATOM   5833  H2  HOH   630      -7.251 -27.265   2.783
ATOM   5834  O   HOH   631      -8.016 -27.616   5.430
ATOM   5835  H1  HOH   631      -8.525 -28.409   5.261
ATOM   5836  H2  HOH   631      -7.388 -27.873   6.105
ATOM   5837  O   HOH   632      -8.016 -27.616   8.532
ATOM   5838  H1  HOH   632      -8.615 -28.000   7.892
ATOM   5839  H2  HOH   632      -7.923 -26.704   8.257
ATOM   5840  O   HOH   633      -8.016 -27.616  11.634
ATOM   5841  H1  HOH   633      -8.404 -27.095  10.932
ATOM   5842  H2  HOH   633      -8.383 -28.492  11.514
ATOM   5843  O   HOH   634      -8.016 -27.616  14.736
ATOM   5844  H1  HOH   634      -7.319 -27.697  14.086
ATOM   5845  H2  HOH   634      -7.654 -27.034  15.404
ATOM   5846  O   HOH   635      -8.016 -24.514  -0.774
ATOM   5847  H1  HOH   635      -8.592 -24.847  -0.086
ATOM   5848  H2  HOH   635      -7.334 -25.179  -0.860
ATOM   5849  O   HOH   636      -8.016 -24.514   2.328
ATOM   5850  H1  HOH   636      -7.717 -23.944   3.037
ATOM   5851  H2  HOH   636      -8.191 -25.353   2.753
ATOM   5852  O   HOH   637      -8.016 -24.514   5.430
ATOM   5853  H1  HOH   637      -7.513 -23.757   5.730
ATOM   5854  H2  HOH   637      -7.409 -25.000   4.872
ATOM   5855  O   HOH   638      -8.016 -24.514   8.532
ATOM   5856  H1  HOH   638      -8.641 -24.006   9.050
ATOM   5857  H2  HOH   638      -8.067 -24.136   7.655
ATOM   5858  O   HOH   639      -8.016 -24.514  11.634
ATOM   5859  H1  HOH   639      -8.494 -24.697  12.443
ATOM   5860  H2  HOH   639      -8.588 -24.839  10.939
ATOM   5861  O   HOH   640      -8.016 -24.514  14.736
ATOM   5862  H1  HOH   640      -8.731 -24.053  14.298
ATOM   5863  H2  HOH   640      -8.147 -24.329  15.666
ATOM   5864  O   HOH   641      -8.016 -21.412  -0.774
ATOM   5865  H1  HOH   641      -8.609 -22.042  -0.365
ATOM   5866  H2  HOH   641      -7.151 -21.816  -0.705
ATOM   5867  O   HOH   642      -8.016 -21.412   2.328
ATOM   5868  H1  HOH   642      -7.812 -22.342   2.421
ATOM   5869  H2  HOH   642      -8.117 -21.097   3.226
ATOM   5870  O   HOH   643      -8.016 -21.412   5.430
ATOM   5871  H1  HOH   643      -7.741 -22.227   5.848
ATOM   5872  H2  HOH   643      -8.788 -21.138   5.925
ATOM   5873  O   HOH   644      -8.016 -21.412   8.532
ATOM   5874  H1  HOH   644      -7.339 -21.773   9.104
ATOM   5875  H2  HOH   644      -8.840 -21.695   8.927
ATOM   5876  O   HOH   645      -8.016 -21.412  11.634
ATOM   5877  H1  HOH   645      -8.654 -21.646  10.960
ATOM   5878  H2  HOH   645      -7.225 -21.895  11.396
ATOM   5879  O   HOH   646      -8.016 -18.310 -16.284
ATOM   5880  H1  HOH   646      -7.813 -18.967 -16.949
ATOM   5881  H2  HOH   646      -8.686 -17.758 -16.689
ATOM   5882  O   HOH   647      -8.016 -18.310   2.328
ATOM   5883  H1  HOH   647      -7.217 -18.554   1.862
ATOM   5884  H2  HOH   647      -8.714 -18.423   1.683
ATOM   5885  O   HOH   648      -8.016 -18.310   5.430
ATOM   5886  H1  HOH   648      -7.376 -18.023   6.081
ATOM   5887  H2  HOH   648      -8.863 -18.198   5.862
ATOM   5888  O   HOH   649      -8.016 -18.310   8.532
ATOM   5889  H1  HOH   649      -7.362 -18.039   9.176
ATOM   5890  H2  HOH   649      -8.645 -18.829   9.033
ATOM   5891  O   HOH   650      -8.016 -18.310  11.634
ATOM   5892  H1  HOH   650      -8.595 -18.302  10.873
ATOM   5893  H2  HOH   650      -8.268 -17.534  12.135
ATOM   5894  O   HOH   651      -8.016 -15.208   2.328
ATOM   5895  H1  HOH   651      -7.930 -14.493   1.698
ATOM   5896  H2  HOH   651      -8.586 -14.857   3.013
ATOM   5897  O   HOH   652      -8.016 -15.208   5.430
ATOM   5898  H1  HOH   652      -7.574 -15.892   5.932
ATOM   5899  H2  HOH   652      -8.589 -15.683   4.828
ATOM   5900  O   HOH   653      -8.016 -15.208   8.532
ATOM   5901  H1  HOH   653      -8.264 -15.564   9.385
ATOM   5902  H2  HOH   653      -8.548 -14.418   8.439
ATOM   5903  O   HOH   654      -8.016 -12.106   2.328
ATOM   5904  H1  HOH   654      -8.631 -11.889   1.628
ATOM   5905  H2  HOH   654      -8.571 -12.302   3.083
ATOM   5906  O   HOH   655      -8.016 -12.106   5.430
ATOM   5907  H1  HOH   655      -8.785 -12.582   5.743
ATOM   5908  H2  HOH   655      -7.740 -12.583   4.648
ATOM   5909  O   HOH   656      -8.016  -9.004  -3.876
ATOM   5910  H1  HOH   656      -7.078  -8.839  -3.783
ATOM   5911  H2  HOH   656      -8.133  -9.205  -4.804
ATOM   5912  O   HOH   657      -8.016  -9.004  -0.774
ATOM   5913  H1  HOH   657      -7.692  -8.162  -1.094
ATOM   5914  H2  HOH   657      -7.311  -9.337  -0.219
ATOM   5915  O   HOH   658      -4.914 -52.432 -10.080
ATOM   5916  H1  HOH   658      -4.408 -52.211 -10.862
ATOM   5917  H2  HOH   658      -4.720 -53.356  -9.922
ATOM   5918  O   HOH   659      -4.914 -52.432  -3.876
ATOM   5919  H1  HOH   659      -5.431 -52.962  -4.483
ATOM   5920  H2  HOH   659      -4.380 -53.067  -3.399
ATOM   5921  O   HOH   660      -4.914 -52.432  -0.774
ATOM   5922  H1  HOH   660      -5.432 -51.886  -1.364
ATOM   5923  H2  HOH   660      -4.524 -53.096  -1.342
ATOM   5924  O   HOH   661      -4.914 -49.330  -0.774
ATOM   5925  H1  HOH   661      -5.374 -49.833  -1.446
ATOM   5926  H2  HOH   661      -5.340 -49.583   0.045
ATOM   5927  O   HOH   662      -4.914 -49.330   2.328
ATOM   5928  H1  HOH   662      -5.126 -49.126   1.418
ATOM   5929  H2  HOH   662      -4.215 -49.982   2.271
ATOM   5930  O   HOH   663      -4.914 -49.330   5.430
ATOM   5931  H1  HOH   663      -5.593 -49.228   4.764
ATOM   5932  H2  HOH   663      -4.100 -49.101   4.982
ATOM   5933  O   HOH   664      -4.914 -46.228  -3.876
ATOM   5934  H1  HOH   664      -4.378 -46.809  -4.416
ATOM   5935  H2  HOH   664      -5.130 -45.496  -4.453
ATOM   5936  O   HOH   665      -4.914 -46.228  -0.774
ATOM   5937  H1  HOH   665      -4.521 -45.925   0.045
ATOM   5938  H2  HOH   665      -4.315 -46.903  -1.092
ATOM   5939  O   HOH   666      -4.914 -46.228   2.328
ATOM   5940  H1  HOH   666      -5.523 -45.801   1.726
ATOM   5941  H2  HOH   666      -5.348 -46.182   3.180
ATOM   5942  O   HOH   667      -4.914 -46.228   5.430
ATOM   5943  H1  HOH   667      -4.609 -46.901   4.822
ATOM   5944  H2  HOH   667      -4.714 -45.401   4.993
ATOM   5945  O   HOH   668      -4.914 -46.228   8.532
ATOM   5946  H1  HOH   668      -4.235 -45.598   8.293
ATOM   5947  H2  HOH   668      -5.736 -45.787   8.321
ATOM   5948  O   HOH   669      -4.914 -43.126  -0.774
ATOM   5949  H1  HOH   669      -5.593 -42.522  -0.475
ATOM   5950  H2  HOH   669      -4.151 -42.571  -0.931
ATOM   5951  O   HOH   670      -4.914 -43.126   2.328
ATOM   5952  H1  HOH   670      -3.992 -43.380   2.291
ATOM   5953  H2  HOH   670      -5.005 -42.452   1.655
ATOM   5954  O   HOH   671      -4.914 -43.126   5.430
ATOM   5955  H1  HOH   671      -5.468 -42.531   4.926
ATOM   5956  H2  HOH   671      -5.481 -43.872   5.628
ATOM   5957  O   HOH   672      -4.914 -43.126   8.532
ATOM   5958  H1  HOH   672      -4.147 -42.566   8.416
ATOM   5959  H2  HOH   672      -4.587 -44.014   8.389
ATOM   5960  O   HOH   673      -4.914 -43.126  11.634
ATOM   5961  H1  HOH   673      -4.722 -43.549  12.471
ATOM   5962  H2  HOH   673      -5.484 -42.392  11.862
ATOM   5963  O   HOH   674      -4.914 -40.024 -22.488
ATOM   5964  H1  HOH   674      -5.501 -39.269 -22.509
ATOM   5965  H2  HOH   674      -4.436 -39.933 -21.664
ATOM   5966  O   HOH   675      -4.914 -40.024  -0.774
ATOM   5967  H1  HOH   675      -5.453 -40.263  -0.020
ATOM   5968  H2  HOH   675      -5.047 -40.737  -1.399
ATOM   5969  O   HOH   676      -4.914 -40.024   2.328
ATOM   5970  H1  HOH   676      -5.245 -40.725   1.767
ATOM   5971  H2  HOH   676      -5.621 -39.863   2.952
ATOM   5972  O   HOH   677      -4.914 -40.024   5.430
ATOM   5973  H1  HOH   677      -4.854 -40.906   5.064
ATOM   5974  H2  HOH   677      -4.306 -39.505   4.905
ATOM   5975  O   HOH   678      -4.914 -40.024   8.532
ATOM   5976  H1  HOH   678      -4.202 -40.436   8.043
ATOM   5977  H2  HOH   678      -5.703 -40.243   8.037
ATOM   5978  O   HOH   679      -4.914 -40.024  11.634
ATOM   5979  H1  HOH   679      -5.524 -39.758  12.322
ATOM   5980  H2  HOH   679      -4.543 -39.203  11.312
ATOM   5981  O   HOH   680      -4.914 -36.922   2.328
ATOM   5982  H1  HOH   680      -4.633 -36.070   1.997
ATOM   5983  H2  HOH   680      -4.905 -37.493   1.560
ATOM   5984  O   HOH   681      -4.914 -36.922   5.430
ATOM   5985  H1  HOH   681      -4.950 -36.431   6.251
ATOM   5986  H2  HOH   681      -4.430 -37.718   5.648
ATOM   5987  O   HOH   682      -4.914 -36.922   8.532
ATOM   5988  H1  HOH   682      -4.575 -37.168   9.393
ATOM   5989  H2  HOH   682      -5.774 -37.340   8.485
ATOM   5990  O   HOH   683      -4.914 -36.922  11.634
ATOM   5991  H1  HOH   683      -5.024 -35.978  11.747
ATOM   5992  H2  HOH   683      -4.251 -37.165  12.280
ATOM   5993  O   HOH   684      -4.914 -36.922  14.736
ATOM   5994  H1  HOH   684      -5.268 -36.410  15.463
ATOM   5995  H2  HOH   684      -5.678 -37.144  14.205
ATOM   5996  O   HOH   685      -4.914 -33.820  -0.774
ATOM   5997  H1  HOH   685      -4.092 -33.385  -0.999
ATOM   5998  H2  HOH   685      -5.248 -33.329  -0.023
ATOM   5999  O   HOH   686      -4.914 -33.820   2.328
ATOM   6000  H1  HOH   686      -4.933 -33.103   1.695
ATOM   6001  H2  HOH   686      -4.034 -33.787   2.702
ATOM   6002  O   HOH   687      -4.914 -33.820   5.430
ATOM   6003  H1  HOH   687      -4.124 -33.576   4.948
ATOM   6004  H2  HOH   687      -5.630 -33.662   4.815
ATOM   6005  O   HOH   688      -4.914 -33.820   8.532
ATOM   6006  H1  HOH   688      -5.143 -34.193   9.384
ATOM   6007  H2  HOH   688      -5.621 -34.099   7.951
ATOM   6008  O   HOH   689      -4.914 -33.820  11.634
ATOM   6009  H1  HOH   689      -5.510 -34.314  12.197
ATOM   6010  H2  HOH   689      -4.109 -33.743  12.146
ATOM   6011  O   HOH   690      -4.914 -33.820  14.736
ATOM   6012  H1  HOH   690      -5.326 -33.699  13.881
ATOM   6013  H2  HOH   690      -4.950 -34.764  14.889
ATOM   6014  O   HOH   691      -4.914 -30.718 -28.692
ATOM   6015  H1  HOH   691      -4.119 -30.562 -29.202
ATOM   6016  H2  HOH   691      -5.511 -30.019 -28.959
ATOM   6017  O   HOH   692      -4.914 -30.718   2.328
ATOM   6018  H1  HOH   692      -5.170 -31.526   1.883
ATOM   6019  H2  HOH   692      -4.775 -30.980   3.238
ATOM   6020  O   HOH   693      -4.914 -30.718   5.430
ATOM   6021  H1  HOH   693      -4.383 -30.995   4.684
ATOM   6022  H2  HOH   693      -4.581 -31.232   6.166
ATOM   6023  O   HOH   694      -4.914 -30.718   8.532
ATOM   6024  H1  HOH   694      -4.352 -30.372   9.225
ATOM   6025  H2  HOH   694      -5.413 -29.960   8.227
ATOM   6026  O   HOH   695      -4.914 -30.718  11.634
ATOM   6027  H1  HOH   695      -4.594 -31.524  11.231
ATOM   6028  H2  HOH   695      -4.973 -30.924  12.567
ATOM   6029  O   HOH   696      -4.914 -30.718  14.736
ATOM   6030  H1  HOH   696      -4.029 -30.998  14.971
ATOM   6031  H2  HOH   696      -4.798 -30.202  13.939
ATOM   6032  O   HOH   697      -4.914 -27.616   2.328
ATOM   6033  H1  HOH   697      -5.120 -26.710   2.557
ATOM   6034  H2  HOH   697      -5.750 -28.076   2.396
ATOM   6035  O   HOH   698      -4.914 -27.616   5.430
ATOM   6036  H1  HOH   698      -4.096 -27.304   5.816
ATOM   6037  H2  HOH   698      -4.847 -27.384   4.504
ATOM   6038  O   HOH   699      -4.914 -27.616   8.532
ATOM   6039  H1  HOH   699      -5.310 -27.914   9.351
ATOM   6040  H2  HOH   699      -5.569 -27.035   8.146
ATOM   6041  O   HOH   700      -4.914 -27.616  11.634
ATOM   6042  H1  HOH   700      -4.149 -27.246  12.075
ATOM   6043  H2  HOH   700      -5.529 -26.886  11.566
ATOM   6044  O   HOH   701      -4.914 -27.616  14.736
ATOM   6045  H1  HOH   701      -4.200 -27.129  14.326
ATOM   6046  H2  HOH   701      -4.489 -28.376  15.134
ATOM   6047  O   HOH   702      -4.914 -24.514   2.328
ATOM   6048  H1  HOH   702      -5.296 -25.154   2.929
ATOM   6049  H2  HOH   702      -4.014 -24.813   2.202
ATOM   6050  O   HOH   703      -4.914 -24.514   5.430
ATOM   6051  H1  HOH   703      -5.043 -24.761   6.346
ATOM   6052  H2  HOH   703      -5.063 -25.322   4.940
ATOM   6053  O   HOH   704      -4.914 -24.514   8.532
ATOM   6054  H1  HOH   704      -4.006 -24.641   8.259
ATOM   6055  H2  HOH   704      -5.278 -23.913   7.883
ATOM   6056  O   HOH   705      -4.914 -24.514  11.634
ATOM   6057  H1  HOH   705      -5.413 -24.579  12.449
ATOM   6058  H2  HOH   705      -4.431 -23.692  11.715
ATOM   6059  O   HOH   706      -4.914 -24.514  14.736
ATOM   6060  H1  HOH   706      -4.586 -25.008  13.985
ATOM   6061  H2  HOH   706      -5.351 -23.755  14.352
ATOM   6062  O   HOH   707      -4.914 -21.412   2.328
ATOM   6063  H1  HOH   707      -5.609 -22.057   2.198
ATOM   6064  H2  HOH   707      -5.112 -21.014   3.176
ATOM   6065  O   HOH   708      -4.914 -21.412   5.430
ATOM   6066  H1  HOH   708      -4.486 -21.971   4.782
ATOM   6067  H2  HOH   708      -5.067 -20.586   4.971
ATOM   6068  O   HOH   709      -4.914 -21.412   8.532
ATOM   6069  H1  HOH   709      -4.477 -22.154   8.115
ATOM   6070  H2  HOH   709      -4.228 -20.989   9.048
ATOM   6071  O   HOH   710      -4.914 -21.412  11.634
ATOM   6072  H1  HOH   710      -5.472 -21.818  10.971
ATOM   6073  H2  HOH   710      -4.180 -22.018  11.735
ATOM   6074  O   HOH   711      -4.914 -18.310 -19.386
ATOM   6075  H1  HOH   711      -5.792 -17.999 -19.166
ATOM   6076  H2  HOH   711      -5.037 -18.834 -20.177
ATOM   6077  O   HOH   712      -4.914 -18.310   2.328
ATOM   6078  H1  HOH   712      -3.993 -18.093   2.473
ATOM   6079  H2  HOH   712      -5.221 -18.630   3.176
ATOM   6080  O   HOH   713      -4.914 -18.310   5.430
ATOM   6081  H1  HOH   713      -4.228 -17.816   4.982
ATOM   6082  H2  HOH   713      -5.600 -18.419   4.772
ATOM   6083  O   HOH   714      -4.914 -18.310   8.532
ATOM   6084  H1  HOH   714      -4.403 -17.506   8.437
ATOM   6085  H2  HOH   714      -4.260 -18.999   8.648
ATOM   6086  O   HOH   715      -4.914 -18.310  11.634
ATOM   6087  H1  HOH   715      -4.725 -19.229  11.819
ATOM   6088  H2  HOH   715      -4.157 -17.835  11.977
ATOM   6089  O   HOH   716      -4.914 -15.208  -0.774
ATOM   6090  H1  HOH   716      -4.912 -16.163  -0.831
ATOM   6091  H2  HOH   716      -4.456 -14.919  -1.563
ATOM   6092  O   HOH   717      -4.914 -15.208   2.328
ATOM   6093  H1  HOH   717      -5.571 -14.773   1.785
ATOM   6094  H2  HOH   717      -5.331 -16.025   2.600
ATOM   6095  O   HOH   718      -4.914 -15.208   5.430
ATOM   6096  H1  HOH   718      -4.430 -15.829   4.887
ATOM   6097  H2  HOH   718      -4.390 -15.128   6.227
ATOM   6098  O   HOH   719      -4.914 -15.208   8.532
ATOM   6099  H1  HOH   719      -5.451 -15.357   9.310
ATOM   6100  H2  HOH   719      -5.502 -14.774   7.914
ATOM   6101  O   HOH   720      -4.914 -12.106  -3.876
ATOM   6102  H1  HOH   720      -4.625 -12.711  -4.559
ATOM   6103  H2  HOH   720      -4.231 -12.153  -3.208
ATOM   6104  O   HOH   721      -4.914 -12.106  -0.774
ATOM   6105  H1  HOH   721      -5.090 -12.624   0.011
ATOM   6106  H2  HOH   721      -5.135 -12.688  -1.500
ATOM   6107  O   HOH   722      -4.914 -12.106   2.328
ATOM   6108  H1  HOH   722      -4.055 -12.148   1.909
ATOM   6109  H2  HOH   722      -5.520 -12.430   1.662
ATOM   6110  O   HOH   723      -4.914 -12.106   5.430
ATOM   6111  H1  HOH   723      -5.118 -11.216   5.142
ATOM   6112  H2  HOH   723      -4.570 -11.997   6.317
ATOM   6113  O   HOH   724      -4.914  -9.004 -13.182
ATOM   6114  H1  HOH   724      -4.294  -9.339 -12.535
ATOM   6115  H2  HOH   724      -5.755  -9.381 -12.926
ATOM   6116  O   HOH   725      -4.914  -9.004  -3.876
ATOM   6117  H1  HOH   725      -4.595  -8.161  -4.200
ATOM   6118  H2  HOH   725      -5.759  -9.122  -4.308
ATOM   6119  O   HOH   726      -4.914  -9.004  -0.774
ATOM   6120  H1  HOH   726      -4.224  -8.882  -0.122
ATOM   6121  H2  HOH   726      -5.605  -9.473  -0.308
ATOM   6122  O   HOH   727      -1.812 -52.432 -13.182
ATOM   6123  H1  HOH   727      -1.698 -51.505 -12.976
ATOM   6124  H2  HOH   727      -1.402 -52.540 -14.040
ATOM   6125  O   HOH   728      -1.812 -52.432 -10.080
ATOM   6126  H1  HOH   728      -2.088 -53.094 -10.714
ATOM   6127  H2  HOH   728      -1.789 -52.897  -9.244
ATOM   6128  O   HOH   729      -1.812 -52.432  -6.978
ATOM   6129  H1  HOH   729      -1.188 -52.392  -7.703
ATOM   6130  H2  HOH   729      -2.663 -52.550  -7.400
ATOM   6131  O   HOH   730      -1.812 -52.432  -3.876
ATOM   6132  H1  HOH   730      -1.640 -51.932  -3.078
ATOM   6133  H2  HOH   730      -1.155 -52.123  -4.500
ATOM   6134  O   HOH   731      -1.812 -52.432  -0.774
ATOM   6135  H1  HOH   731      -2.740 -52.603  -0.933
ATOM   6136  H2  HOH   731      -1.785 -52.054   0.105
ATOM   6137  O   HOH   732      -1.812 -49.330  -3.876
ATOM   6138  H1  HOH   732      -0.999 -49.216  -4.368
ATOM   6139  H2  HOH   732      -1.745 -50.209  -3.503
ATOM   6140  O   HOH   733      -1.812 -49.330  -0.774
ATOM   6141  H1  HOH   733      -2.243 -48.755  -1.406
ATOM   6142  H2  HOH   733      -0.886 -49.297  -1.012
ATOM   6143  O   HOH   734      -1.812 -49.330   2.328
ATOM   6144  H1  HOH   734      -2.403 -50.020   2.026
ATOM   6145  H2  HOH   734      -2.375 -48.725   2.811
ATOM   6146  O   HOH   735      -1.812 -49.330   5.430
ATOM   6147  H1  HOH   735      -2.337 -49.617   6.177
ATOM   6148  H2  HOH   735      -2.422 -48.834   4.885
ATOM   6149  O   HOH   736      -1.812 -46.228  -3.876
ATOM   6150  H1  HOH   736      -2.004 -45.631  -4.598
ATOM   6151  H2  HOH   736      -2.234 -45.829  -3.115
ATOM   6152  O   HOH   737      -1.812 -46.228  -0.774
ATOM   6153  H1  HOH   737      -1.358 -45.401  -0.617
ATOM   6154  H2  HOH   737      -1.915 -46.269  -1.724
ATOM   6155  O   HOH   738      -1.812 -46.228   2.328
ATOM   6156  H1  HOH   738      -2.393 -46.512   3.034
ATOM   6157  H2  HOH   738      -1.290 -45.526   2.715
ATOM   6158  O   HOH   739      -1.812 -46.228   5.430
ATOM   6159  H1  HOH   739      -1.476 -45.462   5.895
ATOM   6160  H2  HOH   739      -2.540 -45.892   4.908
ATOM   6161  O   HOH   740      -1.812 -46.228   8.532
ATOM   6162  H1  HOH   740      -2.614 -46.221   9.054
ATOM   6163  H2  HOH   740      -1.348 -45.433   8.794
ATOM   6164  O   HOH   741      -1.812 -43.126  -0.774
ATOM   6165  H1  HOH   741      -1.513 -42.307  -1.169
ATOM   6166  H2  HOH   741      -2.422 -42.854  -0.088
ATOM   6167  O   HOH   742      -1.812 -43.126   2.328
ATOM   6168  H1  HOH   742      -1.174 -43.617   2.846
ATOM   6169  H2  HOH   742      -2.425 -43.790   2.011
ATOM   6170  O   HOH   743      -1.812 -43.126   5.430
ATOM   6171  H1  HOH   743      -2.221 -42.522   4.812
ATOM   6172  H2  HOH   743      -2.400 -43.881   5.453
ATOM   6173  O   HOH   744      -1.812 -43.126   8.532
ATOM   6174  H1  HOH   744      -2.557 -43.017   7.942
ATOM   6175  H2  HOH   744      -1.806 -44.060   8.741
ATOM   6176  O   HOH   745      -1.812 -43.126  11.634
ATOM   6177  H1  HOH   745      -1.681 -42.375  11.056
ATOM   6178  H2  HOH   745      -2.022 -43.850  11.044
ATOM   6179  O   HOH   746      -1.812 -40.024   2.328
ATOM   6180  H1  HOH   746      -2.461 -40.727   2.341
ATOM   6181  H2  HOH   746      -1.306 -40.151   3.131
ATOM   6182  O   HOH   747      -1.812 -40.024   5.430
ATOM   6183  H1  HOH   747      -2.278 -39.333   4.961
ATOM   6184  H2  HOH   747      -1.061 -40.228   4.874
ATOM   6185  O   HOH   748      -1.812 -40.024   8.532
ATOM   6186  H1  HOH   748      -1.848 -39.647   9.411
ATOM   6187  H2  HOH   748      -1.269 -39.415   8.032
ATOM   6188  O   HOH   749      -1.812 -40.024  11.634
ATOM   6189  H1  HOH   749      -1.693 -40.450  12.483
ATOM   6190  H2  HOH   749      -2.548 -40.487  11.235
ATOM   6191  O   HOH   750      -1.812 -36.922   2.328
ATOM   6192  H1  HOH   750      -1.191 -36.708   3.024
ATOM   6193  H2  HOH   750      -2.650 -36.584   2.642
ATOM   6194  O   HOH   751      -1.812 -36.922   5.430
ATOM   6195  H1  HOH   751      -1.257 -36.173   5.646
ATOM   6196  H2  HOH   751      -1.544 -37.605   6.045
ATOM   6197  O   HOH   752      -1.812 -36.922   8.532
ATOM   6198  H1  HOH   752      -1.265 -37.417   7.923
ATOM   6199  H2  HOH   752      -1.973 -36.089   8.090
ATOM   6200  O   HOH   753      -1.812 -36.922  11.634
ATOM   6201  H1  HOH   753      -2.174 -36.978  10.750
ATOM   6202  H2  HOH   753      -1.019 -37.458  11.603
ATOM   6203  O   HOH   754      -1.812 -36.922  14.736
ATOM   6204  H1  HOH   754      -1.499 -37.579  14.115
ATOM   6205  H2  HOH   754      -2.597 -37.311  15.121
ATOM   6206  O   HOH   755      -1.812 -33.820   2.328
ATOM   6207  H1  HOH   755      -2.425 -34.542   2.464
ATOM   6208  H2  HOH   755      -1.493 -33.608   3.205
ATOM   6209  O   HOH   756      -1.812 -33.820   5.430
ATOM   6210  H1  HOH   756      -1.146 -33.141   5.537
ATOM   6211  H2  HOH   756      -1.568 -34.271   4.622
ATOM   6212  O   HOH   757      -1.812 -33.820   8.532
ATOM   6213  H1  HOH   757      -1.936 -34.761   8.655
ATOM   6214  H2  HOH   757      -2.355 -33.603   7.775
ATOM   6215  O   HOH   758      -1.812 -33.820  11.634
ATOM   6216  H1  HOH   758      -2.157 -34.011  10.763
ATOM   6217  H2  HOH   758      -1.189 -34.526  11.805
ATOM   6218  O   HOH   759      -1.812 -33.820  14.736
ATOM   6219  H1  HOH   759      -2.477 -33.369  15.256
ATOM   6220  H2  HOH   759      -2.305 -34.259  14.044
ATOM   6221  O   HOH   760      -1.812 -30.718   2.328
ATOM   6222  H1  HOH   760      -2.536 -31.250   2.000
ATOM   6223  H2  HOH   760      -2.150 -30.322   3.131
ATOM   6224  O   HOH   761      -1.812 -30.718   5.430
ATOM   6225  H1  HOH   761      -2.371 -31.263   5.984
ATOM   6226  H2  HOH   761      -1.237 -31.339   4.984
ATOM   6227  O   HOH   762      -1.812 -30.718   8.532
ATOM   6228  H1  HOH   762      -2.527 -31.135   9.013
ATOM   6229  H2  HOH   762      -2.139 -30.638   7.637
ATOM   6230  O   HOH   763      -1.812 -30.718  11.634
ATOM   6231  H1  HOH   763      -1.063 -30.539  11.067
ATOM   6232  H2  HOH   763      -2.317 -29.905  11.628
ATOM   6233  O   HOH   764      -1.812 -30.718  14.736
ATOM   6234  H1  HOH   764      -1.136 -31.015  14.128
ATOM   6235  H2  HOH   764      -1.651 -31.218  15.536
ATOM   6236  O   HOH   765      -1.812 -27.616 -22.488
ATOM   6237  H1  HOH   765      -2.612 -27.570 -23.012
ATOM   6238  H2  HOH   765      -1.413 -28.451 -22.733
ATOM   6239  O   HOH   766      -1.812 -27.616 -16.284
ATOM   6240  H1  HOH   766      -1.299 -28.366 -16.584
ATOM   6241  H2  HOH   766      -2.374 -27.970 -15.595
ATOM   6242  O   HOH   767      -1.812 -27.616   5.430
ATOM   6243  H1  HOH   767      -2.204 -27.388   6.273
ATOM   6244  H2  HOH   767      -1.354 -26.822   5.156
ATOM   6245  O   HOH   768      -1.812 -27.616   8.532
ATOM   6246  H1  HOH   768      -1.080 -27.172   8.960
ATOM   6247  H2  HOH   768      -1.400 -28.268   7.966
ATOM   6248  O   HOH   769      -1.812 -27.616  11.634
ATOM   6249  H1  HOH   769      -1.613 -27.352  10.736
ATOM   6250  H2  HOH   769      -2.495 -27.008  11.918
ATOM   6251  O   HOH   770      -1.812 -27.616  14.736
ATOM   6252  H1  HOH   770      -1.194 -26.987  14.365
ATOM   6253  H2  HOH   770      -2.394 -27.087  15.282
ATOM   6254  O   HOH   771      -1.812 -24.514 -28.692
ATOM   6255  H1  HOH   771      -2.035 -25.067 -27.944
ATOM   6256  H2  HOH   771      -2.325 -24.872 -29.416
ATOM   6257  O   HOH   772      -1.812 -24.514   2.328
ATOM   6258  H1  HOH   772      -1.219 -24.724   3.050
ATOM   6259  H2  HOH   772      -1.871 -23.559   2.337
ATOM   6260  O   HOH   773      -1.812 -24.514   5.430
ATOM   6261  H1  HOH   773      -2.748 -24.335   5.346
ATOM   6262  H2  HOH   773      -1.522 -23.947   6.145
ATOM   6263  O   HOH   774      -1.812 -24.514   8.532
ATOM   6264  H1  HOH   774      -1.463 -23.708   8.151
ATOM   6265  H2  HOH   774      -2.640 -24.657   8.075
ATOM   6266  O   HOH   775      -1.812 -24.514  11.634
ATOM   6267  H1  HOH   775      -2.413 -25.074  11.143
ATOM   6268  H2  HOH   775      -0.940 -24.809  11.371
ATOM   6269  O   HOH   776      -1.812 -24.514  14.736
ATOM   6270  H1  HOH   776      -2.481 -24.747  15.380
ATOM   6271  H2  HOH   776      -1.835 -23.558  14.702
ATOM   6272  O   HOH   777      -1.812 -21.412  -0.774
ATOM   6273  H1  HOH   777      -1.476 -21.439   0.122
ATOM   6274  H2  HOH   777      -1.197 -20.849  -1.244
ATOM   6275  O   HOH   778      -1.812 -21.412   2.328
ATOM   6276  H1  HOH   778      -1.238 -21.674   3.048
ATOM   6277  H2  HOH   778      -1.220 -21.263   1.591
ATOM   6278  O   HOH   779      -1.812 -21.412   5.430
ATOM   6279  H1  HOH   779      -2.009 -21.278   6.357
ATOM   6280  H2  HOH   779      -1.108 -20.791   5.242
ATOM   6281  O   HOH   780      -1.812 -21.412   8.532
ATOM   6282  H1  HOH   780      -1.814 -22.327   8.810
ATOM   6283  H2  HOH   780      -0.885 -21.184   8.465
ATOM   6284  O   HOH   781      -1.812 -21.412  11.634
ATOM   6285  H1  HOH   781      -1.316 -21.895  12.295
ATOM   6286  H2  HOH   781      -1.298 -21.504  10.833
ATOM   6287  O   HOH   782      -1.812 -18.310  -0.774
ATOM   6288  H1  HOH   782      -2.439 -18.318  -0.051
ATOM   6289  H2  HOH   782      -1.492 -17.408  -0.804
ATOM   6290  O   HOH   783      -1.812 -18.310   2.328
ATOM   6291  H1  HOH   783      -1.380 -18.254   3.180
ATOM   6292  H2  HOH   783      -1.603 -17.481   1.898
ATOM   6293  O   HOH   784      -1.812 -18.310   5.430
ATOM   6294  H1  HOH   784      -1.129 -18.420   4.769
ATOM   6295  H2  HOH   784      -1.864 -17.364   5.567
ATOM   6296  O   HOH   785      -1.812 -18.310   8.532
ATOM   6297  H1  HOH   785      -2.418 -18.951   8.902
ATOM   6298  H2  HOH   785      -0.944 -18.640   8.763
ATOM   6299  O   HOH   786      -1.812 -18.310  11.634
ATOM   6300  H1  HOH   786      -2.041 -17.961  12.496
ATOM   6301  H2  HOH   786      -0.856 -18.271  11.607
ATOM   6302  O   HOH   787      -1.812 -15.208  -0.774
ATOM   6303  H1  HOH   787      -2.268 -14.478  -0.356
ATOM   6304  H2  HOH   787      -1.640 -15.822  -0.061
ATOM   6305  O   HOH   788      -1.812 -15.208   2.328
ATOM   6306  H1  HOH   788      -1.887 -14.377   2.797
ATOM   6307  H2  HOH   788      -2.591 -15.700   2.587
ATOM   6308  O   HOH   789      -1.812 -15.208   5.430
ATOM   6309  H1  HOH   789      -1.666 -15.459   4.518
ATOM   6310  H2  HOH   789      -2.528 -14.573   5.393
ATOM   6311  O   HOH   790      -1.812 -15.208   8.532
ATOM   6312  H1  HOH   790      -2.598 -14.922   8.068
ATOM   6313  H2  HOH   790      -1.527 -15.990   8.061
ATOM   6314  O   HOH   791      -1.812 -12.106  -3.876
ATOM   6315  H1  HOH   791      -2.196 -11.680  -4.642
ATOM   6316  H2  HOH   791      -2.379 -11.849  -3.149
ATOM   6317  O   HOH   792      -1.812 -12.106  -0.774
ATOM   6318  H1  HOH   792      -1.810 -13.029  -0.523
ATOM   6319  H2  HOH   792      -2.702 -11.807  -0.586
ATOM   6320  O   HOH   793      -1.812 -12.106   2.328
ATOM   6321  H1  HOH   793      -2.582 -11.951   1.781
ATOM   6322  H2  HOH   793      -1.924 -12.998   2.654
ATOM   6323  O   HOH   794      -1.812 -12.106   5.430
ATOM   6324  H1  HOH   794      -1.943 -13.053   5.402
ATOM   6325  H2  HOH   794      -1.018 -11.958   4.917
ATOM   6326  O   HOH   795      -1.812  -9.004 -13.182
ATOM   6327  H1  HOH   795      -1.157  -9.097 -12.490
ATOM   6328  H2  HOH   795      -2.608  -9.383 -12.812
ATOM   6329  O   HOH   796      -1.812  -9.004 -10.080
ATOM   6330  H1  HOH   796      -1.264  -9.582  -9.550
ATOM   6331  H2  HOH   796      -2.696  -9.127  -9.735
ATOM   6332  O   HOH   797      -1.812  -9.004  -6.978
ATOM   6333  H1  HOH   797      -1.851  -8.111  -7.322
ATOM   6334  H2  HOH   797      -1.461  -9.524  -7.700
ATOM   6335  O   HOH   798      -1.812  -9.004  -3.876
ATOM   6336  H1  HOH   798      -2.021  -8.170  -3.454
ATOM   6337  H2  HOH   798      -1.387  -8.757  -4.697
ATOM   6338  O   HOH   799      -1.812  -9.004  -0.774
ATOM   6339  H1  HOH   799      -1.047  -8.641  -0.327
ATOM   6340  H2  HOH   799      -1.459  -9.697  -1.331
ATOM   6341  O   HOH   800       1.290 -52.432 -10.080
ATOM   6342  H1  HOH   800       0.505 -52.808  -9.682
ATOM   6343  H2  HOH   800       1.500 -53.025 -10.802
ATOM   6344  O   HOH   801       1.290 -52.432  -6.978
ATOM   6345  H1  HOH   801       0.659 -52.784  -7.606
ATOM   6346  H2  HOH   801       1.940 -51.982  -7.517
ATOM   6347  O   HOH   802       1.290 -52.432  -3.876
ATOM   6348  H1  HOH   802       1.299 -53.346  -3.591
ATOM   6349  H2  HOH   802       0.415 -52.119  -3.648
ATOM   6350  O   HOH   803       1.290 -49.330  -3.876
ATOM   6351  H1  HOH   803       0.537 -49.244  -3.292
ATOM   6352  H2  HOH   803       1.265 -48.542  -4.418
ATOM   6353  O   HOH   804       1.290 -49.330  -0.774
ATOM   6354  H1  HOH   804       2.060 -49.301  -1.342
ATOM   6355  H2  HOH   804       1.386 -50.146  -0.282
ATOM   6356  O   HOH   805       1.290 -49.330   2.328
ATOM   6357  H1  HOH   805       0.447 -49.780   2.277
ATOM   6358  H2  HOH   805       1.643 -49.580   3.182
ATOM   6359  O   HOH   806       1.290 -46.228  -3.876
ATOM   6360  H1  HOH   806       1.049 -45.810  -4.702
ATOM   6361  H2  HOH   806       1.870 -46.946  -4.130
ATOM   6362  O   HOH   807       1.290 -46.228  -0.774
ATOM   6363  H1  HOH   807       1.583 -47.095  -0.494
ATOM   6364  H2  HOH   807       0.863 -46.380  -1.617
ATOM   6365  O   HOH   808       1.290 -46.228   2.328
ATOM   6366  H1  HOH   808       2.085 -45.969   2.794
ATOM   6367  H2  HOH   808       1.520 -46.156   1.402
ATOM   6368  O   HOH   809       1.290 -46.228   5.430
ATOM   6369  H1  HOH   809       1.873 -46.084   4.685
ATOM   6370  H2  HOH   809       1.668 -45.704   6.136
ATOM   6371  O   HOH   810       1.290 -46.228   8.532
ATOM   6372  H1  HOH   810       1.566 -47.119   8.315
ATOM   6373  H2  HOH   810       1.418 -45.734   7.723
ATOM   6374  O   HOH   811       1.290 -43.126  -0.774
ATOM   6375  H1  HOH   811       0.584 -43.544  -1.267
ATOM   6376  H2  HOH   811       1.995 -43.773  -0.772
ATOM   6377  O   HOH   812       1.290 -43.126   2.328
ATOM   6378  H1  HOH   812       1.972 -43.113   3.000
ATOM   6379  H2  HOH   812       1.525 -43.862   1.763
ATOM   6380  O   HOH   813       1.290 -43.126   5.430
ATOM   6381  H1  HOH   813       1.098 -43.838   4.820
ATOM   6382  H2  HOH   813       1.918 -42.574   4.965
ATOM   6383  O   HOH   814       1.290 -43.126   8.532
ATOM   6384  H1  HOH   814       0.895 -42.637   7.811
ATOM   6385  H2  HOH   814       1.543 -43.962   8.141
ATOM   6386  O   HOH   815       1.290 -40.024   5.430
ATOM   6387  H1  HOH   815       0.686 -40.628   5.863
ATOM   6388  H2  HOH   815       2.112 -40.511   5.368
ATOM   6389  O   HOH   816       1.290 -40.024   8.532
ATOM   6390  H1  HOH   816       1.748 -39.404   9.100
ATOM   6391  H2  HOH   816       0.742 -39.476   7.971
ATOM   6392  O   HOH   817       1.290 -40.024  11.634
ATOM   6393  H1  HOH   817       1.769 -40.745  11.226
ATOM   6394  H2  HOH   817       1.887 -39.689  12.304
ATOM   6395  O   HOH   818       1.290 -36.922   5.430
ATOM   6396  H1  HOH   818       0.890 -36.450   4.700
ATOM   6397  H2  HOH   818       2.070 -36.412   5.647
ATOM   6398  O   HOH   819       1.290 -36.922   8.532
ATOM   6399  H1  HOH   819       0.428 -37.292   8.720
ATOM   6400  H2  HOH   819       1.836 -37.202   9.267
ATOM   6401  O   HOH   820       1.290 -36.922  11.634
ATOM   6402  H1  HOH   820       0.597 -37.281  11.081
ATOM   6403  H2  HOH   820       1.749 -36.300  11.071
ATOM   6404  O   HOH   821       1.290 -33.820   5.430
ATOM   6405  H1  HOH   821       0.336 -33.806   5.496
ATOM   6406  H2  HOH   821       1.566 -34.463   6.083
ATOM   6407  O   HOH   822       1.290 -33.820   8.532
ATOM   6408  H1  HOH   822       0.356 -33.644   8.640
ATOM   6409  H2  HOH   822       1.419 -34.681   8.929
ATOM   6410  O   HOH   823       1.290 -33.820  11.634
ATOM   6411  H1  HOH   823       0.720 -33.933  10.874
ATOM   6412  H2  HOH   823       0.742 -34.055  12.383
ATOM   6413  O   HOH   824       1.290 -33.820  14.736
ATOM   6414  H1  HOH   824       1.221 -32.877  14.883
ATOM   6415  H2  HOH   824       0.495 -34.047  14.254
ATOM   6416  O   HOH   825       1.290 -30.718   5.430
ATOM   6417  H1  HOH   825       2.071 -31.095   5.835
ATOM   6418  H2  HOH   825       0.738 -30.460   6.168
ATOM   6419  O   HOH   826       1.290 -30.718   8.532
ATOM   6420  H1  HOH   826       1.819 -30.897   7.755
ATOM   6421  H2  HOH   826       1.056 -29.793   8.455
ATOM   6422  O   HOH   827       1.290 -30.718  11.634
ATOM   6423  H1  HOH   827       1.943 -31.417  11.612
ATOM   6424  H2  HOH   827       1.330 -30.325  10.763
ATOM   6425  O   HOH   828       1.290 -30.718  14.736
ATOM   6426  H1  HOH   828       2.182 -30.817  15.069
ATOM   6427  H2  HOH   828       0.762 -30.542  15.515
ATOM   6428  O   HOH   829       1.290 -27.616   5.430
ATOM   6429  H1  HOH   829       1.903 -26.896   5.576
ATOM   6430  H2  HOH   829       1.833 -28.327   5.090
ATOM   6431  O   HOH   830       1.290 -27.616   8.532
ATOM   6432  H1  HOH   830       1.058 -28.495   8.829
ATOM   6433  H2  HOH   830       1.554 -27.733   7.620
ATOM   6434  O   HOH   831       1.290 -27.616  11.634
ATOM   6435  H1  HOH   831       0.614 -26.944  11.716
ATOM   6436  H2  HOH   831       0.830 -28.378  11.284
ATOM   6437  O   HOH   832       1.290 -27.616  14.736
ATOM   6438  H1  HOH   832       0.753 -28.395  14.590
ATOM   6439  H2  HOH   832       2.061 -27.750  14.186
ATOM   6440  O   HOH   833       1.290 -24.514   2.328
ATOM   6441  H1  HOH   833       1.728 -25.209   2.820
ATOM   6442  H2  HOH   833       1.674 -23.704   2.664
ATOM   6443  O   HOH   834       1.290 -24.514   5.430
ATOM   6444  H1  HOH   834       2.065 -24.087   5.795
ATOM   6445  H2  HOH   834       0.717 -23.792   5.174
ATOM   6446  O   HOH   835       1.290 -24.514   8.532
ATOM   6447  H1  HOH   835       0.563 -24.165   8.018
ATOM   6448  H2  HOH   835       1.509 -23.812   9.145
ATOM   6449  O   HOH   836       1.290 -24.514  11.634
ATOM   6450  H1  HOH   836       1.479 -25.452  11.650
ATOM   6451  H2  HOH   836       0.494 -24.420  12.157
ATOM   6452  O   HOH   837       1.290 -21.412 -13.182
ATOM   6453  H1  HOH   837       0.876 -21.365 -12.320
ATOM   6454  H2  HOH   837       0.749 -22.029 -13.675
ATOM   6455  O   HOH   838       1.290 -21.412  -0.774
ATOM   6456  H1  HOH   838       0.584 -21.986  -0.479
ATOM   6457  H2  HOH   838       0.863 -20.571  -0.938
ATOM   6458  O   HOH   839       1.290 -21.412   2.328
ATOM   6459  H1  HOH   839       1.829 -21.217   3.095
ATOM   6460  H2  HOH   839       1.841 -21.977   1.786
ATOM   6461  O   HOH   840       1.290 -21.412   5.430
ATOM   6462  H1  HOH   840       0.667 -20.973   6.009
ATOM   6463  H2  HOH   840       1.183 -22.342   5.628
ATOM   6464  O   HOH   841       1.290 -21.412   8.532
ATOM   6465  H1  HOH   841       2.154 -21.784   8.357
ATOM   6466  H2  HOH   841       1.439 -20.781   9.236
ATOM   6467  O   HOH   842       1.290 -21.412  11.634
ATOM   6468  H1  HOH   842       1.761 -22.075  11.130
ATOM   6469  H2  HOH   842       1.484 -20.588  11.187
ATOM   6470  O   HOH   843       1.290 -18.310  -3.876
ATOM   6471  H1  HOH   843       0.640 -17.872  -3.327
ATOM   6472  H2  HOH   843       2.127 -17.938  -3.599
ATOM   6473  O   HOH   844       1.290 -18.310  -0.774
ATOM   6474  H1  HOH   844       0.756 -18.875  -0.216
ATOM   6475  H2  HOH   844       1.603 -17.621  -0.188
ATOM   6476  O   HOH   845       1.290 -18.310   2.328
ATOM   6477  H1  HOH   845       1.224 -17.548   1.753
ATOM   6478  H2  HOH   845       1.440 -19.046   1.735
ATOM   6479  O   HOH   846       1.290 -18.310   5.430
ATOM   6480  H1  HOH   846       0.843 -17.519   5.733
ATOM   6481  H2  HOH   846       0.988 -18.427   4.530
ATOM   6482  O   HOH   847       1.290 -18.310   8.532
ATOM   6483  H1  HOH   847       1.931 -18.837   9.009
ATOM   6484  H2  HOH   847       0.562 -18.205   9.145
ATOM   6485  O   HOH   848       1.290 -15.208  -0.774
ATOM   6486  H1  HOH   848       0.841 -15.275  -1.616
ATOM   6487  H2  HOH   848       2.032 -15.808  -0.849
ATOM   6488  O   HOH   849       1.290 -15.208   2.328
ATOM   6489  H1  HOH   849       0.403 -15.530   2.172
ATOM   6490  H2  HOH   849       1.522 -14.746   1.523
ATOM   6491  O   HOH   850       1.290 -15.208   5.430
ATOM   6492  H1  HOH   850       1.061 -14.839   6.283
ATOM   6493  H2  HOH   850       0.635 -15.889   5.279
ATOM   6494  O   HOH   851       1.290 -15.208   8.532
ATOM   6495  H1  HOH   851       0.830 -15.821   7.960
ATOM   6496  H2  HOH   851       2.202 -15.251   8.246
ATOM   6497  O   HOH   852       1.290 -12.106 -16.284
ATOM   6498  H1  HOH   852       0.649 -12.240 -16.982
ATOM   6499  H2  HOH   852       0.801 -12.262 -15.477
ATOM   6500  O   HOH   853       1.290 -12.106  -6.978
ATOM   6501  H1  HOH   853       1.723 -11.833  -6.169
ATOM   6502  H2  HOH   853       0.585 -12.685  -6.689
ATOM   6503  O   HOH   854       1.290 -12.106  -3.876
ATOM   6504  H1  HOH   854       0.612 -11.486  -3.606
ATOM   6505  H2  HOH   854       1.401 -12.684  -3.121
ATOM   6506  O   HOH   855       1.290 -12.106  -0.774
ATOM   6507  H1  HOH   855       1.931 -11.432  -0.547
ATOM   6508  H2  HOH   855       1.477 -12.827  -0.173
ATOM   6509  O   HOH   856       1.290 -12.106   2.328
ATOM   6510  H1  HOH   856       0.568 -11.980   2.943
ATOM   6511  H2  HOH   856       1.956 -12.571   2.833
ATOM   6512  O   HOH   857       1.290  -9.004 -10.080
ATOM   6513  H1  HOH   857       1.843  -8.500  -9.483
ATOM   6514  H2  HOH   857       1.894  -9.334 -10.745
ATOM   6515  O   HOH   858       1.290  -9.004  -6.978
ATOM   6516  H1  HOH   858       1.466  -9.092  -7.915
ATOM   6517  H2  HOH   858       1.951  -8.385  -6.667
ATOM   6518  O   HOH   859       1.290  -9.004  -3.876
ATOM   6519  H1  HOH   859       0.733  -9.503  -3.279
ATOM   6520  H2  HOH   859       1.870  -9.657  -4.266
ATOM   6521  O   HOH   860       4.392 -49.330 -13.182
ATOM   6522  H1  HOH   860       5.085 -48.794 -12.797
ATOM   6523  H2  HOH   860       4.730 -49.580 -14.042
ATOM   6524  O   HOH   861       4.392 -49.330  -3.876
ATOM   6525  H1  HOH   861       3.783 -49.695  -4.518
ATOM   6526  H2  HOH   861       5.117 -48.989  -4.399
ATOM   6527  O   HOH   862       4.392 -49.330  -0.774
ATOM   6528  H1  HOH   862       3.924 -49.620   0.009
ATOM   6529  H2  HOH   862       5.304 -49.256  -0.494
ATOM   6530  O   HOH   863       4.392 -49.330   2.328
ATOM   6531  H1  HOH   863       4.077 -49.974   2.963
ATOM   6532  H2  HOH   863       4.495 -49.825   1.516
ATOM   6533  O   HOH   864       4.392 -46.228  -0.774
ATOM   6534  H1  HOH   864       3.821 -45.561  -0.394
ATOM   6535  H2  HOH   864       5.203 -45.762  -0.976
ATOM   6536  O   HOH   865       4.392 -46.228   2.328
ATOM   6537  H1  HOH   865       4.815 -45.591   1.753
ATOM   6538  H2  HOH   865       3.457 -46.040   2.249
ATOM   6539  O   HOH   866       4.392 -46.228   5.430
ATOM   6540  H1  HOH   866       5.035 -46.404   4.744
ATOM   6541  H2  HOH   866       4.693 -46.744   6.178
ATOM   6542  O   HOH   867       4.392 -43.126   2.328
ATOM   6543  H1  HOH   867       4.919 -42.636   1.698
ATOM   6544  H2  HOH   867       5.032 -43.612   2.849
ATOM   6545  O   HOH   868       4.392 -43.126   5.430
ATOM   6546  H1  HOH   868       4.986 -43.620   4.865
ATOM   6547  H2  HOH   868       3.696 -42.828   4.845
ATOM   6548  O   HOH   869       4.392 -43.126   8.532
ATOM   6549  H1  HOH   869       4.990 -42.914   7.816
ATOM   6550  H2  HOH   869       3.669 -42.508   8.431
ATOM   6551  O   HOH   870       4.392 -40.024  -3.876
ATOM   6552  H1  HOH   870       3.761 -39.549  -3.336
ATOM   6553  H2  HOH   870       4.210 -40.947  -3.702
ATOM   6554  O   HOH   871       4.392 -40.024   5.430
ATOM   6555  H1  HOH   871       3.810 -40.780   5.506
ATOM   6556  H2  HOH   871       4.029 -39.513   4.707
ATOM   6557  O   HOH   872       4.392 -40.024   8.532
ATOM   6558  H1  HOH   872       4.671 -39.189   8.907
ATOM   6559  H2  HOH   872       5.116 -40.623   8.715
ATOM   6560  O   HOH   873       4.392 -40.024  11.634
ATOM   6561  H1  HOH   873       3.549 -39.893  11.201
ATOM   6562  H2  HOH   873       4.515 -40.973  11.637
ATOM   6563  O   HOH   874       4.392 -36.922 -19.386
ATOM   6564  H1  HOH   874       3.781 -37.299 -18.754
ATOM   6565  H2  HOH   874       4.358 -35.980 -19.222
ATOM   6566  O   HOH   875       4.392 -36.922   8.532
ATOM   6567  H1  HOH   875       4.925 -37.673   8.793
ATOM   6568  H2  HOH   875       3.524 -37.289   8.370
ATOM   6569  O   HOH   876       4.392 -36.922  11.634
ATOM   6570  H1  HOH   876       5.214 -36.460  11.800
ATOM   6571  H2  HOH   876       3.921 -36.360  11.020
ATOM   6572  O   HOH   877       4.392 -33.820   8.532
ATOM   6573  H1  HOH   877       3.732 -33.315   8.058
ATOM   6574  H2  HOH   877       3.936 -34.139   9.311
ATOM   6575  O   HOH   878       4.392 -33.820  11.634
ATOM   6576  H1  HOH   878       5.115 -33.785  12.261
ATOM   6577  H2  HOH   878       3.772 -34.439  12.019
ATOM   6578  O   HOH   879       4.392 -30.718   8.532
ATOM   6579  H1  HOH   879       4.896 -31.295   9.106
ATOM   6580  H2  HOH   879       4.890 -30.697   7.716
ATOM   6581  O   HOH   880       4.392 -30.718  11.634
ATOM   6582  H1  HOH   880       3.902 -30.742  12.456
ATOM   6583  H2  HOH   880       3.734 -30.524  10.968
ATOM   6584  O   HOH   881       4.392 -27.616  -0.774
ATOM   6585  H1  HOH   881       4.380 -26.872  -1.376
ATOM   6586  H2  HOH   881       5.149 -27.456  -0.210
ATOM   6587  O   HOH   882       4.392 -27.616   8.532
ATOM   6588  H1  HOH   882       4.168 -27.006   7.830
ATOM   6589  H2  HOH   882       3.564 -27.779   8.983
ATOM   6590  O   HOH   883       4.392 -27.616  11.634
ATOM   6591  H1  HOH   883       4.429 -27.968  12.524
ATOM   6592  H2  HOH   883       3.677 -26.981  11.658
ATOM   6593  O   HOH   884       4.392 -24.514  -0.774
ATOM   6594  H1  HOH   884       4.641 -23.626  -0.517
ATOM   6595  H2  HOH   884       5.207 -24.912  -1.080
ATOM   6596  O   HOH   885       4.392 -24.514   2.328
ATOM   6597  H1  HOH   885       5.026 -24.887   1.716
ATOM   6598  H2  HOH   885       3.595 -24.404   1.810
ATOM   6599  O   HOH   886       4.392 -24.514   8.532
ATOM   6600  H1  HOH   886       4.803 -23.979   9.212
ATOM   6601  H2  HOH   886       3.554 -24.779   8.910
ATOM   6602  O   HOH   887       4.392 -24.514  11.634
ATOM   6603  H1  HOH   887       3.733 -23.846  11.449
ATOM   6604  H2  HOH   887       4.149 -24.858  12.494
ATOM   6605  O   HOH   888       4.392 -21.412  -3.876
ATOM   6606  H1  HOH   888       3.970 -22.270  -3.913
ATOM   6607  H2  HOH   888       5.256 -21.585  -3.503
ATOM   6608  O   HOH   889       4.392 -21.412  -0.774
ATOM   6609  H1  HOH   889       4.217 -21.306   0.161
ATOM   6610  H2  HOH   889       5.312 -21.674  -0.818
ATOM   6611  O   HOH   890       4.392 -21.412   2.328
ATOM   6612  H1  HOH   890       4.438 -22.177   1.756
ATOM   6613  H2  HOH   890       5.226 -21.413   2.798
ATOM   6614  O   HOH   891       4.392 -21.412   5.430
ATOM   6615  H1  HOH   891       3.756 -20.813   5.040
ATOM   6616  H2  HOH   891       3.923 -22.242   5.512
ATOM   6617  O   HOH   892       4.392 -21.412   8.532
ATOM   6618  H1  HOH   892       4.554 -20.711   7.902
ATOM   6619  H2  HOH   892       4.267 -20.960   9.367
ATOM   6620  O   HOH   893       4.392 -21.412  11.634
ATOM   6621  H1  HOH   893       3.563 -21.604  11.198
ATOM   6622  H2  HOH   893       4.419 -20.457  11.688
ATOM   6623  O   HOH   894       4.392 -18.310  -3.876
ATOM   6624  H1  HOH   894       5.305 -18.098  -3.682
ATOM   6625  H2  HOH   894       4.072 -18.739  -3.083
ATOM   6626  O   HOH   895       4.392 -18.310  -0.774
ATOM   6627  H1  HOH   895       4.263 -18.436  -1.714
ATOM   6628  H2  HOH   895       4.784 -19.129  -0.473
ATOM   6629  O   HOH   896       4.392 -18.310   2.328
ATOM   6630  H1  HOH   896       4.594 -17.608   2.947
ATOM   6631  H2  HOH   896       3.897 -18.947   2.842
ATOM   6632  O   HOH   897       4.392 -18.310   5.430
ATOM   6633  H1  HOH   897       4.975 -17.852   6.036
ATOM   6634  H2  HOH   897       4.143 -19.108   5.895
ATOM   6635  O   HOH   898       4.392 -18.310   8.532
ATOM   6636  H1  HOH   898       4.014 -18.902   7.882
ATOM   6637  H2  HOH   898       5.277 -18.645   8.677
ATOM   6638  O   HOH   899       4.392 -15.208  -3.876
ATOM   6639  H1  HOH   899       4.123 -15.395  -4.775
ATOM   6640  H2  HOH   899       4.881 -15.984  -3.605
ATOM   6641  O   HOH   900       4.392 -15.208  -0.774
ATOM   6642  H1  HOH   900       5.157 -14.650  -0.629
ATOM   6643  H2  HOH   900       3.654 -14.692  -0.448
ATOM   6644  O   HOH   901       4.392 -15.208   2.328
ATOM   6645  H1  HOH   901       4.564 -15.976   1.784
ATOM   6646  H2  HOH   901       3.845 -15.536   3.041
ATOM   6647  O   HOH   902       4.392 -15.208   5.430
ATOM   6648  H1  HOH   902       3.721 -15.015   4.776
ATOM   6649  H2  HOH   902       5.121 -15.571   4.927
ATOM   6650  O   HOH   903       4.392 -12.106  -6.978
ATOM   6651  H1  HOH   903       3.658 -11.784  -7.501
ATOM   6652  H2  HOH   903       4.087 -12.940  -6.623
ATOM   6653  O   HOH   904       4.392 -12.106  -3.876
ATOM   6654  H1  HOH   904       3.823 -12.608  -3.293
ATOM   6655  H2  HOH   904       4.002 -12.213  -4.743
ATOM   6656  O   HOH   905       4.392 -12.106  -0.774
ATOM   6657  H1  HOH   905       4.801 -12.682  -1.419
ATOM   6658  H2  HOH   905       4.774 -11.245  -0.945
ATOM   6659  O   HOH   906       4.392 -12.106   2.328
ATOM   6660  H1  HOH   906       3.625 -12.146   1.757
ATOM   6661  H2  HOH   906       4.067 -11.718   3.140
ATOM   6662  O   HOH   907       7.494 -49.330 -10.080
ATOM   6663  H1  HOH   907       7.887 -49.824  -9.360
ATOM   6664  H2  HOH   907       7.916 -49.677 -10.866
ATOM   6665  O   HOH   908       7.494 -49.330  -6.978
ATOM   6666  H1  HOH   908       6.849 -49.894  -6.551
ATOM   6667  H2  HOH   908       7.366 -49.485  -7.914
ATOM   6668  O   HOH   909       7.494 -49.330  -3.876
ATOM   6669  H1  HOH   909       7.254 -50.038  -3.278
ATOM   6670  H2  HOH   909       6.708 -49.183  -4.401
ATOM   6671  O   HOH   910       7.494 -46.228 -10.080
ATOM   6672  H1  HOH   910       8.115 -46.128 -10.802
ATOM   6673  H2  HOH   910       6.635 -46.228 -10.501
ATOM   6674  O   HOH   911       7.494 -46.228  -6.978
ATOM   6675  H1  HOH   911       7.698 -46.589  -7.841
ATOM   6676  H2  HOH   911       6.698 -46.686  -6.708
ATOM   6677  O   HOH   912       7.494 -46.228  -3.876
ATOM   6678  H1  HOH   912       7.612 -45.320  -4.153
ATOM   6679  H2  HOH   912       8.270 -46.421  -3.350
ATOM   6680  O   HOH   913       7.494 -46.228  -0.774
ATOM   6681  H1  HOH   913       7.853 -45.730  -0.040
ATOM   6682  H2  HOH   913       8.258 -46.630  -1.187
ATOM   6683  O   HOH   914       7.494 -46.228   2.328
ATOM   6684  H1  HOH   914       8.055 -45.989   1.590
ATOM   6685  H2  HOH   914       6.935 -46.927   1.989
ATOM   6686  O   HOH   915       7.494 -43.126  -3.876
ATOM   6687  H1  HOH   915       8.306 -42.644  -4.032
ATOM   6688  H2  HOH   915       7.274 -42.936  -2.964
ATOM   6689  O   HOH   916       7.494 -43.126  -0.774
ATOM   6690  H1  HOH   916       8.109 -43.101  -0.041
ATOM   6691  H2  HOH   916       6.804 -43.724  -0.487
ATOM   6692  O   HOH   917       7.494 -43.126   2.328
ATOM   6693  H1  HOH   917       7.157 -44.016   2.436
ATOM   6694  H2  HOH   917       6.916 -42.728   1.679
ATOM   6695  O   HOH   918       7.494 -43.126   5.430
ATOM   6696  H1  HOH   918       7.746 -43.766   4.764
ATOM   6697  H2  HOH   918       6.657 -43.447   5.766
ATOM   6698  O   HOH   919       7.494 -40.024 -22.488
ATOM   6699  H1  HOH   919       8.052 -40.155 -21.721
ATOM   6700  H2  HOH   919       7.985 -40.416 -23.210
ATOM   6701  O   HOH   920       7.494 -40.024  -3.876
ATOM   6702  H1  HOH   920       6.897 -40.483  -4.466
ATOM   6703  H2  HOH   920       7.515 -40.565  -3.087
ATOM   6704  O   HOH   921       7.494 -40.024   2.328
ATOM   6705  H1  HOH   921       7.459 -39.655   3.210
ATOM   6706  H2  HOH   921       6.578 -40.102   2.064
ATOM   6707  O   HOH   922       7.494 -40.024   5.430
ATOM   6708  H1  HOH   922       7.661 -39.546   4.618
ATOM   6709  H2  HOH   922       8.361 -40.301   5.728
ATOM   6710  O   HOH   923       7.494 -40.024   8.532
ATOM   6711  H1  HOH   923       6.993 -39.486   7.919
ATOM   6712  H2  HOH   923       8.063 -39.404   8.987
ATOM   6713  O   HOH   924       7.494 -36.922 -16.284
ATOM   6714  H1  HOH   924       6.873 -37.461 -15.795
ATOM   6715  H2  HOH   924       7.121 -36.041 -16.258
ATOM   6716  O   HOH   925       7.494 -36.922   5.430
ATOM   6717  H1  HOH   925       8.148 -37.010   4.737
ATOM   6718  H2  HOH   925       6.933 -36.203   5.141
ATOM   6719  O   HOH   926       7.494 -36.922   8.532
ATOM   6720  H1  HOH   926       7.988 -37.373   7.848
ATOM   6721  H2  HOH   926       8.164 -36.561   9.113
ATOM   6722  O   HOH   927       7.494 -33.820   8.532
ATOM   6723  H1  HOH   927       7.438 -33.857   7.578
ATOM   6724  H2  HOH   927       8.433 -33.829   8.717
ATOM   6725  O   HOH   928       7.494 -33.820  11.634
ATOM   6726  H1  HOH   928       8.352 -33.529  11.325
ATOM   6727  H2  HOH   928       6.964 -33.024  11.655
ATOM   6728  O   HOH   929       7.494 -30.718 -22.488
ATOM   6729  H1  HOH   929       7.956 -30.478 -21.685
ATOM   6730  H2  HOH   929       7.086 -29.904 -22.782
ATOM   6731  O   HOH   930       7.494 -30.718   5.430
ATOM   6732  H1  HOH   930       6.552 -30.828   5.558
ATOM   6733  H2  HOH   930       7.864 -31.581   5.616
ATOM   6734  O   HOH   931       7.494 -30.718   8.532
ATOM   6735  H1  HOH   931       7.133 -30.079   9.146
ATOM   6736  H2  HOH   931       8.329 -30.339   8.256
ATOM   6737  O   HOH   932       7.494 -30.718  11.634
ATOM   6738  H1  HOH   932       6.816 -31.200  12.107
ATOM   6739  H2  HOH   932       7.266 -30.824  10.711
ATOM   6740  O   HOH   933       7.494 -27.616 -19.386
ATOM   6741  H1  HOH   933       8.183 -27.721 -20.042
ATOM   6742  H2  HOH   933       7.511 -28.432 -18.887
ATOM   6743  O   HOH   934       7.494 -27.616   2.328
ATOM   6744  H1  HOH   934       8.078 -28.146   1.786
ATOM   6745  H2  HOH   934       8.033 -26.877   2.610
ATOM   6746  O   HOH   935       7.494 -27.616   5.430
ATOM   6747  H1  HOH   935       7.237 -28.110   6.209
ATOM   6748  H2  HOH   935       6.975 -27.997   4.722
ATOM   6749  O   HOH   936       7.494 -27.616   8.532
ATOM   6750  H1  HOH   936       6.765 -28.034   8.076
ATOM   6751  H2  HOH   936       8.252 -27.775   7.970
ATOM   6752  O   HOH   937       7.494 -27.616  11.634
ATOM   6753  H1  HOH   937       7.974 -27.418  12.439
ATOM   6754  H2  HOH   937       8.143 -27.518  10.938
ATOM   6755  O   HOH   938       7.494 -24.514  -0.774
ATOM   6756  H1  HOH   938       8.281 -24.608  -1.310
ATOM   6757  H2  HOH   938       6.812 -24.971  -1.266
ATOM   6758  O   HOH   939       7.494 -24.514   2.328
ATOM   6759  H1  HOH   939       7.346 -25.232   1.713
ATOM   6760  H2  HOH   939       8.443 -24.389   2.326
ATOM   6761  O   HOH   940       7.494 -24.514   5.430
ATOM   6762  H1  HOH   940       7.297 -24.660   4.505
ATOM   6763  H2  HOH   940       6.698 -24.779   5.890
ATOM   6764  O   HOH   941       7.494 -24.514   8.532
ATOM   6765  H1  HOH   941       8.016 -24.376   7.742
ATOM   6766  H2  HOH   941       8.054 -24.209   9.246
ATOM   6767  O   HOH   942       7.494 -21.412 -19.386
ATOM   6768  H1  HOH   942       8.038 -21.162 -20.133
ATOM   6769  H2  HOH   942       7.069 -20.598 -19.117
ATOM   6770  O   HOH   943       7.494 -21.412  -3.876
ATOM   6771  H1  HOH   943       8.346 -21.578  -3.473
ATOM   6772  H2  HOH   943       7.016 -22.234  -3.774
ATOM   6773  O   HOH   944       7.494 -21.412  -0.774
ATOM   6774  H1  HOH   944       8.253 -20.996  -1.182
ATOM   6775  H2  HOH   944       6.883 -21.558  -1.496
ATOM   6776  O   HOH   945       7.494 -21.412   2.328
ATOM   6777  H1  HOH   945       8.061 -20.787   2.779
ATOM   6778  H2  HOH   945       6.678 -21.400   2.828
ATOM   6779  O   HOH   946       7.494 -21.412   5.430
ATOM   6780  H1  HOH   946       7.852 -22.149   4.936
ATOM   6781  H2  HOH   946       7.795 -20.637   4.956
ATOM   6782  O   HOH   947       7.494 -21.412   8.532
ATOM   6783  H1  HOH   947       7.890 -21.573   9.389
ATOM   6784  H2  HOH   947       7.102 -20.542   8.609
ATOM   6785  O   HOH   948       7.494 -18.310  -0.774
ATOM   6786  H1  HOH   948       7.123 -19.115  -0.415
ATOM   6787  H2  HOH   948       6.985 -17.609  -0.367
ATOM   6788  O   HOH   949       7.494 -18.310   2.328
ATOM   6789  H1  HOH   949       7.850 -17.512   2.719
ATOM   6790  H2  HOH   949       7.267 -18.862   3.076
ATOM   6791  O   HOH   950       7.494 -18.310   5.430
ATOM   6792  H1  HOH   950       7.390 -18.037   6.342
ATOM   6793  H2  HOH   950       8.179 -17.737   5.085
ATOM   6794  O   HOH   951       7.494 -15.208 -10.080
ATOM   6795  H1  HOH   951       7.784 -16.117 -10.149
ATOM   6796  H2  HOH   951       6.788 -15.229  -9.434
ATOM   6797  O   HOH   952       7.494 -15.208  -6.978
ATOM   6798  H1  HOH   952       8.099 -14.715  -7.532
ATOM   6799  H2  HOH   952       7.855 -16.094  -6.957
ATOM   6800  O   HOH   953       7.494 -15.208  -3.876
ATOM   6801  H1  HOH   953       7.229 -14.776  -3.064
ATOM   6802  H2  HOH   953       7.476 -16.142  -3.668
ATOM   6803  O   HOH   954       7.494 -15.208  -0.774
ATOM   6804  H1  HOH   954       6.740 -14.724  -0.437
ATOM   6805  H2  HOH   954       7.193 -16.115  -0.828
ATOM   6806  O   HOH   955       7.494 -15.208   2.328
ATOM   6807  H1  HOH   955       7.541 -14.509   2.981
ATOM   6808  H2  HOH   955       8.396 -15.518   2.245
ATOM   6809  O   HOH   956       7.494 -12.106 -10.080
ATOM   6810  H1  HOH   956       8.059 -12.082 -10.852
ATOM   6811  H2  HOH   956       6.960 -11.315 -10.149
ATOM   6812  O   HOH   957       7.494 -12.106  -6.978
ATOM   6813  H1  HOH   957       7.566 -11.875  -6.052
ATOM   6814  H2  HOH   957       6.752 -11.592  -7.296
ATOM   6815  O   HOH   958       7.494 -12.106  -3.876
ATOM   6816  H1  HOH   958       6.781 -11.513  -3.641
ATOM   6817  H2  HOH   958       7.341 -12.313  -4.798
ATOM   6818  O   HOH   959      10.596 -46.228 -10.080
ATOM   6819  H1  HOH   959      11.471 -45.927  -9.835
ATOM   6820  H2  HOH   959      10.025 -45.897  -9.387
ATOM   6821  O   HOH   960      10.596 -46.228  -6.978
ATOM   6822  H1  HOH   960      11.323 -45.657  -7.225
ATOM   6823  H2  HOH   960      10.183 -45.785  -6.237
ATOM   6824  O   HOH   961      10.596 -46.228  -3.876
ATOM   6825  H1  HOH   961       9.907 -46.620  -3.340
ATOM   6826  H2  HOH   961      10.404 -46.521  -4.767
ATOM   6827  O   HOH   962      10.596 -46.228  -0.774
ATOM   6828  H1  HOH   962      10.441 -46.931  -0.143
ATOM   6829  H2  HOH   962      10.034 -46.444  -1.518
ATOM   6830  O   HOH   963      10.596 -43.126 -10.080
ATOM   6831  H1  HOH   963      10.381 -42.196 -10.022
ATOM   6832  H2  HOH   963      11.281 -43.173 -10.747
ATOM   6833  O   HOH   964      10.596 -43.126  -6.978
ATOM   6834  H1  HOH   964      10.285 -43.948  -7.358
ATOM   6835  H2  HOH   964       9.844 -42.538  -7.031
ATOM   6836  O   HOH   965      10.596 -43.126  -3.876
ATOM   6837  H1  HOH   965      11.115 -42.353  -3.657
ATOM   6838  H2  HOH   965       9.946 -42.810  -4.502
ATOM   6839  O   HOH   966      10.596 -43.126  -0.774
ATOM   6840  H1  HOH   966      11.256 -43.686  -1.182
ATOM   6841  H2  HOH   966      11.039 -42.747  -0.015
ATOM   6842  O   HOH   967      10.596 -43.126   2.328
ATOM   6843  H1  HOH   967      10.088 -42.378   2.640
ATOM   6844  H2  HOH   967      10.470 -43.798   2.998
ATOM   6845  O   HOH   968      10.596 -40.024  -3.876
ATOM   6846  H1  HOH   968      11.245 -40.667  -3.589
ATOM   6847  H2  HOH   968      10.171 -40.432  -4.630
ATOM   6848  O   HOH   969      10.596 -40.024  -0.774
ATOM   6849  H1  HOH   969      11.242 -39.336  -0.615
ATOM   6850  H2  HOH   969      10.617 -40.560   0.019
ATOM   6851  O   HOH   970      10.596 -40.024   2.328
ATOM   6852  H1  HOH   970      11.120 -39.789   1.562
ATOM   6853  H2  HOH   970      10.996 -40.831   2.654
ATOM   6854  O   HOH   971      10.596 -40.024   5.430
ATOM   6855  H1  HOH   971      10.045 -40.064   6.211
ATOM   6856  H2  HOH   971       9.988 -40.138   4.701
ATOM   6857  O   HOH   972      10.596 -36.922  -3.876
ATOM   6858  H1  HOH   972      11.198 -36.903  -4.620
ATOM   6859  H2  HOH   972      10.714 -37.792  -3.495
ATOM   6860  O   HOH   973      10.596 -36.922  -0.774
ATOM   6861  H1  HOH   973       9.761 -37.327  -1.005
ATOM   6862  H2  HOH   973      11.194 -37.190  -1.471
ATOM   6863  O   HOH   974      10.596 -36.922   2.328
ATOM   6864  H1  HOH   974      11.045 -37.444   2.993
ATOM   6865  H2  HOH   974      11.246 -36.276   2.052
ATOM   6866  O   HOH   975      10.596 -36.922   5.430
ATOM   6867  H1  HOH   975       9.979 -36.754   6.141
ATOM   6868  H2  HOH   975      11.329 -37.372   5.851
ATOM   6869  O   HOH   976      10.596 -36.922   8.532
ATOM   6870  H1  HOH   976      11.283 -37.373   8.041
ATOM   6871  H2  HOH   976      10.995 -36.094   8.798
ATOM   6872  O   HOH   977      10.596 -33.820  -0.774
ATOM   6873  H1  HOH   977      11.348 -34.315  -1.099
ATOM   6874  H2  HOH   977      10.757 -33.730   0.165
ATOM   6875  O   HOH   978      10.596 -33.820   2.328
ATOM   6876  H1  HOH   978      10.276 -33.240   1.638
ATOM   6877  H2  HOH   978      10.129 -33.538   3.115
ATOM   6878  O   HOH   979      10.596 -33.820   5.430
ATOM   6879  H1  HOH   979      10.450 -34.499   6.089
ATOM   6880  H2  HOH   979      11.163 -33.183   5.864
ATOM   6881  O   HOH   980      10.596 -33.820   8.532
ATOM   6882  H1  HOH   980      11.113 -33.023   8.416
ATOM   6883  H2  HOH   980      10.364 -33.823   9.461
ATOM   6884  O   HOH   981      10.596 -30.718  -0.774
ATOM   6885  H1  HOH   981      10.396 -29.791  -0.648
ATOM   6886  H2  HOH   981      11.281 -30.727  -1.443
ATOM   6887  O   HOH   982      10.596 -30.718   2.328
ATOM   6888  H1  HOH   982       9.758 -30.511   1.916
ATOM   6889  H2  HOH   982      11.241 -30.222   1.824
ATOM   6890  O   HOH   983      10.596 -30.718   5.430
ATOM   6891  H1  HOH   983      11.477 -31.084   5.506
ATOM   6892  H2  HOH   983      10.669 -30.060   4.739
ATOM   6893  O   HOH   984      10.596 -30.718   8.532
ATOM   6894  H1  HOH   984      11.158 -31.135   7.879
ATOM   6895  H2  HOH   984      10.979 -29.850   8.659
ATOM   6896  O   HOH   985      10.596 -27.616 -13.182
ATOM   6897  H1  HOH   985      10.685 -27.678 -12.231
ATOM   6898  H2  HOH   985       9.699 -27.314 -13.320
ATOM   6899  O   HOH   986      10.596 -27.616  -6.978
ATOM   6900  H1  HOH   986      11.311 -27.070  -7.306
ATOM   6901  H2  HOH   986      10.196 -27.095  -6.282
ATOM   6902  O   HOH   987      10.596 -27.616  -3.876
ATOM   6903  H1  HOH   987      11.326 -28.173  -4.146
ATOM   6904  H2  HOH   987      10.523 -27.756  -2.932
ATOM   6905  O   HOH   988      10.596 -27.616  -0.774
ATOM   6906  H1  HOH   988      11.148 -27.648  -1.555
ATOM   6907  H2  HOH   988      11.122 -27.143  -0.129
ATOM   6908  O   HOH   989      10.596 -27.616   2.328
ATOM   6909  H1  HOH   989      11.169 -27.288   3.021
ATOM   6910  H2  HOH   989      11.137 -28.241   1.846
ATOM   6911  O   HOH   990      10.596 -27.616   5.430
ATOM   6912  H1  HOH   990      11.274 -28.290   5.390
ATOM   6913  H2  HOH   990      10.960 -26.880   4.938
ATOM   6914  O   HOH   991      10.596 -27.616   8.532
ATOM   6915  H1  HOH   991       9.890 -28.169   8.200
ATOM   6916  H2  HOH   991      10.838 -28.011   9.370
ATOM   6917  O   HOH   992      10.596 -24.514 -22.488
ATOM   6918  H1  HOH   992      10.552 -25.470 -22.498
ATOM   6919  H2  HOH   992      11.134 -24.291 -23.248
ATOM   6920  O   HOH   993      10.596 -24.514  -6.978
ATOM   6921  H1  HOH   993      10.309 -23.617  -6.805
ATOM   6922  H2  HOH   993      11.507 -24.534  -6.686
ATOM   6923  O   HOH   994      10.596 -24.514  -3.876
ATOM   6924  H1  HOH   994       9.886 -24.713  -4.486
ATOM   6925  H2  HOH   994      10.726 -23.569  -3.959
ATOM   6926  O   HOH   995      10.596 -24.514  -0.774
ATOM   6927  H1  HOH   995      10.582 -25.138  -1.499
ATOM   6928  H2  HOH   995      10.805 -25.044  -0.005
ATOM   6929  O   HOH   996      10.596 -24.514   2.328
ATOM   6930  H1  HOH   996       9.660 -24.710   2.354
ATOM   6931  H2  HOH   996      10.649 -23.646   1.929
ATOM   6932  O   HOH   997      10.596 -24.514   5.430
ATOM   6933  H1  HOH   997       9.685 -24.682   5.669
ATOM   6934  H2  HOH   997      11.108 -24.964   6.102
ATOM   6935  O   HOH   998      10.596 -24.514   8.532
ATOM   6936  H1  HOH   998      10.294 -25.189   9.139
ATOM   6937  H2  HOH   998      10.759 -24.982   7.714
ATOM   6938  O   HOH   999      10.596 -21.412  -6.978
ATOM   6939  H1  HOH   999      11.319 -21.231  -7.579
ATOM   6940  H2  HOH   999       9.812 -21.366  -7.525
ATOM   6941  O   HOH  1000      10.596 -21.412  -3.876
ATOM   6942  H1  HOH  1000      10.132 -22.191  -4.181
ATOM   6943  H2  HOH  1000      10.931 -21.654  -3.013
ATOM   6944  O   HOH  1001      10.596 -21.412  -0.774
ATOM   6945  H1  HOH  1001       9.994 -20.999  -1.393
ATOM   6946  H2  HOH  1001      10.290 -22.316  -0.708
ATOM   6947  O   HOH  1002      10.596 -21.412   2.328
ATOM   6948  H1  HOH  1002      11.263 -22.048   2.069
ATOM   6949  H2  HOH  1002      10.684 -20.700   1.695
ATOM   6950  O   HOH  1003      10.596 -21.412   5.430
ATOM   6951  H1  HOH  1003      10.504 -20.888   4.635
ATOM   6952  H2  HOH  1003      10.103 -20.930   6.094
ATOM   6953  O   HOH  1004      10.596 -18.310 -10.080
ATOM   6954  H1  HOH  1004      11.122 -17.982 -10.809
ATOM   6955  H2  HOH  1004      10.938 -19.188  -9.914
ATOM   6956  O   HOH  1005      10.596 -18.310  -6.978
ATOM   6957  H1  HOH  1005      10.202 -18.961  -6.398
ATOM   6958  H2  HOH  1005       9.962 -18.205  -7.687
ATOM   6959  O   HOH  1006      10.596 -18.310  -3.876
ATOM   6960  H1  HOH  1006      10.842 -17.987  -3.009
ATOM   6961  H2  HOH  1006       9.729 -17.937  -4.034
ATOM   6962  O   HOH  1007      10.596 -18.310  -0.774
ATOM   6963  H1  HOH  1007      10.194 -17.787  -1.467
ATOM   6964  H2  HOH  1007      11.538 -18.193  -0.902
ATOM   6965  O   HOH  1008      10.596 -18.310   2.328
ATOM   6966  H1  HOH  1008       9.990 -17.572   2.388
ATOM   6967  H2  HOH  1008      11.215 -18.172   3.045
ATOM   6968  O   HOH  1009      10.596 -15.208 -10.080
ATOM   6969  H1  HOH  1009      10.045 -15.629  -9.421
ATOM   6970  H2  HOH  1009      10.674 -15.857 -10.778
ATOM   6971  O   HOH  1010      10.596 -15.208  -6.978
ATOM   6972  H1  HOH  1010      10.268 -15.839  -6.338
ATOM   6973  H2  HOH  1010      11.436 -14.918  -6.621
ATOM   6974  O   HOH  1011      10.596 -15.208  -3.876
ATOM   6975  H1  HOH  1011      10.713 -14.264  -3.983
ATOM   6976  H2  HOH  1011      11.059 -15.592  -4.620
ATOM   6977  O   HOH  1012      10.596 -15.208  -0.774
ATOM   6978  H1  HOH  1012      11.141 -14.630  -1.308
ATOM   6979  H2  HOH  1012      10.659 -16.061  -1.202
ATOM   6980  O   HOH  1013      13.698 -43.126 -10.080
ATOM   6981  H1  HOH  1013      14.052 -42.544 -10.752
ATOM   6982  H2  HOH  1013      13.565 -42.561  -9.319
ATOM   6983  O   HOH  1014      13.698 -43.126  -6.978
ATOM   6984  H1  HOH  1014      13.652 -43.232  -6.028
ATOM   6985  H2  HOH  1014      13.407 -42.228  -7.133
ATOM   6986  O   HOH  1015      13.698 -43.126  -3.876
ATOM   6987  H1  HOH  1015      14.452 -42.559  -3.715
ATOM   6988  H2  HOH  1015      12.980 -42.711  -3.400
ATOM   6989  O   HOH  1016      13.698 -40.024  -6.978
ATOM   6990  H1  HOH  1016      13.771 -39.083  -7.134
ATOM   6991  H2  HOH  1016      13.419 -40.095  -6.065
ATOM   6992  O   HOH  1017      13.698 -40.024  -3.876
ATOM   6993  H1  HOH  1017      14.170 -39.294  -4.277
ATOM   6994  H2  HOH  1017      13.364 -39.670  -3.052
ATOM   6995  O   HOH  1018      13.698 -40.024  -0.774
ATOM   6996  H1  HOH  1018      13.133 -39.551  -0.164
ATOM   6997  H2  HOH  1018      14.309 -40.503  -0.214
ATOM   6998  O   HOH  1019      13.698 -40.024   2.328
ATOM   6999  H1  HOH  1019      12.965 -39.410   2.288
ATOM   7000  H2  HOH  1019      13.325 -40.820   2.707
ATOM   7001  O   HOH  1020      13.698 -36.922  -6.978
ATOM   7002  H1  HOH  1020      13.895 -36.246  -6.330
ATOM   7003  H2  HOH  1020      12.890 -37.327  -6.664
ATOM   7004  O   HOH  1021      13.698 -36.922  -3.876
ATOM   7005  H1  HOH  1021      14.225 -36.490  -4.548
ATOM   7006  H2  HOH  1021      14.331 -37.421  -3.359
ATOM   7007  O   HOH  1022      13.698 -36.922  -0.774
ATOM   7008  H1  HOH  1022      12.829 -36.621  -0.511
ATOM   7009  H2  HOH  1022      14.265 -36.162  -0.645
ATOM   7010  O   HOH  1023      13.698 -36.922   2.328
ATOM   7011  H1  HOH  1023      13.293 -37.710   1.967
ATOM   7012  H2  HOH  1023      14.002 -36.436   1.562
ATOM   7013  O   HOH  1024      13.698 -33.820 -10.080
ATOM   7014  H1  HOH  1024      13.819 -33.515  -9.181
ATOM   7015  H2  HOH  1024      13.914 -34.752 -10.048
ATOM   7016  O   HOH  1025      13.698 -33.820  -6.978
ATOM   7017  H1  HOH  1025      13.441 -33.862  -7.899
ATOM   7018  H2  HOH  1025      12.872 -33.743  -6.501
ATOM   7019  O   HOH  1026      13.698 -33.820  -3.876
ATOM   7020  H1  HOH  1026      14.374 -34.259  -4.392
ATOM   7021  H2  HOH  1026      14.182 -33.360  -3.190
ATOM   7022  O   HOH  1027      13.698 -33.820  -0.774
ATOM   7023  H1  HOH  1027      13.543 -34.715  -0.474
ATOM   7024  H2  HOH  1027      13.009 -33.660  -1.418
ATOM   7025  O   HOH  1028      13.698 -33.820   2.328
ATOM   7026  H1  HOH  1028      14.545 -33.422   2.529
ATOM   7027  H2  HOH  1028      13.062 -33.280   2.797
ATOM   7028  O   HOH  1029      13.698 -33.820   5.430
ATOM   7029  H1  HOH  1029      14.355 -34.346   4.975
ATOM   7030  H2  HOH  1029      13.223 -34.448   5.974
ATOM   7031  O   HOH  1030      13.698 -30.718 -13.182
ATOM   7032  H1  HOH  1030      13.664 -29.784 -12.978
ATOM   7033  H2  HOH  1030      14.548 -31.005 -12.849
ATOM   7034  O   HOH  1031      13.698 -30.718 -10.080
ATOM   7035  H1  HOH  1031      14.254 -31.426 -10.405
ATOM   7036  H2  HOH  1031      12.872 -30.827 -10.550
ATOM   7037  O   HOH  1032      13.698 -30.718  -6.978
ATOM   7038  H1  HOH  1032      14.073 -30.241  -6.238
ATOM   7039  H2  HOH  1032      12.838 -30.320  -7.109
ATOM   7040  O   HOH  1033      13.698 -30.718  -3.876
ATOM   7041  H1  HOH  1033      13.720 -31.425  -4.521
ATOM   7042  H2  HOH  1033      14.561 -30.744  -3.463
ATOM   7043  O   HOH  1034      13.698 -30.718  -0.774
ATOM   7044  H1  HOH  1034      13.302 -31.558  -0.544
ATOM   7045  H2  HOH  1034      12.971 -30.191  -1.105
ATOM   7046  O   HOH  1035      13.698 -30.718   2.328
ATOM   7047  H1  HOH  1035      13.678 -31.408   2.991
ATOM   7048  H2  HOH  1035      13.295 -29.963   2.756
ATOM   7049  O   HOH  1036      13.698 -30.718   5.430
ATOM   7050  H1  HOH  1036      13.095 -30.001   5.236
ATOM   7051  H2  HOH  1036      14.334 -30.696   4.715
ATOM   7052  O   HOH  1037      13.698 -27.616 -10.080
ATOM   7053  H1  HOH  1037      14.514 -28.109 -10.169
ATOM   7054  H2  HOH  1037      13.625 -27.440  -9.142
ATOM   7055  O   HOH  1038      13.698 -27.616  -6.978
ATOM   7056  H1  HOH  1038      13.286 -28.369  -6.556
ATOM   7057  H2  HOH  1038      12.968 -27.045  -7.216
ATOM   7058  O   HOH  1039      13.698 -27.616  -3.876
ATOM   7059  H1  HOH  1039      13.998 -26.979  -3.227
ATOM   7060  H2  HOH  1039      12.873 -27.948  -3.523
ATOM   7061  O   HOH  1040      13.698 -27.616  -0.774
ATOM   7062  H1  HOH  1040      12.815 -27.269  -0.895
ATOM   7063  H2  HOH  1040      13.570 -28.445  -0.313
ATOM   7064  O   HOH  1041      13.698 -27.616   2.328
ATOM   7065  H1  HOH  1041      13.332 -27.529   1.449
ATOM   7066  H2  HOH  1041      13.258 -26.938   2.839
ATOM   7067  O   HOH  1042      13.698 -27.616   5.430
ATOM   7068  H1  HOH  1042      14.076 -26.742   5.331
ATOM   7069  H2  HOH  1042      13.003 -27.504   6.078
ATOM   7070  O   HOH  1043      13.698 -24.514  -6.978
ATOM   7071  H1  HOH  1043      13.137 -23.941  -7.500
ATOM   7072  H2  HOH  1043      13.169 -24.737  -6.213
ATOM   7073  O   HOH  1044      13.698 -24.514  -3.876
ATOM   7074  H1  HOH  1044      13.671 -24.242  -4.793
ATOM   7075  H2  HOH  1044      12.779 -24.588  -3.620
ATOM   7076  O   HOH  1045      13.698 -24.514  -0.774
ATOM   7077  H1  HOH  1045      13.798 -24.865  -1.659
ATOM   7078  H2  HOH  1045      13.676 -25.287  -0.210
ATOM   7079  O   HOH  1046      13.698 -24.514   2.328
ATOM   7080  H1  HOH  1046      13.854 -23.858   1.649
ATOM   7081  H2  HOH  1046      12.846 -24.281   2.696
ATOM   7082  O   HOH  1047      13.698 -21.412  -6.978
ATOM   7083  H1  HOH  1047      14.041 -20.862  -6.274
ATOM   7084  H2  HOH  1047      14.039 -21.015  -7.780
ATOM   7085  O   HOH  1048      13.698 -21.412  -3.876
ATOM   7086  H1  HOH  1048      13.049 -21.663  -4.532
ATOM   7087  H2  HOH  1048      13.830 -22.203  -3.353
ATOM   7088  O   HOH  1049      13.698 -21.412  -0.774
ATOM   7089  H1  HOH  1049      12.940 -20.848  -0.620
ATOM   7090  H2  HOH  1049      14.019 -21.152  -1.638
ATOM   7091  O   HOH  1050      13.698 -21.412   2.328
ATOM   7092  H1  HOH  1050      12.874 -21.871   2.170
ATOM   7093  H2  HOH  1050      13.912 -21.609   3.240
ATOM   7094  O   HOH  1051      13.698 -18.310  -6.978
ATOM   7095  H1  HOH  1051      12.954 -18.119  -6.408
ATOM   7096  H2  HOH  1051      14.441 -17.876  -6.557
ATOM   7097  O   HOH  1052      13.698 -18.310  -3.876
ATOM   7098  H1  HOH  1052      14.497 -18.459  -3.370
ATOM   7099  H2  HOH  1052      13.155 -17.761  -3.310
ATOM   7100  O   HOH  1053      16.800 -36.922 -10.080
ATOM   7101  H1  HOH  1053      16.494 -36.015 -10.082
ATOM   7102  H2  HOH  1053      16.184 -37.383  -9.511
ATOM   7103  O   HOH  1054      16.800 -36.922  -6.978
ATOM   7104  H1  HOH  1054      15.910 -36.965  -6.630
ATOM   7105  H2  HOH  1054      17.255 -36.309  -6.400
ATOM   7106  O   HOH  1055      16.800 -36.922  -3.876
ATOM   7107  H1  HOH  1055      17.440 -36.419  -4.380
ATOM   7108  H2  HOH  1055      17.327 -37.429  -3.258
ATOM   7109  O   HOH  1056      16.800 -33.820 -10.080
ATOM   7110  H1  HOH  1056      17.295 -33.019  -9.910
ATOM   7111  H2  HOH  1056      17.348 -34.519  -9.724
ATOM   7112  O   HOH  1057      16.800 -33.820  -6.978
ATOM   7113  H1  HOH  1057      17.349 -33.236  -7.502
ATOM   7114  H2  HOH  1057      17.072 -34.701  -7.237
ATOM   7115  O   HOH  1058      16.800 -33.820  -3.876
ATOM   7116  H1  HOH  1058      16.946 -34.703  -3.536
ATOM   7117  H2  HOH  1058      16.460 -33.328  -3.129
ATOM   7118  O   HOH  1059      16.800 -33.820  -0.774
ATOM   7119  H1  HOH  1059      16.028 -33.290  -0.580
ATOM   7120  H2  HOH  1059      17.261 -33.888   0.062
ATOM   7121  O   HOH  1060      16.800 -30.718 -10.080
ATOM   7122  H1  HOH  1060      17.114 -29.819 -10.178
ATOM   7123  H2  HOH  1060      16.753 -30.854  -9.134
ATOM   7124  O   HOH  1061      16.800 -30.718  -6.978
ATOM   7125  H1  HOH  1061      16.221 -30.524  -6.242
ATOM   7126  H2  HOH  1061      16.534 -30.104  -7.662
ATOM   7127  O   HOH  1062      16.800 -30.718  -3.876
ATOM   7128  H1  HOH  1062      16.234 -30.782  -4.644
ATOM   7129  H2  HOH  1062      16.708 -31.564  -3.438
ATOM   7130  O   HOH  1063      16.800 -30.718  -0.774
ATOM   7131  H1  HOH  1063      16.470 -31.296  -0.086
ATOM   7132  H2  HOH  1063      16.832 -29.853  -0.366
ATOM   7133  O   HOH  1064      16.800 -27.616 -10.080
ATOM   7134  H1  HOH  1064      15.923 -27.468 -10.431
ATOM   7135  H2  HOH  1064      16.656 -27.860  -9.166
ATOM   7136  O   HOH  1065      16.800 -27.616  -6.978
ATOM   7137  H1  HOH  1065      17.317 -28.422  -6.977
ATOM   7138  H2  HOH  1065      16.846 -27.300  -6.076
ATOM   7139  O   HOH  1066      16.800 -27.616  -3.876
ATOM   7140  H1  HOH  1066      16.384 -26.920  -4.383
ATOM   7141  H2  HOH  1066      17.573 -27.856  -4.387
ATOM   7142  O   HOH  1067      16.800 -27.616  -0.774
ATOM   7143  H1  HOH  1067      17.737 -27.715  -0.603
ATOM   7144  H2  HOH  1067      16.577 -28.365  -1.326
ATOM   7145  O   HOH  1068      16.800 -24.514 -10.080
ATOM   7146  H1  HOH  1068      16.975 -23.864 -10.761
ATOM   7147  H2  HOH  1068      17.278 -25.293 -10.365
ATOM   7148  O   HOH  1069      16.800 -24.514  -6.978
ATOM   7149  H1  HOH  1069      17.392 -25.266  -6.988
ATOM   7150  H2  HOH  1069      16.609 -24.347  -7.901
ATOM   7151  O   HOH  1070      16.800 -24.514  -3.876
ATOM   7152  H1  HOH  1070      17.282 -25.195  -4.345
ATOM   7153  H2  HOH  1070      16.547 -23.889  -4.555
