# Supplementary material for: Correction to “Loop Dynamics and Enzyme Catalysis in Protein Tyrosine Phosphatases”
Source: J Am Chem Soc. 2022 May 24;144(22):10091–3. doi: 10.1021/jacs.2c04624 (PMC11027752; doi:10.1021/jacs.2c04624)
Supplement: Supplementary file 2 — ja2c04624_si_002.zip [file ja2c04624_si_002.zip › Data_Package/Starting_PDBs/YopH_st1_start.pdb]

ATOM      1  N   SER     1     -20.659  -2.786 -10.377
ATOM      2  H   SER     1     -21.358  -2.265 -10.887
ATOM      3  CA  SER     1     -19.454  -3.267 -11.114
ATOM      4  HA  SER     1     -19.313  -2.681 -12.022
ATOM      5  CB  SER     1     -18.198  -3.037 -10.270
ATOM      6  HB2 SER     1     -18.041  -1.973 -10.096
ATOM      7  HB3 SER     1     -18.314  -3.505  -9.292
ATOM      8  OG  SER     1     -17.054  -3.586 -10.905
ATOM      9  HG  SER     1     -17.135  -3.451 -11.837
ATOM     10  C   SER     1     -19.567  -4.749 -11.458
ATOM     11  O   SER     1     -19.992  -5.557 -10.632
ATOM     12  N   PRO     2     -19.188  -5.123 -12.690
ATOM     13  CD  PRO     2     -18.682  -4.257 -13.768
ATOM     14  HD2 PRO     2     -19.520  -3.774 -14.270
ATOM     15  HD3 PRO     2     -17.989  -3.507 -13.387
ATOM     16  CG  PRO     2     -18.015  -5.254 -14.687
ATOM     17  HG2 PRO     2     -17.956  -4.862 -15.703
ATOM     18  HG3 PRO     2     -17.104  -5.579 -14.185
ATOM     19  CB  PRO     2     -18.954  -6.416 -14.623
ATOM     20  HB2 PRO     2     -19.866  -6.206 -15.182
ATOM     21  HB3 PRO     2     -18.498  -7.327 -15.010
ATOM     22  CA  PRO     2     -19.249  -6.519 -13.130
ATOM     23  HA  PRO     2     -20.260  -6.903 -12.995
ATOM     24  C   PRO     2     -18.235  -7.392 -12.392
ATOM     25  O   PRO     2     -18.279  -8.617 -12.478
ATOM     26  N   TYR     3     -17.327  -6.750 -11.662
ATOM     27  H   TYR     3     -17.213  -5.754 -11.787
ATOM     28  CA  TYR     3     -16.303  -7.461 -10.905
ATOM     29  HA  TYR     3     -16.473  -8.532 -11.013
ATOM     30  CB  TYR     3     -14.918  -7.100 -11.436
ATOM     31  HB2 TYR     3     -14.143  -7.634 -10.887
ATOM     32  HB3 TYR     3     -14.735  -6.039 -11.266
ATOM     33  CG  TYR     3     -14.762  -7.366 -12.911
ATOM     34  CD1 TYR     3     -14.692  -8.670 -13.402
ATOM     35  HD1 TYR     3     -14.927  -9.491 -12.741
ATOM     36  CE1 TYR     3     -14.585  -8.914 -14.768
ATOM     37  HE1 TYR     3     -14.951  -9.861 -15.136
ATOM     38  CZ  TYR     3     -14.545  -7.844 -15.651
ATOM     39  OH  TYR     3     -14.446  -8.067 -17.003
ATOM     40  HH  TYR     3     -14.191  -7.296 -17.486
ATOM     41  CE2 TYR     3     -14.610  -6.544 -15.183
ATOM     42  HE2 TYR     3     -14.998  -5.791 -15.853
ATOM     43  CD2 TYR     3     -14.718  -6.314 -13.821
ATOM     44  HD2 TYR     3     -14.902  -5.309 -13.471
ATOM     45  C   TYR     3     -16.381  -7.105  -9.425
ATOM     46  O   TYR     3     -15.441  -7.355  -8.670
ATOM     47  N   GLY     4     -17.507  -6.525  -9.021
ATOM     48  H   GLY     4     -18.313  -6.524  -9.629
ATOM     49  CA  GLY     4     -17.692  -6.131  -7.637
ATOM     50  HA2 GLY     4     -18.445  -5.344  -7.581
ATOM     51  HA3 GLY     4     -16.759  -5.696  -7.278
ATOM     52  C   GLY     4     -18.077  -7.267  -6.707
ATOM     53  O   GLY     4     -18.157  -8.419  -7.128
ATOM     54  N   PRO     5     -18.330  -6.969  -5.423
ATOM     55  CD  PRO     5     -18.296  -5.641  -4.782
ATOM     56  HD2 PRO     5     -18.781  -4.912  -5.431
ATOM     57  HD3 PRO     5     -17.273  -5.450  -4.458
ATOM     58  CG  PRO     5     -19.117  -5.873  -3.532
ATOM     59  HG2 PRO     5     -20.183  -5.842  -3.759
ATOM     60  HG3 PRO     5     -18.739  -5.194  -2.767
ATOM     61  CB  PRO     5     -18.704  -7.244  -3.129
ATOM     62  HB2 PRO     5     -19.428  -7.676  -2.438
ATOM     63  HB3 PRO     5     -17.663  -7.147  -2.822
ATOM     64  CA  PRO     5     -18.705  -8.002  -4.457
ATOM     65  HA  PRO     5     -17.876  -8.699  -4.333
ATOM     66  C   PRO     5     -20.043  -8.675  -4.753
ATOM     67  O   PRO     5     -20.231  -9.847  -4.433
ATOM     68  N   GLH     6     -20.969  -7.944  -5.370
ATOM     69  H   GLH     6     -20.717  -7.055  -5.778
ATOM     70  CA  GLH     6     -22.274  -8.513  -5.697
ATOM     71  HA  GLH     6     -22.694  -8.954  -4.793
ATOM     72  CB  GLH     6     -23.224  -7.434  -6.234
ATOM     73  HB2 GLH     6     -24.150  -7.883  -6.594
ATOM     74  HB3 GLH     6     -22.765  -7.007  -7.126
ATOM     75  CG  GLH     6     -23.521  -6.282  -5.273
ATOM     76  HG2 GLH     6     -23.898  -6.659  -4.322
ATOM     77  HG3 GLH     6     -24.314  -5.662  -5.690
ATOM     78  CD  GLH     6     -22.316  -5.394  -5.024
ATOM     79  OE1 GLH     6     -21.641  -5.019  -6.008
ATOM     80  OE2 GLH     6     -22.053  -5.064  -3.846
ATOM     81  HE1 GLH     6     -21.494  -4.086  -6.021
ATOM     82  C   GLH     6     -22.122  -9.616  -6.746
ATOM     83  O   GLH     6     -22.642 -10.721  -6.580
ATOM     84  N   ALA     7     -21.407  -9.307  -7.824
ATOM     85  H   ALA     7     -21.268  -8.330  -8.040
ATOM     86  CA  ALA     7     -21.183 -10.264  -8.902
ATOM     87  HA  ALA     7     -22.154 -10.613  -9.252
ATOM     88  CB  ALA     7     -20.440  -9.592 -10.053
ATOM     89  HB1 ALA     7     -20.566  -8.510 -10.013
ATOM     90  HB2 ALA     7     -19.372  -9.806 -10.000
ATOM     91  HB3 ALA     7     -20.810  -9.943 -11.016
ATOM     92  C   ALA     7     -20.396 -11.471  -8.407
ATOM     93  O   ALA     7     -20.714 -12.616  -8.738
ATOM     94  N   ARG     8     -19.361 -11.211  -7.615
ATOM     95  H   ARG     8     -19.308 -10.308  -7.166
ATOM     96  CA  ARG     8     -18.535 -12.284  -7.071
ATOM     97  HA  ARG     8     -18.098 -12.845  -7.897
ATOM     98  CB  ARG     8     -17.386 -11.693  -6.252
ATOM     99  HB2 ARG     8     -16.934 -12.456  -5.618
ATOM    100  HB3 ARG     8     -17.803 -10.961  -5.561
ATOM    101  CG  ARG     8     -16.330 -11.001  -7.094
ATOM    102  HG2 ARG     8     -15.774 -11.727  -7.687
ATOM    103  HG3 ARG     8     -16.880 -10.271  -7.688
ATOM    104  CD  ARG     8     -15.387 -10.188  -6.221
ATOM    105  HD2 ARG     8     -15.927  -9.393  -5.706
ATOM    106  HD3 ARG     8     -14.968 -10.828  -5.445
ATOM    107  NE  ARG     8     -14.284  -9.614  -6.982
ATOM    108  HE  ARG     8     -14.347  -8.626  -7.180
ATOM    109  CZ  ARG     8     -13.117 -10.217  -7.190
ATOM    110  NH1 ARG     8     -12.885 -11.423  -6.690
ATOM    111 HH11 ARG     8     -13.645 -11.963  -6.300
ATOM    112 HH12 ARG     8     -12.049 -11.912  -6.978
ATOM    113  NH2 ARG     8     -12.181  -9.607  -7.904
ATOM    114 HH21 ARG     8     -11.618 -10.135  -8.556
ATOM    115 HH22 ARG     8     -11.926  -8.655  -7.682
ATOM    116  C   ARG     8     -19.368 -13.218  -6.200
ATOM    117  O   ARG     8     -19.177 -14.436  -6.213
ATOM    118  N   ALA     9     -20.295 -12.642  -5.441
ATOM    119  H   ALA     9     -20.641 -11.736  -5.722
ATOM    120  CA  ALA     9     -21.160 -13.432  -4.574
ATOM    121  HA  ALA     9     -20.549 -14.068  -3.934
ATOM    122  CB  ALA     9     -21.943 -12.509  -3.633
ATOM    123  HB1 ALA     9     -21.306 -11.706  -3.263
ATOM    124  HB2 ALA     9     -22.314 -13.064  -2.771
ATOM    125  HB3 ALA     9     -22.796 -12.061  -4.143
ATOM    126  C   ALA     9     -22.126 -14.290  -5.396
ATOM    127  O   ALA     9     -22.421 -15.427  -5.029
ATOM    128  N   GLH    10     -22.621 -13.743  -6.503
ATOM    129  H   GLH    10     -22.234 -12.875  -6.845
ATOM    130  CA  GLH    10     -23.547 -14.471  -7.368
ATOM    131  HA  GLH    10     -24.378 -14.852  -6.774
ATOM    132  CB  GLH    10     -24.147 -13.523  -8.410
ATOM    133  HB2 GLH    10     -23.359 -13.005  -8.957
ATOM    134  HB3 GLH    10     -24.659 -12.729  -7.866
ATOM    135  CG  GLH    10     -25.164 -14.140  -9.379
ATOM    136  HG2 GLH    10     -24.680 -14.865 -10.034
ATOM    137  HG3 GLH    10     -25.554 -13.358 -10.031
ATOM    138  CD  GLH    10     -26.345 -14.795  -8.684
ATOM    139  OE1 GLH    10     -26.767 -14.310  -7.610
ATOM    140  OE2 GLH    10     -26.874 -15.793  -9.220
ATOM    141  HE1 GLH    10     -26.144 -14.381  -6.903
ATOM    142  C   GLH    10     -22.819 -15.628  -8.057
ATOM    143  O   GLH    10     -23.366 -16.724  -8.186
ATOM    144  N   LEU    11     -21.589 -15.375  -8.500
ATOM    145  H   LEU    11     -21.321 -14.414  -8.656
ATOM    146  CA  LEU    11     -20.786 -16.405  -9.155
ATOM    147  HA  LEU    11     -21.320 -16.778 -10.029
ATOM    148  CB  LEU    11     -19.437 -15.827  -9.607
ATOM    149  HB2 LEU    11     -18.956 -15.289  -8.790
ATOM    150  HB3 LEU    11     -19.653 -15.050 -10.340
ATOM    151  CG  LEU    11     -18.454 -16.805 -10.265
ATOM    152  HG  LEU    11     -18.238 -17.614  -9.567
ATOM    153  CD1 LEU    11     -19.083 -17.390 -11.520
ATOM    154 HD11 LEU    11     -18.548 -17.059 -12.410
ATOM    155 HD12 LEU    11     -19.047 -18.479 -11.497
ATOM    156 HD13 LEU    11     -20.125 -17.085 -11.615
ATOM    157  CD2 LEU    11     -17.159 -16.086 -10.606
ATOM    158 HD21 LEU    11     -16.941 -15.315  -9.867
ATOM    159 HD22 LEU    11     -17.233 -15.601 -11.579
ATOM    160 HD23 LEU    11     -16.319 -16.780 -10.633
ATOM    161  C   LEU    11     -20.555 -17.555  -8.179
ATOM    162  O   LEU    11     -20.708 -18.725  -8.528
ATOM    163  N   SER    12     -20.192 -17.215  -6.947
ATOM    164  H   SER    12     -20.488 -16.310  -6.610
ATOM    165  CA  SER    12     -19.948 -18.226  -5.928
ATOM    166  HA  SER    12     -19.182 -18.908  -6.298
ATOM    167  CB  SER    12     -19.467 -17.564  -4.637
ATOM    168  HB2 SER    12     -20.188 -16.822  -4.295
ATOM    169  HB3 SER    12     -18.502 -17.121  -4.882
ATOM    170  OG  SER    12     -19.272 -18.533  -3.626
ATOM    171  HG  SER    12     -18.694 -18.170  -2.972
ATOM    172  C   SER    12     -21.217 -19.030  -5.657
ATOM    173  O   SER    12     -21.167 -20.246  -5.475
ATOM    174  N   SER    13     -22.355 -18.340  -5.639
ATOM    175  H   SER    13     -22.295 -17.354  -5.428
ATOM    176  CA  SER    13     -23.646 -18.979  -5.395
ATOM    177  HA  SER    13     -23.608 -19.462  -4.419
ATOM    178  CB  SER    13     -24.758 -17.927  -5.403
ATOM    179  HB2 SER    13     -24.664 -17.261  -4.545
ATOM    180  HB3 SER    13     -24.676 -17.308  -6.296
ATOM    181  OG  SER    13     -26.036 -18.537  -5.389
ATOM    182  HG  SER    13     -25.953 -19.400  -5.012
ATOM    183  C   SER    13     -23.953 -20.044  -6.444
ATOM    184  O   SER    13     -24.329 -21.172  -6.117
ATOM    185  N   ARN    14     -23.794 -19.679  -7.710
ATOM    186  H   ARN    14     -23.817 -18.695  -7.937
ATOM    187  CA  ARN    14     -24.061 -20.618  -8.789
ATOM    188  HA  ARN    14     -25.086 -20.982  -8.715
ATOM    189  CB  ARN    14     -23.979 -19.904 -10.147
ATOM    190  HB2 ARN    14     -22.960 -19.574 -10.350
ATOM    191  HB3 ARN    14     -24.205 -20.630 -10.928
ATOM    192  CG  ARN    14     -24.961 -18.741 -10.276
ATOM    193  HG2 ARN    14     -25.971 -19.060 -10.020
ATOM    194  HG3 ARN    14     -24.701 -17.991  -9.529
ATOM    195  CD  ARN    14     -24.937 -18.076 -11.650
ATOM    196  HD2 ARN    14     -23.918 -17.810 -11.932
ATOM    197  HD3 ARN    14     -25.310 -18.766 -12.407
ATOM    198  NE  ARN    14     -25.773 -16.877 -11.650
ATOM    199  HE  ARN    14     -25.574 -16.334 -10.822
ATOM    200  CZ  ARN    14     -26.012 -16.110 -12.708
ATOM    201  NH1 ARN    14     -25.482 -16.398 -13.894
ATOM    202 HH11 ARN    14     -25.744 -15.732 -14.606
ATOM    203  NH2 ARN    14     -26.787 -15.043 -12.572
ATOM    204 HH21 ARN    14     -26.808 -14.699 -11.623
ATOM    205 HH22 ARN    14     -27.746 -15.227 -12.831
ATOM    206  C   ARN    14     -23.089 -21.798  -8.740
ATOM    207  O   ARN    14     -23.501 -22.949  -8.860
ATOM    208  N   LEU    15     -21.802 -21.520  -8.548
ATOM    209  H   LEU    15     -21.571 -20.666  -8.061
ATOM    210  CA  LEU    15     -20.813 -22.594  -8.506
ATOM    211  HA  LEU    15     -20.895 -23.150  -9.440
ATOM    212  CB  LEU    15     -19.399 -22.003  -8.480
ATOM    213  HB2 LEU    15     -18.658 -22.787  -8.325
ATOM    214  HB3 LEU    15     -19.408 -21.289  -7.656
ATOM    215  CG  LEU    15     -19.053 -21.170  -9.722
ATOM    216  HG  LEU    15     -19.751 -20.335  -9.787
ATOM    217  CD1 LEU    15     -17.639 -20.616  -9.607
ATOM    218 HD11 LEU    15     -17.115 -20.698 -10.559
ATOM    219 HD12 LEU    15     -17.068 -21.173  -8.864
ATOM    220 HD13 LEU    15     -17.727 -19.561  -9.346
ATOM    221  CD2 LEU    15     -19.198 -22.027 -10.976
ATOM    222 HD21 LEU    15     -18.278 -22.015 -11.560
ATOM    223 HD22 LEU    15     -19.410 -23.063 -10.712
ATOM    224 HD23 LEU    15     -20.008 -21.663 -11.609
ATOM    225  C   LEU    15     -21.021 -23.553  -7.331
ATOM    226  O   LEU    15     -20.849 -24.766  -7.475
ATOM    227  N   THR    16     -21.401 -23.010  -6.179
ATOM    228  H   THR    16     -21.267 -22.018  -6.042
ATOM    229  CA  THR    16     -21.645 -23.826  -4.995
ATOM    230  HA  THR    16     -20.736 -24.382  -4.767
ATOM    231  CB  THR    16     -22.002 -22.944  -3.780
ATOM    232  HB  THR    16     -22.810 -22.263  -4.048
ATOM    233  CG2 THR    16     -22.427 -23.799  -2.594
ATOM    234 HG21 THR    16     -21.741 -23.664  -1.757
ATOM    235 HG22 THR    16     -22.421 -24.856  -2.861
ATOM    236 HG23 THR    16     -23.431 -23.537  -2.260
ATOM    237  OG1 THR    16     -20.858 -22.162  -3.412
ATOM    238  HG1 THR    16     -20.664 -21.565  -4.118
ATOM    239  C   THR    16     -22.777 -24.814  -5.257
ATOM    240  O   THR    16     -22.694 -25.985  -4.888
ATOM    241  N   THR    17     -23.838 -24.342  -5.903
ATOM    242  H   THR    17     -23.748 -23.478  -6.419
ATOM    243  CA  THR    17     -24.968 -25.201  -6.223
ATOM    244  HA  THR    17     -25.341 -25.636  -5.296
ATOM    245  CB  THR    17     -26.104 -24.400  -6.919
ATOM    246  HB  THR    17     -25.686 -23.911  -7.799
ATOM    247  CG2 THR    17     -27.229 -25.324  -7.363
ATOM    248 HG21 THR    17     -27.934 -25.492  -6.549
ATOM    249 HG22 THR    17     -26.834 -26.294  -7.666
ATOM    250 HG23 THR    17     -27.775 -24.900  -8.206
ATOM    251  OG1 THR    17     -26.632 -23.429  -6.007
ATOM    252  HG1 THR    17     -25.975 -22.765  -5.862
ATOM    253  C   THR    17     -24.532 -26.338  -7.147
ATOM    254  O   THR    17     -24.937 -27.481  -6.967
ATOM    255  N   LEU    18     -23.706 -26.021  -8.141
ATOM    256  H   LEU    18     -23.121 -25.206  -8.025
ATOM    257  CA  LEU    18     -23.244 -27.035  -9.079
ATOM    258  HA  LEU    18     -24.120 -27.511  -9.519
ATOM    259  CB  LEU    18     -22.427 -26.387 -10.197
ATOM    260  HB2 LEU    18     -21.570 -25.851  -9.789
ATOM    261  HB3 LEU    18     -23.100 -25.675 -10.675
ATOM    262  CG  LEU    18     -21.996 -27.314 -11.335
ATOM    263  HG  LEU    18     -21.337 -28.084 -10.933
ATOM    264  CD1 LEU    18     -23.213 -27.988 -11.975
ATOM    265 HD11 LEU    18     -24.109 -27.812 -11.379
ATOM    266 HD12 LEU    18     -23.393 -27.589 -12.973
ATOM    267 HD13 LEU    18     -23.067 -29.065 -12.060
ATOM    268  CD2 LEU    18     -21.234 -26.506 -12.371
ATOM    269 HD21 LEU    18     -20.160 -26.652 -12.259
ATOM    270 HD22 LEU    18     -21.438 -25.442 -12.254
ATOM    271 HD23 LEU    18     -21.515 -26.799 -13.382
ATOM    272  C   LEU    18     -22.416 -28.123  -8.399
ATOM    273  O   LEU    18     -22.602 -29.303  -8.675
ATOM    274  N   ARG    19     -21.504 -27.725  -7.516
ATOM    275  H   ARG    19     -21.655 -26.838  -7.057
ATOM    276  CA  ARG    19     -20.672 -28.695  -6.813
ATOM    277  HA  ARG    19     -20.094 -29.244  -7.556
ATOM    278  CB  ARG    19     -19.716 -27.992  -5.845
ATOM    279  HB2 ARG    19     -20.122 -27.125  -5.324
ATOM    280  HB3 ARG    19     -18.962 -27.527  -6.480
ATOM    281  CG  ARG    19     -18.944 -28.966  -4.959
ATOM    282  HG2 ARG    19     -19.629 -29.587  -4.382
ATOM    283  HG3 ARG    19     -18.394 -29.656  -5.598
ATOM    284  CD  ARG    19     -17.959 -28.265  -4.044
ATOM    285  HD2 ARG    19     -17.587 -28.948  -3.280
ATOM    286  HD3 ARG    19     -18.467 -27.459  -3.515
ATOM    287  NE  ARG    19     -16.835 -27.690  -4.773
ATOM    288  HE  ARG    19     -16.918 -27.630  -5.778
ATOM    289  CZ  ARG    19     -15.719 -27.255  -4.196
ATOM    290  NH1 ARG    19     -15.580 -27.330  -2.879
ATOM    291 HH11 ARG    19     -15.058 -28.091  -2.469
ATOM    292 HH12 ARG    19     -15.659 -26.475  -2.348
ATOM    293  NH2 ARG    19     -14.739 -26.750  -4.936
ATOM    294 HH21 ARG    19     -13.836 -26.569  -4.522
ATOM    295 HH22 ARG    19     -14.880 -26.600  -5.925
ATOM    296  C   ARG    19     -21.522 -29.697  -6.043
ATOM    297  O   ARG    19     -21.246 -30.895  -6.060
ATOM    298  N   ASN    20     -22.564 -29.215  -5.369
ATOM    299  H   ASN    20     -22.950 -28.323  -5.645
ATOM    300  CA  ASN    20     -23.424 -30.106  -4.597
ATOM    301  HA  ASN    20     -22.784 -30.687  -3.934
ATOM    302  CB  ASN    20     -24.420 -29.307  -3.751
ATOM    303  HB2 ASN    20     -24.980 -28.609  -4.373
ATOM    304  HB3 ASN    20     -25.152 -29.986  -3.314
ATOM    305  CG  ASN    20     -23.749 -28.553  -2.629
ATOM    306  OD1 ASN    20     -22.875 -29.089  -1.947
ATOM    307  ND2 ASN    20     -24.155 -27.306  -2.420
ATOM    308 HD21 ASN    20     -24.767 -26.859  -3.087
ATOM    309 HD22 ASN    20     -24.163 -26.962  -1.470
ATOM    310  C   ASN    20     -24.172 -31.084  -5.485
ATOM    311  O   ASN    20     -24.271 -32.267  -5.166
ATOM    312  N   THR    21     -24.695 -30.594  -6.604
ATOM    313  H   THR    21     -24.815 -29.595  -6.691
ATOM    314  CA  THR    21     -25.426 -31.445  -7.526
ATOM    315  HA  THR    21     -26.232 -31.932  -6.977
ATOM    316  CB  THR    21     -26.016 -30.626  -8.694
ATOM    317  HB  THR    21     -25.209 -30.131  -9.235
ATOM    318  CG2 THR    21     -26.784 -31.523  -9.639
ATOM    319 HG21 THR    21     -27.598 -30.975 -10.114
ATOM    320 HG22 THR    21     -26.133 -31.903 -10.426
ATOM    321 HG23 THR    21     -27.211 -32.375  -9.110
ATOM    322  OG1 THR    21     -26.898 -29.619  -8.182
ATOM    323  HG1 THR    21     -26.506 -29.243  -7.409
ATOM    324  C   THR    21     -24.515 -32.525  -8.103
ATOM    325  O   THR    21     -24.944 -33.656  -8.334
ATOM    326  N   LEU    22     -23.251 -32.174  -8.320
ATOM    327  H   LEU    22     -23.015 -31.192  -8.321
ATOM    328  CA  LEU    22     -22.275 -33.099  -8.890
ATOM    329  HA  LEU    22     -22.791 -33.706  -9.633
ATOM    330  CB  LEU    22     -21.189 -32.313  -9.627
ATOM    331  HB2 LEU    22     -20.380 -32.973  -9.939
ATOM    332  HB3 LEU    22     -20.774 -31.590  -8.925
ATOM    333  CG  LEU    22     -21.680 -31.466 -10.804
ATOM    334  HG  LEU    22     -22.452 -30.782 -10.450
ATOM    335  CD1 LEU    22     -20.521 -30.654 -11.369
ATOM    336 HD11 LEU    22     -20.192 -31.066 -12.323
ATOM    337 HD12 LEU    22     -20.821 -29.620 -11.538
ATOM    338 HD13 LEU    22     -19.671 -30.655 -10.686
ATOM    339  CD2 LEU    22     -22.274 -32.372 -11.866
ATOM    340 HD21 LEU    22     -22.473 -33.364 -11.460
ATOM    341 HD22 LEU    22     -21.584 -32.487 -12.702
ATOM    342 HD23 LEU    22     -23.185 -31.912 -12.249
ATOM    343  C   LEU    22     -21.628 -34.035  -7.877
ATOM    344  O   LEU    22     -20.790 -34.863  -8.243
ATOM    345  N   ALA    23     -22.008 -33.903  -6.610
ATOM    346  H   ALA    23     -22.331 -32.992  -6.316
ATOM    347  CA  ALA    23     -21.461 -34.760  -5.557
ATOM    348  HA  ALA    23     -20.390 -34.575  -5.481
ATOM    349  CB  ALA    23     -22.134 -34.446  -4.229
ATOM    350  HB1 ALA    23     -21.440 -33.945  -3.555
ATOM    351  HB2 ALA    23     -22.990 -33.788  -4.377
ATOM    352  HB3 ALA    23     -22.484 -35.356  -3.742
ATOM    353  C   ALA    23     -21.675 -36.225  -5.933
ATOM    354  O   ALA    23     -22.771 -36.624  -6.331
ATOM    355  N   PRO    24     -20.619 -37.046  -5.820
ATOM    356  CD  PRO    24     -19.254 -36.680  -5.397
ATOM    357  HD2 PRO    24     -19.302 -36.105  -4.472
ATOM    358  HD3 PRO    24     -18.739 -36.106  -6.167
ATOM    359  CG  PRO    24     -18.614 -38.036  -5.153
ATOM    360  HG2 PRO    24     -18.880 -38.414  -4.166
ATOM    361  HG3 PRO    24     -17.562 -37.922  -5.413
ATOM    362  CB  PRO    24     -19.229 -38.881  -6.224
ATOM    363  HB2 PRO    24     -18.805 -38.638  -7.198
ATOM    364  HB3 PRO    24     -19.095 -39.945  -6.030
ATOM    365  CA  PRO    24     -20.697 -38.472  -6.157
ATOM    366  HA  PRO    24     -21.151 -38.569  -7.143
ATOM    367  C   PRO    24     -21.489 -39.336  -5.176
ATOM    368  O   PRO    24     -21.321 -39.234  -3.960
ATOM    369  N   ALA    25     -22.348 -40.191  -5.719
ATOM    370  H   ALA    25     -22.274 -40.396  -6.705
ATOM    371  CA  ALA    25     -23.153 -41.089  -4.903
ATOM    372  HA  ALA    25     -23.107 -40.792  -3.855
ATOM    373  CB  ALA    25     -24.612 -41.034  -5.340
ATOM    374  HB1 ALA    25     -24.780 -40.197  -6.017
ATOM    375  HB2 ALA    25     -25.268 -40.904  -4.479
ATOM    376  HB3 ALA    25     -24.903 -41.951  -5.853
ATOM    377  C   ALA    25     -22.612 -42.505  -5.060
ATOM    378  O   ALA    25     -21.677 -42.741  -5.829
ATOM    379  N   THR    26     -23.208 -43.447  -4.336
ATOM    380  H   THR    26     -24.117 -43.252  -3.940
ATOM    381  CA  THR    26     -22.779 -44.836  -4.398
ATOM    382  HA  THR    26     -21.704 -44.868  -4.218
ATOM    383  CB  THR    26     -23.503 -45.684  -3.337
ATOM    384  HB  THR    26     -24.576 -45.671  -3.527
ATOM    385  CG2 THR    26     -22.993 -47.120  -3.363
ATOM    386 HG21 THR    26     -22.601 -47.407  -2.387
ATOM    387 HG22 THR    26     -22.188 -47.230  -4.089
ATOM    388 HG23 THR    26     -23.790 -47.815  -3.629
ATOM    389  OG1 THR    26     -23.264 -45.127  -2.039
ATOM    390  HG1 THR    26     -22.784 -44.320  -2.143
ATOM    391  C   THR    26     -23.050 -45.425  -5.777
ATOM    392  O   THR    26     -24.183 -45.409  -6.263
ATOM    393  N   ASN    27     -21.998 -45.941  -6.404
ATOM    394  H   ASN    27     -21.084 -45.880  -5.979
ATOM    395  CA  ASN    27     -22.104 -46.535  -7.730
ATOM    396  HA  ASN    27     -21.101 -46.764  -8.091
ATOM    397  CB  ASN    27     -22.888 -47.848  -7.661
ATOM    398  HB2 ASN    27     -22.573 -48.441  -6.802
ATOM    399  HB3 ASN    27     -23.930 -47.541  -7.572
ATOM    400  CG  ASN    27     -22.752 -48.673  -8.926
ATOM    401  OD1 ASN    27     -23.425 -49.693  -9.095
ATOM    402  ND2 ASN    27     -21.875 -48.237  -9.825
ATOM    403 HD21 ASN    27     -22.076 -47.404 -10.360
ATOM    404 HD22 ASN    27     -21.236 -48.913 -10.219
ATOM    405  C   ASN    27     -22.794 -45.569  -8.692
ATOM    406  O   ASN    27     -23.626 -45.970  -9.509
ATOM    407  N   ASH    28     -22.440 -44.291  -8.581
ATOM    408  H   ASH    28     -21.555 -44.085  -8.140
ATOM    409  CA  ASH    28     -23.012 -43.248  -9.423
ATOM    410  HA  ASH    28     -24.087 -43.166  -9.265
ATOM    411  CB  ASH    28     -22.411 -41.892  -9.051
ATOM    412  HB2 ASH    28     -21.388 -41.809  -9.419
ATOM    413  HB3 ASH    28     -22.351 -41.812  -7.966
ATOM    414  CG  ASH    28     -23.231 -40.723  -9.562
ATOM    415  OD1 ASH    28     -23.608 -40.714 -10.754
ATOM    416  OD2 ASH    28     -23.489 -39.804  -8.759
ATOM    417  HD1 ASH    28     -24.535 -40.872 -10.849
ATOM    418  C   ASH    28     -22.725 -43.537 -10.892
ATOM    419  O   ASH    28     -21.570 -43.707 -11.286
ATOM    420  N   PRO    29     -23.775 -43.601 -11.723
ATOM    421  CD  PRO    29     -25.203 -43.569 -11.357
ATOM    422  HD2 PRO    29     -25.393 -42.713 -10.709
ATOM    423  HD3 PRO    29     -25.506 -44.489 -10.857
ATOM    424  CG  PRO    29     -25.876 -43.388 -12.686
ATOM    425  HG2 PRO    29     -25.917 -42.333 -12.956
ATOM    426  HG3 PRO    29     -26.893 -43.781 -12.671
ATOM    427  CB  PRO    29     -25.019 -44.141 -13.642
ATOM    428  HB2 PRO    29     -25.244 -45.207 -13.602
ATOM    429  HB3 PRO    29     -25.161 -43.792 -14.665
ATOM    430  CA  PRO    29     -23.594 -43.871 -13.151
ATOM    431  HA  PRO    29     -22.988 -44.770 -13.262
ATOM    432  C   PRO    29     -22.908 -42.726 -13.897
ATOM    433  O   PRO    29     -22.515 -42.873 -15.055
ATOM    434  N   ARN    30     -22.756 -41.588 -13.227
ATOM    435  H   ARN    30     -23.397 -41.395 -12.471
ATOM    436  CA  ARN    30     -22.104 -40.431 -13.836
ATOM    437  HA  ARN    30     -22.332 -40.431 -14.902
ATOM    438  CB  ARN    30     -22.612 -39.133 -13.202
ATOM    439  HB2 ARN    30     -22.018 -38.283 -13.538
ATOM    440  HB3 ARN    30     -22.428 -39.192 -12.129
ATOM    441  CG  ARN    30     -24.094 -38.866 -13.404
ATOM    442  HG2 ARN    30     -24.327 -38.770 -14.464
ATOM    443  HG3 ARN    30     -24.666 -39.721 -13.043
ATOM    444  CD  ARN    30     -24.521 -37.622 -12.646
ATOM    445  HD2 ARN    30     -24.023 -36.738 -13.045
ATOM    446  HD3 ARN    30     -25.591 -37.462 -12.780
ATOM    447  NE  ARN    30     -24.249 -37.730 -11.215
ATOM    448  HE  ARN    30     -24.627 -38.598 -10.864
ATOM    449  CZ  ARN    30     -24.386 -36.729 -10.352
ATOM    450  NH1 ARN    30     -24.793 -35.539 -10.773
ATOM    451 HH11 ARN    30     -25.055 -35.543 -11.748
ATOM    452  NH2 ARN    30     -24.111 -36.914  -9.068
ATOM    453 HH21 ARN    30     -24.154 -37.887  -8.800
ATOM    454 HH22 ARN    30     -23.186 -36.591  -8.820
ATOM    455  C   ARN    30     -20.589 -40.505 -13.668
ATOM    456  O   ARN    30     -19.849 -39.809 -14.361
ATOM    457  N   TYR    31     -20.131 -41.352 -12.751
ATOM    458  H   TYR    31     -20.763 -41.687 -12.038
ATOM    459  CA  TYR    31     -18.701 -41.483 -12.497
ATOM    460  HA  TYR    31     -18.167 -40.770 -13.126
ATOM    461  CB  TYR    31     -18.390 -41.042 -11.062
ATOM    462  HB2 TYR    31     -17.364 -41.296 -10.796
ATOM    463  HB3 TYR    31     -19.030 -41.591 -10.371
ATOM    464  CG  TYR    31     -18.619 -39.563 -10.835
ATOM    465  CD1 TYR    31     -17.770 -38.614 -11.406
ATOM    466  HD1 TYR    31     -16.958 -38.943 -12.038
ATOM    467  CE1 TYR    31     -18.014 -37.249 -11.264
ATOM    468  HE1 TYR    31     -17.459 -36.541 -11.862
ATOM    469  CZ  TYR    31     -19.119 -36.821 -10.542
ATOM    470  OH  TYR    31     -19.379 -35.474 -10.421
ATOM    471  HH  TYR    31     -18.725 -35.019  -9.913
ATOM    472  CE2 TYR    31     -19.971 -37.745  -9.958
ATOM    473  HE2 TYR    31     -20.964 -37.431  -9.674
ATOM    474  CD2 TYR    31     -19.716 -39.108 -10.106
ATOM    475  HD2 TYR    31     -20.507 -39.806  -9.875
ATOM    476  C   TYR    31     -18.130 -42.874 -12.757
ATOM    477  O   TYR    31     -18.794 -43.889 -12.545
ATOM    478  N   LEU    32     -16.883 -42.900 -13.218
ATOM    479  H   LEU    32     -16.510 -42.055 -13.627
ATOM    480  CA  LEU    32     -16.186 -44.144 -13.523
ATOM    481  HA  LEU    32     -16.786 -44.719 -14.229
ATOM    482  CB  LEU    32     -14.823 -43.821 -14.135
ATOM    483  HB2 LEU    32     -14.889 -42.944 -14.779
ATOM    484  HB3 LEU    32     -14.178 -43.561 -13.296
ATOM    485  CG  LEU    32     -14.064 -44.947 -14.833
ATOM    486  HG  LEU    32     -13.926 -45.773 -14.136
ATOM    487  CD1 LEU    32     -14.856 -45.437 -16.044
ATOM    488 HD11 LEU    32     -15.446 -44.627 -16.472
ATOM    489 HD12 LEU    32     -14.184 -45.804 -16.819
ATOM    490 HD13 LEU    32     -15.534 -46.245 -15.769
ATOM    491  CD2 LEU    32     -12.704 -44.422 -15.268
ATOM    492 HD21 LEU    32     -12.277 -45.057 -16.044
ATOM    493 HD22 LEU    32     -12.009 -44.407 -14.429
ATOM    494 HD23 LEU    32     -12.871 -43.409 -15.634
ATOM    495  C   LEU    32     -16.011 -44.961 -12.250
ATOM    496  O   LEU    32     -15.587 -44.436 -11.221
ATOM    497  N   GLN    33     -16.346 -46.247 -12.318
ATOM    498  H   GLN    33     -16.334 -46.687 -13.227
ATOM    499  CA  GLN    33     -16.223 -47.129 -11.159
ATOM    500  HA  GLN    33     -16.053 -46.513 -10.276
ATOM    501  CB  GLN    33     -17.507 -47.945 -10.979
ATOM    502  HB2 GLN    33     -17.390 -48.675 -10.178
ATOM    503  HB3 GLN    33     -17.647 -48.545 -11.879
ATOM    504  CG  GLN    33     -18.771 -47.120 -10.773
ATOM    505  HG2 GLN    33     -18.973 -46.502 -11.648
ATOM    506  HG3 GLN    33     -19.571 -47.853 -10.664
ATOM    507  CD  GLN    33     -18.709 -46.241  -9.539
ATOM    508  OE1 GLN    33     -18.373 -46.701  -8.448
ATOM    509  NE2 GLN    33     -19.044 -44.966  -9.706
ATOM    510 HE21 GLN    33     -19.810 -44.575  -9.176
ATOM    511 HE22 GLN    33     -18.409 -44.349 -10.191
ATOM    512  C   GLN    33     -15.042 -48.084 -11.315
ATOM    513  O   GLN    33     -14.748 -48.539 -12.420
ATOM    514  N   ALA    34     -14.373 -48.390 -10.207
ATOM    515  H   ALA    34     -14.361 -47.698  -9.471
ATOM    516  CA  ALA    34     -13.233 -49.301 -10.236
ATOM    517  HA  ALA    34     -12.402 -48.850 -10.778
ATOM    518  CB  ALA    34     -12.742 -49.571  -8.822
ATOM    519  HB1 ALA    34     -12.328 -50.576  -8.743
ATOM    520  HB2 ALA    34     -11.958 -48.865  -8.546
ATOM    521  HB3 ALA    34     -13.585 -49.476  -8.137
ATOM    522  C   ALA    34     -13.653 -50.606 -10.906
ATOM    523  O   ALA    34     -14.674 -51.196 -10.549
ATOM    524  N   CYS    35     -12.865 -51.051 -11.880
ATOM    525  H   CYS    35     -12.261 -50.381 -12.334
ATOM    526  CA  CYS    35     -13.165 -52.276 -12.612
ATOM    527  HA  CYS    35     -14.235 -52.290 -12.822
ATOM    528  CB  CYS    35     -12.388 -52.296 -13.932
ATOM    529  HB2 CYS    35     -11.329 -52.479 -13.751
ATOM    530  HB3 CYS    35     -12.442 -51.305 -14.383
ATOM    531  SG  CYS    35     -13.003 -53.480 -15.153
ATOM    532  HG  CYS    35     -11.839 -54.109 -15.336
ATOM    533  C   CYS    35     -12.829 -53.516 -11.787
ATOM    534  O   CYS    35     -12.390 -54.532 -12.325
ATOM    535  N   GLY    36     -13.043 -53.421 -10.477
ATOM    536  H   GLY    36     -13.127 -52.504 -10.062
ATOM    537  CA  GLY    36     -12.764 -54.535  -9.589
ATOM    538  HA2 GLY    36     -13.271 -55.427  -9.956
ATOM    539  HA3 GLY    36     -13.179 -54.312  -8.606
ATOM    540  C   GLY    36     -11.282 -54.823  -9.440
ATOM    541  O   GLY    36     -10.559 -54.928 -10.433
ATOM    542  N   GLY    37     -10.830 -54.948  -8.195
ATOM    543  H   GLY    37     -11.337 -54.482  -7.457
ATOM    544  CA  GLY    37      -9.430 -55.234  -7.936
ATOM    545  HA2 GLY    37      -8.961 -55.603  -8.848
ATOM    546  HA3 GLY    37      -9.372 -56.041  -7.205
ATOM    547  C   GLY    37      -8.642 -54.052  -7.407
ATOM    548  O   GLY    37      -8.856 -53.598  -6.281
ATOM    549  N   GLH    38      -7.720 -53.558  -8.228
ATOM    550  H   GLH    38      -7.758 -53.810  -9.205
ATOM    551  CA  GLH    38      -6.878 -52.426  -7.860
ATOM    552  HA  GLH    38      -6.378 -52.680  -6.926
ATOM    553  CB  GLH    38      -5.804 -52.194  -8.928
ATOM    554  HB2 GLH    38      -5.253 -51.276  -8.726
ATOM    555  HB3 GLH    38      -5.065 -52.990  -8.840
ATOM    556  CG  GLH    38      -6.335 -52.201 -10.355
ATOM    557  HG2 GLH    38      -7.261 -51.631 -10.424
ATOM    558  HG3 GLH    38      -5.619 -51.703 -11.009
ATOM    559  CD  GLH    38      -6.565 -53.605 -10.888
ATOM    560  OE1 GLH    38      -7.196 -53.743 -11.958
ATOM    561  OE2 GLH    38      -6.106 -54.573 -10.243
ATOM    562  HE1 GLH    38      -6.819 -53.256 -12.674
ATOM    563  C   GLH    38      -7.680 -51.145  -7.664
ATOM    564  O   GLH    38      -8.813 -51.021  -8.133
ATOM    565  N   LYS    39      -7.075 -50.195  -6.963
ATOM    566  H   LYS    39      -6.065 -50.192  -6.975
ATOM    567  CA  LYS    39      -7.710 -48.914  -6.696
ATOM    568  HA  LYS    39      -8.737 -49.054  -6.358
ATOM    569  CB  LYS    39      -6.984 -48.206  -5.547
ATOM    570  HB2 LYS    39      -6.936 -48.846  -4.666
ATOM    571  HB3 LYS    39      -5.944 -48.069  -5.845
ATOM    572  CG  LYS    39      -7.548 -46.839  -5.190
ATOM    573  HG2 LYS    39      -7.800 -46.280  -6.092
ATOM    574  HG3 LYS    39      -8.486 -46.973  -4.651
ATOM    575  CD  LYS    39      -6.584 -46.045  -4.317
ATOM    576  HD2 LYS    39      -5.629 -45.908  -4.825
ATOM    577  HD3 LYS    39      -7.080 -45.095  -4.116
ATOM    578  CE  LYS    39      -6.379 -46.676  -2.954
ATOM    579  HE2 LYS    39      -6.018 -47.700  -3.054
ATOM    580  HE3 LYS    39      -7.348 -46.620  -2.458
ATOM    581  NZ  LYS    39      -5.409 -45.885  -2.136
ATOM    582  HZ1 LYS    39      -5.423 -46.216  -1.182
ATOM    583  HZ2 LYS    39      -5.669 -44.909  -2.157
ATOM    584  HZ3 LYS    39      -4.480 -45.994  -2.517
ATOM    585  C   LYS    39      -7.670 -48.040  -7.949
ATOM    586  O   LYS    39      -6.698 -48.067  -8.705
ATOM    587  N   LEU    40      -8.736 -47.276  -8.167
ATOM    588  H   LEU    40      -9.617 -47.596  -7.790
ATOM    589  CA  LEU    40      -8.825 -46.382  -9.319
ATOM    590  HA  LEU    40      -8.038 -46.647 -10.025
ATOM    591  CB  LEU    40     -10.194 -46.518  -9.992
ATOM    592  HB2 LEU    40     -10.987 -46.562  -9.246
ATOM    593  HB3 LEU    40     -10.224 -47.495 -10.474
ATOM    594  CG  LEU    40     -10.518 -45.468 -11.065
ATOM    595  HG  LEU    40     -10.391 -44.475 -10.634
ATOM    596  CD1 LEU    40      -9.572 -45.615 -12.243
ATOM    597 HD11 LEU    40      -9.781 -44.860 -13.001
ATOM    598 HD12 LEU    40      -9.686 -46.594 -12.708
ATOM    599 HD13 LEU    40      -8.546 -45.515 -11.889
ATOM    600  CD2 LEU    40     -11.964 -45.627 -11.521
ATOM    601 HD21 LEU    40     -12.012 -45.791 -12.597
ATOM    602 HD22 LEU    40     -12.430 -46.483 -11.033
ATOM    603 HD23 LEU    40     -12.550 -44.739 -11.285
ATOM    604  C   LEU    40      -8.621 -44.935  -8.887
ATOM    605  O   LEU    40      -7.799 -44.219  -9.455
ATOM    606  N   ASN    41      -9.377 -44.508  -7.879
ATOM    607  H   ASN    41      -9.967 -45.160  -7.383
ATOM    608  CA  ASN    41      -9.286 -43.136  -7.385
ATOM    609  HA  ASN    41      -8.991 -42.499  -8.219
ATOM    610  CB  ASN    41     -10.646 -42.670  -6.849
ATOM    611  HB2 ASN    41     -10.610 -41.617  -6.569
ATOM    612  HB3 ASN    41     -10.892 -43.257  -5.964
ATOM    613  CG  ASN    41     -11.778 -42.896  -7.837
ATOM    614  OD1 ASN    41     -11.658 -42.581  -9.019
ATOM    615  ND2 ASN    41     -12.892 -43.432  -7.347
ATOM    616 HD21 ASN    41     -13.247 -44.294  -7.735
ATOM    617 HD22 ASN    41     -13.285 -43.068  -6.491
ATOM    618  C   ASN    41      -8.249 -42.968  -6.281
ATOM    619  O   ASN    41      -8.223 -43.736  -5.319
ATOM    620  N   ARG    42      -7.400 -41.956  -6.420
ATOM    621  H   ARG    42      -7.621 -41.225  -7.081
ATOM    622  CA  ARG    42      -6.383 -41.668  -5.411
ATOM    623  HA  ARG    42      -5.824 -42.580  -5.201
ATOM    624  CB  ARG    42      -5.428 -40.586  -5.932
ATOM    625  HB2 ARG    42      -4.952 -40.906  -6.859
ATOM    626  HB3 ARG    42      -6.033 -39.726  -6.220
ATOM    627  CG  ARG    42      -4.384 -40.097  -4.932
ATOM    628  HG2 ARG    42      -4.864 -39.638  -4.067
ATOM    629  HG3 ARG    42      -3.778 -40.942  -4.606
ATOM    630  CD  ARG    42      -3.412 -39.119  -5.593
ATOM    631  HD2 ARG    42      -2.871 -38.545  -4.840
ATOM    632  HD3 ARG    42      -3.980 -38.394  -6.176
ATOM    633  NE  ARG    42      -2.457 -39.768  -6.496
ATOM    634  HE  ARG    42      -2.784 -39.925  -7.439
ATOM    635  CZ  ARG    42      -1.411 -40.487  -6.097
ATOM    636  NH1 ARG    42      -0.597 -41.036  -6.988
ATOM    637 HH11 ARG    42       0.401 -41.023  -6.836
ATOM    638 HH12 ARG    42      -0.918 -41.081  -7.945
ATOM    639  NH2 ARG    42      -1.172 -40.660  -4.803
ATOM    640 HH21 ARG    42      -0.619 -39.983  -4.297
ATOM    641 HH22 ARG    42      -1.780 -41.271  -4.277
ATOM    642  C   ARG    42      -7.098 -41.200  -4.138
ATOM    643  O   ARG    42      -6.624 -41.436  -3.026
ATOM    644  N   PHE    43      -8.249 -40.553  -4.325
ATOM    645  H   PHE    43      -8.484 -40.252  -5.260
ATOM    646  CA  PHE    43      -9.080 -40.046  -3.231
ATOM    647  HA  PHE    43      -8.756 -40.487  -2.288
ATOM    648  CB  PHE    43      -8.980 -38.520  -3.162
ATOM    649  HB2 PHE    43      -9.590 -38.132  -2.347
ATOM    650  HB3 PHE    43      -9.395 -38.096  -4.076
ATOM    651  CG  PHE    43      -7.572 -38.012  -3.021
ATOM    652  CD1 PHE    43      -6.872 -38.179  -1.828
ATOM    653  HD1 PHE    43      -7.441 -38.328  -0.922
ATOM    654  CE1 PHE    43      -5.563 -37.723  -1.701
ATOM    655  HE1 PHE    43      -5.403 -37.125  -0.816
ATOM    656  CZ  PHE    43      -4.939 -37.094  -2.776
ATOM    657  HZ  PHE    43      -4.009 -36.569  -2.618
ATOM    658  CE2 PHE    43      -5.627 -36.921  -3.972
ATOM    659  HE2 PHE    43      -5.096 -36.591  -4.853
ATOM    660  CD2 PHE    43      -6.939 -37.380  -4.087
ATOM    661  HD2 PHE    43      -7.454 -37.287  -5.032
ATOM    662  C   PHE    43     -10.532 -40.456  -3.510
ATOM    663  O   PHE    43     -11.025 -40.262  -4.616
ATOM    664  N   ARG    44     -11.217 -41.012  -2.513
ATOM    665  H   ARG    44     -10.764 -41.218  -1.634
ATOM    666  CA  ARG    44     -12.593 -41.454  -2.718
ATOM    667  HA  ARG    44     -12.630 -42.125  -3.576
ATOM    668  CB  ARG    44     -13.071 -42.290  -1.526
ATOM    669  HB2 ARG    44     -14.057 -42.711  -1.722
ATOM    670  HB3 ARG    44     -12.319 -43.072  -1.420
ATOM    671  CG  ARG    44     -13.056 -41.559  -0.199
ATOM    672  HG2 ARG    44     -13.579 -40.606  -0.279
ATOM    673  HG3 ARG    44     -12.011 -41.437   0.088
ATOM    674  CD  ARG    44     -13.677 -42.422   0.888
ATOM    675  HD2 ARG    44     -13.200 -43.401   0.920
ATOM    676  HD3 ARG    44     -14.728 -42.597   0.658
ATOM    677  NE  ARG    44     -13.596 -41.799   2.205
ATOM    678  HE  ARG    44     -13.552 -40.790   2.205
ATOM    679  CZ  ARG    44     -14.073 -42.347   3.318
ATOM    680  NH1 ARG    44     -14.671 -43.530   3.272
ATOM    681 HH11 ARG    44     -15.529 -43.642   2.752
ATOM    682 HH12 ARG    44     -14.089 -44.348   3.387
ATOM    683  NH2 ARG    44     -13.950 -41.715   4.478
ATOM    684 HH21 ARG    44     -14.690 -41.770   5.164
ATOM    685 HH22 ARG    44     -13.022 -41.475   4.798
ATOM    686  C   ARG    44     -13.573 -40.315  -2.966
ATOM    687  O   ARG    44     -14.689 -40.539  -3.445
ATOM    688  N   ASP    45     -13.158 -39.093  -2.647
ATOM    689  H   ASP    45     -12.162 -38.926  -2.664
ATOM    690  CA  ASP    45     -14.016 -37.927  -2.840
ATOM    691  HA  ASP    45     -15.055 -38.255  -2.872
ATOM    692  CB  ASP    45     -13.916 -36.994  -1.618
ATOM    693  HB2 ASP    45     -14.583 -36.139  -1.729
ATOM    694  HB3 ASP    45     -14.259 -37.530  -0.733
ATOM    695  CG  ASP    45     -12.495 -36.502  -1.343
ATOM    696  OD1 ASP    45     -11.526 -37.238  -1.617
ATOM    697  OD2 ASP    45     -12.352 -35.372  -0.827
ATOM    698  C   ASP    45     -13.725 -37.161  -4.135
ATOM    699  O   ASP    45     -14.369 -36.152  -4.424
ATOM    700  N   ILE    46     -12.772 -37.659  -4.920
ATOM    701  H   ILE    46     -12.521 -38.630  -4.799
ATOM    702  CA  ILE    46     -12.382 -37.039  -6.190
ATOM    703  HA  ILE    46     -12.976 -36.145  -6.380
ATOM    704  CB  ILE    46     -10.886 -36.622  -6.152
ATOM    705  HB  ILE    46     -10.276 -37.519  -6.050
ATOM    706  CG2 ILE    46     -10.493 -35.908  -7.440
ATOM    707 HG21 ILE    46     -10.464 -34.829  -7.288
ATOM    708 HG22 ILE    46      -9.503 -36.224  -7.768
ATOM    709 HG23 ILE    46     -11.203 -36.121  -8.239
ATOM    710  CG1 ILE    46     -10.633 -35.717  -4.938
ATOM    711 HG12 ILE    46      -9.569 -35.502  -4.835
ATOM    712 HG13 ILE    46     -10.924 -36.272  -4.046
ATOM    713  CD1 ILE    46     -11.442 -34.429  -4.936
ATOM    714 HD11 ILE    46     -11.934 -34.284  -3.974
ATOM    715 HD12 ILE    46     -10.797 -33.569  -5.113
ATOM    716 HD13 ILE    46     -12.208 -34.446  -5.711
ATOM    717  C   ILE    46     -12.604 -38.054  -7.314
ATOM    718  O   ILE    46     -11.695 -38.810  -7.672
ATOM    719  N   GLN    47     -13.813 -38.063  -7.876
ATOM    720  H   GLN    47     -14.584 -37.717  -7.323
ATOM    721  CA  GLN    47     -14.171 -39.021  -8.922
ATOM    722  HA  GLN    47     -13.604 -39.937  -8.756
ATOM    723  CB  GLN    47     -15.643 -39.449  -8.762
ATOM    724  HB2 GLN    47     -15.854 -40.336  -9.359
ATOM    725  HB3 GLN    47     -16.264 -38.669  -9.202
ATOM    726  CG  GLN    47     -16.102 -39.647  -7.316
ATOM    727  HG2 GLN    47     -15.312 -39.363  -6.620
ATOM    728  HG3 GLN    47     -16.960 -38.986  -7.196
ATOM    729  CD  GLN    47     -16.565 -41.064  -7.006
ATOM    730  OE1 GLN    47     -17.228 -41.709  -7.822
ATOM    731  NE2 GLN    47     -16.237 -41.545  -5.811
ATOM    732 HE21 GLN    47     -16.442 -42.508  -5.584
ATOM    733 HE22 GLN    47     -15.642 -41.002  -5.202
ATOM    734  C   GLN    47     -13.935 -38.538 -10.356
ATOM    735  O   GLN    47     -13.705 -37.353 -10.603
ATOM    736  N   CYS    48     -14.008 -39.483 -11.290
ATOM    737  H   CYS    48     -14.040 -40.447 -10.992
ATOM    738  CA  CYS    48     -13.788 -39.236 -12.714
ATOM    739  HA  CYS    48     -13.400 -38.223 -12.826
ATOM    740  CB  CYS    48     -12.744 -40.243 -13.220
ATOM    741  HB2 CYS    48     -11.813 -40.144 -12.662
ATOM    742  HB3 CYS    48     -13.105 -41.245 -12.987
ATOM    743  SG  CYS    48     -12.391 -40.223 -14.986
ATOM    744  HG  CYS    48     -13.129 -39.145 -15.264
ATOM    745  C   CYS    48     -15.073 -39.349 -13.546
ATOM    746  O   CYS    48     -15.693 -40.412 -13.594
ATOM    747  N   ARN    49     -15.470 -38.259 -14.199
ATOM    748  H   ARN    49     -15.083 -37.363 -13.941
ATOM    749  CA  ARN    49     -16.679 -38.268 -15.025
ATOM    750  HA  ARN    49     -17.543 -38.437 -14.382
ATOM    751  CB  ARN    49     -16.829 -36.935 -15.768
ATOM    752  HB2 ARN    49     -16.634 -36.096 -15.100
ATOM    753  HB3 ARN    49     -16.044 -36.880 -16.522
ATOM    754  CG  ARN    49     -18.171 -36.766 -16.473
ATOM    755  HG2 ARN    49     -18.429 -37.667 -17.029
ATOM    756  HG3 ARN    49     -18.087 -35.970 -17.213
ATOM    757  CD  ARN    49     -19.272 -36.412 -15.484
ATOM    758  HD2 ARN    49     -19.126 -35.407 -15.088
ATOM    759  HD3 ARN    49     -19.230 -37.091 -14.633
ATOM    760  NE  ARN    49     -20.600 -36.511 -16.086
ATOM    761  HE  ARN    49     -20.510 -36.591 -17.089
ATOM    762  CZ  ARN    49     -21.645 -35.774 -15.728
ATOM    763  NH1 ARN    49     -21.531 -34.865 -14.768
ATOM    764 HH11 ARN    49     -21.464 -35.279 -13.849
ATOM    765  NH2 ARN    49     -22.814 -35.949 -16.329
ATOM    766 HH21 ARN    49     -22.866 -35.473 -17.218
ATOM    767 HH22 ARN    49     -23.012 -36.922 -16.514
ATOM    768  C   ARN    49     -16.584 -39.415 -16.035
ATOM    769  O   ARN    49     -15.660 -39.460 -16.847
ATOM    770  N   ARN    50     -17.545 -40.335 -15.997
ATOM    771  H   ARN    50     -18.105 -40.410 -15.160
ATOM    772  CA  ARN    50     -17.525 -41.491 -16.896
ATOM    773  HA  ARN    50     -16.564 -41.984 -16.747
ATOM    774  CB  ARN    50     -18.636 -42.478 -16.510
ATOM    775  HB2 ARN    50     -19.608 -41.984 -16.516
ATOM    776  HB3 ARN    50     -18.478 -42.775 -15.473
ATOM    777  CG  ARN    50     -18.670 -43.747 -17.366
ATOM    778  HG2 ARN    50     -17.663 -44.132 -17.523
ATOM    779  HG3 ARN    50     -19.053 -43.499 -18.356
ATOM    780  CD  ARN    50     -19.564 -44.815 -16.739
ATOM    781  HD2 ARN    50     -19.445 -45.767 -17.256
ATOM    782  HD3 ARN    50     -19.244 -44.971 -15.709
ATOM    783  NE  ARN    50     -20.975 -44.436 -16.734
ATOM    784  HE  ARN    50     -21.103 -43.615 -16.160
ATOM    785  CZ  ARN    50     -21.757 -44.433 -17.811
ATOM    786  NH1 ARN    50     -21.269 -44.792 -18.990
ATOM    787 HH11 ARN    50     -20.283 -44.592 -19.077
ATOM    788  NH2 ARN    50     -23.029 -44.070 -17.708
ATOM    789 HH21 ARN    50     -23.531 -44.611 -17.019
ATOM    790 HH22 ARN    50     -23.135 -43.101 -17.443
ATOM    791  C   ARN    50     -17.625 -41.174 -18.387
ATOM    792  O   ARN    50     -16.850 -41.695 -19.185
ATOM    793  N   GLN    51     -18.571 -40.321 -18.763
ATOM    794  H   GLN    51     -18.903 -39.648 -18.087
ATOM    795  CA  GLN    51     -18.761 -39.986 -20.170
ATOM    796  HA  GLN    51     -18.918 -40.926 -20.700
ATOM    797  CB  GLN    51     -20.012 -39.122 -20.339
ATOM    798  HB2 GLN    51     -20.894 -39.646 -19.971
ATOM    799  HB3 GLN    51     -20.190 -38.995 -21.407
ATOM    800  CG  GLN    51     -19.910 -37.744 -19.717
ATOM    801  HG2 GLN    51     -19.121 -37.164 -20.195
ATOM    802  HG3 GLN    51     -19.633 -37.838 -18.667
ATOM    803  CD  GLN    51     -21.216 -36.978 -19.796
ATOM    804  OE1 GLN    51     -21.751 -36.748 -20.881
ATOM    805  NE2 GLN    51     -21.736 -36.582 -18.645
ATOM    806 HE21 GLN    51     -21.142 -36.166 -17.942
ATOM    807 HE22 GLN    51     -22.713 -36.327 -18.649
ATOM    808  C   GLN    51     -17.569 -39.296 -20.834
ATOM    809  O   GLN    51     -17.457 -39.302 -22.059
ATOM    810  N   THR    52     -16.682 -38.700 -20.043
ATOM    811  H   THR    52     -16.567 -39.070 -19.110
ATOM    812  CA  THR    52     -15.520 -38.017 -20.610
ATOM    813  HA  THR    52     -15.605 -38.066 -21.696
ATOM    814  CB  THR    52     -15.473 -36.532 -20.173
ATOM    815  HB  THR    52     -14.558 -36.071 -20.545
ATOM    816  CG2 THR    52     -16.684 -35.775 -20.713
ATOM    817 HG21 THR    52     -17.404 -36.464 -21.154
ATOM    818 HG22 THR    52     -17.188 -35.232 -19.913
ATOM    819 HG23 THR    52     -16.388 -35.057 -21.478
ATOM    820  OG1 THR    52     -15.465 -36.457 -18.741
ATOM    821  HG1 THR    52     -16.341 -36.621 -18.427
ATOM    822  C   THR    52     -14.205 -38.685 -20.217
ATOM    823  O   THR    52     -13.120 -38.146 -20.465
ATOM    824  N   ALA    53     -14.301 -39.861 -19.605
ATOM    825  H   ALA    53     -15.181 -40.114 -19.178
ATOM    826  CA  ALA    53     -13.112 -40.593 -19.176
ATOM    827  HA  ALA    53     -12.522 -39.993 -18.483
ATOM    828  CB  ALA    53     -13.525 -41.855 -18.413
ATOM    829  HB1 ALA    53     -12.770 -42.634 -18.519
ATOM    830  HB2 ALA    53     -13.640 -41.643 -17.350
ATOM    831  HB3 ALA    53     -14.465 -42.162 -18.872
ATOM    832  C   ALA    53     -12.230 -40.961 -20.363
ATOM    833  O   ALA    53     -12.723 -41.315 -21.433
ATOM    834  N   VAL    54     -10.917 -40.871 -20.172
ATOM    835  H   VAL    54     -10.570 -40.884 -19.223
ATOM    836  CA  VAL    54      -9.960 -41.190 -21.227
ATOM    837  HA  VAL    54     -10.328 -40.854 -22.197
ATOM    838  CB  VAL    54      -8.611 -40.460 -20.990
ATOM    839  HB  VAL    54      -8.185 -40.809 -20.049
ATOM    840  CG1 VAL    54      -7.632 -40.777 -22.117
ATOM    841 HG11 VAL    54      -7.034 -41.655 -21.873
ATOM    842 HG12 VAL    54      -6.948 -39.944 -22.277
ATOM    843 HG13 VAL    54      -8.159 -40.971 -23.051
ATOM    844  CG2 VAL    54      -8.845 -38.955 -20.893
ATOM    845 HG21 VAL    54      -8.010 -38.406 -21.329
ATOM    846 HG22 VAL    54      -8.939 -38.647 -19.852
ATOM    847 HG23 VAL    54      -9.755 -38.665 -21.419
ATOM    848  C   VAL    54      -9.704 -42.691 -21.280
ATOM    849  O   VAL    54      -9.694 -43.294 -22.353
ATOM    850  N   ARN    55      -9.513 -43.278 -20.104
ATOM    851  H   ARN    55      -9.730 -42.755 -19.267
ATOM    852  CA  ARN    55      -9.229 -44.704 -19.943
ATOM    853  HA  ARN    55      -9.458 -45.219 -20.876
ATOM    854  CB  ARN    55      -7.754 -44.880 -19.588
ATOM    855  HB2 ARN    55      -7.453 -44.157 -18.830
ATOM    856  HB3 ARN    55      -7.656 -45.844 -19.089
ATOM    857  CG  ARN    55      -6.784 -44.875 -20.744
ATOM    858  HG2 ARN    55      -7.152 -44.243 -21.552
ATOM    859  HG3 ARN    55      -5.817 -44.590 -20.330
ATOM    860  CD  ARN    55      -6.613 -46.286 -21.211
ATOM    861  HD2 ARN    55      -7.471 -46.603 -21.803
ATOM    862  HD3 ARN    55      -6.567 -46.879 -20.297
ATOM    863  NE  ARN    55      -5.379 -46.564 -21.948
ATOM    864  HE  ARN    55      -5.200 -47.558 -21.941
ATOM    865  CZ  ARN    55      -5.026 -45.993 -23.094
ATOM    866  NH1 ARN    55      -5.804 -45.078 -23.655
ATOM    867 HH11 ARN    55      -6.261 -44.489 -22.974
ATOM    868  NH2 ARN    55      -3.913 -46.383 -23.701
ATOM    869 HH21 ARN    55      -3.616 -47.304 -23.410
ATOM    870 HH22 ARN    55      -3.136 -45.763 -23.521
ATOM    871  C   ARN    55     -10.078 -45.304 -18.819
ATOM    872  O   ARN    55     -10.340 -44.649 -17.812
ATOM    873  N   ALA    56     -10.483 -46.560 -18.981
ATOM    874  H   ALA    56     -10.592 -46.891 -19.929
ATOM    875  CA  ALA    56     -11.294 -47.230 -17.973
ATOM    876  HA  ALA    56     -12.130 -46.574 -17.730
ATOM    877  CB  ALA    56     -11.838 -48.548 -18.531
ATOM    878  HB1 ALA    56     -11.099 -49.343 -18.432
ATOM    879  HB2 ALA    56     -12.732 -48.856 -17.988
ATOM    880  HB3 ALA    56     -12.095 -48.452 -19.586
ATOM    881  C   ALA    56     -10.519 -47.494 -16.682
ATOM    882  O   ALA    56     -11.117 -47.685 -15.625
ATOM    883  N   ASH    57      -9.189 -47.508 -16.761
ATOM    884  H   ASH    57      -8.745 -47.571 -17.666
ATOM    885  CA  ASH    57      -8.375 -47.762 -15.575
ATOM    886  HA  ASH    57      -9.064 -48.013 -14.769
ATOM    887  CB  ASH    57      -7.453 -48.970 -15.811
ATOM    888  HB2 ASH    57      -6.943 -49.251 -14.890
ATOM    889  HB3 ASH    57      -8.057 -49.831 -16.099
ATOM    890  CG  ASH    57      -6.430 -48.733 -16.901
ATOM    891  OD1 ASH    57      -6.593 -47.780 -17.695
ATOM    892  OD2 ASH    57      -5.457 -49.518 -16.974
ATOM    893  HD1 ASH    57      -6.597 -46.938 -17.266
ATOM    894  C   ASH    57      -7.564 -46.557 -15.100
ATOM    895  O   ASH    57      -6.576 -46.703 -14.377
ATOM    896  N   LEU    58      -7.989 -45.364 -15.508
ATOM    897  H   LEU    58      -8.920 -45.285 -15.892
ATOM    898  CA  LEU    58      -7.325 -44.130 -15.103
ATOM    899  HA  LEU    58      -6.652 -44.353 -14.275
ATOM    900  CB  LEU    58      -6.529 -43.531 -16.275
ATOM    901  HB2 LEU    58      -6.296 -42.483 -16.088
ATOM    902  HB3 LEU    58      -7.226 -43.545 -17.113
ATOM    903  CG  LEU    58      -5.286 -44.286 -16.773
ATOM    904  HG  LEU    58      -5.579 -45.291 -17.077
ATOM    905  CD1 LEU    58      -4.674 -43.563 -17.972
ATOM    906 HD11 LEU    58      -5.377 -42.840 -18.386
ATOM    907 HD12 LEU    58      -3.776 -43.020 -17.677
ATOM    908 HD13 LEU    58      -4.455 -44.329 -18.716
ATOM    909  CD2 LEU    58      -4.272 -44.386 -15.649
ATOM    910 HD21 LEU    58      -3.355 -44.861 -15.998
ATOM    911 HD22 LEU    58      -4.012 -43.395 -15.277
ATOM    912 HD23 LEU    58      -4.665 -44.971 -14.817
ATOM    913  C   LEU    58      -8.355 -43.105 -14.632
ATOM    914  O   LEU    58      -9.503 -43.106 -15.083
ATOM    915  N   ASN    59      -7.944 -42.252 -13.698
ATOM    916  H   ASN    59      -6.975 -42.261 -13.413
ATOM    917  CA  ASN    59      -8.791 -41.172 -13.206
ATOM    918  HA  ASN    59      -9.834 -41.354 -13.466
ATOM    919  CB  ASN    59      -8.600 -40.992 -11.691
ATOM    920  HB2 ASN    59      -8.778 -41.931 -11.167
ATOM    921  HB3 ASN    59      -7.559 -40.715 -11.525
ATOM    922  CG  ASN    59      -9.488 -39.908 -11.104
ATOM    923  OD1 ASN    59      -9.414 -38.746 -11.500
ATOM    924  ND2 ASN    59     -10.325 -40.283 -10.139
ATOM    925 HD21 ASN    59     -10.036 -40.224  -9.173
ATOM    926 HD22 ASN    59     -11.119 -40.859 -10.380
ATOM    927  C   ASN    59      -8.233 -39.979 -14.003
ATOM    928  O   ASN    59      -7.268 -39.318 -13.598
ATOM    929  N   ALA    60      -8.837 -39.755 -15.168
ATOM    930  H   ALA    60      -9.392 -40.505 -15.555
ATOM    931  CA  ALA    60      -8.440 -38.706 -16.109
ATOM    932  HA  ALA    60      -8.111 -37.812 -15.580
ATOM    933  CB  ALA    60      -7.269 -39.199 -16.953
ATOM    934  HB1 ALA    60      -7.588 -39.395 -17.977
ATOM    935  HB2 ALA    60      -6.864 -40.126 -16.546
ATOM    936  HB3 ALA    60      -6.486 -38.441 -16.974
ATOM    937  C   ALA    60      -9.624 -38.376 -17.020
ATOM    938  O   ALA    60     -10.386 -39.269 -17.396
ATOM    939  N   ASN    61      -9.765 -37.106 -17.396
ATOM    940  H   ASN    61      -8.966 -36.490 -17.345
ATOM    941  CA  ASN    61     -10.883 -36.700 -18.248
ATOM    942  HA  ASN    61     -11.300 -37.607 -18.686
ATOM    943  CB  ASN    61     -11.975 -35.999 -17.432
ATOM    944  HB2 ASN    61     -11.597 -35.073 -16.998
ATOM    945  HB3 ASN    61     -12.775 -35.792 -18.143
ATOM    946  CG  ASN    61     -12.545 -36.868 -16.344
ATOM    947  OD1 ASN    61     -12.044 -36.880 -15.225
ATOM    948  ND2 ASN    61     -13.602 -37.610 -16.665
ATOM    949 HD21 ASN    61     -13.484 -38.427 -17.247
ATOM    950 HD22 ASN    61     -14.381 -37.606 -16.022
ATOM    951  C   ASN    61     -10.550 -35.762 -19.386
ATOM    952  O   ASN    61      -9.666 -34.910 -19.278
ATOM    953  N   TYR    62     -11.286 -35.926 -20.480
ATOM    954  H   TYR    62     -11.782 -36.796 -20.612
ATOM    955  CA  TYR    62     -11.167 -35.034 -21.623
ATOM    956  HA  TYR    62     -10.131 -34.764 -21.826
ATOM    957  CB  TYR    62     -11.866 -35.623 -22.853
ATOM    958  HB2 TYR    62     -12.057 -34.849 -23.596
ATOM    959  HB3 TYR    62     -12.848 -35.989 -22.553
ATOM    960  CG  TYR    62     -11.137 -36.770 -23.495
ATOM    961  CD1 TYR    62      -9.905 -36.571 -24.107
ATOM    962  HD1 TYR    62      -9.320 -35.723 -23.785
ATOM    963  CE1 TYR    62      -9.223 -37.619 -24.704
ATOM    964  HE1 TYR    62      -8.383 -37.408 -25.349
ATOM    965  CZ  TYR    62      -9.774 -38.889 -24.694
ATOM    966  OH  TYR    62      -9.089 -39.931 -25.277
ATOM    967  HH  TYR    62      -8.741 -40.543 -24.646
ATOM    968  CE2 TYR    62     -11.000 -39.119 -24.095
ATOM    969  HE2 TYR    62     -11.560 -39.999 -24.377
ATOM    970  CD2 TYR    62     -11.679 -38.058 -23.496
ATOM    971  HD2 TYR    62     -12.570 -38.258 -22.919
ATOM    972  C   TYR    62     -11.967 -33.817 -21.164
ATOM    973  O   TYR    62     -13.057 -33.966 -20.611
ATOM    974  N   ILE    63     -11.427 -32.625 -21.377
ATOM    975  H   ILE    63     -10.420 -32.568 -21.426
ATOM    976  CA  ILE    63     -12.123 -31.404 -20.996
ATOM    977  HA  ILE    63     -13.180 -31.635 -20.862
ATOM    978  CB  ILE    63     -11.551 -30.781 -19.694
ATOM    979  HB  ILE    63     -10.485 -30.599 -19.833
ATOM    980  CG2 ILE    63     -12.246 -29.439 -19.406
ATOM    981 HG21 ILE    63     -11.847 -28.985 -18.499
ATOM    982 HG22 ILE    63     -12.088 -28.739 -20.226
ATOM    983 HG23 ILE    63     -13.320 -29.574 -19.276
ATOM    984  CG1 ILE    63     -11.733 -31.750 -18.524
ATOM    985 HG12 ILE    63     -12.764 -32.100 -18.472
ATOM    986 HG13 ILE    63     -11.088 -32.597 -18.760
ATOM    987  CD1 ILE    63     -11.289 -31.191 -17.188
ATOM    988 HD11 ILE    63     -11.208 -30.105 -17.232
ATOM    989 HD12 ILE    63     -10.312 -31.586 -16.911
ATOM    990 HD13 ILE    63     -12.052 -31.482 -16.466
ATOM    991  C   ILE    63     -11.991 -30.364 -22.095
ATOM    992  O   ILE    63     -10.898 -30.134 -22.611
ATOM    993  N   GLN    64     -13.111 -29.764 -22.484
ATOM    994  H   GLN    64     -13.973 -30.286 -22.422
ATOM    995  CA  GLN    64     -13.069 -28.709 -23.486
ATOM    996  HA  GLN    64     -12.029 -28.476 -23.713
ATOM    997  CB  GLN    64     -13.817 -29.103 -24.772
ATOM    998  HB2 GLN    64     -13.499 -30.087 -25.115
ATOM    999  HB3 GLN    64     -14.880 -29.193 -24.551
ATOM   1000  CG  GLN    64     -13.623 -28.057 -25.875
ATOM   1001  HG2 GLN    64     -14.029 -27.093 -25.567
ATOM   1002  HG3 GLN    64     -12.555 -27.897 -26.021
ATOM   1003  CD  GLN    64     -14.212 -28.447 -27.220
ATOM   1004  OE1 GLN    64     -14.062 -29.579 -27.675
ATOM   1005  NE2 GLN    64     -14.868 -27.495 -27.873
ATOM   1006 HE21 GLN    64     -15.700 -27.091 -27.468
ATOM   1007 HE22 GLN    64     -14.661 -27.333 -28.848
ATOM   1008  C   GLN    64     -13.721 -27.490 -22.843
ATOM   1009  O   GLN    64     -14.873 -27.549 -22.408
ATOM   1010  N   VAL    65     -12.964 -26.400 -22.745
ATOM   1011  H   VAL    65     -12.053 -26.388 -23.182
ATOM   1012  CA  VAL    65     -13.460 -25.156 -22.158
ATOM   1013  HA  VAL    65     -14.455 -25.317 -21.742
ATOM   1014  CB  VAL    65     -12.485 -24.608 -21.070
ATOM   1015  HB  VAL    65     -11.544 -24.334 -21.547
ATOM   1016  CG1 VAL    65     -13.077 -23.375 -20.405
ATOM   1017 HG11 VAL    65     -13.427 -22.664 -21.154
ATOM   1018 HG12 VAL    65     -13.926 -23.645 -19.777
ATOM   1019 HG13 VAL    65     -12.331 -22.890 -19.776
ATOM   1020  CG2 VAL    65     -12.211 -25.684 -20.023
ATOM   1021 HG21 VAL    65     -11.140 -25.853 -19.914
ATOM   1022 HG22 VAL    65     -12.669 -26.630 -20.314
ATOM   1023 HG23 VAL    65     -12.612 -25.397 -19.051
ATOM   1024  C   VAL    65     -13.545 -24.190 -23.331
ATOM   1025  O   VAL    65     -12.529 -23.697 -23.815
ATOM   1026  N   GLY    66     -14.765 -23.927 -23.793
ATOM   1027  H   GLY    66     -15.538 -24.521 -23.529
ATOM   1028  CA  GLY    66     -14.924 -23.069 -24.952
ATOM   1029  HA2 GLY    66     -15.981 -22.841 -25.092
ATOM   1030  HA3 GLY    66     -14.303 -22.180 -24.844
ATOM   1031  C   GLY    66     -14.422 -23.889 -26.129
ATOM   1032  O   GLY    66     -15.018 -24.908 -26.485
ATOM   1033  N   ASN    67     -13.317 -23.450 -26.725
ATOM   1034  H   ASN    67     -12.917 -22.568 -26.437
ATOM   1035  CA  ASN    67     -12.692 -24.152 -27.846
ATOM   1036  HA  ASN    67     -13.394 -24.885 -28.243
ATOM   1037  CB  ASN    67     -12.288 -23.152 -28.942
ATOM   1038  HB2 ASN    67     -11.582 -23.605 -29.638
ATOM   1039  HB3 ASN    67     -11.779 -22.309 -28.475
ATOM   1040  CG  ASN    67     -13.474 -22.597 -29.711
ATOM   1041  OD1 ASN    67     -13.938 -23.200 -30.679
ATOM   1042  ND2 ASN    67     -13.968 -21.440 -29.283
ATOM   1043 HD21 ASN    67     -13.390 -20.819 -28.735
ATOM   1044 HD22 ASN    67     -14.963 -21.277 -29.336
ATOM   1045  C   ASN    67     -11.421 -24.877 -27.380
ATOM   1046  O   ASN    67     -10.855 -25.666 -28.128
ATOM   1047  N   THR    68     -10.983 -24.618 -26.148
ATOM   1048  H   THR    68     -11.266 -23.742 -25.732
ATOM   1049  CA  THR    68      -9.741 -25.217 -25.637
ATOM   1050  HA  THR    68      -8.953 -25.149 -26.387
ATOM   1051  CB  THR    68      -9.178 -24.352 -24.487
ATOM   1052  HB  THR    68      -9.790 -24.481 -23.594
ATOM   1053  CG2 THR    68      -7.734 -24.732 -24.182
ATOM   1054 HG21 THR    68      -7.614 -24.972 -23.125
ATOM   1055 HG22 THR    68      -7.435 -25.607 -24.759
ATOM   1056 HG23 THR    68      -7.152 -23.859 -24.477
ATOM   1057  OG1 THR    68      -9.221 -22.971 -24.874
ATOM   1058  HG1 THR    68      -9.906 -22.861 -25.516
ATOM   1059  C   THR    68      -9.848 -26.672 -25.178
ATOM   1060  O   THR    68     -10.560 -26.977 -24.223
ATOM   1061  N   ARN    69      -9.118 -27.560 -25.854
ATOM   1062  H   ARN    69      -8.848 -27.323 -26.798
ATOM   1063  CA  ARN    69      -9.147 -28.988 -25.536
ATOM   1064  HA  ARN    69     -10.052 -29.228 -24.978
ATOM   1065  CB  ARN    69      -9.261 -29.808 -26.831
ATOM   1066  HB2 ARN    69      -9.174 -30.874 -26.622
ATOM   1067  HB3 ARN    69      -8.400 -29.573 -27.456
ATOM   1068  CG  ARN    69     -10.522 -29.517 -27.636
ATOM   1069  HG2 ARN    69     -11.411 -29.820 -27.083
ATOM   1070  HG3 ARN    69     -10.612 -28.439 -27.766
ATOM   1071  CD  ARN    69     -10.492 -30.173 -29.013
ATOM   1072  HD2 ARN    69     -10.232 -31.228 -28.930
ATOM   1073  HD3 ARN    69      -9.709 -29.712 -29.615
ATOM   1074  NE  ARN    69     -11.760 -30.037 -29.737
ATOM   1075  HE  ARN    69     -11.862 -30.807 -30.382
ATOM   1076  CZ  ARN    69     -12.248 -28.897 -30.224
ATOM   1077  NH1 ARN    69     -11.586 -27.756 -30.075
ATOM   1078 HH11 ARN    69     -11.114 -27.469 -30.921
ATOM   1079  NH2 ARN    69     -13.406 -28.904 -30.877
ATOM   1080 HH21 ARN    69     -13.430 -28.230 -31.629
ATOM   1081 HH22 ARN    69     -13.609 -29.802 -31.293
ATOM   1082  C   ARN    69      -7.935 -29.469 -24.739
ATOM   1083  O   ARN    69      -6.791 -29.257 -25.138
ATOM   1084  N   THR    70      -8.202 -30.111 -23.608
ATOM   1085  H   THR    70      -9.109 -29.976 -23.184
ATOM   1086  CA  THR    70      -7.146 -30.632 -22.750
ATOM   1087  HA  THR    70      -6.255 -30.814 -23.352
ATOM   1088  CB  THR    70      -6.823 -29.657 -21.593
ATOM   1089  HB  THR    70      -6.005 -30.060 -20.995
ATOM   1090  CG2 THR    70      -6.434 -28.283 -22.127
ATOM   1091 HG21 THR    70      -7.049 -28.015 -22.986
ATOM   1092 HG22 THR    70      -6.579 -27.519 -21.363
ATOM   1093 HG23 THR    70      -5.379 -28.375 -22.386
ATOM   1094  OG1 THR    70      -7.977 -29.532 -20.748
ATOM   1095  HG1 THR    70      -7.964 -30.235 -20.116
ATOM   1096  C   THR    70      -7.587 -31.936 -22.108
ATOM   1097  O   THR    70      -8.667 -32.460 -22.391
ATOM   1098  N   ILE    71      -6.712 -32.450 -21.249
ATOM   1099  H   ILE    71      -5.742 -32.215 -21.402
ATOM   1100  CA  ILE    71      -6.955 -33.652 -20.458
ATOM   1101  HA  ILE    71      -8.022 -33.873 -20.430
ATOM   1102  CB  ILE    71      -6.138 -34.880 -20.944
ATOM   1103  HB  ILE    71      -5.117 -34.559 -21.150
ATOM   1104  CG2 ILE    71      -6.103 -35.951 -19.854
ATOM   1105 HG21 ILE    71      -5.381 -35.690 -19.080
ATOM   1106 HG22 ILE    71      -5.813 -36.916 -20.270
ATOM   1107 HG23 ILE    71      -7.080 -36.063 -19.384
ATOM   1108  CG1 ILE    71      -6.748 -35.434 -22.239
ATOM   1109 HG12 ILE    71      -6.927 -34.632 -22.955
ATOM   1110 HG13 ILE    71      -7.739 -35.821 -22.002
ATOM   1111  CD1 ILE    71      -5.946 -36.563 -22.883
ATOM   1112 HD11 ILE    71      -4.888 -36.471 -22.638
ATOM   1113 HD12 ILE    71      -6.289 -37.532 -22.521
ATOM   1114 HD13 ILE    71      -6.048 -36.548 -23.968
ATOM   1115  C   ILE    71      -6.464 -33.280 -19.064
ATOM   1116  O   ILE    71      -5.353 -32.760 -18.905
ATOM   1117  N   ALA    72      -7.306 -33.529 -18.066
ATOM   1118  H   ALA    72      -8.280 -33.670 -18.292
ATOM   1119  CA  ALA    72      -6.991 -33.266 -16.661
ATOM   1120  HA  ALA    72      -5.992 -32.840 -16.565
ATOM   1121  CB  ALA    72      -8.012 -32.295 -16.068
ATOM   1122  HB1 ALA    72      -8.341 -31.577 -16.819
ATOM   1123  HB2 ALA    72      -8.892 -32.832 -15.712
ATOM   1124  HB3 ALA    72      -7.588 -31.742 -15.230
ATOM   1125  C   ALA    72      -7.064 -34.608 -15.932
ATOM   1126  O   ALA    72      -7.993 -35.381 -16.145
ATOM   1127  N   CYS    73      -6.089 -34.896 -15.076
ATOM   1128  H   CYS    73      -5.233 -34.361 -15.098
ATOM   1129  CA  CYS    73      -6.089 -36.171 -14.354
ATOM   1130  HA  CYS    73      -7.117 -36.515 -14.240
ATOM   1131  CB  CYS    73      -5.306 -37.224 -15.158
ATOM   1132  HB2 CYS    73      -5.786 -37.408 -16.119
ATOM   1133  HB3 CYS    73      -5.362 -38.133 -14.560
ATOM   1134  SG  CYS    73      -3.507 -36.864 -15.424
ATOM   1135  HG  CYS    73      -3.568 -35.576 -15.076
ATOM   1136  C   CYS    73      -5.484 -36.060 -12.953
ATOM   1137  O   CYS    73      -4.964 -35.010 -12.572
ATOM   1138  N   GLN    74      -5.561 -37.147 -12.190
ATOM   1139  H   GLN    74      -6.231 -37.865 -12.424
ATOM   1140  CA  GLN    74      -4.968 -37.179 -10.853
ATOM   1141  HA  GLN    74      -5.005 -36.187 -10.403
ATOM   1142  CB  GLN    74      -5.658 -38.224  -9.958
ATOM   1143  HB2 GLN    74      -5.298 -38.150  -8.932
ATOM   1144  HB3 GLN    74      -6.720 -37.986 -10.011
ATOM   1145  CG  GLN    74      -5.541 -39.668 -10.469
ATOM   1146  HG2 GLN    74      -5.967 -39.757 -11.468
ATOM   1147  HG3 GLN    74      -4.487 -39.927 -10.567
ATOM   1148  CD  GLN    74      -6.187 -40.693  -9.548
ATOM   1149  OE1 GLN    74      -7.145 -40.393  -8.835
ATOM   1150  NE2 GLN    74      -5.674 -41.920  -9.576
ATOM   1151 HE21 GLN    74      -5.475 -42.361 -10.463
ATOM   1152 HE22 GLN    74      -5.826 -42.513  -8.772
ATOM   1153  C   GLN    74      -3.526 -37.597 -11.076
ATOM   1154  O   GLN    74      -3.150 -37.984 -12.185
ATOM   1155  N   TYR    75      -2.708 -37.505 -10.039
ATOM   1156  H   TYR    75      -3.091 -37.411  -9.109
ATOM   1157  CA  TYR    75      -1.324 -37.936 -10.172
ATOM   1158  HA  TYR    75      -0.889 -37.545 -11.092
ATOM   1159  CB  TYR    75      -0.518 -37.516  -8.939
ATOM   1160  HB2 TYR    75      -0.806 -36.516  -8.614
ATOM   1161  HB3 TYR    75      -0.771 -38.180  -8.112
ATOM   1162  CG  TYR    75       0.987 -37.573  -9.125
ATOM   1163  CD1 TYR    75       1.643 -38.789  -9.318
ATOM   1164  HD1 TYR    75       1.060 -39.688  -9.450
ATOM   1165  CE1 TYR    75       3.033 -38.845  -9.483
ATOM   1166  HE1 TYR    75       3.540 -39.764  -9.230
ATOM   1167  CZ  TYR    75       3.771 -37.671  -9.456
ATOM   1168  OH  TYR    75       5.137 -37.721  -9.631
ATOM   1169  HH  TYR    75       5.469 -38.604  -9.689
ATOM   1170  CE2 TYR    75       3.144 -36.449  -9.266
ATOM   1171  HE2 TYR    75       3.677 -35.540  -9.503
ATOM   1172  CD2 TYR    75       1.756 -36.405  -9.101
ATOM   1173  HD2 TYR    75       1.348 -35.546  -8.589
ATOM   1174  C   TYR    75      -1.471 -39.458 -10.252
ATOM   1175  O   TYR    75      -2.119 -40.074  -9.398
ATOM   1176  N   PRO    76      -0.880 -40.090 -11.277
ATOM   1177  CD  PRO    76      -0.002 -39.569 -12.344
ATOM   1178  HD2 PRO    76       0.685 -38.833 -11.925
ATOM   1179  HD3 PRO    76      -0.608 -39.289 -13.206
ATOM   1180  CG  PRO    76       0.745 -40.812 -12.783
ATOM   1181  HG2 PRO    76       1.577 -41.019 -12.110
ATOM   1182  HG3 PRO    76       0.949 -40.679 -13.845
ATOM   1183  CB  PRO    76      -0.295 -41.882 -12.682
ATOM   1184  HB2 PRO    76       0.170 -42.866 -12.621
ATOM   1185  HB3 PRO    76      -1.019 -41.691 -13.474
ATOM   1186  CA  PRO    76      -1.024 -41.546 -11.378
ATOM   1187  HA  PRO    76      -2.085 -41.766 -11.497
ATOM   1188  C   PRO    76      -0.519 -42.369 -10.208
ATOM   1189  O   PRO    76       0.503 -42.055  -9.600
ATOM   1190  N   LEU    77      -1.264 -43.422  -9.880
ATOM   1191  H   LEU    77      -1.848 -43.816 -10.604
ATOM   1192  CA  LEU    77      -0.865 -44.321  -8.807
ATOM   1193  HA  LEU    77      -0.451 -43.749  -7.976
ATOM   1194  CB  LEU    77      -2.049 -45.176  -8.353
ATOM   1195  HB2 LEU    77      -1.718 -45.970  -7.684
ATOM   1196  HB3 LEU    77      -2.430 -45.607  -9.279
ATOM   1197  CG  LEU    77      -3.225 -44.412  -7.744
ATOM   1198  HG  LEU    77      -3.520 -43.615  -8.427
ATOM   1199  CD1 LEU    77      -4.395 -45.358  -7.558
ATOM   1200 HD11 LEU    77      -4.443 -45.711  -6.528
ATOM   1201 HD12 LEU    77      -5.336 -44.856  -7.783
ATOM   1202 HD13 LEU    77      -4.306 -46.225  -8.213
ATOM   1203  CD2 LEU    77      -2.814 -43.791  -6.408
ATOM   1204 HD21 LEU    77      -2.935 -44.508  -5.596
ATOM   1205 HD22 LEU    77      -3.432 -42.923  -6.181
ATOM   1206 HD23 LEU    77      -1.772 -43.472  -6.427
ATOM   1207  C   LEU    77       0.209 -45.215  -9.407
ATOM   1208  O   LEU    77       0.298 -45.350 -10.627
ATOM   1209  N   GLN    78       1.028 -45.816  -8.552
ATOM   1210  H   GLN    78       1.003 -45.561  -7.575
ATOM   1211  CA  GLN    78       2.097 -46.697  -9.005
ATOM   1212  HA  GLN    78       2.844 -46.091  -9.517
ATOM   1213  CB  GLN    78       2.738 -47.386  -7.795
ATOM   1214  HB2 GLN    78       3.043 -46.650  -7.051
ATOM   1215  HB3 GLN    78       1.965 -47.974  -7.300
ATOM   1216  CG  GLN    78       3.890 -48.322  -8.129
ATOM   1217  HG2 GLN    78       3.593 -49.039  -8.894
ATOM   1218  HG3 GLN    78       4.151 -48.904  -7.245
ATOM   1219  CD  GLN    78       5.128 -47.579  -8.587
ATOM   1220  OE1 GLN    78       5.125 -46.925  -9.623
ATOM   1221  NE2 GLN    78       6.196 -47.676  -7.810
ATOM   1222 HE21 GLN    78       7.014 -48.168  -8.140
ATOM   1223 HE22 GLN    78       6.069 -47.568  -6.814
ATOM   1224  C   GLN    78       1.588 -47.754  -9.983
ATOM   1225  O   GLN    78       2.187 -47.984 -11.032
ATOM   1226  N   SER    79       0.467 -48.383  -9.642
ATOM   1227  H   SER    79      -0.169 -47.896  -9.028
ATOM   1228  CA  SER    79      -0.110 -49.429 -10.479
ATOM   1229  HA  SER    79       0.679 -50.146 -10.705
ATOM   1230  CB  SER    79      -1.228 -50.140  -9.723
ATOM   1231  HB2 SER    79      -1.557 -51.026 -10.266
ATOM   1232  HB3 SER    79      -0.871 -50.473  -8.748
ATOM   1233  OG  SER    79      -2.328 -49.264  -9.538
ATOM   1234  HG  SER    79      -2.367 -49.020  -8.626
ATOM   1235  C   SER    79      -0.667 -48.920 -11.799
ATOM   1236  O   SER    79      -0.931 -49.709 -12.704
ATOM   1237  N   GLN    80      -0.846 -47.607 -11.908
ATOM   1238  H   GLN    80      -0.944 -47.076 -11.054
ATOM   1239  CA  GLN    80      -1.404 -47.012 -13.120
ATOM   1240  HA  GLN    80      -1.948 -47.797 -13.645
ATOM   1241  CB  GLN    80      -2.392 -45.892 -12.743
ATOM   1242  HB2 GLN    80      -2.777 -45.402 -13.637
ATOM   1243  HB3 GLN    80      -1.833 -45.116 -12.221
ATOM   1244  CG  GLN    80      -3.542 -46.335 -11.831
ATOM   1245  HG2 GLN    80      -4.144 -47.104 -12.315
ATOM   1246  HG3 GLN    80      -3.125 -46.802 -10.939
ATOM   1247  CD  GLN    80      -4.449 -45.186 -11.373
ATOM   1248  OE1 GLN    80      -3.997 -44.056 -11.165
ATOM   1249  NE2 GLN    80      -5.739 -45.488 -11.185
ATOM   1250 HE21 GLN    80      -6.199 -46.135 -11.809
ATOM   1251 HE22 GLN    80      -6.313 -44.799 -10.721
ATOM   1252  C   GLN    80      -0.362 -46.454 -14.088
ATOM   1253  O   GLN    80      -0.714 -45.999 -15.183
ATOM   1254  N   LEU    81       0.914 -46.494 -13.715
ATOM   1255  H   LEU    81       1.204 -47.246 -13.106
ATOM   1256  CA  LEU    81       1.944 -45.931 -14.589
ATOM   1257  HA  LEU    81       1.697 -44.875 -14.699
ATOM   1258  CB  LEU    81       3.326 -46.016 -13.925
ATOM   1259  HB2 LEU    81       4.115 -45.844 -14.658
ATOM   1260  HB3 LEU    81       3.473 -47.046 -13.601
ATOM   1261  CG  LEU    81       3.519 -45.113 -12.700
ATOM   1262  HG  LEU    81       2.762 -45.362 -11.956
ATOM   1263  CD1 LEU    81       4.897 -45.353 -12.098
ATOM   1264 HD11 LEU    81       5.261 -46.348 -12.354
ATOM   1265 HD12 LEU    81       4.860 -45.281 -11.011
ATOM   1266 HD13 LEU    81       5.618 -44.622 -12.464
ATOM   1267  CD2 LEU    81       3.359 -43.642 -13.096
ATOM   1268 HD21 LEU    81       3.947 -43.000 -12.440
ATOM   1269 HD22 LEU    81       2.316 -43.334 -13.017
ATOM   1270 HD23 LEU    81       3.686 -43.474 -14.122
ATOM   1271  C   LEU    81       2.010 -46.492 -16.006
ATOM   1272  O   LEU    81       2.105 -45.722 -16.960
ATOM   1273  N   GLH    82       1.960 -47.809 -16.169
ATOM   1274  H   GLH    82       1.611 -48.396 -15.425
ATOM   1275  CA  GLH    82       2.025 -48.361 -17.520
ATOM   1276  HA  GLH    82       2.973 -48.053 -17.960
ATOM   1277  CB  GLH    82       1.963 -49.897 -17.480
ATOM   1278  HB2 GLH    82       2.773 -50.298 -16.870
ATOM   1279  HB3 GLH    82       1.047 -50.188 -16.966
ATOM   1280  CG  GLH    82       1.960 -50.544 -18.867
ATOM   1281  HG2 GLH    82       1.017 -50.350 -19.379
ATOM   1282  HG3 GLH    82       2.736 -50.082 -19.477
ATOM   1283  CD  GLH    82       2.221 -52.038 -18.836
ATOM   1284  OE1 GLH    82       1.924 -52.676 -17.809
ATOM   1285  OE2 GLH    82       2.710 -52.572 -19.853
ATOM   1286  HE1 GLH    82       0.992 -52.723 -17.662
ATOM   1287  C   GLH    82       0.899 -47.793 -18.388
ATOM   1288  O   GLH    82       1.135 -47.371 -19.520
ATOM   1289  N   SER    83      -0.317 -47.759 -17.843
ATOM   1290  H   SER    83      -0.517 -48.433 -17.118
ATOM   1291  CA  SER    83      -1.471 -47.245 -18.574
ATOM   1292  HA  SER    83      -1.518 -47.753 -19.537
ATOM   1293  CB  SER    83      -2.753 -47.525 -17.785
ATOM   1294  HB2 SER    83      -2.859 -48.592 -17.589
ATOM   1295  HB3 SER    83      -2.709 -47.027 -16.816
ATOM   1296  OG  SER    83      -3.895 -47.058 -18.486
ATOM   1297  HG  SER    83      -3.612 -46.440 -19.143
ATOM   1298  C   SER    83      -1.335 -45.748 -18.834
ATOM   1299  O   SER    83      -1.726 -45.246 -19.889
ATOM   1300  N   HIE    84      -0.776 -45.040 -17.857
ATOM   1301  H   HIE    84      -0.267 -45.523 -17.131
ATOM   1302  CA  HIE    84      -0.579 -43.601 -17.978
ATOM   1303  HA  HIE    84      -1.530 -43.099 -18.155
ATOM   1304  CB  HIE    84      -0.008 -43.057 -16.663
ATOM   1305  HB2 HIE    84       0.930 -43.554 -16.415
ATOM   1306  HB3 HIE    84      -0.696 -43.303 -15.854
ATOM   1307  CG  HIE    84       0.192 -41.573 -16.647
ATOM   1308  ND1 HIE    84      -0.853 -40.677 -16.710
ATOM   1309  CE1 HIE    84      -0.376 -39.446 -16.655
ATOM   1310  HE1 HIE    84      -0.917 -38.684 -16.114
ATOM   1311  NE2 HIE    84       0.939 -39.511 -16.560
ATOM   1312  HE2 HIE    84       1.439 -38.838 -15.997
ATOM   1313  CD2 HIE    84       1.320 -40.831 -16.554
ATOM   1314  HD2 HIE    84       2.359 -41.120 -16.619
ATOM   1315  C   HIE    84       0.365 -43.305 -19.149
ATOM   1316  O   HIE    84       0.088 -42.439 -19.983
ATOM   1317  N   PHE    85       1.476 -44.033 -19.222
ATOM   1318  H   PHE    85       1.724 -44.649 -18.461
ATOM   1319  CA  PHE    85       2.443 -43.836 -20.300
ATOM   1320  HA  PHE    85       2.714 -42.780 -20.318
ATOM   1321  CB  PHE    85       3.713 -44.658 -20.034
ATOM   1322  HB2 PHE    85       4.270 -44.816 -20.958
ATOM   1323  HB3 PHE    85       3.426 -45.649 -19.683
ATOM   1324  CG  PHE    85       4.623 -44.052 -18.999
ATOM   1325  CD1 PHE    85       5.139 -42.770 -19.175
ATOM   1326  HD1 PHE    85       5.132 -42.348 -20.169
ATOM   1327  CE1 PHE    85       5.987 -42.208 -18.222
ATOM   1328  HE1 PHE    85       6.299 -41.179 -18.322
ATOM   1329  CZ  PHE    85       6.327 -42.926 -17.079
ATOM   1330  HZ  PHE    85       6.856 -42.437 -16.274
ATOM   1331  CE2 PHE    85       5.818 -44.204 -16.895
ATOM   1332  HE2 PHE    85       5.791 -44.607 -15.893
ATOM   1333  CD2 PHE    85       4.970 -44.762 -17.852
ATOM   1334  HD2 PHE    85       4.335 -45.583 -17.554
ATOM   1335  C   PHE    85       1.870 -44.194 -21.676
ATOM   1336  O   PHE    85       2.150 -43.517 -22.666
ATOM   1337  N   ARN    86       1.075 -45.259 -21.740
ATOM   1338  H   ARN    86       0.714 -45.665 -20.889
ATOM   1339  CA  ARN    86       0.471 -45.661 -23.007
ATOM   1340  HA  ARN    86       1.244 -45.805 -23.762
ATOM   1341  CB  ARN    86      -0.287 -46.986 -22.852
ATOM   1342  HB2 ARN    86       0.380 -47.771 -22.494
ATOM   1343  HB3 ARN    86      -1.025 -46.861 -22.060
ATOM   1344  CG  ARN    86      -1.022 -47.437 -24.115
ATOM   1345  HG2 ARN    86      -1.617 -48.328 -23.916
ATOM   1346  HG3 ARN    86      -1.733 -46.664 -24.407
ATOM   1347  CD  ARN    86      -0.058 -47.682 -25.266
ATOM   1348  HD2 ARN    86      -0.501 -47.372 -26.212
ATOM   1349  HD3 ARN    86       0.831 -47.066 -25.129
ATOM   1350  NE  ARN    86       0.368 -49.075 -25.360
ATOM   1351  HE  ARN    86       1.328 -49.112 -25.672
ATOM   1352  CZ  ARN    86      -0.372 -50.051 -25.878
ATOM   1353  NH1 ARN    86      -1.581 -49.789 -26.357
ATOM   1354 HH11 ARN    86      -2.313 -49.995 -25.692
ATOM   1355  NH2 ARN    86       0.095 -51.293 -25.921
ATOM   1356 HH21 ARN    86      -0.572 -51.943 -26.311
ATOM   1357 HH22 ARN    86       0.931 -51.371 -26.483
ATOM   1358  C   ARN    86      -0.484 -44.561 -23.463
ATOM   1359  O   ARN    86      -0.554 -44.250 -24.651
ATOM   1360  N   MET    87      -1.216 -43.980 -22.512
ATOM   1361  H   MET    87      -0.895 -44.057 -21.558
ATOM   1362  CA  MET    87      -2.147 -42.889 -22.808
ATOM   1363  HA  MET    87      -2.862 -43.229 -23.557
ATOM   1364  CB  MET    87      -2.886 -42.430 -21.539
ATOM   1365  HB2 MET    87      -3.513 -43.232 -21.149
ATOM   1366  HB3 MET    87      -2.104 -42.188 -20.819
ATOM   1367  CG  MET    87      -3.706 -41.143 -21.730
ATOM   1368  HG2 MET    87      -4.592 -41.337 -22.335
ATOM   1369  HG3 MET    87      -3.110 -40.431 -22.301
ATOM   1370  SD  MET    87      -4.191 -40.326 -20.183
ATOM   1371  CE  MET    87      -2.611 -39.711 -19.654
ATOM   1372  HE1 MET    87      -2.717 -38.683 -19.308
ATOM   1373  HE2 MET    87      -1.922 -39.708 -20.498
ATOM   1374  HE3 MET    87      -2.200 -40.323 -18.852
ATOM   1375  C   MET    87      -1.363 -41.710 -23.373
ATOM   1376  O   MET    87      -1.738 -41.133 -24.396
ATOM   1377  N   LEU    88      -0.270 -41.351 -22.707
ATOM   1378  H   LEU    88       0.211 -42.062 -22.176
ATOM   1379  CA  LEU    88       0.542 -40.228 -23.161
ATOM   1380  HA  LEU    88      -0.052 -39.314 -23.130
ATOM   1381  CB  LEU    88       1.716 -39.992 -22.206
ATOM   1382  HB2 LEU    88       2.378 -40.858 -22.189
ATOM   1383  HB3 LEU    88       2.328 -39.202 -22.642
ATOM   1384  CG  LEU    88       1.365 -39.550 -20.779
ATOM   1385  HG  LEU    88       0.708 -40.294 -20.328
ATOM   1386  CD1 LEU    88       2.640 -39.443 -19.949
ATOM   1387 HD11 LEU    88       3.197 -40.380 -19.975
ATOM   1388 HD12 LEU    88       2.404 -39.225 -18.907
ATOM   1389 HD13 LEU    88       3.287 -38.651 -20.325
ATOM   1390  CD2 LEU    88       0.642 -38.197 -20.809
ATOM   1391 HD21 LEU    88       1.210 -37.470 -21.389
ATOM   1392 HD22 LEU    88       0.525 -37.799 -19.801
ATOM   1393 HD23 LEU    88      -0.331 -38.406 -21.255
ATOM   1394  C   LEU    88       1.060 -40.449 -24.579
ATOM   1395  O   LEU    88       1.038 -39.536 -25.401
ATOM   1396  N   ALA    89       1.524 -41.660 -24.867
ATOM   1397  H   ALA    89       1.182 -42.442 -24.327
ATOM   1398  CA  ALA    89       2.043 -41.963 -26.195
ATOM   1399  HA  ALA    89       2.757 -41.180 -26.451
ATOM   1400  CB  ALA    89       2.771 -43.300 -26.172
ATOM   1401  HB1 ALA    89       2.164 -44.062 -25.684
ATOM   1402  HB2 ALA    89       3.707 -43.218 -25.620
ATOM   1403  HB3 ALA    89       2.999 -43.640 -27.182
ATOM   1404  C   ALA    89       0.964 -41.971 -27.283
ATOM   1405  O   ALA    89       1.141 -41.359 -28.339
ATOM   1406  N   GLH    90      -0.151 -42.651 -27.037
ATOM   1407  H   GLH    90      -0.369 -42.931 -26.091
ATOM   1408  CA  GLH    90      -1.213 -42.711 -28.040
ATOM   1409  HA  GLH    90      -0.822 -43.119 -28.972
ATOM   1410  CB  GLH    90      -2.299 -43.697 -27.603
ATOM   1411  HB2 GLH    90      -2.843 -43.311 -26.741
ATOM   1412  HB3 GLH    90      -3.040 -43.764 -28.400
ATOM   1413  CG  GLH    90      -1.770 -45.101 -27.321
ATOM   1414  HG2 GLH    90      -1.180 -45.467 -28.161
ATOM   1415  HG3 GLH    90      -1.121 -44.989 -26.452
ATOM   1416  CD  GLH    90      -2.872 -46.092 -27.006
ATOM   1417  OE1 GLH    90      -3.850 -45.693 -26.338
ATOM   1418  OE2 GLH    90      -2.757 -47.273 -27.415
ATOM   1419  HE1 GLH    90      -3.606 -45.366 -25.485
ATOM   1420  C   GLH    90      -1.834 -41.339 -28.320
ATOM   1421  O   GLH    90      -2.289 -41.081 -29.429
ATOM   1422  N   ASN    91      -1.846 -40.471 -27.311
ATOM   1423  H   ASN    91      -1.143 -40.600 -26.598
ATOM   1424  CA  ASN    91      -2.395 -39.119 -27.433
ATOM   1425  HA  ASN    91      -3.365 -39.162 -27.928
ATOM   1426  CB  ASN    91      -2.674 -38.562 -26.015
ATOM   1427  HB2 ASN    91      -1.800 -38.682 -25.375
ATOM   1428  HB3 ASN    91      -3.464 -39.155 -25.554
ATOM   1429  CG  ASN    91      -3.125 -37.092 -25.995
ATOM   1430  OD1 ASN    91      -4.074 -36.687 -26.680
ATOM   1431  ND2 ASN    91      -2.457 -36.296 -25.162
ATOM   1432 HD21 ASN    91      -2.715 -35.323 -25.083
ATOM   1433 HD22 ASN    91      -1.622 -36.636 -24.706
ATOM   1434  C   ASN    91      -1.430 -38.206 -28.203
ATOM   1435  O   ASN    91      -1.800 -37.096 -28.583
ATOM   1436  N   ARN    92      -0.208 -38.677 -28.459
ATOM   1437  H   ARN    92      -0.076 -39.678 -28.496
ATOM   1438  CA  ARN    92       0.774 -37.843 -29.158
ATOM   1439  HA  ARN    92       1.746 -38.336 -29.159
ATOM   1440  CB  ARN    92       0.301 -37.547 -30.591
ATOM   1441  HB2 ARN    92       0.477 -36.502 -30.846
ATOM   1442  HB3 ARN    92      -0.785 -37.636 -30.590
ATOM   1443  CG  ARN    92       0.824 -38.470 -31.697
ATOM   1444  HG2 ARN    92       1.790 -38.124 -32.064
ATOM   1445  HG3 ARN    92       0.151 -38.398 -32.551
ATOM   1446  CD  ARN    92       0.900 -39.916 -31.274
ATOM   1447  HD2 ARN    92       1.665 -40.053 -30.510
ATOM   1448  HD3 ARN    92      -0.090 -40.138 -30.876
ATOM   1449  NE  ARN    92       1.151 -40.836 -32.386
ATOM   1450  HE  ARN    92       0.473 -40.676 -33.117
ATOM   1451  CZ  ARN    92       1.415 -42.126 -32.209
ATOM   1452  NH1 ARN    92       1.469 -42.617 -30.976
ATOM   1453 HH11 ARN    92       2.250 -42.253 -30.449
ATOM   1454  NH2 ARN    92       1.604 -42.922 -33.251
ATOM   1455 HH21 ARN    92       1.309 -42.499 -34.119
ATOM   1456 HH22 ARN    92       1.095 -43.791 -33.171
ATOM   1457  C   ARN    92       0.847 -36.546 -28.353
ATOM   1458  O   ARN    92       0.874 -35.441 -28.906
ATOM   1459  N   THR    93       0.876 -36.697 -27.033
ATOM   1460  H   THR    93       1.274 -37.553 -26.675
ATOM   1461  CA  THR    93       0.898 -35.559 -26.107
ATOM   1462  HA  THR    93      -0.104 -35.140 -26.010
ATOM   1463  CB  THR    93       1.184 -36.051 -24.671
ATOM   1464  HB  THR    93       2.191 -36.464 -24.618
ATOM   1465  CG2 THR    93       1.040 -34.912 -23.666
ATOM   1466 HG21 THR    93       0.285 -35.152 -22.917
ATOM   1467 HG22 THR    93       0.730 -33.995 -24.167
ATOM   1468 HG23 THR    93       2.025 -34.809 -23.212
ATOM   1469  OG1 THR    93       0.249 -37.085 -24.333
ATOM   1470  HG1 THR    93       0.396 -37.340 -23.435
ATOM   1471  C   THR    93       1.878 -34.443 -26.461
ATOM   1472  O   THR    93       3.088 -34.656 -26.494
ATOM   1473  N   PRO    94       1.362 -33.229 -26.718
ATOM   1474  CD  PRO    94      -0.064 -32.889 -26.885
ATOM   1475  HD2 PRO    94      -0.450 -33.376 -27.781
ATOM   1476  HD3 PRO    94      -0.604 -33.040 -25.950
ATOM   1477  CG  PRO    94      -0.024 -31.374 -27.070
ATOM   1478  HG2 PRO    94      -0.868 -31.036 -27.671
ATOM   1479  HG3 PRO    94      -0.043 -30.853 -26.113
ATOM   1480  CB  PRO    94       1.252 -31.147 -27.786
ATOM   1481  HB2 PRO    94       1.574 -30.111 -27.680
ATOM   1482  HB3 PRO    94       1.168 -31.386 -28.846
ATOM   1483  CA  PRO    94       2.217 -32.088 -27.071
ATOM   1484  HA  PRO    94       2.904 -32.391 -27.861
ATOM   1485  C   PRO    94       2.915 -31.436 -25.874
ATOM   1486  O   PRO    94       3.884 -30.693 -26.040
ATOM   1487  N   VAL    95       2.401 -31.709 -24.680
ATOM   1488  H   VAL    95       1.640 -32.369 -24.608
ATOM   1489  CA  VAL    95       2.989 -31.204 -23.443
ATOM   1490  HA  VAL    95       4.032 -31.519 -23.418
ATOM   1491  CB  VAL    95       2.921 -29.644 -23.335
ATOM   1492  HB  VAL    95       3.301 -29.212 -24.261
ATOM   1493  CG1 VAL    95       1.478 -29.183 -23.134
ATOM   1494 HG11 VAL    95       0.893 -29.955 -22.634
ATOM   1495 HG12 VAL    95       1.004 -28.976 -24.093
ATOM   1496 HG13 VAL    95       1.435 -28.277 -22.529
ATOM   1497  CG2 VAL    95       3.796 -29.161 -22.166
ATOM   1498 HG21 VAL    95       4.811 -29.548 -22.259
ATOM   1499 HG22 VAL    95       3.393 -29.510 -21.215
ATOM   1500 HG23 VAL    95       3.767 -28.074 -22.246
ATOM   1501  C   VAL    95       2.289 -31.806 -22.229
ATOM   1502  O   VAL    95       1.064 -31.951 -22.206
ATOM   1503  N   LEU    96       3.088 -32.178 -21.235
ATOM   1504  H   LEU    96       4.050 -32.384 -21.463
ATOM   1505  CA  LEU    96       2.583 -32.725 -19.982
ATOM   1506  HA  LEU    96       1.496 -32.800 -20.020
ATOM   1507  CB  LEU    96       3.220 -34.090 -19.681
ATOM   1508  HB2 LEU    96       2.866 -34.843 -20.385
ATOM   1509  HB3 LEU    96       4.286 -33.929 -19.842
ATOM   1510  CG  LEU    96       3.103 -34.604 -18.234
ATOM   1511  HG  LEU    96       3.497 -33.848 -17.555
ATOM   1512  CD1 LEU    96       1.643 -34.864 -17.892
ATOM   1513 HD11 LEU    96       1.550 -35.722 -17.227
ATOM   1514 HD12 LEU    96       1.205 -34.002 -17.388
ATOM   1515 HD13 LEU    96       1.060 -35.066 -18.791
ATOM   1516  CD2 LEU    96       3.911 -35.897 -18.065
ATOM   1517 HD21 LEU    96       4.443 -35.897 -17.114
ATOM   1518 HD22 LEU    96       4.650 -35.994 -18.860
ATOM   1519 HD23 LEU    96       3.190 -36.714 -18.102
ATOM   1520  C   LEU    96       2.996 -31.725 -18.913
ATOM   1521  O   LEU    96       4.187 -31.483 -18.716
ATOM   1522  N   ALA    97       2.016 -31.122 -18.247
ATOM   1523  H   ALA    97       1.065 -31.193 -18.580
ATOM   1524  CA  ALA    97       2.311 -30.158 -17.190
ATOM   1525  HA  ALA    97       3.348 -29.828 -17.260
ATOM   1526  CB  ALA    97       1.438 -28.908 -17.357
ATOM   1527  HB1 ALA    97       0.380 -29.167 -17.308
ATOM   1528  HB2 ALA    97       1.622 -28.436 -18.322
ATOM   1529  HB3 ALA    97       1.647 -28.177 -16.576
ATOM   1530  C   ALA    97       2.045 -30.803 -15.833
ATOM   1531  O   ALA    97       0.930 -31.247 -15.563
ATOM   1532  N   VAL    98       3.078 -30.881 -14.998
ATOM   1533  H   VAL    98       4.007 -30.852 -15.393
ATOM   1534  CA  VAL    98       2.959 -31.461 -13.666
ATOM   1535  HA  VAL    98       1.974 -31.916 -13.562
ATOM   1536  CB  VAL    98       4.067 -32.512 -13.395
ATOM   1537  HB  VAL    98       5.038 -32.018 -13.442
ATOM   1538  CG1 VAL    98       3.891 -33.124 -11.998
ATOM   1539 HG11 VAL    98       4.451 -32.555 -11.256
ATOM   1540 HG12 VAL    98       4.259 -34.150 -11.979
ATOM   1541 HG13 VAL    98       2.819 -33.082 -11.804
ATOM   1542  CG2 VAL    98       4.016 -33.600 -14.465
ATOM   1543 HG21 VAL    98       4.998 -34.054 -14.601
ATOM   1544 HG22 VAL    98       3.708 -33.182 -15.423
ATOM   1545 HG23 VAL    98       3.311 -34.386 -14.194
ATOM   1546  C   VAL    98       3.091 -30.324 -12.664
ATOM   1547  O   VAL    98       4.085 -29.593 -12.670
ATOM   1548  N   LEU    99       2.078 -30.172 -11.817
ATOM   1549  H   LEU    99       1.212 -30.659 -11.998
ATOM   1550  CA  LEU    99       2.054 -29.092 -10.834
ATOM   1551  HA  LEU    99       2.898 -28.436 -11.046
ATOM   1552  CB  LEU    99       0.750 -28.294 -10.990
ATOM   1553  HB2 LEU    99      -0.088 -28.835 -10.551
ATOM   1554  HB3 LEU    99       0.842 -27.396 -10.380
ATOM   1555  CG  LEU    99       0.418 -27.845 -12.424
ATOM   1556  HG  LEU    99       0.400 -28.723 -13.070
ATOM   1557  CD1 LEU    99      -0.953 -27.201 -12.441
ATOM   1558 HD11 LEU    99      -0.971 -26.314 -11.807
ATOM   1559 HD12 LEU    99      -1.221 -26.893 -13.452
ATOM   1560 HD13 LEU    99      -1.650 -27.953 -12.070
ATOM   1561  CD2 LEU    99       1.477 -26.873 -12.946
ATOM   1562 HD21 LEU    99       1.080 -25.859 -12.993
ATOM   1563 HD22 LEU    99       2.346 -26.859 -12.288
ATOM   1564 HD23 LEU    99       1.810 -27.155 -13.945
ATOM   1565  C   LEU    99       2.199 -29.578  -9.389
ATOM   1566  O   LEU    99       2.041 -28.798  -8.447
ATOM   1567  N   ALA   100       2.489 -30.866  -9.219
ATOM   1568  H   ALA   100       2.202 -31.506  -9.946
ATOM   1569  CA  ALA   100       2.695 -31.437  -7.891
ATOM   1570  HA  ALA   100       1.935 -31.057  -7.208
ATOM   1571  CB  ALA   100       2.651 -32.961  -7.956
ATOM   1572  HB1 ALA   100       3.568 -33.390  -7.552
ATOM   1573  HB2 ALA   100       2.551 -33.299  -8.987
ATOM   1574  HB3 ALA   100       1.782 -33.268  -7.373
ATOM   1575  C   ALA   100       4.074 -30.978  -7.428
ATOM   1576  O   ALA   100       5.008 -30.910  -8.232
ATOM   1577  N   SER   101       4.207 -30.668  -6.140
ATOM   1578  H   SER   101       3.376 -30.366  -5.653
ATOM   1579  CA  SER   101       5.482 -30.192  -5.605
ATOM   1580  HA  SER   101       5.909 -29.499  -6.330
ATOM   1581  CB  SER   101       5.262 -29.459  -4.277
ATOM   1582  HB2 SER   101       4.503 -28.684  -4.385
ATOM   1583  HB3 SER   101       6.235 -29.049  -4.006
ATOM   1584  OG  SER   101       4.872 -30.362  -3.259
ATOM   1585  HG  SER   101       5.400 -30.197  -2.493
ATOM   1586  C   SER   101       6.485 -31.317  -5.390
ATOM   1587  O   SER   101       6.111 -32.482  -5.235
ATOM   1588  N   SER   102       7.766 -30.966  -5.390
ATOM   1589  H   SER   102       8.040 -30.101  -5.834
ATOM   1590  CA  SER   102       8.793 -31.967  -5.164
ATOM   1591  HA  SER   102       8.649 -32.774  -5.883
ATOM   1592  CB  SER   102      10.188 -31.357  -5.347
ATOM   1593  HB2 SER   102      10.957 -32.033  -4.972
ATOM   1594  HB3 SER   102      10.268 -30.435  -4.771
ATOM   1595  OG  SER   102      10.440 -31.064  -6.711
ATOM   1596  HG  SER   102       9.945 -31.667  -7.244
ATOM   1597  C   SER   102       8.631 -32.542  -3.753
ATOM   1598  O   SER   102       8.952 -33.704  -3.506
ATOM   1599  N   SER   103       8.109 -31.733  -2.833
ATOM   1600  H   SER   103       8.164 -30.735  -2.981
ATOM   1601  CA  SER   103       7.901 -32.194  -1.456
ATOM   1602  HA  SER   103       8.842 -32.544  -1.032
ATOM   1603  CB  SER   103       7.468 -31.030  -0.566
ATOM   1604  HB2 SER   103       6.557 -30.570  -0.949
ATOM   1605  HB3 SER   103       7.246 -31.391   0.438
ATOM   1606  OG  SER   103       8.492 -30.054  -0.483
ATOM   1607  HG  SER   103       8.353 -29.540   0.298
ATOM   1608  C   SER   103       6.853 -33.304  -1.412
ATOM   1609  O   SER   103       7.016 -34.292  -0.700
ATOM   1610  N   GLU   104       5.773 -33.132  -2.171
ATOM   1611  H   GLU   104       5.493 -32.185  -2.383
ATOM   1612  CA  GLU   104       4.719 -34.139  -2.225
ATOM   1613  HA  GLU   104       4.395 -34.356  -1.207
ATOM   1614  CB  GLU   104       3.532 -33.626  -3.049
ATOM   1615  HB2 GLU   104       3.869 -33.228  -4.006
ATOM   1616  HB3 GLU   104       2.909 -34.483  -3.307
ATOM   1617  CG  GLU   104       2.656 -32.614  -2.321
ATOM   1618  HG2 GLU   104       3.269 -31.895  -1.778
ATOM   1619  HG3 GLU   104       2.040 -33.202  -1.641
ATOM   1620  CD  GLU   104       1.726 -31.874  -3.266
ATOM   1621  OE1 GLU   104       2.234 -31.080  -4.077
ATOM   1622  OE2 GLU   104       0.497 -32.083  -3.197
ATOM   1623  C   GLU   104       5.257 -35.426  -2.850
ATOM   1624  O   GLU   104       5.053 -36.521  -2.325
ATOM   1625  N   ILE   105       5.946 -35.286  -3.978
ATOM   1626  H   ILE   105       5.894 -34.410  -4.477
ATOM   1627  CA  ILE   105       6.510 -36.434  -4.682
ATOM   1628  HA  ILE   105       5.691 -37.113  -4.921
ATOM   1629  CB  ILE   105       7.193 -35.979  -6.001
ATOM   1630  HB  ILE   105       7.940 -35.220  -5.767
ATOM   1631  CG2 ILE   105       7.888 -37.165  -6.676
ATOM   1632 HG21 ILE   105       7.778 -38.068  -6.076
ATOM   1633 HG22 ILE   105       7.454 -37.361  -7.656
ATOM   1634 HG23 ILE   105       8.953 -36.972  -6.808
ATOM   1635  CG1 ILE   105       6.133 -35.364  -6.928
ATOM   1636 HG12 ILE   105       5.451 -34.728  -6.364
ATOM   1637 HG13 ILE   105       5.507 -36.177  -7.294
ATOM   1638  CD1 ILE   105       6.684 -34.624  -8.144
ATOM   1639 HD11 ILE   105       6.037 -34.770  -9.009
ATOM   1640 HD12 ILE   105       7.675 -34.996  -8.403
ATOM   1641 HD13 ILE   105       6.705 -33.575  -7.847
ATOM   1642  C   ILE   105       7.503 -37.194  -3.798
ATOM   1643  O   ILE   105       7.579 -38.423  -3.855
ATOM   1644  N   ALA   106       8.243 -36.462  -2.968
ATOM   1645  H   ALA   106       7.912 -35.540  -2.722
ATOM   1646  CA  ALA   106       9.225 -37.076  -2.075
ATOM   1647  HA  ALA   106       9.744 -37.848  -2.643
ATOM   1648  CB  ALA   106      10.244 -36.032  -1.620
ATOM   1649  HB1 ALA   106      10.943 -36.462  -0.902
ATOM   1650  HB2 ALA   106      10.821 -35.660  -2.467
ATOM   1651  HB3 ALA   106       9.749 -35.184  -1.147
ATOM   1652  C   ALA   106       8.594 -37.751  -0.854
ATOM   1653  O   ALA   106       9.226 -38.592  -0.204
ATOM   1654  N   ASN   107       7.358 -37.383  -0.537
ATOM   1655  H   ASN   107       6.798 -36.902  -1.227
ATOM   1656  CA  ASN   107       6.666 -37.964   0.613
ATOM   1657  HA  ASN   107       7.369 -38.038   1.442
ATOM   1658  CB  ASN   107       5.477 -37.080   1.013
ATOM   1659  HB2 ASN   107       4.700 -37.113   0.250
ATOM   1660  HB3 ASN   107       5.815 -36.048   1.104
ATOM   1661  CG  ASN   107       4.883 -37.469   2.355
ATOM   1662  OD1 ASN   107       4.789 -38.653   2.687
ATOM   1663  ND2 ASN   107       4.466 -36.474   3.128
ATOM   1664 HD21 ASN   107       3.741 -35.853   2.799
ATOM   1665 HD22 ASN   107       4.616 -36.548   4.124
ATOM   1666  C   ASN   107       6.175 -39.368   0.262
ATOM   1667  O   ASN   107       5.174 -39.528  -0.434
ATOM   1668  N   GLN   108       6.870 -40.388   0.751
ATOM   1669  H   GLN   108       7.386 -40.240   1.606
ATOM   1670  CA  GLN   108       6.484 -41.761   0.441
ATOM   1671  HA  GLN   108       6.528 -41.863  -0.643
ATOM   1672  CB  GLN   108       7.489 -42.736   1.055
ATOM   1673  HB2 GLN   108       7.481 -42.665   2.143
ATOM   1674  HB3 GLN   108       7.142 -43.716   0.726
ATOM   1675  CG  GLN   108       8.898 -42.554   0.514
ATOM   1676  HG2 GLN   108       9.578 -43.283   0.956
ATOM   1677  HG3 GLN   108       9.183 -41.538   0.788
ATOM   1678  CD  GLN   108       8.958 -42.659  -1.004
ATOM   1679  OE1 GLN   108       8.581 -43.679  -1.581
ATOM   1680  NE2 GLN   108       9.430 -41.600  -1.655
ATOM   1681 HE21 GLN   108       9.205 -41.470  -2.631
ATOM   1682 HE22 GLN   108      10.237 -41.124  -1.279
ATOM   1683  C   GLN   108       5.059 -42.123   0.860
ATOM   1684  O   GLN   108       4.410 -42.945   0.212
ATOM   1685  N   ARG   109       4.563 -41.519   1.934
ATOM   1686  H   ARG   109       5.018 -40.695   2.300
ATOM   1687  CA  ARG   109       3.200 -41.806   2.368
ATOM   1688  HA  ARG   109       3.093 -42.876   2.549
ATOM   1689  CB  ARG   109       2.906 -41.143   3.718
ATOM   1690  HB2 ARG   109       1.849 -40.892   3.801
ATOM   1691  HB3 ARG   109       3.427 -40.186   3.747
ATOM   1692  CG  ARG   109       3.357 -41.964   4.910
ATOM   1693  HG2 ARG   109       2.913 -42.959   4.883
ATOM   1694  HG3 ARG   109       4.433 -42.120   4.840
ATOM   1695  CD  ARG   109       3.046 -41.268   6.232
ATOM   1696  HD2 ARG   109       3.132 -41.966   7.065
ATOM   1697  HD3 ARG   109       2.017 -40.908   6.226
ATOM   1698  NE  ARG   109       3.934 -40.132   6.457
ATOM   1699  HE  ARG   109       4.850 -40.340   6.828
ATOM   1700  CZ  ARG   109       3.614 -38.858   6.246
ATOM   1701  NH1 ARG   109       2.409 -38.528   5.804
ATOM   1702 HH11 ARG   109       2.065 -37.587   5.931
ATOM   1703 HH12 ARG   109       1.879 -39.187   5.251
ATOM   1704  NH2 ARG   109       4.514 -37.911   6.466
ATOM   1705 HH21 ARG   109       4.263 -36.939   6.352
ATOM   1706 HH22 ARG   109       5.443 -38.159   6.775
ATOM   1707  C   ARG   109       2.157 -41.353   1.348
ATOM   1708  O   ARG   109       1.038 -41.863   1.331
ATOM   1709  N   PHE   110       2.525 -40.405   0.492
ATOM   1710  H   PHE   110       3.260 -39.774   0.780
ATOM   1711  CA  PHE   110       1.594 -39.889  -0.511
ATOM   1712  HA  PHE   110       0.611 -39.844  -0.042
ATOM   1713  CB  PHE   110       2.005 -38.468  -0.919
ATOM   1714  HB2 PHE   110       1.536 -38.186  -1.862
ATOM   1715  HB3 PHE   110       3.078 -38.454  -1.109
ATOM   1716  CG  PHE   110       1.716 -37.409   0.128
ATOM   1717  CD1 PHE   110       1.139 -37.736   1.353
ATOM   1718  HD1 PHE   110       1.287 -38.743   1.714
ATOM   1719  CE1 PHE   110       0.867 -36.747   2.306
ATOM   1720  HE1 PHE   110       0.078 -36.939   3.018
ATOM   1721  CZ  PHE   110       1.171 -35.419   2.033
ATOM   1722  HZ  PHE   110       0.606 -34.657   2.549
ATOM   1723  CE2 PHE   110       1.748 -35.078   0.816
ATOM   1724  HE2 PHE   110       1.595 -34.072   0.453
ATOM   1725  CD2 PHE   110       2.016 -36.074  -0.130
ATOM   1726  HD2 PHE   110       2.475 -35.805  -1.070
ATOM   1727  C   PHE   110       1.457 -40.767  -1.759
ATOM   1728  O   PHE   110       0.529 -40.586  -2.544
ATOM   1729  N   GLY   111       2.385 -41.702  -1.952
ATOM   1730  H   GLY   111       3.256 -41.653  -1.444
ATOM   1731  CA  GLY   111       2.309 -42.587  -3.104
ATOM   1732  HA2 GLY   111       3.133 -43.300  -3.070
ATOM   1733  HA3 GLY   111       1.391 -43.169  -3.025
ATOM   1734  C   GLY   111       2.289 -41.902  -4.460
ATOM   1735  O   GLY   111       1.497 -42.259  -5.329
ATOM   1736  N   MET   112       3.163 -40.915  -4.637
ATOM   1737  H   MET   112       3.955 -40.865  -4.012
ATOM   1738  CA  MET   112       3.264 -40.174  -5.896
ATOM   1739  HA  MET   112       2.458 -40.473  -6.566
ATOM   1740  CB  MET   112       3.090 -38.680  -5.613
ATOM   1741  HB2 MET   112       3.855 -38.328  -4.920
ATOM   1742  HB3 MET   112       3.164 -38.191  -6.584
ATOM   1743  CG  MET   112       1.689 -38.341  -5.090
ATOM   1744  HG2 MET   112       0.953 -38.405  -5.892
ATOM   1745  HG3 MET   112       1.396 -39.091  -4.356
ATOM   1746  SD  MET   112       1.571 -36.724  -4.295
ATOM   1747  CE  MET   112       1.680 -35.620  -5.734
ATOM   1748  HE1 MET   112       2.714 -35.302  -5.871
ATOM   1749  HE2 MET   112       1.079 -34.729  -5.554
ATOM   1750  HE3 MET   112       1.329 -36.117  -6.638
ATOM   1751  C   MET   112       4.635 -40.476  -6.514
ATOM   1752  O   MET   112       5.616 -39.796  -6.240
ATOM   1753  N   PRO   113       4.713 -41.508  -7.370
ATOM   1754  CD  PRO   113       3.618 -42.370  -7.855
ATOM   1755  HD2 PRO   113       3.419 -43.152  -7.122
ATOM   1756  HD3 PRO   113       2.779 -41.763  -8.196
ATOM   1757  CG  PRO   113       4.204 -42.959  -9.116
ATOM   1758  HG2 PRO   113       4.115 -42.257  -9.945
ATOM   1759  HG3 PRO   113       3.765 -43.952  -9.212
ATOM   1760  CB  PRO   113       5.642 -43.161  -8.747
ATOM   1761  HB2 PRO   113       5.754 -44.029  -8.097
ATOM   1762  HB3 PRO   113       6.269 -43.293  -9.629
ATOM   1763  CA  PRO   113       5.988 -41.876  -7.995
ATOM   1764  HA  PRO   113       6.692 -42.109  -7.197
ATOM   1765  C   PRO   113       6.638 -40.832  -8.889
ATOM   1766  O   PRO   113       5.959 -40.161  -9.664
ATOM   1767  N   ASP   114       7.957 -40.679  -8.758
ATOM   1768  H   ASP   114       8.382 -40.945  -7.881
ATOM   1769  CA  ASP   114       8.691 -39.732  -9.593
ATOM   1770  HA  ASP   114       8.079 -38.847  -9.768
ATOM   1771  CB  ASP   114      10.038 -39.349  -8.980
ATOM   1772  HB2 ASP   114      10.716 -40.203  -8.977
ATOM   1773  HB3 ASP   114       9.879 -39.016  -7.954
ATOM   1774  CG  ASP   114      10.686 -38.193  -9.722
ATOM   1775  OD1 ASP   114      10.384 -38.033 -10.926
ATOM   1776  OD2 ASP   114      11.485 -37.453  -9.124
ATOM   1777  C   ASP   114       8.929 -40.456 -10.909
ATOM   1778  O   ASP   114       9.982 -41.058 -11.130
ATOM   1779  N   TYR   115       7.938 -40.376 -11.785
ATOM   1780  H   TYR   115       7.309 -39.589 -11.712
ATOM   1781  CA  TYR   115       7.974 -41.065 -13.059
ATOM   1782  HA  TYR   115       8.624 -41.931 -12.934
ATOM   1783  CB  TYR   115       6.552 -41.562 -13.380
ATOM   1784  HB2 TYR   115       6.581 -42.355 -14.127
ATOM   1785  HB3 TYR   115       6.136 -42.021 -12.483
ATOM   1786  CG  TYR   115       5.579 -40.481 -13.826
ATOM   1787  CD1 TYR   115       5.485 -40.121 -15.167
ATOM   1788  HD1 TYR   115       5.857 -40.820 -15.901
ATOM   1789  CE1 TYR   115       4.584 -39.141 -15.592
ATOM   1790  HE1 TYR   115       4.409 -38.999 -16.648
ATOM   1791  CZ  TYR   115       3.770 -38.508 -14.675
ATOM   1792  OH  TYR   115       2.891 -37.540 -15.132
ATOM   1793  HH  TYR   115       2.905 -37.443 -16.072
ATOM   1794  CE2 TYR   115       3.839 -38.841 -13.326
ATOM   1795  HE2 TYR   115       3.487 -38.126 -12.597
ATOM   1796  CD2 TYR   115       4.746 -39.828 -12.909
ATOM   1797  HD2 TYR   115       4.999 -39.882 -11.861
ATOM   1798  C   TYR   115       8.526 -40.260 -14.232
ATOM   1799  O   TYR   115       8.786 -40.822 -15.294
ATOM   1800  N   PHE   116       8.725 -38.956 -14.048
ATOM   1801  H   PHE   116       8.180 -38.494 -13.334
ATOM   1802  CA  PHE   116       9.214 -38.120 -15.144
ATOM   1803  HA  PHE   116       9.185 -38.708 -16.061
ATOM   1804  CB  PHE   116       8.214 -36.982 -15.431
ATOM   1805  HB2 PHE   116       8.491 -36.406 -16.314
ATOM   1806  HB3 PHE   116       7.255 -37.435 -15.683
ATOM   1807  CG  PHE   116       7.961 -36.071 -14.258
ATOM   1808  CD1 PHE   116       7.034 -36.411 -13.273
ATOM   1809  HD1 PHE   116       6.327 -37.203 -13.471
ATOM   1810  CE1 PHE   116       6.823 -35.577 -12.169
ATOM   1811  HE1 PHE   116       6.145 -35.880 -11.385
ATOM   1812  CZ  PHE   116       7.542 -34.394 -12.047
ATOM   1813  HZ  PHE   116       7.175 -33.629 -11.378
ATOM   1814  CE2 PHE   116       8.467 -34.045 -13.026
ATOM   1815  HE2 PHE   116       9.277 -33.393 -12.733
ATOM   1816  CD2 PHE   116       8.671 -34.882 -14.124
ATOM   1817  HD2 PHE   116       9.471 -34.662 -14.816
ATOM   1818  C   PHE   116      10.621 -37.534 -15.001
ATOM   1819  O   PHE   116      11.180 -37.043 -15.980
ATOM   1820  N   ARG   117      11.199 -37.581 -13.805
ATOM   1821  H   ARG   117      10.633 -37.748 -12.985
ATOM   1822  CA  ARG   117      12.543 -37.042 -13.616
ATOM   1823  HA  ARG   117      12.741 -36.366 -14.448
ATOM   1824  CB  ARG   117      12.620 -36.247 -12.310
ATOM   1825  HB2 ARG   117      12.332 -36.870 -11.463
ATOM   1826  HB3 ARG   117      13.661 -35.930 -12.247
ATOM   1827  CG  ARG   117      11.794 -34.968 -12.341
ATOM   1828  HG2 ARG   117      10.740 -35.194 -12.501
ATOM   1829  HG3 ARG   117      12.143 -34.348 -13.167
ATOM   1830  CD  ARG   117      11.982 -34.138 -11.085
ATOM   1831  HD2 ARG   117      13.030 -33.869 -10.954
ATOM   1832  HD3 ARG   117      11.431 -33.203 -11.180
ATOM   1833  NE  ARG   117      11.504 -34.831  -9.893
ATOM   1834  HE  ARG   117      10.956 -35.660 -10.072
ATOM   1835  CZ  ARG   117      11.320 -34.243  -8.716
ATOM   1836  NH1 ARG   117      11.578 -32.949  -8.576
ATOM   1837 HH11 ARG   117      12.490 -32.655  -8.256
ATOM   1838 HH12 ARG   117      11.015 -32.291  -9.096
ATOM   1839  NH2 ARG   117      10.873 -34.942  -7.683
ATOM   1840 HH21 ARG   117      10.043 -34.643  -7.192
ATOM   1841 HH22 ARG   117      11.542 -35.507  -7.180
ATOM   1842  C   ARG   117      13.626 -38.119 -13.640
ATOM   1843  O   ARG   117      14.805 -37.837 -13.420
ATOM   1844  N   GLN   118      13.222 -39.354 -13.910
ATOM   1845  H   GLN   118      12.393 -39.444 -14.479
ATOM   1846  CA  GLN   118      14.165 -40.462 -13.975
ATOM   1847  HA  GLN   118      15.134 -40.075 -14.292
ATOM   1848  CB  GLN   118      14.298 -41.135 -12.602
ATOM   1849  HB2 GLN   118      15.231 -41.144 -12.038
ATOM   1850  HB3 GLN   118      14.055 -40.222 -12.059
ATOM   1851  CG  GLN   118      13.044 -41.857 -12.131
ATOM   1852  HG2 GLN   118      12.187 -41.184 -12.140
ATOM   1853  HG3 GLN   118      12.888 -42.692 -12.814
ATOM   1854  CD  GLN   118      13.198 -42.460 -10.746
ATOM   1855  OE1 GLN   118      14.146 -43.204 -10.479
ATOM   1856  NE2 GLN   118      12.261 -42.150  -9.857
ATOM   1857 HE21 GLN   118      12.300 -42.545  -8.928
ATOM   1858 HE22 GLN   118      11.419 -41.685 -10.166
ATOM   1859  C   GLN   118      13.689 -41.479 -15.004
ATOM   1860  O   GLN   118      12.512 -41.514 -15.360
ATOM   1861  N   SER   119      14.605 -42.307 -15.488
ATOM   1862  H   SER   119      15.411 -42.508 -14.914
ATOM   1863  CA  SER   119      14.240 -43.313 -16.468
ATOM   1864  HA  SER   119      13.436 -42.919 -17.090
ATOM   1865  CB  SER   119      15.450 -43.650 -17.333
ATOM   1866  HB2 SER   119      16.245 -44.088 -16.729
ATOM   1867  HB3 SER   119      15.179 -44.379 -18.096
ATOM   1868  OG  SER   119      15.930 -42.471 -17.964
ATOM   1869  HG  SER   119      15.540 -41.723 -17.538
ATOM   1870  C   SER   119      13.729 -44.544 -15.728
ATOM   1871  O   SER   119      13.943 -44.681 -14.524
ATOM   1872  N   GLY   120      13.028 -45.421 -16.436
ATOM   1873  H   GLY   120      12.949 -45.329 -17.439
ATOM   1874  CA  GLY   120      12.520 -46.616 -15.791
ATOM   1875  HA2 GLY   120      13.341 -47.149 -15.311
ATOM   1876  HA3 GLY   120      11.853 -46.302 -14.988
ATOM   1877  C   GLY   120      11.753 -47.568 -16.686
ATOM   1878  O   GLY   120      11.456 -47.273 -17.847
ATOM   1879  N   THR   121      11.427 -48.723 -16.119
ATOM   1880  H   THR   121      11.994 -49.023 -15.339
ATOM   1881  CA  THR   121      10.687 -49.767 -16.814
ATOM   1882  HA  THR   121      10.476 -49.431 -17.829
ATOM   1883  CB  THR   121      11.496 -51.081 -16.850
ATOM   1884  HB  THR   121      11.811 -51.342 -15.840
ATOM   1885  CG2 THR   121      10.661 -52.212 -17.428
ATOM   1886 HG21 THR   121       9.625 -51.899 -17.555
ATOM   1887 HG22 THR   121      10.671 -53.077 -16.765
ATOM   1888 HG23 THR   121      11.128 -52.445 -18.385
ATOM   1889  OG1 THR   121      12.668 -50.896 -17.650
ATOM   1890  HG1 THR   121      13.426 -51.093 -17.121
ATOM   1891  C   THR   121       9.369 -50.021 -16.099
ATOM   1892  O   THR   121       9.347 -50.240 -14.887
ATOM   1893  N   TYR   122       8.276 -49.996 -16.859
ATOM   1894  H   TYR   122       8.365 -49.836 -17.852
ATOM   1895  CA  TYR   122       6.938 -50.204 -16.313
ATOM   1896  HA  TYR   122       7.031 -50.627 -15.313
ATOM   1897  CB  TYR   122       6.201 -48.853 -16.244
ATOM   1898  HB2 TYR   122       5.269 -48.951 -15.687
ATOM   1899  HB3 TYR   122       6.006 -48.585 -17.282
ATOM   1900  CG  TYR   122       7.046 -47.762 -15.623
ATOM   1901  CD1 TYR   122       7.884 -46.970 -16.409
ATOM   1902  HD1 TYR   122       7.700 -46.922 -17.472
ATOM   1903  CE1 TYR   122       8.720 -46.016 -15.839
ATOM   1904  HE1 TYR   122       9.665 -45.837 -16.330
ATOM   1905  CZ  TYR   122       8.723 -45.843 -14.461
ATOM   1906  OH  TYR   122       9.558 -44.903 -13.892
ATOM   1907  HH  TYR   122      10.474 -45.119 -13.982
ATOM   1908  CE2 TYR   122       7.898 -46.615 -13.655
ATOM   1909  HE2 TYR   122       8.095 -46.666 -12.594
ATOM   1910  CD2 TYR   122       7.063 -47.567 -14.237
ATOM   1911  HD2 TYR   122       6.162 -47.818 -13.697
ATOM   1912  C   TYR   122       6.177 -51.195 -17.192
ATOM   1913  O   TYR   122       5.490 -50.810 -18.136
ATOM   1914  N   GLY   123       6.312 -52.479 -16.875
ATOM   1915  H   GLY   123       6.481 -52.703 -15.905
ATOM   1916  CA  GLY   123       5.651 -53.498 -17.665
ATOM   1917  HA2 GLY   123       5.705 -54.453 -17.143
ATOM   1918  HA3 GLY   123       4.602 -53.241 -17.809
ATOM   1919  C   GLY   123       6.352 -53.614 -19.004
ATOM   1920  O   GLY   123       7.567 -53.802 -19.056
ATOM   1921  N   SER   124       5.603 -53.491 -20.095
ATOM   1922  H   SER   124       4.610 -53.661 -20.026
ATOM   1923  CA  SER   124       6.209 -53.585 -21.418
ATOM   1924  HA  SER   124       7.057 -54.269 -21.390
ATOM   1925  CB  SER   124       5.223 -54.198 -22.412
ATOM   1926  HB2 SER   124       5.674 -54.276 -23.401
ATOM   1927  HB3 SER   124       4.962 -55.210 -22.101
ATOM   1928  OG  SER   124       4.040 -53.429 -22.493
ATOM   1929  HG  SER   124       3.330 -53.996 -22.754
ATOM   1930  C   SER   124       6.671 -52.227 -21.927
ATOM   1931  O   SER   124       7.090 -52.103 -23.071
ATOM   1932  N   ILE   125       6.606 -51.208 -21.078
ATOM   1933  H   ILE   125       6.055 -51.294 -20.236
ATOM   1934  CA  ILE   125       7.024 -49.878 -21.495
ATOM   1935  HA  ILE   125       7.209 -49.911 -22.569
ATOM   1936  CB  ILE   125       5.907 -48.847 -21.206
ATOM   1937  HB  ILE   125       5.634 -48.916 -20.153
ATOM   1938  CG2 ILE   125       6.400 -47.427 -21.488
ATOM   1939 HG21 ILE   125       6.976 -47.396 -22.413
ATOM   1940 HG22 ILE   125       5.560 -46.741 -21.595
ATOM   1941 HG23 ILE   125       7.034 -47.151 -20.645
ATOM   1942  CG1 ILE   125       4.676 -49.187 -22.053
ATOM   1943 HG12 ILE   125       4.396 -50.232 -21.921
ATOM   1944 HG13 ILE   125       4.958 -49.104 -23.103
ATOM   1945  CD1 ILE   125       3.487 -48.283 -21.817
ATOM   1946 HD11 ILE   125       3.179 -48.317 -20.772
ATOM   1947 HD12 ILE   125       3.734 -47.249 -22.059
ATOM   1948 HD13 ILE   125       2.704 -48.672 -22.468
ATOM   1949  C   ILE   125       8.313 -49.431 -20.814
ATOM   1950  O   ILE   125       8.516 -49.676 -19.623
ATOM   1951  N   THR   126       9.189 -48.796 -21.586
ATOM   1952  H   THR   126       8.936 -48.561 -22.535
ATOM   1953  CA  THR   126      10.442 -48.270 -21.059
ATOM   1954  HA  THR   126      10.484 -48.466 -19.988
ATOM   1955  CB  THR   126      11.674 -48.889 -21.762
ATOM   1956  HB  THR   126      12.578 -48.383 -21.423
ATOM   1957  CG2 THR   126      11.775 -50.373 -21.444
ATOM   1958 HG21 THR   126      11.213 -50.613 -20.542
ATOM   1959 HG22 THR   126      11.369 -50.971 -22.260
ATOM   1960 HG23 THR   126      12.840 -50.559 -21.303
ATOM   1961  OG1 THR   126      11.570 -48.711 -23.179
ATOM   1962  HG1 THR   126      12.301 -48.187 -23.470
ATOM   1963  C   THR   126      10.420 -46.761 -21.287
ATOM   1964  O   THR   126       9.961 -46.288 -22.329
ATOM   1965  N   VAL   127      10.895 -46.006 -20.302
ATOM   1966  H   VAL   127      11.429 -46.435 -19.560
ATOM   1967  CA  VAL   127      10.902 -44.550 -20.402
ATOM   1968  HA  VAL   127      10.619 -44.282 -21.420
ATOM   1969  CB  VAL   127       9.892 -43.922 -19.406
ATOM   1970  HB  VAL   127      10.160 -44.227 -18.394
ATOM   1971  CG1 VAL   127       9.949 -42.392 -19.492
ATOM   1972 HG11 VAL   127       9.200 -41.941 -18.841
ATOM   1973 HG12 VAL   127      10.926 -42.025 -19.178
ATOM   1974 HG13 VAL   127       9.764 -42.083 -20.521
ATOM   1975  CG2 VAL   127       8.482 -44.420 -19.713
ATOM   1976 HG21 VAL   127       7.994 -44.778 -18.807
ATOM   1977 HG22 VAL   127       7.871 -43.618 -20.127
ATOM   1978 HG23 VAL   127       8.504 -45.238 -20.433
ATOM   1979  C   VAL   127      12.278 -43.965 -20.125
ATOM   1980  O   VAL   127      12.980 -44.407 -19.218
ATOM   1981  N   GLH   128      12.657 -42.972 -20.920
ATOM   1982  H   GLH   128      11.955 -42.507 -21.477
ATOM   1983  CA  GLH   128      13.935 -42.294 -20.764
ATOM   1984  HA  GLH   128      14.497 -42.740 -19.943
ATOM   1985  CB  GLH   128      14.741 -42.382 -22.062
ATOM   1986  HB2 GLH   128      14.829 -43.417 -22.392
ATOM   1987  HB3 GLH   128      14.179 -41.780 -22.776
ATOM   1988  CG  GLH   128      16.109 -41.726 -21.989
ATOM   1989  HG2 GLH   128      16.031 -40.719 -21.579
ATOM   1990  HG3 GLH   128      16.742 -42.288 -21.303
ATOM   1991  CD  GLH   128      16.806 -41.670 -23.334
ATOM   1992  OE1 GLH   128      16.912 -42.725 -23.997
ATOM   1993  OE2 GLH   128      17.253 -40.570 -23.727
ATOM   1994  HE1 GLH   128      16.358 -42.737 -24.762
ATOM   1995  C   GLH   128      13.634 -40.828 -20.452
ATOM   1996  O   GLH   128      12.827 -40.210 -21.146
ATOM   1997  N   SER   129      14.262 -40.277 -19.415
ATOM   1998  H   SER   129      14.601 -40.885 -18.683
ATOM   1999  CA  SER   129      14.052 -38.874 -19.044
ATOM   2000  HA  SER   129      13.240 -38.476 -19.653
ATOM   2001  CB  SER   129      13.686 -38.761 -17.560
ATOM   2002  HB2 SER   129      12.721 -39.228 -17.364
ATOM   2003  HB3 SER   129      14.482 -39.253 -17.002
ATOM   2004  OG  SER   129      13.650 -37.400 -17.145
ATOM   2005  HG  SER   129      13.257 -36.886 -17.834
ATOM   2006  C   SER   129      15.304 -38.050 -19.316
ATOM   2007  O   SER   129      16.414 -38.461 -18.977
ATOM   2008  N   LYN   130      15.121 -36.890 -19.934
ATOM   2009  H   LYN   130      14.186 -36.581 -20.160
ATOM   2010  CA  LYN   130      16.238 -36.006 -20.240
ATOM   2011  HA  LYN   130      17.115 -36.316 -19.672
ATOM   2012  CB  LYN   130      16.542 -36.034 -21.740
ATOM   2013  HB2 LYN   130      17.388 -35.387 -21.972
ATOM   2014  HB3 LYN   130      15.695 -35.596 -22.268
ATOM   2015  CG  LYN   130      16.772 -37.436 -22.287
ATOM   2016  HG2 LYN   130      17.597 -37.923 -21.767
ATOM   2017  HG3 LYN   130      15.892 -38.044 -22.076
ATOM   2018  CD  LYN   130      17.013 -37.428 -23.791
ATOM   2019  HD2 LYN   130      16.174 -36.968 -24.313
ATOM   2020  HD3 LYN   130      17.141 -38.470 -24.085
ATOM   2021  CE  LYN   130      18.314 -36.725 -24.143
ATOM   2022  HE2 LYN   130      18.300 -35.694 -23.791
ATOM   2023  HE3 LYN   130      18.361 -36.768 -25.231
ATOM   2024  NZ  LYN   130      19.500 -37.430 -23.572
ATOM   2025  HZ1 LYN   130      19.191 -38.206 -23.004
ATOM   2026  HZ2 LYN   130      20.000 -36.806 -22.956
ATOM   2027  C   LYN   130      15.861 -34.590 -19.820
ATOM   2028  O   LYN   130      14.733 -34.159 -20.034
ATOM   2029  N   MET   131      16.797 -33.877 -19.205
ATOM   2030  H   MET   131      17.536 -34.370 -18.725
ATOM   2031  CA  MET   131      16.536 -32.512 -18.775
ATOM   2032  HA  MET   131      15.504 -32.443 -18.430
ATOM   2033  CB  MET   131      17.491 -32.109 -17.656
ATOM   2034  HB2 MET   131      17.415 -31.041 -17.452
ATOM   2035  HB3 MET   131      18.509 -32.248 -18.021
ATOM   2036  CG  MET   131      17.344 -32.910 -16.377
ATOM   2037  HG2 MET   131      17.560 -33.963 -16.556
ATOM   2038  HG3 MET   131      16.324 -32.766 -16.020
ATOM   2039  SD  MET   131      18.461 -32.275 -15.111
ATOM   2040  CE  MET   131      19.907 -33.253 -15.461
ATOM   2041  HE1 MET   131      19.822 -33.685 -16.458
ATOM   2042  HE2 MET   131      19.971 -34.074 -14.747
ATOM   2043  HE3 MET   131      20.813 -32.649 -15.403
ATOM   2044  C   MET   131      16.730 -31.557 -19.942
ATOM   2045  O   MET   131      17.642 -31.733 -20.747
ATOM   2046  N   THR   132      15.871 -30.548 -20.041
ATOM   2047  H   THR   132      15.423 -30.228 -19.194
ATOM   2048  CA  THR   132      16.010 -29.566 -21.104
ATOM   2049  HA  THR   132      16.936 -29.784 -21.636
ATOM   2050  CB  THR   132      14.823 -29.627 -22.112
ATOM   2051  HB  THR   132      14.933 -28.834 -22.852
ATOM   2052  CG2 THR   132      14.794 -30.985 -22.817
ATOM   2053 HG21 THR   132      14.930 -30.864 -23.892
ATOM   2054 HG22 THR   132      13.837 -31.481 -22.657
ATOM   2055 HG23 THR   132      15.599 -31.575 -22.379
ATOM   2056  OG1 THR   132      13.584 -29.432 -21.426
ATOM   2057  HG1 THR   132      13.494 -30.109 -20.773
ATOM   2058  C   THR   132      16.149 -28.174 -20.481
ATOM   2059  O   THR   132      17.002 -27.971 -19.618
ATOM   2060  N   GLN   133      15.314 -27.224 -20.885
ATOM   2061  H   GLN   133      14.478 -27.478 -21.392
ATOM   2062  CA  GLN   133      15.418 -25.860 -20.360
ATOM   2063  HA  GLN   133      16.469 -25.585 -20.267
ATOM   2064  CB  GLN   133      14.868 -24.873 -21.400
ATOM   2065  HB2 GLN   133      14.955 -23.847 -21.042
ATOM   2066  HB3 GLN   133      15.505 -24.920 -22.283
ATOM   2067  CG  GLN   133      13.441 -25.176 -21.829
ATOM   2068  HG2 GLN   133      12.753 -25.045 -20.994
ATOM   2069  HG3 GLN   133      13.369 -26.224 -22.121
ATOM   2070  CD  GLN   133      12.978 -24.332 -23.002
ATOM   2071  OE1 GLN   133      13.025 -23.103 -22.952
ATOM   2072  NE2 GLN   133      12.518 -24.990 -24.061
ATOM   2073 HE21 GLN   133      12.932 -25.874 -24.322
ATOM   2074 HE22 GLN   133      11.833 -24.556 -24.663
ATOM   2075  C   GLN   133      14.737 -25.615 -19.012
ATOM   2076  O   GLN   133      14.021 -26.470 -18.492
ATOM   2077  N   GLN   134      14.998 -24.441 -18.444
ATOM   2078  H   GLN   134      15.414 -23.721 -19.017
ATOM   2079  CA  GLN   134      14.399 -24.014 -17.182
ATOM   2080  HA  GLN   134      13.559 -24.663 -16.937
ATOM   2081  CB  GLN   134      15.439 -24.018 -16.055
ATOM   2082  HB2 GLN   134      16.307 -23.419 -16.330
ATOM   2083  HB3 GLN   134      15.006 -23.507 -15.195
ATOM   2084  CG  GLN   134      15.863 -25.408 -15.611
ATOM   2085  HG2 GLN   134      14.997 -25.998 -15.310
ATOM   2086  HG3 GLN   134      16.312 -25.933 -16.454
ATOM   2087  CD  GLN   134      16.878 -25.383 -14.482
ATOM   2088  OE1 GLN   134      18.042 -25.026 -14.681
ATOM   2089  NE2 GLN   134      16.439 -25.756 -13.284
ATOM   2090 HE21 GLN   134      17.026 -26.322 -12.688
ATOM   2091 HE22 GLN   134      15.598 -25.340 -12.910
ATOM   2092  C   GLN   134      13.897 -22.596 -17.423
ATOM   2093  O   GLN   134      14.649 -21.742 -17.892
ATOM   2094  N   VAL   135      12.626 -22.350 -17.121
ATOM   2095  H   VAL   135      12.191 -22.922 -16.412
ATOM   2096  CA  VAL   135      12.036 -21.027 -17.333
ATOM   2097  HA  VAL   135      12.799 -20.343 -17.704
ATOM   2098  CB  VAL   135      10.933 -21.086 -18.422
ATOM   2099  HB  VAL   135      10.160 -21.786 -18.105
ATOM   2100  CG1 VAL   135      10.306 -19.710 -18.610
ATOM   2101 HG11 VAL   135       9.351 -19.648 -18.088
ATOM   2102 HG12 VAL   135      10.121 -19.513 -19.666
ATOM   2103 HG13 VAL   135      11.038 -19.020 -18.191
ATOM   2104  CG2 VAL   135      11.527 -21.569 -19.741
ATOM   2105 HG21 VAL   135      11.759 -22.633 -19.693
ATOM   2106 HG22 VAL   135      12.449 -21.035 -19.968
ATOM   2107 HG23 VAL   135      10.831 -21.410 -20.565
ATOM   2108  C   VAL   135      11.436 -20.444 -16.056
ATOM   2109  O   VAL   135      10.572 -21.058 -15.432
ATOM   2110  N   GLY   136      11.898 -19.255 -15.674
ATOM   2111  H   GLY   136      12.746 -18.891 -16.085
ATOM   2112  CA  GLY   136      11.375 -18.606 -14.483
ATOM   2113  HA2 GLY   136      11.306 -19.332 -13.673
ATOM   2114  HA3 GLY   136      12.048 -17.808 -14.170
ATOM   2115  C   GLY   136       9.997 -18.036 -14.769
ATOM   2116  O   GLY   136       9.774 -17.452 -15.830
ATOM   2117  N   LEU   137       9.072 -18.187 -13.825
ATOM   2118  H   LEU   137       9.182 -18.962 -13.187
ATOM   2119  CA  LEU   137       7.707 -17.702 -14.022
ATOM   2120  HA  LEU   137       7.605 -17.418 -15.069
ATOM   2121  CB  LEU   137       6.712 -18.826 -13.708
ATOM   2122  HB2 LEU   137       5.687 -18.474 -13.821
ATOM   2123  HB3 LEU   137       6.797 -19.031 -12.641
ATOM   2124  CG  LEU   137       6.906 -20.165 -14.432
ATOM   2125  HG  LEU   137       7.932 -20.501 -14.284
ATOM   2126  CD1 LEU   137       5.952 -21.209 -13.843
ATOM   2127 HD11 LEU   137       5.208 -21.509 -14.581
ATOM   2128 HD12 LEU   137       6.497 -22.102 -13.538
ATOM   2129 HD13 LEU   137       5.429 -20.815 -12.971
ATOM   2130  CD2 LEU   137       6.654 -19.991 -15.928
ATOM   2131 HD21 LEU   137       7.355 -19.274 -16.356
ATOM   2132 HD22 LEU   137       5.646 -19.618 -16.107
ATOM   2133 HD23 LEU   137       6.763 -20.953 -16.428
ATOM   2134  C   LEU   137       7.369 -16.480 -13.175
ATOM   2135  O   LEU   137       6.288 -15.903 -13.316
ATOM   2136  N   GLY   138       8.296 -16.100 -12.298
ATOM   2137  H   GLY   138       9.001 -16.770 -12.027
ATOM   2138  CA  GLY   138       8.095 -14.958 -11.421
ATOM   2139  HA2 GLY   138       8.954 -14.291 -11.491
ATOM   2140  HA3 GLY   138       7.218 -14.401 -11.750
ATOM   2141  C   GLY   138       7.904 -15.388  -9.974
ATOM   2142  O   GLY   138       7.548 -16.536  -9.712
ATOM   2143  N   ASH   139       8.145 -14.481  -9.031
ATOM   2144  H   ASH   139       8.724 -13.687  -9.262
ATOM   2145  CA  ASH   139       7.982 -14.797  -7.608
ATOM   2146  HA  ASH   139       8.326 -13.937  -7.033
ATOM   2147  CB  ASH   139       6.502 -15.056  -7.294
ATOM   2148  HB2 ASH   139       6.387 -15.466  -6.291
ATOM   2149  HB3 ASH   139       6.115 -15.810  -7.979
ATOM   2150  CG  ASH   139       5.644 -13.810  -7.434
ATOM   2151  OD1 ASH   139       4.402 -13.927  -7.340
ATOM   2152  OD2 ASH   139       6.206 -12.711  -7.632
ATOM   2153  HD1 ASH   139       4.052 -14.607  -7.895
ATOM   2154  C   ASH   139       8.806 -16.013  -7.173
ATOM   2155  O   ASH   139       8.459 -16.694  -6.205
ATOM   2156  N   GLY   140       9.891 -16.284  -7.890
ATOM   2157  H   GLY   140      10.038 -15.819  -8.774
ATOM   2158  CA  GLY   140      10.738 -17.416  -7.552
ATOM   2159  HA2 GLY   140      11.286 -17.422  -6.610
ATOM   2160  HA3 GLY   140       9.959 -17.566  -6.804
ATOM   2161  C   GLY   140      10.212 -18.745  -8.066
ATOM   2162  O   GLY   140      10.899 -19.766  -7.988
ATOM   2163  N   ILE   141       8.994 -18.746  -8.595
ATOM   2164  H   ILE   141       8.390 -17.947  -8.461
ATOM   2165  CA  ILE   141       8.408 -19.978  -9.116
ATOM   2166  HA  ILE   141       8.520 -20.760  -8.366
ATOM   2167  CB  ILE   141       6.915 -19.786  -9.451
ATOM   2168  HB  ILE   141       6.828 -19.088 -10.284
ATOM   2169  CG2 ILE   141       6.305 -21.117  -9.860
ATOM   2170 HG21 ILE   141       6.729 -21.932  -9.273
ATOM   2171 HG22 ILE   141       6.507 -21.325 -10.911
ATOM   2172 HG23 ILE   141       5.225 -21.116  -9.713
ATOM   2173  CG1 ILE   141       6.169 -19.208  -8.240
ATOM   2174 HG12 ILE   141       6.562 -18.226  -7.979
ATOM   2175 HG13 ILE   141       5.136 -19.025  -8.537
ATOM   2176  CD1 ILE   141       6.152 -20.117  -7.025
ATOM   2177 HD11 ILE   141       5.218 -20.006  -6.474
ATOM   2178 HD12 ILE   141       6.969 -19.868  -6.348
ATOM   2179 HD13 ILE   141       6.255 -21.163  -7.316
ATOM   2180  C   ILE   141       9.160 -20.403 -10.378
ATOM   2181  O   ILE   141       9.277 -19.630 -11.327
ATOM   2182  N   MET   142       9.670 -21.633 -10.387
ATOM   2183  H   MET   142       9.206 -22.330  -9.822
ATOM   2184  CA  MET   142      10.426 -22.131 -11.530
ATOM   2185  HA  MET   142      10.568 -21.299 -12.219
ATOM   2186  CB  MET   142      11.797 -22.635 -11.064
ATOM   2187  HB2 MET   142      12.369 -23.027 -11.905
ATOM   2188  HB3 MET   142      11.571 -23.433 -10.357
ATOM   2189  CG  MET   142      12.616 -21.626 -10.284
ATOM   2190  HG2 MET   142      13.566 -22.060  -9.974
ATOM   2191  HG3 MET   142      12.028 -21.378  -9.400
ATOM   2192  SD  MET   142      12.920 -20.149 -11.250
ATOM   2193  CE  MET   142      13.959 -20.813 -12.544
ATOM   2194  HE1 MET   142      14.358 -19.996 -13.145
ATOM   2195  HE2 MET   142      14.802 -21.341 -12.098
ATOM   2196  HE3 MET   142      13.373 -21.475 -13.182
ATOM   2197  C   MET   142       9.741 -23.258 -12.300
ATOM   2198  O   MET   142       9.075 -24.110 -11.712
ATOM   2199  N   ALA   143       9.908 -23.253 -13.620
ATOM   2200  H   ALA   143      10.238 -22.412 -14.071
ATOM   2201  CA  ALA   143       9.360 -24.308 -14.463
ATOM   2202  HA  ALA   143       8.724 -24.958 -13.862
ATOM   2203  CB  ALA   143       8.566 -23.712 -15.639
ATOM   2204  HB1 ALA   143       9.104 -22.874 -16.081
ATOM   2205  HB2 ALA   143       8.413 -24.458 -16.419
ATOM   2206  HB3 ALA   143       7.589 -23.356 -15.312
ATOM   2207  C   ALA   143      10.555 -25.109 -14.984
ATOM   2208  O   ALA   143      11.379 -24.587 -15.742
ATOM   2209  N   ASP   144      10.667 -26.360 -14.546
ATOM   2210  H   ASP   144       9.834 -26.814 -14.200
ATOM   2211  CA  ASP   144      11.754 -27.243 -14.974
ATOM   2212  HA  ASP   144      12.577 -26.642 -15.361
ATOM   2213  CB  ASP   144      12.229 -28.127 -13.814
ATOM   2214  HB2 ASP   144      12.973 -28.847 -14.157
ATOM   2215  HB3 ASP   144      11.389 -28.711 -13.439
ATOM   2216  CG  ASP   144      12.795 -27.321 -12.659
ATOM   2217  OD1 ASP   144      13.681 -26.473 -12.903
ATOM   2218  OD2 ASP   144      12.360 -27.538 -11.510
ATOM   2219  C   ASP   144      11.207 -28.123 -16.087
ATOM   2220  O   ASP   144      10.189 -28.794 -15.907
ATOM   2221  N   MET   145      11.878 -28.127 -17.232
ATOM   2222  H   MET   145      12.563 -27.407 -17.410
ATOM   2223  CA  MET   145      11.399 -28.913 -18.357
ATOM   2224  HA  MET   145      10.365 -29.191 -18.150
ATOM   2225  CB  MET   145      11.287 -28.013 -19.594
ATOM   2226  HB2 MET   145      12.247 -27.549 -19.820
ATOM   2227  HB3 MET   145      11.049 -28.633 -20.458
ATOM   2228  CG  MET   145      10.201 -26.952 -19.437
ATOM   2229  HG2 MET   145       9.226 -27.417 -19.293
ATOM   2230  HG3 MET   145      10.396 -26.386 -18.526
ATOM   2231  SD  MET   145      10.108 -25.777 -20.786
ATOM   2232  CE  MET   145       9.533 -26.824 -22.107
ATOM   2233  HE1 MET   145       8.765 -27.499 -21.729
ATOM   2234  HE2 MET   145       9.082 -26.210 -22.886
ATOM   2235  HE3 MET   145      10.351 -27.406 -22.531
ATOM   2236  C   MET   145      12.229 -30.159 -18.637
ATOM   2237  O   MET   145      13.417 -30.230 -18.320
ATOM   2238  N   TYR   146      11.566 -31.157 -19.206
ATOM   2239  H   TYR   146      10.565 -31.167 -19.074
ATOM   2240  CA  TYR   146      12.194 -32.426 -19.527
ATOM   2241  HA  TYR   146      13.273 -32.332 -19.651
ATOM   2242  CB  TYR   146      11.935 -33.469 -18.432
ATOM   2243  HB2 TYR   146      12.417 -34.414 -18.681
ATOM   2244  HB3 TYR   146      10.855 -33.619 -18.437
ATOM   2245  CG  TYR   146      12.311 -33.069 -17.025
ATOM   2246  CD1 TYR   146      11.496 -32.222 -16.271
ATOM   2247  HD1 TYR   146      10.459 -32.136 -16.559
ATOM   2248  CE1 TYR   146      11.851 -31.848 -14.971
ATOM   2249  HE1 TYR   146      11.249 -31.135 -14.428
ATOM   2250  CZ  TYR   146      13.035 -32.326 -14.421
ATOM   2251  OH  TYR   146      13.411 -31.946 -13.150
ATOM   2252  HH  TYR   146      12.681 -31.871 -12.555
ATOM   2253  CE2 TYR   146      13.853 -33.170 -15.151
ATOM   2254  HE2 TYR   146      14.708 -33.633 -14.681
ATOM   2255  CD2 TYR   146      13.488 -33.535 -16.447
ATOM   2256  HD2 TYR   146      14.289 -33.774 -17.131
ATOM   2257  C   TYR   146      11.571 -32.973 -20.792
ATOM   2258  O   TYR   146      10.593 -32.434 -21.312
ATOM   2259  N   THR   147      12.143 -34.072 -21.262
ATOM   2260  H   THR   147      12.811 -34.557 -20.680
ATOM   2261  CA  THR   147      11.635 -34.782 -22.422
ATOM   2262  HA  THR   147      10.640 -34.413 -22.670
ATOM   2263  CB  THR   147      12.588 -34.662 -23.637
ATOM   2264  HB  THR   147      13.589 -34.945 -23.312
ATOM   2265  CG2 THR   147      12.138 -35.583 -24.754
ATOM   2266 HG21 THR   147      12.550 -36.583 -24.618
ATOM   2267 HG22 THR   147      11.052 -35.670 -24.767
ATOM   2268 HG23 THR   147      12.463 -35.210 -25.725
ATOM   2269  OG1 THR   147      12.580 -33.310 -24.123
ATOM   2270  HG1 THR   147      12.833 -33.317 -25.034
ATOM   2271  C   THR   147      11.545 -36.239 -21.961
ATOM   2272  O   THR   147      12.500 -36.780 -21.401
ATOM   2273  N   LEU   148      10.382 -36.852 -22.157
ATOM   2274  H   LEU   148       9.559 -36.268 -22.206
ATOM   2275  CA  LEU   148      10.161 -38.249 -21.787
ATOM   2276  HA  LEU   148      11.030 -38.616 -21.241
ATOM   2277  CB  LEU   148       8.899 -38.392 -20.936
ATOM   2278  HB2 LEU   148       8.020 -38.065 -21.491
ATOM   2279  HB3 LEU   148       8.734 -39.463 -20.822
ATOM   2280  CG  LEU   148       8.893 -37.814 -19.529
ATOM   2281  HG  LEU   148       9.009 -36.731 -19.582
ATOM   2282  CD1 LEU   148       7.561 -38.148 -18.865
ATOM   2283 HD11 LEU   148       6.728 -37.808 -19.480
ATOM   2284 HD12 LEU   148       7.457 -39.225 -18.732
ATOM   2285 HD13 LEU   148       7.479 -37.674 -17.887
ATOM   2286  CD2 LEU   148      10.044 -38.408 -18.720
ATOM   2287 HD21 LEU   148       9.810 -39.425 -18.406
ATOM   2288 HD22 LEU   148      10.231 -37.817 -17.824
ATOM   2289 HD23 LEU   148      10.894 -38.383 -19.402
ATOM   2290  C   LEU   148       9.978 -39.077 -23.048
ATOM   2291  O   LEU   148       9.024 -38.861 -23.797
ATOM   2292  N   THR   149      10.878 -40.025 -23.281
ATOM   2293  H   THR   149      11.496 -40.316 -22.537
ATOM   2294  CA  THR   149      10.786 -40.873 -24.469
ATOM   2295  HA  THR   149      10.088 -40.411 -25.167
ATOM   2296  CB  THR   149      12.163 -41.034 -25.146
ATOM   2297  HB  THR   149      12.865 -41.501 -24.455
ATOM   2298  CG2 THR   149      12.040 -41.879 -26.416
ATOM   2299 HG21 THR   149      11.375 -41.399 -27.134
ATOM   2300 HG22 THR   149      11.627 -42.861 -26.185
ATOM   2301 HG23 THR   149      13.045 -41.959 -26.830
ATOM   2302  OG1 THR   149      12.664 -39.737 -25.504
ATOM   2303  HG1 THR   149      12.198 -39.436 -26.269
ATOM   2304  C   THR   149      10.228 -42.231 -24.062
ATOM   2305  O   THR   149      10.842 -42.971 -23.295
ATOM   2306  N   ILE   150       9.052 -42.531 -24.598
ATOM   2307  H   ILE   150       8.496 -41.752 -24.922
ATOM   2308  CA  ILE   150       8.309 -43.752 -24.302
ATOM   2309  HA  ILE   150       8.692 -44.165 -23.369
ATOM   2310  CB  ILE   150       6.815 -43.396 -24.135
ATOM   2311  HB  ILE   150       6.426 -43.060 -25.096
ATOM   2312  CG2 ILE   150       6.024 -44.609 -23.689
ATOM   2313 HG21 ILE   150       5.323 -44.918 -24.464
ATOM   2314 HG22 ILE   150       6.689 -45.449 -23.487
ATOM   2315 HG23 ILE   150       5.458 -44.398 -22.782
ATOM   2316  CG1 ILE   150       6.675 -42.256 -23.123
ATOM   2317 HG12 ILE   150       7.043 -42.562 -22.144
ATOM   2318 HG13 ILE   150       7.337 -41.447 -23.432
ATOM   2319  CD1 ILE   150       5.254 -41.690 -23.016
ATOM   2320 HD11 ILE   150       5.125 -40.842 -23.689
ATOM   2321 HD12 ILE   150       4.516 -42.445 -23.287
ATOM   2322 HD13 ILE   150       5.041 -41.355 -22.001
ATOM   2323  C   ILE   150       8.452 -44.816 -25.389
ATOM   2324  O   ILE   150       8.058 -44.591 -26.533
ATOM   2325  N   ARN   151       9.007 -45.972 -25.022
ATOM   2326  H   ARN   151       9.610 -45.964 -24.212
ATOM   2327  CA  ARN   151       9.214 -47.071 -25.966
ATOM   2328  HA  ARN   151       8.937 -46.762 -26.974
ATOM   2329  CB  ARN   151      10.708 -47.422 -26.067
ATOM   2330  HB2 ARN   151      10.849 -48.360 -26.604
ATOM   2331  HB3 ARN   151      11.069 -47.625 -25.059
ATOM   2332  CG  ARN   151      11.585 -46.322 -26.661
ATOM   2333  HG2 ARN   151      11.435 -45.382 -26.130
ATOM   2334  HG3 ARN   151      11.318 -46.272 -27.717
ATOM   2335  CD  ARN   151      13.062 -46.719 -26.652
ATOM   2336  HD2 ARN   151      13.379 -46.999 -25.647
ATOM   2337  HD3 ARN   151      13.208 -47.598 -27.281
ATOM   2338  NE  ARN   151      13.923 -45.647 -27.153
ATOM   2339  HE  ARN   151      13.832 -44.836 -26.558
ATOM   2340  CZ  ARN   151      14.053 -45.323 -28.436
ATOM   2341  NH1 ARN   151      13.380 -45.991 -29.367
ATOM   2342 HH11 ARN   151      13.949 -46.683 -29.833
ATOM   2343  NH2 ARN   151      14.853 -44.326 -28.789
ATOM   2344 HH21 ARN   151      15.292 -43.883 -27.995
ATOM   2345 HH22 ARN   151      15.601 -44.627 -29.397
ATOM   2346  C   ARN   151       8.435 -48.321 -25.575
ATOM   2347  O   ARN   151       8.353 -48.670 -24.397
ATOM   2348  N   GLH   152       7.860 -48.986 -26.572
ATOM   2349  H   GLH   152       8.123 -48.764 -27.522
ATOM   2350  CA  GLH   152       7.092 -50.207 -26.352
ATOM   2351  HA  GLH   152       7.560 -50.768 -25.543
ATOM   2352  CB  GLH   152       5.647 -49.858 -25.973
ATOM   2353  HB2 GLH   152       5.217 -49.164 -26.695
ATOM   2354  HB3 GLH   152       5.669 -49.307 -25.033
ATOM   2355  CG  GLH   152       4.746 -51.068 -25.789
ATOM   2356  HG2 GLH   152       4.593 -51.583 -26.737
ATOM   2357  HG3 GLH   152       5.239 -51.784 -25.132
ATOM   2358  CD  GLH   152       3.399 -50.723 -25.176
ATOM   2359  OE1 GLH   152       2.984 -49.545 -25.233
ATOM   2360  OE2 GLH   152       2.739 -51.639 -24.642
ATOM   2361  HE1 GLH   152       2.041 -49.486 -25.252
ATOM   2362  C   GLH   152       7.122 -51.063 -27.615
ATOM   2363  O   GLH   152       6.818 -50.584 -28.701
ATOM   2364  N   ALA   153       7.498 -52.330 -27.468
ATOM   2365  H   ALA   153       7.623 -52.712 -26.541
ATOM   2366  CA  ALA   153       7.575 -53.236 -28.608
ATOM   2367  HA  ALA   153       8.371 -52.884 -29.264
ATOM   2368  CB  ALA   153       7.908 -54.645 -28.128
ATOM   2369  HB1 ALA   153       8.712 -55.075 -28.725
ATOM   2370  HB2 ALA   153       7.041 -55.298 -28.221
ATOM   2371  HB3 ALA   153       8.189 -54.523 -27.082
ATOM   2372  C   ALA   153       6.275 -53.242 -29.408
ATOM   2373  O   ALA   153       5.193 -53.432 -28.853
ATOM   2374  N   GLY   154       6.389 -53.019 -30.715
ATOM   2375  H   GLY   154       7.251 -52.641 -31.082
ATOM   2376  CA  GLY   154       5.218 -53.013 -31.573
ATOM   2377  HA2 GLY   154       5.495 -53.360 -32.568
ATOM   2378  HA3 GLY   154       4.503 -53.736 -31.180
ATOM   2379  C   GLY   154       4.521 -51.668 -31.683
ATOM   2380  O   GLY   154       3.560 -51.524 -32.439
ATOM   2381  N   GLN   155       5.009 -50.678 -30.941
ATOM   2382  H   GLN   155       5.560 -50.926 -30.132
ATOM   2383  CA  GLN   155       4.420 -49.341 -30.951
ATOM   2384  HA  GLN   155       3.585 -49.337 -31.652
ATOM   2385  CB  GLN   155       3.919 -48.986 -29.544
ATOM   2386  HB2 GLN   155       4.758 -48.807 -28.871
ATOM   2387  HB3 GLN   155       3.403 -48.028 -29.605
ATOM   2388  CG  GLN   155       2.951 -50.000 -28.939
ATOM   2389  HG2 GLN   155       3.361 -51.008 -29.002
ATOM   2390  HG3 GLN   155       2.825 -49.788 -27.877
ATOM   2391  CD  GLN   155       1.580 -49.971 -29.589
ATOM   2392  OE1 GLN   155       0.813 -50.930 -29.494
ATOM   2393  NE2 GLN   155       1.259 -48.863 -30.245
ATOM   2394 HE21 GLN   155       0.328 -48.482 -30.161
ATOM   2395 HE22 GLN   155       1.790 -48.643 -31.075
ATOM   2396  C   GLN   155       5.435 -48.289 -31.400
ATOM   2397  O   GLN   155       6.643 -48.492 -31.277
ATOM   2398  N   LYN   156       4.942 -47.172 -31.934
ATOM   2399  H   LYN   156       3.990 -47.168 -32.270
ATOM   2400  CA  LYN   156       5.819 -46.083 -32.360
ATOM   2401  HA  LYN   156       6.641 -46.490 -32.948
ATOM   2402  CB  LYN   156       5.037 -45.035 -33.175
ATOM   2403  HB2 LYN   156       4.132 -44.734 -32.647
ATOM   2404  HB3 LYN   156       5.644 -44.130 -33.210
ATOM   2405  CG  LYN   156       4.714 -45.430 -34.624
ATOM   2406  HG2 LYN   156       3.933 -44.788 -35.033
ATOM   2407  HG3 LYN   156       4.305 -46.440 -34.633
ATOM   2408  CD  LYN   156       5.959 -45.390 -35.504
ATOM   2409  HD2 LYN   156       6.396 -44.391 -35.505
ATOM   2410  HD3 LYN   156       6.650 -46.119 -35.080
ATOM   2411  CE  LYN   156       5.677 -45.856 -36.931
ATOM   2412  HE2 LYN   156       6.598 -45.899 -37.512
ATOM   2413  HE3 LYN   156       5.284 -46.872 -36.906
ATOM   2414  NZ  LYN   156       4.685 -44.995 -37.635
ATOM   2415  HZ1 LYN   156       4.740 -45.161 -38.630
ATOM   2416  HZ2 LYN   156       4.923 -44.023 -37.495
ATOM   2417  C   LYN   156       6.376 -45.431 -31.091
ATOM   2418  O   LYN   156       5.651 -45.258 -30.110
ATOM   2419  N   THR   157       7.663 -45.091 -31.111
ATOM   2420  H   THR   157       8.268 -45.640 -31.705
ATOM   2421  CA  THR   157       8.323 -44.442 -29.974
ATOM   2422  HA  THR   157       8.007 -44.927 -29.051
ATOM   2423  CB  THR   157       9.853 -44.513 -30.121
ATOM   2424  HB  THR   157      10.154 -44.013 -31.041
ATOM   2425  CG2 THR   157      10.545 -43.853 -28.929
ATOM   2426 HG21 THR   157      11.056 -42.941 -29.237
ATOM   2427 HG22 THR   157       9.818 -43.585 -28.163
ATOM   2428 HG23 THR   157      11.281 -44.522 -28.482
ATOM   2429  OG1 THR   157      10.252 -45.888 -30.204
ATOM   2430  HG1 THR   157      10.654 -46.033 -31.047
ATOM   2431  C   THR   157       7.878 -42.979 -29.954
ATOM   2432  O   THR   157       7.893 -42.312 -30.984
ATOM   2433  N   ILE   158       7.489 -42.484 -28.785
ATOM   2434  H   ILE   158       7.899 -42.881 -27.952
ATOM   2435  CA  ILE   158       7.006 -41.111 -28.662
ATOM   2436  HA  ILE   158       7.178 -40.606 -29.612
ATOM   2437  CB  ILE   158       5.478 -41.108 -28.342
ATOM   2438  HB  ILE   158       5.321 -41.699 -27.440
ATOM   2439  CG2 ILE   158       4.991 -39.696 -28.072
ATOM   2440 HG21 ILE   158       5.058 -39.463 -27.009
ATOM   2441 HG22 ILE   158       3.949 -39.584 -28.372
ATOM   2442 HG23 ILE   158       5.584 -38.964 -28.621
ATOM   2443  CG1 ILE   158       4.687 -41.761 -29.483
ATOM   2444 HG12 ILE   158       4.942 -42.817 -29.572
ATOM   2445 HG13 ILE   158       3.632 -41.750 -29.210
ATOM   2446  CD1 ILE   158       4.833 -41.058 -30.826
ATOM   2447 HD11 ILE   158       4.006 -41.314 -31.488
ATOM   2448 HD12 ILE   158       5.760 -41.354 -31.318
ATOM   2449 HD13 ILE   158       4.845 -39.975 -30.702
ATOM   2450  C   ILE   158       7.727 -40.321 -27.568
ATOM   2451  O   ILE   158       7.934 -40.823 -26.460
ATOM   2452  N   SER   159       8.117 -39.087 -27.880
ATOM   2453  H   SER   159       7.637 -38.618 -28.635
ATOM   2454  CA  SER   159       8.763 -38.237 -26.888
ATOM   2455  HA  SER   159       9.011 -38.841 -26.015
ATOM   2456  CB  SER   159      10.029 -37.584 -27.453
ATOM   2457  HB2 SER   159      10.799 -38.332 -27.639
ATOM   2458  HB3 SER   159      10.440 -36.886 -26.724
ATOM   2459  OG  SER   159       9.759 -36.877 -28.647
ATOM   2460  HG  SER   159      10.520 -36.363 -28.870
ATOM   2461  C   SER   159       7.742 -37.177 -26.481
ATOM   2462  O   SER   159       7.051 -36.603 -27.326
ATOM   2463  N   VAL   160       7.649 -36.929 -25.180
ATOM   2464  H   VAL   160       8.459 -37.134 -24.612
ATOM   2465  CA  VAL   160       6.699 -35.965 -24.633
ATOM   2466  HA  VAL   160       6.145 -35.522 -25.460
ATOM   2467  CB  VAL   160       5.712 -36.670 -23.660
ATOM   2468  HB  VAL   160       6.281 -37.069 -22.820
ATOM   2469  CG1 VAL   160       4.691 -35.671 -23.121
ATOM   2470 HG11 VAL   160       3.717 -35.829 -23.583
ATOM   2471 HG12 VAL   160       4.570 -35.787 -22.044
ATOM   2472 HG13 VAL   160       5.099 -34.690 -23.366
ATOM   2473  CG2 VAL   160       5.014 -37.832 -24.368
ATOM   2474 HG21 VAL   160       5.594 -38.749 -24.266
ATOM   2475 HG22 VAL   160       4.906 -37.625 -25.433
ATOM   2476 HG23 VAL   160       4.022 -38.007 -23.952
ATOM   2477  C   VAL   160       7.391 -34.843 -23.859
ATOM   2478  O   VAL   160       8.183 -35.107 -22.952
ATOM   2479  N   PRO   161       7.116 -33.574 -24.218
ATOM   2480  CD  PRO   161       6.414 -33.103 -25.424
ATOM   2481  HD2 PRO   161       6.559 -33.820 -26.232
ATOM   2482  HD3 PRO   161       5.350 -32.957 -25.237
ATOM   2483  CG  PRO   161       7.129 -31.822 -25.721
ATOM   2484  HG2 PRO   161       6.499 -31.157 -26.313
ATOM   2485  HG3 PRO   161       8.059 -31.999 -26.261
ATOM   2486  CB  PRO   161       7.382 -31.242 -24.365
ATOM   2487  HB2 PRO   161       6.489 -30.745 -23.985
ATOM   2488  HB3 PRO   161       8.307 -30.673 -24.461
ATOM   2489  CA  PRO   161       7.735 -32.450 -23.503
ATOM   2490  HA  PRO   161       8.812 -32.590 -23.412
ATOM   2491  C   PRO   161       7.073 -32.347 -22.127
ATOM   2492  O   PRO   161       5.850 -32.462 -22.020
ATOM   2493  N   VAL   162       7.862 -32.136 -21.078
ATOM   2494  H   VAL   162       8.834 -32.400 -21.146
ATOM   2495  CA  VAL   162       7.300 -32.009 -19.731
ATOM   2496  HA  VAL   162       6.216 -32.100 -19.804
ATOM   2497  CB  VAL   162       7.853 -33.114 -18.778
ATOM   2498  HB  VAL   162       8.933 -32.996 -18.694
ATOM   2499  CG1 VAL   162       7.230 -32.968 -17.383
ATOM   2500 HG11 VAL   162       7.223 -33.925 -16.861
ATOM   2501 HG12 VAL   162       7.802 -32.264 -16.778
ATOM   2502 HG13 VAL   162       6.204 -32.607 -17.448
ATOM   2503  CG2 VAL   162       7.556 -34.494 -19.353
ATOM   2504 HG21 VAL   162       8.483 -35.023 -19.573
ATOM   2505 HG22 VAL   162       6.992 -34.410 -20.282
ATOM   2506 HG23 VAL   162       6.965 -35.017 -18.601
ATOM   2507  C   VAL   162       7.625 -30.651 -19.110
ATOM   2508  O   VAL   162       8.759 -30.185 -19.194
ATOM   2509  N   VAL   163       6.617 -30.011 -18.523
ATOM   2510  H   VAL   163       5.672 -30.337 -18.669
ATOM   2511  CA  VAL   163       6.804 -28.739 -17.822
ATOM   2512  HA  VAL   163       7.846 -28.427 -17.892
ATOM   2513  CB  VAL   163       5.851 -27.622 -18.336
ATOM   2514  HB  VAL   163       4.824 -27.983 -18.287
ATOM   2515  CG1 VAL   163       5.984 -26.383 -17.458
ATOM   2516 HG11 VAL   163       5.015 -25.905 -17.317
ATOM   2517 HG12 VAL   163       6.651 -25.655 -17.919
ATOM   2518 HG13 VAL   163       6.393 -26.683 -16.493
ATOM   2519  CG2 VAL   163       6.185 -27.270 -19.779
ATOM   2520 HG21 VAL   163       5.598 -26.414 -20.112
ATOM   2521 HG22 VAL   163       7.239 -27.010 -19.877
ATOM   2522 HG23 VAL   163       5.959 -28.171 -20.349
ATOM   2523  C   VAL   163       6.450 -29.037 -16.364
ATOM   2524  O   VAL   163       5.289 -29.291 -16.046
ATOM   2525  N   HIE   164       7.450 -29.039 -15.486
ATOM   2526  H   HIE   164       8.375 -29.249 -15.834
ATOM   2527  CA  HIE   164       7.206 -29.314 -14.071
ATOM   2528  HA  HIE   164       6.162 -29.610 -13.964
ATOM   2529  CB  HIE   164       8.110 -30.452 -13.561
ATOM   2530  HB2 HIE   164       9.158 -30.233 -13.767
ATOM   2531  HB3 HIE   164       7.875 -31.354 -14.126
ATOM   2532  CG  HIE   164       7.940 -30.756 -12.099
ATOM   2533  ND1 HIE   164       8.981 -31.176 -11.298
ATOM   2534  CE1 HIE   164       8.537 -31.375 -10.068
ATOM   2535  HE1 HIE   164       8.925 -32.195  -9.481
ATOM   2536  NE2 HIE   164       7.243 -31.102 -10.044
ATOM   2537  HE2 HIE   164       6.832 -30.671  -9.228
ATOM   2538  CD2 HIE   164       6.846 -30.713 -11.301
ATOM   2539  HD2 HIE   164       5.905 -30.204 -11.449
ATOM   2540  C   HIE   164       7.442 -28.103 -13.180
ATOM   2541  O   HIE   164       8.542 -27.544 -13.151
ATOM   2542  N   VAL   165       6.405 -27.702 -12.458
ATOM   2543  H   VAL   165       5.488 -28.084 -12.640
ATOM   2544  CA  VAL   165       6.526 -26.607 -11.505
ATOM   2545  HA  VAL   165       7.459 -26.065 -11.661
ATOM   2546  CB  VAL   165       5.311 -25.668 -11.540
ATOM   2547  HB  VAL   165       4.407 -26.249 -11.356
ATOM   2548  CG1 VAL   165       5.454 -24.613 -10.450
ATOM   2549 HG11 VAL   165       5.284 -23.615 -10.855
ATOM   2550 HG12 VAL   165       4.726 -24.778  -9.656
ATOM   2551 HG13 VAL   165       6.451 -24.637 -10.009
ATOM   2552  CG2 VAL   165       5.205 -25.005 -12.909
ATOM   2553 HG21 VAL   165       5.821 -24.107 -12.951
ATOM   2554 HG22 VAL   165       4.176 -24.713 -13.119
ATOM   2555 HG23 VAL   165       5.534 -25.681 -13.699
ATOM   2556  C   VAL   165       6.558 -27.350 -10.171
ATOM   2557  O   VAL   165       5.546 -27.912  -9.744
ATOM   2558  N   GLY   166       7.726 -27.369  -9.530
ATOM   2559  H   GLY   166       8.391 -26.633  -9.720
ATOM   2560  CA  GLY   166       7.884 -28.091  -8.280
ATOM   2561  HA2 GLY   166       8.840 -28.615  -8.282
ATOM   2562  HA3 GLY   166       7.125 -28.873  -8.268
ATOM   2563  C   GLY   166       7.737 -27.316  -6.987
ATOM   2564  O   GLY   166       7.805 -27.917  -5.912
ATOM   2565  N   ASN   167       7.543 -26.003  -7.086
ATOM   2566  H   ASN   167       7.895 -25.551  -7.918
ATOM   2567  CA  ASN   167       7.380 -25.150  -5.910
ATOM   2568  HA  ASN   167       7.500 -25.790  -5.036
ATOM   2569  CB  ASN   167       8.471 -24.062  -5.867
ATOM   2570  HB2 ASN   167       8.189 -23.261  -5.184
ATOM   2571  HB3 ASN   167       9.390 -24.492  -5.469
ATOM   2572  CG  ASN   167       8.785 -23.472  -7.238
ATOM   2573  OD1 ASN   167       7.971 -23.524  -8.158
ATOM   2574  ND2 ASN   167       9.974 -22.888  -7.367
ATOM   2575 HD21 ASN   167      10.290 -22.588  -8.278
ATOM   2576 HD22 ASN   167      10.426 -22.517  -6.544
ATOM   2577  C   ASN   167       5.999 -24.497  -5.798
ATOM   2578  O   ASN   167       5.886 -23.329  -5.420
ATOM   2579  N   TRP   168       4.954 -25.252  -6.130
ATOM   2580  H   TRP   168       5.103 -26.207  -6.422
ATOM   2581  CA  TRP   168       3.575 -24.767  -6.028
ATOM   2582  HA  TRP   168       3.577 -23.758  -5.617
ATOM   2583  CB  TRP   168       2.878 -24.790  -7.398
ATOM   2584  HB2 TRP   168       3.494 -24.298  -8.150
ATOM   2585  HB3 TRP   168       2.786 -25.826  -7.725
ATOM   2586  CG  TRP   168       1.487 -24.187  -7.412
ATOM   2587  CD1 TRP   168       0.728 -23.838  -6.331
ATOM   2588  HD1 TRP   168       1.205 -23.483  -5.429
ATOM   2589  NE1 TRP   168      -0.488 -23.349  -6.741
ATOM   2590  HE1 TRP   168      -0.970 -22.660  -6.182
ATOM   2591  CE2 TRP   168      -0.541 -23.371  -8.111
ATOM   2592  CZ2 TRP   168      -1.566 -22.978  -8.986
ATOM   2593  HZ2 TRP   168      -2.584 -22.992  -8.626
ATOM   2594  CH2 TRP   168      -1.339 -23.116 -10.332
ATOM   2595  HH2 TRP   168      -2.206 -23.180 -10.972
ATOM   2596  CZ3 TRP   168      -0.129 -23.633 -10.822
ATOM   2597  HZ3 TRP   168      -0.140 -24.065 -11.812
ATOM   2598  CE3 TRP   168       0.896 -24.027  -9.950
ATOM   2599  HE3 TRP   168       1.911 -24.003 -10.317
ATOM   2600  CD2 TRP   168       0.689 -23.897  -8.570
ATOM   2601  C   TRP   168       2.843 -25.705  -5.066
ATOM   2602  O   TRP   168       2.219 -26.679  -5.491
ATOM   2603  N   PRO   169       2.909 -25.417  -3.754
ATOM   2604  CD  PRO   169       3.527 -24.219  -3.159
ATOM   2605  HD2 PRO   169       3.338 -23.357  -3.799
ATOM   2606  HD3 PRO   169       4.599 -24.352  -3.016
ATOM   2607  CG  PRO   169       2.778 -24.089  -1.856
ATOM   2608  HG2 PRO   169       1.799 -23.637  -2.017
ATOM   2609  HG3 PRO   169       3.452 -23.644  -1.124
ATOM   2610  CB  PRO   169       2.638 -25.514  -1.425
ATOM   2611  HB2 PRO   169       3.583 -25.894  -1.036
ATOM   2612  HB3 PRO   169       1.868 -25.629  -0.662
ATOM   2613  CA  PRO   169       2.259 -26.231  -2.721
ATOM   2614  HA  PRO   169       2.755 -27.199  -2.654
ATOM   2615  C   PRO   169       0.751 -26.380  -2.891
ATOM   2616  O   PRO   169       0.073 -25.479  -3.389
ATOM   2617  N   ASH   170       0.234 -27.528  -2.466
ATOM   2618  H   ASH   170       0.827 -28.199  -1.999
ATOM   2619  CA  ASH   170      -1.191 -27.822  -2.571
ATOM   2620  HA  ASH   170      -1.482 -27.700  -3.614
ATOM   2621  CB  ASH   170      -1.470 -29.253  -2.136
ATOM   2622  HB2 ASH   170      -0.868 -29.955  -2.713
ATOM   2623  HB3 ASH   170      -1.280 -29.300  -1.064
ATOM   2624  CG  ASH   170      -2.951 -29.564  -2.342
ATOM   2625  OD1 ASH   170      -3.387 -29.532  -3.523
ATOM   2626  OD2 ASH   170      -3.632 -29.830  -1.316
ATOM   2627  HD1 ASH   170      -2.796 -29.104  -4.123
ATOM   2628  C   ASH   170      -2.042 -26.879  -1.733
ATOM   2629  O   ASH   170      -1.547 -26.228  -0.811
ATOM   2630  N   GLN   171      -3.327 -26.809  -2.069
ATOM   2631  H   GLN   171      -3.714 -27.572  -2.606
ATOM   2632  CA  GLN   171      -4.275 -25.966  -1.349
ATOM   2633  HA  GLN   171      -5.251 -26.086  -1.818
ATOM   2634  CB  GLN   171      -4.359 -26.413   0.114
ATOM   2635  HB2 GLN   171      -5.112 -25.835   0.649
ATOM   2636  HB3 GLN   171      -3.417 -26.153   0.596
ATOM   2637  CG  GLN   171      -4.588 -27.912   0.312
ATOM   2638  HG2 GLN   171      -4.304 -28.215   1.320
ATOM   2639  HG3 GLN   171      -3.938 -28.465  -0.365
ATOM   2640  CD  GLN   171      -6.019 -28.340   0.038
ATOM   2641  OE1 GLN   171      -6.952 -27.895   0.710
ATOM   2642  NE2 GLN   171      -6.198 -29.212  -0.948
ATOM   2643 HE21 GLN   171      -6.432 -30.171  -0.734
ATOM   2644 HE22 GLN   171      -5.713 -29.031  -1.815
ATOM   2645  C   GLN   171      -3.902 -24.483  -1.411
ATOM   2646  O   GLN   171      -4.360 -23.687  -0.591
ATOM   2647  N   THR   172      -3.066 -24.112  -2.377
ATOM   2648  H   THR   172      -2.530 -24.815  -2.866
ATOM   2649  CA  THR   172      -2.662 -22.716  -2.521
ATOM   2650  HA  THR   172      -3.327 -22.104  -1.911
ATOM   2651  CB  THR   172      -1.200 -22.492  -2.076
ATOM   2652  HB  THR   172      -1.015 -21.424  -1.960
ATOM   2653  CG2 THR   172      -0.920 -23.203  -0.756
ATOM   2654 HG21 THR   172      -0.849 -24.280  -0.905
ATOM   2655 HG22 THR   172      -1.723 -23.018  -0.043
ATOM   2656 HG23 THR   172       0.015 -22.858  -0.314
ATOM   2657  OG1 THR   172      -0.314 -22.992  -3.085
ATOM   2658  HG1 THR   172       0.390 -23.459  -2.661
ATOM   2659  C   THR   172      -2.789 -22.263  -3.972
ATOM   2660  O   THR   172      -3.019 -23.075  -4.870
ATOM   2661  N   ALA   173      -2.640 -20.961  -4.196
ATOM   2662  H   ALA   173      -2.891 -20.328  -3.450
ATOM   2663  CA  ALA   173      -2.733 -20.411  -5.541
ATOM   2664  HA  ALA   173      -2.587 -21.228  -6.248
ATOM   2665  CB  ALA   173      -4.108 -19.793  -5.763
ATOM   2666  HB1 ALA   173      -4.727 -20.443  -6.382
ATOM   2667  HB2 ALA   173      -4.623 -19.651  -4.813
ATOM   2668  HB3 ALA   173      -4.029 -18.824  -6.256
ATOM   2669  C   ALA   173      -1.652 -19.370  -5.796
ATOM   2670  O   ALA   173      -1.532 -18.391  -5.060
ATOM   2671  N   VAL   174      -0.856 -19.595  -6.836
ATOM   2672  H   VAL   174      -1.214 -20.180  -7.577
ATOM   2673  CA  VAL   174       0.193 -18.655  -7.198
ATOM   2674  HA  VAL   174       0.736 -18.358  -6.301
ATOM   2675  CB  VAL   174       1.154 -19.273  -8.230
ATOM   2676  HB  VAL   174       1.855 -18.508  -8.563
ATOM   2677  CG1 VAL   174       1.936 -20.416  -7.585
ATOM   2678 HG11 VAL   174       2.608 -20.037  -6.815
ATOM   2679 HG12 VAL   174       1.258 -21.127  -7.113
ATOM   2680 HG13 VAL   174       2.532 -20.951  -8.325
ATOM   2681  CG2 VAL   174       0.373 -19.780  -9.427
ATOM   2682 HG21 VAL   174      -0.364 -20.520  -9.115
ATOM   2683 HG22 VAL   174      -0.161 -18.963  -9.911
ATOM   2684 HG23 VAL   174       1.033 -20.241 -10.162
ATOM   2685  C   VAL   174      -0.506 -17.434  -7.794
ATOM   2686  O   VAL   174      -1.684 -17.503  -8.134
ATOM   2687  N   SER   175       0.210 -16.321  -7.909
ATOM   2688  H   SER   175       1.063 -16.238  -7.375
ATOM   2689  CA  SER   175      -0.366 -15.087  -8.443
ATOM   2690  HA  SER   175      -1.185 -14.785  -7.790
ATOM   2691  CB  SER   175       0.678 -13.971  -8.418
ATOM   2692  HB2 SER   175       1.110 -13.871  -7.422
ATOM   2693  HB3 SER   175       0.216 -13.016  -8.668
ATOM   2694  OG  SER   175       1.706 -14.247  -9.355
ATOM   2695  HG  SER   175       2.435 -13.672  -9.179
ATOM   2696  C   SER   175      -0.901 -15.215  -9.869
ATOM   2697  O   SER   175      -0.539 -16.134 -10.612
ATOM   2698  N   SER   176      -1.760 -14.276 -10.254
ATOM   2699  H   SER   176      -1.703 -13.377  -9.797
ATOM   2700  CA  SER   176      -2.312 -14.287 -11.600
ATOM   2701  HA  SER   176      -2.764 -15.259 -11.797
ATOM   2702  CB  SER   176      -3.382 -13.202 -11.760
ATOM   2703  HB2 SER   176      -3.804 -13.222 -12.765
ATOM   2704  HB3 SER   176      -4.205 -13.394 -11.071
ATOM   2705  OG  SER   176      -2.866 -11.912 -11.492
ATOM   2706  HG  SER   176      -3.592 -11.319 -11.375
ATOM   2707  C   SER   176      -1.182 -14.068 -12.604
ATOM   2708  O   SER   176      -1.206 -14.615 -13.711
ATOM   2709  N   GLH   177      -0.188 -13.273 -12.209
ATOM   2710  H   GLH   177      -0.372 -12.616 -11.465
ATOM   2711  CA  GLH   177       0.962 -12.997 -13.069
ATOM   2712  HA  GLH   177       0.597 -12.586 -14.010
ATOM   2713  CB  GLH   177       1.912 -11.993 -12.401
ATOM   2714  HB2 GLH   177       2.294 -12.391 -11.461
ATOM   2715  HB3 GLH   177       2.795 -11.914 -13.035
ATOM   2716  CG  GLH   177       1.365 -10.571 -12.205
ATOM   2717  HG2 GLH   177       2.175  -9.871 -12.001
ATOM   2718  HG3 GLH   177       0.909 -10.237 -13.137
ATOM   2719  CD  GLH   177       0.311 -10.463 -11.112
ATOM   2720  OE1 GLH   177       0.340 -11.275 -10.159
ATOM   2721  OE2 GLH   177      -0.543  -9.548 -11.203
ATOM   2722  HE1 GLH   177       0.602 -12.144 -10.422
ATOM   2723  C   GLH   177       1.730 -14.291 -13.370
ATOM   2724  O   GLH   177       2.049 -14.585 -14.526
ATOM   2725  N   VAL   178       2.032 -15.054 -12.325
ATOM   2726  H   VAL   178       2.075 -14.611 -11.418
ATOM   2727  CA  VAL   178       2.750 -16.316 -12.474
ATOM   2728  HA  VAL   178       3.720 -16.156 -12.946
ATOM   2729  CB  VAL   178       3.052 -16.945 -11.094
ATOM   2730  HB  VAL   178       2.124 -17.011 -10.526
ATOM   2731  CG1 VAL   178       3.626 -18.354 -11.267
ATOM   2732 HG11 VAL   178       4.428 -18.534 -10.551
ATOM   2733 HG12 VAL   178       2.855 -19.107 -11.101
ATOM   2734 HG13 VAL   178       3.999 -18.380 -12.291
ATOM   2735  CG2 VAL   178       4.033 -16.062 -10.332
ATOM   2736 HG21 VAL   178       3.941 -16.222  -9.258
ATOM   2737 HG22 VAL   178       3.836 -15.008 -10.530
ATOM   2738 HG23 VAL   178       5.017 -16.355 -10.698
ATOM   2739  C   VAL   178       1.929 -17.306 -13.297
ATOM   2740  O   VAL   178       2.455 -17.991 -14.179
ATOM   2741  N   THR   179       0.635 -17.373 -13.003
ATOM   2742  H   THR   179       0.233 -16.687 -12.380
ATOM   2743  CA  THR   179      -0.272 -18.279 -13.702
ATOM   2744  HA  THR   179       0.054 -19.309 -13.557
ATOM   2745  CB  THR   179      -1.696 -18.202 -13.107
ATOM   2746  HB  THR   179      -2.103 -17.201 -13.250
ATOM   2747  CG2 THR   179      -2.609 -19.228 -13.763
ATOM   2748 HG21 THR   179      -3.136 -18.791 -14.611
ATOM   2749 HG22 THR   179      -3.357 -19.585 -13.055
ATOM   2750 HG23 THR   179      -2.040 -20.086 -14.121
ATOM   2751  OG1 THR   179      -1.641 -18.475 -11.700
ATOM   2752  HG1 THR   179      -1.641 -17.653 -11.234
ATOM   2753  C   THR   179      -0.336 -17.948 -15.189
ATOM   2754  O   THR   179      -0.339 -18.844 -16.038
ATOM   2755  N   LYN   180      -0.394 -16.659 -15.506
ATOM   2756  H   LYN   180      -0.663 -15.990 -14.799
ATOM   2757  CA  LYN   180      -0.445 -16.234 -16.899
ATOM   2758  HA  LYN   180      -1.309 -16.689 -17.383
ATOM   2759  CB  LYN   180      -0.627 -14.713 -16.989
ATOM   2760  HB2 LYN   180       0.035 -14.093 -16.385
ATOM   2761  HB3 LYN   180      -1.630 -14.606 -16.575
ATOM   2762  CG  LYN   180      -0.886 -14.210 -18.403
ATOM   2763  HG2 LYN   180      -1.739 -14.725 -18.845
ATOM   2764  HG3 LYN   180      -0.032 -14.469 -19.028
ATOM   2765  CD  LYN   180      -1.086 -12.702 -18.450
ATOM   2766  HD2 LYN   180      -1.860 -12.393 -17.747
ATOM   2767  HD3 LYN   180      -1.457 -12.427 -19.437
ATOM   2768  CE  LYN   180       0.208 -11.954 -18.187
ATOM   2769  HE2 LYN   180       0.562 -12.141 -17.173
ATOM   2770  HE3 LYN   180       0.985 -12.309 -18.864
ATOM   2771  NZ  LYN   180       0.031 -10.490 -18.391
ATOM   2772  HZ1 LYN   180      -0.333 -10.320 -19.318
ATOM   2773  HZ2 LYN   180       0.931 -10.034 -18.351
ATOM   2774  C   LYN   180       0.844 -16.657 -17.606
ATOM   2775  O   LYN   180       0.807 -17.141 -18.738
ATOM   2776  N   ALA   181       1.985 -16.494 -16.938
ATOM   2777  H   ALA   181       2.011 -15.817 -16.189
ATOM   2778  CA  ALA   181       3.263 -16.881 -17.537
ATOM   2779  HA  ALA   181       3.350 -16.356 -18.488
ATOM   2780  CB  ALA   181       4.421 -16.432 -16.645
ATOM   2781  HB1 ALA   181       4.471 -17.041 -15.743
ATOM   2782  HB2 ALA   181       5.372 -16.534 -17.168
ATOM   2783  HB3 ALA   181       4.218 -15.390 -16.396
ATOM   2784  C   ALA   181       3.330 -18.393 -17.758
ATOM   2785  O   ALA   181       3.884 -18.864 -18.757
ATOM   2786  N   LEU   182       2.776 -19.151 -16.816
ATOM   2787  H   LEU   182       2.712 -18.768 -15.883
ATOM   2788  CA  LEU   182       2.772 -20.610 -16.920
ATOM   2789  HA  LEU   182       3.787 -20.966 -17.096
ATOM   2790  CB  LEU   182       2.283 -21.237 -15.609
ATOM   2791  HB2 LEU   182       2.875 -20.879 -14.767
ATOM   2792  HB3 LEU   182       1.268 -20.867 -15.468
ATOM   2793  CG  LEU   182       2.151 -22.765 -15.567
ATOM   2794  HG  LEU   182       1.438 -23.080 -16.328
ATOM   2795  CD1 LEU   182       3.494 -23.425 -15.846
ATOM   2796 HD11 LEU   182       3.375 -24.264 -16.532
ATOM   2797 HD12 LEU   182       4.183 -22.716 -16.305
ATOM   2798 HD13 LEU   182       3.947 -23.797 -14.927
ATOM   2799  CD2 LEU   182       1.635 -23.182 -14.207
ATOM   2800 HD21 LEU   182       0.732 -22.628 -13.951
ATOM   2801 HD22 LEU   182       2.379 -22.984 -13.435
ATOM   2802 HD23 LEU   182       1.398 -24.246 -14.187
ATOM   2803  C   LEU   182       1.884 -21.064 -18.073
ATOM   2804  O   LEU   182       2.258 -21.942 -18.850
ATOM   2805  N   ALA   183       0.705 -20.463 -18.194
ATOM   2806  H   ALA   183       0.272 -20.098 -17.358
ATOM   2807  CA  ALA   183      -0.193 -20.839 -19.274
ATOM   2808  HA  ALA   183      -0.387 -21.909 -19.202
ATOM   2809  CB  ALA   183      -1.510 -20.070 -19.161
ATOM   2810  HB1 ALA   183      -2.087 -20.418 -18.304
ATOM   2811  HB2 ALA   183      -1.322 -19.005 -19.024
ATOM   2812  HB3 ALA   183      -2.117 -20.198 -20.057
ATOM   2813  C   ALA   183       0.478 -20.560 -20.619
ATOM   2814  O   ALA   183       0.371 -21.357 -21.554
ATOM   2815  N   SER   184       1.175 -19.433 -20.719
ATOM   2816  H   SER   184       1.424 -18.924 -19.883
ATOM   2817  CA  SER   184       1.848 -19.083 -21.968
ATOM   2818  HA  SER   184       1.107 -19.118 -22.767
ATOM   2819  CB  SER   184       2.425 -17.667 -21.880
ATOM   2820  HB2 SER   184       3.028 -17.552 -20.979
ATOM   2821  HB3 SER   184       3.032 -17.531 -22.775
ATOM   2822  OG  SER   184       1.390 -16.694 -21.887
ATOM   2823  HG  SER   184       0.633 -17.058 -21.454
ATOM   2824  C   SER   184       2.951 -20.088 -22.308
ATOM   2825  O   SER   184       3.103 -20.490 -23.466
ATOM   2826  N   LEU   185       3.713 -20.501 -21.301
ATOM   2827  H   LEU   185       3.360 -20.406 -20.359
ATOM   2828  CA  LEU   185       4.791 -21.473 -21.515
ATOM   2829  HA  LEU   185       5.474 -21.106 -22.281
ATOM   2830  CB  LEU   185       5.610 -21.660 -20.231
ATOM   2831  HB2 LEU   185       4.952 -21.768 -19.368
ATOM   2832  HB3 LEU   185       6.189 -20.741 -20.137
ATOM   2833  CG  LEU   185       6.666 -22.772 -20.248
ATOM   2834  HG  LEU   185       6.171 -23.725 -20.434
ATOM   2835  CD1 LEU   185       7.691 -22.526 -21.347
ATOM   2836 HD11 LEU   185       7.485 -23.154 -22.213
ATOM   2837 HD12 LEU   185       7.660 -21.487 -21.676
ATOM   2838 HD13 LEU   185       8.701 -22.744 -20.999
ATOM   2839  CD2 LEU   185       7.353 -22.828 -18.891
ATOM   2840 HD21 LEU   185       6.751 -23.390 -18.177
ATOM   2841 HD22 LEU   185       8.323 -23.319 -18.970
ATOM   2842 HD23 LEU   185       7.462 -21.787 -18.587
ATOM   2843  C   LEU   185       4.241 -22.828 -21.961
ATOM   2844  O   LEU   185       4.759 -23.447 -22.895
ATOM   2845  N   VAL   186       3.190 -23.281 -21.286
ATOM   2846  H   VAL   186       2.602 -22.594 -20.836
ATOM   2847  CA  VAL   186       2.568 -24.558 -21.603
ATOM   2848  HA  VAL   186       3.347 -25.320 -21.570
ATOM   2849  CB  VAL   186       1.481 -24.907 -20.549
ATOM   2850  HB  VAL   186       0.757 -24.094 -20.500
ATOM   2851  CG1 VAL   186       0.759 -26.199 -20.927
ATOM   2852 HG11 VAL   186       1.047 -26.523 -21.927
ATOM   2853 HG12 VAL   186       1.009 -27.000 -20.231
ATOM   2854 HG13 VAL   186      -0.304 -25.969 -20.852
ATOM   2855  CG2 VAL   186       2.141 -25.078 -19.175
ATOM   2856 HG21 VAL   186       2.343 -26.130 -18.973
ATOM   2857 HG22 VAL   186       1.487 -24.708 -18.385
ATOM   2858 HG23 VAL   186       3.083 -24.533 -19.121
ATOM   2859  C   VAL   186       1.985 -24.557 -23.019
ATOM   2860  O   VAL   186       2.207 -25.496 -23.784
ATOM   2861  N   ASP   187       1.255 -23.504 -23.375
ATOM   2862  H   ASP   187       0.844 -22.932 -22.651
ATOM   2863  CA  ASP   187       0.673 -23.411 -24.716
ATOM   2864  HA  ASP   187       0.094 -24.318 -24.892
ATOM   2865  CB  ASP   187      -0.249 -22.192 -24.837
ATOM   2866  HB2 ASP   187       0.270 -21.285 -24.525
ATOM   2867  HB3 ASP   187      -0.520 -22.115 -25.890
ATOM   2868  CG  ASP   187      -1.533 -22.342 -24.034
ATOM   2869  OD1 ASP   187      -2.139 -23.439 -24.057
ATOM   2870  OD2 ASP   187      -1.946 -21.353 -23.390
ATOM   2871  C   ASP   187       1.751 -23.330 -25.792
ATOM   2872  O   ASP   187       1.621 -23.944 -26.850
ATOM   2873  N   GLN   188       2.810 -22.565 -25.538
ATOM   2874  H   GLN   188       2.778 -21.910 -24.770
ATOM   2875  CA  GLN   188       3.889 -22.432 -26.509
ATOM   2876  HA  GLN   188       3.461 -22.097 -27.454
ATOM   2877  CB  GLN   188       4.917 -21.417 -26.025
ATOM   2878  HB2 GLN   188       5.243 -21.653 -25.012
ATOM   2879  HB3 GLN   188       4.408 -20.454 -26.065
ATOM   2880  CG  GLN   188       6.106 -21.283 -26.952
ATOM   2881  HG2 GLN   188       6.871 -20.646 -26.507
ATOM   2882  HG3 GLN   188       6.565 -22.261 -27.098
ATOM   2883  CD  GLN   188       5.720 -20.733 -28.312
ATOM   2884  OE1 GLN   188       5.333 -19.570 -28.433
ATOM   2885  NE2 GLN   188       5.810 -21.573 -29.344
ATOM   2886 HE21 GLN   188       5.911 -22.564 -29.177
ATOM   2887 HE22 GLN   188       5.370 -21.280 -30.205
ATOM   2888  C   GLN   188       4.582 -23.768 -26.744
ATOM   2889  O   GLN   188       4.894 -24.132 -27.879
ATOM   2890  N   THR   189       4.828 -24.490 -25.655
ATOM   2891  H   THR   189       4.245 -24.331 -24.846
ATOM   2892  CA  THR   189       5.483 -25.792 -25.722
ATOM   2893  HA  THR   189       6.442 -25.673 -26.227
ATOM   2894  CB  THR   189       5.705 -26.366 -24.297
ATOM   2895  HB  THR   189       4.748 -26.448 -23.782
ATOM   2896  CG2 THR   189       6.377 -27.740 -24.353
ATOM   2897 HG21 THR   189       6.253 -28.269 -23.408
ATOM   2898 HG22 THR   189       7.446 -27.638 -24.538
ATOM   2899 HG23 THR   189       5.950 -28.353 -25.146
ATOM   2900  OG1 THR   189       6.544 -25.470 -23.553
ATOM   2901  HG1 THR   189       6.271 -24.584 -23.736
ATOM   2902  C   THR   189       4.616 -26.748 -26.545
ATOM   2903  O   THR   189       5.117 -27.477 -27.407
ATOM   2904  N   ALA   190       3.312 -26.740 -26.279
ATOM   2905  H   ALA   190       2.997 -26.367 -25.395
ATOM   2906  CA  ALA   190       2.389 -27.601 -27.011
ATOM   2907  HA  ALA   190       2.747 -28.627 -26.930
ATOM   2908  CB  ALA   190       0.979 -27.503 -26.406
ATOM   2909  HB1 ALA   190       0.965 -26.799 -25.574
ATOM   2910  HB2 ALA   190       0.265 -27.151 -27.150
ATOM   2911  HB3 ALA   190       0.640 -28.472 -26.039
ATOM   2912  C   ALA   190       2.350 -27.228 -28.494
ATOM   2913  O   ALA   190       2.351 -28.102 -29.366
ATOM   2914  N   GLH   191       2.320 -25.931 -28.786
ATOM   2915  H   GLH   191       1.911 -25.317 -28.096
ATOM   2916  CA  GLH   191       2.275 -25.473 -30.173
ATOM   2917  HA  GLH   191       1.372 -25.878 -30.629
ATOM   2918  CB  GLH   191       2.215 -23.942 -30.213
ATOM   2919  HB2 GLH   191       1.466 -23.568 -29.515
ATOM   2920  HB3 GLH   191       3.164 -23.557 -29.839
ATOM   2921  CG  GLH   191       1.990 -23.367 -31.598
ATOM   2922  HG2 GLH   191       2.175 -22.293 -31.604
ATOM   2923  HG3 GLH   191       2.725 -23.859 -32.235
ATOM   2924  CD  GLH   191       0.595 -23.643 -32.128
ATOM   2925  OE1 GLH   191       0.322 -23.270 -33.287
ATOM   2926  OE2 GLH   191      -0.227 -24.229 -31.388
ATOM   2927  HE1 GLH   191      -0.457 -23.678 -33.632
ATOM   2928  C   GLH   191       3.477 -25.972 -30.984
ATOM   2929  O   GLH   191       3.327 -26.428 -32.124
ATOM   2930  N   THR   192       4.670 -25.875 -30.401
ATOM   2931  H   THR   192       4.691 -25.891 -29.391
ATOM   2932  CA  THR   192       5.891 -26.321 -31.071
ATOM   2933  HA  THR   192       5.968 -25.791 -32.021
ATOM   2934  CB  THR   192       7.140 -26.011 -30.204
ATOM   2935  HB  THR   192       7.036 -26.484 -29.228
ATOM   2936  CG2 THR   192       8.419 -26.501 -30.880
ATOM   2937 HG21 THR   192       8.953 -25.671 -31.342
ATOM   2938 HG22 THR   192       8.189 -27.226 -31.661
ATOM   2939 HG23 THR   192       8.997 -26.984 -30.092
ATOM   2940  OG1 THR   192       7.235 -24.593 -30.013
ATOM   2941  HG1 THR   192       6.730 -24.165 -30.688
ATOM   2942  C   THR   192       5.823 -27.820 -31.366
ATOM   2943  O   THR   192       6.118 -28.252 -32.480
ATOM   2944  N   LYN   193       5.406 -28.607 -30.376
ATOM   2945  H   LYN   193       4.863 -28.195 -29.631
ATOM   2946  CA  LYN   193       5.317 -30.060 -30.547
ATOM   2947  HA  LYN   193       6.268 -30.402 -30.956
ATOM   2948  CB  LYN   193       5.081 -30.744 -29.197
ATOM   2949  HB2 LYN   193       5.742 -30.330 -28.436
ATOM   2950  HB3 LYN   193       4.074 -30.494 -28.863
ATOM   2951  CG  LYN   193       5.201 -32.265 -29.246
ATOM   2952  HG2 LYN   193       4.521 -32.683 -29.989
ATOM   2953  HG3 LYN   193       4.872 -32.671 -28.290
ATOM   2954  CD  LYN   193       6.629 -32.723 -29.503
ATOM   2955  HD2 LYN   193       7.326 -32.190 -28.856
ATOM   2956  HD3 LYN   193       6.909 -32.470 -30.525
ATOM   2957  CE  LYN   193       6.759 -34.231 -29.306
ATOM   2958  HE2 LYN   193       6.129 -34.768 -30.015
ATOM   2959  HE3 LYN   193       6.399 -34.497 -28.312
ATOM   2960  NZ  LYN   193       8.177 -34.711 -29.432
ATOM   2961  HZ1 LYN   193       8.641 -34.199 -30.168
ATOM   2962  HZ2 LYN   193       8.181 -35.681 -29.715
ATOM   2963  C   LYN   193       4.218 -30.461 -31.532
ATOM   2964  O   LYN   193       4.429 -31.322 -32.392
ATOM   2965  N   ARN   194       3.048 -29.845 -31.398
ATOM   2966  H   ARN   194       2.833 -29.413 -30.511
ATOM   2967  CA  ARN   194       1.925 -30.127 -32.292
ATOM   2968  HA  ARN   194       1.621 -31.169 -32.189
ATOM   2969  CB  ARN   194       0.737 -29.241 -31.931
ATOM   2970  HB2 ARN   194       1.025 -28.190 -31.941
ATOM   2971  HB3 ARN   194       0.476 -29.445 -30.892
ATOM   2972  CG  ARN   194      -0.511 -29.463 -32.773
ATOM   2973  HG2 ARN   194      -0.255 -29.521 -33.831
ATOM   2974  HG3 ARN   194      -0.962 -30.420 -32.510
ATOM   2975  CD  ARN   194      -1.513 -28.341 -32.522
ATOM   2976  HD2 ARN   194      -1.314 -27.855 -31.567
ATOM   2977  HD3 ARN   194      -2.474 -28.852 -32.470
ATOM   2978  NE  ARN   194      -1.577 -27.330 -33.583
ATOM   2979  HE  ARN   194      -2.297 -27.582 -34.245
ATOM   2980  CZ  ARN   194      -0.541 -26.729 -34.162
ATOM   2981  NH1 ARN   194       0.688 -27.023 -33.808
ATOM   2982 HH11 ARN   194       0.724 -27.613 -32.989
ATOM   2983  NH2 ARN   194      -0.746 -25.804 -35.088
ATOM   2984 HH21 ARN   194      -1.698 -25.799 -35.425
ATOM   2985 HH22 ARN   194      -0.559 -24.871 -34.750
ATOM   2986  C   ARN   194       2.337 -29.863 -33.743
ATOM   2987  O   ARN   194       2.040 -30.655 -34.636
ATOM   2988  N   ASN   195       3.019 -28.742 -33.972
ATOM   2989  H   ASN   195       3.322 -28.175 -33.193
ATOM   2990  CA  ASN   195       3.477 -28.377 -35.310
ATOM   2991  HA  ASN   195       2.620 -28.210 -35.963
ATOM   2992  CB  ASN   195       4.255 -27.057 -35.270
ATOM   2993  HB2 ASN   195       5.044 -27.098 -34.519
ATOM   2994  HB3 ASN   195       3.571 -26.260 -34.979
ATOM   2995  CG  ASN   195       4.859 -26.693 -36.619
ATOM   2996  OD1 ASN   195       4.141 -26.348 -37.560
ATOM   2997  ND2 ASN   195       6.182 -26.778 -36.721
ATOM   2998 HD21 ASN   195       6.757 -26.661 -35.899
ATOM   2999 HD22 ASN   195       6.553 -27.344 -37.471
ATOM   3000  C   ASN   195       4.366 -29.478 -35.889
ATOM   3001  O   ASN   195       4.281 -29.797 -37.073
ATOM   3002  N   MET   196       5.235 -30.048 -35.059
ATOM   3003  H   MET   196       5.006 -30.049 -34.075
ATOM   3004  CA  MET   196       6.105 -31.119 -35.525
ATOM   3005  HA  MET   196       6.720 -30.715 -36.329
ATOM   3006  CB  MET   196       7.017 -31.589 -34.384
ATOM   3007  HB2 MET   196       7.546 -30.745 -33.940
ATOM   3008  HB3 MET   196       6.367 -32.044 -33.637
ATOM   3009  CG  MET   196       7.994 -32.709 -34.749
ATOM   3010  HG2 MET   196       8.489 -32.494 -35.696
ATOM   3011  HG3 MET   196       8.790 -32.727 -34.005
ATOM   3012  SD  MET   196       7.280 -34.373 -34.806
ATOM   3013  CE  MET   196       6.880 -34.603 -33.078
ATOM   3014  HE1 MET   196       6.188 -35.438 -32.973
ATOM   3015  HE2 MET   196       7.787 -34.850 -32.526
ATOM   3016  HE3 MET   196       6.432 -33.704 -32.655
ATOM   3017  C   MET   196       5.251 -32.272 -36.065
ATOM   3018  O   MET   196       5.490 -32.761 -37.170
ATOM   3019  N   TYR   197       4.239 -32.690 -35.306
ATOM   3020  H   TYR   197       4.257 -32.486 -34.317
ATOM   3021  CA  TYR   197       3.375 -33.778 -35.755
ATOM   3022  HA  TYR   197       4.009 -34.646 -35.938
ATOM   3023  CB  TYR   197       2.351 -34.131 -34.673
ATOM   3024  HB2 TYR   197       1.494 -34.646 -35.108
ATOM   3025  HB3 TYR   197       1.961 -33.211 -34.237
ATOM   3026  CG  TYR   197       2.929 -34.967 -33.553
ATOM   3027  CD1 TYR   197       3.458 -36.235 -33.808
ATOM   3028  HD1 TYR   197       3.802 -36.416 -34.816
ATOM   3029  CE1 TYR   197       4.001 -37.015 -32.784
ATOM   3030  HE1 TYR   197       4.023 -38.086 -32.925
ATOM   3031  CZ  TYR   197       4.017 -36.526 -31.491
ATOM   3032  OH  TYR   197       4.550 -37.299 -30.475
ATOM   3033  HH  TYR   197       5.040 -38.041 -30.794
ATOM   3034  CE2 TYR   197       3.500 -35.271 -31.210
ATOM   3035  HE2 TYR   197       3.687 -34.820 -30.247
ATOM   3036  CD2 TYR   197       2.956 -34.497 -32.243
ATOM   3037  HD2 TYR   197       2.891 -33.429 -32.095
ATOM   3038  C   TYR   197       2.672 -33.436 -37.069
ATOM   3039  O   TYR   197       2.507 -34.295 -37.933
ATOM   3040  N   GLH   198       2.260 -32.182 -37.222
ATOM   3041  H   GLH   198       2.650 -31.460 -36.634
ATOM   3042  CA  GLH   198       1.604 -31.772 -38.457
ATOM   3043  HA  GLH   198       0.791 -32.471 -38.654
ATOM   3044  CB  GLH   198       1.035 -30.356 -38.335
ATOM   3045  HB2 GLH   198       1.838 -29.621 -38.276
ATOM   3046  HB3 GLH   198       0.479 -30.136 -39.246
ATOM   3047  CG  GLH   198       0.050 -30.168 -37.194
ATOM   3048  HG2 GLH   198       0.575 -29.949 -36.264
ATOM   3049  HG3 GLH   198      -0.493 -31.098 -37.028
ATOM   3050  CD  GLH   198      -0.963 -29.075 -37.474
ATOM   3051  OE1 GLH   198      -0.606 -28.106 -38.180
ATOM   3052  OE2 GLH   198      -2.111 -29.184 -36.982
ATOM   3053  HE1 GLH   198      -1.334 -27.604 -38.513
ATOM   3054  C   GLH   198       2.569 -31.826 -39.640
ATOM   3055  O   GLH   198       2.181 -32.215 -40.740
ATOM   3056  N   SER   199       3.825 -31.448 -39.419
ATOM   3057  H   SER   199       4.175 -31.453 -38.472
ATOM   3058  CA  SER   199       4.808 -31.456 -40.496
ATOM   3059  HA  SER   199       4.418 -30.883 -41.337
ATOM   3060  CB  SER   199       6.112 -30.784 -40.051
ATOM   3061  HB2 SER   199       5.912 -29.798 -39.631
ATOM   3062  HB3 SER   199       6.760 -30.630 -40.914
ATOM   3063  OG  SER   199       6.810 -31.570 -39.100
ATOM   3064  HG  SER   199       6.476 -32.453 -39.137
ATOM   3065  C   SER   199       5.097 -32.876 -40.965
ATOM   3066  O   SER   199       5.529 -33.079 -42.096
ATOM   3067  N   LYN   200       4.860 -33.856 -40.099
ATOM   3068  H   LYN   200       4.273 -33.671 -39.298
ATOM   3069  CA  LYN   200       5.095 -35.248 -40.458
ATOM   3070  HA  LYN   200       5.827 -35.263 -41.265
ATOM   3071  CB  LYN   200       5.655 -36.022 -39.258
ATOM   3072  HB2 LYN   200       5.580 -37.097 -39.424
ATOM   3073  HB3 LYN   200       5.042 -35.739 -38.402
ATOM   3074  CG  LYN   200       7.083 -35.632 -38.886
ATOM   3075  HG2 LYN   200       7.757 -35.790 -39.728
ATOM   3076  HG3 LYN   200       7.114 -34.563 -38.675
ATOM   3077  CD  LYN   200       7.568 -36.391 -37.663
ATOM   3078  HD2 LYN   200       6.914 -36.207 -36.811
ATOM   3079  HD3 LYN   200       7.560 -37.437 -37.968
ATOM   3080  CE  LYN   200       9.018 -36.069 -37.311
ATOM   3081  HE2 LYN   200       9.299 -36.536 -36.367
ATOM   3082  HE3 LYN   200       9.118 -34.994 -37.158
ATOM   3083  NZ  LYN   200       9.982 -36.469 -38.370
ATOM   3084  HZ1 LYN   200      10.878 -36.038 -38.191
ATOM   3085  HZ2 LYN   200      10.132 -37.467 -38.328
ATOM   3086  C   LYN   200       3.825 -35.931 -40.968
ATOM   3087  O   LYN   200       3.836 -37.120 -41.282
ATOM   3088  N   GLY   201       2.732 -35.178 -41.044
ATOM   3089  H   GLY   201       2.806 -34.175 -40.950
ATOM   3090  CA  GLY   201       1.475 -35.737 -41.520
ATOM   3091  HA2 GLY   201       1.628 -36.195 -42.497
ATOM   3092  HA3 GLY   201       0.767 -34.920 -41.663
ATOM   3093  C   GLY   201       0.854 -36.751 -40.576
ATOM   3094  O   GLY   201       0.303 -37.769 -41.006
ATOM   3095  N   SER   202       0.938 -36.484 -39.278
ATOM   3096  H   SER   202       1.612 -35.802 -38.961
ATOM   3097  CA  SER   202       0.371 -37.391 -38.288
ATOM   3098  HA  SER   202       0.800 -38.379 -38.456
ATOM   3099  CB  SER   202       0.724 -36.923 -36.877
ATOM   3100  HB2 SER   202       0.506 -35.862 -36.757
ATOM   3101  HB3 SER   202       1.783 -37.150 -36.752
ATOM   3102  OG  SER   202      -0.002 -37.669 -35.913
ATOM   3103  HG  SER   202       0.603 -38.226 -35.447
ATOM   3104  C   SER   202      -1.147 -37.513 -38.410
ATOM   3105  O   SER   202      -1.842 -36.523 -38.643
ATOM   3106  N   SER   203      -1.658 -38.730 -38.242
ATOM   3107  H   SER   203      -1.069 -39.520 -38.463
ATOM   3108  CA  SER   203      -3.098 -38.961 -38.326
ATOM   3109  HA  SER   203      -3.504 -38.465 -39.208
ATOM   3110  CB  SER   203      -3.395 -40.455 -38.494
ATOM   3111  HB2 SER   203      -4.456 -40.617 -38.683
ATOM   3112  HB3 SER   203      -2.843 -40.827 -39.357
ATOM   3113  OG  SER   203      -2.999 -41.201 -37.356
ATOM   3114  HG  SER   203      -2.237 -40.789 -36.978
ATOM   3115  C   SER   203      -3.802 -38.433 -37.077
ATOM   3116  O   SER   203      -5.030 -38.355 -37.034
ATOM   3117  N   ALA   204      -3.023 -38.073 -36.061
ATOM   3118  H   ALA   204      -2.028 -37.976 -36.207
ATOM   3119  CA  ALA   204      -3.591 -37.549 -34.821
ATOM   3120  HA  ALA   204      -4.368 -38.238 -34.490
ATOM   3121  CB  ALA   204      -2.514 -37.457 -33.751
ATOM   3122  HB1 ALA   204      -1.914 -36.557 -33.885
ATOM   3123  HB2 ALA   204      -2.962 -37.412 -32.758
ATOM   3124  HB3 ALA   204      -1.849 -38.320 -33.787
ATOM   3125  C   ALA   204      -4.235 -36.182 -35.029
ATOM   3126  O   ALA   204      -5.107 -35.776 -34.262
ATOM   3127  N   VAL   205      -3.808 -35.474 -36.065
ATOM   3128  H   VAL   205      -3.442 -35.980 -36.859
ATOM   3129  CA  VAL   205      -4.355 -34.154 -36.347
ATOM   3130  HA  VAL   205      -4.225 -33.534 -35.460
ATOM   3131  CB  VAL   205      -3.633 -33.498 -37.546
ATOM   3132  HB  VAL   205      -3.784 -34.118 -38.430
ATOM   3133  CG1 VAL   205      -4.210 -32.111 -37.813
ATOM   3134 HG11 VAL   205      -4.496 -31.626 -36.880
ATOM   3135 HG12 VAL   205      -5.100 -32.178 -38.439
ATOM   3136 HG13 VAL   205      -3.452 -31.499 -38.301
ATOM   3137  CG2 VAL   205      -2.141 -33.400 -37.263
ATOM   3138 HG21 VAL   205      -1.892 -32.426 -36.842
ATOM   3139 HG22 VAL   205      -1.836 -34.161 -36.544
ATOM   3140 HG23 VAL   205      -1.559 -33.538 -38.174
ATOM   3141  C   VAL   205      -5.849 -34.245 -36.654
ATOM   3142  O   VAL   205      -6.584 -33.277 -36.473
ATOM   3143  N   ALA   206      -6.297 -35.416 -37.099
ATOM   3144  H   ALA   206      -5.631 -36.071 -37.485
ATOM   3145  CA  ALA   206      -7.702 -35.617 -37.448
ATOM   3146  HA  ALA   206      -8.142 -34.634 -37.615
ATOM   3147  CB  ALA   206      -7.801 -36.426 -38.737
ATOM   3148  HB1 ALA   206      -7.855 -35.764 -39.602
ATOM   3149  HB2 ALA   206      -8.699 -37.044 -38.735
ATOM   3150  HB3 ALA   206      -6.891 -37.026 -38.743
ATOM   3151  C   ALA   206      -8.509 -36.299 -36.350
ATOM   3152  O   ALA   206      -9.646 -36.715 -36.577
ATOM   3153  N   ASH   207      -7.923 -36.415 -35.162
ATOM   3154  H   ASH   207      -7.069 -35.908 -34.977
ATOM   3155  CA  ASH   207      -8.595 -37.060 -34.041
ATOM   3156  HA  ASH   207      -9.571 -37.410 -34.378
ATOM   3157  CB  ASH   207      -7.762 -38.245 -33.544
ATOM   3158  HB2 ASH   207      -7.311 -38.779 -34.381
ATOM   3159  HB3 ASH   207      -6.936 -37.875 -32.937
ATOM   3160  CG  ASH   207      -8.567 -39.211 -32.701
ATOM   3161  OD1 ASH   207      -9.382 -38.749 -31.874
ATOM   3162  OD2 ASH   207      -8.380 -40.435 -32.852
ATOM   3163  HD1 ASH   207     -10.230 -39.163 -31.921
ATOM   3164  C   ASH   207      -8.804 -36.063 -32.906
ATOM   3165  O   ASH   207      -7.849 -35.615 -32.267
ATOM   3166  N   ASH   208     -10.064 -35.727 -32.655
ATOM   3167  H   ASH   208     -10.776 -36.408 -32.878
ATOM   3168  CA  ASH   208     -10.411 -34.771 -31.614
ATOM   3169  HA  ASH   208      -9.883 -33.843 -31.832
ATOM   3170  CB  ASH   208     -11.917 -34.505 -31.650
ATOM   3171  HB2 ASH   208     -12.231 -34.207 -32.650
ATOM   3172  HB3 ASH   208     -12.453 -35.426 -31.421
ATOM   3173  CG  ASH   208     -12.345 -33.451 -30.654
ATOM   3174  OD1 ASH   208     -12.518 -33.787 -29.461
ATOM   3175  OD2 ASH   208     -12.503 -32.283 -31.065
ATOM   3176  HD1 ASH   208     -12.054 -34.577 -29.229
ATOM   3177  C   ASH   208      -9.995 -35.217 -30.217
ATOM   3178  O   ASH   208      -9.940 -34.407 -29.291
ATOM   3179  N   SER   209      -9.690 -36.499 -30.059
ATOM   3180  H   SER   209      -9.817 -37.150 -30.821
ATOM   3181  CA  SER   209      -9.292 -37.015 -28.753
ATOM   3182  HA  SER   209      -9.745 -36.409 -27.968
ATOM   3183  CB  SER   209      -9.837 -38.429 -28.557
ATOM   3184  HB2 SER   209      -9.700 -38.755 -27.526
ATOM   3185  HB3 SER   209     -10.888 -38.361 -28.839
ATOM   3186  OG  SER   209      -9.195 -39.341 -29.430
ATOM   3187  HG  SER   209      -8.506 -38.883 -29.887
ATOM   3188  C   SER   209      -7.783 -37.032 -28.551
ATOM   3189  O   SER   209      -7.301 -37.379 -27.472
ATOM   3190  N   LYN   210      -7.038 -36.648 -29.581
ATOM   3191  H   LYN   210      -7.437 -36.720 -30.506
ATOM   3192  CA  LYN   210      -5.582 -36.654 -29.495
ATOM   3193  HA  LYN   210      -5.318 -37.062 -28.519
ATOM   3194  CB  LYN   210      -5.016 -37.574 -30.580
ATOM   3195  HB2 LYN   210      -5.235 -37.181 -31.573
ATOM   3196  HB3 LYN   210      -3.944 -37.615 -30.387
ATOM   3197  CG  LYN   210      -5.481 -39.021 -30.457
ATOM   3198  HG2 LYN   210      -5.301 -39.397 -29.450
ATOM   3199  HG3 LYN   210      -6.561 -39.060 -30.602
ATOM   3200  CD  LYN   210      -4.811 -39.913 -31.491
ATOM   3201  HD2 LYN   210      -4.416 -39.555 -32.442
ATOM   3202  HD3 LYN   210      -5.702 -39.728 -32.091
ATOM   3203  CE  LYN   210      -5.294 -41.354 -31.377
ATOM   3204  HE2 LYN   210      -6.383 -41.398 -31.413
ATOM   3205  HE3 LYN   210      -4.915 -41.733 -30.428
ATOM   3206  NZ  LYN   210      -4.726 -42.232 -32.442
ATOM   3207  HZ1 LYN   210      -3.729 -42.083 -32.507
ATOM   3208  HZ2 LYN   210      -5.112 -41.968 -33.337
ATOM   3209  C   LYN   210      -4.949 -35.264 -29.591
ATOM   3210  O   LYN   210      -5.629 -34.275 -29.860
ATOM   3211  N   LEU   211      -3.637 -35.209 -29.366
ATOM   3212  H   LEU   211      -3.110 -36.058 -29.514
ATOM   3213  CA  LEU   211      -2.871 -33.962 -29.401
ATOM   3214  HA  LEU   211      -1.832 -34.221 -29.198
ATOM   3215  CB  LEU   211      -2.945 -33.314 -30.795
ATOM   3216  HB2 LEU   211      -3.982 -33.198 -31.110
ATOM   3217  HB3 LEU   211      -2.458 -32.346 -30.674
ATOM   3218  CG  LEU   211      -2.128 -34.058 -31.873
ATOM   3219  HG  LEU   211      -2.412 -35.110 -31.867
ATOM   3220  CD1 LEU   211      -2.408 -33.481 -33.253
ATOM   3221 HD11 LEU   211      -1.492 -33.437 -33.843
ATOM   3222 HD12 LEU   211      -3.123 -34.101 -33.793
ATOM   3223 HD13 LEU   211      -2.828 -32.482 -33.136
ATOM   3224  CD2 LEU   211      -0.644 -33.946 -31.540
ATOM   3225 HD21 LEU   211      -0.423 -34.443 -30.595
ATOM   3226 HD22 LEU   211      -0.347 -32.902 -31.446
ATOM   3227 HD23 LEU   211      -0.033 -34.405 -32.317
ATOM   3228  C   LEU   211      -3.301 -32.962 -28.323
ATOM   3229  O   LEU   211      -3.164 -31.747 -28.487
ATOM   3230  N   ARG   212      -3.796 -33.491 -27.210
ATOM   3231  H   ARG   212      -3.433 -34.401 -26.965
ATOM   3232  CA  ARG   212      -4.256 -32.669 -26.096
ATOM   3233  HA  ARG   212      -4.484 -31.679 -26.491
ATOM   3234  CB  ARG   212      -5.528 -33.267 -25.484
ATOM   3235  HB2 ARG   212      -5.341 -34.277 -25.120
ATOM   3236  HB3 ARG   212      -5.769 -32.692 -24.590
ATOM   3237  CG  ARG   212      -6.746 -33.242 -26.395
ATOM   3238  HG2 ARG   212      -6.927 -32.234 -26.769
ATOM   3239  HG3 ARG   212      -6.556 -33.864 -27.270
ATOM   3240  CD  ARG   212      -7.965 -33.766 -25.660
ATOM   3241  HD2 ARG   212      -7.789 -34.777 -25.293
ATOM   3242  HD3 ARG   212      -8.104 -33.101 -24.808
ATOM   3243  NE  ARG   212      -9.179 -33.746 -26.474
ATOM   3244  HE  ARG   212      -9.045 -33.789 -27.474
ATOM   3245  CZ  ARG   212     -10.353 -33.310 -26.032
ATOM   3246  NH1 ARG   212     -10.467 -32.852 -24.790
ATOM   3247 HH11 ARG   212     -11.127 -32.117 -24.582
ATOM   3248 HH12 ARG   212     -10.015 -33.345 -24.033
ATOM   3249  NH2 ARG   212     -11.415 -33.337 -26.825
ATOM   3250 HH21 ARG   212     -12.336 -33.472 -26.432
ATOM   3251 HH22 ARG   212     -11.292 -33.348 -27.827
ATOM   3252  C   ARG   212      -3.250 -32.492 -24.965
ATOM   3253  O   ARG   212      -2.622 -33.452 -24.522
ATOM   3254  N   PRO   213      -3.071 -31.248 -24.496
ATOM   3255  CD  PRO   213      -3.522 -29.963 -25.063
ATOM   3256  HD2 PRO   213      -4.512 -29.723 -24.676
ATOM   3257  HD3 PRO   213      -3.372 -29.982 -26.142
ATOM   3258  CG  PRO   213      -2.486 -28.993 -24.525
ATOM   3259  HG2 PRO   213      -1.580 -29.024 -25.130
ATOM   3260  HG3 PRO   213      -2.997 -28.041 -24.378
ATOM   3261  CB  PRO   213      -2.222 -29.533 -23.148
ATOM   3262  HB2 PRO   213      -3.049 -29.301 -22.477
ATOM   3263  HB3 PRO   213      -1.212 -29.212 -22.892
ATOM   3264  CA  PRO   213      -2.131 -31.039 -23.393
ATOM   3265  HA  PRO   213      -1.115 -31.308 -23.682
ATOM   3266  C   PRO   213      -2.697 -31.836 -22.213
ATOM   3267  O   PRO   213      -3.919 -31.929 -22.050
ATOM   3268  N   VAL   214      -1.818 -32.428 -21.409
ATOM   3269  H   VAL   214      -0.943 -32.709 -21.827
ATOM   3270  CA  VAL   214      -2.236 -33.201 -20.240
ATOM   3271  HA  VAL   214      -3.324 -33.260 -20.212
ATOM   3272  CB  VAL   214      -1.607 -34.627 -20.238
ATOM   3273  HB  VAL   214      -0.522 -34.532 -20.286
ATOM   3274  CG1 VAL   214      -1.981 -35.373 -18.949
ATOM   3275 HG11 VAL   214      -1.872 -36.450 -19.079
ATOM   3276 HG12 VAL   214      -3.018 -35.175 -18.678
ATOM   3277 HG13 VAL   214      -1.347 -35.064 -18.118
ATOM   3278  CG2 VAL   214      -2.087 -35.404 -21.460
ATOM   3279 HG21 VAL   214      -1.648 -34.998 -22.371
ATOM   3280 HG22 VAL   214      -3.171 -35.340 -21.555
ATOM   3281 HG23 VAL   214      -1.812 -36.456 -21.389
ATOM   3282  C   VAL   214      -1.735 -32.453 -19.010
ATOM   3283  O   VAL   214      -0.556 -32.114 -18.927
ATOM   3284  N   ILE   215      -2.626 -32.192 -18.062
ATOM   3285  H   ILE   215      -3.605 -32.189 -18.309
ATOM   3286  CA  ILE   215      -2.246 -31.468 -16.853
ATOM   3287  HA  ILE   215      -1.160 -31.373 -16.838
ATOM   3288  CB  ILE   215      -2.896 -30.046 -16.819
ATOM   3289  HB  ILE   215      -3.970 -30.154 -16.667
ATOM   3290  CG2 ILE   215      -2.319 -29.224 -15.672
ATOM   3291 HG21 ILE   215      -2.259 -29.822 -14.763
ATOM   3292 HG22 ILE   215      -1.312 -28.882 -15.912
ATOM   3293 HG23 ILE   215      -2.936 -28.349 -15.466
ATOM   3294  CG1 ILE   215      -2.656 -29.311 -18.140
ATOM   3295 HG12 ILE   215      -1.664 -29.534 -18.531
ATOM   3296 HG13 ILE   215      -2.637 -28.242 -17.929
ATOM   3297  CD1 ILE   215      -3.719 -29.556 -19.196
ATOM   3298 HD11 ILE   215      -3.327 -29.350 -20.192
ATOM   3299 HD12 ILE   215      -4.578 -28.904 -19.035
ATOM   3300 HD13 ILE   215      -4.065 -30.589 -19.172
ATOM   3301  C   ILE   215      -2.681 -32.189 -15.584
ATOM   3302  O   ILE   215      -3.804 -32.685 -15.499
ATOM   3303  N   HID   216      -1.786 -32.272 -14.601
ATOM   3304  H   HID   216      -0.806 -32.144 -14.808
ATOM   3305  CA  HID   216      -2.149 -32.867 -13.317
ATOM   3306  HA  HID   216      -3.177 -32.565 -13.116
ATOM   3307  CB  HID   216      -2.107 -34.423 -13.358
ATOM   3308  HB2 HID   216      -2.603 -34.797 -14.254
ATOM   3309  HB3 HID   216      -2.669 -34.744 -12.481
ATOM   3310  CG  HID   216      -0.736 -35.032 -13.255
ATOM   3311  ND1 HID   216       0.002 -35.033 -12.089
ATOM   3312  HD1 HID   216      -0.470 -35.087 -11.198
ATOM   3313  CE1 HID   216       1.122 -35.709 -12.279
ATOM   3314  HE1 HID   216       2.037 -35.381 -11.808
ATOM   3315  NE2 HID   216       1.142 -36.141 -13.527
ATOM   3316  CD2 HID   216      -0.008 -35.729 -14.158
ATOM   3317  HD2 HID   216      -0.001 -35.602 -15.231
ATOM   3318  C   HID   216      -1.305 -32.322 -12.176
ATOM   3319  O   HID   216      -0.209 -31.804 -12.382
ATOM   3320  N   CYM   217      -1.878 -32.372 -10.980
ATOM   3321  H   CYM   217      -2.887 -32.368 -10.946
ATOM   3322  CA  CYM   217      -1.199 -31.953  -9.759
ATOM   3323  HA  CYM   217      -0.153 -31.734  -9.975
ATOM   3324  CB  CYM   217      -1.896 -30.740  -9.120
ATOM   3325  HB2 CYM   217      -1.491 -29.810  -9.519
ATOM   3326  HB3 CYM   217      -1.630 -30.725  -8.063
ATOM   3327  SG  CYM   217      -3.734 -30.687  -9.190
ATOM   3328  C   CYM   217      -1.297 -33.205  -8.888
ATOM   3329  O   CYM   217      -0.777 -34.252  -9.279
ATOM   3330  N   ARG   218      -1.945 -33.135  -7.728
ATOM   3331  H   ARG   218      -1.948 -32.253  -7.236
ATOM   3332  CA  ARG   218      -2.086 -34.342  -6.917
ATOM   3333  HA  ARG   218      -1.322 -35.065  -7.203
ATOM   3334  CB  ARG   218      -1.903 -34.039  -5.418
ATOM   3335  HB2 ARG   218      -1.032 -33.404  -5.257
ATOM   3336  HB3 ARG   218      -2.825 -33.556  -5.095
ATOM   3337  CG  ARG   218      -1.819 -35.299  -4.557
ATOM   3338  HG2 ARG   218      -2.713 -35.910  -4.682
ATOM   3339  HG3 ARG   218      -0.997 -35.913  -4.925
ATOM   3340  CD  ARG   218      -1.575 -34.998  -3.079
ATOM   3341  HD2 ARG   218      -1.194 -34.046  -2.708
ATOM   3342  HD3 ARG   218      -2.590 -34.673  -2.852
ATOM   3343  NE  ARG   218      -1.669 -36.216  -2.270
ATOM   3344  HE  ARG   218      -1.301 -37.050  -2.705
ATOM   3345  CZ  ARG   218      -1.805 -36.228  -0.946
ATOM   3346  NH1 ARG   218      -1.859 -35.089  -0.272
ATOM   3347 HH11 ARG   218      -1.282 -34.959   0.547
ATOM   3348 HH12 ARG   218      -2.574 -34.411  -0.492
ATOM   3349  NH2 ARG   218      -1.905 -37.377  -0.299
ATOM   3350 HH21 ARG   218      -1.952 -38.244  -0.814
ATOM   3351 HH22 ARG   218      -2.248 -37.362   0.651
ATOM   3352  C   ARG   218      -3.469 -34.947  -7.178
ATOM   3353  O   ARG   218      -3.579 -36.093  -7.617
ATOM   3354  N   ALA   219      -4.520 -34.168  -6.930
ATOM   3355  H   ALA   219      -4.392 -33.358  -6.340
ATOM   3356  CA  ALA   219      -5.891 -34.630  -7.149
ATOM   3357  HA  ALA   219      -5.895 -35.713  -7.025
ATOM   3358  CB  ALA   219      -6.824 -34.020  -6.096
ATOM   3359  HB1 ALA   219      -7.086 -34.759  -5.339
ATOM   3360  HB2 ALA   219      -7.749 -33.671  -6.555
ATOM   3361  HB3 ALA   219      -6.352 -33.174  -5.596
ATOM   3362  C   ALA   219      -6.402 -34.289  -8.553
ATOM   3363  O   ALA   219      -7.320 -34.937  -9.066
ATOM   3364  N   GLY   220      -5.805 -33.272  -9.164
ATOM   3365  H   GLY   220      -4.891 -32.982  -8.848
ATOM   3366  CA  GLY   220      -6.222 -32.847 -10.490
ATOM   3367  HA2 GLY   220      -6.392 -33.723 -11.115
ATOM   3368  HA3 GLY   220      -5.415 -32.275 -10.949
ATOM   3369  C   GLY   220      -7.479 -31.992 -10.463
ATOM   3370  O   GLY   220      -8.258 -32.006 -11.418
ATOM   3371  N   VAL   221      -7.684 -31.245  -9.378
ATOM   3372  H   VAL   221      -7.054 -31.312  -8.592
ATOM   3373  CA  VAL   221      -8.865 -30.387  -9.257
ATOM   3374  HA  VAL   221      -9.404 -30.348 -10.203
ATOM   3375  CB  VAL   221      -9.915 -30.998  -8.299
ATOM   3376  HB  VAL   221     -10.800 -30.362  -8.307
ATOM   3377  CG1 VAL   221     -10.313 -32.382  -8.779
ATOM   3378 HG11 VAL   221      -9.633 -32.731  -9.556
ATOM   3379 HG12 VAL   221     -10.280 -33.099  -7.959
ATOM   3380 HG13 VAL   221     -11.324 -32.379  -9.187
ATOM   3381  CG2 VAL   221      -9.368 -31.046  -6.875
ATOM   3382 HG21 VAL   221      -8.981 -30.071  -6.578
ATOM   3383 HG22 VAL   221      -8.551 -31.764  -6.800
ATOM   3384 HG23 VAL   221     -10.222 -31.347  -6.268
ATOM   3385  C   VAL   221      -8.581 -28.964  -8.781
ATOM   3386  O   VAL   221      -9.391 -28.058  -8.995
ATOM   3387  N   GLY   222      -7.441 -28.769  -8.123
ATOM   3388  H   GLY   222      -6.693 -29.437  -8.244
ATOM   3389  CA  GLY   222      -7.095 -27.448  -7.626
ATOM   3390  HA2 GLY   222      -6.646 -27.539  -6.637
ATOM   3391  HA3 GLY   222      -8.023 -26.882  -7.546
ATOM   3392  C   GLY   222      -6.153 -26.690  -8.542
ATOM   3393  O   GLY   222      -6.580 -25.877  -9.363
ATOM   3394  N   ARG   223      -4.860 -26.956  -8.386
ATOM   3395  H   ARG   223      -4.580 -27.695  -7.757
ATOM   3396  CA  ARG   223      -3.828 -26.317  -9.188
ATOM   3397  HA  ARG   223      -3.869 -25.245  -8.995
ATOM   3398  CB  ARG   223      -2.459 -26.858  -8.749
ATOM   3399  HB2 ARG   223      -2.439 -27.946  -8.809
ATOM   3400  HB3 ARG   223      -1.701 -26.510  -9.451
ATOM   3401  CG  ARG   223      -2.079 -26.385  -7.332
ATOM   3402  HG2 ARG   223      -1.864 -25.316  -7.326
ATOM   3403  HG3 ARG   223      -2.954 -26.499  -6.692
ATOM   3404  CD  ARG   223      -0.926 -27.174  -6.706
ATOM   3405  HD2 ARG   223      -0.498 -26.628  -5.865
ATOM   3406  HD3 ARG   223      -0.211 -27.299  -7.519
ATOM   3407  NE  ARG   223      -1.363 -28.494  -6.258
ATOM   3408  HE  ARG   223      -2.330 -28.735  -6.422
ATOM   3409  CZ  ARG   223      -0.583 -29.383  -5.649
ATOM   3410  NH1 ARG   223       0.691 -29.096  -5.407
ATOM   3411 HH11 ARG   223       0.968 -28.759  -4.496
ATOM   3412 HH12 ARG   223       1.328 -28.993  -6.184
ATOM   3413  NH2 ARG   223      -1.079 -30.558  -5.289
ATOM   3414 HH21 ARG   223      -1.256 -31.267  -5.987
ATOM   3415 HH22 ARG   223      -0.935 -30.855  -4.335
ATOM   3416  C   ARG   223      -4.072 -26.535 -10.683
ATOM   3417  O   ARG   223      -3.904 -25.623 -11.506
ATOM   3418  N   THR   224      -4.488 -27.747 -11.027
ATOM   3419  H   THR   224      -4.956 -28.294 -10.319
ATOM   3420  CA  THR   224      -4.789 -28.107 -12.411
ATOM   3421  HA  THR   224      -3.887 -27.955 -13.004
ATOM   3422  CB  THR   224      -5.220 -29.595 -12.501
ATOM   3423  HB  THR   224      -5.962 -29.808 -11.731
ATOM   3424  CG2 THR   224      -5.800 -29.911 -13.873
ATOM   3425 HG21 THR   224      -5.091 -30.486 -14.468
ATOM   3426 HG22 THR   224      -6.027 -28.994 -14.417
ATOM   3427 HG23 THR   224      -6.709 -30.477 -13.669
ATOM   3428  OG1 THR   224      -4.080 -30.434 -12.271
ATOM   3429  HG1 THR   224      -3.520 -30.396 -13.031
ATOM   3430  C   THR   224      -5.899 -27.238 -13.003
ATOM   3431  O   THR   224      -5.807 -26.809 -14.150
ATOM   3432  N   ALA   225      -6.948 -26.981 -12.224
ATOM   3433  H   ALA   225      -6.887 -27.162 -11.232
ATOM   3434  CA  ALA   225      -8.064 -26.167 -12.708
ATOM   3435  HA  ALA   225      -8.359 -26.555 -13.683
ATOM   3436  CB  ALA   225      -9.248 -26.277 -11.749
ATOM   3437  HB1 ALA   225      -9.710 -27.262 -11.821
ATOM   3438  HB2 ALA   225      -8.922 -26.137 -10.719
ATOM   3439  HB3 ALA   225      -9.981 -25.511 -12.003
ATOM   3440  C   ALA   225      -7.663 -24.706 -12.889
ATOM   3441  O   ALA   225      -8.112 -24.044 -13.827
ATOM   3442  N   GLN   226      -6.826 -24.199 -11.988
ATOM   3443  H   GLN   226      -6.837 -24.596 -11.059
ATOM   3444  CA  GLN   226      -6.376 -22.816 -12.092
ATOM   3445  HA  GLN   226      -7.252 -22.168 -12.111
ATOM   3446  CB  GLN   226      -5.484 -22.445 -10.901
ATOM   3447  HB2 GLN   226      -5.940 -22.763  -9.963
ATOM   3448  HB3 GLN   226      -4.542 -22.966 -11.070
ATOM   3449  CG  GLN   226      -5.104 -20.972 -10.844
ATOM   3450  HG2 GLN   226      -4.488 -20.700 -11.701
ATOM   3451  HG3 GLN   226      -6.005 -20.362 -10.906
ATOM   3452  CD  GLN   226      -4.374 -20.610  -9.562
ATOM   3453  OE1 GLN   226      -4.791 -20.989  -8.468
ATOM   3454  NE2 GLN   226      -3.286 -19.864  -9.692
ATOM   3455 HE21 GLN   226      -2.902 -19.692 -10.610
ATOM   3456 HE22 GLN   226      -2.755 -19.610  -8.871
ATOM   3457  C   GLN   226      -5.614 -22.638 -13.405
ATOM   3458  O   GLN   226      -5.830 -21.659 -14.127
ATOM   3459  N   LEU   227      -4.731 -23.586 -13.724
ATOM   3460  H   LEU   227      -4.732 -24.460 -13.218
ATOM   3461  CA  LEU   227      -3.966 -23.508 -14.972
ATOM   3462  HA  LEU   227      -3.519 -22.515 -15.024
ATOM   3463  CB  LEU   227      -2.848 -24.562 -15.004
ATOM   3464  HB2 LEU   227      -2.168 -24.429 -14.162
ATOM   3465  HB3 LEU   227      -3.312 -25.532 -14.824
ATOM   3466  CG  LEU   227      -2.066 -24.666 -16.325
ATOM   3467  HG  LEU   227      -2.762 -24.924 -17.123
ATOM   3468  CD1 LEU   227      -1.403 -23.338 -16.666
ATOM   3469 HD11 LEU   227      -2.017 -22.769 -17.364
ATOM   3470 HD12 LEU   227      -1.267 -22.733 -15.770
ATOM   3471 HD13 LEU   227      -0.448 -23.620 -17.109
ATOM   3472  CD2 LEU   227      -1.017 -25.771 -16.213
ATOM   3473 HD21 LEU   227      -0.107 -25.494 -16.746
ATOM   3474 HD22 LEU   227      -1.388 -26.699 -16.648
ATOM   3475 HD23 LEU   227      -0.757 -25.961 -15.172
ATOM   3476  C   LEU   227      -4.859 -23.682 -16.207
ATOM   3477  O   LEU   227      -4.715 -22.944 -17.179
ATOM   3478  N   ILE   228      -5.772 -24.653 -16.189
ATOM   3479  H   ILE   228      -6.042 -25.071 -15.310
ATOM   3480  CA  ILE   228      -6.647 -24.843 -17.349
ATOM   3481  HA  ILE   228      -6.006 -24.979 -18.220
ATOM   3482  CB  ILE   228      -7.547 -26.104 -17.191
ATOM   3483  HB  ILE   228      -8.009 -26.089 -16.204
ATOM   3484  CG2 ILE   228      -8.653 -26.123 -18.262
ATOM   3485 HG21 ILE   228      -9.490 -25.491 -17.963
ATOM   3486 HG22 ILE   228      -9.033 -27.135 -18.404
ATOM   3487 HG23 ILE   228      -8.279 -25.761 -19.220
ATOM   3488  CG1 ILE   228      -6.675 -27.360 -17.317
ATOM   3489 HG12 ILE   228      -6.155 -27.374 -18.275
ATOM   3490 HG13 ILE   228      -5.880 -27.286 -16.576
ATOM   3491  CD1 ILE   228      -7.404 -28.675 -17.079
ATOM   3492 HD11 ILE   228      -7.267 -29.350 -17.924
ATOM   3493 HD12 ILE   228      -7.018 -29.173 -16.190
ATOM   3494 HD13 ILE   228      -8.473 -28.513 -16.943
ATOM   3495  C   ILE   228      -7.499 -23.594 -17.598
ATOM   3496  O   ILE   228      -7.702 -23.188 -18.745
ATOM   3497  N   GLY   229      -7.986 -22.976 -16.526
ATOM   3498  H   GLY   229      -7.491 -23.084 -15.652
ATOM   3499  CA  GLY   229      -8.768 -21.760 -16.685
ATOM   3500  HA2 GLY   229      -9.640 -21.968 -17.305
ATOM   3501  HA3 GLY   229      -9.057 -21.395 -15.699
ATOM   3502  C   GLY   229      -7.921 -20.684 -17.347
ATOM   3503  O   GLY   229      -8.385 -19.980 -18.244
ATOM   3504  N   ALA   230      -6.670 -20.547 -16.908
ATOM   3505  H   ALA   230      -6.399 -20.980 -16.037
ATOM   3506  CA  ALA   230      -5.775 -19.550 -17.490
ATOM   3507  HA  ALA   230      -6.274 -18.582 -17.442
ATOM   3508  CB  ALA   230      -4.465 -19.481 -16.700
ATOM   3509  HB1 ALA   230      -3.677 -19.025 -17.299
ATOM   3510  HB2 ALA   230      -4.132 -20.480 -16.418
ATOM   3511  HB3 ALA   230      -4.586 -18.893 -15.790
ATOM   3512  C   ALA   230      -5.481 -19.855 -18.959
ATOM   3513  O   ALA   230      -5.373 -18.943 -19.777
ATOM   3514  N   MET   231      -5.340 -21.135 -19.289
ATOM   3515  H   MET   231      -5.041 -21.777 -18.569
ATOM   3516  CA  MET   231      -5.069 -21.539 -20.661
ATOM   3517  HA  MET   231      -4.155 -21.058 -21.010
ATOM   3518  CB  MET   231      -4.790 -23.042 -20.729
ATOM   3519  HB2 MET   231      -4.902 -23.408 -21.750
ATOM   3520  HB3 MET   231      -5.568 -23.553 -20.161
ATOM   3521  CG  MET   231      -3.436 -23.458 -20.152
ATOM   3522  HG2 MET   231      -2.620 -23.068 -20.761
ATOM   3523  HG3 MET   231      -3.316 -23.002 -19.169
ATOM   3524  SD  MET   231      -3.240 -25.257 -19.950
ATOM   3525  CE  MET   231      -2.988 -25.787 -21.660
ATOM   3526  HE1 MET   231      -2.017 -25.438 -22.010
ATOM   3527  HE2 MET   231      -2.988 -26.876 -21.707
ATOM   3528  HE3 MET   231      -3.770 -25.396 -22.311
ATOM   3529  C   MET   231      -6.224 -21.194 -21.593
ATOM   3530  O   MET   231      -6.001 -20.761 -22.723
ATOM   3531  N   CYS   232      -7.460 -21.376 -21.137
ATOM   3532  H   CYS   232      -7.624 -21.422 -20.141
ATOM   3533  CA  CYS   232      -8.588 -21.077 -22.009
ATOM   3534  HA  CYS   232      -8.387 -21.541 -22.974
ATOM   3535  CB  CYS   232      -9.898 -21.653 -21.447
ATOM   3536  HB2 CYS   232     -10.564 -21.956 -22.255
ATOM   3537  HB3 CYS   232      -9.657 -22.577 -20.922
ATOM   3538  SG  CYS   232     -10.800 -20.621 -20.278
ATOM   3539  HG  CYS   232     -10.503 -19.456 -20.862
ATOM   3540  C   CYS   232      -8.713 -19.580 -22.241
ATOM   3541  O   CYS   232      -9.249 -19.157 -23.258
ATOM   3542  N   MET   233      -8.204 -18.778 -21.313
ATOM   3543  H   MET   233      -7.457 -19.130 -20.731
ATOM   3544  CA  MET   233      -8.275 -17.336 -21.488
ATOM   3545  HA  MET   233      -9.218 -17.104 -21.982
ATOM   3546  CB  MET   233      -8.234 -16.631 -20.131
ATOM   3547  HB2 MET   233      -7.379 -16.971 -19.547
ATOM   3548  HB3 MET   233      -8.063 -15.568 -20.300
ATOM   3549  CG  MET   233      -9.531 -16.792 -19.335
ATOM   3550  HG2 MET   233      -9.666 -17.829 -19.027
ATOM   3551  HG3 MET   233     -10.336 -16.537 -20.025
ATOM   3552  SD  MET   233      -9.642 -15.715 -17.892
ATOM   3553  CE  MET   233      -9.232 -16.870 -16.569
ATOM   3554  HE1 MET   233      -9.521 -16.440 -15.610
ATOM   3555  HE2 MET   233      -9.796 -17.793 -16.704
ATOM   3556  HE3 MET   233      -8.165 -17.094 -16.561
ATOM   3557  C   MET   233      -7.139 -16.867 -22.400
ATOM   3558  O   MET   233      -7.126 -15.727 -22.867
ATOM   3559  N   ASN   234      -6.195 -17.766 -22.666
ATOM   3560  H   ASN   234      -6.464 -18.738 -22.608
ATOM   3561  CA  ASN   234      -5.064 -17.468 -23.537
ATOM   3562  HA  ASN   234      -4.907 -16.389 -23.547
ATOM   3563  CB  ASN   234      -3.808 -18.173 -23.005
ATOM   3564  HB2 ASN   234      -3.900 -19.254 -23.110
ATOM   3565  HB3 ASN   234      -3.712 -17.978 -21.937
ATOM   3566  CG  ASN   234      -2.532 -17.705 -23.683
ATOM   3567  OD1 ASN   234      -2.248 -16.507 -23.742
ATOM   3568  ND2 ASN   234      -1.745 -18.653 -24.185
ATOM   3569 HD21 ASN   234      -2.146 -19.526 -24.496
ATOM   3570 HD22 ASN   234      -0.903 -18.354 -24.657
ATOM   3571  C   ASN   234      -5.378 -17.933 -24.971
ATOM   3572  O   ASN   234      -4.568 -17.759 -25.882
ATOM   3573  N   ASH   235      -6.562 -18.519 -25.156
ATOM   3574  H   ASH   235      -7.084 -18.814 -24.343
ATOM   3575  CA  ASH   235      -7.022 -19.013 -26.459
ATOM   3576  HA  ASH   235      -6.169 -19.318 -27.065
ATOM   3577  CB  ASH   235      -7.963 -20.211 -26.253
ATOM   3578  HB2 ASH   235      -7.565 -20.888 -25.496
ATOM   3579  HB3 ASH   235      -8.919 -19.853 -25.870
ATOM   3580  CG  ASH   235      -8.234 -20.988 -27.535
ATOM   3581  OD1 ASH   235      -8.389 -20.370 -28.609
ATOM   3582  OD2 ASH   235      -8.313 -22.235 -27.464
ATOM   3583  HD1 ASH   235      -8.068 -19.482 -28.574
ATOM   3584  C   ASH   235      -7.773 -17.874 -27.166
ATOM   3585  O   ASH   235      -8.816 -17.427 -26.692
ATOM   3586  N   SER   236      -7.247 -17.412 -28.297
ATOM   3587  H   SER   236      -6.343 -17.744 -28.601
ATOM   3588  CA  SER   236      -7.862 -16.307 -29.028
ATOM   3589  HA  SER   236      -7.980 -15.482 -28.326
ATOM   3590  CB  SER   236      -6.950 -15.853 -30.170
ATOM   3591  HB2 SER   236      -5.957 -15.606 -29.795
ATOM   3592  HB3 SER   236      -7.351 -14.947 -30.625
ATOM   3593  OG  SER   236      -6.844 -16.854 -31.170
ATOM   3594  HG  SER   236      -6.234 -17.512 -30.873
ATOM   3595  C   SER   236      -9.245 -16.618 -29.596
ATOM   3596  O   SER   236      -9.925 -15.729 -30.106
ATOM   3597  N   ARN   237      -9.665 -17.872 -29.511
ATOM   3598  H   ARN   237      -8.962 -18.596 -29.463
ATOM   3599  CA  ARN   237     -10.958 -18.266 -30.049
ATOM   3600  HA  ARN   237     -11.200 -17.586 -30.865
ATOM   3601  CB  ARN   237     -10.868 -19.691 -30.595
ATOM   3602  HB2 ARN   237     -10.723 -20.405 -29.784
ATOM   3603  HB3 ARN   237     -11.811 -19.868 -31.112
ATOM   3604  CG  ARN   237      -9.804 -19.869 -31.662
ATOM   3605  HG2 ARN   237      -8.862 -19.422 -31.346
ATOM   3606  HG3 ARN   237     -10.107 -19.333 -32.561
ATOM   3607  CD  ARN   237      -9.618 -21.331 -31.994
ATOM   3608  HD2 ARN   237     -10.549 -21.763 -32.362
ATOM   3609  HD3 ARN   237      -8.885 -21.437 -32.794
ATOM   3610  NE  ARN   237      -9.152 -22.092 -30.835
ATOM   3611  HE  ARN   237      -9.601 -21.742 -30.001
ATOM   3612  CZ  ARN   237      -9.009 -23.413 -30.817
ATOM   3613  NH1 ARN   237      -9.299 -24.128 -31.898
ATOM   3614 HH11 ARN   237      -9.510 -23.550 -32.699
ATOM   3615  NH2 ARN   237      -8.577 -24.021 -29.723
ATOM   3616 HH21 ARN   237      -9.231 -24.710 -29.380
ATOM   3617 HH22 ARN   237      -7.703 -24.506 -29.870
ATOM   3618  C   ARN   237     -12.093 -18.189 -29.030
ATOM   3619  O   ARN   237     -13.264 -18.313 -29.390
ATOM   3620  N   ASN   238     -11.756 -17.957 -27.768
ATOM   3621  H   ASN   238     -10.783 -17.986 -27.497
ATOM   3622  CA  ASN   238     -12.766 -17.935 -26.716
ATOM   3623  HA  ASN   238     -13.576 -18.618 -26.973
ATOM   3624  CB  ASN   238     -12.222 -18.643 -25.470
ATOM   3625  HB2 ASN   238     -11.310 -18.159 -25.120
ATOM   3626  HB3 ASN   238     -12.946 -18.557 -24.660
ATOM   3627  CG  ASN   238     -11.952 -20.119 -25.706
ATOM   3628  OD1 ASN   238     -12.605 -20.757 -26.532
ATOM   3629  ND2 ASN   238     -10.998 -20.673 -24.967
ATOM   3630 HD21 ASN   238     -10.201 -21.103 -25.415
ATOM   3631 HD22 ASN   238     -11.180 -20.864 -23.992
ATOM   3632  C   ASN   238     -13.364 -16.593 -26.294
ATOM   3633  O   ASN   238     -13.678 -16.403 -25.119
ATOM   3634  N   SER   239     -13.536 -15.669 -27.232
ATOM   3635  H   SER   239     -13.645 -15.970 -28.190
ATOM   3636  CA  SER   239     -14.122 -14.383 -26.876
ATOM   3637  HA  SER   239     -13.488 -13.910 -26.126
ATOM   3638  CB  SER   239     -14.169 -13.462 -28.095
ATOM   3639  HB2 SER   239     -14.715 -12.547 -27.865
ATOM   3640  HB3 SER   239     -14.634 -14.064 -28.875
ATOM   3641  OG  SER   239     -12.854 -13.135 -28.506
ATOM   3642  HG  SER   239     -12.355 -13.934 -28.576
ATOM   3643  C   SER   239     -15.527 -14.575 -26.311
ATOM   3644  O   SER   239     -16.312 -15.384 -26.816
ATOM   3645  N   GLN   240     -15.816 -13.833 -25.245
ATOM   3646  H   GLN   240     -15.121 -13.186 -24.901
ATOM   3647  CA  GLN   240     -17.103 -13.863 -24.561
ATOM   3648  HA  GLN   240     -17.133 -12.976 -23.928
ATOM   3649  CB  GLN   240     -18.248 -13.758 -25.571
ATOM   3650  HB2 GLN   240     -19.208 -13.914 -25.080
ATOM   3651  HB3 GLN   240     -18.153 -14.583 -26.277
ATOM   3652  CG  GLN   240     -18.255 -12.458 -26.361
ATOM   3653  HG2 GLN   240     -17.496 -12.478 -27.143
ATOM   3654  HG3 GLN   240     -19.249 -12.362 -26.799
ATOM   3655  CD  GLN   240     -18.042 -11.239 -25.478
ATOM   3656  OE1 GLN   240     -18.710 -11.074 -24.455
ATOM   3657  NE2 GLN   240     -17.108 -10.379 -25.871
ATOM   3658 HE21 GLN   240     -16.243 -10.722 -26.263
ATOM   3659 HE22 GLN   240     -17.375  -9.420 -26.043
ATOM   3660  C   GLN   240     -17.341 -15.058 -23.638
ATOM   3661  O   GLN   240     -18.379 -15.130 -22.983
ATOM   3662  N   LEU   241     -16.402 -15.999 -23.590
ATOM   3663  H   LEU   241     -15.691 -16.031 -24.306
ATOM   3664  CA  LEU   241     -16.542 -17.155 -22.698
ATOM   3665  HA  LEU   241     -17.526 -17.606 -22.829
ATOM   3666  CB  LEU   241     -15.431 -18.172 -22.967
ATOM   3667  HB2 LEU   241     -14.921 -17.666 -22.147
ATOM   3668  HB3 LEU   241     -14.851 -18.138 -23.889
ATOM   3669  CG  LEU   241     -15.499 -19.447 -22.117
ATOM   3670  HG  LEU   241     -15.668 -19.176 -21.075
ATOM   3671  CD1 LEU   241     -16.652 -20.311 -22.602
ATOM   3672 HD11 LEU   241     -17.532 -20.165 -21.976
ATOM   3673 HD12 LEU   241     -16.385 -21.367 -22.560
ATOM   3674 HD13 LEU   241     -16.920 -20.067 -23.630
ATOM   3675  CD2 LEU   241     -14.181 -20.222 -22.230
ATOM   3676 HD21 LEU   241     -13.509 -19.737 -22.938
ATOM   3677 HD22 LEU   241     -14.360 -21.238 -22.581
ATOM   3678 HD23 LEU   241     -13.750 -20.237 -21.229
ATOM   3679  C   LEU   241     -16.404 -16.609 -21.273
ATOM   3680  O   LEU   241     -15.384 -16.008 -20.934
ATOM   3681  N   SER   242     -17.416 -16.824 -20.434
ATOM   3682  H   SER   242     -18.331 -16.969 -20.836
ATOM   3683  CA  SER   242     -17.394 -16.294 -19.069
ATOM   3684  HA  SER   242     -16.851 -15.349 -19.101
ATOM   3685  CB  SER   242     -18.828 -16.019 -18.594
ATOM   3686  HB2 SER   242     -19.367 -15.417 -19.325
ATOM   3687  HB3 SER   242     -18.810 -15.452 -17.663
ATOM   3688  OG  SER   242     -19.526 -17.234 -18.375
ATOM   3689  HG  SER   242     -20.413 -17.130 -18.684
ATOM   3690  C   SER   242     -16.698 -17.176 -18.030
ATOM   3691  O   SER   242     -16.432 -18.355 -18.270
ATOM   3692  N   VAL   243     -16.402 -16.599 -16.868
ATOM   3693  H   VAL   243     -16.330 -15.593 -16.820
ATOM   3694  CA  VAL   243     -15.766 -17.378 -15.819
ATOM   3695  HA  VAL   243     -14.883 -17.866 -16.231
ATOM   3696  CB  VAL   243     -15.369 -16.501 -14.606
ATOM   3697  HB  VAL   243     -16.245 -15.955 -14.256
ATOM   3698  CG1 VAL   243     -14.834 -17.378 -13.471
ATOM   3699 HG11 VAL   243     -13.967 -17.949 -13.802
ATOM   3700 HG12 VAL   243     -14.527 -16.767 -12.623
ATOM   3701 HG13 VAL   243     -15.650 -18.043 -13.187
ATOM   3702  CG2 VAL   243     -14.293 -15.505 -15.031
ATOM   3703 HG21 VAL   243     -14.154 -14.740 -14.267
ATOM   3704 HG22 VAL   243     -14.578 -15.003 -15.955
ATOM   3705 HG23 VAL   243     -13.378 -16.080 -15.170
ATOM   3706  C   VAL   243     -16.771 -18.449 -15.406
ATOM   3707  O   VAL   243     -16.393 -19.588 -15.136
ATOM   3708  N   GLH   244     -18.055 -18.085 -15.378
ATOM   3709  H   GLH   244     -18.332 -17.318 -15.974
ATOM   3710  CA  GLH   244     -19.110 -19.039 -15.029
ATOM   3711  HA  GLH   244     -18.982 -19.377 -14.001
ATOM   3712  CB  GLH   244     -20.490 -18.371 -15.110
ATOM   3713  HB2 GLH   244     -20.501 -17.442 -14.540
ATOM   3714  HB3 GLH   244     -20.660 -18.069 -16.144
ATOM   3715  CG  GLH   244     -21.642 -19.277 -14.685
ATOM   3716  HG2 GLH   244     -21.503 -19.620 -13.660
ATOM   3717  HG3 GLH   244     -21.646 -20.171 -15.308
ATOM   3718  CD  GLH   244     -23.004 -18.604 -14.816
ATOM   3719  OE1 GLH   244     -23.048 -17.369 -14.986
ATOM   3720  OE2 GLH   244     -24.029 -19.311 -14.742
ATOM   3721  HE1 GLH   244     -23.239 -16.894 -14.192
ATOM   3722  C   GLH   244     -19.065 -20.241 -15.983
ATOM   3723  O   GLH   244     -19.179 -21.398 -15.556
ATOM   3724  N   ASH   245     -18.904 -19.961 -17.275
ATOM   3725  H   ASH   245     -18.488 -19.072 -17.513
ATOM   3726  CA  ASH   245     -18.823 -21.018 -18.291
ATOM   3727  HA  ASH   245     -19.728 -21.623 -18.244
ATOM   3728  CB  ASH   245     -18.644 -20.441 -19.706
ATOM   3729  HB2 ASH   245     -17.841 -19.705 -19.722
ATOM   3730  HB3 ASH   245     -18.333 -21.240 -20.379
ATOM   3731  CG  ASH   245     -19.912 -19.823 -20.277
ATOM   3732  OD1 ASH   245     -21.010 -20.397 -20.086
ATOM   3733  OD2 ASH   245     -19.795 -18.769 -20.946
ATOM   3734  HD1 ASH   245     -21.164 -20.606 -19.177
ATOM   3735  C   ASH   245     -17.615 -21.911 -18.017
ATOM   3736  O   ASH   245     -17.736 -23.135 -17.959
ATOM   3737  N   MET   246     -16.443 -21.289 -17.887
ATOM   3738  H   MET   246     -16.407 -20.281 -17.929
ATOM   3739  CA  MET   246     -15.193 -22.014 -17.648
ATOM   3740  HA  MET   246     -14.941 -22.557 -18.559
ATOM   3741  CB  MET   246     -14.058 -21.058 -17.300
ATOM   3742  HB2 MET   246     -14.300 -20.485 -16.405
ATOM   3743  HB3 MET   246     -13.215 -21.676 -16.990
ATOM   3744  CG  MET   246     -13.552 -20.157 -18.381
ATOM   3745  HG2 MET   246     -13.072 -20.735 -19.170
ATOM   3746  HG3 MET   246     -14.352 -19.557 -18.815
ATOM   3747  SD  MET   246     -12.327 -19.099 -17.582
ATOM   3748  CE  MET   246     -12.966 -17.499 -18.014
ATOM   3749  HE1 MET   246     -12.166 -16.761 -17.961
ATOM   3750  HE2 MET   246     -13.332 -17.519 -19.041
ATOM   3751  HE3 MET   246     -13.776 -17.206 -17.346
ATOM   3752  C   MET   246     -15.265 -23.016 -16.513
ATOM   3753  O   MET   246     -14.919 -24.187 -16.683
ATOM   3754  N   VAL   247     -15.690 -22.549 -15.342
ATOM   3755  H   VAL   247     -15.741 -21.551 -15.193
ATOM   3756  CA  VAL   247     -15.748 -23.422 -14.175
ATOM   3757  HA  VAL   247     -14.803 -23.964 -14.136
ATOM   3758  CB  VAL   247     -15.905 -22.615 -12.856
ATOM   3759  HB  VAL   247     -16.883 -22.134 -12.850
ATOM   3760  CG1 VAL   247     -15.807 -23.551 -11.654
ATOM   3761 HG11 VAL   247     -15.081 -24.343 -11.840
ATOM   3762 HG12 VAL   247     -16.769 -24.022 -11.453
ATOM   3763 HG13 VAL   247     -15.500 -22.912 -10.826
ATOM   3764  CG2 VAL   247     -14.831 -21.547 -12.776
ATOM   3765 HG21 VAL   247     -15.142 -20.647 -13.306
ATOM   3766 HG22 VAL   247     -14.638 -21.272 -11.739
ATOM   3767 HG23 VAL   247     -13.896 -21.896 -13.215
ATOM   3768  C   VAL   247     -16.851 -24.459 -14.290
ATOM   3769  O   VAL   247     -16.651 -25.613 -13.918
ATOM   3770  N   SER   248     -18.006 -24.068 -14.827
ATOM   3771  H   SER   248     -18.269 -23.099 -14.720
ATOM   3772  CA  SER   248     -19.102 -25.024 -14.977
ATOM   3773  HA  SER   248     -19.296 -25.470 -14.001
ATOM   3774  CB  SER   248     -20.375 -24.319 -15.474
ATOM   3775  HB2 SER   248     -20.726 -23.596 -14.738
ATOM   3776  HB3 SER   248     -21.173 -25.051 -15.595
ATOM   3777  OG  SER   248     -20.177 -23.669 -16.713
ATOM   3778  HG  SER   248     -19.248 -23.619 -16.880
ATOM   3779  C   SER   248     -18.700 -26.146 -15.936
ATOM   3780  O   SER   248     -19.030 -27.312 -15.713
ATOM   3781  N   GLN   249     -17.968 -25.794 -16.992
ATOM   3782  H   GLN   249     -17.943 -24.822 -17.266
ATOM   3783  CA  GLN   249     -17.510 -26.781 -17.963
ATOM   3784  HA  GLN   249     -18.376 -27.375 -18.256
ATOM   3785  CB  GLN   249     -16.960 -26.066 -19.206
ATOM   3786  HB2 GLN   249     -16.260 -25.281 -18.919
ATOM   3787  HB3 GLN   249     -16.497 -26.846 -19.810
ATOM   3788  CG  GLN   249     -18.092 -25.493 -20.066
ATOM   3789  HG2 GLN   249     -18.846 -25.015 -19.441
ATOM   3790  HG3 GLN   249     -18.536 -26.370 -20.536
ATOM   3791  CD  GLN   249     -17.653 -24.528 -21.159
ATOM   3792  OE1 GLN   249     -16.516 -24.555 -21.629
ATOM   3793  NE2 GLN   249     -18.581 -23.677 -21.588
ATOM   3794 HE21 GLN   249     -18.337 -22.712 -21.758
ATOM   3795 HE22 GLN   249     -19.352 -24.066 -22.113
ATOM   3796  C   GLN   249     -16.482 -27.743 -17.359
ATOM   3797  O   GLN   249     -16.561 -28.956 -17.574
ATOM   3798  N   MET   250     -15.528 -27.224 -16.594
ATOM   3799  H   MET   250     -15.726 -26.362 -16.107
ATOM   3800  CA  MET   250     -14.547 -28.111 -15.985
ATOM   3801  HA  MET   250     -14.098 -28.715 -16.774
ATOM   3802  CB  MET   250     -13.449 -27.311 -15.266
ATOM   3803  HB2 MET   250     -13.886 -26.629 -14.537
ATOM   3804  HB3 MET   250     -12.862 -28.012 -14.673
ATOM   3805  CG  MET   250     -12.493 -26.569 -16.192
ATOM   3806  HG2 MET   250     -13.012 -25.772 -16.724
ATOM   3807  HG3 MET   250     -12.113 -27.254 -16.950
ATOM   3808  SD  MET   250     -11.072 -25.871 -15.287
ATOM   3809  CE  MET   250     -11.737 -24.290 -14.776
ATOM   3810  HE1 MET   250     -12.247 -23.821 -15.617
ATOM   3811  HE2 MET   250     -12.471 -24.444 -13.985
ATOM   3812  HE3 MET   250     -10.948 -23.630 -14.416
ATOM   3813  C   MET   250     -15.236 -29.050 -14.997
ATOM   3814  O   MET   250     -14.915 -30.237 -14.936
ATOM   3815  N   ARG   251     -16.205 -28.532 -14.245
ATOM   3816  H   ARG   251     -16.219 -27.533 -14.099
ATOM   3817  CA  ARG   251     -16.895 -29.364 -13.261
ATOM   3818  HA  ARG   251     -16.158 -29.826 -12.605
ATOM   3819  CB  ARG   251     -17.698 -28.480 -12.294
ATOM   3820  HB2 ARG   251     -18.382 -29.085 -11.698
ATOM   3821  HB3 ARG   251     -18.327 -27.803 -12.873
ATOM   3822  CG  ARG   251     -16.783 -27.654 -11.393
ATOM   3823  HG2 ARG   251     -16.139 -27.007 -11.989
ATOM   3824  HG3 ARG   251     -16.185 -28.390 -10.854
ATOM   3825  CD  ARG   251     -17.504 -26.848 -10.315
ATOM   3826  HD2 ARG   251     -18.171 -27.486  -9.735
ATOM   3827  HD3 ARG   251     -18.016 -26.060 -10.867
ATOM   3828  NE  ARG   251     -16.520 -26.228  -9.423
ATOM   3829  HE  ARG   251     -15.578 -26.578  -9.520
ATOM   3830  CZ  ARG   251     -16.811 -25.581  -8.299
ATOM   3831  NH1 ARG   251     -18.073 -25.450  -7.905
ATOM   3832 HH11 ARG   251     -18.283 -25.269  -6.934
ATOM   3833 HH12 ARG   251     -18.774 -25.235  -8.600
ATOM   3834  NH2 ARG   251     -15.833 -25.079  -7.557
ATOM   3835 HH21 ARG   251     -15.970 -24.210  -7.062
ATOM   3836 HH22 ARG   251     -14.887 -25.346  -7.791
ATOM   3837  C   ARG   251     -17.779 -30.445 -13.871
ATOM   3838  O   ARG   251     -17.766 -31.599 -13.427
ATOM   3839  N   VAL   252     -18.537 -30.079 -14.896
ATOM   3840  H   VAL   252     -18.284 -29.246 -15.409
ATOM   3841  CA  VAL   252     -19.411 -31.038 -15.551
ATOM   3842  HA  VAL   252     -20.003 -31.526 -14.776
ATOM   3843  CB  VAL   252     -20.367 -30.318 -16.536
ATOM   3844  HB  VAL   252     -19.780 -29.688 -17.205
ATOM   3845  CG1 VAL   252     -21.139 -31.339 -17.364
ATOM   3846 HG11 VAL   252     -20.757 -31.375 -18.384
ATOM   3847 HG12 VAL   252     -22.195 -31.075 -17.413
ATOM   3848 HG13 VAL   252     -21.057 -32.337 -16.933
ATOM   3849  CG2 VAL   252     -21.338 -29.445 -15.755
ATOM   3850 HG21 VAL   252     -21.825 -30.020 -14.967
ATOM   3851 HG22 VAL   252     -20.814 -28.613 -15.284
ATOM   3852 HG23 VAL   252     -22.110 -29.037 -16.407
ATOM   3853  C   VAL   252     -18.627 -32.128 -16.289
ATOM   3854  O   VAL   252     -19.102 -33.260 -16.426
ATOM   3855  N   GLN   253     -17.417 -31.793 -16.738
ATOM   3856  H   GLN   253     -16.934 -31.051 -16.253
ATOM   3857  CA  GLN   253     -16.584 -32.736 -17.479
ATOM   3858  HA  GLN   253     -17.268 -33.472 -17.901
ATOM   3859  CB  GLN   253     -15.900 -32.012 -18.646
ATOM   3860  HB2 GLN   253     -15.232 -31.234 -18.277
ATOM   3861  HB3 GLN   253     -15.259 -32.723 -19.166
ATOM   3862  CG  GLN   253     -16.896 -31.436 -19.648
ATOM   3863  HG2 GLN   253     -17.467 -32.233 -20.125
ATOM   3864  HG3 GLN   253     -17.576 -30.811 -19.068
ATOM   3865  CD  GLN   253     -16.242 -30.579 -20.711
ATOM   3866  OE1 GLN   253     -15.393 -31.044 -21.471
ATOM   3867  NE2 GLN   253     -16.642 -29.317 -20.775
ATOM   3868 HE21 GLN   253     -16.069 -28.588 -20.374
ATOM   3869 HE22 GLN   253     -17.198 -29.056 -21.577
ATOM   3870  C   GLN   253     -15.551 -33.533 -16.676
ATOM   3871  O   GLN   253     -14.859 -34.378 -17.242
ATOM   3872  N   ARG   254     -15.439 -33.274 -15.375
ATOM   3873  H   ARG   254     -16.167 -32.745 -14.916
ATOM   3874  CA  ARG   254     -14.506 -34.033 -14.527
ATOM   3875  HA  ARG   254     -14.282 -34.976 -15.026
ATOM   3876  CB  ARG   254     -13.201 -33.256 -14.295
ATOM   3877  HB2 ARG   254     -13.410 -32.258 -13.910
ATOM   3878  HB3 ARG   254     -12.725 -33.189 -15.273
ATOM   3879  CG  ARG   254     -12.216 -33.992 -13.382
ATOM   3880  HG2 ARG   254     -12.426 -33.774 -12.335
ATOM   3881  HG3 ARG   254     -12.387 -35.063 -13.489
ATOM   3882  CD  ARG   254     -10.749 -33.705 -13.711
ATOM   3883  HD2 ARG   254     -10.477 -34.148 -14.669
ATOM   3884  HD3 ARG   254     -10.699 -32.617 -13.758
ATOM   3885  NE  ARG   254      -9.846 -34.200 -12.669
ATOM   3886  HE  ARG   254      -9.427 -33.505 -12.067
ATOM   3887  CZ  ARG   254      -9.574 -35.484 -12.431
ATOM   3888  NH1 ARG   254     -10.127 -36.439 -13.171
ATOM   3889 HH11 ARG   254      -9.590 -36.888 -13.900
ATOM   3890 HH12 ARG   254     -11.035 -36.803 -12.921
ATOM   3891  NH2 ARG   254      -8.758 -35.815 -11.433
ATOM   3892 HH21 ARG   254      -9.128 -35.955 -10.504
ATOM   3893 HH22 ARG   254      -7.781 -35.575 -11.518
ATOM   3894  C   ARG   254     -15.205 -34.349 -13.203
ATOM   3895  O   ARG   254     -15.601 -35.489 -12.972
ATOM   3896  N   ASN   255     -15.334 -33.347 -12.334
ATOM   3897  H   ASN   255     -15.155 -32.407 -12.657
ATOM   3898  CA  ASN   255     -16.053 -33.491 -11.065
ATOM   3899  HA  ASN   255     -17.008 -33.967 -11.286
ATOM   3900  CB  ASN   255     -15.294 -34.364 -10.052
ATOM   3901  HB2 ASN   255     -15.103 -35.354 -10.466
ATOM   3902  HB3 ASN   255     -15.941 -34.459  -9.180
ATOM   3903  CG  ASN   255     -13.992 -33.751  -9.588
ATOM   3904  OD1 ASN   255     -13.954 -32.612  -9.127
ATOM   3905  ND2 ASN   255     -12.912 -34.520  -9.697
ATOM   3906 HD21 ASN   255     -12.832 -35.355  -9.135
ATOM   3907 HD22 ASN   255     -12.404 -34.489 -10.570
ATOM   3908  C   ASN   255     -16.357 -32.110 -10.487
ATOM   3909  O   ASN   255     -15.788 -31.109 -10.923
ATOM   3910  N   GLY   256     -17.255 -32.056  -9.507
ATOM   3911  H   GLY   256     -17.944 -32.793  -9.472
ATOM   3912  CA  GLY   256     -17.660 -30.780  -8.932
ATOM   3913  HA2 GLY   256     -18.044 -30.130  -9.719
ATOM   3914  HA3 GLY   256     -18.515 -30.984  -8.287
ATOM   3915  C   GLY   256     -16.654 -30.020  -8.095
ATOM   3916  O   GLY   256     -16.945 -28.922  -7.616
ATOM   3917  N   ILE   257     -15.469 -30.593  -7.926
ATOM   3918  H   ILE   257     -15.161 -31.242  -8.636
ATOM   3919  CA  ILE   257     -14.430 -29.961  -7.126
ATOM   3920  HA  ILE   257     -14.922 -29.336  -6.381
ATOM   3921  CB  ILE   257     -13.586 -31.037  -6.401
ATOM   3922  HB  ILE   257     -12.959 -31.545  -7.134
ATOM   3923  CG2 ILE   257     -12.688 -30.392  -5.348
ATOM   3924 HG21 ILE   257     -11.802 -29.958  -5.811
ATOM   3925 HG22 ILE   257     -12.355 -31.132  -4.621
ATOM   3926 HG23 ILE   257     -13.215 -29.602  -4.813
ATOM   3927  CG1 ILE   257     -14.515 -32.065  -5.748
ATOM   3928 HG12 ILE   257     -13.938 -32.854  -5.266
ATOM   3929 HG13 ILE   257     -15.107 -32.466  -6.571
ATOM   3930  CD1 ILE   257     -15.516 -31.469  -4.781
ATOM   3931 HD11 ILE   257     -16.154 -30.743  -5.285
ATOM   3932 HD12 ILE   257     -16.160 -32.245  -4.367
ATOM   3933 HD13 ILE   257     -15.013 -30.966  -3.955
ATOM   3934  C   ILE   257     -13.498 -29.057  -7.945
ATOM   3935  O   ILE   257     -12.777 -28.236  -7.378
ATOM   3936  N   MET   258     -13.515 -29.193  -9.270
ATOM   3937  H   MET   258     -13.970 -29.993  -9.685
ATOM   3938  CA  MET   258     -12.649 -28.370 -10.116
ATOM   3939  HA  MET   258     -11.626 -28.725  -9.990
ATOM   3940  CB  MET   258     -13.048 -28.502 -11.590
ATOM   3941  HB2 MET   258     -14.069 -28.154 -11.745
ATOM   3942  HB3 MET   258     -12.426 -27.822 -12.172
ATOM   3943  CG  MET   258     -12.868 -29.915 -12.155
ATOM   3944  HG2 MET   258     -13.488 -30.629 -11.613
ATOM   3945  HG3 MET   258     -13.219 -29.933 -13.187
ATOM   3946  SD  MET   258     -11.137 -30.481 -12.148
ATOM   3947  CE  MET   258     -10.541 -29.751 -13.667
ATOM   3948  HE1 MET   258     -10.600 -30.485 -14.471
ATOM   3949  HE2 MET   258     -11.178 -28.909 -13.939
ATOM   3950  HE3 MET   258      -9.511 -29.409 -13.562
ATOM   3951  C   MET   258     -12.692 -26.907  -9.683
ATOM   3952  O   MET   258     -13.753 -26.275  -9.689
ATOM   3953  N   VAL   259     -11.510 -26.387  -9.349
ATOM   3954  H   VAL   259     -10.689 -26.967  -9.446
ATOM   3955  CA  VAL   259     -11.307 -25.035  -8.832
ATOM   3956  HA  VAL   259     -10.250 -24.772  -8.870
ATOM   3957  CB  VAL   259     -12.172 -23.965  -9.544
ATOM   3958  HB  VAL   259     -13.225 -24.218  -9.422
ATOM   3959  CG1 VAL   259     -11.910 -22.593  -8.921
ATOM   3960 HG11 VAL   259     -11.160 -22.046  -9.492
ATOM   3961 HG12 VAL   259     -12.821 -21.995  -8.910
ATOM   3962 HG13 VAL   259     -11.553 -22.690  -7.896
ATOM   3963  CG2 VAL   259     -11.837 -23.927 -11.029
ATOM   3964 HG21 VAL   259     -12.593 -24.456 -11.609
ATOM   3965 HG22 VAL   259     -10.875 -24.402 -11.220
ATOM   3966 HG23 VAL   259     -11.787 -22.901 -11.392
ATOM   3967  C   VAL   259     -11.741 -25.185  -7.378
ATOM   3968  O   VAL   259     -12.823 -24.756  -6.980
ATOM   3969  N   GLN   260     -10.885 -25.823  -6.588
ATOM   3970  H   GLN   260      -9.906 -25.796  -6.834
ATOM   3971  CA  GLN   260     -11.206 -26.091  -5.196
ATOM   3972  HA  GLN   260     -12.221 -26.489  -5.185
ATOM   3973  CB  GLN   260     -10.270 -27.165  -4.636
ATOM   3974  HB2 GLN   260     -10.171 -27.992  -5.339
ATOM   3975  HB3 GLN   260      -9.281 -26.728  -4.503
ATOM   3976  CG  GLN   260     -10.708 -27.673  -3.268
ATOM   3977  HG2 GLN   260     -11.484 -27.032  -2.849
ATOM   3978  HG3 GLN   260     -11.106 -28.675  -3.427
ATOM   3979  CD  GLN   260      -9.563 -27.787  -2.286
ATOM   3980  OE1 GLN   260      -9.756 -28.182  -1.135
ATOM   3981  NE2 GLN   260      -8.362 -27.438  -2.732
ATOM   3982 HE21 GLN   260      -8.132 -27.565  -3.707
ATOM   3983 HE22 GLN   260      -7.780 -26.843  -2.161
ATOM   3984  C   GLN   260     -11.202 -24.895  -4.254
ATOM   3985  O   GLN   260     -12.224 -24.587  -3.642
ATOM   3986  N   LYS   261     -10.059 -24.225  -4.140
ATOM   3987  H   LYS   261      -9.418 -24.269  -4.919
ATOM   3988  CA  LYS   261      -9.914 -23.090  -3.227
ATOM   3989  HA  LYS   261     -10.374 -23.360  -2.276
ATOM   3990  CB  LYS   261      -8.435 -22.900  -2.862
ATOM   3991  HB2 LYS   261      -8.312 -22.050  -2.190
ATOM   3992  HB3 LYS   261      -7.907 -22.609  -3.770
ATOM   3993  CG  LYS   261      -7.737 -24.141  -2.298
ATOM   3994  HG2 LYS   261      -6.666 -23.967  -2.196
ATOM   3995  HG3 LYS   261      -7.833 -24.951  -3.021
ATOM   3996  CD  LYS   261      -8.337 -24.600  -0.971
ATOM   3997  HD2 LYS   261      -9.383 -24.880  -1.098
ATOM   3998  HD3 LYS   261      -7.827 -25.510  -0.654
ATOM   3999  CE  LYS   261      -8.191 -23.553   0.125
ATOM   4000  HE2 LYS   261      -8.638 -22.608  -0.183
ATOM   4001  HE3 LYS   261      -7.134 -23.355   0.304
ATOM   4002  NZ  LYS   261      -8.810 -24.005   1.409
ATOM   4003  HZ1 LYS   261      -9.503 -23.332   1.705
ATOM   4004  HZ2 LYS   261      -8.096 -24.088   2.118
ATOM   4005  HZ3 LYS   261      -9.252 -24.903   1.271
ATOM   4006  C   LYS   261     -10.470 -21.765  -3.744
ATOM   4007  O   LYS   261     -10.426 -21.485  -4.940
ATOM   4008  N   ASP   262     -10.984 -20.943  -2.835
ATOM   4009  H   ASP   262     -11.377 -21.356  -2.001
ATOM   4010  CA  ASP   262     -11.518 -19.657  -3.244
ATOM   4011  HA  ASP   262     -12.281 -19.832  -4.003
ATOM   4012  CB  ASP   262     -12.194 -18.951  -2.068
ATOM   4013  HB2 ASP   262     -11.563 -18.991  -1.180
ATOM   4014  HB3 ASP   262     -12.327 -17.895  -2.305
ATOM   4015  CG  ASP   262     -13.552 -19.539  -1.750
ATOM   4016  OD1 ASP   262     -14.372 -19.668  -2.685
ATOM   4017  OD2 ASP   262     -13.803 -19.871  -0.578
ATOM   4018  C   ASP   262     -10.425 -18.779  -3.831
ATOM   4019  O   ASP   262     -10.677 -18.003  -4.750
ATOM   4020  N   GLU   263      -9.205 -18.907  -3.320
ATOM   4021  H   GLU   263      -9.079 -19.380  -2.437
ATOM   4022  CA  GLU   263      -8.105 -18.108  -3.842
ATOM   4023  HA  GLU   263      -8.417 -17.064  -3.826
ATOM   4024  CB  GLU   263      -6.853 -18.268  -2.973
ATOM   4025  HB2 GLU   263      -5.950 -18.130  -3.568
ATOM   4026  HB3 GLU   263      -6.840 -17.441  -2.263
ATOM   4027  CG  GLU   263      -6.778 -19.558  -2.174
ATOM   4028  HG2 GLU   263      -5.751 -19.764  -1.871
ATOM   4029  HG3 GLU   263      -7.085 -20.392  -2.805
ATOM   4030  CD  GLU   263      -7.676 -19.538  -0.943
ATOM   4031  OE1 GLU   263      -8.788 -20.105  -0.997
ATOM   4032  OE2 GLU   263      -7.267 -18.947   0.078
ATOM   4033  C   GLU   263      -7.784 -18.475  -5.292
ATOM   4034  O   GLU   263      -7.274 -17.649  -6.044
ATOM   4035  N   GLN   264      -8.081 -19.713  -5.681
ATOM   4036  H   GLN   264      -8.326 -20.408  -4.990
ATOM   4037  CA  GLN   264      -7.828 -20.159  -7.049
ATOM   4038  HA  GLN   264      -6.842 -19.808  -7.354
ATOM   4039  CB  GLN   264      -7.883 -21.695  -7.119
ATOM   4040  HB2 GLN   264      -7.793 -22.036  -8.150
ATOM   4041  HB3 GLN   264      -8.840 -21.967  -6.673
ATOM   4042  CG  GLN   264      -6.813 -22.348  -6.239
ATOM   4043  HG2 GLN   264      -5.815 -22.068  -6.576
ATOM   4044  HG3 GLN   264      -6.904 -21.952  -5.228
ATOM   4045  CD  GLN   264      -6.908 -23.861  -6.143
ATOM   4046  OE1 GLN   264      -7.994 -24.441  -6.149
ATOM   4047  NE2 GLN   264      -5.754 -24.509  -6.021
ATOM   4048 HE21 GLN   264      -5.030 -24.379  -6.713
ATOM   4049 HE22 GLN   264      -5.647 -25.213  -5.305
ATOM   4050  C   GLN   264      -8.878 -19.515  -7.954
ATOM   4051  O   GLN   264      -8.578 -19.061  -9.062
ATOM   4052  N   LEU   265     -10.116 -19.462  -7.478
ATOM   4053  H   LEU   265     -10.334 -19.825  -6.561
ATOM   4054  CA  LEU   265     -11.163 -18.826  -8.262
ATOM   4055  HA  LEU   265     -11.184 -19.281  -9.252
ATOM   4056  CB  LEU   265     -12.526 -18.991  -7.581
ATOM   4057  HB2 LEU   265     -12.722 -20.041  -7.362
ATOM   4058  HB3 LEU   265     -12.465 -18.413  -6.659
ATOM   4059  CG  LEU   265     -13.710 -18.365  -8.334
ATOM   4060  HG  LEU   265     -13.498 -17.310  -8.510
ATOM   4061  CD1 LEU   265     -13.920 -19.056  -9.676
ATOM   4062 HD11 LEU   265     -13.026 -18.977 -10.294
ATOM   4063 HD12 LEU   265     -14.744 -18.596 -10.222
ATOM   4064 HD13 LEU   265     -14.149 -20.113  -9.541
ATOM   4065  CD2 LEU   265     -14.962 -18.478  -7.484
ATOM   4066 HD21 LEU   265     -15.749 -19.004  -8.025
ATOM   4067 HD22 LEU   265     -14.757 -19.037  -6.571
ATOM   4068 HD23 LEU   265     -15.339 -17.494  -7.206
ATOM   4069  C   LEU   265     -10.833 -17.336  -8.413
ATOM   4070  O   LEU   265     -11.051 -16.756  -9.478
ATOM   4071  N   ASP   266     -10.292 -16.720  -7.363
ATOM   4072  H   ASP   266      -9.789 -17.278  -6.688
ATOM   4073  CA  ASP   266      -9.963 -15.297  -7.433
ATOM   4074  HA  ASP   266     -10.879 -14.770  -7.699
ATOM   4075  CB  ASP   266      -9.482 -14.779  -6.074
ATOM   4076  HB2 ASP   266      -8.657 -15.386  -5.701
ATOM   4077  HB3 ASP   266      -9.180 -13.747  -6.250
ATOM   4078  CG  ASP   266     -10.595 -14.751  -5.043
ATOM   4079  OD1 ASP   266     -11.767 -14.596  -5.450
ATOM   4080  OD2 ASP   266     -10.302 -14.873  -3.835
ATOM   4081  C   ASP   266      -8.936 -14.986  -8.517
ATOM   4082  O   ASP   266      -8.978 -13.922  -9.139
ATOM   4083  N   VAL   267      -8.018 -15.920  -8.743
ATOM   4084  H   VAL   267      -8.120 -16.831  -8.319
ATOM   4085  CA  VAL   267      -7.012 -15.755  -9.779
ATOM   4086  HA  VAL   267      -6.499 -14.807  -9.619
ATOM   4087  CB  VAL   267      -5.992 -16.917  -9.740
ATOM   4088  HB  VAL   267      -6.533 -17.863  -9.766
ATOM   4089  CG1 VAL   267      -5.062 -16.846 -10.947
ATOM   4090 HG11 VAL   267      -5.088 -15.853 -11.395
ATOM   4091 HG12 VAL   267      -4.033 -17.053 -10.654
ATOM   4092 HG13 VAL   267      -5.352 -17.571 -11.708
ATOM   4093  CG2 VAL   267      -5.181 -16.844  -8.441
ATOM   4094 HG21 VAL   267      -4.300 -17.483  -8.500
ATOM   4095 HG22 VAL   267      -4.844 -15.825  -8.252
ATOM   4096 HG23 VAL   267      -5.778 -17.168  -7.588
ATOM   4097  C   VAL   267      -7.705 -15.712 -11.142
ATOM   4098  O   VAL   267      -7.402 -14.859 -11.978
ATOM   4099  N   LEU   268      -8.644 -16.626 -11.371
ATOM   4100  H   LEU   268      -8.683 -17.455 -10.796
ATOM   4101  CA  LEU   268      -9.353 -16.638 -12.641
ATOM   4102  HA  LEU   268      -8.613 -16.672 -13.441
ATOM   4103  CB  LEU   268     -10.260 -17.864 -12.740
ATOM   4104  HB2 LEU   268     -11.009 -17.819 -13.531
ATOM   4105  HB3 LEU   268     -10.885 -17.823 -11.848
ATOM   4106  CG  LEU   268      -9.540 -19.215 -12.659
ATOM   4107  HG  LEU   268      -9.052 -19.297 -11.688
ATOM   4108  CD1 LEU   268     -10.553 -20.337 -12.796
ATOM   4109 HD11 LEU   268     -11.071 -20.273 -13.753
ATOM   4110 HD12 LEU   268     -11.303 -20.278 -12.007
ATOM   4111 HD13 LEU   268     -10.070 -21.312 -12.731
ATOM   4112  CD2 LEU   268      -8.476 -19.328 -13.759
ATOM   4113 HD21 LEU   268      -8.304 -20.371 -14.023
ATOM   4114 HD22 LEU   268      -7.527 -18.912 -13.421
ATOM   4115 HD23 LEU   268      -8.783 -18.794 -14.658
ATOM   4116  C   LEU   268     -10.169 -15.359 -12.806
ATOM   4117  O   LEU   268     -10.277 -14.824 -13.905
ATOM   4118  N   ILE   269     -10.748 -14.870 -11.714
ATOM   4119  H   ILE   269     -10.941 -15.503 -10.951
ATOM   4120  CA  ILE   269     -11.535 -13.643 -11.777
ATOM   4121  HA  ILE   269     -12.284 -13.758 -12.560
ATOM   4122  CB  ILE   269     -12.235 -13.370 -10.433
ATOM   4123  HB  ILE   269     -11.501 -13.435  -9.630
ATOM   4124  CG2 ILE   269     -12.853 -11.966 -10.431
ATOM   4125 HG21 ILE   269     -12.438 -11.361 -11.237
ATOM   4126 HG22 ILE   269     -12.648 -11.455  -9.490
ATOM   4127 HG23 ILE   269     -13.932 -12.054 -10.556
ATOM   4128  CG1 ILE   269     -13.315 -14.432 -10.208
ATOM   4129 HG12 ILE   269     -14.075 -14.379 -10.988
ATOM   4130 HG13 ILE   269     -12.852 -15.410 -10.341
ATOM   4131  CD1 ILE   269     -13.957 -14.408  -8.834
ATOM   4132 HD11 ILE   269     -14.758 -15.145  -8.770
ATOM   4133 HD12 ILE   269     -14.389 -13.428  -8.629
ATOM   4134 HD13 ILE   269     -13.227 -14.629  -8.056
ATOM   4135  C   ILE   269     -10.635 -12.465 -12.144
ATOM   4136  O   ILE   269     -10.987 -11.637 -12.986
ATOM   4137  N   LYN   270      -9.466 -12.405 -11.516
ATOM   4138  H   LYN   270      -9.150 -13.198 -10.976
ATOM   4139  CA  LYN   270      -8.516 -11.329 -11.777
ATOM   4140  HA  LYN   270      -9.029 -10.381 -11.616
ATOM   4141  CB  LYN   270      -7.331 -11.435 -10.812
ATOM   4142  HB2 LYN   270      -6.825 -12.393 -10.929
ATOM   4143  HB3 LYN   270      -7.722 -11.445  -9.794
ATOM   4144  CG  LYN   270      -6.341 -10.289 -10.927
ATOM   4145  HG2 LYN   270      -6.834  -9.335 -10.739
ATOM   4146  HG3 LYN   270      -5.971 -10.239 -11.951
ATOM   4147  CD  LYN   270      -5.171 -10.478  -9.987
ATOM   4148  HD2 LYN   270      -5.504 -10.459  -8.949
ATOM   4149  HD3 LYN   270      -4.724 -11.429 -10.275
ATOM   4150  CE  LYN   270      -4.102  -9.426 -10.226
ATOM   4151  HE2 LYN   270      -4.483  -8.431  -9.998
ATOM   4152  HE3 LYN   270      -3.815  -9.421 -11.277
ATOM   4153  NZ  LYN   270      -2.898  -9.696  -9.406
ATOM   4154  HZ1 LYN   270      -2.809 -10.691  -9.257
ATOM   4155  HZ2 LYN   270      -3.011  -9.280  -8.493
ATOM   4156  C   LYN   270      -8.024 -11.361 -13.223
ATOM   4157  O   LYN   270      -7.853 -10.314 -13.856
ATOM   4158  N   LEU   271      -7.796 -12.559 -13.753
ATOM   4159  H   LEU   271      -7.697 -13.362 -13.148
ATOM   4160  CA  LEU   271      -7.342 -12.677 -15.135
ATOM   4161  HA  LEU   271      -6.484 -12.019 -15.272
ATOM   4162  CB  LEU   271      -6.937 -14.121 -15.447
ATOM   4163  HB2 LEU   271      -6.933 -14.295 -16.523
ATOM   4164  HB3 LEU   271      -7.742 -14.735 -15.043
ATOM   4165  CG  LEU   271      -5.627 -14.599 -14.817
ATOM   4166  HG  LEU   271      -5.674 -14.434 -13.741
ATOM   4167  CD1 LEU   271      -5.453 -16.092 -15.079
ATOM   4168 HD11 LEU   271      -6.093 -16.416 -15.900
ATOM   4169 HD12 LEU   271      -4.422 -16.317 -15.352
ATOM   4170 HD13 LEU   271      -5.708 -16.678 -14.196
ATOM   4171  CD2 LEU   271      -4.451 -13.803 -15.387
ATOM   4172 HD21 LEU   271      -4.070 -14.274 -16.293
ATOM   4173 HD22 LEU   271      -3.634 -13.754 -14.668
ATOM   4174 HD23 LEU   271      -4.853 -12.820 -15.632
ATOM   4175  C   LEU   271      -8.446 -12.231 -16.091
ATOM   4176  O   LEU   271      -8.174 -11.579 -17.100
ATOM   4177  N   ALA   272      -9.689 -12.581 -15.770
ATOM   4178  H   ALA   272      -9.897 -12.786 -14.803
ATOM   4179  CA  ALA   272     -10.825 -12.201 -16.605
ATOM   4180  HA  ALA   272     -10.662 -12.555 -17.623
ATOM   4181  CB  ALA   272     -12.093 -12.886 -16.116
ATOM   4182  HB1 ALA   272     -12.531 -13.495 -16.906
ATOM   4183  HB2 ALA   272     -11.875 -13.541 -15.273
ATOM   4184  HB3 ALA   272     -12.779 -12.088 -15.831
ATOM   4185  C   ALA   272     -11.018 -10.691 -16.601
ATOM   4186  O   ALA   272     -11.257 -10.089 -17.645
ATOM   4187  N   GLH   273     -10.917 -10.081 -15.423
ATOM   4188  H   GLH   273     -11.030 -10.629 -14.582
ATOM   4189  CA  GLH   273     -11.089  -8.638 -15.307
ATOM   4190  HA  GLH   273     -12.078  -8.386 -15.690
ATOM   4191  CB  GLH   273     -10.990  -8.205 -13.839
ATOM   4192  HB2 GLH   273     -11.761  -8.692 -13.242
ATOM   4193  HB3 GLH   273     -10.046  -8.573 -13.438
ATOM   4194  CG  GLH   273     -11.033  -6.694 -13.643
ATOM   4195  HG2 GLH   273     -11.699  -6.229 -14.370
ATOM   4196  HG3 GLH   273     -10.043  -6.283 -13.840
ATOM   4197  CD  GLH   273     -11.438  -6.270 -12.237
ATOM   4198  OE1 GLH   273     -11.201  -7.032 -11.274
ATOM   4199  OE2 GLH   273     -11.987  -5.158 -12.096
ATOM   4200  HE1 GLH   273     -10.284  -7.247 -11.194
ATOM   4201  C   GLH   273     -10.055  -7.902 -16.153
ATOM   4202  O   GLH   273     -10.353  -6.869 -16.751
ATOM   4203  N   GLY   274      -8.843  -8.447 -16.209
ATOM   4204  H   GLY   274      -8.591  -9.178 -15.560
ATOM   4205  CA  GLY   274      -7.790  -7.829 -16.994
ATOM   4206  HA2 GLY   274      -6.848  -8.343 -16.804
ATOM   4207  HA3 GLY   274      -7.667  -6.795 -16.672
ATOM   4208  C   GLY   274      -8.089  -7.853 -18.483
ATOM   4209  O   GLY   274      -7.561  -7.039 -19.242
ATOM   4210  N   GLN   275      -8.939  -8.783 -18.905
ATOM   4211  H   GLN   275      -9.479  -9.305 -18.230
ATOM   4212  CA  GLN   275      -9.300  -8.902 -20.314
ATOM   4213  HA  GLN   275      -8.560  -8.362 -20.905
ATOM   4214  CB  GLN   275      -9.332 -10.366 -20.745
ATOM   4215  HB2 GLN   275      -9.646 -10.455 -21.785
ATOM   4216  HB3 GLN   275     -10.128 -10.853 -20.182
ATOM   4217  CG  GLN   275      -8.064 -11.147 -20.501
ATOM   4218  HG2 GLN   275      -7.203 -10.618 -20.909
ATOM   4219  HG3 GLN   275      -7.893 -11.249 -19.429
ATOM   4220  CD  GLN   275      -8.141 -12.530 -21.111
ATOM   4221  OE1 GLN   275      -9.154 -13.217 -20.982
ATOM   4222  NE2 GLN   275      -7.073 -12.947 -21.779
ATOM   4223 HE21 GLN   275      -6.541 -13.733 -21.434
ATOM   4224 HE22 GLN   275      -6.594 -12.273 -22.360
ATOM   4225  C   GLN   275     -10.671  -8.308 -20.601
ATOM   4226  O   GLN   275     -11.105  -8.276 -21.751
ATOM   4227  N   GLY   276     -11.356  -7.851 -19.559
ATOM   4228  H   GLY   276     -10.971  -7.903 -18.627
ATOM   4229  CA  GLY   276     -12.684  -7.294 -19.747
ATOM   4230  HA2 GLY   276     -12.668  -6.584 -20.574
ATOM   4231  HA3 GLY   276     -12.996  -6.763 -18.848
ATOM   4232  C   GLY   276     -13.663  -8.412 -20.055
ATOM   4233  O   GLY   276     -14.729  -8.190 -20.632
ATOM   4234  N   ARN   277     -13.284  -9.625 -19.667
ATOM   4235  H   ARN   277     -12.683  -9.663 -18.856
ATOM   4236  CA  ARN   277     -14.092 -10.822 -19.881
ATOM   4237  HA  ARN   277     -14.579 -10.750 -20.853
ATOM   4238  CB  ARN   277     -13.171 -12.050 -19.841
ATOM   4239  HB2 ARN   277     -12.340 -11.929 -20.535
ATOM   4240  HB3 ARN   277     -12.699 -12.066 -18.859
ATOM   4241  CG  ARN   277     -13.844 -13.399 -20.039
ATOM   4242  HG2 ARN   277     -14.282 -13.469 -21.034
ATOM   4243  HG3 ARN   277     -14.669 -13.498 -19.334
ATOM   4244  CD  ARN   277     -12.843 -14.527 -19.807
ATOM   4245  HD2 ARN   277     -12.431 -14.474 -18.799
ATOM   4246  HD3 ARN   277     -13.355 -15.486 -19.879
ATOM   4247  NE  ARN   277     -11.750 -14.517 -20.783
ATOM   4248  HE  ARN   277     -11.276 -13.626 -20.747
ATOM   4249  CZ  ARN   277     -11.833 -14.998 -22.021
ATOM   4250  NH1 ARN   277     -12.967 -15.540 -22.454
ATOM   4251 HH11 ARN   277     -13.226 -16.364 -21.930
ATOM   4252  NH2 ARN   277     -10.782 -14.938 -22.830
ATOM   4253 HH21 ARN   277     -10.607 -15.814 -23.302
ATOM   4254 HH22 ARN   277     -10.890 -14.240 -23.552
ATOM   4255  C   ARN   277     -15.166 -10.917 -18.791
ATOM   4256  O   ARN   277     -14.896 -10.656 -17.620
ATOM   4257  N   PRO   278     -16.402 -11.292 -19.165
ATOM   4258  CD  PRO   278     -16.858 -11.653 -20.520
ATOM   4259  HD2 PRO   278     -16.115 -12.295 -20.994
ATOM   4260  HD3 PRO   278     -17.185 -10.762 -21.056
ATOM   4261  CG  PRO   278     -18.125 -12.427 -20.231
ATOM   4262  HG2 PRO   278     -18.793 -12.408 -21.092
ATOM   4263  HG3 PRO   278     -17.917 -13.462 -19.960
ATOM   4264  CB  PRO   278     -18.714 -11.657 -19.088
ATOM   4265  HB2 PRO   278     -19.135 -10.714 -19.436
ATOM   4266  HB3 PRO   278     -19.389 -12.291 -18.513
ATOM   4267  CA  PRO   278     -17.498 -11.408 -18.198
ATOM   4268  HA  PRO   278     -17.606 -10.455 -17.681
ATOM   4269  C   PRO   278     -17.318 -12.507 -17.155
ATOM   4270  O   PRO   278     -16.752 -13.566 -17.441
ATOM   4271  N   LEU   279     -17.793 -12.247 -15.940
ATOM   4272  H   LEU   279     -17.893 -11.280 -15.665
ATOM   4273  CA  LEU   279     -17.710 -13.238 -14.869
ATOM   4274  HA  LEU   279     -16.826 -13.855 -15.027
ATOM   4275  CB  LEU   279     -17.640 -12.561 -13.497
ATOM   4276  HB2 LEU   279     -17.804 -13.287 -12.701
ATOM   4277  HB3 LEU   279     -18.507 -11.901 -13.494
ATOM   4278  CG  LEU   279     -16.433 -11.676 -13.179
ATOM   4279  HG  LEU   279     -16.445 -10.805 -13.834
ATOM   4280  CD1 LEU   279     -16.513 -11.212 -11.730
ATOM   4281 HD11 LEU   279     -16.387 -10.131 -11.664
ATOM   4282 HD12 LEU   279     -15.729 -11.676 -11.132
ATOM   4283 HD13 LEU   279     -17.504 -11.526 -11.401
ATOM   4284  CD2 LEU   279     -15.143 -12.461 -13.412
ATOM   4285 HD21 LEU   279     -15.056 -12.757 -14.457
ATOM   4286 HD22 LEU   279     -14.273 -11.853 -13.165
ATOM   4287 HD23 LEU   279     -15.115 -13.362 -12.799
ATOM   4288  C   LEU   279     -18.945 -14.128 -14.906
ATOM   4289  O   LEU   279     -18.864 -15.327 -14.654
ATOM   4290  N   LEU   280     -20.085 -13.528 -15.242
ATOM   4291  H   LEU   280     -20.033 -12.675 -15.780
ATOM   4292  CA  LEU   280     -21.363 -14.243 -15.267
ATOM   4293  HA  LEU   280     -21.174 -15.285 -15.010
ATOM   4294  CB  LEU   280     -22.300 -13.625 -14.231
ATOM   4295  HB2 LEU   280     -23.307 -14.030 -14.332
ATOM   4296  HB3 LEU   280     -22.419 -12.578 -14.509
ATOM   4297  CG  LEU   280     -21.858 -13.635 -12.771
ATOM   4298  HG  LEU   280     -20.793 -13.405 -12.724
ATOM   4299  CD1 LEU   280     -22.626 -12.566 -12.002
ATOM   4300 HD11 LEU   280     -22.919 -12.934 -11.019
ATOM   4301 HD12 LEU   280     -22.008 -11.680 -11.854
ATOM   4302 HD13 LEU   280     -23.528 -12.269 -12.537
ATOM   4303  CD2 LEU   280     -22.086 -15.013 -12.188
ATOM   4304 HD21 LEU   280     -22.655 -14.948 -11.261
ATOM   4305 HD22 LEU   280     -21.136 -15.497 -11.961
ATOM   4306 HD23 LEU   280     -22.635 -15.648 -12.883
ATOM   4307  C   LEU   280     -22.079 -14.209 -16.609
ATOM   4308  O   LEU   280     -21.821 -13.342 -17.437
ATOM   4309  N   ASN   281     -22.999 -15.152 -16.804
ATOM   4310  H   ASN   281     -22.968 -15.985 -16.233
ATOM   4311  CA  ASN   281     -23.801 -15.207 -18.024
ATOM   4312  HA  ASN   281     -23.242 -14.758 -18.845
ATOM   4313  CB  ASN   281     -24.188 -16.651 -18.360
ATOM   4314  HB2 ASN   281     -24.611 -17.149 -17.487
ATOM   4315  HB3 ASN   281     -24.963 -16.626 -19.126
ATOM   4316  CG  ASN   281     -23.023 -17.465 -18.890
ATOM   4317  OD1 ASN   281     -23.095 -18.695 -18.968
ATOM   4318  ND2 ASN   281     -21.948 -16.785 -19.268
ATOM   4319 HD21 ASN   281     -21.031 -17.191 -19.151
ATOM   4320 HD22 ASN   281     -22.012 -15.777 -19.291
ATOM   4321  C   ASN   281     -25.064 -14.393 -17.765
ATOM   4322  O   ASN   281     -25.632 -14.461 -16.673
ATOM   4323  N   SER   282     -25.491 -13.626 -18.765
ATOM   4324  H   SER   282     -24.797 -13.307 -19.426
ATOM   4325  CA  SER   282     -26.689 -12.792 -18.663
ATOM   4326  HA  SER   282     -26.745 -12.383 -17.654
ATOM   4327  CB  SER   282     -26.631 -11.650 -19.688
ATOM   4328  HB2 SER   282     -27.549 -11.062 -19.661
ATOM   4329  HB3 SER   282     -26.478 -12.123 -20.658
ATOM   4330  OG  SER   282     -25.521 -10.802 -19.458
ATOM   4331  HG  SER   282     -25.161 -10.546 -20.293
ATOM   4332  C   SER   282     -27.942 -13.622 -18.924
ATOM   4333  O   SER   282     -27.795 -14.799 -19.300
TER              SER   282
ATOM   4334  N   PND   283      -8.730 -33.265  -1.986
ATOM   4335  ON1 PND   283      -9.840 -33.576  -2.380
ATOM   4336  ON2 PND   283      -8.359 -33.414  -0.832
ATOM   4337  CG  PND   283      -7.808 -32.594  -2.932
ATOM   4338  CD1 PND   283      -8.297 -31.994  -4.098
ATOM   4339  CD2 PND   283      -6.439 -32.531  -2.651
ATOM   4340  CE1 PND   283      -7.430 -31.324  -4.955
ATOM   4341  CE2 PND   283      -5.575 -31.858  -3.508
ATOM   4342  CZ  PND   283      -6.072 -31.243  -4.652
ATOM   4343  OH  PND   283      -5.218 -30.497  -5.427
ATOM   4344  HE2 PND   283      -4.543 -32.176  -3.526
ATOM   4345  HE1 PND   283      -7.784 -30.985  -5.917
ATOM   4346  HD1 PND   283      -9.265 -32.294  -4.471
ATOM   4347  HD2 PND   283      -6.042 -33.062  -1.798
ATOM   4348  PO  PND   283      -4.914 -30.718  -6.978
ATOM   4349  OP1 PND   283      -6.014 -31.214  -7.829
ATOM   4350  OP2 PND   283      -4.264 -29.296  -7.413
ATOM   4351  OP3 PND   283      -3.602 -31.667  -6.892
ATOM   4352  O   HOH   284      -5.261 -42.105 -12.728
ATOM   4353  H1  HOH   284      -4.481 -42.362 -12.236
ATOM   4354  H2  HOH   284      -5.434 -42.847 -13.307
ATOM   4355  O   HOH   285      -9.690 -42.006 -17.613
ATOM   4356  H1  HOH   285      -9.323 -42.622 -18.247
ATOM   4357  H2  HOH   285      -9.331 -42.286 -16.771
ATOM   4358  O   HOH   286       5.415 -39.973  -3.056
ATOM   4359  H1  HOH   286       5.251 -39.571  -2.203
ATOM   4360  H2  HOH   286       4.615 -39.812  -3.555
ATOM   4361  O   HOH   287       4.472 -27.782  -7.207
ATOM   4362  H1  HOH   287       4.413 -27.159  -6.483
ATOM   4363  H2  HOH   287       5.230 -28.326  -6.994
ATOM   4364  O   HOH   288       0.826 -45.014  -5.612
ATOM   4365  H1  HOH   288       0.527 -44.298  -6.173
ATOM   4366  H2  HOH   288       1.184 -45.661  -6.219
ATOM   4367  O   HOH   289      -3.801 -16.703 -19.215
ATOM   4368  H1  HOH   289      -3.397 -16.802 -18.353
ATOM   4369  H2  HOH   289      -3.411 -17.399 -19.744
ATOM   4370  O   HOH   290     -18.852 -32.228  -5.908
ATOM   4371  H1  HOH   290     -19.291 -31.644  -5.290
ATOM   4372  H2  HOH   290     -18.441 -32.894  -5.358
ATOM   4373  O   HOH   291     -13.843 -42.200 -10.530
ATOM   4374  H1  HOH   291     -13.467 -42.568 -11.329
ATOM   4375  H2  HOH   291     -14.561 -41.646 -10.835
ATOM   4376  O   HOH   292      -8.956 -39.179  -6.856
ATOM   4377  H1  HOH   292      -9.688 -39.791  -6.928
ATOM   4378  H2  HOH   292      -9.285 -38.365  -7.236
ATOM   4379  O   HOH   293      10.199 -26.308 -10.254
ATOM   4380  H1  HOH   293      10.883 -26.664 -10.820
ATOM   4381  H2  HOH   293      10.624 -25.590  -9.786
ATOM   4382  O   HOH   294      11.714 -30.643 -11.629
ATOM   4383  H1  HOH   294      11.553 -29.776 -11.258
ATOM   4384  H2  HOH   294      10.880 -30.892 -12.026
ATOM   4385  O   HOH   295      -2.977 -12.707  -8.123
ATOM   4386  H1  HOH   295      -3.357 -13.490  -8.521
ATOM   4387  H2  HOH   295      -2.459 -12.310  -8.823
ATOM   4388  O   HOH   296       8.541 -28.634  -3.181
ATOM   4389  H1  HOH   296       8.978 -28.889  -2.369
ATOM   4390  H2  HOH   296       7.650 -28.410  -2.914
ATOM   4391  O   HOH   297       3.007 -16.232  -6.897
ATOM   4392  H1  HOH   297       2.165 -16.346  -7.337
ATOM   4393  H2  HOH   297       3.626 -16.728  -7.432
ATOM   4394  O   HOH   298     -17.796 -23.895  -5.313
ATOM   4395  H1  HOH   298     -18.150 -23.428  -6.069
ATOM   4396  H2  HOH   298     -16.893 -23.587  -5.242
ATOM   4397  O   HOH   299      -3.286 -40.380 -13.905
ATOM   4398  H1  HOH   299      -2.691 -40.123 -14.609
ATOM   4399  H2  HOH   299      -3.178 -39.701 -13.240
ATOM   4400  O   HOH   300      11.003 -34.717  -4.986
ATOM   4401  H1  HOH   300      11.391 -35.247  -5.682
ATOM   4402  H2  HOH   300      10.064 -34.730  -5.170
ATOM   4403  O   HOH   301      -1.952 -39.316  -2.392
ATOM   4404  H1  HOH   301      -1.320 -38.745  -2.829
ATOM   4405  H2  HOH   301      -1.648 -40.203  -2.585
ATOM   4406  O   HOH   302     -17.993 -34.250  -7.645
ATOM   4407  H1  HOH   302     -17.278 -33.622  -7.748
ATOM   4408  H2  HOH   302     -18.657 -33.777  -7.144
ATOM   4409  O   HOH   303     -15.774 -36.195  -7.028
ATOM   4410  H1  HOH   303     -15.925 -36.417  -6.109
ATOM   4411  H2  HOH   303     -16.651 -36.130  -7.406
ATOM   4412  O   HOH   304       8.829 -39.893   2.880
ATOM   4413  H1  HOH   304       9.506 -40.524   3.122
ATOM   4414  H2  HOH   304       8.210 -40.396   2.351
ATOM   4415  O   HOH   305       6.071 -42.775  -3.937
ATOM   4416  H1  HOH   305       6.676 -42.082  -4.201
ATOM   4417  H2  HOH   305       5.736 -43.128  -4.761
ATOM   4418  O   HOH   306      -6.530 -48.273 -11.875
ATOM   4419  H1  HOH   306      -6.005 -48.674 -11.182
ATOM   4420  H2  HOH   306      -6.135 -48.588 -12.688
ATOM   4421  O   HOH   307      -4.325 -41.138  -1.404
ATOM   4422  H1  HOH   307      -4.841 -40.762  -0.691
ATOM   4423  H2  HOH   307      -4.789 -40.878  -2.199
ATOM   4424  O   HOH   308       8.570 -41.187  -4.947
ATOM   4425  H1  HOH   308       9.137 -41.672  -4.348
ATOM   4426  H2  HOH   308       9.172 -40.664  -5.476
ATOM   4427  O   HOH   309     -12.967 -44.300  -4.478
ATOM   4428  H1  HOH   309     -12.765 -43.686  -5.183
ATOM   4429  H2  HOH   309     -13.637 -44.876  -4.846
ATOM   4430  O   HOH   310      -7.578 -13.513  -3.592
ATOM   4431  H1  HOH   310      -6.806 -13.549  -3.028
ATOM   4432  H2  HOH   310      -8.044 -12.725  -3.312
ATOM   4433  O   HOH   311     -14.188 -46.748  -7.657
ATOM   4434  H1  HOH   311     -14.788 -47.429  -7.353
ATOM   4435  H2  HOH   311     -14.662 -45.929  -7.513
ATOM   4436  O   HOH   312       9.475 -42.524  -6.995
ATOM   4437  H1  HOH   312       9.310 -42.440  -6.056
ATOM   4438  H2  HOH   312       9.761 -43.430  -7.108
ATOM   4439  O   HOH   313     -14.963 -33.442 -22.544
ATOM   4440  H1  HOH   313     -15.816 -33.111 -22.825
ATOM   4441  H2  HOH   313     -15.170 -34.160 -21.946
ATOM   4442  O   HOH   314      11.816 -28.709  -7.207
ATOM   4443  H1  HOH   314      11.767 -27.897  -6.703
ATOM   4444  H2  HOH   314      11.282 -28.542  -7.983
ATOM   4445  O   HOH   315     -19.331 -43.088  -7.123
ATOM   4446  H1  HOH   315     -18.978 -43.799  -6.588
ATOM   4447  H2  HOH   315     -18.893 -43.185  -7.968
ATOM   4448  O   HOH   316      -0.709 -48.295  -6.708
ATOM   4449  H1  HOH   316      -0.164 -48.994  -7.068
ATOM   4450  H2  HOH   316      -0.139 -47.843  -6.086
ATOM   4451  O   HOH   317     -16.781 -35.185  -3.200
ATOM   4452  H1  HOH   317     -16.973 -35.885  -3.823
ATOM   4453  H2  HOH   317     -16.122 -35.558  -2.615
ATOM   4454  O   HOH   318     -11.529 -22.176  -0.086
ATOM   4455  H1  HOH   318     -11.222 -21.428   0.427
ATOM   4456  H2  HOH   318     -11.446 -21.893  -0.996
ATOM   4457  O   HOH   319      -0.386 -39.619   5.292
ATOM   4458  H1  HOH   319      -0.553 -40.201   6.033
ATOM   4459  H2  HOH   319      -1.256 -39.345   5.001
ATOM   4460  O   HOH   320      -5.771 -15.448  -5.314
ATOM   4461  H1  HOH   320      -6.375 -14.881  -4.834
ATOM   4462  H2  HOH   320      -4.909 -15.061  -5.165
ATOM   4463  O   HOH   321     -19.341 -33.998 -13.090
ATOM   4464  H1  HOH   321     -19.326 -34.701 -12.441
ATOM   4465  H2  HOH   321     -18.441 -33.949 -13.412
ATOM   4466  O   HOH   322      -4.912 -26.599 -25.867
ATOM   4467  H1  HOH   322      -5.403 -27.036 -26.563
ATOM   4468  H2  HOH   322      -5.444 -25.837 -25.640
ATOM   4469  O   HOH   323       2.244 -44.622  -0.161
ATOM   4470  H1  HOH   323       2.833 -44.177  -0.771
ATOM   4471  H2  HOH   323       1.420 -44.707  -0.641
ATOM   4472  O   HOH   324      -0.872 -32.687  -0.945
ATOM   4473  H1  HOH   324      -1.138 -32.132  -1.678
ATOM   4474  H2  HOH   324      -1.481 -33.425  -0.970
ATOM   4475  O   HOH   325       5.865 -45.381  -1.364
ATOM   4476  H1  HOH   325       6.545 -45.845  -0.876
ATOM   4477  H2  HOH   325       5.697 -44.592  -0.850
ATOM   4478  O   HOH   326      -5.534 -13.383  -7.457
ATOM   4479  H1  HOH   326      -5.971 -12.543  -7.321
ATOM   4480  H2  HOH   326      -5.619 -13.548  -8.396
ATOM   4481  O   HOH   327     -16.825 -19.330  -3.943
ATOM   4482  H1  HOH   327     -16.785 -18.398  -4.156
ATOM   4483  H2  HOH   327     -17.198 -19.359  -3.062
ATOM   4484  O   HOH   328     -18.323 -21.301  -5.022
ATOM   4485  H1  HOH   328     -19.055 -21.364  -4.409
ATOM   4486  H2  HOH   328     -18.110 -20.368  -5.047
ATOM   4487  O   HOH   329     -20.853 -27.365  -2.160
ATOM   4488  H1  HOH   329     -20.286 -28.120  -2.316
ATOM   4489  H2  HOH   329     -21.737 -27.730  -2.133
ATOM   4490  O   HOH   330     -13.246 -26.909  -1.492
ATOM   4491  H1  HOH   330     -13.609 -26.194  -0.970
ATOM   4492  H2  HOH   330     -13.441 -27.698  -0.986
ATOM   4493  O   HOH   331     -18.481 -32.943  -3.273
ATOM   4494  H1  HOH   331     -18.487 -33.779  -2.807
ATOM   4495  H2  HOH   331     -17.863 -33.074  -3.992
ATOM   4496  O   HOH   332     -20.226 -33.018  -1.275
ATOM   4497  H1  HOH   332     -19.823 -32.365  -1.847
ATOM   4498  H2  HOH   332     -19.520 -33.290  -0.688
ATOM   4499  O   HOH   333     -17.819 -37.453  -1.650
ATOM   4500  H1  HOH   333     -17.529 -37.773  -2.504
ATOM   4501  H2  HOH   333     -17.359 -38.005  -1.018
ATOM   4502  O   HOH   334     -19.422 -41.974  -3.256
ATOM   4503  H1  HOH   334     -20.230 -42.094  -3.755
ATOM   4504  H2  HOH   334     -18.945 -42.795  -3.371
ATOM   4505  O   HOH   335     -17.997 -43.770  -4.586
ATOM   4506  H1  HOH   335     -18.182 -44.709  -4.568
ATOM   4507  H2  HOH   335     -18.522 -43.437  -5.313
ATOM   4508  O   HOH   336     -15.758 -44.330  -8.382
ATOM   4509  H1  HOH   336     -16.581 -44.102  -8.814
ATOM   4510  H2  HOH   336     -15.578 -45.226  -8.667
ATOM   4511  O   HOH   337     -11.308 -46.413  -6.626
ATOM   4512  H1  HOH   337     -11.648 -45.717  -6.064
ATOM   4513  H2  HOH   337     -12.030 -47.037  -6.698
ATOM   4514  O   HOH   338     -10.129 -44.323  -3.274
ATOM   4515  H1  HOH   338      -9.939 -43.530  -2.772
ATOM   4516  H2  HOH   338      -9.947 -44.082  -4.182
ATOM   4517  O   HOH   339      -3.556 -40.179 -16.470
ATOM   4518  H1  HOH   339      -2.880 -40.721 -16.875
ATOM   4519  H2  HOH   339      -4.381 -40.586 -16.735
ATOM   4520  O   HOH   340      -9.630 -27.498 -21.720
ATOM   4521  H1  HOH   340     -10.043 -27.797 -22.530
ATOM   4522  H2  HOH   340     -10.001 -26.629 -21.569
ATOM   4523  O   HOH   341      -0.671 -45.947  -3.815
ATOM   4524  H1  HOH   341      -1.385 -46.279  -4.359
ATOM   4525  H2  HOH   341      -0.197 -46.730  -3.538
ATOM   4526  O   HOH   342      -8.217 -43.702  -1.068
ATOM   4527  H1  HOH   342      -8.723 -43.597  -0.263
ATOM   4528  H2  HOH   342      -8.807 -43.409  -1.762
ATOM   4529  O   HOH   343       2.963 -46.171  -4.433
ATOM   4530  H1  HOH   343       2.374 -46.608  -5.047
ATOM   4531  H2  HOH   343       3.479 -46.880  -4.051
ATOM   4532  O   HOH   344       4.415 -44.250  -5.264
ATOM   4533  H1  HOH   344       4.993 -44.852  -5.733
ATOM   4534  H2  HOH   344       3.533 -44.573  -5.446
ATOM   4535  O   HOH   345       3.516 -46.072  -1.994
ATOM   4536  H1  HOH   345       2.686 -46.304  -1.577
ATOM   4537  H2  HOH   345       3.624 -45.139  -1.811
ATOM   4538  O   HOH   346      -2.083 -43.333  -2.886
ATOM   4539  H1  HOH   346      -1.590 -42.537  -3.087
ATOM   4540  H2  HOH   346      -2.050 -43.401  -1.932
ATOM   4541  O   HOH   347      -0.568 -44.550  -1.221
ATOM   4542  H1  HOH   347      -0.140 -43.865  -1.734
ATOM   4543  H2  HOH   347      -0.814 -44.119  -0.403
ATOM   4544  O   HOH   348       7.709 -45.055  -6.170
ATOM   4545  H1  HOH   348       8.568 -44.636  -6.122
ATOM   4546  H2  HOH   348       7.129 -44.471  -5.682
ATOM   4547  O   HOH   349       8.746 -27.639   0.859
ATOM   4548  H1  HOH   349       9.356 -28.189   0.368
ATOM   4549  H2  HOH   349       9.296 -27.172   1.488
ATOM   4550  O   HOH   350      11.021 -26.127  -7.580
ATOM   4551  H1  HOH   350      11.593 -25.536  -7.091
ATOM   4552  H2  HOH   350      10.899 -25.698  -8.427
ATOM   4553  O   HOH   351      11.690 -37.258  -5.199
ATOM   4554  H1  HOH   351      12.135 -37.250  -6.046
ATOM   4555  H2  HOH   351      10.779 -37.050  -5.405
ATOM   4556  O   HOH   352      14.159 -28.679  -9.462
ATOM   4557  H1  HOH   352      13.404 -29.073  -9.899
ATOM   4558  H2  HOH   352      14.911 -29.169  -9.795
ATOM   4559  O   HOH   353      -2.345 -38.489   2.202
ATOM   4560  H1  HOH   353      -1.989 -37.647   1.920
ATOM   4561  H2  HOH   353      -2.508 -38.379   3.139
ATOM   4562  O   HOH   354      -2.462 -35.885   2.481
ATOM   4563  H1  HOH   354      -2.347 -35.296   3.226
ATOM   4564  H2  HOH   354      -2.724 -36.718   2.872
ATOM   4565  O   HOH   355      13.559 -31.166  -9.502
ATOM   4566  H1  HOH   355      12.876 -31.633  -9.983
ATOM   4567  H2  HOH   355      14.374 -31.593  -9.767
ATOM   4568  O   HOH   356      -3.050 -19.391  -1.971
ATOM   4569  H1  HOH   356      -2.140 -19.630  -2.146
ATOM   4570  H2  HOH   356      -3.021 -18.936  -1.129
ATOM   4571  O   HOH   357      -3.116 -15.928  -5.761
ATOM   4572  H1  HOH   357      -3.697 -15.669  -5.046
ATOM   4573  H2  HOH   357      -3.694 -16.343  -6.401
ATOM   4574  O   HOH   358      -1.084 -14.553  -4.965
ATOM   4575  H1  HOH   358      -1.817 -14.967  -5.419
ATOM   4576  H2  HOH   358      -1.481 -13.834  -4.474
ATOM   4577  O   HOH   359      -3.366 -16.579  -2.747
ATOM   4578  H1  HOH   359      -3.559 -16.229  -3.617
ATOM   4579  H2  HOH   359      -3.798 -17.433  -2.731
ATOM   4580  O   HOH   360       1.076 -15.430  -3.730
ATOM   4581  H1  HOH   360       0.579 -16.059  -3.207
ATOM   4582  H2  HOH   360       0.530 -14.644  -3.743
ATOM   4583  O   HOH   361       0.665 -18.421  -3.645
ATOM   4584  H1  HOH   361       0.393 -17.564  -3.318
ATOM   4585  H2  HOH   361       1.544 -18.546  -3.288
ATOM   4586  O   HOH   362       1.131 -20.841  -2.927
ATOM   4587  H1  HOH   362       1.851 -20.287  -2.627
ATOM   4588  H2  HOH   362       0.416 -20.655  -2.319
ATOM   4589  O   HOH   363     -14.373 -22.542  -3.849
ATOM   4590  H1  HOH   363     -14.155 -22.060  -3.052
ATOM   4591  H2  HOH   363     -15.329 -22.535  -3.879
ATOM   4592  O   HOH   364      -1.475 -12.071  -6.064
ATOM   4593  H1  HOH   364      -1.242 -11.694  -5.216
ATOM   4594  H2  HOH   364      -0.681 -11.985  -6.591
ATOM   4595  O   HOH   365       3.789 -17.560  -4.751
ATOM   4596  H1  HOH   365       4.647 -17.756  -5.128
ATOM   4597  H2  HOH   365       3.694 -18.184  -4.032
ATOM   4598  O   HOH   366     -26.628 -36.922  -6.978
ATOM   4599  H1  HOH   366     -27.528 -37.176  -6.773
ATOM   4600  H2  HOH   366     -26.287 -36.565  -6.158
ATOM   4601  O   HOH   367     -26.628 -36.922  -3.876
ATOM   4602  H1  HOH   367     -26.256 -36.961  -2.995
ATOM   4603  H2  HOH   367     -26.724 -37.838  -4.137
ATOM   4604  O   HOH   368     -26.628 -33.820 -13.182
ATOM   4605  H1  HOH   368     -25.876 -34.277 -13.558
ATOM   4606  H2  HOH   368     -26.262 -33.305 -12.463
ATOM   4607  O   HOH   369     -26.628 -33.820  -3.876
ATOM   4608  H1  HOH   369     -27.185 -33.043  -3.837
ATOM   4609  H2  HOH   369     -25.821 -33.516  -4.290
ATOM   4610  O   HOH   370     -26.628 -33.820  -0.774
ATOM   4611  H1  HOH   370     -27.138 -34.379  -0.187
ATOM   4612  H2  HOH   370     -25.752 -33.806  -0.390
ATOM   4613  O   HOH   371     -26.628 -30.718 -13.182
ATOM   4614  H1  HOH   371     -26.500 -30.126 -12.442
ATOM   4615  H2  HOH   371     -27.495 -31.098 -13.038
ATOM   4616  O   HOH   372     -26.628 -30.718  -3.876
ATOM   4617  H1  HOH   372     -26.971 -31.362  -3.256
ATOM   4618  H2  HOH   372     -26.009 -30.199  -3.364
ATOM   4619  O   HOH   373     -26.628 -30.718  -0.774
ATOM   4620  H1  HOH   373     -26.078 -30.209  -1.369
ATOM   4621  H2  HOH   373     -26.202 -31.574  -0.726
ATOM   4622  O   HOH   374     -26.628 -27.616 -13.182
ATOM   4623  H1  HOH   374     -25.967 -28.023 -12.623
ATOM   4624  H2  HOH   374     -27.302 -28.288 -13.284
ATOM   4625  O   HOH   375     -26.628 -27.616 -10.080
ATOM   4626  H1  HOH   375     -25.937 -28.105 -10.526
ATOM   4627  H2  HOH   375     -26.168 -26.910  -9.626
ATOM   4628  O   HOH   376     -26.628 -27.616  -3.876
ATOM   4629  H1  HOH   376     -26.272 -28.007  -4.673
ATOM   4630  H2  HOH   376     -25.858 -27.382  -3.359
ATOM   4631  O   HOH   377     -26.628 -27.616  -0.774
ATOM   4632  H1  HOH   377     -26.650 -26.686  -0.549
ATOM   4633  H2  HOH   377     -26.567 -28.066   0.069
ATOM   4634  O   HOH   378     -26.628 -24.514 -10.080
ATOM   4635  H1  HOH   378     -26.080 -25.144  -9.613
ATOM   4636  H2  HOH   378     -27.250 -25.053 -10.568
ATOM   4637  O   HOH   379     -23.526 -40.024 -16.284
ATOM   4638  H1  HOH   379     -23.287 -40.750 -15.709
ATOM   4639  H2  HOH   379     -22.690 -39.688 -16.606
ATOM   4640  O   HOH   380     -23.526 -40.024  -0.774
ATOM   4641  H1  HOH   380     -23.229 -40.491   0.007
ATOM   4642  H2  HOH   380     -24.481 -40.018  -0.700
ATOM   4643  O   HOH   381     -23.526 -40.024   2.328
ATOM   4644  H1  HOH   381     -22.673 -40.448   2.422
ATOM   4645  H2  HOH   381     -24.125 -40.576   2.832
ATOM   4646  O   HOH   382     -23.526 -36.922  -3.876
ATOM   4647  H1  HOH   382     -23.119 -37.463  -3.200
ATOM   4648  H2  HOH   382     -24.133 -37.513  -4.322
ATOM   4649  O   HOH   383     -23.526 -36.922  -0.774
ATOM   4650  H1  HOH   383     -23.966 -37.759  -0.924
ATOM   4651  H2  HOH   383     -22.626 -37.160  -0.554
ATOM   4652  O   HOH   384     -23.526 -36.922   2.328
ATOM   4653  H1  HOH   384     -23.426 -36.160   2.898
ATOM   4654  H2  HOH   384     -23.862 -37.610   2.903
ATOM   4655  O   HOH   385     -23.526 -33.820 -19.386
ATOM   4656  H1  HOH   385     -23.953 -34.626 -19.676
ATOM   4657  H2  HOH   385     -22.834 -34.114 -18.795
ATOM   4658  O   HOH   386     -23.526 -33.820  -0.774
ATOM   4659  H1  HOH   386     -23.621 -33.324  -1.587
ATOM   4660  H2  HOH   386     -23.331 -34.712  -1.059
ATOM   4661  O   HOH   387     -23.526 -33.820   2.328
ATOM   4662  H1  HOH   387     -24.423 -34.131   2.453
ATOM   4663  H2  HOH   387     -23.004 -34.343   2.936
ATOM   4664  O   HOH   388     -23.526 -33.820   5.430
ATOM   4665  H1  HOH   388     -23.269 -32.900   5.486
ATOM   4666  H2  HOH   388     -22.732 -34.275   5.151
ATOM   4667  O   HOH   389     -23.526 -30.718 -19.386
ATOM   4668  H1  HOH   389     -22.908 -30.069 -19.721
ATOM   4669  H2  HOH   389     -23.266 -31.537 -19.808
ATOM   4670  O   HOH   390     -23.526 -30.718 -16.284
ATOM   4671  H1  HOH   390     -23.173 -30.770 -17.172
ATOM   4672  H2  HOH   390     -23.785 -29.802 -16.182
ATOM   4673  O   HOH   391     -23.526 -30.718 -13.182
ATOM   4674  H1  HOH   391     -24.327 -30.447 -12.734
ATOM   4675  H2  HOH   391     -23.784 -31.487 -13.690
ATOM   4676  O   HOH   392     -23.526 -30.718   2.328
ATOM   4677  H1  HOH   392     -23.137 -30.197   3.030
ATOM   4678  H2  HOH   392     -23.817 -31.522   2.758
ATOM   4679  O   HOH   393     -23.526 -30.718   5.430
ATOM   4680  H1  HOH   393     -23.700 -31.589   5.074
ATOM   4681  H2  HOH   393     -24.082 -30.133   4.916
ATOM   4682  O   HOH   394     -23.526 -27.616 -19.386
ATOM   4683  H1  HOH   394     -22.825 -28.073 -19.851
ATOM   4684  H2  HOH   394     -23.552 -26.747 -19.786
ATOM   4685  O   HOH   395     -23.526 -27.616 -16.284
ATOM   4686  H1  HOH   395     -23.561 -26.741 -16.670
ATOM   4687  H2  HOH   395     -24.018 -27.537 -15.467
ATOM   4688  O   HOH   396     -23.526 -27.616   2.328
ATOM   4689  H1  HOH   396     -23.138 -26.989   2.938
ATOM   4690  H2  HOH   396     -22.826 -27.809   1.705
ATOM   4691  O   HOH   397     -23.526 -27.616   5.430
ATOM   4692  H1  HOH   397     -24.038 -28.222   5.966
ATOM   4693  H2  HOH   397     -23.024 -28.180   4.843
ATOM   4694  O   HOH   398     -23.526 -24.514 -16.284
ATOM   4695  H1  HOH   398     -22.776 -24.824 -15.778
ATOM   4696  H2  HOH   398     -24.240 -25.105 -16.043
ATOM   4697  O   HOH   399     -23.526 -24.514 -13.182
ATOM   4698  H1  HOH   399     -24.262 -24.745 -12.615
ATOM   4699  H2  HOH   399     -23.679 -23.597 -13.410
ATOM   4700  O   HOH   400     -23.526 -24.514   2.328
ATOM   4701  H1  HOH   400     -23.973 -24.674   1.497
ATOM   4702  H2  HOH   400     -23.519 -25.366   2.764
ATOM   4703  O   HOH   401     -23.526 -21.412 -16.284
ATOM   4704  H1  HOH   401     -23.449 -20.462 -16.372
ATOM   4705  H2  HOH   401     -22.925 -21.763 -16.940
ATOM   4706  O   HOH   402     -23.526 -21.412 -13.182
ATOM   4707  H1  HOH   402     -22.860 -21.878 -12.678
ATOM   4708  H2  HOH   402     -23.835 -20.724 -12.593
ATOM   4709  O   HOH   403     -23.526 -21.412  -0.774
ATOM   4710  H1  HOH   403     -24.339 -21.006  -0.474
ATOM   4711  H2  HOH   403     -23.330 -22.074  -0.111
ATOM   4712  O   HOH   404     -23.526 -21.412   2.328
ATOM   4713  H1  HOH   404     -23.508 -22.365   2.251
ATOM   4714  H2  HOH   404     -23.786 -21.250   3.235
ATOM   4715  O   HOH   405     -20.424 -46.228 -13.182
ATOM   4716  H1  HOH   405     -19.888 -46.454 -12.422
ATOM   4717  H2  HOH   405     -19.792 -46.001 -13.863
ATOM   4718  O   HOH   406     -20.424 -46.228  -3.876
ATOM   4719  H1  HOH   406     -19.824 -45.487  -3.953
ATOM   4720  H2  HOH   406     -21.046 -46.109  -4.594
ATOM   4721  O   HOH   407     -20.424 -46.228  -0.774
ATOM   4722  H1  HOH   407     -20.933 -45.421  -0.695
ATOM   4723  H2  HOH   407     -19.860 -46.084  -1.533
ATOM   4724  O   HOH   408     -20.424 -43.126  -0.774
ATOM   4725  H1  HOH   408     -19.583 -42.695  -0.625
ATOM   4726  H2  HOH   408     -20.305 -44.011  -0.428
ATOM   4727  O   HOH   409     -20.424 -43.126   2.328
ATOM   4728  H1  HOH   409     -20.872 -42.647   1.631
ATOM   4729  H2  HOH   409     -20.548 -42.585   3.108
ATOM   4730  O   HOH   410     -20.424 -40.024  -0.774
ATOM   4731  H1  HOH   410     -20.027 -40.892  -0.705
ATOM   4732  H2  HOH   410     -19.742 -39.424  -0.474
ATOM   4733  O   HOH   411     -20.424 -40.024   2.328
ATOM   4734  H1  HOH   411     -19.850 -39.685   3.014
ATOM   4735  H2  HOH   411     -20.681 -40.893   2.638
ATOM   4736  O   HOH   412     -20.424 -40.024   5.430
ATOM   4737  H1  HOH   412     -20.449 -40.913   5.784
ATOM   4738  H2  HOH   412     -19.912 -39.527   6.068
ATOM   4739  O   HOH   413     -20.424 -36.922 -13.182
ATOM   4740  H1  HOH   413     -20.993 -36.432 -12.588
ATOM   4741  H2  HOH   413     -19.841 -37.414 -12.605
ATOM   4742  O   HOH   414     -20.424 -36.922  -0.774
ATOM   4743  H1  HOH   414     -20.289 -36.561   0.102
ATOM   4744  H2  HOH   414     -19.541 -37.044  -1.121
ATOM   4745  O   HOH   415     -20.424 -36.922   2.328
ATOM   4746  H1  HOH   415     -20.971 -37.433   1.731
ATOM   4747  H2  HOH   415     -19.627 -37.442   2.429
ATOM   4748  O   HOH   416     -20.424 -36.922   5.430
ATOM   4749  H1  HOH   416     -20.146 -36.781   6.335
ATOM   4750  H2  HOH   416     -21.004 -37.683   5.473
ATOM   4751  O   HOH   417     -20.424 -36.922   8.532
ATOM   4752  H1  HOH   417     -19.487 -36.757   8.630
ATOM   4753  H2  HOH   417     -20.507 -37.332   7.672
ATOM   4754  O   HOH   418     -20.424 -33.820 -22.488
ATOM   4755  H1  HOH   418     -19.724 -34.082 -21.892
ATOM   4756  H2  HOH   418     -21.227 -33.934 -21.980
ATOM   4757  O   HOH   419     -20.424 -33.820 -19.386
ATOM   4758  H1  HOH   419     -20.279 -33.773 -18.442
ATOM   4759  H2  HOH   419     -19.661 -33.387 -19.768
ATOM   4760  O   HOH   420     -20.424 -33.820   2.328
ATOM   4761  H1  HOH   420     -20.936 -34.477   2.799
ATOM   4762  H2  HOH   420     -20.843 -33.760   1.470
ATOM   4763  O   HOH   421     -20.424 -33.820   5.430
ATOM   4764  H1  HOH   421     -19.883 -33.781   6.218
ATOM   4765  H2  HOH   421     -20.135 -34.613   4.980
ATOM   4766  O   HOH   422     -20.424 -33.820   8.532
ATOM   4767  H1  HOH   422     -21.352 -33.616   8.413
ATOM   4768  H2  HOH   422     -20.198 -33.426   9.375
ATOM   4769  O   HOH   423     -20.424 -30.718 -22.488
ATOM   4770  H1  HOH   423     -19.714 -31.358 -22.526
ATOM   4771  H2  HOH   423     -20.714 -30.734 -21.576
ATOM   4772  O   HOH   424     -20.424 -30.718   2.328
ATOM   4773  H1  HOH   424     -21.105 -30.989   1.712
ATOM   4774  H2  HOH   424     -20.463 -31.368   3.030
ATOM   4775  O   HOH   425     -20.424 -30.718   5.430
ATOM   4776  H1  HOH   425     -21.197 -30.566   5.974
ATOM   4777  H2  HOH   425     -20.096 -29.842   5.228
ATOM   4778  O   HOH   426     -20.424 -30.718   8.532
ATOM   4779  H1  HOH   426     -19.485 -30.680   8.351
ATOM   4780  H2  HOH   426     -20.497 -31.280   9.304
ATOM   4781  O   HOH   427     -20.424 -27.616 -22.488
ATOM   4782  H1  HOH   427     -19.502 -27.472 -22.699
ATOM   4783  H2  HOH   427     -20.411 -28.256 -21.777
ATOM   4784  O   HOH   428     -20.424 -27.616 -19.386
ATOM   4785  H1  HOH   428     -19.701 -28.234 -19.490
ATOM   4786  H2  HOH   428     -20.688 -27.707 -18.471
ATOM   4787  O   HOH   429     -20.424 -27.616   2.328
ATOM   4788  H1  HOH   429     -19.727 -27.164   1.853
ATOM   4789  H2  HOH   429     -20.088 -27.705   3.220
ATOM   4790  O   HOH   430     -20.424 -27.616   5.430
ATOM   4791  H1  HOH   430     -20.546 -27.880   6.342
ATOM   4792  H2  HOH   430     -20.250 -26.676   5.474
ATOM   4793  O   HOH   431     -20.424 -27.616   8.532
ATOM   4794  H1  HOH   431     -20.843 -28.197   9.167
ATOM   4795  H2  HOH   431     -19.871 -28.194   8.007
ATOM   4796  O   HOH   432     -20.424 -24.514 -19.386
ATOM   4797  H1  HOH   432     -21.263 -24.478 -19.845
ATOM   4798  H2  HOH   432     -19.983 -25.280 -19.753
ATOM   4799  O   HOH   433     -20.424 -24.514 -10.080
ATOM   4800  H1  HOH   433     -19.819 -23.796 -10.266
ATOM   4801  H2  HOH   433     -20.856 -24.259  -9.265
ATOM   4802  O   HOH   434     -20.424 -24.514  -0.774
ATOM   4803  H1  HOH   434     -19.787 -24.004  -1.274
ATOM   4804  H2  HOH   434     -21.264 -24.323  -1.192
ATOM   4805  O   HOH   435     -20.424 -24.514   2.328
ATOM   4806  H1  HOH   435     -20.685 -23.793   2.901
ATOM   4807  H2  HOH   435     -21.004 -24.440   1.570
ATOM   4808  O   HOH   436     -20.424 -24.514   5.430
ATOM   4809  H1  HOH   436     -20.854 -24.903   6.192
ATOM   4810  H2  HOH   436     -20.758 -23.617   5.398
ATOM   4811  O   HOH   437     -20.424 -24.514   8.532
ATOM   4812  H1  HOH   437     -20.159 -25.365   8.881
ATOM   4813  H2  HOH   437     -19.625 -24.150   8.153
ATOM   4814  O   HOH   438     -20.424 -21.412 -13.182
ATOM   4815  H1  HOH   438     -20.424 -22.304 -12.835
ATOM   4816  H2  HOH   438     -20.739 -21.505 -14.081
ATOM   4817  O   HOH   439     -20.424 -21.412  -0.774
ATOM   4818  H1  HOH   439     -20.030 -22.041  -0.170
ATOM   4819  H2  HOH   439     -21.292 -21.240  -0.409
ATOM   4820  O   HOH   440     -20.424 -21.412   2.328
ATOM   4821  H1  HOH   440     -19.971 -22.007   1.732
ATOM   4822  H2  HOH   440     -20.813 -21.984   2.989
ATOM   4823  O   HOH   441     -20.424 -21.412   5.430
ATOM   4824  H1  HOH   441     -20.334 -20.848   6.198
ATOM   4825  H2  HOH   441     -21.149 -21.030   4.936
ATOM   4826  O   HOH   442     -20.424 -18.310  -0.774
ATOM   4827  H1  HOH   442     -20.013 -17.964   0.018
ATOM   4828  H2  HOH   442     -21.021 -17.617  -1.057
ATOM   4829  O   HOH   443     -20.424 -18.310   2.328
ATOM   4830  H1  HOH   443     -21.354 -18.128   2.465
ATOM   4831  H2  HOH   443     -20.178 -18.869   3.064
ATOM   4832  O   HOH   444     -20.424 -15.208  -0.774
ATOM   4833  H1  HOH   444     -20.224 -15.791  -0.042
ATOM   4834  H2  HOH   444     -21.242 -14.779  -0.522
ATOM   4835  O   HOH   445     -17.322 -49.330  -6.978
ATOM   4836  H1  HOH   445     -16.990 -48.706  -6.333
ATOM   4837  H2  HOH   445     -18.221 -49.047  -7.145
ATOM   4838  O   HOH   446     -17.322 -49.330  -3.876
ATOM   4839  H1  HOH   446     -17.978 -49.966  -4.161
ATOM   4840  H2  HOH   446     -17.247 -49.471  -2.932
ATOM   4841  O   HOH   447     -17.322 -46.228 -16.284
ATOM   4842  H1  HOH   447     -17.684 -45.434 -16.676
ATOM   4843  H2  HOH   447     -17.933 -46.448 -15.581
ATOM   4844  O   HOH   448     -17.322 -46.228  -3.876
ATOM   4845  H1  HOH   448     -17.741 -46.064  -3.031
ATOM   4846  H2  HOH   448     -17.009 -47.131  -3.817
ATOM   4847  O   HOH   449     -17.322 -46.228  -0.774
ATOM   4848  H1  HOH   449     -16.384 -46.395  -0.685
ATOM   4849  H2  HOH   449     -17.510 -45.557  -0.118
ATOM   4850  O   HOH   450     -17.322 -46.228   2.328
ATOM   4851  H1  HOH   450     -17.354 -47.143   2.608
ATOM   4852  H2  HOH   450     -17.288 -46.270   1.373
ATOM   4853  O   HOH   451     -17.322 -43.126 -10.080
ATOM   4854  H1  HOH   451     -17.898 -42.367  -9.992
ATOM   4855  H2  HOH   451     -17.537 -43.678  -9.328
ATOM   4856  O   HOH   452     -17.322 -43.126  -0.774
ATOM   4857  H1  HOH   452     -18.007 -43.072  -0.108
ATOM   4858  H2  HOH   452     -16.670 -43.718  -0.400
ATOM   4859  O   HOH   453     -17.322 -43.126   2.328
ATOM   4860  H1  HOH   453     -16.826 -42.364   2.626
ATOM   4861  H2  HOH   453     -18.031 -42.759   1.801
ATOM   4862  O   HOH   454     -17.322 -43.126   5.430
ATOM   4863  H1  HOH   454     -17.120 -42.437   4.798
ATOM   4864  H2  HOH   454     -17.688 -43.836   4.902
ATOM   4865  O   HOH   455     -17.322 -40.024  -3.876
ATOM   4866  H1  HOH   455     -17.113 -39.828  -2.963
ATOM   4867  H2  HOH   455     -18.279 -40.039  -3.905
ATOM   4868  O   HOH   456     -17.322 -40.024  -0.774
ATOM   4869  H1  HOH   456     -17.350 -39.330  -0.116
ATOM   4870  H2  HOH   456     -17.229 -39.562  -1.607
ATOM   4871  O   HOH   457     -17.322 -40.024   2.328
ATOM   4872  H1  HOH   457     -16.539 -40.547   2.500
ATOM   4873  H2  HOH   457     -17.852 -40.118   3.119
ATOM   4874  O   HOH   458     -17.322 -40.024   5.430
ATOM   4875  H1  HOH   458     -17.033 -40.764   4.896
ATOM   4876  H2  HOH   458     -17.383 -40.378   6.317
ATOM   4877  O   HOH   459     -17.322 -40.024   8.532
ATOM   4878  H1  HOH   459     -16.599 -40.271   9.108
ATOM   4879  H2  HOH   459     -18.028 -40.628   8.762
ATOM   4880  O   HOH   460     -17.322 -36.922   2.328
ATOM   4881  H1  HOH   460     -18.046 -37.468   2.633
ATOM   4882  H2  HOH   460     -16.567 -37.222   2.833
ATOM   4883  O   HOH   461     -17.322 -36.922   5.430
ATOM   4884  H1  HOH   461     -16.571 -36.333   5.492
ATOM   4885  H2  HOH   461     -18.075 -36.376   5.658
ATOM   4886  O   HOH   462     -17.322 -36.922   8.532
ATOM   4887  H1  HOH   462     -18.056 -36.899   9.147
ATOM   4888  H2  HOH   462     -16.758 -36.199   8.805
ATOM   4889  O   HOH   463     -17.322 -33.820 -25.590
ATOM   4890  H1  HOH   463     -17.551 -32.994 -26.016
ATOM   4891  H2  HOH   463     -16.429 -33.688 -25.273
ATOM   4892  O   HOH   464     -17.322 -33.820  -0.774
ATOM   4893  H1  HOH   464     -17.970 -33.253  -1.193
ATOM   4894  H2  HOH   464     -17.824 -34.326  -0.135
ATOM   4895  O   HOH   465     -17.322 -33.820   2.328
ATOM   4896  H1  HOH   465     -17.812 -33.897   1.510
ATOM   4897  H2  HOH   465     -16.418 -33.668   2.053
ATOM   4898  O   HOH   466     -17.322 -33.820   5.430
ATOM   4899  H1  HOH   466     -17.196 -33.082   4.834
ATOM   4900  H2  HOH   466     -17.866 -33.468   6.135
ATOM   4901  O   HOH   467     -17.322 -33.820   8.532
ATOM   4902  H1  HOH   467     -16.717 -33.910   7.797
ATOM   4903  H2  HOH   467     -16.848 -34.185   9.279
ATOM   4904  O   HOH   468     -17.322 -33.820  11.634
ATOM   4905  H1  HOH   468     -17.060 -34.521  12.231
ATOM   4906  H2  HOH   468     -16.642 -33.810  10.961
ATOM   4907  O   HOH   469     -17.322 -30.718 -25.590
ATOM   4908  H1  HOH   469     -17.332 -31.652 -25.382
ATOM   4909  H2  HOH   469     -17.949 -30.625 -26.307
ATOM   4910  O   HOH   470     -17.322 -30.718  -0.774
ATOM   4911  H1  HOH   470     -16.984 -31.272  -1.477
ATOM   4912  H2  HOH   470     -17.070 -29.830  -1.026
ATOM   4913  O   HOH   471     -17.322 -30.718   2.328
ATOM   4914  H1  HOH   471     -17.954 -31.395   2.569
ATOM   4915  H2  HOH   471     -17.592 -29.949   2.830
ATOM   4916  O   HOH   472     -17.322 -30.718   5.430
ATOM   4917  H1  HOH   472     -17.419 -30.139   6.186
ATOM   4918  H2  HOH   472     -17.653 -31.564   5.733
ATOM   4919  O   HOH   473     -17.322 -30.718   8.532
ATOM   4920  H1  HOH   473     -17.264 -31.585   8.932
ATOM   4921  H2  HOH   473     -16.727 -30.758   7.784
ATOM   4922  O   HOH   474     -17.322 -30.718  11.634
ATOM   4923  H1  HOH   474     -17.334 -31.643  11.879
ATOM   4924  H2  HOH   474     -16.583 -30.638  11.032
ATOM   4925  O   HOH   475     -17.322 -27.616 -25.590
ATOM   4926  H1  HOH   475     -17.918 -27.067 -26.101
ATOM   4927  H2  HOH   475     -17.819 -27.844 -24.805
ATOM   4928  O   HOH   476     -17.322 -27.616 -22.488
ATOM   4929  H1  HOH   476     -18.180 -27.861 -22.835
ATOM   4930  H2  HOH   476     -17.408 -27.720 -21.541
ATOM   4931  O   HOH   477     -17.322 -27.616  -0.774
ATOM   4932  H1  HOH   477     -16.576 -27.409  -0.212
ATOM   4933  H2  HOH   477     -17.260 -26.991  -1.496
ATOM   4934  O   HOH   478     -17.322 -27.616   2.328
ATOM   4935  H1  HOH   478     -17.914 -27.433   3.058
ATOM   4936  H2  HOH   478     -17.800 -27.321   1.553
ATOM   4937  O   HOH   479     -17.322 -27.616   5.430
ATOM   4938  H1  HOH   479     -16.725 -27.304   4.751
ATOM   4939  H2  HOH   479     -16.786 -27.652   6.222
ATOM   4940  O   HOH   480     -17.322 -27.616   8.532
ATOM   4941  H1  HOH   480     -16.784 -27.552   7.744
ATOM   4942  H2  HOH   480     -18.005 -26.956   8.410
ATOM   4943  O   HOH   481     -17.322 -27.616  11.634
ATOM   4944  H1  HOH   481     -16.375 -27.551  11.514
ATOM   4945  H2  HOH   481     -17.429 -27.908  12.539
ATOM   4946  O   HOH   482     -17.322 -24.514  -0.774
ATOM   4947  H1  HOH   482     -17.268 -25.140  -0.053
ATOM   4948  H2  HOH   482     -16.486 -24.601  -1.231
ATOM   4949  O   HOH   483     -17.322 -24.514   2.328
ATOM   4950  H1  HOH   483     -17.219 -25.199   2.988
ATOM   4951  H2  HOH   483     -16.434 -24.346   2.015
ATOM   4952  O   HOH   484     -17.322 -24.514   5.430
ATOM   4953  H1  HOH   484     -17.902 -23.755   5.492
ATOM   4954  H2  HOH   484     -16.522 -24.171   5.033
ATOM   4955  O   HOH   485     -17.322 -24.514   8.532
ATOM   4956  H1  HOH   485     -17.106 -25.404   8.810
ATOM   4957  H2  HOH   485     -17.059 -23.962   9.269
ATOM   4958  O   HOH   486     -17.322 -21.412  -0.774
ATOM   4959  H1  HOH   486     -17.268 -22.195  -1.321
ATOM   4960  H2  HOH   486     -17.064 -21.709   0.098
ATOM   4961  O   HOH   487     -17.322 -21.412   2.328
ATOM   4962  H1  HOH   487     -16.865 -21.967   2.960
ATOM   4963  H2  HOH   487     -17.699 -20.708   2.856
ATOM   4964  O   HOH   488     -17.322 -21.412   5.430
ATOM   4965  H1  HOH   488     -17.800 -22.071   4.928
ATOM   4966  H2  HOH   488     -17.601 -20.576   5.056
ATOM   4967  O   HOH   489     -17.322 -21.412   8.532
ATOM   4968  H1  HOH   489     -17.507 -22.318   8.287
ATOM   4969  H2  HOH   489     -16.408 -21.278   8.283
ATOM   4970  O   HOH   490     -17.322 -18.310  -6.978
ATOM   4971  H1  HOH   490     -17.976 -18.911  -7.334
ATOM   4972  H2  HOH   490     -16.753 -18.108  -7.720
ATOM   4973  O   HOH   491     -17.322 -18.310  -0.774
ATOM   4974  H1  HOH   491     -17.932 -18.937  -1.161
ATOM   4975  H2  HOH   491     -16.993 -17.805  -1.517
ATOM   4976  O   HOH   492     -17.322 -18.310   2.328
ATOM   4977  H1  HOH   492     -17.097 -18.359   3.257
ATOM   4978  H2  HOH   492     -17.974 -18.999   2.203
ATOM   4979  O   HOH   493     -17.322 -18.310   5.430
ATOM   4980  H1  HOH   493     -17.088 -17.701   6.131
ATOM   4981  H2  HOH   493     -18.272 -18.403   5.501
ATOM   4982  O   HOH   494     -17.322 -15.208  -3.876
ATOM   4983  H1  HOH   494     -16.691 -15.565  -3.252
ATOM   4984  H2  HOH   494     -18.140 -15.148  -3.382
ATOM   4985  O   HOH   495     -17.322 -15.208  -0.774
ATOM   4986  H1  HOH   495     -16.862 -16.006  -0.516
ATOM   4987  H2  HOH   495     -18.170 -15.267  -0.334
ATOM   4988  O   HOH   496     -17.322 -15.208   2.328
ATOM   4989  H1  HOH   496     -17.514 -16.145   2.299
ATOM   4990  H2  HOH   496     -16.386 -15.148   2.138
ATOM   4991  O   HOH   497     -17.322 -12.106  -3.876
ATOM   4992  H1  HOH   497     -18.259 -12.290  -3.805
ATOM   4993  H2  HOH   497     -17.078 -11.771  -3.013
ATOM   4994  O   HOH   498     -14.220 -49.330 -16.284
ATOM   4995  H1  HOH   498     -14.863 -49.456 -16.982
ATOM   4996  H2  HOH   498     -13.641 -48.643 -16.613
ATOM   4997  O   HOH   499     -14.220 -49.330  -3.876
ATOM   4998  H1  HOH   499     -14.901 -49.908  -3.531
ATOM   4999  H2  HOH   499     -13.775 -48.994  -3.098
ATOM   5000  O   HOH   500     -14.220 -49.330  -0.774
ATOM   5001  H1  HOH   500     -14.740 -49.909  -0.216
ATOM   5002  H2  HOH   500     -14.526 -49.515  -1.662
ATOM   5003  O   HOH   501     -14.220 -49.330   2.328
ATOM   5004  H1  HOH   501     -13.447 -49.213   1.777
ATOM   5005  H2  HOH   501     -14.014 -48.858   3.134
ATOM   5006  O   HOH   502     -14.220 -46.228 -19.386
ATOM   5007  H1  HOH   502     -13.489 -46.813 -19.191
ATOM   5008  H2  HOH   502     -14.194 -45.572 -18.691
ATOM   5009  O   HOH   503     -14.220 -46.228  -0.774
ATOM   5010  H1  HOH   503     -13.342 -45.895  -0.956
ATOM   5011  H2  HOH   503     -14.803 -45.500  -0.988
ATOM   5012  O   HOH   504     -14.220 -46.228   2.328
ATOM   5013  H1  HOH   504     -13.441 -46.491   2.819
ATOM   5014  H2  HOH   504     -14.165 -45.274   2.284
ATOM   5015  O   HOH   505     -14.220 -46.228   5.430
ATOM   5016  H1  HOH   505     -13.483 -45.933   5.965
ATOM   5017  H2  HOH   505     -13.814 -46.687   4.695
ATOM   5018  O   HOH   506     -14.220 -43.126 -22.488
ATOM   5019  H1  HOH   506     -13.561 -43.211 -21.800
ATOM   5020  H2  HOH   506     -14.823 -43.853 -22.333
ATOM   5021  O   HOH   507     -14.220 -43.126   8.532
ATOM   5022  H1  HOH   507     -14.602 -43.688   9.207
ATOM   5023  H2  HOH   507     -14.735 -42.321   8.570
ATOM   5024  O   HOH   508     -14.220 -40.024 -25.590
ATOM   5025  H1  HOH   508     -14.605 -39.175 -25.376
ATOM   5026  H2  HOH   508     -14.493 -40.191 -26.492
ATOM   5027  O   HOH   509     -14.220 -40.024   8.532
ATOM   5028  H1  HOH   509     -13.608 -40.667   8.890
ATOM   5029  H2  HOH   509     -14.687 -40.496   7.843
ATOM   5030  O   HOH   510     -14.220 -40.024  11.634
ATOM   5031  H1  HOH   510     -13.595 -39.405  11.257
ATOM   5032  H2  HOH   510     -13.714 -40.509  12.286
ATOM   5033  O   HOH   511     -14.220 -36.922 -25.590
ATOM   5034  H1  HOH   511     -14.205 -37.733 -26.098
ATOM   5035  H2  HOH   511     -13.905 -37.177 -24.723
ATOM   5036  O   HOH   512     -14.220 -36.922 -22.488
ATOM   5037  H1  HOH   512     -13.679 -36.310 -22.987
ATOM   5038  H2  HOH   512     -15.068 -36.910 -22.933
ATOM   5039  O   HOH   513     -14.220 -36.922   2.328
ATOM   5040  H1  HOH   513     -14.204 -37.607   2.996
ATOM   5041  H2  HOH   513     -15.058 -36.479   2.459
ATOM   5042  O   HOH   514     -14.220 -36.922   5.430
ATOM   5043  H1  HOH   514     -13.712 -36.156   5.694
ATOM   5044  H2  HOH   514     -14.896 -37.005   6.103
ATOM   5045  O   HOH   515     -14.220 -36.922   8.532
ATOM   5046  H1  HOH   515     -14.371 -37.796   8.891
ATOM   5047  H2  HOH   515     -13.340 -36.964   8.159
ATOM   5048  O   HOH   516     -14.220 -36.922  11.634
ATOM   5049  H1  HOH   516     -13.544 -37.573  11.821
ATOM   5050  H2  HOH   516     -13.985 -36.571  10.776
ATOM   5051  O   HOH   517     -14.220 -33.820 -25.590
ATOM   5052  H1  HOH   517     -13.870 -34.475 -24.988
ATOM   5053  H2  HOH   517     -13.833 -34.042 -26.437
ATOM   5054  O   HOH   518     -14.220 -33.820  -3.876
ATOM   5055  H1  HOH   518     -13.667 -33.098  -3.580
ATOM   5056  H2  HOH   518     -14.003 -33.924  -4.802
ATOM   5057  O   HOH   519     -14.220 -33.820  -0.774
ATOM   5058  H1  HOH   519     -14.926 -33.718  -0.136
ATOM   5059  H2  HOH   519     -13.680 -33.039  -0.661
ATOM   5060  O   HOH   520     -14.220 -33.820   2.328
ATOM   5061  H1  HOH   520     -15.021 -33.790   1.804
ATOM   5062  H2  HOH   520     -14.225 -34.691   2.724
ATOM   5063  O   HOH   521     -14.220 -33.820   5.430
ATOM   5064  H1  HOH   521     -14.207 -34.012   4.493
ATOM   5065  H2  HOH   521     -14.000 -32.891   5.488
ATOM   5066  O   HOH   522     -14.220 -33.820   8.532
ATOM   5067  H1  HOH   522     -14.091 -33.818   9.481
ATOM   5068  H2  HOH   522     -15.134 -33.561   8.414
ATOM   5069  O   HOH   523     -14.220 -33.820  11.634
ATOM   5070  H1  HOH   523     -14.037 -33.105  12.244
ATOM   5071  H2  HOH   523     -13.377 -34.257  11.517
ATOM   5072  O   HOH   524     -14.220 -30.718  -0.774
ATOM   5073  H1  HOH   524     -14.601 -29.885  -1.052
ATOM   5074  H2  HOH   524     -14.825 -31.381  -1.106
ATOM   5075  O   HOH   525     -14.220 -30.718   2.328
ATOM   5076  H1  HOH   525     -14.184 -31.059   1.435
ATOM   5077  H2  HOH   525     -14.737 -29.916   2.258
ATOM   5078  O   HOH   526     -14.220 -30.718   5.430
ATOM   5079  H1  HOH   526     -14.771 -30.124   5.940
ATOM   5080  H2  HOH   526     -13.667 -30.140   4.905
ATOM   5081  O   HOH   527     -14.220 -30.718   8.532
ATOM   5082  H1  HOH   527     -14.602 -31.465   8.993
ATOM   5083  H2  HOH   527     -13.707 -31.109   7.825
ATOM   5084  O   HOH   528     -14.220 -30.718  11.634
ATOM   5085  H1  HOH   528     -13.771 -30.845  10.799
ATOM   5086  H2  HOH   528     -15.148 -30.821  11.426
ATOM   5087  O   HOH   529     -14.220 -27.616 -19.386
ATOM   5088  H1  HOH   529     -14.643 -27.946 -18.594
ATOM   5089  H2  HOH   529     -13.286 -27.619 -19.179
ATOM   5090  O   HOH   530     -14.220 -27.616   2.328
ATOM   5091  H1  HOH   530     -15.149 -27.537   2.546
ATOM   5092  H2  HOH   530     -13.774 -27.614   3.175
ATOM   5093  O   HOH   531     -14.220 -27.616   5.430
ATOM   5094  H1  HOH   531     -15.063 -28.038   5.596
ATOM   5095  H2  HOH   531     -14.197 -27.493   4.482
ATOM   5096  O   HOH   532     -14.220 -27.616   8.532
ATOM   5097  H1  HOH   532     -14.448 -26.959   9.190
ATOM   5098  H2  HOH   532     -13.974 -27.107   7.760
ATOM   5099  O   HOH   533     -14.220 -27.616  11.634
ATOM   5100  H1  HOH   533     -14.628 -27.787  12.483
ATOM   5101  H2  HOH   533     -14.556 -28.306  11.063
ATOM   5102  O   HOH   534     -14.220 -24.514  -0.774
ATOM   5103  H1  HOH   534     -14.477 -24.427   0.144
ATOM   5104  H2  HOH   534     -13.453 -23.949  -0.863
ATOM   5105  O   HOH   535     -14.220 -24.514   2.328
ATOM   5106  H1  HOH   535     -13.594 -24.902   2.939
ATOM   5107  H2  HOH   535     -14.226 -25.109   1.579
ATOM   5108  O   HOH   536     -14.220 -24.514   5.430
ATOM   5109  H1  HOH   536     -14.502 -25.417   5.574
ATOM   5110  H2  HOH   536     -15.013 -24.057   5.149
ATOM   5111  O   HOH   537     -14.220 -24.514   8.532
ATOM   5112  H1  HOH   537     -14.944 -25.061   8.229
ATOM   5113  H2  HOH   537     -13.435 -25.022   8.332
ATOM   5114  O   HOH   538     -14.220 -24.514  11.634
ATOM   5115  H1  HOH   538     -13.790 -25.022  10.947
ATOM   5116  H2  HOH   538     -13.860 -24.861  12.450
ATOM   5117  O   HOH   539     -14.220 -21.412 -10.080
ATOM   5118  H1  HOH   539     -13.284 -21.390  -9.884
ATOM   5119  H2  HOH   539     -14.633 -20.990  -9.327
ATOM   5120  O   HOH   540     -14.220 -21.412  -6.978
ATOM   5121  H1  HOH   540     -14.969 -21.126  -6.454
ATOM   5122  H2  HOH   540     -13.837 -20.601  -7.312
ATOM   5123  O   HOH   541     -14.220 -21.412   2.328
ATOM   5124  H1  HOH   541     -15.120 -21.346   2.648
ATOM   5125  H2  HOH   541     -14.307 -21.726   1.429
ATOM   5126  O   HOH   542     -14.220 -21.412   5.430
ATOM   5127  H1  HOH   542     -14.348 -22.033   4.714
ATOM   5128  H2  HOH   542     -13.592 -20.777   5.088
ATOM   5129  O   HOH   543     -14.220 -21.412   8.532
ATOM   5130  H1  HOH   543     -13.830 -20.538   8.504
ATOM   5131  H2  HOH   543     -13.654 -21.908   9.123
ATOM   5132  O   HOH   544     -14.220 -21.412  11.634
ATOM   5133  H1  HOH   544     -13.654 -22.085  11.257
ATOM   5134  H2  HOH   544     -14.315 -20.761  10.939
ATOM   5135  O   HOH   545     -14.220 -18.310   2.328
ATOM   5136  H1  HOH   545     -14.413 -17.475   1.901
ATOM   5137  H2  HOH   545     -14.564 -18.211   3.216
ATOM   5138  O   HOH   546     -14.220 -18.310   5.430
ATOM   5139  H1  HOH   546     -13.520 -17.657   5.448
ATOM   5140  H2  HOH   546     -14.721 -18.146   6.229
ATOM   5141  O   HOH   547     -14.220 -18.310   8.532
ATOM   5142  H1  HOH   547     -14.291 -18.316   9.487
ATOM   5143  H2  HOH   547     -14.554 -17.451   8.272
ATOM   5144  O   HOH   548     -14.220 -15.208  -3.876
ATOM   5145  H1  HOH   548     -14.414 -14.489  -4.477
ATOM   5146  H2  HOH   548     -13.307 -15.070  -3.623
ATOM   5147  O   HOH   549     -14.220 -15.208  -0.774
ATOM   5148  H1  HOH   549     -13.848 -14.767  -1.538
ATOM   5149  H2  HOH   549     -15.158 -15.026  -0.826
ATOM   5150  O   HOH   550     -14.220 -15.208   2.328
ATOM   5151  H1  HOH   550     -14.290 -15.737   3.122
ATOM   5152  H2  HOH   550     -13.315 -15.325   2.040
ATOM   5153  O   HOH   551     -14.220 -15.208   5.430
ATOM   5154  H1  HOH   551     -14.467 -14.308   5.645
ATOM   5155  H2  HOH   551     -14.669 -15.742   6.085
ATOM   5156  O   HOH   552     -14.220 -12.106  -3.876
ATOM   5157  H1  HOH   552     -13.489 -12.147  -3.260
ATOM   5158  H2  HOH   552     -13.887 -12.518  -4.673
ATOM   5159  O   HOH   553     -14.220 -12.106  -0.774
ATOM   5160  H1  HOH   553     -13.652 -11.926  -0.025
ATOM   5161  H2  HOH   553     -13.899 -12.935  -1.126
ATOM   5162  O   HOH   554     -14.220 -12.106   2.328
ATOM   5163  H1  HOH   554     -14.254 -12.930   2.814
ATOM   5164  H2  HOH   554     -13.569 -11.580   2.793
ATOM   5165  O   HOH   555     -11.118 -52.432  -6.978
ATOM   5166  H1  HOH   555     -10.880 -51.804  -7.660
ATOM   5167  H2  HOH   555     -11.000 -53.289  -7.389
ATOM   5168  O   HOH   556     -11.118 -52.432  -3.876
ATOM   5169  H1  HOH   556     -10.359 -52.551  -4.446
ATOM   5170  H2  HOH   556     -10.953 -53.012  -3.132
ATOM   5171  O   HOH   557     -11.118 -49.330 -13.182
ATOM   5172  H1  HOH   557     -11.678 -50.022 -12.829
ATOM   5173  H2  HOH   557     -10.306 -49.777 -13.421
ATOM   5174  O   HOH   558     -11.118 -49.330  -6.978
ATOM   5175  H1  HOH   558     -11.866 -48.734  -7.016
ATOM   5176  H2  HOH   558     -11.349 -49.960  -6.295
ATOM   5177  O   HOH   559     -11.118 -49.330  -3.876
ATOM   5178  H1  HOH   559     -10.746 -49.685  -4.683
ATOM   5179  H2  HOH   559     -11.604 -48.555  -4.156
ATOM   5180  O   HOH   560     -11.118 -49.330  -0.774
ATOM   5181  H1  HOH   560     -10.296 -49.517  -1.227
ATOM   5182  H2  HOH   560     -11.234 -50.067  -0.174
ATOM   5183  O   HOH   561     -11.118 -49.330   2.328
ATOM   5184  H1  HOH   561     -10.930 -48.436   2.045
ATOM   5185  H2  HOH   561     -11.592 -49.226   3.153
ATOM   5186  O   HOH   562     -11.118 -46.228 -22.488
ATOM   5187  H1  HOH   562     -10.609 -46.679 -21.815
ATOM   5188  H2  HOH   562     -11.724 -45.671 -21.999
ATOM   5189  O   HOH   563     -11.118 -46.228  -0.774
ATOM   5190  H1  HOH   563     -11.145 -46.842  -1.507
ATOM   5191  H2  HOH   563     -12.006 -46.243  -0.417
ATOM   5192  O   HOH   564     -11.118 -46.228   2.328
ATOM   5193  H1  HOH   564     -11.937 -46.541   2.712
ATOM   5194  H2  HOH   564     -10.658 -45.808   3.054
ATOM   5195  O   HOH   565     -11.118 -46.228   5.430
ATOM   5196  H1  HOH   565     -10.941 -45.842   4.573
ATOM   5197  H2  HOH   565     -11.846 -46.830   5.277
ATOM   5198  O   HOH   566     -11.118 -46.228   8.532
ATOM   5199  H1  HOH   566     -11.332 -45.979   9.431
ATOM   5200  H2  HOH   566     -11.834 -46.806   8.267
ATOM   5201  O   HOH   567     -11.118 -43.126 -13.182
ATOM   5202  H1  HOH   567     -11.386 -42.267 -13.506
ATOM   5203  H2  HOH   567     -10.403 -42.941 -12.573
ATOM   5204  O   HOH   568     -11.118 -43.126   2.328
ATOM   5205  H1  HOH   568     -10.529 -43.177   3.081
ATOM   5206  H2  HOH   568     -10.983 -42.246   1.977
ATOM   5207  O   HOH   569     -11.118 -43.126   5.430
ATOM   5208  H1  HOH   569     -11.602 -43.858   5.812
ATOM   5209  H2  HOH   569     -10.688 -42.708   6.176
ATOM   5210  O   HOH   570     -11.118 -43.126   8.532
ATOM   5211  H1  HOH   570     -11.791 -43.789   8.684
ATOM   5212  H2  HOH   570     -10.506 -43.235   9.260
ATOM   5213  O   HOH   571     -11.118 -40.024   2.328
ATOM   5214  H1  HOH   571     -11.902 -39.616   2.695
ATOM   5215  H2  HOH   571     -11.420 -40.869   1.997
ATOM   5216  O   HOH   572     -11.118 -40.024   5.430
ATOM   5217  H1  HOH   572     -11.366 -39.382   6.096
ATOM   5218  H2  HOH   572     -11.143 -40.865   5.887
ATOM   5219  O   HOH   573     -11.118 -40.024   8.532
ATOM   5220  H1  HOH   573     -11.686 -40.624   9.016
ATOM   5221  H2  HOH   573     -11.713 -39.364   8.177
ATOM   5222  O   HOH   574     -11.118 -40.024  11.634
ATOM   5223  H1  HOH   574     -10.808 -40.929  11.672
ATOM   5224  H2  HOH   574     -11.499 -39.937  10.761
ATOM   5225  O   HOH   575     -11.118 -36.922 -10.080
ATOM   5226  H1  HOH   575     -11.022 -37.829 -10.369
ATOM   5227  H2  HOH   575     -10.236 -36.557 -10.140
ATOM   5228  O   HOH   576     -11.118 -36.922   2.328
ATOM   5229  H1  HOH   576     -11.618 -37.429   1.689
ATOM   5230  H2  HOH   576     -11.228 -36.013   2.052
ATOM   5231  O   HOH   577     -11.118 -36.922   5.430
ATOM   5232  H1  HOH   577     -11.636 -36.157   5.179
ATOM   5233  H2  HOH   577     -11.045 -37.437   4.627
ATOM   5234  O   HOH   578     -11.118 -36.922   8.532
ATOM   5235  H1  HOH   578     -11.018 -36.584   9.422
ATOM   5236  H2  HOH   578     -12.040 -37.172   8.474
ATOM   5237  O   HOH   579     -11.118 -36.922  11.634
ATOM   5238  H1  HOH   579     -10.267 -36.771  12.045
ATOM   5239  H2  HOH   579     -10.910 -37.169  10.734
ATOM   5240  O   HOH   580     -11.118 -33.820 -16.284
ATOM   5241  H1  HOH   580     -10.162 -33.857 -16.292
ATOM   5242  H2  HOH   580     -11.385 -34.617 -15.827
ATOM   5243  O   HOH   581     -11.118 -33.820   2.328
ATOM   5244  H1  HOH   581     -10.348 -33.851   1.760
ATOM   5245  H2  HOH   581     -11.831 -33.548   1.751
ATOM   5246  O   HOH   582     -11.118 -33.820   5.430
ATOM   5247  H1  HOH   582     -11.336 -34.750   5.371
ATOM   5248  H2  HOH   582     -11.942 -33.370   5.242
ATOM   5249  O   HOH   583     -11.118 -33.820   8.532
ATOM   5250  H1  HOH   583     -11.829 -33.201   8.699
ATOM   5251  H2  HOH   583     -10.529 -33.714   9.279
ATOM   5252  O   HOH   584     -11.118 -33.820  11.634
ATOM   5253  H1  HOH   584     -10.693 -33.951  12.482
ATOM   5254  H2  HOH   584     -10.950 -34.631  11.154
ATOM   5255  O   HOH   585     -11.118 -33.820  14.736
ATOM   5256  H1  HOH   585     -11.204 -34.686  15.135
ATOM   5257  H2  HOH   585     -11.893 -33.342  15.032
ATOM   5258  O   HOH   586     -11.118 -30.718  -0.774
ATOM   5259  H1  HOH   586     -10.613 -31.126  -1.477
ATOM   5260  H2  HOH   586     -12.032 -30.863  -1.019
ATOM   5261  O   HOH   587     -11.118 -30.718   2.328
ATOM   5262  H1  HOH   587     -11.346 -31.347   3.012
ATOM   5263  H2  HOH   587     -11.732 -30.903   1.618
ATOM   5264  O   HOH   588     -11.118 -30.718   5.430
ATOM   5265  H1  HOH   588     -11.830 -31.214   5.026
ATOM   5266  H2  HOH   588     -10.432 -31.367   5.587
ATOM   5267  O   HOH   589     -11.118 -30.718   8.532
ATOM   5268  H1  HOH   589     -11.731 -29.986   8.467
ATOM   5269  H2  HOH   589     -11.112 -31.104   7.657
ATOM   5270  O   HOH   590     -11.118 -30.718  11.634
ATOM   5271  H1  HOH   590     -11.866 -30.130  11.739
ATOM   5272  H2  HOH   590     -11.507 -31.563  11.409
ATOM   5273  O   HOH   591     -11.118 -30.718  14.736
ATOM   5274  H1  HOH   591     -11.413 -31.408  14.143
ATOM   5275  H2  HOH   591     -10.270 -31.023  15.058
ATOM   5276  O   HOH   592     -11.118 -27.616   2.328
ATOM   5277  H1  HOH   592     -11.843 -27.350   1.763
ATOM   5278  H2  HOH   592     -10.838 -26.807   2.755
ATOM   5279  O   HOH   593     -11.118 -27.616   5.430
ATOM   5280  H1  HOH   593     -11.238 -26.857   4.860
ATOM   5281  H2  HOH   593     -10.231 -27.921   5.241
ATOM   5282  O   HOH   594     -11.118 -27.616   8.532
ATOM   5283  H1  HOH   594     -11.918 -28.140   8.495
ATOM   5284  H2  HOH   594     -11.108 -27.257   9.419
ATOM   5285  O   HOH   595     -11.118 -27.616  11.634
ATOM   5286  H1  HOH   595     -10.294 -27.446  11.179
ATOM   5287  H2  HOH   595     -11.530 -28.318  11.131
ATOM   5288  O   HOH   596     -11.118 -27.616  14.736
ATOM   5289  H1  HOH   596     -11.193 -27.100  13.934
ATOM   5290  H2  HOH   596     -10.954 -28.509  14.433
ATOM   5291  O   HOH   597     -11.118 -24.514  -0.774
ATOM   5292  H1  HOH   597     -10.763 -25.389  -0.930
ATOM   5293  H2  HOH   597     -10.479 -23.921  -1.169
ATOM   5294  O   HOH   598     -11.118 -24.514   2.328
ATOM   5295  H1  HOH   598     -11.722 -23.878   1.945
ATOM   5296  H2  HOH   598     -11.553 -24.806   3.129
ATOM   5297  O   HOH   599     -11.118 -24.514   5.430
ATOM   5298  H1  HOH   599     -10.957 -23.824   6.074
ATOM   5299  H2  HOH   599     -10.247 -24.763   5.123
ATOM   5300  O   HOH   600     -11.118 -24.514   8.532
ATOM   5301  H1  HOH   600     -11.514 -24.782   9.361
ATOM   5302  H2  HOH   600     -11.358 -25.207   7.917
ATOM   5303  O   HOH   601     -11.118 -24.514  11.634
ATOM   5304  H1  HOH   601     -10.570 -23.743  11.778
ATOM   5305  H2  HOH   601     -12.008 -24.212  11.814
ATOM   5306  O   HOH   602     -11.118 -21.412 -16.284
ATOM   5307  H1  HOH   602     -11.026 -22.236 -15.807
ATOM   5308  H2  HOH   602     -11.444 -21.669 -17.146
ATOM   5309  O   HOH   603     -11.118 -21.412   2.328
ATOM   5310  H1  HOH   603     -11.512 -22.204   1.964
ATOM   5311  H2  HOH   603     -10.551 -21.727   3.032
ATOM   5312  O   HOH   604     -11.118 -21.412   5.430
ATOM   5313  H1  HOH   604     -11.795 -20.767   5.635
ATOM   5314  H2  HOH   604     -11.062 -21.958   6.214
ATOM   5315  O   HOH   605     -11.118 -21.412   8.532
ATOM   5316  H1  HOH   605     -10.513 -20.976   9.132
ATOM   5317  H2  HOH   605     -11.556 -20.697   8.071
ATOM   5318  O   HOH   606     -11.118 -21.412  11.634
ATOM   5319  H1  HOH   606     -10.846 -20.836  12.349
ATOM   5320  H2  HOH   606     -10.489 -22.132  11.654
ATOM   5321  O   HOH   607     -11.118 -18.310   2.328
ATOM   5322  H1  HOH   607     -11.308 -18.667   3.195
ATOM   5323  H2  HOH   607     -11.007 -17.371   2.475
ATOM   5324  O   HOH   608     -11.118 -18.310   5.430
ATOM   5325  H1  HOH   608     -10.731 -18.998   5.971
ATOM   5326  H2  HOH   608     -12.005 -18.620   5.247
ATOM   5327  O   HOH   609     -11.118 -18.310   8.532
ATOM   5328  H1  HOH   609     -11.328 -18.980   9.183
ATOM   5329  H2  HOH   609     -10.196 -18.457   8.324
ATOM   5330  O   HOH   610     -11.118 -15.208  -0.774
ATOM   5331  H1  HOH   610     -11.924 -15.138  -0.263
ATOM   5332  H2  HOH   610     -10.417 -15.137  -0.126
ATOM   5333  O   HOH   611     -11.118 -15.208   2.328
ATOM   5334  H1  HOH   611     -11.731 -14.530   2.612
ATOM   5335  H2  HOH   611     -10.255 -14.809   2.434
ATOM   5336  O   HOH   612     -11.118 -15.208   5.430
ATOM   5337  H1  HOH   612     -10.973 -14.264   5.372
ATOM   5338  H2  HOH   612     -10.652 -15.474   6.222
ATOM   5339  O   HOH   613     -11.118 -15.208   8.532
ATOM   5340  H1  HOH   613     -11.625 -16.002   8.363
ATOM   5341  H2  HOH   613     -10.206 -15.494   8.502
ATOM   5342  O   HOH   614     -11.118 -12.106  -3.876
ATOM   5343  H1  HOH   614     -11.603 -11.297  -4.038
ATOM   5344  H2  HOH   614     -11.422 -12.399  -3.017
ATOM   5345  O   HOH   615     -11.118 -12.106  -0.774
ATOM   5346  H1  HOH   615     -10.837 -12.192  -1.685
ATOM   5347  H2  HOH   615     -10.353 -11.754  -0.319
ATOM   5348  O   HOH   616     -11.118 -12.106   2.328
ATOM   5349  H1  HOH   616     -11.627 -12.898   2.159
ATOM   5350  H2  HOH   616     -10.490 -12.362   3.003
ATOM   5351  O   HOH   617     -11.118  -9.004  -3.876
ATOM   5352  H1  HOH   617     -11.717  -9.387  -4.516
ATOM   5353  H2  HOH   617     -11.025  -8.092  -4.151
ATOM   5354  O   HOH   618      -8.016 -52.432  -3.876
ATOM   5355  H1  HOH   618      -8.404 -51.911  -4.579
ATOM   5356  H2  HOH   618      -8.383 -53.308  -3.997
ATOM   5357  O   HOH   619      -8.016 -52.432  -0.774
ATOM   5358  H1  HOH   619      -7.319 -52.514  -1.425
ATOM   5359  H2  HOH   619      -7.654 -51.850  -0.106
ATOM   5360  O   HOH   620      -8.016 -49.330 -19.386
ATOM   5361  H1  HOH   620      -8.592 -49.664 -18.698
ATOM   5362  H2  HOH   620      -7.334 -49.996 -19.472
ATOM   5363  O   HOH   621      -8.016 -49.330  -0.774
ATOM   5364  H1  HOH   621      -7.717 -48.761  -0.065
ATOM   5365  H2  HOH   621      -8.191 -50.170  -0.349
ATOM   5366  O   HOH   622      -8.016 -49.330   2.328
ATOM   5367  H1  HOH   622      -7.513 -48.573   2.628
ATOM   5368  H2  HOH   622      -7.409 -49.817   1.770
ATOM   5369  O   HOH   623      -8.016 -49.330   5.430
ATOM   5370  H1  HOH   623      -8.641 -48.822   5.948
ATOM   5371  H2  HOH   623      -8.067 -48.952   4.553
ATOM   5372  O   HOH   624      -8.016 -46.228  -0.774
ATOM   5373  H1  HOH   624      -8.494 -46.411   0.035
ATOM   5374  H2  HOH   624      -8.588 -46.553  -1.469
ATOM   5375  O   HOH   625      -8.016 -46.228   2.328
ATOM   5376  H1  HOH   625      -8.731 -45.767   1.890
ATOM   5377  H2  HOH   625      -8.147 -46.044   3.258
ATOM   5378  O   HOH   626      -8.016 -46.228   5.430
ATOM   5379  H1  HOH   626      -8.609 -46.859   5.839
ATOM   5380  H2  HOH   626      -7.151 -46.632   5.499
ATOM   5381  O   HOH   627      -8.016 -46.228   8.532
ATOM   5382  H1  HOH   627      -7.812 -47.159   8.625
ATOM   5383  H2  HOH   627      -8.117 -45.914   9.430
ATOM   5384  O   HOH   628      -8.016 -43.126 -25.590
ATOM   5385  H1  HOH   628      -7.741 -43.942 -25.172
ATOM   5386  H2  HOH   628      -8.788 -42.852 -25.095
ATOM   5387  O   HOH   629      -8.016 -43.126   2.328
ATOM   5388  H1  HOH   629      -7.339 -43.488   2.900
ATOM   5389  H2  HOH   629      -8.840 -43.410   2.723
ATOM   5390  O   HOH   630      -8.016 -43.126   5.430
ATOM   5391  H1  HOH   630      -8.654 -43.360   4.756
ATOM   5392  H2  HOH   630      -7.225 -43.610   5.191
ATOM   5393  O   HOH   631      -8.016 -43.126   8.532
ATOM   5394  H1  HOH   631      -7.813 -43.784   7.867
ATOM   5395  H2  HOH   631      -8.686 -42.575   8.128
ATOM   5396  O   HOH   632      -8.016 -43.126  11.634
ATOM   5397  H1  HOH   632      -7.217 -43.370  11.168
ATOM   5398  H2  HOH   632      -8.714 -43.239  10.989
ATOM   5399  O   HOH   633      -8.016 -40.024  -0.774
ATOM   5400  H1  HOH   633      -7.376 -39.738  -0.123
ATOM   5401  H2  HOH   633      -8.863 -39.913  -0.342
ATOM   5402  O   HOH   634      -8.016 -40.024   2.328
ATOM   5403  H1  HOH   634      -7.362 -39.754   2.972
ATOM   5404  H2  HOH   634      -8.645 -40.543   2.829
ATOM   5405  O   HOH   635      -8.016 -40.024   5.430
ATOM   5406  H1  HOH   635      -8.595 -40.017   4.669
ATOM   5407  H2  HOH   635      -8.268 -39.248   5.931
ATOM   5408  O   HOH   636      -8.016 -40.024   8.532
ATOM   5409  H1  HOH   636      -7.930 -39.309   7.902
ATOM   5410  H2  HOH   636      -8.586 -39.673   9.217
ATOM   5411  O   HOH   637      -8.016 -40.024  11.634
ATOM   5412  H1  HOH   637      -7.574 -40.709  12.136
ATOM   5413  H2  HOH   637      -8.589 -40.500  11.033
ATOM   5414  O   HOH   638      -8.016 -36.922  -6.978
ATOM   5415  H1  HOH   638      -8.264 -37.278  -6.125
ATOM   5416  H2  HOH   638      -8.548 -36.132  -7.072
ATOM   5417  O   HOH   639      -8.016 -36.922   2.328
ATOM   5418  H1  HOH   639      -8.631 -36.705   1.628
ATOM   5419  H2  HOH   639      -8.571 -37.118   3.083
ATOM   5420  O   HOH   640      -8.016 -36.922   5.430
ATOM   5421  H1  HOH   640      -8.785 -37.399   5.743
ATOM   5422  H2  HOH   640      -7.740 -37.399   4.648
ATOM   5423  O   HOH   641      -8.016 -36.922   8.532
ATOM   5424  H1  HOH   641      -7.078 -36.757   8.625
ATOM   5425  H2  HOH   641      -8.133 -37.123   7.604
ATOM   5426  O   HOH   642      -8.016 -36.922  11.634
ATOM   5427  H1  HOH   642      -7.692 -36.081  11.314
ATOM   5428  H2  HOH   642      -7.311 -37.255  12.189
ATOM   5429  O   HOH   643      -8.016 -36.922  14.736
ATOM   5430  H1  HOH   643      -7.510 -36.701  13.955
ATOM   5431  H2  HOH   643      -7.822 -37.846  14.895
ATOM   5432  O   HOH   644      -8.016 -33.820   2.328
ATOM   5433  H1  HOH   644      -8.533 -34.349   1.721
ATOM   5434  H2  HOH   644      -7.482 -34.455   2.805
ATOM   5435  O   HOH   645      -8.016 -33.820   5.430
ATOM   5436  H1  HOH   645      -8.534 -33.273   4.840
ATOM   5437  H2  HOH   645      -7.626 -34.484   4.862
ATOM   5438  O   HOH   646      -8.016 -33.820   8.532
ATOM   5439  H1  HOH   646      -8.476 -34.322   7.860
ATOM   5440  H2  HOH   646      -8.442 -34.073   9.351
ATOM   5441  O   HOH   647      -8.016 -33.820  11.634
ATOM   5442  H1  HOH   647      -8.228 -33.615  10.724
ATOM   5443  H2  HOH   647      -7.317 -34.471  11.577
ATOM   5444  O   HOH   648      -8.016 -33.820  14.736
ATOM   5445  H1  HOH   648      -8.695 -33.718  14.070
ATOM   5446  H2  HOH   648      -7.202 -33.591  14.288
ATOM   5447  O   HOH   649      -8.016 -30.718 -28.692
ATOM   5448  H1  HOH   649      -7.480 -31.299 -29.232
ATOM   5449  H2  HOH   649      -8.232 -29.985 -29.269
ATOM   5450  O   HOH   650      -8.016 -30.718   2.328
ATOM   5451  H1  HOH   650      -7.623 -30.415   3.147
ATOM   5452  H2  HOH   650      -7.417 -31.393   2.010
ATOM   5453  O   HOH   651      -8.016 -30.718   5.430
ATOM   5454  H1  HOH   651      -8.625 -30.291   4.828
ATOM   5455  H2  HOH   651      -8.450 -30.672   6.282
ATOM   5456  O   HOH   652      -8.016 -30.718   8.532
ATOM   5457  H1  HOH   652      -7.711 -31.391   7.924
ATOM   5458  H2  HOH   652      -7.817 -29.891   8.095
ATOM   5459  O   HOH   653      -8.016 -30.718  11.634
ATOM   5460  H1  HOH   653      -7.337 -30.088  11.395
ATOM   5461  H2  HOH   653      -8.838 -30.276  11.423
ATOM   5462  O   HOH   654      -8.016 -30.718  14.736
ATOM   5463  H1  HOH   654      -8.695 -30.114  15.036
ATOM   5464  H2  HOH   654      -7.253 -30.162  14.579
ATOM   5465  O   HOH   655      -8.016 -27.616 -28.692
ATOM   5466  H1  HOH   655      -7.094 -27.869 -28.729
ATOM   5467  H2  HOH   655      -8.107 -26.942 -29.366
ATOM   5468  O   HOH   656      -8.016 -27.616   5.430
ATOM   5469  H1  HOH   656      -8.571 -27.021   4.926
ATOM   5470  H2  HOH   656      -8.583 -28.361   5.628
ATOM   5471  O   HOH   657      -8.016 -27.616   8.532
ATOM   5472  H1  HOH   657      -7.249 -27.056   8.416
ATOM   5473  H2  HOH   657      -7.689 -28.504   8.389
ATOM   5474  O   HOH   658      -8.016 -27.616  11.634
ATOM   5475  H1  HOH   658      -7.824 -28.039  12.471
ATOM   5476  H2  HOH   658      -8.586 -26.882  11.862
ATOM   5477  O   HOH   659      -8.016 -27.616  14.736
ATOM   5478  H1  HOH   659      -8.603 -26.861  14.715
ATOM   5479  H2  HOH   659      -7.538 -27.525  15.561
ATOM   5480  O   HOH   660      -8.016 -24.514   5.430
ATOM   5481  H1  HOH   660      -8.555 -24.753   6.184
ATOM   5482  H2  HOH   660      -8.149 -25.226   4.805
ATOM   5483  O   HOH   661      -8.016 -24.514   8.532
ATOM   5484  H1  HOH   661      -8.347 -25.215   7.971
ATOM   5485  H2  HOH   661      -8.723 -24.352   9.156
ATOM   5486  O   HOH   662      -8.016 -24.514  11.634
ATOM   5487  H1  HOH   662      -7.956 -25.396  11.268
ATOM   5488  H2  HOH   662      -7.408 -23.994  11.109
ATOM   5489  O   HOH   663      -8.016 -24.514  14.736
ATOM   5490  H1  HOH   663      -7.304 -24.925  14.248
ATOM   5491  H2  HOH   663      -8.805 -24.733  14.241
ATOM   5492  O   HOH   664      -8.016 -21.412 -10.080
ATOM   5493  H1  HOH   664      -8.626 -21.146  -9.393
ATOM   5494  H2  HOH   664      -7.645 -20.591 -10.403
ATOM   5495  O   HOH   665      -8.016 -21.412   2.328
ATOM   5496  H1  HOH   665      -7.735 -20.559   1.997
ATOM   5497  H2  HOH   665      -8.007 -21.983   1.560
ATOM   5498  O   HOH   666      -8.016 -21.412   5.430
ATOM   5499  H1  HOH   666      -8.052 -20.921   6.251
ATOM   5500  H2  HOH   666      -7.532 -22.208   5.648
ATOM   5501  O   HOH   667      -8.016 -21.412   8.532
ATOM   5502  H1  HOH   667      -7.677 -21.657   9.393
ATOM   5503  H2  HOH   667      -8.876 -21.830   8.485
ATOM   5504  O   HOH   668      -8.016 -21.412  11.634
ATOM   5505  H1  HOH   668      -8.126 -20.468  11.747
ATOM   5506  H2  HOH   668      -7.353 -21.655  12.280
ATOM   5507  O   HOH   669      -8.016 -18.310   2.328
ATOM   5508  H1  HOH   669      -8.370 -17.798   3.055
ATOM   5509  H2  HOH   669      -8.780 -18.532   1.797
ATOM   5510  O   HOH   670      -8.016 -18.310   5.430
ATOM   5511  H1  HOH   670      -7.194 -17.874   5.205
ATOM   5512  H2  HOH   670      -8.350 -17.819   6.181
ATOM   5513  O   HOH   671      -8.016 -18.310   8.532
ATOM   5514  H1  HOH   671      -8.035 -17.593   7.899
ATOM   5515  H2  HOH   671      -7.136 -18.277   8.906
ATOM   5516  O   HOH   672      -8.016 -18.310  11.634
ATOM   5517  H1  HOH   672      -7.226 -18.066  11.152
ATOM   5518  H2  HOH   672      -8.732 -18.151  11.019
ATOM   5519  O   HOH   673      -8.016 -15.208  -0.774
ATOM   5520  H1  HOH   673      -8.245 -15.580   0.077
ATOM   5521  H2  HOH   673      -8.723 -15.486  -1.355
ATOM   5522  O   HOH   674      -8.016 -15.208   2.328
ATOM   5523  H1  HOH   674      -8.612 -15.702   2.891
ATOM   5524  H2  HOH   674      -7.211 -15.131   2.839
ATOM   5525  O   HOH   675      -8.016 -15.208   5.430
ATOM   5526  H1  HOH   675      -8.428 -15.087   4.575
ATOM   5527  H2  HOH   675      -8.052 -16.152   5.583
ATOM   5528  O   HOH   676      -8.016 -15.208   8.532
ATOM   5529  H1  HOH   676      -7.221 -15.052   8.023
ATOM   5530  H2  HOH   676      -8.613 -14.509   8.265
ATOM   5531  O   HOH   677      -8.016 -12.106  -6.978
ATOM   5532  H1  HOH   677      -8.272 -12.913  -7.423
ATOM   5533  H2  HOH   677      -7.877 -12.367  -6.068
ATOM   5534  O   HOH   678      -8.016 -12.106  -0.774
ATOM   5535  H1  HOH   678      -7.485 -12.383  -1.520
ATOM   5536  H2  HOH   678      -7.683 -12.619  -0.038
ATOM   5537  O   HOH   679      -8.016 -12.106   2.328
ATOM   5538  H1  HOH   679      -7.454 -11.759   3.021
ATOM   5539  H2  HOH   679      -8.515 -11.348   2.023
ATOM   5540  O   HOH   680      -8.016 -12.106   5.430
ATOM   5541  H1  HOH   680      -7.696 -12.912   5.026
ATOM   5542  H2  HOH   680      -8.075 -12.311   6.363
ATOM   5543  O   HOH   681      -8.016  -9.004  -6.978
ATOM   5544  H1  HOH   681      -7.132  -9.283  -6.743
ATOM   5545  H2  HOH   681      -7.901  -8.488  -7.776
ATOM   5546  O   HOH   682      -8.016  -9.004  -3.876
ATOM   5547  H1  HOH   682      -8.222  -8.097  -3.647
ATOM   5548  H2  HOH   682      -8.852  -9.464  -3.809
ATOM   5549  O   HOH   683      -8.016  -9.004  -0.774
ATOM   5550  H1  HOH   683      -7.198  -8.691  -0.389
ATOM   5551  H2  HOH   683      -7.949  -8.771  -1.700
ATOM   5552  O   HOH   684      -4.914 -52.432 -13.182
ATOM   5553  H1  HOH   684      -5.310 -52.730 -12.363
ATOM   5554  H2  HOH   684      -5.569 -51.851 -13.569
ATOM   5555  O   HOH   685      -4.914 -52.432  -3.876
ATOM   5556  H1  HOH   685      -4.149 -52.062  -3.436
ATOM   5557  H2  HOH   685      -5.529 -51.702  -3.944
ATOM   5558  O   HOH   686      -4.914 -52.432  -0.774
ATOM   5559  H1  HOH   686      -4.200 -51.946  -1.185
ATOM   5560  H2  HOH   686      -4.489 -53.193  -0.377
ATOM   5561  O   HOH   687      -4.914 -49.330 -19.386
ATOM   5562  H1  HOH   687      -5.296 -49.970 -18.786
ATOM   5563  H2  HOH   687      -4.014 -49.629 -19.512
ATOM   5564  O   HOH   688      -4.914 -49.330 -10.080
ATOM   5565  H1  HOH   688      -5.043 -49.578  -9.165
ATOM   5566  H2  HOH   688      -5.063 -50.139 -10.570
ATOM   5567  O   HOH   689      -4.914 -49.330  -3.876
ATOM   5568  H1  HOH   689      -4.006 -49.458  -4.149
ATOM   5569  H2  HOH   689      -5.278 -48.729  -4.525
ATOM   5570  O   HOH   690      -4.914 -49.330  -0.774
ATOM   5571  H1  HOH   690      -5.413 -49.396   0.040
ATOM   5572  H2  HOH   690      -4.431 -48.508  -0.694
ATOM   5573  O   HOH   691      -4.914 -49.330   2.328
ATOM   5574  H1  HOH   691      -4.586 -49.825   1.577
ATOM   5575  H2  HOH   691      -5.351 -48.571   1.943
ATOM   5576  O   HOH   692      -4.914 -49.330   5.430
ATOM   5577  H1  HOH   692      -5.609 -49.976   5.300
ATOM   5578  H2  HOH   692      -5.112 -48.933   6.278
ATOM   5579  O   HOH   693      -4.914 -46.228   2.328
ATOM   5580  H1  HOH   693      -4.486 -46.787   1.680
ATOM   5581  H2  HOH   693      -5.067 -45.403   1.869
ATOM   5582  O   HOH   694      -4.914 -46.228   5.430
ATOM   5583  H1  HOH   694      -4.477 -46.971   5.013
ATOM   5584  H2  HOH   694      -4.228 -45.806   5.946
ATOM   5585  O   HOH   695      -4.914 -46.228   8.532
ATOM   5586  H1  HOH   695      -5.472 -46.634   7.869
ATOM   5587  H2  HOH   695      -4.180 -46.835   8.633
ATOM   5588  O   HOH   696      -4.914 -43.126 -25.590
ATOM   5589  H1  HOH   696      -5.792 -42.815 -25.370
ATOM   5590  H2  HOH   696      -5.037 -43.651 -26.382
ATOM   5591  O   HOH   697      -4.914 -43.126  -3.876
ATOM   5592  H1  HOH   697      -3.993 -42.910  -3.731
ATOM   5593  H2  HOH   697      -5.221 -43.446  -3.028
ATOM   5594  O   HOH   698      -4.914 -43.126   2.328
ATOM   5595  H1  HOH   698      -4.228 -42.632   1.880
ATOM   5596  H2  HOH   698      -5.600 -43.236   1.670
ATOM   5597  O   HOH   699      -4.914 -43.126   5.430
ATOM   5598  H1  HOH   699      -4.403 -42.323   5.335
ATOM   5599  H2  HOH   699      -4.260 -43.815   5.546
ATOM   5600  O   HOH   700      -4.914 -43.126   8.532
ATOM   5601  H1  HOH   700      -4.725 -44.046   8.717
ATOM   5602  H2  HOH   700      -4.157 -42.652   8.875
ATOM   5603  O   HOH   701      -4.914 -43.126  11.634
ATOM   5604  H1  HOH   701      -4.912 -44.082  11.577
ATOM   5605  H2  HOH   701      -4.456 -42.837  10.845
ATOM   5606  O   HOH   702      -4.914 -40.024 -25.590
ATOM   5607  H1  HOH   702      -5.571 -39.589 -26.134
ATOM   5608  H2  HOH   702      -5.331 -40.841 -25.318
ATOM   5609  O   HOH   703      -4.914 -40.024   2.328
ATOM   5610  H1  HOH   703      -4.430 -40.646   1.785
ATOM   5611  H2  HOH   703      -4.390 -39.944   3.125
ATOM   5612  O   HOH   704      -4.914 -40.024   5.430
ATOM   5613  H1  HOH   704      -5.451 -40.174   6.208
ATOM   5614  H2  HOH   704      -5.502 -39.591   4.812
ATOM   5615  O   HOH   705      -4.914 -40.024   8.532
ATOM   5616  H1  HOH   705      -4.625 -40.629   7.850
ATOM   5617  H2  HOH   705      -4.231 -40.072   9.201
ATOM   5618  O   HOH   706      -4.914 -40.024  11.634
ATOM   5619  H1  HOH   706      -5.090 -40.542  12.420
ATOM   5620  H2  HOH   706      -5.135 -40.607  10.908
ATOM   5621  O   HOH   707      -4.914 -36.922   2.328
ATOM   5622  H1  HOH   707      -4.055 -36.965   1.909
ATOM   5623  H2  HOH   707      -5.520 -37.247   1.662
ATOM   5624  O   HOH   708      -4.914 -36.922   5.430
ATOM   5625  H1  HOH   708      -5.118 -36.033   5.142
ATOM   5626  H2  HOH   708      -4.570 -36.814   6.317
ATOM   5627  O   HOH   709      -4.914 -36.922   8.532
ATOM   5628  H1  HOH   709      -4.294 -37.258   9.179
ATOM   5629  H2  HOH   709      -5.755 -37.300   8.788
ATOM   5630  O   HOH   710      -4.914 -36.922  11.634
ATOM   5631  H1  HOH   710      -4.595 -36.080  11.311
ATOM   5632  H2  HOH   710      -5.759 -37.041  11.202
ATOM   5633  O   HOH   711      -4.914 -36.922  14.736
ATOM   5634  H1  HOH   711      -4.224 -36.801  15.389
ATOM   5635  H2  HOH   711      -5.605 -37.392  15.202
ATOM   5636  O   HOH   712      -4.914 -33.820  -0.774
ATOM   5637  H1  HOH   712      -4.800 -32.892  -0.568
ATOM   5638  H2  HOH   712      -4.504 -33.928  -1.632
ATOM   5639  O   HOH   713      -4.914 -33.820   2.328
ATOM   5640  H1  HOH   713      -5.190 -34.481   1.694
ATOM   5641  H2  HOH   713      -4.891 -34.285   3.164
ATOM   5642  O   HOH   714      -4.914 -33.820   5.430
ATOM   5643  H1  HOH   714      -4.290 -33.780   4.705
ATOM   5644  H2  HOH   714      -5.765 -33.938   5.009
ATOM   5645  O   HOH   715      -4.914 -33.820   8.532
ATOM   5646  H1  HOH   715      -4.742 -33.320   9.330
ATOM   5647  H2  HOH   715      -4.257 -33.511   7.909
ATOM   5648  O   HOH   716      -4.914 -33.820  11.634
ATOM   5649  H1  HOH   716      -5.842 -33.991  11.476
ATOM   5650  H2  HOH   716      -4.887 -33.442  12.513
ATOM   5651  O   HOH   717      -4.914 -33.820  14.736
ATOM   5652  H1  HOH   717      -4.101 -33.705  14.245
ATOM   5653  H2  HOH   717      -4.847 -34.699  15.109
ATOM   5654  O   HOH   718      -4.914 -30.718   2.328
ATOM   5655  H1  HOH   718      -5.345 -30.143   1.696
ATOM   5656  H2  HOH   718      -3.988 -30.684   2.090
ATOM   5657  O   HOH   719      -4.914 -30.718   5.430
ATOM   5658  H1  HOH   719      -5.505 -31.407   5.128
ATOM   5659  H2  HOH   719      -5.477 -30.113   5.913
ATOM   5660  O   HOH   720      -4.914 -30.718   8.532
ATOM   5661  H1  HOH   720      -5.439 -31.004   9.279
ATOM   5662  H2  HOH   720      -5.524 -30.222   7.987
ATOM   5663  O   HOH   721      -4.914 -30.718  11.634
ATOM   5664  H1  HOH   721      -5.106 -30.120  10.912
ATOM   5665  H2  HOH   721      -5.336 -30.319  12.395
ATOM   5666  O   HOH   722      -4.914 -30.718  14.736
ATOM   5667  H1  HOH   722      -4.460 -29.890  14.893
ATOM   5668  H2  HOH   722      -5.017 -30.759  13.786
ATOM   5669  O   HOH   723      -4.914 -27.616 -28.692
ATOM   5670  H1  HOH   723      -5.495 -27.900 -27.987
ATOM   5671  H2  HOH   723      -4.392 -26.914 -28.305
ATOM   5672  O   HOH   724      -4.914 -27.616  -3.876
ATOM   5673  H1  HOH   724      -4.578 -26.850  -3.412
ATOM   5674  H2  HOH   724      -5.642 -27.279  -4.398
ATOM   5675  O   HOH   725      -4.914 -27.616   5.430
ATOM   5676  H1  HOH   725      -5.717 -27.608   5.952
ATOM   5677  H2  HOH   725      -4.450 -26.821   5.691
ATOM   5678  O   HOH   726      -4.914 -27.616   8.532
ATOM   5679  H1  HOH   726      -4.615 -26.797   8.138
ATOM   5680  H2  HOH   726      -5.524 -27.343   9.218
ATOM   5681  O   HOH   727      -4.914 -27.616  11.634
ATOM   5682  H1  HOH   727      -4.276 -28.107  12.152
ATOM   5683  H2  HOH   727      -5.527 -28.279  11.317
ATOM   5684  O   HOH   728      -4.914 -27.616  14.736
ATOM   5685  H1  HOH   728      -5.324 -27.011  14.118
ATOM   5686  H2  HOH   728      -5.502 -28.370  14.760
ATOM   5687  O   HOH   729      -4.914 -24.514 -28.692
ATOM   5688  H1  HOH   729      -5.659 -24.404 -29.283
ATOM   5689  H2  HOH   729      -4.908 -25.448 -28.484
ATOM   5690  O   HOH   730      -4.914 -24.514   2.328
ATOM   5691  H1  HOH   730      -4.783 -23.763   1.750
ATOM   5692  H2  HOH   730      -5.124 -25.237   1.738
ATOM   5693  O   HOH   731      -4.914 -24.514   5.430
ATOM   5694  H1  HOH   731      -5.564 -25.217   5.443
ATOM   5695  H2  HOH   731      -4.409 -24.640   6.233
ATOM   5696  O   HOH   732      -4.914 -24.514   8.532
ATOM   5697  H1  HOH   732      -5.380 -23.823   8.063
ATOM   5698  H2  HOH   732      -4.163 -24.717   7.976
ATOM   5699  O   HOH   733      -4.914 -24.514  11.634
ATOM   5700  H1  HOH   733      -4.950 -24.137  12.513
ATOM   5701  H2  HOH   733      -4.371 -23.904  11.135
ATOM   5702  O   HOH   734      -4.914 -24.514  14.736
ATOM   5703  H1  HOH   734      -4.795 -24.940  15.585
ATOM   5704  H2  HOH   734      -5.650 -24.977  14.337
ATOM   5705  O   HOH   735      -4.914 -21.412 -25.590
ATOM   5706  H1  HOH   735      -4.293 -21.198 -24.894
ATOM   5707  H2  HOH   735      -5.752 -21.073 -25.277
ATOM   5708  O   HOH   736      -4.914 -21.412   2.328
ATOM   5709  H1  HOH   736      -4.359 -20.663   2.544
ATOM   5710  H2  HOH   736      -4.646 -22.095   2.943
ATOM   5711  O   HOH   737      -4.914 -21.412   5.430
ATOM   5712  H1  HOH   737      -4.367 -21.906   4.821
ATOM   5713  H2  HOH   737      -5.075 -20.579   4.988
ATOM   5714  O   HOH   738      -4.914 -21.412   8.532
ATOM   5715  H1  HOH   738      -5.276 -21.467   7.648
ATOM   5716  H2  HOH   738      -4.122 -21.947   8.501
ATOM   5717  O   HOH   739      -4.914 -21.412  11.634
ATOM   5718  H1  HOH   739      -4.601 -22.069  11.013
ATOM   5719  H2  HOH   739      -5.699 -21.800  12.019
ATOM   5720  O   HOH   740      -4.914 -18.310 -13.182
ATOM   5721  H1  HOH   740      -5.527 -19.032 -13.046
ATOM   5722  H2  HOH   740      -4.595 -18.098 -12.305
ATOM   5723  O   HOH   741      -4.914 -18.310  -0.774
ATOM   5724  H1  HOH   741      -4.249 -17.630  -0.668
ATOM   5725  H2  HOH   741      -4.670 -18.760  -1.582
ATOM   5726  O   HOH   742      -4.914 -18.310   2.328
ATOM   5727  H1  HOH   742      -5.038 -19.251   2.451
ATOM   5728  H2  HOH   742      -5.457 -18.093   1.571
ATOM   5729  O   HOH   743      -4.914 -18.310   5.430
ATOM   5730  H1  HOH   743      -5.259 -18.500   4.558
ATOM   5731  H2  HOH   743      -4.291 -19.016   5.601
ATOM   5732  O   HOH   744      -4.914 -18.310   8.532
ATOM   5733  H1  HOH   744      -5.579 -17.859   9.052
ATOM   5734  H2  HOH   744      -5.408 -18.748   7.840
ATOM   5735  O   HOH   745      -4.914 -18.310  11.634
ATOM   5736  H1  HOH   745      -5.638 -18.842  11.307
ATOM   5737  H2  HOH   745      -5.252 -17.914  12.438
ATOM   5738  O   HOH   746      -4.914 -15.208  -0.774
ATOM   5739  H1  HOH   746      -5.473 -15.753  -0.220
ATOM   5740  H2  HOH   746      -4.339 -15.829  -1.220
ATOM   5741  O   HOH   747      -4.914 -15.208   2.328
ATOM   5742  H1  HOH   747      -5.629 -15.624   2.808
ATOM   5743  H2  HOH   747      -5.241 -15.127   1.432
ATOM   5744  O   HOH   748      -4.914 -15.208   5.430
ATOM   5745  H1  HOH   748      -4.165 -15.029   4.863
ATOM   5746  H2  HOH   748      -5.419 -14.395   5.424
ATOM   5747  O   HOH   749      -4.914 -15.208   8.532
ATOM   5748  H1  HOH   749      -4.238 -15.504   7.924
ATOM   5749  H2  HOH   749      -4.753 -15.708   9.332
ATOM   5750  O   HOH   750      -4.914 -12.106 -19.386
ATOM   5751  H1  HOH   750      -5.714 -12.059 -19.910
ATOM   5752  H2  HOH   750      -4.515 -12.941 -19.631
ATOM   5753  O   HOH   751      -4.914 -12.106  -3.876
ATOM   5754  H1  HOH   751      -4.401 -12.856  -4.176
ATOM   5755  H2  HOH   751      -5.476 -12.459  -3.187
ATOM   5756  O   HOH   752      -4.914 -12.106  -0.774
ATOM   5757  H1  HOH   752      -5.306 -11.877   0.069
ATOM   5758  H2  HOH   752      -4.456 -11.311  -1.048
ATOM   5759  O   HOH   753      -4.914 -12.106   2.328
ATOM   5760  H1  HOH   753      -4.182 -11.662   2.756
ATOM   5761  H2  HOH   753      -4.502 -12.758   1.762
ATOM   5762  O   HOH   754      -4.914 -12.106   5.430
ATOM   5763  H1  HOH   754      -4.715 -11.842   4.532
ATOM   5764  H2  HOH   754      -5.597 -11.498   5.714
ATOM   5765  O   HOH   755      -4.914  -9.004 -13.182
ATOM   5766  H1  HOH   755      -4.296  -8.374 -13.554
ATOM   5767  H2  HOH   755      -5.496  -8.475 -12.637
ATOM   5768  O   HOH   756      -4.914  -9.004  -6.978
ATOM   5769  H1  HOH   756      -5.137  -9.557  -6.229
ATOM   5770  H2  HOH   756      -5.427  -9.362  -7.702
ATOM   5771  O   HOH   757      -4.914  -9.004  -3.876
ATOM   5772  H1  HOH   757      -4.321  -9.213  -3.155
ATOM   5773  H2  HOH   757      -4.973  -8.048  -3.868
ATOM   5774  O   HOH   758      -4.914  -9.004  -0.774
ATOM   5775  H1  HOH   758      -5.850  -8.825  -0.858
ATOM   5776  H2  HOH   758      -4.624  -8.436  -0.060
ATOM   5777  O   HOH   759      -1.812 -52.432 -13.182
ATOM   5778  H1  HOH   759      -1.463 -51.627 -13.563
ATOM   5779  H2  HOH   759      -2.640 -52.575 -13.639
ATOM   5780  O   HOH   760      -1.812 -52.432  -6.978
ATOM   5781  H1  HOH   760      -2.413 -52.992  -7.469
ATOM   5782  H2  HOH   760      -0.940 -52.727  -7.241
ATOM   5783  O   HOH   761      -1.812 -52.432  -3.876
ATOM   5784  H1  HOH   761      -2.481 -52.665  -3.233
ATOM   5785  H2  HOH   761      -1.835 -51.476  -3.911
ATOM   5786  O   HOH   762      -1.812 -52.432  -0.774
ATOM   5787  H1  HOH   762      -1.476 -52.459   0.122
ATOM   5788  H2  HOH   762      -1.197 -51.870  -1.244
ATOM   5789  O   HOH   763      -1.812 -49.330 -16.284
ATOM   5790  H1  HOH   763      -1.238 -49.592 -15.565
ATOM   5791  H2  HOH   763      -1.220 -49.181 -17.021
ATOM   5792  O   HOH   764      -1.812 -49.330  -3.876
ATOM   5793  H1  HOH   764      -2.009 -49.196  -2.949
ATOM   5794  H2  HOH   764      -1.108 -48.710  -4.064
ATOM   5795  O   HOH   765      -1.812 -49.330  -0.774
ATOM   5796  H1  HOH   765      -1.814 -50.246  -0.496
ATOM   5797  H2  HOH   765      -0.885 -49.102  -0.841
ATOM   5798  O   HOH   766      -1.812 -49.330   2.328
ATOM   5799  H1  HOH   766      -1.316 -49.814   2.988
ATOM   5800  H2  HOH   766      -1.298 -49.423   1.526
ATOM   5801  O   HOH   767      -1.812 -49.330   5.430
ATOM   5802  H1  HOH   767      -2.439 -49.339   6.154
ATOM   5803  H2  HOH   767      -1.492 -48.429   5.400
ATOM   5804  O   HOH   768      -1.812 -46.228   2.328
ATOM   5805  H1  HOH   768      -1.380 -46.172   3.180
ATOM   5806  H2  HOH   768      -1.603 -45.400   1.898
ATOM   5807  O   HOH   769      -1.812 -46.228   5.430
ATOM   5808  H1  HOH   769      -1.129 -46.339   4.769
ATOM   5809  H2  HOH   769      -1.864 -45.283   5.567
ATOM   5810  O   HOH   770      -1.812 -46.228   8.532
ATOM   5811  H1  HOH   770      -2.418 -46.870   8.902
ATOM   5812  H2  HOH   770      -0.944 -46.558   8.763
ATOM   5813  O   HOH   771      -1.812 -43.126   2.328
ATOM   5814  H1  HOH   771      -2.041 -42.778   3.190
ATOM   5815  H2  HOH   771      -0.856 -43.088   2.300
ATOM   5816  O   HOH   772      -1.812 -43.126   5.430
ATOM   5817  H1  HOH   772      -2.268 -42.396   5.848
ATOM   5818  H2  HOH   772      -1.640 -43.741   6.143
ATOM   5819  O   HOH   773      -1.812 -43.126   8.532
ATOM   5820  H1  HOH   773      -1.887 -42.296   9.002
ATOM   5821  H2  HOH   773      -2.591 -43.619   8.791
ATOM   5822  O   HOH   774      -1.812 -43.126  11.634
ATOM   5823  H1  HOH   774      -1.666 -43.378  10.723
ATOM   5824  H2  HOH   774      -2.528 -42.492  11.597
ATOM   5825  O   HOH   775      -1.812 -40.024   8.532
ATOM   5826  H1  HOH   775      -2.598 -39.738   8.068
ATOM   5827  H2  HOH   775      -1.527 -40.807   8.061
ATOM   5828  O   HOH   776      -1.812 -40.024  11.634
ATOM   5829  H1  HOH   776      -2.196 -39.599  10.868
ATOM   5830  H2  HOH   776      -2.379 -39.767  12.361
ATOM   5831  O   HOH   777      -1.812 -36.922   5.430
ATOM   5832  H1  HOH   777      -1.810 -37.846   5.681
ATOM   5833  H2  HOH   777      -2.702 -36.624   5.618
ATOM   5834  O   HOH   778      -1.812 -36.922   8.532
ATOM   5835  H1  HOH   778      -2.582 -36.768   7.985
ATOM   5836  H2  HOH   778      -1.924 -37.815   8.858
ATOM   5837  O   HOH   779      -1.812 -36.922  11.634
ATOM   5838  H1  HOH   779      -1.943 -37.870  11.606
ATOM   5839  H2  HOH   779      -1.018 -36.775  11.121
ATOM   5840  O   HOH   780      -1.812 -36.922  14.736
ATOM   5841  H1  HOH   780      -1.157 -37.016  15.428
ATOM   5842  H2  HOH   780      -2.608 -37.302  15.107
ATOM   5843  O   HOH   781      -1.812 -33.820   5.430
ATOM   5844  H1  HOH   781      -1.264 -34.398   5.961
ATOM   5845  H2  HOH   781      -2.696 -33.943   5.776
ATOM   5846  O   HOH   782      -1.812 -33.820   8.532
ATOM   5847  H1  HOH   782      -1.851 -32.928   8.188
ATOM   5848  H2  HOH   782      -1.461 -34.341   7.810
ATOM   5849  O   HOH   783      -1.812 -33.820  11.634
ATOM   5850  H1  HOH   783      -2.021 -32.987  12.056
ATOM   5851  H2  HOH   783      -1.387 -33.573  10.813
ATOM   5852  O   HOH   784      -1.812 -33.820  14.736
ATOM   5853  H1  HOH   784      -1.047 -33.458  15.183
ATOM   5854  H2  HOH   784      -1.459 -34.514  14.180
ATOM   5855  O   HOH   785      -1.812 -30.718   2.328
ATOM   5856  H1  HOH   785      -2.597 -31.093   2.726
ATOM   5857  H2  HOH   785      -1.602 -31.310   1.606
ATOM   5858  O   HOH   786      -1.812 -30.718   5.430
ATOM   5859  H1  HOH   786      -2.443 -31.069   4.802
ATOM   5860  H2  HOH   786      -1.163 -30.267   4.891
ATOM   5861  O   HOH   787      -1.812 -30.718   8.532
ATOM   5862  H1  HOH   787      -1.803 -31.631   8.818
ATOM   5863  H2  HOH   787      -2.687 -30.404   8.760
ATOM   5864  O   HOH   788      -1.812 -30.718  11.634
ATOM   5865  H1  HOH   788      -2.565 -30.631  12.218
ATOM   5866  H2  HOH   788      -1.837 -29.930  11.092
ATOM   5867  O   HOH   789      -1.812 -30.718  14.736
ATOM   5868  H1  HOH   789      -1.042 -30.689  14.169
ATOM   5869  H2  HOH   789      -1.716 -31.533  15.228
ATOM   5870  O   HOH   790      -1.812 -27.616 -28.692
ATOM   5871  H1  HOH   790      -2.655 -28.065 -28.744
ATOM   5872  H2  HOH   790      -1.459 -27.866 -27.839
ATOM   5873  O   HOH   791      -1.812 -27.616   2.328
ATOM   5874  H1  HOH   791      -2.053 -27.198   1.502
ATOM   5875  H2  HOH   791      -1.232 -28.333   2.074
ATOM   5876  O   HOH   792      -1.812 -27.616   5.430
ATOM   5877  H1  HOH   792      -1.519 -28.483   5.710
ATOM   5878  H2  HOH   792      -2.239 -27.768   4.587
ATOM   5879  O   HOH   793      -1.812 -27.616   8.532
ATOM   5880  H1  HOH   793      -1.017 -27.357   8.998
ATOM   5881  H2  HOH   793      -1.582 -27.544   7.606
ATOM   5882  O   HOH   794      -1.812 -27.616  11.634
ATOM   5883  H1  HOH   794      -1.229 -27.472  10.889
ATOM   5884  H2  HOH   794      -1.434 -27.092  12.340
ATOM   5885  O   HOH   795      -1.812 -27.616  14.736
ATOM   5886  H1  HOH   795      -1.536 -28.506  14.519
ATOM   5887  H2  HOH   795      -1.684 -27.121  13.927
ATOM   5888  O   HOH   796      -1.812 -24.514 -28.692
ATOM   5889  H1  HOH   796      -2.518 -24.931 -29.186
ATOM   5890  H2  HOH   796      -1.107 -25.161 -28.690
ATOM   5891  O   HOH   797      -1.812 -24.514   2.328
ATOM   5892  H1  HOH   797      -1.131 -24.501   3.000
ATOM   5893  H2  HOH   797      -1.577 -25.250   1.763
ATOM   5894  O   HOH   798      -1.812 -24.514   5.430
ATOM   5895  H1  HOH   798      -2.004 -25.225   4.820
ATOM   5896  H2  HOH   798      -1.184 -23.961   4.965
ATOM   5897  O   HOH   799      -1.812 -24.514   8.532
ATOM   5898  H1  HOH   799      -2.207 -24.025   7.811
ATOM   5899  H2  HOH   799      -1.559 -25.350   8.141
ATOM   5900  O   HOH   800      -1.812 -24.514  11.634
ATOM   5901  H1  HOH   800      -2.416 -25.117  12.067
ATOM   5902  H2  HOH   800      -0.990 -25.000  11.572
ATOM   5903  O   HOH   801      -1.812 -24.514  14.736
ATOM   5904  H1  HOH   801      -1.355 -23.893  15.304
ATOM   5905  H2  HOH   801      -2.361 -23.966  14.175
ATOM   5906  O   HOH   802      -1.812 -21.412   2.328
ATOM   5907  H1  HOH   802      -1.334 -22.133   1.919
ATOM   5908  H2  HOH   802      -1.215 -21.077   2.997
ATOM   5909  O   HOH   803      -1.812 -21.412   5.430
ATOM   5910  H1  HOH   803      -2.212 -20.940   4.700
ATOM   5911  H2  HOH   803      -1.032 -20.902   5.647
ATOM   5912  O   HOH   804      -1.812 -21.412   8.532
ATOM   5913  H1  HOH   804      -2.675 -21.781   8.720
ATOM   5914  H2  HOH   804      -1.266 -21.692   9.267
ATOM   5915  O   HOH   805      -1.812 -21.412  11.634
ATOM   5916  H1  HOH   805      -2.505 -21.771  11.081
ATOM   5917  H2  HOH   805      -1.353 -20.790  11.071
ATOM   5918  O   HOH   806      -1.812 -18.310   2.328
ATOM   5919  H1  HOH   806      -2.767 -18.295   2.394
ATOM   5920  H2  HOH   806      -1.536 -18.952   2.981
ATOM   5921  O   HOH   807      -1.812 -18.310   5.430
ATOM   5922  H1  HOH   807      -2.746 -18.134   5.538
ATOM   5923  H2  HOH   807      -1.683 -19.171   5.827
ATOM   5924  O   HOH   808      -1.812 -18.310   8.532
ATOM   5925  H1  HOH   808      -2.382 -18.423   7.772
ATOM   5926  H2  HOH   808      -2.360 -18.545   9.281
ATOM   5927  O   HOH   809      -1.812 -18.310  11.634
ATOM   5928  H1  HOH   809      -1.881 -17.366  11.780
ATOM   5929  H2  HOH   809      -2.607 -18.536  11.152
ATOM   5930  O   HOH   810      -1.812 -15.208  -0.774
ATOM   5931  H1  HOH   810      -1.031 -15.584  -0.369
ATOM   5932  H2  HOH   810      -2.364 -14.950  -0.036
ATOM   5933  O   HOH   811      -1.812 -15.208   2.328
ATOM   5934  H1  HOH   811      -1.283 -15.387   1.551
ATOM   5935  H2  HOH   811      -2.046 -14.283   2.251
ATOM   5936  O   HOH   812      -1.812 -15.208   5.430
ATOM   5937  H1  HOH   812      -1.159 -15.907   5.408
ATOM   5938  H2  HOH   812      -1.772 -14.814   4.559
ATOM   5939  O   HOH   813      -1.812 -15.208   8.532
ATOM   5940  H1  HOH   813      -0.920 -15.307   8.865
ATOM   5941  H2  HOH   813      -2.341 -15.031   9.310
ATOM   5942  O   HOH   814      -1.812 -12.106  -0.774
ATOM   5943  H1  HOH   814      -1.199 -11.385  -0.628
ATOM   5944  H2  HOH   814      -1.270 -12.817  -1.114
ATOM   5945  O   HOH   815      -1.812 -12.106   2.328
ATOM   5946  H1  HOH   815      -2.044 -12.985   2.625
ATOM   5947  H2  HOH   815      -1.548 -12.222   1.416
ATOM   5948  O   HOH   816      -1.812 -12.106   5.430
ATOM   5949  H1  HOH   816      -2.488 -11.434   5.512
ATOM   5950  H2  HOH   816      -2.272 -12.868   5.079
ATOM   5951  O   HOH   817      -1.812  -9.004 -13.182
ATOM   5952  H1  HOH   817      -2.349  -9.782 -13.328
ATOM   5953  H2  HOH   817      -1.041  -9.138 -13.733
ATOM   5954  O   HOH   818      -1.812  -9.004  -6.978
ATOM   5955  H1  HOH   818      -1.374  -9.698  -6.487
ATOM   5956  H2  HOH   818      -1.428  -8.194  -6.642
ATOM   5957  O   HOH   819      -1.812  -9.004  -3.876
ATOM   5958  H1  HOH   819      -1.037  -8.577  -3.511
ATOM   5959  H2  HOH   819      -2.385  -8.281  -4.132
ATOM   5960  O   HOH   820      -1.812  -9.004  -0.774
ATOM   5961  H1  HOH   820      -2.539  -8.655  -1.288
ATOM   5962  H2  HOH   820      -1.593  -8.302  -0.161
ATOM   5963  O   HOH   821       1.290 -52.432 -10.080
ATOM   5964  H1  HOH   821       1.479 -53.371 -10.065
ATOM   5965  H2  HOH   821       0.494 -52.339  -9.557
ATOM   5966  O   HOH   822       1.290 -52.432  -6.978
ATOM   5967  H1  HOH   822       0.876 -52.386  -6.116
ATOM   5968  H2  HOH   822       0.749 -53.049  -7.471
ATOM   5969  O   HOH   823       1.290 -52.432  -3.876
ATOM   5970  H1  HOH   823       0.584 -53.007  -3.581
ATOM   5971  H2  HOH   823       0.863 -51.592  -4.040
ATOM   5972  O   HOH   824       1.290 -49.330  -3.876
ATOM   5973  H1  HOH   824       1.829 -49.135  -3.109
ATOM   5974  H2  HOH   824       1.841 -49.895  -4.418
ATOM   5975  O   HOH   825       1.290 -49.330  -0.774
ATOM   5976  H1  HOH   825       0.667 -48.891  -0.195
ATOM   5977  H2  HOH   825       1.183 -50.261  -0.577
ATOM   5978  O   HOH   826       1.290 -49.330   2.328
ATOM   5979  H1  HOH   826       2.154 -49.703   2.153
ATOM   5980  H2  HOH   826       1.439 -48.699   3.032
ATOM   5981  O   HOH   827       1.290 -46.228   2.328
ATOM   5982  H1  HOH   827       1.761 -46.892   1.824
ATOM   5983  H2  HOH   827       1.484 -45.405   1.881
ATOM   5984  O   HOH   828       1.290 -46.228   5.430
ATOM   5985  H1  HOH   828       0.640 -45.791   5.980
ATOM   5986  H2  HOH   828       2.127 -45.856   5.707
ATOM   5987  O   HOH   829       1.290 -46.228   8.532
ATOM   5988  H1  HOH   829       0.756 -46.794   9.090
ATOM   5989  H2  HOH   829       1.603 -45.539   9.118
ATOM   5990  O   HOH   830       1.290 -43.126   5.430
ATOM   5991  H1  HOH   830       1.224 -42.364   4.855
ATOM   5992  H2  HOH   830       1.440 -43.862   4.837
ATOM   5993  O   HOH   831       1.290 -43.126   8.532
ATOM   5994  H1  HOH   831       0.843 -42.336   8.835
ATOM   5995  H2  HOH   831       0.988 -43.243   7.632
ATOM   5996  O   HOH   832       1.290 -40.024   8.532
ATOM   5997  H1  HOH   832       1.931 -40.551   9.009
ATOM   5998  H2  HOH   832       0.562 -39.920   9.145
ATOM   5999  O   HOH   833       1.290 -40.024  11.634
ATOM   6000  H1  HOH   833       0.841 -40.092  10.792
ATOM   6001  H2  HOH   833       2.032 -40.625  11.559
ATOM   6002  O   HOH   834       1.290 -36.922   8.532
ATOM   6003  H1  HOH   834       0.403 -37.245   8.376
ATOM   6004  H2  HOH   834       1.522 -36.460   7.727
ATOM   6005  O   HOH   835       1.290 -36.922  11.634
ATOM   6006  H1  HOH   835       1.061 -36.554  12.487
ATOM   6007  H2  HOH   835       0.635 -37.603  11.484
ATOM   6008  O   HOH   836       1.290 -33.820   5.430
ATOM   6009  H1  HOH   836       0.830 -34.434   4.858
ATOM   6010  H2  HOH   836       2.202 -33.864   5.144
ATOM   6011  O   HOH   837       1.290 -33.820   8.532
ATOM   6012  H1  HOH   837       0.649 -33.954   7.834
ATOM   6013  H2  HOH   837       0.801 -33.977   9.340
ATOM   6014  O   HOH   838       1.290 -33.820  11.634
ATOM   6015  H1  HOH   838       1.723 -33.547  12.443
ATOM   6016  H2  HOH   838       0.585 -34.399  11.923
ATOM   6017  O   HOH   839       1.290 -33.820  14.736
ATOM   6018  H1  HOH   839       0.612 -33.201  15.006
ATOM   6019  H2  HOH   839       1.401 -34.398  15.491
ATOM   6020  O   HOH   840       1.290 -30.718  -0.774
ATOM   6021  H1  HOH   840       1.931 -30.045  -0.547
ATOM   6022  H2  HOH   840       1.477 -31.439  -0.173
ATOM   6023  O   HOH   841       1.290 -30.718   2.328
ATOM   6024  H1  HOH   841       0.568 -30.592   2.943
ATOM   6025  H2  HOH   841       1.956 -31.184   2.833
ATOM   6026  O   HOH   842       1.290 -30.718   5.430
ATOM   6027  H1  HOH   842       1.843 -30.214   6.028
ATOM   6028  H2  HOH   842       1.894 -31.049   4.766
ATOM   6029  O   HOH   843       1.290 -30.718   8.532
ATOM   6030  H1  HOH   843       1.466 -30.807   7.596
ATOM   6031  H2  HOH   843       1.951 -30.100   8.843
ATOM   6032  O   HOH   844       1.290 -30.718  11.634
ATOM   6033  H1  HOH   844       0.733 -31.217  12.232
ATOM   6034  H2  HOH   844       1.870 -31.372  11.244
ATOM   6035  O   HOH   845       1.290 -30.718  14.736
ATOM   6036  H1  HOH   845       1.983 -30.182  15.121
ATOM   6037  H2  HOH   845       1.628 -30.967  13.877
ATOM   6038  O   HOH   846       1.290 -27.616   2.328
ATOM   6039  H1  HOH   846       0.681 -27.980   1.686
ATOM   6040  H2  HOH   846       2.015 -27.275   1.805
ATOM   6041  O   HOH   847       1.290 -27.616   5.430
ATOM   6042  H1  HOH   847       0.822 -27.906   6.213
ATOM   6043  H2  HOH   847       2.202 -27.541   5.710
ATOM   6044  O   HOH   848       1.290 -27.616   8.532
ATOM   6045  H1  HOH   848       0.974 -28.259   9.167
ATOM   6046  H2  HOH   848       1.393 -28.111   7.720
ATOM   6047  O   HOH   849       1.290 -27.616  11.634
ATOM   6048  H1  HOH   849       0.719 -26.949  12.014
ATOM   6049  H2  HOH   849       2.101 -27.150  11.432
ATOM   6050  O   HOH   850       1.290 -27.616  14.736
ATOM   6051  H1  HOH   850       1.713 -26.978  14.162
ATOM   6052  H2  HOH   850       0.355 -27.427  14.658
ATOM   6053  O   HOH   851       1.290 -24.514   2.328
ATOM   6054  H1  HOH   851       1.933 -24.690   1.642
ATOM   6055  H2  HOH   851       1.591 -25.029   3.076
ATOM   6056  O   HOH   852       1.290 -24.514   5.430
ATOM   6057  H1  HOH   852       1.817 -24.023   4.800
ATOM   6058  H2  HOH   852       1.930 -24.999   5.951
ATOM   6059  O   HOH   853       1.290 -24.514   8.532
ATOM   6060  H1  HOH   853       1.884 -25.008   7.967
ATOM   6061  H2  HOH   853       0.594 -24.216   7.947
ATOM   6062  O   HOH   854       1.290 -24.514  11.634
ATOM   6063  H1  HOH   854       1.888 -24.302  10.918
ATOM   6064  H2  HOH   854       0.567 -23.896  11.533
ATOM   6065  O   HOH   855       1.290 -21.412   2.328
ATOM   6066  H1  HOH   855       0.658 -20.937   2.868
ATOM   6067  H2  HOH   855       1.108 -22.335   2.502
ATOM   6068  O   HOH   856       1.290 -21.412   5.430
ATOM   6069  H1  HOH   856       0.708 -22.167   5.506
ATOM   6070  H2  HOH   856       0.927 -20.901   4.707
ATOM   6071  O   HOH   857       1.290 -21.412   8.532
ATOM   6072  H1  HOH   857       1.569 -20.576   8.907
ATOM   6073  H2  HOH   857       2.014 -22.010   8.715
ATOM   6074  O   HOH   858       1.290 -21.412  11.634
ATOM   6075  H1  HOH   858       0.447 -21.280  11.201
ATOM   6076  H2  HOH   858       1.413 -22.361  11.637
ATOM   6077  O   HOH   859       1.290 -18.310  -0.774
ATOM   6078  H1  HOH   859       0.679 -18.686  -0.141
ATOM   6079  H2  HOH   859       1.256 -17.368  -0.610
ATOM   6080  O   HOH   860       1.290 -18.310   2.328
ATOM   6081  H1  HOH   860       1.823 -19.061   2.589
ATOM   6082  H2  HOH   860       0.422 -18.677   2.166
ATOM   6083  O   HOH   861       1.290 -18.310   5.430
ATOM   6084  H1  HOH   861       2.112 -17.848   5.596
ATOM   6085  H2  HOH   861       0.819 -17.747   4.816
ATOM   6086  O   HOH   862       1.290 -18.310   8.532
ATOM   6087  H1  HOH   862       0.630 -17.804   8.058
ATOM   6088  H2  HOH   862       0.834 -18.629   9.311
ATOM   6089  O   HOH   863       1.290 -15.208  -0.774
ATOM   6090  H1  HOH   863       2.013 -15.172  -0.148
ATOM   6091  H2  HOH   863       0.670 -15.827  -0.390
ATOM   6092  O   HOH   864       1.290 -15.208   2.328
ATOM   6093  H1  HOH   864       1.794 -15.785   2.902
ATOM   6094  H2  HOH   864       1.788 -15.187   1.511
ATOM   6095  O   HOH   865       1.290 -15.208   5.430
ATOM   6096  H1  HOH   865       0.800 -15.232   6.252
ATOM   6097  H2  HOH   865       0.632 -15.013   4.764
ATOM   6098  O   HOH   866       1.290 -15.208   8.532
ATOM   6099  H1  HOH   866       1.278 -14.464   7.930
ATOM   6100  H2  HOH   866       2.047 -15.048   9.096
ATOM   6101  O   HOH   867       1.290 -12.106  -6.978
ATOM   6102  H1  HOH   867       1.066 -11.495  -7.680
ATOM   6103  H2  HOH   867       0.462 -12.269  -6.528
ATOM   6104  O   HOH   868       1.290 -12.106  -3.876
ATOM   6105  H1  HOH   868       1.327 -12.458  -2.987
ATOM   6106  H2  HOH   868       0.575 -11.470  -3.853
ATOM   6107  O   HOH   869       1.290 -12.106  -0.774
ATOM   6108  H1  HOH   869       1.539 -11.218  -0.517
ATOM   6109  H2  HOH   869       2.105 -12.504  -1.080
ATOM   6110  O   HOH   870       1.290 -12.106   2.328
ATOM   6111  H1  HOH   870       1.924 -12.478   1.716
ATOM   6112  H2  HOH   870       0.493 -11.995   1.810
ATOM   6113  O   HOH   871       1.290  -9.004  -6.978
ATOM   6114  H1  HOH   871       1.701  -8.469  -6.299
ATOM   6115  H2  HOH   871       0.452  -9.269  -6.600
ATOM   6116  O   HOH   872       1.290  -9.004  -3.876
ATOM   6117  H1  HOH   872       0.631  -8.335  -4.062
ATOM   6118  H2  HOH   872       1.047  -9.348  -3.017
ATOM   6119  O   HOH   873       4.392 -49.330 -13.182
ATOM   6120  H1  HOH   873       3.970 -50.189 -13.219
ATOM   6121  H2  HOH   873       5.256 -49.504 -12.809
ATOM   6122  O   HOH   874       4.392 -49.330  -3.876
ATOM   6123  H1  HOH   874       4.217 -49.225  -2.941
ATOM   6124  H2  HOH   874       5.312 -49.593  -3.920
ATOM   6125  O   HOH   875       4.392 -49.330  -0.774
ATOM   6126  H1  HOH   875       4.438 -50.096  -1.346
ATOM   6127  H2  HOH   875       5.226 -49.332  -0.304
ATOM   6128  O   HOH   876       4.392 -49.330   2.328
ATOM   6129  H1  HOH   876       3.756 -48.732   1.938
ATOM   6130  H2  HOH   876       3.923 -50.160   2.410
ATOM   6131  O   HOH   877       4.392 -46.228   2.328
ATOM   6132  H1  HOH   877       4.554 -45.527   1.697
ATOM   6133  H2  HOH   877       4.267 -45.776   3.162
ATOM   6134  O   HOH   878       4.392 -46.228   5.430
ATOM   6135  H1  HOH   878       3.563 -46.421   4.993
ATOM   6136  H2  HOH   878       4.419 -45.273   5.484
ATOM   6137  O   HOH   879       4.392 -43.126   8.532
ATOM   6138  H1  HOH   879       5.305 -42.914   8.727
ATOM   6139  H2  HOH   879       4.072 -43.556   9.325
ATOM   6140  O   HOH   880       4.392 -40.024 -25.590
ATOM   6141  H1  HOH   880       4.263 -40.151 -26.530
ATOM   6142  H2  HOH   880       4.784 -40.844 -25.290
ATOM   6143  O   HOH   881       4.392 -40.024  11.634
ATOM   6144  H1  HOH   881       4.594 -39.323  12.253
ATOM   6145  H2  HOH   881       3.897 -40.662  12.148
ATOM   6146  O   HOH   882       4.392 -36.922  11.634
ATOM   6147  H1  HOH   882       4.975 -36.464  12.240
ATOM   6148  H2  HOH   882       4.143 -37.721  12.099
ATOM   6149  O   HOH   883       4.392 -33.820   2.328
ATOM   6150  H1  HOH   883       4.014 -34.412   1.678
ATOM   6151  H2  HOH   883       5.277 -34.155   2.472
ATOM   6152  O   HOH   884       4.392 -33.820   5.430
ATOM   6153  H1  HOH   884       4.123 -34.008   4.531
ATOM   6154  H2  HOH   884       4.881 -34.597   5.701
ATOM   6155  O   HOH   885       4.392 -33.820   8.532
ATOM   6156  H1  HOH   885       5.157 -33.263   8.677
ATOM   6157  H2  HOH   885       3.654 -33.305   8.858
ATOM   6158  O   HOH   886       4.392 -33.820  11.634
ATOM   6159  H1  HOH   886       4.564 -34.588  11.090
ATOM   6160  H2  HOH   886       3.845 -34.149  12.347
ATOM   6161  O   HOH   887       4.392 -30.718  -0.774
ATOM   6162  H1  HOH   887       3.721 -30.525  -1.428
ATOM   6163  H2  HOH   887       5.121 -31.082  -1.277
ATOM   6164  O   HOH   888       4.392 -30.718   2.328
ATOM   6165  H1  HOH   888       3.658 -30.396   1.805
ATOM   6166  H2  HOH   888       4.087 -31.553   2.683
ATOM   6167  O   HOH   889       4.392 -30.718   5.430
ATOM   6168  H1  HOH   889       3.823 -31.221   6.013
ATOM   6169  H2  HOH   889       4.002 -30.825   4.563
ATOM   6170  O   HOH   890       4.392 -30.718   8.532
ATOM   6171  H1  HOH   890       4.801 -31.294   7.887
ATOM   6172  H2  HOH   890       4.774 -29.857   8.361
ATOM   6173  O   HOH   891       4.392 -30.718  11.634
ATOM   6174  H1  HOH   891       3.625 -30.758  11.064
ATOM   6175  H2  HOH   891       4.067 -30.330  12.447
ATOM   6176  O   HOH   892       4.392 -27.616  -0.774
ATOM   6177  H1  HOH   892       4.785 -28.109  -0.054
ATOM   6178  H2  HOH   892       4.814 -27.962  -1.560
ATOM   6179  O   HOH   893       4.392 -27.616   2.328
ATOM   6180  H1  HOH   893       3.747 -28.179   2.755
ATOM   6181  H2  HOH   893       4.264 -27.771   1.393
ATOM   6182  O   HOH   894       4.392 -27.616   5.430
ATOM   6183  H1  HOH   894       4.152 -28.323   6.028
ATOM   6184  H2  HOH   894       3.606 -27.469   4.905
ATOM   6185  O   HOH   895       4.392 -27.616   8.532
ATOM   6186  H1  HOH   895       5.013 -27.515   7.811
ATOM   6187  H2  HOH   895       3.533 -27.615   8.112
ATOM   6188  O   HOH   896       4.392 -27.616  11.634
ATOM   6189  H1  HOH   896       4.596 -27.977  10.772
ATOM   6190  H2  HOH   896       3.596 -28.074  11.904
ATOM   6191  O   HOH   897       4.392 -24.514   2.328
ATOM   6192  H1  HOH   897       4.510 -23.606   2.051
ATOM   6193  H2  HOH   897       5.168 -24.706   2.854
ATOM   6194  O   HOH   898       4.392 -24.514   5.430
ATOM   6195  H1  HOH   898       4.751 -24.016   6.164
ATOM   6196  H2  HOH   898       5.156 -24.916   5.017
ATOM   6197  O   HOH   899       4.392 -24.514   8.532
ATOM   6198  H1  HOH   899       4.953 -24.275   7.794
ATOM   6199  H2  HOH   899       3.833 -25.213   8.193
ATOM   6200  O   HOH   900       4.392 -24.514  11.634
ATOM   6201  H1  HOH   900       5.204 -24.031  11.478
ATOM   6202  H2  HOH   900       4.172 -24.323  12.546
ATOM   6203  O   HOH   901       4.392 -21.412  -3.876
ATOM   6204  H1  HOH   901       5.007 -21.386  -3.143
ATOM   6205  H2  HOH   901       3.702 -22.009  -3.589
ATOM   6206  O   HOH   902       4.392 -21.412  -0.774
ATOM   6207  H1  HOH   902       4.055 -22.301  -0.666
ATOM   6208  H2  HOH   902       3.814 -21.013  -1.424
ATOM   6209  O   HOH   903       4.392 -21.412   2.328
ATOM   6210  H1  HOH   903       4.644 -22.051   1.662
ATOM   6211  H2  HOH   903       3.555 -21.732   2.664
ATOM   6212  O   HOH   904       4.392 -21.412   5.430
ATOM   6213  H1  HOH   904       4.949 -21.542   6.197
ATOM   6214  H2  HOH   904       4.883 -21.804   4.708
ATOM   6215  O   HOH   905       4.392 -21.412   8.532
ATOM   6216  H1  HOH   905       3.795 -21.871   7.943
ATOM   6217  H2  HOH   905       4.413 -21.953   9.321
ATOM   6218  O   HOH   906       4.392 -21.412  11.634
ATOM   6219  H1  HOH   906       4.357 -21.043  12.517
ATOM   6220  H2  HOH   906       3.476 -21.489  11.370
ATOM   6221  O   HOH   907       4.392 -18.310  -0.774
ATOM   6222  H1  HOH   907       4.559 -17.832  -1.586
ATOM   6223  H2  HOH   907       5.259 -18.587  -0.477
ATOM   6224  O   HOH   908       4.392 -18.310   2.328
ATOM   6225  H1  HOH   908       3.891 -17.772   1.715
ATOM   6226  H2  HOH   908       4.961 -17.689   2.783
ATOM   6227  O   HOH   909       4.392 -18.310   5.430
ATOM   6228  H1  HOH   909       3.771 -18.848   5.920
ATOM   6229  H2  HOH   909       4.019 -17.429   5.456
ATOM   6230  O   HOH   910       4.392 -18.310   8.532
ATOM   6231  H1  HOH   910       5.046 -18.398   7.839
ATOM   6232  H2  HOH   910       3.831 -17.590   8.243
ATOM   6233  O   HOH   911       4.392 -15.208 -19.386
ATOM   6234  H1  HOH   911       4.886 -15.659 -20.071
ATOM   6235  H2  HOH   911       5.062 -14.847 -18.806
ATOM   6236  O   HOH   912       4.392 -15.208  -3.876
ATOM   6237  H1  HOH   912       4.335 -15.245  -4.831
ATOM   6238  H2  HOH   912       5.331 -15.216  -3.691
ATOM   6239  O   HOH   913       4.392 -15.208  -0.774
ATOM   6240  H1  HOH   913       5.250 -14.917  -1.083
ATOM   6241  H2  HOH   913       3.862 -14.411  -0.754
ATOM   6242  O   HOH   914       4.392 -15.208   2.328
ATOM   6243  H1  HOH   914       4.854 -14.967   3.131
ATOM   6244  H2  HOH   914       3.983 -14.394   2.034
ATOM   6245  O   HOH   915       4.392 -15.208   5.430
ATOM   6246  H1  HOH   915       3.450 -15.317   5.558
ATOM   6247  H2  HOH   915       4.762 -16.071   5.616
ATOM   6248  O   HOH   916       4.392 -12.106 -16.284
ATOM   6249  H1  HOH   916       4.031 -11.467 -15.670
ATOM   6250  H2  HOH   916       5.226 -11.727 -16.561
ATOM   6251  O   HOH   917       4.392 -12.106 -13.182
ATOM   6252  H1  HOH   917       3.714 -12.588 -12.710
ATOM   6253  H2  HOH   917       4.164 -12.211 -14.105
ATOM   6254  O   HOH   918       4.392 -12.106 -10.080
ATOM   6255  H1  HOH   918       5.081 -12.211 -10.736
ATOM   6256  H2  HOH   918       4.409 -12.922  -9.581
ATOM   6257  O   HOH   919       4.392 -12.106  -3.876
ATOM   6258  H1  HOH   919       4.976 -12.635  -4.419
ATOM   6259  H2  HOH   919       4.931 -11.367  -3.594
ATOM   6260  O   HOH   920       4.392 -12.106  -0.774
ATOM   6261  H1  HOH   920       4.135 -12.599   0.005
ATOM   6262  H2  HOH   920       3.873 -12.487  -1.482
ATOM   6263  O   HOH   921       4.392 -12.106   2.328
ATOM   6264  H1  HOH   921       3.663 -12.524   1.872
ATOM   6265  H2  HOH   921       5.150 -12.265   1.766
ATOM   6266  O   HOH   922       7.494 -49.330 -10.080
ATOM   6267  H1  HOH   922       7.974 -49.133  -9.276
ATOM   6268  H2  HOH   922       8.143 -49.232 -10.777
ATOM   6269  O   HOH   923       7.494 -49.330  -3.876
ATOM   6270  H1  HOH   923       8.281 -49.425  -4.412
ATOM   6271  H2  HOH   923       6.812 -49.787  -4.368
ATOM   6272  O   HOH   924       7.494 -46.228 -10.080
ATOM   6273  H1  HOH   924       7.346 -46.946 -10.696
ATOM   6274  H2  HOH   924       8.443 -46.103 -10.082
ATOM   6275  O   HOH   925       7.494 -46.228  -3.876
ATOM   6276  H1  HOH   925       7.297 -46.374  -4.801
ATOM   6277  H2  HOH   925       6.698 -46.493  -3.416
ATOM   6278  O   HOH   926       7.494 -46.228   2.328
ATOM   6279  H1  HOH   926       8.016 -46.091   1.538
ATOM   6280  H2  HOH   926       8.054 -45.924   3.042
ATOM   6281  O   HOH   927       7.494 -43.126   5.430
ATOM   6282  H1  HOH   927       8.038 -42.877   4.683
ATOM   6283  H2  HOH   927       7.069 -42.312   5.700
ATOM   6284  O   HOH   928       7.494 -40.024   5.430
ATOM   6285  H1  HOH   928       8.346 -40.191   5.833
ATOM   6286  H2  HOH   928       7.016 -40.847   5.533
ATOM   6287  O   HOH   929       7.494 -40.024   8.532
ATOM   6288  H1  HOH   929       8.253 -39.608   8.124
ATOM   6289  H2  HOH   929       6.883 -40.171   7.811
ATOM   6290  O   HOH   930       7.494 -36.922 -10.080
ATOM   6291  H1  HOH   930       8.061 -36.297  -9.629
ATOM   6292  H2  HOH   930       6.678 -36.911  -9.580
ATOM   6293  O   HOH   931       7.494 -36.922   5.430
ATOM   6294  H1  HOH   931       7.852 -37.660   4.936
ATOM   6295  H2  HOH   931       7.795 -36.147   4.956
ATOM   6296  O   HOH   932       7.494 -36.922   8.532
ATOM   6297  H1  HOH   932       7.890 -37.084   9.389
ATOM   6298  H2  HOH   932       7.102 -36.052   8.609
ATOM   6299  O   HOH   933       7.494 -33.820   2.328
ATOM   6300  H1  HOH   933       7.123 -34.626   2.687
ATOM   6301  H2  HOH   933       6.985 -33.119   2.735
ATOM   6302  O   HOH   934       7.494 -33.820   5.430
ATOM   6303  H1  HOH   934       7.850 -33.022   5.821
ATOM   6304  H2  HOH   934       7.267 -34.372   6.178
ATOM   6305  O   HOH   935       7.494 -33.820   8.532
ATOM   6306  H1  HOH   935       7.390 -33.548   9.444
ATOM   6307  H2  HOH   935       8.179 -33.247   8.187
ATOM   6308  O   HOH   936       7.494 -33.820  11.634
ATOM   6309  H1  HOH   936       7.784 -34.729  11.565
ATOM   6310  H2  HOH   936       6.788 -33.842  12.280
ATOM   6311  O   HOH   937       7.494 -30.718   2.328
ATOM   6312  H1  HOH   937       8.099 -30.225   1.774
ATOM   6313  H2  HOH   937       7.855 -31.604   2.349
ATOM   6314  O   HOH   938       7.494 -30.718   5.430
ATOM   6315  H1  HOH   938       7.229 -30.287   6.242
ATOM   6316  H2  HOH   938       7.476 -31.652   5.638
ATOM   6317  O   HOH   939       7.494 -30.718   8.532
ATOM   6318  H1  HOH   939       6.740 -30.235   8.869
ATOM   6319  H2  HOH   939       7.193 -31.625   8.479
ATOM   6320  O   HOH   940       7.494 -30.718  11.634
ATOM   6321  H1  HOH   940       7.541 -30.019  12.287
ATOM   6322  H2  HOH   940       8.396 -31.029  11.551
ATOM   6323  O   HOH   941       7.494 -27.616   5.430
ATOM   6324  H1  HOH   941       8.059 -27.592   4.658
ATOM   6325  H2  HOH   941       6.960 -26.825   5.361
ATOM   6326  O   HOH   942       7.494 -27.616   8.532
ATOM   6327  H1  HOH   942       7.566 -27.386   9.458
ATOM   6328  H2  HOH   942       6.752 -27.103   8.215
ATOM   6329  O   HOH   943       7.494 -27.616  11.634
ATOM   6330  H1  HOH   943       6.781 -27.023  11.869
ATOM   6331  H2  HOH   943       7.341 -27.823  10.713
ATOM   6332  O   HOH   944       7.494 -24.514  -0.774
ATOM   6333  H1  HOH   944       8.369 -24.213  -0.528
ATOM   6334  H2  HOH   944       6.923 -24.183  -0.081
ATOM   6335  O   HOH   945       7.494 -24.514   2.328
ATOM   6336  H1  HOH   945       8.221 -23.943   2.081
ATOM   6337  H2  HOH   945       7.081 -24.070   3.069
ATOM   6338  O   HOH   946       7.494 -24.514   5.430
ATOM   6339  H1  HOH   946       6.805 -24.906   5.966
ATOM   6340  H2  HOH   946       7.302 -24.806   4.540
ATOM   6341  O   HOH   947       7.494 -24.514   8.532
ATOM   6342  H1  HOH   947       7.339 -25.217   9.163
ATOM   6343  H2  HOH   947       6.932 -24.730   7.789
ATOM   6344  O   HOH   948       7.494 -21.412  -3.876
ATOM   6345  H1  HOH   948       7.279 -20.481  -3.818
ATOM   6346  H2  HOH   948       8.179 -21.459  -4.542
ATOM   6347  O   HOH   949       7.494 -21.412  -0.774
ATOM   6348  H1  HOH   949       7.183 -22.233  -1.154
ATOM   6349  H2  HOH   949       6.741 -20.823  -0.826
ATOM   6350  O   HOH   950       7.494 -21.412   2.328
ATOM   6351  H1  HOH   950       8.013 -20.638   2.547
ATOM   6352  H2  HOH   950       6.844 -21.095   1.702
ATOM   6353  O   HOH   951       7.494 -21.412   5.430
ATOM   6354  H1  HOH   951       8.154 -21.972   5.022
ATOM   6355  H2  HOH   951       7.937 -21.033   6.189
ATOM   6356  O   HOH   952       7.494 -21.412   8.532
ATOM   6357  H1  HOH   952       6.986 -20.663   8.844
ATOM   6358  H2  HOH   952       7.368 -22.083   9.202
ATOM   6359  O   HOH   953       7.494 -18.310 -19.386
ATOM   6360  H1  HOH   953       8.143 -18.952 -19.100
ATOM   6361  H2  HOH   953       7.069 -18.718 -20.140
ATOM   6362  O   HOH   954       7.494 -18.310  -3.876
ATOM   6363  H1  HOH   954       8.140 -17.621  -3.717
ATOM   6364  H2  HOH   954       7.515 -18.846  -3.083
ATOM   6365  O   HOH   955       7.494 -18.310  -0.774
ATOM   6366  H1  HOH   955       8.018 -18.075  -1.540
ATOM   6367  H2  HOH   955       7.893 -19.116  -0.449
ATOM   6368  O   HOH   956       7.494 -18.310   2.328
ATOM   6369  H1  HOH   956       6.943 -18.349   3.109
ATOM   6370  H2  HOH   956       6.886 -18.424   1.599
ATOM   6371  O   HOH   957       7.494 -18.310   5.430
ATOM   6372  H1  HOH   957       8.096 -18.290   4.686
ATOM   6373  H2  HOH   957       7.612 -19.180   5.811
ATOM   6374  O   HOH   958       7.494 -15.208 -16.284
ATOM   6375  H1  HOH   958       6.659 -15.613 -16.516
ATOM   6376  H2  HOH   958       8.092 -15.476 -16.982
ATOM   6377  O   HOH   959       7.494 -15.208  -3.876
ATOM   6378  H1  HOH   959       7.943 -15.729  -3.211
ATOM   6379  H2  HOH   959       8.144 -14.561  -4.152
ATOM   6380  O   HOH   960       7.494 -15.208  -0.774
ATOM   6381  H1  HOH   960       6.877 -15.039  -0.063
ATOM   6382  H2  HOH   960       8.227 -15.657  -0.354
ATOM   6383  O   HOH   961       7.494 -15.208   2.328
ATOM   6384  H1  HOH   961       8.181 -15.658   1.837
ATOM   6385  H2  HOH   961       7.893 -14.379   2.594
ATOM   6386  O   HOH   962       7.494 -12.106 -10.080
ATOM   6387  H1  HOH   962       8.246 -12.601 -10.406
ATOM   6388  H2  HOH   962       7.655 -12.016  -9.141
ATOM   6389  O   HOH   963       7.494 -12.106  -3.876
ATOM   6390  H1  HOH   963       7.174 -11.525  -4.566
ATOM   6391  H2  HOH   963       7.027 -11.824  -3.090
ATOM   6392  O   HOH   964      10.596 -46.228 -10.080
ATOM   6393  H1  HOH   964      10.450 -46.907  -9.421
ATOM   6394  H2  HOH   964      11.163 -45.591  -9.646
ATOM   6395  O   HOH   965      10.596 -46.228  -6.978
ATOM   6396  H1  HOH   965      11.113 -45.431  -7.094
ATOM   6397  H2  HOH   965      10.364 -46.231  -6.050
ATOM   6398  O   HOH   966      10.596 -46.228  -3.876
ATOM   6399  H1  HOH   966      10.396 -45.301  -3.750
ATOM   6400  H2  HOH   966      11.281 -46.238  -4.545
ATOM   6401  O   HOH   967      10.596 -46.228  -0.774
ATOM   6402  H1  HOH   967       9.758 -46.021  -1.186
ATOM   6403  H2  HOH   967      11.241 -45.732  -1.278
ATOM   6404  O   HOH   968      10.596 -43.126 -16.284
ATOM   6405  H1  HOH   968      11.477 -43.492 -16.208
ATOM   6406  H2  HOH   968      10.669 -42.468 -16.975
ATOM   6407  O   HOH   969      10.596 -43.126  -3.876
ATOM   6408  H1  HOH   969      11.158 -43.543  -4.529
ATOM   6409  H2  HOH   969      10.979 -42.258  -3.749
ATOM   6410  O   HOH   970      10.596 -43.126   2.328
ATOM   6411  H1  HOH   970      10.685 -43.189   3.279
ATOM   6412  H2  HOH   970       9.699 -42.825   2.191
ATOM   6413  O   HOH   971      10.596 -40.024  -3.876
ATOM   6414  H1  HOH   971      11.311 -39.478  -4.204
ATOM   6415  H2  HOH   971      10.196 -39.503  -3.180
ATOM   6416  O   HOH   972      10.596 -40.024   5.430
ATOM   6417  H1  HOH   972      11.326 -40.581   5.160
ATOM   6418  H2  HOH   972      10.523 -40.165   6.374
ATOM   6419  O   HOH   973      10.596 -36.922   2.328
ATOM   6420  H1  HOH   973      11.148 -36.954   1.547
ATOM   6421  H2  HOH   973      11.122 -36.449   2.973
ATOM   6422  O   HOH   974      10.596 -36.922   5.430
ATOM   6423  H1  HOH   974      11.169 -36.594   6.124
ATOM   6424  H2  HOH   974      11.137 -37.548   4.948
ATOM   6425  O   HOH   975      10.596 -36.922   8.532
ATOM   6426  H1  HOH   975      11.274 -37.597   8.492
ATOM   6427  H2  HOH   975      10.960 -36.187   8.040
ATOM   6428  O   HOH   976      10.596 -33.820   2.328
ATOM   6429  H1  HOH   976       9.890 -34.373   1.996
ATOM   6430  H2  HOH   976      10.838 -34.216   3.166
ATOM   6431  O   HOH   977      10.596 -33.820   5.430
ATOM   6432  H1  HOH   977      10.552 -34.776   5.421
ATOM   6433  H2  HOH   977      11.134 -33.597   4.671
ATOM   6434  O   HOH   978      10.596 -33.820   8.532
ATOM   6435  H1  HOH   978      10.309 -32.924   8.705
ATOM   6436  H2  HOH   978      11.507 -33.841   8.824
ATOM   6437  O   HOH   979      10.596 -30.718   2.328
ATOM   6438  H1  HOH   979       9.886 -30.917   1.718
ATOM   6439  H2  HOH   979      10.726 -29.774   2.245
ATOM   6440  O   HOH   980      10.596 -30.718   5.430
ATOM   6441  H1  HOH   980      10.582 -31.343   4.705
ATOM   6442  H2  HOH   980      10.805 -31.248   6.199
ATOM   6443  O   HOH   981      10.596 -30.718   8.532
ATOM   6444  H1  HOH   981       9.660 -30.914   8.559
ATOM   6445  H2  HOH   981      10.649 -29.850   8.133
ATOM   6446  O   HOH   982      10.596 -27.616  -0.774
ATOM   6447  H1  HOH   982       9.685 -27.784  -0.535
ATOM   6448  H2  HOH   982      11.108 -28.066  -0.102
ATOM   6449  O   HOH   983      10.596 -27.616   5.430
ATOM   6450  H1  HOH   983      10.294 -28.291   6.037
ATOM   6451  H2  HOH   983      10.759 -28.084   4.611
ATOM   6452  O   HOH   984      10.596 -27.616   8.532
ATOM   6453  H1  HOH   984      11.319 -27.435   7.931
ATOM   6454  H2  HOH   984       9.812 -27.570   7.986
ATOM   6455  O   HOH   985      10.596 -24.514  -3.876
ATOM   6456  H1  HOH   985      10.132 -25.293  -4.181
ATOM   6457  H2  HOH   985      10.931 -24.756  -3.013
ATOM   6458  O   HOH   986      10.596 -24.514  -0.774
ATOM   6459  H1  HOH   986       9.994 -24.101  -1.393
ATOM   6460  H2  HOH   986      10.290 -25.418  -0.708
ATOM   6461  O   HOH   987      10.596 -24.514   2.328
ATOM   6462  H1  HOH   987      11.263 -25.150   2.069
ATOM   6463  H2  HOH   987      10.684 -23.802   1.695
ATOM   6464  O   HOH   988      10.596 -24.514   5.430
ATOM   6465  H1  HOH   988      10.504 -23.990   4.635
ATOM   6466  H2  HOH   988      10.103 -24.032   6.094
ATOM   6467  O   HOH   989      10.596 -24.514   8.532
ATOM   6468  H1  HOH   989      11.122 -24.186   7.803
ATOM   6469  H2  HOH   989      10.938 -25.392   8.699
ATOM   6470  O   HOH   990      10.596 -21.412  -3.876
ATOM   6471  H1  HOH   990      10.202 -22.063  -3.296
ATOM   6472  H2  HOH   990       9.962 -21.307  -4.585
ATOM   6473  O   HOH   991      10.596 -21.412  -0.774
ATOM   6474  H1  HOH   991      10.842 -21.089   0.093
ATOM   6475  H2  HOH   991       9.729 -21.039  -0.932
ATOM   6476  O   HOH   992      10.596 -21.412   2.328
ATOM   6477  H1  HOH   992      10.194 -20.890   1.635
ATOM   6478  H2  HOH   992      11.538 -21.295   2.200
ATOM   6479  O   HOH   993      10.596 -21.412   5.430
ATOM   6480  H1  HOH   993       9.990 -20.674   5.490
ATOM   6481  H2  HOH   993      11.215 -21.274   6.147
ATOM   6482  O   HOH   994      10.596 -18.310  -3.876
ATOM   6483  H1  HOH   994      10.045 -18.731  -3.217
ATOM   6484  H2  HOH   994      10.674 -18.960  -4.574
ATOM   6485  O   HOH   995      10.596 -18.310  -0.774
ATOM   6486  H1  HOH   995      10.268 -18.941  -0.134
ATOM   6487  H2  HOH   995      11.436 -18.020  -0.417
ATOM   6488  O   HOH   996      10.596 -18.310   2.328
ATOM   6489  H1  HOH   996      10.713 -17.366   2.221
ATOM   6490  H2  HOH   996      11.059 -18.694   1.584
ATOM   6491  O   HOH   997      10.596 -15.208 -13.182
ATOM   6492  H1  HOH   997      11.141 -14.630 -13.717
ATOM   6493  H2  HOH   997      10.659 -16.061 -13.611
ATOM   6494  O   HOH   998      10.596 -15.208 -10.080
ATOM   6495  H1  HOH   998      10.950 -14.625 -10.752
ATOM   6496  H2  HOH   998      10.463 -14.643  -9.319
ATOM   6497  O   HOH   999      10.596 -15.208  -3.876
ATOM   6498  H1  HOH   999      10.550 -15.314  -2.926
ATOM   6499  H2  HOH   999      10.305 -14.309  -4.031
ATOM   6500  O   HOH  1000      10.596 -15.208  -0.774
ATOM   6501  H1  HOH  1000      11.350 -14.640  -0.613
ATOM   6502  H2  HOH  1000       9.878 -14.792  -0.298
ATOM   6503  O   HOH  1001      13.698 -43.126  -6.978
ATOM   6504  H1  HOH  1001      13.771 -42.185  -7.134
ATOM   6505  H2  HOH  1001      13.419 -43.197  -6.065
ATOM   6506  O   HOH  1002      13.698 -43.126  -3.876
ATOM   6507  H1  HOH  1002      14.170 -42.396  -4.277
ATOM   6508  H2  HOH  1002      13.364 -42.772  -3.052
ATOM   6509  O   HOH  1003      13.698 -40.024 -10.080
ATOM   6510  H1  HOH  1003      13.133 -39.551  -9.470
ATOM   6511  H2  HOH  1003      14.309 -40.503  -9.520
ATOM   6512  O   HOH  1004      13.698 -40.024  -6.978
ATOM   6513  H1  HOH  1004      12.965 -39.410  -7.018
ATOM   6514  H2  HOH  1004      13.325 -40.820  -6.599
ATOM   6515  O   HOH  1005      13.698 -40.024  -3.876
ATOM   6516  H1  HOH  1005      13.895 -39.348  -3.228
ATOM   6517  H2  HOH  1005      12.890 -40.429  -3.561
ATOM   6518  O   HOH  1006      13.698 -40.024  -0.774
ATOM   6519  H1  HOH  1006      14.225 -39.592  -1.446
ATOM   6520  H2  HOH  1006      14.331 -40.523  -0.257
ATOM   6521  O   HOH  1007      13.698 -40.024   2.328
ATOM   6522  H1  HOH  1007      12.829 -39.723   2.591
ATOM   6523  H2  HOH  1007      14.265 -39.264   2.457
ATOM   6524  O   HOH  1008      13.698 -36.922 -10.080
ATOM   6525  H1  HOH  1008      13.293 -37.710 -10.441
ATOM   6526  H2  HOH  1008      14.002 -36.436 -10.846
ATOM   6527  O   HOH  1009      13.698 -36.922  -6.978
ATOM   6528  H1  HOH  1009      13.819 -36.617  -6.079
ATOM   6529  H2  HOH  1009      13.914 -37.854  -6.946
ATOM   6530  O   HOH  1010      13.698 -36.922  -3.876
ATOM   6531  H1  HOH  1010      13.441 -36.964  -4.797
ATOM   6532  H2  HOH  1010      12.872 -36.845  -3.399
ATOM   6533  O   HOH  1011      13.698 -36.922  -0.774
ATOM   6534  H1  HOH  1011      14.374 -37.361  -1.290
ATOM   6535  H2  HOH  1011      14.182 -36.462  -0.088
ATOM   6536  O   HOH  1012      13.698 -36.922   2.328
ATOM   6537  H1  HOH  1012      13.543 -37.817   2.628
ATOM   6538  H2  HOH  1012      13.009 -36.762   1.685
ATOM   6539  O   HOH  1013      13.698 -33.820  -6.978
ATOM   6540  H1  HOH  1013      14.545 -33.422  -6.777
ATOM   6541  H2  HOH  1013      13.062 -33.280  -6.510
ATOM   6542  O   HOH  1014      13.698 -33.820  -3.876
ATOM   6543  H1  HOH  1014      14.355 -34.346  -4.332
ATOM   6544  H2  HOH  1014      13.223 -34.448  -3.332
ATOM   6545  O   HOH  1015      13.698 -33.820  -0.774
ATOM   6546  H1  HOH  1015      13.664 -32.886  -0.570
ATOM   6547  H2  HOH  1015      14.548 -34.108  -0.441
ATOM   6548  O   HOH  1016      13.698 -33.820   2.328
ATOM   6549  H1  HOH  1016      14.254 -34.528   2.004
ATOM   6550  H2  HOH  1016      12.872 -33.929   1.858
ATOM   6551  O   HOH  1017      13.698 -33.820   5.430
ATOM   6552  H1  HOH  1017      14.073 -33.343   6.171
ATOM   6553  H2  HOH  1017      12.838 -33.422   5.299
ATOM   6554  O   HOH  1018      13.698 -30.718  -6.978
ATOM   6555  H1  HOH  1018      13.720 -31.425  -7.623
ATOM   6556  H2  HOH  1018      14.561 -30.744  -6.565
ATOM   6557  O   HOH  1019      13.698 -30.718  -3.876
ATOM   6558  H1  HOH  1019      13.302 -31.558  -3.646
ATOM   6559  H2  HOH  1019      12.971 -30.191  -4.207
ATOM   6560  O   HOH  1020      13.698 -30.718  -0.774
ATOM   6561  H1  HOH  1020      13.678 -31.408  -0.111
ATOM   6562  H2  HOH  1020      13.295 -29.963  -0.346
ATOM   6563  O   HOH  1021      13.698 -30.718   2.328
ATOM   6564  H1  HOH  1021      13.095 -30.001   2.134
ATOM   6565  H2  HOH  1021      14.334 -30.696   1.613
ATOM   6566  O   HOH  1022      13.698 -30.718   5.430
ATOM   6567  H1  HOH  1022      14.514 -31.211   5.341
ATOM   6568  H2  HOH  1022      13.625 -30.542   6.368
ATOM   6569  O   HOH  1023      13.698 -27.616  -3.876
ATOM   6570  H1  HOH  1023      13.286 -28.369  -3.454
ATOM   6571  H2  HOH  1023      12.968 -27.045  -4.114
ATOM   6572  O   HOH  1024      13.698 -27.616  -0.774
ATOM   6573  H1  HOH  1024      13.998 -26.979  -0.125
ATOM   6574  H2  HOH  1024      12.873 -27.948  -0.421
ATOM   6575  O   HOH  1025      13.698 -27.616   2.328
ATOM   6576  H1  HOH  1025      12.815 -27.269   2.207
ATOM   6577  H2  HOH  1025      13.570 -28.445   2.789
ATOM   6578  O   HOH  1026      13.698 -27.616   5.430
ATOM   6579  H1  HOH  1026      13.332 -27.529   4.551
ATOM   6580  H2  HOH  1026      13.258 -26.938   5.942
ATOM   6581  O   HOH  1027      13.698 -24.514 -10.080
ATOM   6582  H1  HOH  1027      14.076 -23.640 -10.180
ATOM   6583  H2  HOH  1027      13.003 -24.402  -9.432
ATOM   6584  O   HOH  1028      13.698 -24.514  -6.978
ATOM   6585  H1  HOH  1028      13.137 -23.941  -7.500
ATOM   6586  H2  HOH  1028      13.169 -24.737  -6.213
ATOM   6587  O   HOH  1029      13.698 -24.514  -3.876
ATOM   6588  H1  HOH  1029      13.671 -24.242  -4.793
ATOM   6589  H2  HOH  1029      12.779 -24.588  -3.620
ATOM   6590  O   HOH  1030      13.698 -24.514  -0.774
ATOM   6591  H1  HOH  1030      13.798 -24.865  -1.659
ATOM   6592  H2  HOH  1030      13.676 -25.287  -0.210
ATOM   6593  O   HOH  1031      13.698 -24.514   2.328
ATOM   6594  H1  HOH  1031      13.854 -23.858   1.649
ATOM   6595  H2  HOH  1031      12.846 -24.281   2.696
ATOM   6596  O   HOH  1032      13.698 -21.412  -6.978
ATOM   6597  H1  HOH  1032      14.041 -20.862  -6.274
ATOM   6598  H2  HOH  1032      14.039 -21.015  -7.780
ATOM   6599  O   HOH  1033      13.698 -21.412  -3.876
ATOM   6600  H1  HOH  1033      13.049 -21.663  -4.532
ATOM   6601  H2  HOH  1033      13.830 -22.203  -3.353
ATOM   6602  O   HOH  1034      13.698 -21.412  -0.774
ATOM   6603  H1  HOH  1034      12.940 -20.848  -0.620
ATOM   6604  H2  HOH  1034      14.019 -21.152  -1.638
ATOM   6605  O   HOH  1035      13.698 -21.412   2.328
ATOM   6606  H1  HOH  1035      12.874 -21.871   2.170
ATOM   6607  H2  HOH  1035      13.912 -21.609   3.240
ATOM   6608  O   HOH  1036      13.698 -18.310  -6.978
ATOM   6609  H1  HOH  1036      12.954 -18.119  -6.408
ATOM   6610  H2  HOH  1036      14.441 -17.876  -6.557
ATOM   6611  O   HOH  1037      13.698 -18.310  -3.876
ATOM   6612  H1  HOH  1037      14.497 -18.459  -3.370
ATOM   6613  H2  HOH  1037      13.155 -17.761  -3.310
ATOM   6614  O   HOH  1038      16.800 -36.922 -10.080
ATOM   6615  H1  HOH  1038      16.494 -36.015 -10.082
ATOM   6616  H2  HOH  1038      16.184 -37.383  -9.511
ATOM   6617  O   HOH  1039      16.800 -36.922  -6.978
ATOM   6618  H1  HOH  1039      15.910 -36.965  -6.630
ATOM   6619  H2  HOH  1039      17.255 -36.309  -6.400
ATOM   6620  O   HOH  1040      16.800 -36.922  -3.876
ATOM   6621  H1  HOH  1040      17.440 -36.419  -4.380
ATOM   6622  H2  HOH  1040      17.327 -37.429  -3.258
ATOM   6623  O   HOH  1041      16.800 -33.820 -13.182
ATOM   6624  H1  HOH  1041      17.295 -33.019 -13.012
ATOM   6625  H2  HOH  1041      17.348 -34.519 -12.826
ATOM   6626  O   HOH  1042      16.800 -33.820 -10.080
ATOM   6627  H1  HOH  1042      17.349 -33.236 -10.604
ATOM   6628  H2  HOH  1042      17.072 -34.701 -10.339
ATOM   6629  O   HOH  1043      16.800 -33.820  -6.978
ATOM   6630  H1  HOH  1043      16.946 -34.703  -6.638
ATOM   6631  H2  HOH  1043      16.460 -33.328  -6.231
ATOM   6632  O   HOH  1044      16.800 -33.820  -3.876
ATOM   6633  H1  HOH  1044      16.028 -33.290  -3.682
ATOM   6634  H2  HOH  1044      17.261 -33.888  -3.040
ATOM   6635  O   HOH  1045      16.800 -33.820  -0.774
ATOM   6636  H1  HOH  1045      17.114 -32.921  -0.871
ATOM   6637  H2  HOH  1045      16.753 -33.956   0.172
ATOM   6638  O   HOH  1046      16.800 -30.718 -13.182
ATOM   6639  H1  HOH  1046      16.221 -30.524 -12.446
ATOM   6640  H2  HOH  1046      16.534 -30.104 -13.866
ATOM   6641  O   HOH  1047      16.800 -30.718 -10.080
ATOM   6642  H1  HOH  1047      16.234 -30.782 -10.849
ATOM   6643  H2  HOH  1047      16.708 -31.564  -9.642
ATOM   6644  O   HOH  1048      16.800 -30.718  -6.978
ATOM   6645  H1  HOH  1048      16.470 -31.296  -6.290
ATOM   6646  H2  HOH  1048      16.832 -29.853  -6.570
ATOM   6647  O   HOH  1049      16.800 -30.718  -3.876
ATOM   6648  H1  HOH  1049      15.923 -30.570  -4.227
ATOM   6649  H2  HOH  1049      16.656 -30.962  -2.962
ATOM   6650  O   HOH  1050      16.800 -30.718  -0.774
ATOM   6651  H1  HOH  1050      17.317 -31.524  -0.773
ATOM   6652  H2  HOH  1050      16.846 -30.402   0.128
ATOM   6653  O   HOH  1051      16.800 -27.616 -10.080
ATOM   6654  H1  HOH  1051      16.384 -26.920 -10.587
ATOM   6655  H2  HOH  1051      17.573 -27.856 -10.591
ATOM   6656  O   HOH  1052      16.800 -27.616  -6.978
ATOM   6657  H1  HOH  1052      17.737 -27.715  -6.807
ATOM   6658  H2  HOH  1052      16.577 -28.365  -7.530
ATOM   6659  O   HOH  1053      16.800 -27.616  -3.876
ATOM   6660  H1  HOH  1053      16.975 -26.966  -4.556
ATOM   6661  H2  HOH  1053      17.278 -28.395  -4.161
ATOM   6662  O   HOH  1054      16.800 -27.616  -0.774
ATOM   6663  H1  HOH  1054      17.392 -28.368  -0.784
ATOM   6664  H2  HOH  1054      16.609 -27.449  -1.697
ATOM   6665  O   HOH  1055      16.800 -24.514 -10.080
ATOM   6666  H1  HOH  1055      17.282 -25.195 -10.549
ATOM   6667  H2  HOH  1055      16.547 -23.889 -10.759
ATOM   6668  O   HOH  1056      16.800 -24.514  -6.978
ATOM   6669  H1  HOH  1056      16.034 -24.465  -6.407
ATOM   6670  H2  HOH  1056      16.578 -23.959  -7.725
ATOM   6671  O   HOH  1057      16.800 -24.514  -3.876
ATOM   6672  H1  HOH  1057      17.361 -23.767  -4.084
ATOM   6673  H2  HOH  1057      17.321 -25.044  -3.273
