# Supplementary material for: Correction to “Loop Dynamics and Enzyme Catalysis in Protein Tyrosine Phosphatases”
Source: J Am Chem Soc. 2022 May 24;144(22):10091–3. doi: 10.1021/jacs.2c04624 (PMC11027752; doi:10.1021/jacs.2c04624)
Supplement: Supplementary file 2 — ja2c04624_si_002.zip [file ja2c04624_si_002.zip › Data_Package/Topologies/PTP1B_st1.top]

Q topology file
TITLE      ptp1b_23.top
DATE       20220406
VERSION    6.0.9 , git id=5052ebe188f8a10a1a96094b61a7386f0e694bb2                         
LIB_FILES  params/CYM.lib;params/PNPP.lib;qoplsaa.lib
FORCEFIELD Q-OPLSAA
FF_TYPE    2
PRM_FILE   qoplsaa.prm
END        of header
    7153    4837       3   80100 = Total no. of atoms, no. of solute atoms, atoms per solvent molecule, solvent dielectric as eps*1000. Coordinates: (2*3 per line)
  -15.605    -6.706   -20.060    -15.923    -6.496   -20.995
  -16.600    -6.819   -18.998    -16.925    -5.840   -18.646
  -17.871    -7.517   -19.486    -18.422    -6.874   -20.172
  -17.585    -8.392   -20.070    -18.767    -7.970   -18.335
  -19.523    -7.216   -18.116    -18.164    -8.062   -17.431
  -19.446    -9.315   -18.581    -20.560    -9.319   -19.158
  -18.873   -10.363   -18.175    -20.495    -9.156   -20.087
  -16.051    -7.613   -17.832    -16.403    -7.364   -16.687
  -15.199    -8.587   -18.127    -14.578    -8.437   -18.909
  -14.696    -9.467   -17.082    -15.551    -9.786   -16.486
  -14.011   -10.707   -17.660    -14.531   -11.052   -18.554
  -14.068   -11.459   -16.873    -12.536   -10.538   -17.934
  -12.049   -10.009   -17.115    -12.403    -9.916   -18.819
  -11.695   -12.110   -18.223    -12.659   -12.799   -19.573
  -13.717   -12.603   -19.401    -12.521   -13.880   -19.602
  -12.360   -12.369   -20.529    -13.749    -8.723   -16.156
  -13.614    -9.073   -14.989    -13.090    -7.694   -16.670
  -13.474    -7.244   -17.489    -12.246    -6.876   -15.810
  -11.724    -7.543   -15.124    -11.221    -6.102   -16.629
  -11.706    -5.320   -17.213    -10.736    -6.787   -17.324
  -10.101    -5.521   -15.784    -10.505    -4.897   -14.987
   -9.556    -6.330   -15.297     -9.113    -4.715   -16.605
   -9.403    -4.475   -17.799     -8.056    -4.323   -16.055
   -8.769    -3.922   -18.229    -13.102    -5.927   -14.976
  -12.737    -5.545   -13.859    -14.247    -5.551   -15.533
  -14.390    -5.699   -16.522    -15.209    -4.730   -14.818
  -14.697    -3.873   -14.380    -16.318    -4.264   -15.771
  -15.981    -3.416   -16.368    -16.489    -5.061   -16.494
  -17.667    -3.953   -15.100    -17.601    -3.038   -14.512
  -17.902    -4.747   -14.391    -18.796    -3.854   -16.128
  -18.474    -3.289   -17.003    -19.063    -4.875   -16.400
  -20.071    -3.248   -15.530    -20.799    -3.032   -16.312
  -19.830    -2.291   -15.068    -20.697    -4.115   -14.491
  -20.940    -5.007   -14.897    -21.564    -3.698   -14.183
  -15.802    -5.582   -13.710    -15.976    -5.137   -12.575
  -16.115    -6.819   -14.068    -16.303    -6.984   -15.047
  -16.694    -7.769   -13.147    -17.585    -7.327   -12.701
  -17.065    -9.034   -13.906    -17.642    -8.791   -14.798
  -16.129    -9.520   -14.181    -17.795   -10.032   -13.059
  -18.844    -9.754   -12.955    -17.376   -10.026   -12.053
  -17.699   -11.437   -13.597    -18.280   -12.328   -12.948
  -17.053   -11.656   -14.652    -18.158   -13.191   -13.314
  -15.703    -8.094   -12.038    -16.050    -8.120   -10.861
  -14.460    -8.341   -12.434    -14.232    -8.284   -13.416
  -13.380    -8.619   -11.496    -13.605    -9.552   -10.978
  -12.057    -8.747   -12.232    -12.082    -9.588   -12.925
  -11.901    -7.858   -12.842    -10.878    -8.888   -11.321
  -10.377   -10.146   -10.997    -10.572   -10.945   -11.697
   -9.280   -10.293   -10.142     -8.753   -11.235   -10.108
   -8.687    -9.165    -9.603     -7.986    -9.270    -8.789
   -9.188    -7.902    -9.921     -8.547    -7.046    -9.770
  -10.277    -7.771   -10.772    -10.856    -6.862   -10.709
  -13.256    -7.519   -10.466    -12.924    -7.765    -9.315
  -13.524    -6.294   -10.888    -13.394    -6.102   -11.871
  -13.380    -5.164    -9.995    -12.393    -5.234    -9.538
  -13.332    -3.865   -10.792    -12.774    -4.000   -11.718
  -14.364    -3.578   -10.994    -12.778    -2.702    -9.997
  -12.383    -1.935   -10.663    -13.583    -2.234    -9.431
  -11.693    -3.130    -9.016    -10.954    -4.098    -9.316
  -11.581    -2.489    -7.943    -10.048    -3.852    -9.422
  -14.438    -5.129    -8.880    -14.102    -4.877    -7.721
  -15.699    -5.401    -9.219    -15.979    -5.209   -10.170
  -16.776    -5.419    -8.223    -16.812    -4.445    -7.734
  -18.140    -5.734    -8.855    -18.950    -5.373    -8.221
  -18.258    -6.818    -8.848    -18.334    -5.268   -10.289
  -17.451    -5.491   -10.888    -18.487    -4.189   -10.296
  -19.568    -5.897   -10.946    -19.878    -5.629   -12.118
  -20.271    -6.743   -10.192    -21.245    -6.910   -10.400
  -19.763    -7.457    -9.689    -16.501    -6.478    -7.169
  -16.711    -6.253    -5.980    -16.048    -7.645    -7.627
  -15.603    -7.668    -8.533    -15.856    -8.802    -6.761
  -16.775    -8.938    -6.191    -15.576   -10.090    -7.566
  -14.694    -9.937    -8.189    -15.335   -11.248    -6.646
  -15.107   -10.899    -5.639    -14.490   -11.844    -6.992
  -16.217   -11.889    -6.653    -16.767   -10.451    -8.458
  -17.655   -10.644    -7.857    -17.013    -9.588    -9.077
  -16.467   -11.627    -9.364    -15.455   -11.994    -9.196
  -16.547   -11.337   -10.412    -17.161   -12.448    -9.184
  -14.735    -8.574    -5.767    -14.858    -8.944    -4.615
  -13.639    -7.973    -6.213    -13.654    -7.554    -7.132
  -12.558    -7.573    -5.307    -12.283    -8.433    -4.696
  -11.347    -7.094    -6.097    -11.023    -6.114    -5.748
  -11.629    -6.967    -7.142    -10.179    -8.060    -6.043
  -10.226    -9.098    -5.352     -9.178    -7.759    -6.707
  -10.944    -9.100    -4.738    -13.004    -6.448    -4.385
  -12.904    -6.559    -3.166    -13.475    -5.358    -4.988
  -13.833    -5.468    -5.926    -13.958    -4.188    -4.252
  -13.088    -3.675    -3.843    -14.699    -3.235    -5.198
  -15.591    -3.712    -5.603    -13.978    -3.022    -5.987
  -15.040    -1.882    -4.597    -15.493    -2.001    -3.613
  -14.117    -1.327    -4.432    -15.949    -1.068    -5.513
  -16.869    -1.612    -5.727    -15.382    -0.843    -6.417
  -16.257     0.292    -4.903    -15.419     0.975    -5.041
  -16.394     0.184    -3.827    -17.493     0.901    -5.467
  -17.434     1.907    -5.402    -17.558     0.682    -6.451
  -14.861    -4.578    -3.075    -14.733    -4.035    -1.977
  -15.765    -5.526    -3.304    -16.044    -5.695    -4.260
  -16.686    -5.951    -2.263    -16.715    -5.175    -1.498
  -18.078    -6.145    -2.839    -18.812    -6.251    -2.040
  -18.281    -5.276    -3.465    -18.096    -7.304    -3.652
  -18.681    -7.151    -4.378    -16.257    -7.253    -1.603
  -16.938    -7.745    -0.708    -15.147    -7.825    -2.060
  -14.480    -7.231    -2.532    -14.624    -9.060    -1.492
  -13.703    -9.335    -2.006    -14.345    -8.859    -0.458
  -15.577   -10.246    -1.493    -15.896   -10.795    -0.440
  -16.018   -10.666    -2.674    -15.792   -10.138    -3.505
  -17.017   -11.717    -2.781    -17.317   -11.994    -1.770
  -18.237   -11.205    -3.543    -18.951   -12.011    -3.715
  -17.936   -10.828    -4.520    -18.864   -10.164    -2.827
  -19.155    -9.509    -3.443    -16.497   -12.968    -3.467
  -17.286   -13.776    -3.965    -15.183   -13.152    -3.500
  -14.598   -12.703    -2.810    -14.648   -14.300    -4.216
  -15.040   -14.255    -5.232    -13.120   -14.259    -4.286
  -12.728   -15.202    -4.667    -12.707   -14.124    -3.286
  -12.649   -13.145    -5.147    -12.164   -11.944    -4.737
  -11.607   -11.873    -3.814    -11.858   -11.169    -5.819
  -11.925   -10.163    -5.753    -12.157   -11.866    -6.964
  -12.025   -11.500    -8.296    -11.928   -10.457    -8.561
  -12.418   -12.412    -9.241    -12.664   -12.040   -10.224
  -12.921   -13.655    -8.889    -12.907   -14.441    -9.630
  -13.051   -14.017    -7.564    -13.003   -15.070    -7.327
  -12.662   -13.110    -6.571    -15.145   -15.600    -3.604
  -15.561   -16.512    -4.324    -15.111   -15.684    -2.278
  -14.574   -15.009    -1.752    -15.576   -16.873    -1.588
  -14.996   -17.720    -1.955    -15.367   -16.739    -0.097
  -15.736   -17.623     0.424    -15.907   -15.875     0.291
  -14.311   -16.617     0.142    -17.042   -17.143    -1.903
  -17.423   -18.302    -2.107    -17.856   -16.083    -1.930
  -17.586   -15.283    -1.376    -19.285   -16.217    -2.206
  -19.666   -17.023    -1.579    -20.039   -14.924    -1.866
  -21.035   -14.932    -2.310    -19.508   -14.055    -2.256
  -20.147   -14.803    -0.788    -19.534   -16.608    -3.659
  -20.299   -17.540    -3.927    -18.902   -15.892    -4.585
  -18.303   -15.133    -4.293    -18.954   -16.205    -6.014
  -19.955   -16.088    -6.429    -18.015   -15.263    -6.817
  -17.040   -15.269    -6.329    -17.826   -15.765    -8.229
  -18.507   -15.258    -8.913    -16.809   -15.574    -8.572
  -18.013   -16.837    -8.293    -18.531   -13.824    -6.811
  -17.854   -13.171    -7.362    -18.576   -13.509    -5.769
  -19.928   -13.682    -7.318    -20.325   -12.695    -7.081
  -19.959   -13.803    -8.401    -20.585   -14.429    -6.873
  -18.481   -17.635    -6.282    -18.976   -18.334    -7.166
  -17.494   -18.074    -5.529    -16.897   -17.410    -5.057
  -16.991   -19.407    -5.734    -16.876   -19.555    -6.808
  -15.633   -19.561    -5.066    -14.914   -18.857    -5.486
  -15.722   -19.311    -4.009    -15.089   -20.958    -5.169
  -14.681   -21.486    -6.398    -15.117   -21.063    -7.291
  -14.187   -22.780    -6.488    -13.584   -23.054    -7.341
  -14.085   -23.527    -5.329    -13.619   -24.810    -5.358
  -13.565   -25.164    -6.233    -14.465   -23.015    -4.110
  -14.653   -23.698    -3.295    -14.975   -21.754    -4.037
  -14.987   -21.270    -3.072    -17.975   -20.454    -5.227
  -18.186   -21.462    -5.877    -18.559   -20.232    -4.052
  -18.578   -19.285    -3.703    -19.572   -21.144    -3.522
  -19.105   -22.124    -3.424    -20.057   -20.692    -2.147
  -20.565   -19.730    -2.214    -19.187   -20.565    -1.503
  -20.937   -21.714    -1.469    -21.295   -21.339    -0.511
  -21.779   -21.885    -2.140    -20.232   -23.050    -1.262
  -19.013   -23.122    -1.023    -20.994   -24.118    -1.359
  -20.994   -24.804    -0.617    -21.680   -24.177    -2.098
  -20.771   -21.301    -4.463    -21.414   -22.338    -4.470
  -21.066   -20.274    -5.253    -20.840   -19.352    -4.909
  -22.161   -20.348    -6.220    -23.039   -20.738    -5.705
  -22.485   -18.969    -6.795    -23.054   -19.062    -7.720
  -21.536   -18.472    -6.996    -23.245   -18.092    -5.822
  -23.928   -18.631    -4.919    -23.160   -16.854    -5.975
  -24.417   -18.008    -4.404    -21.821   -21.301    -7.357
  -22.655   -22.109    -7.771    -20.597   -21.221    -7.858
  -19.896   -20.675    -7.377    -20.154   -22.176    -8.861
  -20.846   -22.102    -9.700    -18.738   -21.851    -9.371
  -18.073   -21.725    -8.516    -18.201   -22.975   -10.259
  -19.016   -23.485   -10.772    -17.670   -23.716    -9.662
  -17.515   -22.587   -11.012    -18.764   -20.554   -10.179
  -19.195   -20.723   -11.166    -19.390   -19.863    -9.615
  -17.414   -19.891   -10.292    -16.839   -20.325   -11.110
  -17.524   -18.825   -10.491    -16.935   -20.032    -9.323
  -20.237   -23.611    -8.334    -20.679   -24.510    -9.045
  -19.841   -23.817    -7.084    -19.938   -23.032    -6.456
  -19.903   -25.147    -6.472    -19.349   -25.831    -7.115
  -19.252   -25.127    -5.094    -19.728   -24.385    -4.453
  -19.447   -26.085    -4.611    -17.759   -24.916    -5.138
  -17.272   -25.724    -5.684    -17.550   -24.009    -5.705
  -17.156   -24.771    -3.744    -17.497   -23.850    -3.271
  -16.071   -24.701    -3.820    -17.485   -25.905    -2.889
  -18.448   -26.211    -2.891    -16.583   -26.659    -2.253
  -15.256   -26.395    -2.355    -14.884   -25.529    -1.991
  -14.624   -27.171    -2.490    -17.016   -27.682    -1.503
  -18.001   -27.905    -1.473    -16.349   -28.289    -1.049
  -21.329   -25.681    -6.352    -21.577   -26.881    -6.514
  -22.260   -24.772    -6.048    -21.942   -23.939    -5.573
  -23.646   -25.124    -5.830    -23.677   -25.999    -5.181
  -24.383   -23.956    -5.149    -24.277   -23.041    -5.732
  -23.870   -23.809    -4.199    -25.830   -24.213    -4.880
  -26.832   -23.673    -5.653    -28.003   -24.064    -5.187
  -28.841   -23.382    -5.197    -27.797   -24.839    -4.139
  -28.431   -24.805    -3.354    -26.445   -24.948    -3.925
  -26.072   -25.255    -2.959    -24.235   -25.513    -7.179
  -25.011   -26.462    -7.271    -23.819   -24.839    -8.240
  -23.332   -23.964    -8.106    -24.425   -25.085    -9.536
  -25.444   -25.426    -9.352    -24.483   -23.800   -10.317
  -23.487   -23.369   -10.422    -24.884   -24.068   -11.295
  -25.430   -22.804    -9.731    -26.461   -23.133    -9.860
  -25.256   -22.711    -8.659    -25.253   -21.460   -10.365
  -25.024   -21.428   -11.602    -25.332   -20.448    -9.627
  -24.429   -20.737   -11.850    -23.753   -26.134   -10.394
  -24.262   -26.489   -11.451    -22.605   -26.622    -9.961
  -22.160   -26.209    -9.154    -21.842   -27.573   -10.756
  -21.578   -27.142   -11.722    -20.527   -27.868   -10.066
  -20.683   -28.506    -9.196    -19.845   -28.385   -10.742
  -20.045   -26.949    -9.732    -22.619   -28.876   -11.009
  -23.469   -29.256   -10.208    -22.306   -29.550   -12.120
  -21.625   -29.160   -12.756    -22.942   -30.815   -12.495
  -24.023   -30.681   -12.518    -22.491   -31.228   -13.884
  -21.443   -31.529   -13.875    -23.144   -32.042   -14.199
  -22.668   -30.156   -14.800    -22.327   -29.367   -14.408
  -22.636   -31.960   -11.549    -21.600   -31.983   -10.898
  -23.551   -32.922   -11.486    -24.483   -32.740   -11.831
  -23.351   -34.111   -10.673    -22.300   -34.168   -10.388
  -24.231   -34.066    -9.421    -25.286   -34.043    -9.694
  -23.946   -33.150    -8.903    -23.976   -35.232    -8.476
  -23.085   -36.060    -8.766    -24.669   -35.324    -7.437
  -23.378   -36.719    -9.376    -23.684   -35.300   -11.548
  -24.843   -35.505   -11.906    -22.676   -36.076   -11.922
  -21.859   -36.099   -11.328    -22.897   -37.241   -12.771
  -23.969   -37.360   -12.929    -22.189   -37.077   -14.109
  -21.130   -36.866   -13.962    -22.233   -38.023   -14.649
  -22.790   -36.027   -14.988    -24.100   -36.151   -15.436
  -24.529   -37.141   -15.484    -24.664   -35.193   -16.242
  -25.656   -35.346   -16.641    -23.937   -34.083   -16.625
  -24.486   -33.188   -16.876    -22.623   -33.938   -16.186
  -22.019   -33.119   -16.548    -22.057   -34.913   -15.365
  -20.980   -34.973   -15.311    -22.374   -38.467   -12.074
  -21.530   -38.349   -11.200    -22.856   -39.656   -12.469
  -23.541   -40.155   -13.552    -22.903   -40.119   -14.435
  -24.366   -39.473   -13.757    -24.102   -41.550   -13.350
  -25.178   -41.512   -13.179    -23.901   -42.192   -14.207
  -23.380   -42.031   -12.111    -24.086   -42.234   -11.306
  -22.812   -42.939   -12.311    -22.459   -40.866   -11.741
  -22.564   -40.657   -10.676    -20.979   -41.259   -11.995
  -20.471   -41.076   -13.112    -20.334   -41.809   -10.966
  -20.891   -42.128   -10.186    -18.950   -42.287   -11.003
  -18.562   -42.098   -12.004    -18.096   -41.529    -9.985
  -17.137   -42.027    -9.841    -18.668   -41.578    -9.059
  -17.817   -39.790   -10.393    -18.752   -39.718   -11.345
  -18.865   -43.777   -10.751    -17.966   -44.239   -10.058
  -19.813   -44.515   -11.319    -20.355   -44.120   -12.074
  -20.033   -45.918   -10.988    -20.378   -45.958    -9.955
  -21.119   -46.504   -11.893    -20.811   -46.468   -12.938
  -21.995   -45.881   -11.714    -21.555   -47.908   -11.509
  -20.696   -48.514   -11.221    -22.190   -47.852   -10.625
  -22.330   -48.573   -12.635    -23.086   -47.896   -13.033
  -22.863   -49.442   -12.249    -21.454   -49.015   -13.717
  -21.354   -50.019   -13.670    -21.532   -48.575   -14.967
  -22.448   -47.675   -15.299    -23.056   -47.997   -16.039
  -20.692   -49.035   -15.885    -21.122   -49.715   -16.496
  -19.886   -49.488   -15.478    -18.776   -46.765   -11.080
  -18.399   -47.420   -10.120    -18.122   -46.737   -12.235
  -18.482   -46.185   -13.000    -16.958   -47.582   -12.479
  -17.254   -48.616   -12.301    -16.468   -47.443   -13.920
  -16.220   -46.396   -14.096    -15.212   -48.274   -14.142
  -14.948   -48.823   -13.238    -15.368   -49.001   -14.939
  -14.367   -47.643   -14.416    -17.567   -47.842   -14.893
  -17.566   -47.187   -15.764    -17.417   -48.863   -15.244
  -18.548   -47.783   -14.422    -15.810   -47.253   -11.524
  -15.213   -48.152   -10.930    -15.507   -45.962   -11.386
  -16.213   -45.293   -11.657    -14.487   -45.487   -10.440
  -13.515   -45.814   -10.810    -14.504   -43.949   -10.364
  -15.505   -43.586   -10.131    -14.203   -43.512   -11.316
  -13.823   -43.587    -9.594    -14.675   -46.075    -9.052
  -13.714   -46.217    -8.297    -15.927   -46.412    -8.736
  -16.660   -46.272    -9.417    -16.316   -46.838    -7.398
  -15.551   -46.468    -6.715    -17.657   -46.209    -7.016
  -18.113   -46.751    -6.188    -18.263   -46.286    -7.918
  -17.551   -44.744    -6.695    -18.353   -44.437    -6.023
  -17.543   -44.177    -7.626    -16.190   -44.491    -6.061
  -15.459   -44.204    -6.817    -15.823   -45.430    -5.647
  -16.242   -43.450    -4.935    -17.172   -43.538    -4.373
  -16.223   -42.446    -5.359    -15.069   -43.598    -3.993
  -14.560   -44.440    -4.220    -15.404   -43.652    -3.042
  -14.457   -42.800    -4.089    -16.368   -48.350    -7.220
  -16.520   -48.830    -6.109    -16.250   -49.100    -8.308
  -16.438   -48.694    -9.214    -16.186   -50.548    -8.208
  -17.124   -50.911    -7.788    -15.950   -51.177    -9.575
  -14.947   -50.950    -9.937    -15.952   -52.259    -9.442
  -16.994   -50.846   -10.634    -17.078   -49.761   -10.702
  -16.551   -51.371   -11.989    -15.919   -50.642   -12.496
  -17.414   -51.565   -12.627    -15.993   -52.287   -11.796
  -18.355   -51.403   -10.224    -18.551   -51.206    -9.170
  -19.152   -50.937   -10.803    -18.296   -52.472   -10.431
  -15.052   -50.944    -7.278    -14.009   -50.293    -7.242
  -15.271   -52.008    -6.501    -16.600   -52.611    -6.256
  -16.835   -53.313    -7.056    -17.339   -51.822    -6.114
  -16.406   -53.335    -4.954    -17.042   -54.219    -4.908
  -16.543   -52.589    -4.171    -14.941   -53.730    -4.964
  -14.586   -53.914    -3.950    -14.764   -54.617    -5.572
  -14.269   -52.494    -5.553    -14.192   -51.812    -4.706
  -12.939   -52.836    -6.210    -11.897   -52.473    -5.651
  -12.971   -53.482    -7.374    -13.841   -53.884    -7.691
  -11.742   -53.882    -8.058    -11.159   -54.483    -7.360
  -12.056   -54.724    -9.290    -12.572   -55.642    -9.008
  -11.101   -54.953    -9.763    -12.835   -53.976   -10.317
  -12.411   -52.984   -10.476    -13.845   -53.810    -9.942
  -12.916   -54.731   -11.608    -11.945   -55.150   -11.871
  -13.602   -55.571   -11.501    -13.410   -53.801   -12.699
  -14.473   -53.594   -12.576    -12.901   -52.841   -12.611
  -13.162   -54.331   -14.069    -12.434   -55.030   -14.033
  -12.817   -53.589   -14.661    -10.890   -52.679    -8.452
   -9.693   -52.807    -8.727    -11.508   -51.505    -8.462
  -12.424   -51.420    -8.046    -10.806   -50.287    -8.829
   -9.892   -50.584    -9.344    -11.656   -49.467    -9.784
  -11.322   -48.430    -9.805    -12.676   -49.520    -9.404
  -11.655   -50.026   -11.188    -10.627   -50.511   -11.679
  -12.800   -49.939   -11.858    -13.270   -50.780   -12.160
  -13.369   -49.119   -11.706    -10.397   -49.422    -7.650
   -9.895   -48.326    -7.838    -10.614   -49.911    -6.436
  -11.261   -50.678    -6.326    -10.259   -49.153    -5.251
  -10.915   -48.285    -5.181    -10.405   -50.017    -4.003
   -9.813   -50.927    -4.094    -11.439   -50.359    -3.949
  -10.080   -49.293    -2.703     -9.472   -48.410    -2.897
   -9.541   -50.022    -2.097    -11.335   -48.920    -1.938
  -11.093   -48.291    -1.082    -11.983   -48.323    -2.580
  -12.084   -50.170    -1.493    -12.418   -50.747    -2.355
  -11.404   -50.817    -0.940    -13.251   -49.869    -0.611
  -13.165   -48.931    -0.245    -13.238   -50.488     0.187
   -8.828   -48.672    -5.374     -8.555   -47.478    -5.262
   -7.911   -49.606    -5.622     -8.186   -50.578    -5.629
   -6.480   -49.298    -5.630     -6.304   -48.670    -4.757
   -5.642   -50.575    -5.458     -5.930   -51.104    -4.550
   -4.594   -50.303    -5.333     -5.745   -51.522    -6.652
   -6.065   -51.107    -7.770     -5.465   -52.804    -6.415
   -5.622   -53.190    -5.495     -5.642   -53.421    -7.194
   -5.982   -48.490    -6.834     -4.805   -48.119    -6.886
   -6.872   -48.205    -7.785     -7.745   -48.712    -7.811
   -6.517   -47.393    -8.949     -5.440   -47.493    -9.083
   -7.201   -47.916   -10.207     -7.063   -47.222   -11.036
   -8.276   -47.949   -10.030     -6.729   -49.310   -10.589
   -7.018   -50.037    -9.830     -5.639   -49.318   -10.602
   -7.231   -49.731   -11.948     -8.319   -49.797   -11.954
   -6.963   -48.975   -12.686     -6.660   -51.008   -12.375
   -7.053   -51.757   -11.823     -6.478   -51.352   -13.649
   -6.816   -50.510   -14.619     -7.317   -50.965   -15.369
   -5.951   -52.528   -13.958     -5.533   -52.986   -13.161
   -6.635   -53.172   -14.330     -6.796   -45.899    -8.739
   -6.514   -45.072    -9.621     -7.300   -45.561    -7.552
   -7.770   -46.279    -7.019     -7.631   -44.182    -7.210
   -7.416   -43.558    -8.077     -9.126   -44.044    -6.834
   -9.319   -43.074    -6.377     -9.383   -44.794    -6.086
  -10.032   -44.229    -8.016     -9.954   -43.480    -8.989
  -10.879   -45.246    -7.958    -10.729   -46.058    -8.540
  -11.821   -45.051    -7.649     -6.812   -43.671    -6.050
   -6.778   -44.300    -4.992     -6.193   -42.511    -6.237
   -5.975   -42.251    -7.188     -5.383   -41.898    -5.203
   -4.739   -42.653    -4.752     -4.479   -40.816    -5.809
   -5.049   -40.168    -6.475     -3.717   -41.366    -6.361
   -3.698   -39.989    -4.791     -3.161   -40.638    -4.100
   -4.399   -39.418    -4.183     -2.743   -39.032    -5.478
   -2.289   -38.355    -4.755     -3.368   -38.503    -6.197
   -1.691   -39.733    -6.221     -1.764   -39.734    -7.228
   -0.636   -40.325    -5.655     -0.469   -40.319    -4.330
   -0.032   -41.106    -3.873     -0.664   -39.479    -3.804
    0.246   -40.940    -6.409      0.775   -41.716    -6.037
    0.566   -40.491    -7.255     -6.322   -41.312    -4.166
   -6.084   -41.423    -2.968     -7.397   -40.696    -4.639
   -7.446   -40.465    -5.621     -8.416   -40.149    -3.754
   -8.148   -40.411    -2.731     -8.484   -38.643    -3.883
   -8.841   -38.356    -4.872     -9.198   -38.311    -3.130
   -7.176   -37.982    -3.616     -6.642   -37.972    -2.348
   -7.328   -38.098    -1.523     -5.444   -37.365    -2.089
   -4.891   -37.667    -1.212     -4.758   -36.759    -3.112
   -3.546   -36.154    -2.852     -2.893   -36.337    -3.510
   -5.263   -36.767    -4.391     -4.585   -36.611    -5.217
   -6.468   -37.374    -4.632     -6.869   -37.373    -5.635
   -9.783   -40.731    -4.043    -10.298   -40.634    -5.157
  -10.372   -41.333    -3.021     -9.972   -41.248    -2.097
  -11.716   -41.907    -3.140    -11.736   -42.529    -4.035
  -12.013   -42.894    -2.010    -12.851   -43.539    -2.273
  -11.158   -43.565    -1.932    -12.234   -42.262    -0.665
  -12.996   -41.485    -0.724    -11.250   -41.906    -0.360
  -12.637   -43.332     0.327    -12.073   -44.249     0.153
  -13.694   -43.555     0.181    -12.460   -42.909     1.711
  -12.192   -41.948     1.870    -12.573   -43.723     2.755
  -12.395   -43.258     3.985    -13.121   -43.371     4.678
  -11.481   -42.936     4.269    -12.863   -45.005     2.567
  -12.120   -45.684     2.486    -13.819   -45.319     2.657
  -12.835   -40.867    -3.259    -13.968   -41.229    -3.542
  -12.509   -39.589    -3.076    -11.536   -39.341    -3.182
  -13.479   -38.511    -3.262    -14.449   -38.972    -3.449
  -13.573   -37.659    -2.006    -14.333   -36.886    -2.121
  -13.839   -38.353    -1.209    -12.252   -37.017    -1.647
  -12.258   -35.819    -1.277    -11.208   -37.707    -1.753
  -13.161   -37.610    -4.454    -13.725   -36.526    -4.591
  -12.230   -38.037    -5.298    -11.566   -38.736    -4.997
  -12.025   -37.407    -6.591    -12.847   -36.718    -6.786
  -10.683   -36.662    -6.681     -9.879   -37.370    -6.482
  -10.498   -36.102    -8.084     -9.469   -36.236    -8.417
  -11.147   -36.617    -8.793    -10.732   -35.038    -8.117
  -10.617   -35.542    -5.635     -9.585   -35.346    -5.344
  -11.032   -34.617    -6.034    -11.178   -35.809    -4.739
  -12.060   -38.520    -7.627    -11.115   -39.287    -7.739
  -13.173   -38.623    -8.352    -13.781   -37.819    -8.417
  -13.386   -39.695    -9.313    -12.470   -40.277    -9.419
  -14.561   -40.598    -8.888    -15.491   -40.030    -8.856
  -14.705   -41.374    -9.639    -14.354   -41.229    -7.651
  -13.682   -41.885    -7.758    -13.753   -39.087   -10.643
  -14.403   -38.036   -10.696    -13.392   -39.762   -11.737
  -12.678   -41.044   -11.846    -11.624   -40.894   -11.613
  -13.105   -41.794   -11.180    -12.862   -41.398   -13.328
  -13.751   -42.012   -13.471    -11.932   -41.832   -13.696
  -13.017   -40.083   -13.998    -12.052   -39.587   -14.100
  -13.476   -40.181   -14.982    -13.909   -39.325   -13.035
  -13.799   -38.246   -13.148    -15.370   -39.745   -13.231
  -15.776   -40.821   -12.789    -16.160   -38.897   -13.878
  -15.754   -38.089   -14.328    -17.534   -39.268   -14.242
  -18.069   -39.588   -13.348    -18.261   -38.099   -14.914
  -19.239   -38.411   -15.280    -17.646   -37.845   -15.777
  -18.414   -36.883   -14.044    -18.743   -37.004   -12.710
  -18.574   -37.950   -12.217    -18.915   -35.886   -11.922
  -19.543   -35.985   -11.049    -18.761   -34.625   -12.469
  -19.096   -33.761   -11.914    -18.443   -34.490   -13.790
  -18.700   -33.564   -14.283    -18.286   -35.613   -14.579
  -17.906   -35.501   -15.584    -17.479   -40.415   -15.234
  -16.586   -40.460   -16.067    -18.438   -41.331   -15.167
  -19.279   -41.093   -14.662    -18.568   -42.399   -16.166
  -17.676   -43.017   -16.065    -19.784   -43.281   -15.842
  -20.691   -42.679   -15.781    -19.922   -43.990   -16.659
  -19.608   -44.060   -14.555    -18.492   -44.564   -14.296
  -20.582   -44.153   -13.794    -18.369   -45.413   -14.693
  -18.604   -41.937   -17.641    -17.922   -42.525   -18.500
  -19.365   -40.888   -17.936    -19.998   -40.521   -17.240
  -19.528   -40.443   -19.318    -19.780   -41.336   -19.891
  -20.708   -39.460   -19.451    -21.130   -39.498   -20.455
  -21.449   -39.807   -18.731    -20.378   -38.036   -19.100
  -19.952   -37.122   -20.045    -19.742   -35.953   -19.463
  -18.912   -35.337   -19.776    -20.028   -36.071   -18.180
  -20.454   -35.300   -17.686    -20.446   -37.363   -17.931
  -21.035   -37.584   -17.053    -18.264   -39.863   -19.976
  -18.177   -39.764   -21.195    -17.282   -39.475   -19.180
  -17.176   -39.901   -18.271    -16.155   -38.781   -19.747
  -16.221   -38.876   -20.831    -16.245   -37.304   -19.372
  -15.597   -36.704   -20.010    -17.263   -36.941   -19.513
  -15.873   -37.122   -18.010    -16.646   -37.208   -17.474
  -14.815   -39.402   -19.307    -13.742   -38.885   -19.630
  -14.872   -40.513   -18.577    -15.741   -41.023   -18.515
  -13.652   -41.178   -18.136    -13.032   -40.444   -17.621
  -13.965   -42.337   -17.187    -13.094   -42.580   -16.578
  -14.708   -41.984   -16.472    -14.517   -43.574   -17.841
  -13.785   -44.010   -18.521    -15.378   -43.304   -18.452
  -14.946   -44.593   -16.788    -15.742   -44.189   -16.162
  -14.061   -44.823   -16.195    -15.388   -45.842   -17.396
  -16.258   -46.132   -16.972    -14.601   -46.868   -17.688
  -13.307   -46.817   -17.430    -13.099   -46.274   -16.604
  -15.109   -47.947   -18.254    -14.684   -48.152   -19.147
  -14.990   -48.774   -17.686    -12.892   -41.664   -19.364
  -13.516   -41.998   -20.367    -11.558   -41.684   -19.304
  -11.097   -41.458   -18.434    -10.756   -42.272   -20.377
  -11.217   -42.084   -21.347     -9.335   -41.669   -20.421
   -8.867   -41.845   -19.452     -8.476   -42.359   -21.490
   -7.488   -42.597   -21.095     -8.341   -41.708   -22.354
   -8.971   -43.277   -21.807     -9.390   -40.151   -20.647
   -8.471   -39.677   -20.302    -10.178   -39.740   -20.016
   -9.684   -39.766   -22.089    -10.758   -39.667   -22.249
   -9.221   -38.810   -22.334     -9.265   -40.583   -22.677
  -10.659   -43.773   -20.139    -10.446   -44.221   -19.015
  -10.833   -44.550   -21.201    -11.298   -44.161   -22.008
  -10.787   -46.014   -21.104    -10.845   -46.286   -20.050
  -11.964   -46.636   -21.857    -11.899   -46.416   -22.923
  -11.864   -47.720   -21.797    -13.338   -46.264   -21.313
  -13.478   -46.670   -20.311    -13.414   -45.177   -21.334
  -14.454   -46.747   -22.256    -14.324   -47.802   -22.499
  -14.365   -46.216   -23.204    -15.851   -46.490   -21.680
  -15.960   -46.966   -20.705    -15.908   -45.408   -21.562
  -16.945   -46.956   -22.591    -17.107   -47.942   -22.446
  -16.649   -46.854   -23.551     -9.501   -46.586   -21.669
   -9.197   -46.360   -22.830     -8.762   -47.339   -20.862
   -9.155   -47.645   -19.983     -7.561   -48.030   -21.346
   -6.904   -47.312   -21.836     -6.849   -48.699   -20.185
   -7.439   -49.529   -19.797     -5.933   -49.154   -20.563
   -6.477   -47.735   -19.069     -7.381   -47.237   -18.718
   -5.861   -48.492   -17.920     -4.777   -48.535   -18.023
   -6.233   -49.516   -17.892     -6.144   -47.930   -17.030
   -5.507   -46.683   -19.594     -4.740   -46.461   -18.852
   -5.005   -47.038   -20.494     -6.026   -45.756   -19.835
   -8.013   -49.073   -22.359     -9.129   -49.580   -22.255
   -7.186   -49.380   -23.354     -6.522   -48.681   -23.655
   -7.596   -50.373   -24.345     -8.686   -50.394   -24.329
   -7.148   -50.010   -25.772     -6.067   -50.102   -25.873
   -7.569   -50.738   -26.465     -7.581   -48.650   -26.238
   -6.937   -47.972   -27.257     -7.521   -46.804   -27.452
   -6.922   -45.939   -27.695     -8.520   -46.692   -26.594
   -8.728   -45.795   -26.179     -8.581   -47.835   -25.827
   -9.252   -47.915   -24.984     -7.125   -51.792   -24.003
   -6.951   -52.612   -24.896     -6.905   -52.084   -22.725
   -7.226   -51.443   -22.013     -6.583   -53.452   -22.316
   -6.169   -53.984   -23.173     -5.580   -53.467   -21.158
   -4.729   -52.823   -21.379     -5.163   -54.471   -21.085
   -6.189   -53.109   -19.808     -6.893   -52.283   -19.910
   -6.759   -53.965   -19.447     -5.154   -52.765   -18.740
   -4.046   -52.306   -19.042     -5.521   -52.974   -17.477
   -5.704   -52.187   -16.871     -5.967   -53.852   -17.254
   -7.893   -54.116   -21.917     -8.683   -53.530   -21.182
   -8.145   -55.322   -22.413     -7.573   -55.647   -23.179
   -9.479   -55.920   -22.276    -10.232   -55.163   -22.495
   -9.689   -56.985   -23.355     -9.023   -57.832   -23.194
   -9.380   -56.562   -24.311    -11.128   -57.454   -23.492
  -11.189   -58.316   -24.157    -11.494   -57.787   -22.521
  -12.050   -56.362   -23.996    -11.869   -55.915   -25.149
  -12.955   -55.952   -23.239    -12.031   -56.557   -25.823
   -9.732   -56.526   -20.892    -10.786   -57.110   -20.636
   -8.763   -56.369   -19.999     -8.162   -55.566   -20.114
   -8.868   -56.895   -18.644     -9.374   -57.860   -18.673
   -7.474   -57.231   -18.110     -6.883   -56.324   -17.981
   -6.944   -57.842   -18.841     -7.520   -57.995   -16.801
   -8.543   -58.663   -16.539     -6.533   -57.929   -16.039
   -8.575   -58.952   -15.640     -9.580   -55.963   -17.665
  -10.610   -56.308   -17.088     -8.997   -54.783   -17.482
   -8.095   -54.614   -17.903     -9.584   -53.712   -16.696
  -10.667   -53.833   -16.705     -9.078   -53.730   -15.252
   -8.001   -53.566   -15.219     -9.253   -54.716   -14.821
   -9.771   -52.704   -14.379    -10.458   -51.812   -14.877
   -9.593   -52.828   -13.069     -9.155   -53.659   -12.698
   -9.515   -51.981   -12.524     -9.241   -52.397   -17.390
   -8.076   -52.028   -17.490    -10.254   -51.674   -17.847
  -11.123   -52.149   -18.043    -10.008   -50.453   -18.584
   -9.041   -50.521   -19.082    -10.990   -50.311   -19.740
  -10.937   -51.178   -20.399    -10.708   -49.450   -20.346
  -12.426   -50.108   -19.279    -12.708   -50.057   -18.059
  -13.291   -50.006   -20.168    -13.540   -50.457   -17.855
  -10.031   -49.202   -17.720    -10.009   -48.091   -18.249
  -10.048   -49.350   -16.403     -9.568   -50.146   -16.007
  -10.155   -48.163   -15.566    -10.825   -47.485   -16.095
  -10.792   -48.481   -14.221    -10.193   -49.211   -13.676
  -11.779   -48.920   -14.368    -10.933   -47.231   -13.395
  -11.897   -46.273   -13.708    -12.441   -46.359   -14.637
  -12.023   -45.110   -12.955    -13.003   -44.659   -12.901
  -11.155   -44.911   -11.896    -11.233   -43.775   -11.133
  -10.621   -43.107   -11.401    -10.196   -45.847   -11.578
   -9.740   -45.817   -10.599    -10.088   -46.991   -12.328
   -9.482   -47.803   -11.954     -8.861   -47.372   -15.321
   -7.839   -47.918   -14.883     -8.930   -46.073   -15.593
   -9.760   -45.703   -16.034     -7.927   -45.127   -15.124
   -7.380   -45.589   -14.302     -6.944   -44.745   -16.247
   -6.497   -45.652   -16.654     -7.669   -44.003   -17.360
   -8.359   -44.667   -17.881     -8.247   -43.171   -16.957
   -6.887   -43.618   -18.014     -5.837   -43.841   -15.702
   -6.243   -42.876   -15.399     -5.455   -44.288   -14.784
   -4.676   -43.656   -16.653     -4.314   -42.628   -16.624
   -4.981   -43.872   -17.677     -3.848   -44.317   -16.396
   -8.659   -43.890   -14.580     -9.685   -43.457   -15.136
   -8.161   -43.332   -13.484     -7.654   -43.920   -12.838
   -8.750   -42.107   -12.963     -9.835   -42.195   -13.022
   -8.332   -41.853   -11.513     -7.272   -41.604   -11.457
   -8.532   -42.796   -11.005     -9.144   -40.754   -10.857
   -9.447   -39.736   -11.479     -9.501   -40.959    -9.594
   -9.017   -41.652    -9.042    -10.178   -40.349    -9.158
   -8.315   -40.978   -13.868     -7.254   -40.365   -13.647
   -9.092   -40.708   -14.904     -9.661   -41.459   -15.267
   -8.739   -39.656   -15.853     -8.377   -38.802   -15.281
   -7.647   -40.120   -16.805     -8.052   -40.804   -17.551
   -6.862   -40.647   -16.263     -7.273   -39.209   -17.272
   -9.990   -39.234   -16.622    -10.826   -40.071   -16.916
  -10.132   -37.949   -16.941     -9.634   -37.278   -16.374
  -11.343   -37.462   -17.604    -11.976   -38.318   -17.837
  -12.090   -36.504   -16.681    -13.013   -36.162   -17.148
  -11.482   -35.618   -16.499    -12.389   -37.107   -15.434
  -11.764   -36.800   -14.795    -11.030   -36.733   -18.892
  -10.139   -35.912   -18.909    -11.756   -37.010   -19.970
  -12.246   -37.891   -20.027    -11.623   -36.208   -21.198
  -10.587   -35.898   -21.336    -12.011   -36.993   -22.459
  -12.961   -37.507   -22.314    -11.206   -37.710   -22.620
  -12.062   -36.104   -23.707    -12.682   -35.237   -23.482
  -10.667   -35.613   -24.052     -9.998   -35.723   -23.199
  -10.250   -36.189   -24.878    -10.680   -34.562   -24.342
  -12.677   -36.833   -24.899    -13.369   -37.605   -24.563
  -11.905   -37.315   -25.498    -13.223   -36.142   -25.541
  -12.491   -34.948   -21.116    -13.721   -35.008   -20.975
  -11.826   -33.806   -21.211    -10.916   -33.817   -21.648
  -12.492   -32.531   -21.143    -13.508   -32.690   -20.783
  -11.776   -31.585   -20.161    -10.724   -31.514   -20.436
  -12.398   -30.197   -20.208    -12.924   -30.042   -21.150
  -11.630   -29.428   -20.126    -13.109   -30.057   -19.394
  -11.886   -32.118   -18.731    -12.910   -32.419   -18.510
  -11.231   -32.988   -18.693    -11.374   -31.157   -17.680
  -10.361   -30.830   -17.917    -12.007   -30.271   -17.626
  -11.359   -31.625   -16.695    -12.559   -31.918   -22.534
  -11.583   -31.409   -23.048    -13.736   -32.008   -23.150
  -14.573   -31.997   -22.585    -13.889   -31.645   -24.554
  -12.897   -31.572   -25.000    -14.700   -32.719   -25.279
  -14.609   -33.705   -24.822    -15.727   -32.371   -25.165
  -14.518   -32.757   -26.784    -14.954   -31.872   -27.247
  -13.455   -32.744   -27.025    -15.154   -34.022   -27.340
  -14.997   -34.861   -26.663    -16.234   -33.878   -27.376
  -14.667   -34.361   -28.736    -13.689   -33.916   -28.921
  -15.354   -33.967   -29.485    -14.575   -35.850   -28.885
  -14.917   -36.119   -29.796    -15.180   -36.294   -28.210
  -14.555   -30.285   -24.644    -15.746   -30.158   -24.432
  -13.770   -29.254   -24.910    -12.779   -29.332   -24.729
  -14.327   -27.918   -24.963    -15.251   -27.910   -24.385
  -13.350   -26.905   -24.375    -13.725   -25.890   -24.503
  -12.425   -26.945   -24.951    -13.019   -27.176   -22.914
  -12.281   -26.462   -22.548    -12.607   -28.184   -22.870
  -14.476   -27.143   -21.840    -14.804   -25.388   -21.825
  -15.087   -25.062   -22.826    -13.897   -24.852   -21.545
  -15.602   -25.143   -21.124    -14.668   -27.613   -26.401
  -13.787   -27.397   -27.218    -15.965   -27.607   -26.696
  -16.590   -28.009   -26.012    -16.472   -27.567   -28.073
  -15.965   -28.338   -28.653    -17.965   -27.923   -28.113
  -18.577   -27.021   -28.106    -18.213   -28.434   -27.183
  -18.359   -28.837   -29.273    -17.935   -28.477   -30.210
  -17.950   -29.815   -29.020    -19.881   -29.005   -29.427
  -20.646   -28.150   -28.920    -20.314   -29.996   -30.065
  -21.354   -28.535   -28.426    -16.230   -26.227   -28.758
  -15.558   -26.163   -29.781    -16.789   -25.160   -28.198
  -17.502   -25.283   -27.494    -16.632   -23.839   -28.794
  -17.072   -23.877   -29.791    -17.348   -22.754   -27.980
  -16.943   -22.701   -26.969    -18.396   -23.052   -27.946
  -17.318   -21.372   -28.648    -16.323   -21.150   -29.033
  -17.979   -21.382   -29.514    -17.773   -20.243   -27.730
  -18.183   -20.525   -26.579    -17.713   -19.069   -28.163
  -18.305   -19.763   -26.033    -15.169   -23.478   -28.956
  -14.779   -22.976   -29.999    -14.362   -23.727   -27.929
  -14.632   -24.450   -27.278    -12.925   -23.397   -27.984
  -12.841   -22.395   -28.404    -12.334   -23.309   -26.558
  -11.639   -24.129   -26.378    -13.123   -23.370   -25.808
  -11.816   -22.350   -26.528    -12.111   -24.368   -28.847
  -11.024   -24.041   -29.325    -12.632   -25.575   -29.024
  -13.635   -25.655   -28.932    -11.993   -26.599   -29.858
  -12.664   -27.457   -29.878    -11.807   -26.102   -31.285
  -10.843   -25.606   -31.398    -11.753   -26.972   -31.940
  -12.922   -25.216   -31.777    -13.891   -25.607   -31.466
  -12.809   -24.225   -31.336    -12.900   -25.066   -33.274
  -12.539   -24.012   -33.800    -13.268   -26.131   -33.977
  -13.401   -26.052   -34.975    -13.142   -27.047   -33.571
  -10.666   -27.087   -29.295     -9.690   -27.268   -30.027
  -10.631   -27.293   -27.986    -11.471   -27.167   -27.439
   -9.509   -27.972   -27.370     -8.937   -28.450   -28.165
   -8.595   -26.992   -26.621     -9.074   -26.639   -25.708
   -8.456   -26.105   -27.239     -7.229   -27.591   -26.317
   -6.934   -28.291   -27.099     -7.351   -28.070   -25.346
   -6.182   -26.535   -26.131     -6.553   -25.734   -25.491
   -5.323   -26.965   -25.616     -5.717   -25.971   -27.395
   -5.329   -26.706   -27.969     -5.026   -24.839   -27.482
   -4.728   -24.160   -26.378     -5.023   -24.638   -25.539
   -4.637   -24.390   -28.667     -3.973   -25.005   -29.115
   -4.192   -23.485   -28.609     -9.992   -29.064   -26.437
  -10.988   -28.898   -25.742     -9.301   -30.194   -26.437
   -8.349   -30.152   -26.772     -9.582   -31.239   -25.468
  -10.455   -30.956   -24.880     -9.891   -32.577   -26.164
  -10.052   -33.365   -25.428     -9.031   -32.883   -26.760
  -11.020   -32.495   -27.025    -10.815   -32.944   -27.831
   -8.366   -31.363   -24.542     -7.227   -31.199   -24.974
   -8.611   -31.619   -23.263     -9.530   -31.436   -22.887
   -7.535   -31.896   -22.329     -6.565   -31.964   -22.821
   -7.474   -30.829   -21.241     -6.613   -30.991   -20.592
   -8.343   -30.957   -20.595     -7.489   -29.380   -21.711
   -8.687   -28.733   -21.974     -9.532   -29.349   -22.245
   -8.723   -27.404   -22.368     -9.672   -26.903   -22.490
   -7.538   -26.688   -22.494     -7.585   -25.366   -22.884
   -7.002   -25.173   -23.602     -6.309   -27.295   -22.223
   -5.473   -26.669   -21.946     -6.295   -28.636   -21.819
   -5.347   -29.135   -21.679     -7.897   -33.210   -21.675
   -9.090   -33.534   -21.560     -6.901   -33.980   -21.256
   -6.012   -33.951   -21.735     -7.173   -35.107   -20.373
   -8.251   -35.265   -20.331     -6.478   -36.390   -20.836
   -5.432   -36.165   -21.042     -6.543   -37.445   -19.736
   -6.518   -38.448   -20.161     -5.695   -37.348   -19.058
   -7.464   -37.346   -19.161     -7.132   -36.905   -22.124
   -8.159   -37.218   -21.936     -7.111   -36.053   -22.804
   -6.369   -37.987   -22.818     -6.751   -38.968   -22.536
   -5.314   -37.948   -22.548     -6.485   -37.782   -23.882
   -6.682   -34.749   -18.990     -5.478   -34.566   -18.798
   -7.591   -34.606   -18.033     -8.501   -34.252   -18.290
   -7.162   -34.360   -16.652     -6.160   -33.931   -16.674
   -8.031   -33.318   -15.943     -8.130   -33.557   -14.884
   -9.042   -33.449   -16.328     -7.683   -31.835   -16.133
   -6.677   -31.670   -15.746     -7.692   -31.458   -17.600
   -8.589   -31.837   -18.090     -6.829   -31.884   -18.111
   -7.665   -30.376   -17.728     -8.646   -30.949   -15.346
   -9.451   -31.544   -14.914     -8.128   -30.450   -14.527
   -9.090   -30.186   -15.986     -7.099   -35.662   -15.871
   -8.022   -36.470   -15.907     -5.983   -35.879   -15.185
   -5.223   -35.215   -15.223     -5.795   -37.125   -14.471
   -6.758   -37.619   -14.342     -4.900   -38.094   -15.267
   -5.287   -38.203   -16.280     -3.470   -37.577   -15.318
   -2.931   -37.846   -14.410     -2.934   -38.008   -16.164
   -3.483   -36.491   -15.410     -4.906   -39.381   -14.638
   -4.436   -39.317   -13.820     -5.192   -36.823   -13.099
   -4.767   -35.696   -12.826     -5.217   -37.830   -12.230
   -5.328   -38.761   -12.606     -4.625   -37.754   -10.908
   -4.729   -36.746   -10.507     -5.278   -38.791    -9.989
   -6.354   -38.631    -9.929     -4.782   -38.672    -9.026
   -4.966   -40.227   -10.443     -3.895   -40.356   -10.601
   -5.494   -40.347   -11.389     -5.472   -41.308    -9.515
   -6.218   -41.047    -8.583     -5.073   -42.539    -9.781
   -5.545   -43.076   -10.494     -4.209   -42.880    -9.385
   -3.147   -38.100   -11.086     -2.736   -38.650   -12.125
   -2.337   -37.777   -10.090     -2.551   -36.945    -9.558
   -0.935   -38.172   -10.132     -0.499   -37.865   -11.082
   -0.383   -37.690    -9.325     -0.847   -39.686   -10.000
   -1.274   -40.250    -8.988     -0.290   -40.355   -11.023
    0.397   -39.690   -12.145      1.230   -39.099   -11.764
   -0.326   -39.185   -12.786      0.896   -40.842   -12.971
    0.210   -41.054   -13.791      1.904   -40.561   -13.276
    1.007   -41.993   -12.082      1.979   -42.008   -11.590
    0.796   -42.852   -12.719     -0.109   -41.811   -11.065
   -0.982   -42.330   -11.460      0.344   -42.343    -9.723
    1.091   -41.698    -8.994     -0.140   -43.535    -9.409
   -0.387   -44.142   -10.178      0.153   -44.209    -8.154
    0.553   -43.509    -7.420     -1.112   -44.897    -7.658
   -0.865   -45.787    -7.079     -1.620   -45.293    -8.537
   -2.118   -44.042    -6.918     -2.207   -43.085    -7.432
   -3.481   -44.726    -6.924     -3.551   -45.439    -7.745
   -3.641   -45.273    -5.995     -4.285   -43.998    -7.035
   -1.623   -43.789    -5.508     -1.521   -44.727    -4.961
   -2.325   -43.160    -4.961     -0.653   -43.291    -5.516
    1.179   -45.255    -8.515      1.290   -45.609    -9.680
    1.934   -45.758    -7.532      1.973   -45.380    -6.105
    2.110   -44.302    -6.020      1.121   -45.822    -5.588
    3.182   -46.111    -5.586      4.034   -45.436    -5.504
    2.986   -46.510    -4.591      3.482   -47.229    -6.547
    4.550   -47.447    -6.562      2.944   -48.139    -6.281
    3.025   -46.686    -7.894      3.886   -46.146    -8.288
    2.528   -47.808    -8.825      3.270   -48.262    -9.695
    1.260   -48.188    -8.684      0.842   -48.061    -7.773
    0.687   -49.262    -9.506      1.541   -49.852    -9.838
   -0.201   -50.199    -8.662      0.361   -50.612    -7.825
   -0.514   -50.980    -9.355     -1.472   -49.512    -8.135
   -1.423   -48.420    -7.554     -2.615   -50.173    -8.319
   -2.947   -50.351    -9.256     -2.923   -50.797    -7.587
   -0.038   -48.841   -10.802     -0.431   -49.705   -11.592
   -0.200   -47.540   -11.032      0.508   -46.910   -10.684
   -0.912   -47.093   -12.225     -1.191   -47.980   -12.793
   -2.249   -46.350   -11.903     -2.814   -46.204   -12.823
   -3.083   -47.136   -10.919     -4.001   -47.490   -11.388
   -3.363   -46.515   -10.068     -2.460   -47.966   -10.586
   -1.972   -45.070   -11.341     -2.756   -44.750   -10.921
   -0.047   -46.258   -13.159     -0.563   -45.571   -14.055
    1.267   -46.335   -12.957      1.568   -46.450   -12.000
    2.246   -45.710   -13.856      1.975   -44.659   -13.959
    3.658   -45.803   -13.273      4.407   -45.678   -14.055
    3.810   -46.804   -12.870      3.969   -44.626   -11.944
    2.894   -43.867   -12.176      2.213   -46.331   -15.250
    2.196   -45.619   -16.272      2.194   -47.657   -15.309
    2.734   -48.167   -14.625      1.978   -48.306   -16.590
    2.805   -48.070   -17.260      1.928   -49.383   -16.430
    0.664   -47.871   -17.231      0.584   -47.695   -18.451
   -0.385   -47.686   -16.433     -0.415   -48.188   -15.557
   -1.676   -47.292   -17.031     -1.912   -47.958   -17.861
   -2.847   -47.382   -16.047     -2.767   -46.610   -15.282
   -3.732   -47.228   -16.664     -2.986   -48.717   -15.393
   -3.302   -48.856   -14.060     -3.341   -50.145   -13.758
   -4.093   -50.515   -13.077     -3.040   -50.834   -14.840
   -3.485   -51.724   -15.011     -2.819   -49.968   -15.881
   -2.753   -50.320   -16.900     -1.582   -45.879   -17.582
   -2.047   -45.603   -18.705     -0.984   -44.991   -16.799
   -0.975   -45.160   -15.803     -0.821   -43.628   -17.238
   -1.817   -43.190   -17.312     -0.024   -42.852   -16.187
    0.901   -43.374   -15.940     -0.602   -42.821   -15.263
    0.288   -41.427   -16.571      1.413   -41.124   -17.298
    2.233   -41.826   -17.259      1.712   -39.812   -17.625
    2.397   -39.631   -18.440      0.872   -38.786   -17.238
    1.305   -37.802   -17.135     -0.226   -39.068   -16.499
   -0.586   -38.294   -15.837     -0.525   -40.385   -16.162
   -1.392   -40.594   -15.552     -0.183   -43.551   -18.643
   -0.681   -42.818   -19.501      0.895   -44.311   -18.891
    1.054   -45.136   -18.331      1.639   -44.191   -20.169
    1.618   -43.134   -20.433      3.125   -44.611   -20.037
    3.209   -45.597   -19.580      3.571   -44.690   -21.028
    3.925   -43.614   -19.237      4.432   -43.786   -17.971
    4.766   -44.762   -17.651      5.068   -42.640   -17.564
    5.090   -42.402   -16.583      4.976   -41.692   -18.555
    5.475   -40.364   -18.599      6.289   -40.080   -17.949
    5.239   -39.640   -19.757      5.329   -38.564   -19.718
    4.527   -40.194   -20.834      4.699   -39.767   -21.811
    4.051   -41.502   -20.784      3.935   -42.032   -21.718
    4.268   -42.269   -19.628      0.940   -44.918   -21.296
    0.992   -44.495   -22.453      0.269   -46.013   -20.933
    0.238   -46.247   -19.951     -0.748   -46.642   -21.805
   -0.222   -47.042   -22.672     -1.492   -47.792   -21.117
   -2.063   -47.426   -20.264     -0.745   -48.527   -20.817
   -2.395   -48.536   -22.091     -3.063   -47.844   -22.604
   -1.774   -48.975   -22.872     -3.210   -49.668   -21.472
   -3.185   -49.849   -20.240     -3.877   -50.392   -22.239
   -3.902   -50.381   -19.930     -1.742   -45.609   -22.320
   -1.937   -45.500   -23.541     -2.333   -44.836   -21.408
   -2.257   -45.070   -20.428     -3.240   -43.760   -21.795
   -4.092   -44.203   -22.310     -3.812   -43.043   -20.557
   -3.013   -42.751   -19.875     -4.423   -43.773   -20.026
   -4.719   -41.853   -20.870     -4.177   -41.095   -21.435
   -5.530   -42.263   -21.473     -5.470   -41.086   -19.383
   -3.939   -40.596   -18.561     -3.645   -41.367   -17.849
   -3.142   -40.503   -19.299     -4.061   -39.647   -18.038
   -2.589   -42.757   -22.752     -3.150   -42.443   -23.799
   -1.412   -42.244   -22.385     -0.895   -42.701   -21.648
   -0.677   -41.291   -23.225     -1.283   -40.389   -23.315
    0.682   -40.926   -22.599      1.167   -41.854   -22.296
    1.596   -40.230   -23.609      1.378   -39.163   -23.654
    1.452   -40.643   -24.608      2.645   -40.352   -23.338
    0.469   -40.083   -21.346      0.007   -39.129   -21.598
   -0.188   -40.596   -20.644      1.466   -39.964   -20.923
   -0.456   -41.850   -24.632     -0.669   -41.157   -25.628
   -0.036   -43.112   -24.705     -0.288   -43.720   -23.939
    0.162   -43.777   -25.988      0.835   -43.165   -26.588
    0.821   -45.148   -25.806      1.742   -45.059   -25.230
    0.081   -45.757   -25.286      1.113   -45.811   -27.115
    0.282   -46.623   -27.826     -0.397   -47.280   -27.302
    0.895   -47.023   -28.990      0.336   -47.196   -29.813
    2.144   -46.466   -29.047      3.133   -46.578   -30.018
    2.867   -46.886   -31.018      4.301   -45.901   -29.808
    4.947   -45.725   -30.655      4.502   -45.125   -28.662
    5.232   -44.332   -28.727      3.529   -45.017   -27.695
    3.783   -44.632   -26.719      2.317   -45.695   -27.883
   -1.171   -43.938   -26.703     -1.337   -43.477   -27.829
   -2.127   -44.588   -26.041     -2.122   -44.541   -25.032
   -3.426   -44.872   -26.677     -3.198   -45.433   -27.584
   -4.308   -45.766   -25.800     -4.261   -45.450   -24.758
   -5.348   -45.638   -26.101     -3.931   -47.246   -25.934
   -4.397   -47.683   -26.817     -2.855   -47.328   -26.088
   -4.290   -48.071   -24.713     -4.945   -47.527   -23.806
   -3.917   -49.260   -24.654     -5.561   -46.887   -24.128
   -4.150   -43.606   -27.141     -4.686   -43.592   -28.240
   -4.113   -42.538   -26.337     -3.835   -42.660   -25.374
   -4.770   -41.268   -26.704     -5.665   -41.524   -27.271
   -5.193   -40.451   -25.469     -5.574   -39.473   -25.764
   -4.292   -40.230   -24.897     -6.163   -41.147   -24.539
   -6.581   -40.442   -23.821     -5.581   -41.925   -24.045
   -7.286   -41.823   -25.296     -7.979   -41.192   -26.100
   -7.484   -43.107   -25.031     -7.295   -43.801   -25.740
   -7.536   -43.401   -24.066     -3.909   -40.384   -27.599
   -4.344   -39.308   -28.008     -2.687   -40.827   -27.889
   -2.305   -41.609   -27.377     -1.812   -40.114   -28.817
   -0.885   -40.685   -28.880     -2.428   -40.040   -30.215
   -1.873   -39.344   -30.843     -3.424   -39.607   -30.125
   -2.557   -41.390   -30.896     -3.121   -42.084   -30.272
   -1.541   -41.751   -31.055     -3.175   -41.291   -32.279
   -2.449   -40.915   -33.000     -3.996   -40.574   -32.262
   -3.694   -42.648   -32.699     -3.731   -42.728   -33.785
   -4.713   -42.784   -32.337     -2.841   -43.743   -32.146
   -2.495   -44.317   -32.902     -3.405   -44.347   -31.565
   -1.440   -38.713   -28.334     -1.274   -37.784   -29.139
   -1.293   -38.566   -27.023     -1.667   -39.267   -26.399
   -0.895   -37.299   -26.462     -1.517   -36.515   -26.893
   -1.069   -37.331   -24.957     -0.424   -38.087   -24.510
   -0.791   -36.370   -24.523     -2.418   -37.610   -24.637
   -2.591   -38.518   -24.833      0.551   -37.010   -26.796
    1.397   -37.915   -26.850      0.835   -35.732   -27.000
    0.081   -35.062   -27.050      2.172   -35.272   -27.328
    2.786   -36.148   -27.537      2.104   -34.399   -28.577
    2.035   -35.015   -29.474      1.161   -33.854   -28.547
    3.210   -33.384   -28.714      2.911   -32.578   -29.384
    3.378   -32.915   -27.745      4.509   -34.018   -29.184
    4.343   -34.624   -30.075      4.850   -34.666   -28.376
    5.501   -32.993   -29.471      5.347   -32.197   -28.868
    6.791   -33.233   -29.677      7.254   -34.477   -29.624
    7.372   -34.805   -28.676      7.619   -32.225   -29.934
    8.571   -32.532   -30.071      7.361   -31.714   -30.766
    2.802   -34.526   -26.137      4.019   -34.467   -26.004
    1.983   -33.980   -25.250      0.989   -33.943   -25.425
    2.512   -33.334   -24.062      3.596   -33.450   -24.037
    2.318   -32.264   -24.142      1.920   -33.828   -22.748
    0.806   -34.325   -22.710      2.669   -33.686   -21.660
    3.440   -33.035   -21.711      2.132   -33.938   -20.333
    1.049   -34.049   -20.383      2.726   -35.216   -19.726
    3.812   -35.163   -19.807      2.364   -35.335   -18.268
    1.302   -35.141   -18.117      2.922   -34.611   -17.674
    2.586   -36.332   -17.888      2.248   -36.422   -20.498
    1.817   -37.164   -19.826      3.076   -36.894   -21.026
    1.490   -36.101   -21.213      2.467   -32.734   -19.469
    3.621   -32.347   -19.383      1.467   -32.117   -18.860
    0.516   -32.351   -19.109      1.683   -30.975   -17.979
    2.696   -30.600   -18.124      0.656   -29.845   -18.278
   -0.340   -30.259   -18.118      0.822   -28.671   -17.317
    0.150   -28.774   -16.465      0.586   -27.731   -17.815
    1.859   -28.693   -16.983      0.735   -29.402   -19.733
    1.611   -29.832   -20.220      0.817   -28.317   -19.800
   -0.151   -29.712   -20.287      1.523   -31.420   -16.516
    0.441   -31.846   -16.109      2.603   -31.361   -15.741
    3.512   -31.345   -16.182      2.558   -31.708   -14.325
    1.604   -32.188   -14.104      3.715   -32.648   -13.988
    4.627   -32.335   -14.497      3.483   -33.620   -14.424
    3.971   -32.862   -12.514      4.403   -31.968   -12.064
    3.002   -33.119   -12.086      5.094   -34.261   -12.271
    5.104   -34.380   -10.491      4.555   -35.270   -10.183
    4.600   -33.513   -10.065      6.123   -34.432   -10.107
    2.676   -30.433   -13.507      3.641   -29.686   -13.677
    1.709   -30.197   -12.620      1.215   -30.989   -12.235
    1.587   -28.929   -11.903      2.305   -28.232   -12.336
    0.180   -28.368   -12.073     -0.562   -29.034   -11.632
    0.113   -27.451   -11.488     -0.181   -28.031   -13.510
   -0.042   -28.923   -14.120     -1.622   -27.607   -13.605
   -2.247   -28.437   -13.934     -1.992   -27.277   -12.634
   -1.744   -26.787   -14.313      0.737   -26.941   -14.033
    1.011   -26.253   -13.233      0.244   -26.363   -14.815
    1.613   -27.468   -14.409      1.896   -29.050   -10.422
    1.817   -28.077    -9.685      2.229   -30.254    -9.985
    2.483   -30.960   -10.661      2.609   -30.493    -8.599
    2.501   -29.581    -8.012      1.682   -31.526    -7.995
    0.642   -31.221    -8.108      1.938   -31.586    -6.937
    1.877   -32.894    -8.607      1.714   -33.073    -9.815
    2.237   -33.870    -7.784      3.007   -34.476    -8.030
    1.570   -34.192    -7.097      4.025   -31.039    -8.503
    4.708   -31.208    -9.507      4.463   -31.314    -7.281
    4.087   -30.792    -6.502      5.702   -32.032    -7.064
    6.198   -32.194    -8.021      6.674   -31.228    -6.188
    7.427   -31.883    -5.749      6.050   -30.739    -5.440
    7.327   -30.100    -6.945      6.576   -29.432    -7.367
    7.910   -30.517    -7.766      8.310   -29.336    -6.110
    8.893   -28.655    -6.729      9.021   -30.030    -5.661
    7.670   -28.589    -5.041      7.014   -27.870    -5.311
    7.942   -28.753    -3.752      8.858   -29.636    -3.366
    9.133   -30.383    -3.988      9.404   -29.454    -2.536
    7.305   -28.026    -2.846      6.612   -27.351    -3.136
    7.235   -28.395    -1.908      5.395   -33.392    -6.452
    4.337   -33.602    -5.851      6.323   -34.318    -6.638
    6.999   -34.163    -7.372      6.165   -35.685    -6.174
    5.283   -36.097    -6.664      7.411   -36.513    -6.607
    8.262   -35.834    -6.666      7.745   -37.589    -5.599
    6.904   -38.270    -5.470      7.973   -37.151    -4.627
    8.596   -38.132    -6.011      7.181   -37.102    -7.999
    6.199   -36.818    -8.379      7.222   -38.191    -7.968
    7.934   -36.751    -8.704      5.905   -35.716    -4.653
    5.287   -36.635    -4.134      6.380   -34.687    -3.955
    7.130   -34.150    -4.367      6.240   -34.580    -2.501
    5.378   -35.178    -2.205      7.488   -35.118    -1.799
    8.380   -34.589    -2.136      7.538   -36.177    -2.054
    7.398   -35.110    -0.282      7.262   -34.095     0.092
    6.516   -35.671     0.028      8.836   -35.855     0.506
    8.479   -37.596     0.287      9.161   -38.017    -0.452
    7.463   -37.715    -0.089      8.584   -38.138     1.227
    5.973   -33.145    -2.082      6.713   -32.244    -2.446
    4.912   -32.934    -1.317      4.537   -33.705    -0.783
    4.536   -31.588    -0.903      5.390   -30.933    -1.072
    3.347   -31.092    -1.728      2.990   -30.134    -1.350
    2.517   -31.788    -1.601      3.677   -30.995    -3.194
    4.476   -30.273    -3.361      4.022   -31.991    -3.473
    2.502   -30.662    -4.088      1.341   -31.058    -3.816
    2.750   -29.998    -5.106      4.227   -31.578     0.574
    3.491   -32.430     1.059      4.824   -30.634     1.295
    5.081   -29.777     0.827      4.653   -30.569     2.745
    5.434   -29.922     3.144      3.277   -29.978     3.105
    3.156   -29.913     4.186      2.553   -30.717     2.761
    2.930   -28.630     2.434      1.860   -28.562     2.239
    3.401   -28.607     1.451      3.414   -27.408     3.228
    3.063   -27.454     4.259      2.950   -26.517     2.805
    4.946   -27.228     3.179      5.450   -28.122     3.545
    5.255   -27.113     2.140      5.441   -26.031     3.937
    6.175   -25.579     3.411      4.679   -25.383     4.079
    5.802   -26.327     4.833      4.826   -31.963     3.376
    4.028   -32.392     4.210      5.868   -32.675     2.960
    6.400   -32.361     2.161      6.155   -33.991     3.505
    7.157   -34.299     3.206      6.177   -33.901     4.591
    5.160   -35.086     3.151      5.273   -36.210     3.643
    4.183   -34.780     2.304      4.306   -33.984     1.695
    3.235   -35.804     1.873      3.314   -36.643     2.565
    1.794   -35.279     1.888      1.087   -36.092     1.720
    1.766   -34.545     1.082      1.494   -34.639     3.115
    2.010   -35.041     3.797      3.584   -36.314     0.486
    4.042   -35.571    -0.368      3.373   -37.599     0.272
    2.794   -38.107     0.925      3.548   -38.169    -1.042
    4.440   -37.730    -1.488      3.708   -39.689    -0.973
    3.281   -40.079    -0.049      3.079   -40.114    -1.756
    5.123   -40.232    -1.185      5.579   -39.715    -2.030
    5.975   -40.009     0.055      5.379   -39.576     0.858
    6.385   -40.952     0.416      6.770   -39.324    -0.238
    5.088   -41.724    -1.476      4.392   -41.942    -2.286
    4.759   -42.279    -0.597      6.107   -42.009    -1.739
    2.358   -37.784    -1.890      1.231   -38.169    -1.583
    2.594   -37.041    -2.964      3.529   -36.706    -3.146
    1.497   -36.500    -3.764      0.575   -36.671    -3.208
    1.675   -34.990    -3.971      1.001   -34.627    -4.746
    2.675   -34.822    -4.370      1.529   -34.159    -2.710
    2.372   -34.325    -2.040      1.555   -33.102    -2.973
    0.223   -34.465    -2.010     -0.536   -34.773    -2.729
    0.394   -35.268    -1.293     -0.245   -33.269    -1.225
    0.425   -33.070    -0.388     -1.253   -33.498    -0.881
   -0.314   -32.076    -2.098     -1.059   -31.471    -1.783
    0.564   -31.578    -2.057     -0.494   -32.364    -3.049
    1.340   -37.173    -5.119      0.272   -37.064    -5.748
    2.392   -37.854    -5.568      2.951   -38.332    -4.876
    2.446   -38.413    -6.912      1.512   -38.940    -7.106
    2.615   -37.269    -7.917      3.497   -36.674    -7.678
    1.768   -36.594    -7.795      2.647   -37.726    -9.712
    3.668   -36.929   -10.041      3.604   -39.417    -7.023
    4.615   -39.248    -6.365      3.467   -40.463    -7.836
    2.545   -40.748    -8.134      4.580   -41.400    -8.021
    5.048   -41.618    -7.061      4.104   -42.737    -8.566
    4.418   -43.551    -7.912      3.016   -42.762    -8.633
    4.511   -42.923    -9.560      5.624   -40.799    -8.958
    5.310   -39.929    -9.763      6.868   -41.256    -8.857
    7.169   -41.693    -7.998      7.886   -40.877    -9.827
    7.742   -39.827   -10.081      9.289   -41.074    -9.223
    9.437   -42.111    -8.922      9.337   -40.505    -8.295
   10.417   -40.611   -10.109     10.375   -41.112   -11.076
   11.373   -40.876    -9.658     10.381   -39.123   -10.314
   10.361   -38.353    -9.352     10.396   -38.700   -11.573
    9.672   -38.997   -12.211     11.016   -37.947   -11.837
    7.715   -41.712   -11.108      8.303   -42.782   -11.255
    6.918   -41.209   -12.039      6.334   -40.425   -11.785
    6.470   -42.029   -13.149      6.615   -43.070   -12.860
    4.976   -41.794   -13.397      4.395   -42.030   -12.505
    4.693   -42.481   -14.194      4.663   -40.400   -13.843
    4.342   -39.408   -12.919      4.292   -39.657   -11.869
    4.062   -38.113   -13.324      3.629   -37.410   -12.628
    4.120   -37.807   -14.673      3.833   -36.519   -15.108
    4.113   -36.358   -15.996      4.462   -38.780   -15.604
    4.331   -38.581   -16.657      4.726   -40.060   -15.183
    4.754   -40.852   -15.917      7.275   -41.800   -14.427
    6.981   -42.381   -15.465      8.285   -40.939   -14.348
    8.224   -40.211   -13.651      9.180   -40.672   -15.471
    9.036   -41.444   -16.227      8.881   -39.295   -16.064
    7.806   -39.136   -16.144      9.340   -39.325   -17.052
    9.499   -38.171   -15.265     10.737   -37.590   -15.469
   11.550   -38.182   -15.864     10.957   -36.600   -14.534
   11.899   -36.389   -14.236      9.874   -36.530   -13.694
    9.640   -35.692   -12.602     10.476   -35.240   -12.088
    8.435   -35.824   -11.954      8.175   -35.117   -11.181
    7.487   -36.793   -12.344      6.459   -36.634   -12.053
    7.717   -37.627   -13.433      7.232   -38.592   -13.438
    8.924   -37.495   -14.134     10.626   -40.744   -14.961
   10.865   -40.429   -13.798     11.589   -41.151   -15.828
   11.382   -41.345   -17.272     11.386   -40.377   -17.772
   10.442   -41.860   -17.471     12.602   -42.174   -17.691
   12.915   -41.914   -18.702     12.339   -43.223   -17.556
   13.678   -41.893   -16.725     14.385   -41.171   -17.134
   14.234   -42.803   -16.500     13.011   -41.343   -15.451
   13.132   -42.124   -14.701     13.702   -40.044   -15.106
   13.672   -39.085   -15.877     14.366   -40.010   -13.973
   14.683   -40.884   -13.578     15.127   -38.825   -13.656
   14.575   -37.951   -14.003     15.190   -38.668   -12.154
   15.760   -39.483   -11.707     15.719   -37.729   -11.992
   13.828   -38.568   -11.527     13.274   -37.727   -11.944
   13.325   -39.512   -11.737     13.947   -38.400   -10.055
   14.151   -39.370    -9.327     13.866   -37.156    -9.596
   13.750   -36.993    -8.606     14.100   -36.385   -10.206
   16.535   -38.791   -14.273     17.161   -37.735   -14.324
   17.020   -39.928   -14.759     16.369   -40.637   -15.066
   18.380   -39.997   -15.294     18.735   -38.977   -15.440
   19.292   -40.709   -14.303     20.141   -41.160   -14.817
   18.741   -41.548   -13.879     19.768   -39.824   -13.152
   18.971   -39.157   -12.823     20.635   -39.291   -13.542
   20.304   -40.649   -11.980     19.484   -41.013   -11.360
   20.794   -41.539   -12.374     21.311   -39.865   -11.137
   21.042   -38.809   -11.098     21.272   -40.336   -10.155
   22.723   -40.010   -11.680     23.215   -40.719   -11.155
   23.229   -39.147   -11.537     18.416   -40.702   -16.643
   17.874   -41.799   -16.786     19.044   -40.060   -17.629
   19.145   -39.059   -17.536     19.117   -40.580   -19.000
   18.132   -40.473   -19.455     20.143   -39.792   -19.817
   21.098   -39.746   -19.293     20.271   -40.359   -20.739
   19.724   -38.418   -20.281     18.671   -38.410   -20.562
   20.275   -38.171   -21.189     19.989   -37.311   -19.269
   20.165   -37.586   -18.059     20.007   -36.134   -19.699
   21.068   -37.514   -17.792     19.501   -42.050   -19.046
   18.970   -42.825   -19.838     20.459   -42.406   -18.191
   20.570   -41.857   -17.351     21.108   -43.709   -18.215
   21.226   -44.001   -19.258     22.547   -43.608   -17.665
   23.116   -44.504   -17.912     23.047   -42.817   -18.224
   22.697   -43.265   -16.174     21.899   -43.726   -15.591
   23.651   -43.711   -15.893     22.754   -41.756   -15.864
   22.337   -40.904   -16.691     23.223   -41.421   -14.752
   21.480   -40.569   -16.476     20.289   -44.777   -17.490
   20.614   -45.963   -17.558     19.220   -44.342   -16.814
   19.273   -43.407   -16.437     18.278   -45.246   -16.152
   18.591   -46.267   -16.370     18.278   -45.039   -14.644
   18.160   -43.983   -14.401     17.423   -45.618   -14.294
   19.489   -45.607   -13.960     19.622   -46.656   -14.223
   20.356   -45.016   -14.253     19.387   -45.442   -12.458
   18.370   -45.639   -12.118     19.700   -44.435   -12.182
   20.379   -46.374   -11.762     21.371   -46.279   -12.204
   20.467   -46.111   -10.708     19.919   -47.791   -11.872
   19.135   -47.843   -12.507     20.653   -48.351   -12.281
   16.867   -45.071   -16.685     16.085   -44.259   -16.184
   16.551   -45.843   -17.716     17.031   -46.728   -17.794
   15.242   -45.785   -18.342     14.918   -44.745   -18.379
   15.292   -46.364   -19.754     16.090   -45.899   -20.333
   14.349   -46.138   -20.252     15.426   -47.877   -19.774
   14.934   -48.318   -18.907     14.887   -48.247   -20.647
   16.876   -48.375   -19.848     17.833   -47.608   -19.574
   17.047   -49.560   -20.193     18.676   -48.027   -19.652
   14.245   -46.581   -17.488     14.652   -47.370   -16.632
   12.951   -46.372   -17.725     12.699   -45.426   -17.973
   11.913   -47.141   -17.052     12.387   -47.717   -16.257
   10.871   -46.209   -16.442     10.583   -45.436   -17.154
   10.031   -46.842   -16.155     11.324   -45.601   -15.164
   12.353   -45.252   -15.248     11.325   -46.364   -14.386
   10.280   -44.254   -14.610      8.984   -45.118   -13.729
    8.021   -44.665   -13.962      9.146   -45.021   -12.655
    8.962   -46.174   -13.998     11.234   -48.117   -17.989
   11.010   -47.827   -19.165     10.911   -49.286   -17.453
   11.078   -49.442   -16.469     10.070   -50.242   -18.164
    9.769   -49.771   -19.100     10.828   -51.539   -18.492
   11.526   -51.756   -17.683      9.872   -52.701   -18.653
   10.050   -53.455   -17.886     10.004   -53.178   -19.624
    8.836   -52.372   -18.573     11.619   -51.351   -19.785
   12.177   -50.415   -19.762     10.918   -51.293   -20.617
   12.529   -52.504   -20.106     12.119   -53.437   -19.719
   13.509   -52.357   -19.652     12.619   -52.528   -21.192
    8.793   -50.542   -17.380      8.842   -50.921   -16.206
    7.650   -50.345   -18.029      7.676   -50.176   -19.024
    6.365   -50.694   -17.434      6.514   -50.818   -16.361
    5.354   -49.576   -17.675      4.418   -49.783   -17.157
    5.217   -49.557   -18.756      5.869   -48.237   -17.258
    5.795   -47.840   -15.933      5.471   -48.552   -15.188
    6.318   -46.628   -15.523      6.353   -46.387   -14.471
    6.953   -45.800   -16.441      7.669   -45.080   -16.073
    7.041   -46.190   -17.773      7.726   -45.676   -18.430
    6.504   -47.410   -18.170      6.905   -47.871   -19.061
    5.920   -52.026   -18.000      5.484   -52.116   -19.141
    6.081   -53.068   -17.193      6.110   -52.905   -16.197
    5.904   -54.443   -17.636      6.456   -54.577   -18.566
    6.447   -55.395   -16.579      5.810   -55.391   -15.694
    6.389   -56.411   -16.970      7.880   -55.111   -16.203
    8.503   -55.033   -17.094      7.938   -54.145   -15.702
    8.458   -56.160   -15.272      8.159   -57.360   -15.467
    9.215   -55.781   -14.349      8.831   -57.959   -15.180
    4.454   -54.774   -17.893      4.124   -55.472   -18.850
    3.588   -54.270   -17.023      3.926   -53.918   -16.139
    2.173   -54.554   -17.142      2.077   -55.640   -17.137
    1.391   -54.010   -15.937      0.345   -54.313   -15.989
    1.790   -54.451   -15.023      1.473   -52.491   -15.799
    2.503   -51.896   -16.202      0.495   -51.895   -15.272
    2.971   -51.456   -15.508      1.599   -54.078   -18.477
    0.760   -54.759   -19.062      2.075   -52.937   -18.974
    2.478   -52.278   -18.323      1.522   -52.371   -20.203
    0.664   -52.985   -20.477      1.036   -50.921   -19.999
    0.698   -50.508   -20.949     -0.094   -50.878   -18.988
   -0.290   -51.873   -18.589      0.162   -50.228   -18.151
   -1.013   -50.506   -19.442      2.115   -50.112   -19.506
    2.876   -50.661   -19.398      2.500   -52.431   -21.367
    2.253   -51.883   -22.438      3.616   -53.114   -21.151
    3.884   -53.311   -20.197      4.641   -53.279   -22.183
    5.509   -53.710   -21.684      4.159   -54.276   -23.228
    3.592   -53.769   -24.009      3.480   -54.992   -22.765
    5.289   -55.032   -23.844      6.235   -55.414   -23.153
    5.220   -55.243   -25.153      4.514   -54.773   -25.701
    5.779   -55.972   -25.572      5.136   -51.980   -22.867
    5.160   -51.879   -24.102      5.539   -51.004   -22.060
    5.885   -51.265   -21.148      5.996   -49.715   -22.576
    6.071   -49.790   -23.661      5.001   -48.602   -22.205
    4.942   -48.485   -21.123      5.459   -47.668   -22.530
    3.600   -48.622   -22.821      3.271   -49.658   -22.908
    2.620   -47.874   -21.943      2.812   -48.082   -20.890
    1.597   -48.180   -22.162      2.778   -46.822   -22.180
    3.634   -48.003   -24.211      3.996   -48.723   -24.945
    4.302   -47.142   -24.232      2.641   -47.673   -24.518
    7.384   -49.373   -22.022      7.752   -49.813   -20.923
    8.148   -48.582   -22.764      7.945   -48.486   -23.749
    9.480   -48.157   -22.290      9.626   -48.472   -21.257
   10.625   -48.785   -23.104     10.495   -48.586   -24.168
   10.582   -49.859   -22.922     12.016   -48.358   -22.641
   12.246   -47.353   -22.993     12.021   -48.299   -21.553
   13.091   -49.341   -23.085     13.835   -49.480   -22.300
   12.558   -50.265   -23.308     13.755   -48.935   -24.389
   13.080   -49.096   -25.230     14.000   -47.881   -24.257
   15.037   -49.686   -24.623     15.767   -49.036   -24.877
   14.924   -50.310   -25.409      9.583   -46.643   -22.324
    9.091   -45.993   -23.282     10.206   -46.087   -21.284
   10.393   -46.655   -20.470     10.323   -44.645   -21.138
   10.063   -44.202   -22.100      9.330   -44.144   -20.088
    8.368   -44.644   -20.197      9.717   -44.471   -19.123
    9.145   -42.627   -19.990     10.098   -42.177   -19.710
    8.692   -42.026   -21.313      8.559   -42.804   -22.064
    7.738   -41.512   -21.194      9.422   -41.309   -21.689
    8.111   -42.304   -18.907      7.617   -43.212   -18.563
    8.587   -41.836   -18.045      7.412   -41.618   -19.385
   11.755   -44.189   -20.800     12.388   -44.692   -19.870
   12.244   -43.212   -21.557     11.741   -42.949   -22.392
   13.636   -42.787   -21.457     14.114   -43.182   -20.560
   14.474   -43.313   -22.624     14.098   -42.908   -23.564
   15.928   -42.913   -22.432     16.556   -43.795   -22.306
   16.295   -42.365   -23.300     16.048   -42.281   -21.552
   14.383   -44.736   -22.670     15.125   -45.069   -23.152
   13.753   -41.280   -21.475     13.234   -40.634   -22.380
   14.427   -40.732   -20.471     14.647   -41.290   -19.659
   14.713   -39.314   -20.418     13.799   -38.761   -20.636
   15.236   -38.941   -19.036     14.523   -39.228   -18.264
   16.165   -39.500   -18.923     15.636   -37.474   -18.884
   16.362   -37.232   -19.660     14.414   -36.600   -19.089
   14.625   -35.569   -18.805     13.584   -36.949   -18.475
   14.160   -36.668   -20.147     16.259   -37.219   -17.527
   16.741   -38.120   -17.147     17.060   -36.502   -17.706
   15.553   -36.824   -16.797     15.766   -38.962   -21.464
   16.870   -39.524   -21.476     15.415   -38.024   -22.342
   14.429   -37.836   -22.454     16.290   -37.630   -23.452
   17.046   -38.410   -23.546     15.496   -37.570   -24.772
   14.647   -36.905   -24.614     16.310   -37.001   -25.899
   17.268   -37.515   -25.980     15.788   -37.120   -26.849
   16.439   -35.947   -25.651     14.940   -38.951   -25.129
   14.260   -39.303   -24.354     14.311   -38.835   -26.011
   15.957   -39.983   -25.439     16.284   -39.902   -26.476
   15.546   -40.983   -25.298     16.831   -39.879   -24.796
   17.043   -36.315   -23.207     18.210   -36.208   -23.554
   16.385   -35.323   -22.620     15.376   -35.339   -22.648
   17.020   -34.048   -22.299     18.016   -34.216   -21.889
   17.071   -33.152   -23.528     17.828   -32.377   -23.407
   17.340   -33.735   -24.409     15.799   -32.544   -23.742
   15.161   -33.226   -23.883     16.149   -33.361   -21.280
   14.975   -33.704   -21.165     16.687   -32.382   -20.563
   17.576   -32.001   -20.853     15.837   -31.546   -19.730
   14.875   -31.488   -20.239     15.475   -32.229   -18.401
   14.679   -31.684   -17.893     15.001   -33.174   -18.666
   16.585   -32.571   -17.438     17.263   -33.304   -17.876
   17.180   -31.680   -17.239     16.054   -33.103   -16.095
   14.832   -33.285   -15.947     16.847   -33.337   -15.164
   14.353   -32.482   -15.810     16.330   -30.127   -19.495
   17.312   -29.931   -18.813     15.617   -29.148   -20.056
   14.936   -29.392   -20.761     15.875   -27.724   -19.838
   16.954   -27.581   -19.786     15.311   -26.908   -21.015
   15.697   -27.283   -21.963     14.229   -27.036   -21.055
   15.605   -25.409   -20.902     16.473   -25.023   -20.100
   14.971   -24.606   -21.625     16.322   -24.144   -19.787
   15.271   -27.266   -18.500     14.051   -27.075   -18.383
   16.130   -27.097   -17.493     17.092   -26.901   -17.729
   15.705   -26.676   -16.156     14.704   -27.053   -15.949
   16.572   -27.281   -15.044     17.612   -27.003   -15.213
   16.130   -26.752   -13.689     16.629   -27.291   -12.883
   16.382   -25.697   -13.587     15.053   -26.860   -13.557
   16.456   -28.811   -15.039     15.477   -29.123   -14.675
   16.494   -29.156   -16.072     17.591   -29.525   -14.250
   18.521   -28.961   -14.319     17.331   -29.610   -13.195
   17.769   -30.527   -14.639     15.700   -25.165   -15.971
   16.698   -24.512   -16.208     14.563   -24.616   -15.541
   13.698   -25.124   -15.661     14.473   -23.197   -15.247
   15.457   -22.759   -15.414     13.469   -22.521   -16.170
   13.485   -21.440   -16.030     12.466   -22.838   -15.886
   13.697   -22.876   -17.630     14.677   -23.333   -17.767
   12.974   -23.638   -17.922     13.531   -21.668   -18.545
   12.514   -21.614   -18.933     13.671   -20.761   -17.957
   14.556   -21.676   -19.697     14.144   -21.190   -20.581
   14.756   -22.707   -19.988     15.868   -21.039   -19.344
   16.439   -20.960   -20.174     15.707   -20.097   -19.018
   14.137   -23.024   -13.778     13.930   -24.009   -13.073
   14.114   -21.784   -13.302     14.034   -21.008   -13.943
   13.933   -21.518   -11.872     14.771   -21.990   -11.359
   13.986   -20.016   -11.587     14.853   -19.563   -12.068
   14.098   -19.848   -10.516     12.815   -19.366   -12.020
   13.037   -18.481   -12.266     12.655   -22.127   -11.279
   12.661   -22.657   -10.161     11.555   -22.070   -12.025
   11.542   -21.495   -12.855     10.288   -22.484   -11.455
   10.516   -22.943   -10.493      9.402   -21.258   -11.196
    8.622   -21.493   -10.472     10.009   -20.479   -10.734
    8.776   -20.669   -12.438      9.522   -19.901   -13.322
   10.595   -20.019   -13.302      8.953   -19.368   -14.457
    9.598   -19.169   -15.300      7.612   -19.598   -14.719
    7.026   -19.069   -15.845      7.549   -19.188   -16.623
    6.850   -20.357   -13.860      5.870   -20.692   -14.167
    7.430   -20.890   -12.729      6.903   -21.663   -12.190
    9.575   -23.555   -12.291      8.447   -23.936   -11.987
   10.225   -24.040   -13.341     10.961   -23.493   -13.764
    9.674   -25.154   -14.106      9.238   -25.855   -13.394
    8.527   -24.692   -15.017      7.808   -24.095   -14.456
    7.979   -25.568   -15.365      8.981   -23.919   -16.241
    9.205   -22.546   -16.183      8.688   -21.992   -15.414
    9.628   -21.837   -17.303      9.439   -20.774   -17.341
    9.833   -22.502   -18.490     10.245   -21.816   -19.604
   11.184   -21.727   -19.657      9.623   -23.858   -18.575
    9.513   -24.307   -19.551      9.193   -24.563   -17.459
    9.121   -25.639   -17.508     10.771   -25.863   -14.904
   11.908   -25.397   -14.958     10.425   -26.996   -15.501
    9.592   -27.466   -15.177     11.378   -27.805   -16.228
   12.194   -27.183   -16.595     12.009   -28.864   -15.293
   11.215   -29.497   -14.897     12.965   -29.764   -16.063
   13.437   -29.217   -16.879     13.755   -30.133   -15.410
   12.402   -30.605   -16.468     12.709   -28.217   -14.214
   13.597   -28.539   -14.196     10.687   -28.508   -17.394
    9.710   -29.217   -17.208     11.177   -28.309   -18.603
   11.907   -27.626   -18.749     10.659   -29.039   -19.755
    9.642   -29.373   -19.548     10.697   -28.160   -21.001
   11.737   -28.026   -21.300      9.945   -28.817   -22.146
    8.973   -29.179   -21.811      9.776   -28.106   -22.955
   10.541   -29.647   -22.525     10.114   -26.817   -20.691
    9.620   -26.826   -19.719     10.895   -26.057   -20.661
    9.397   -26.555   -21.469     11.555   -30.248   -19.989
   12.776   -30.126   -19.936     10.974   -31.417   -20.240
   10.006   -31.556   -19.988     11.792   -32.600   -20.514
   12.836   -32.293   -20.578     11.631   -33.660   -19.431
   12.256   -34.527   -19.645     10.606   -34.030   -19.461
   11.905   -33.139   -18.052     11.164   -32.392   -17.769
   12.879   -32.650   -18.045     11.958   -34.249   -17.032
   12.700   -34.997   -17.314     10.997   -34.762   -17.003
   12.251   -33.750   -15.688     13.184   -33.890   -15.326
   11.351   -33.122   -14.942     10.126   -32.916   -15.443
    9.943   -32.100   -16.010      9.346   -33.413   -15.038
   11.662   -32.697   -13.719     11.687   -33.350   -12.949
   12.230   -31.865   -13.643     11.385   -33.184   -21.832
   10.236   -33.069   -22.218     12.324   -33.802   -22.537
   13.198   -34.032   -22.086     11.949   -34.573   -23.709
   10.908   -34.349   -23.941     12.809   -34.281   -24.928
   12.582   -34.978   -25.735     13.837   -34.520   -24.656
   12.805   -32.849   -25.437     12.847   -32.146   -24.605
   11.885   -32.647   -25.985     13.998   -32.613   -26.365
   14.419   -33.524   -27.086     14.560   -31.402   -26.331
   15.316   -31.217   -25.687     13.712   -30.954   -26.016
   12.046   -36.039   -23.352     13.113   -36.526   -22.987
   10.924   -36.741   -23.446     10.131   -36.349   -23.934
   10.905   -38.156   -23.141     11.869   -38.428   -22.712
    9.790   -38.459   -22.136      8.812   -38.262   -22.574
    9.886   -39.511   -21.868      9.945   -37.723   -20.808
   10.265   -36.704   -21.024      8.614   -37.653   -20.097
    7.808   -37.465   -20.806      8.610   -36.845   -19.365
    8.399   -38.586   -19.576     11.018   -38.379   -19.918
   12.010   -37.999   -20.165     10.832   -38.162   -18.866
   11.026   -39.461   -20.046     10.706   -38.954   -24.415
   10.143   -38.468   -25.386     11.207   -40.178   -24.414
   11.959   -40.401   -23.777     10.955   -41.088   -25.513
   10.337   -40.583   -26.255     12.245   -41.592   -26.183
   13.011   -41.821   -25.442     12.661   -40.775   -26.773
   12.006   -42.777   -27.119     11.050   -42.674   -27.633
   11.921   -43.683   -26.519     13.110   -43.013   -28.144
   13.642   -42.040   -28.714     13.421   -44.188   -28.407
   13.770   -42.179   -29.640     10.163   -42.231   -24.927
   10.632   -42.932   -24.009      8.946   -42.375   -25.440
    8.723   -41.872   -26.287      8.055   -43.454   -25.062
    8.446   -43.957   -24.178      6.633   -42.942   -24.814
    6.642   -42.087   -24.138      6.275   -42.566   -25.773
    5.571   -43.961   -24.386      5.551   -44.779   -25.106
    5.881   -44.523   -22.998      5.664   -45.590   -22.956
    6.935   -44.389   -22.756      5.289   -44.024   -22.231
    4.223   -43.304   -24.351      3.621   -43.702   -23.534
    3.683   -43.481   -25.281      4.316   -42.227   -24.211
    8.034   -44.414   -26.223      7.813   -44.028   -27.382
    8.284   -45.674   -25.893      8.830   -45.834   -25.059
    8.330   -46.711   -26.902      8.034   -46.282   -27.859
    9.746   -47.306   -27.007     10.420   -46.607   -27.502
   10.145   -47.425   -26.000      9.777   -48.667   -27.702
    9.262   -49.417   -27.102      9.233   -48.536   -28.637
   11.173   -49.158   -28.036     12.162   -48.587   -27.527
   11.278   -50.128   -28.811     11.929   -48.007   -26.818
    7.357   -47.802   -26.539      7.290   -48.226   -25.383
    6.609   -48.250   -27.538      6.521   -47.688   -28.372
    5.762   -49.428   -27.426      5.370   -49.484   -26.410
    4.609   -49.323   -28.429      4.115   -48.355   -28.347
    5.007   -49.378   -29.442      3.584   -50.430   -28.267
    3.804   -51.403   -27.545      2.450   -50.283   -28.944
    1.805   -51.057   -29.017      2.366   -49.512   -29.591
    6.595   -50.675   -27.703      7.053   -50.897   -28.814
    6.799   -51.489   -26.682      6.696   -51.112   -25.751
    7.686   -52.627   -26.826      8.607   -52.266   -27.285
    8.044   -53.191   -25.448      7.156   -53.577   -24.947
    8.668   -54.071   -25.607      8.818   -52.242   -24.524
    8.183   -51.382   -24.308      9.147   -52.930   -23.218
    8.657   -52.428   -22.384      8.806   -53.965   -23.230
   10.221   -52.927   -23.034     10.114   -51.732   -25.171
   10.985   -52.119   -24.642     10.181   -52.060   -26.208
   10.159   -50.643   -25.153      7.058   -53.684   -27.729
    7.755   -54.450   -28.400      5.729   -53.705   -27.755
    5.217   -53.238   -27.020      5.000   -54.653   -28.592
    5.258   -55.670   -28.298      3.484   -54.507   -28.393
    3.205   -53.465   -28.547      2.729   -55.375   -29.384
    3.283   -56.289   -29.598      1.757   -55.662   -28.983
    2.567   -54.847   -30.323      3.144   -54.897   -27.058
    2.841   -54.134   -26.591      5.311   -54.457   -30.066
    5.612   -55.413   -30.772      5.233   -53.205   -30.510
    5.143   -52.459   -29.835      5.434   -52.821   -31.908
    5.282   -53.657   -32.590      4.373   -51.805   -32.342
    4.474   -51.598   -33.407      2.970   -52.320   -32.048
    2.660   -53.045   -32.801      2.937   -52.813   -31.077
    2.277   -51.479   -32.063      4.579   -50.586   -31.619
    5.380   -50.188   -31.924      6.810   -52.173   -32.172
    7.196   -51.955   -33.322      7.540   -51.857   -31.107
    7.354   -52.334   -30.236      8.835   -51.198   -31.239
    9.197   -50.993   -30.232      9.843   -52.115   -31.945
   10.677   -51.536   -32.342      9.355   -52.540   -32.822
   10.352   -53.272   -31.080     11.102   -52.923   -30.370
    9.527   -53.664   -30.485     10.924   -54.421   -31.903
   11.871   -54.245   -32.677     10.348   -55.609   -31.735
   10.279   -56.007   -30.809     10.338   -56.244   -32.520
    8.725   -49.859   -31.962      9.660   -49.440   -32.640
    7.576   -49.201   -31.828      6.967   -49.486   -31.074
    7.417   -47.822   -32.285      8.120   -47.648   -33.100
    5.991   -47.577   -32.777      5.266   -47.955   -32.056
    5.837   -48.185   -33.668      5.679   -46.117   -33.147
    5.906   -45.452   -32.314      6.309   -45.900   -34.010
    4.217   -45.902   -33.593      3.543   -46.900   -33.943
    3.745   -44.734   -33.595      2.635   -46.694   -34.106
    7.760   -46.863   -31.141      7.624   -47.214   -29.969
    8.215   -45.658   -31.463      8.096   -45.316   -32.406
    8.549   -44.693   -30.416      8.135   -45.049   -29.473
   10.080   -44.507   -30.279     10.258   -43.848   -29.429
   10.753   -45.832   -29.989     10.192   -46.390   -29.239
   10.805   -46.443   -30.890     11.767   -45.685   -29.617
   10.598   -43.962   -31.502     10.929   -44.672   -32.031
    7.949   -43.329   -30.723      7.798   -42.969   -31.886
    7.618   -42.562   -29.692      7.903   -42.830   -28.761
    7.224   -41.176   -29.919      7.470   -40.905   -30.946
    5.722   -40.949   -29.660      5.376   -40.047   -30.164
    5.608   -40.722   -28.600      4.809   -42.119   -29.971
    5.191   -42.690   -30.818      4.730   -42.753   -29.088
    3.387   -41.644   -30.242      3.393   -40.693   -30.775
    2.863   -41.479   -29.301      2.653   -42.636   -31.020
    3.309   -43.251   -31.481      1.574   -43.278   -30.590
    0.984   -44.172   -31.368      1.321   -44.139   -32.319
    1.079   -43.015   -29.389      0.431   -43.723   -29.075
    0.580   -42.137   -29.360      8.012   -40.288   -28.978
    8.513   -40.753   -27.947      8.095   -39.009   -29.314
    7.444   -38.666   -30.005      8.599   -38.029   -28.378
    9.292   -38.515   -27.691      9.293   -36.894   -29.115
    9.937   -37.284   -29.903      8.535   -36.303   -29.628
   10.071   -35.978   -28.194     10.869   -36.524   -27.691
    9.411   -35.608   -27.410     10.654   -34.784   -28.922
   11.667   -34.955   -29.638     10.093   -33.674   -28.773
   12.405   -35.297   -29.158      7.430   -37.472   -27.596
    6.411   -37.109   -28.181      7.576   -37.415   -26.275
    8.386   -37.842   -25.848      6.590   -36.794   -25.397
    5.755   -36.429   -25.995      6.094   -37.784   -24.325
    6.949   -38.067   -23.710      5.045   -37.120   -23.403
    4.181   -36.789   -23.979      4.692   -37.826   -22.652
    5.503   -36.269   -22.898      5.525   -39.062   -24.958
    6.313   -39.633   -25.449      5.167   -39.707   -24.156
    4.374   -38.813   -25.909      3.824   -39.735   -26.098
    3.677   -38.088   -25.490      4.855   -38.445   -26.816
    7.242   -35.623   -24.674      8.307   -35.783   -24.058
    6.654   -34.438   -24.757      5.678   -34.400   -25.013
    7.194   -33.315   -23.999      8.265   -33.478   -23.875
    6.969   -31.999   -24.729      5.909   -31.747   -24.750
    7.480   -31.228   -24.153      7.574   -31.899   -26.121
    7.061   -32.595   -26.784      7.402   -30.492   -26.652
    6.556   -30.000   -26.172      7.214   -30.507   -27.726
    8.298   -29.919   -26.412      9.034   -32.278   -26.039
    9.444   -32.024   -25.061      9.163   -33.350   -26.186
    9.618   -31.757   -26.798      6.565   -33.271   -22.614
    5.341   -33.475   -22.480      7.378   -33.004   -21.595
    8.342   -32.761   -21.775      6.909   -32.987   -20.219
    5.843   -33.212   -20.202      7.679   -34.010   -19.398
    7.795   -34.941   -19.953      8.689   -33.637   -19.231
    7.077   -34.302   -18.050      7.728   -34.016   -16.873
    6.985   -34.420   -15.852      7.454   -34.843   -14.976
    5.879   -34.956   -16.333      5.460   -35.749   -15.869
    5.914   -34.903   -17.706      5.265   -35.535   -18.293
    7.138   -31.620   -19.613      8.263   -31.150   -19.557
    6.071   -30.991   -19.138      5.161   -31.423   -19.215
    6.144   -29.615   -18.664      7.164   -29.253   -18.794
    5.163   -28.722   -19.444      4.133   -29.022   -19.250
    5.311   -27.709   -19.070      5.406   -28.694   -20.940
    6.270   -27.771   -21.499      6.941   -27.227   -20.851
    6.494   -27.742   -22.859      7.184   -27.023   -23.275
    5.862   -28.640   -23.685      6.334   -28.884   -24.625
    4.992   -29.573   -23.145      4.311   -30.098   -23.798
    4.764   -29.590   -21.781      3.865   -30.071   -21.424
    5.802   -29.602   -17.184      4.620   -29.676   -16.803
    6.825   -29.502   -16.350      7.745   -29.704   -16.714
    6.668   -29.639   -14.914      5.672   -30.036   -14.718
    7.719   -30.636   -14.422      7.714   -31.535   -15.039
    8.667   -30.109   -14.531      7.579   -31.017   -12.987
    8.495   -31.824   -12.342      8.129   -31.999   -11.092
    8.876   -32.028   -10.312      7.001   -31.337   -10.893
    6.291   -31.725   -10.288      6.635   -30.723   -12.068
    5.931   -29.904   -12.051      6.796   -28.288   -14.187
    7.876   -27.710   -14.118      5.671   -27.785   -13.665
    4.857   -28.381   -13.623      5.640   -26.555   -12.862
    6.401   -25.866   -13.229      4.270   -25.898   -12.941
    3.547   -26.437   -12.329      3.987   -25.997   -13.989
    4.220   -24.416   -12.600      4.471   -23.962   -11.316
    4.349   -24.663   -10.504      4.394   -22.613   -11.005
    4.181   -22.355    -9.978      4.054   -21.697   -11.975
    3.981   -20.360   -11.661      3.984   -19.800   -12.423
    3.784   -22.116   -13.252      3.842   -21.396   -14.055
    3.863   -23.476   -13.562      3.278   -23.821   -14.402
    5.923   -26.939   -11.437      5.107   -27.629   -10.813
    7.071   -26.497   -10.921      7.351   -25.564   -11.189
    7.589   -26.972    -9.638      7.199   -27.975    -9.465
    9.144   -27.086    -9.655      9.493   -27.179    -8.627
    9.576   -28.323   -10.401      8.909   -29.157   -10.183
   10.583   -28.618   -10.107      9.572   -28.154   -11.478
    9.710   -25.942   -10.320      9.055   -25.574   -10.893
    7.201   -26.123    -8.432      7.318   -26.581    -7.295
    6.744   -24.894    -8.670      6.798   -24.526    -9.609
    6.483   -23.943    -7.581      6.922   -24.314    -6.655
    7.222   -22.645    -7.836      7.015   -21.967    -7.008
    8.720   -22.888    -7.900      9.237   -22.008    -8.283
    8.946   -23.722    -8.564      9.014   -23.093    -6.871
    6.785   -22.119    -9.091      6.582   -21.203    -8.978
    5.006   -23.570    -7.370      4.715   -22.466    -6.900
    4.086   -24.475    -7.715      4.383   -25.391    -8.021
    2.652   -24.241    -7.540      2.459   -23.189    -7.332
    1.911   -24.575    -8.838      2.478   -24.236    -9.705
    1.882   -25.664    -8.873      0.491   -24.041    -8.920
   -0.306   -23.659    -7.871      0.140   -23.216    -6.993
   -1.531   -23.247    -8.338     -2.353   -23.375    -7.765
   -1.558   -23.369    -9.703     -2.580   -23.068   -10.613
   -3.599   -22.984   -10.265     -2.332   -23.274   -11.943
   -3.187   -23.438   -12.582     -1.094   -23.773   -12.388
   -1.048   -24.226   -13.367     -0.066   -24.073   -11.470
    0.935   -24.270   -11.824     -0.298   -23.857   -10.107
    2.107   -25.108    -6.402      1.815   -26.281    -6.607
    1.952   -24.536    -5.195      2.184   -23.128    -4.842
    3.072   -22.764    -5.358      1.325   -22.507    -5.096
    2.422   -23.200    -3.366      3.480   -23.356    -3.154
    2.122   -22.270    -2.884      1.620   -24.326    -2.861
    2.093   -24.775    -1.988      0.627   -23.925    -2.657
    1.549   -25.333    -4.021      2.310   -26.064    -3.746
    0.138   -25.903    -4.112     -0.749   -25.254    -4.674
   -0.070   -27.090    -3.550      0.713   -27.725    -3.491
   -1.395   -27.679    -3.522     -1.730   -27.806    -4.552
   -1.382   -29.042    -2.822     -0.471   -29.589    -3.064
   -1.414   -28.831    -1.753     -2.586   -29.885    -3.182
   -3.441   -29.358    -3.918     -2.690   -31.064    -2.754
   -3.113   -28.604    -4.384     -2.352   -26.709    -2.827
   -2.062   -26.217    -1.745     -3.476   -26.422    -3.478
   -3.628   -26.818    -4.395     -4.505   -25.517    -2.944
   -5.380   -25.551    -3.593     -4.992   -25.975    -1.561
   -5.401   -25.135    -1.000     -4.094   -26.354    -1.072
   -6.013   -27.096    -1.608     -5.615   -28.413    -1.670
   -4.638   -28.662    -1.282     -6.540   -29.441    -1.717
   -6.221   -30.412    -2.065     -7.866   -29.162    -1.693
   -8.579   -29.965    -1.577     -8.292   -27.851    -1.598
   -9.339   -27.635    -1.446     -7.362   -26.825    -1.564
   -7.699   -25.802    -1.646     -4.004   -24.083    -2.896
   -4.548   -23.242    -2.192     -2.951   -23.827    -3.666
   -2.415   -24.606    -4.020     -2.336   -22.520    -3.741
   -2.839   -21.840    -3.053     -1.290   -22.588    -3.442
   -2.429   -21.976    -5.146     -3.007   -22.608    -6.029
   -1.885   -20.786    -5.357     -1.326   -20.366    -4.628
   -1.807   -20.203    -6.698     -2.291   -20.890    -7.392
   -2.523   -18.843    -6.748     -2.369   -18.405    -7.734
   -4.026   -19.041    -6.532     -4.236   -20.056    -6.194
   -4.572   -18.880    -7.461     -4.410   -18.346    -5.785
   -1.962   -17.905    -5.714     -0.923   -17.662    -5.938
   -2.525   -16.972    -5.694     -2.035   -18.455    -4.776
   -0.338   -20.046    -7.130      0.567   -20.105    -6.287
   -0.092   -19.861    -8.439     -1.014   -20.033    -9.569
   -1.619   -20.926    -9.411     -1.661   -19.164    -9.686
   -0.084   -20.221   -10.743      0.170   -21.274   -10.867
   -0.542   -19.868   -11.667      1.144   -19.414   -10.404
    2.028   -19.841   -10.878      0.893   -18.389   -10.676
    1.263   -19.483    -8.873      1.975   -20.251    -8.571
    1.701   -18.117    -8.312      0.850   -17.345    -7.851
    3.005   -17.822    -8.369      3.646   -18.580    -8.553
    3.575   -16.613    -7.754      3.317   -16.625    -6.695
    5.104   -16.572    -7.898      5.520   -15.730    -7.344
    5.328   -16.347    -8.941      5.832   -17.859    -7.543
    6.793   -17.643    -7.077      5.252   -18.405    -6.799
    6.044   -18.792    -8.753      5.024   -19.296    -9.315
    7.235   -19.021    -9.122      3.006   -15.348    -8.353
    2.732   -14.379    -7.649      2.859   -15.366    -9.669
    3.501   -15.952   -10.183      2.314   -14.241   -10.410
    1.618   -13.705    -9.765      3.438   -13.303   -10.857
    3.031   -12.353   -11.202      4.089   -13.079   -10.012
    4.222   -13.884   -11.888      4.015   -13.451   -12.702
    1.561   -14.732   -11.639      1.788   -15.849   -12.109
    0.655   -13.903   -12.161     -0.058   -12.828   -11.454
   -0.512   -13.228   -10.547      0.627   -11.999   -11.275
   -1.116   -12.410   -12.437     -2.081   -12.842   -12.171
   -1.082   -11.322   -12.489     -0.685   -12.878   -13.780
   -1.549   -13.096   -14.407     -0.071   -12.131   -14.283
    0.108   -14.150   -13.495     -0.529   -15.034   -13.495
    1.237   -14.294   -14.507      1.162   -15.125   -15.414
    2.281   -13.487   -14.343      2.109   -12.609   -13.874
    3.428   -13.518   -15.233      3.108   -13.222   -16.232
    4.441   -12.483   -14.812      4.506   -12.427   -13.725
    4.160   -11.497   -15.181      5.411   -12.750   -15.230
    4.066   -14.897   -15.283      4.255   -15.455   -16.354
    4.411   -15.456   -14.132      4.542   -14.877   -13.315
    5.007   -16.785   -14.139      5.922   -16.738   -14.729
    5.455   -17.219   -12.737      6.469   -16.876   -12.534
    5.476   -18.307   -12.679      4.585   -16.736   -11.735
    3.757   -17.185   -11.814      4.082   -17.821   -14.780
    4.524   -18.631   -15.603      2.801   -17.791   -14.425
    2.547   -17.333   -13.562      1.873   -18.769   -14.965
    2.252   -19.762   -14.722      0.485   -18.593   -14.353
    0.196   -17.542   -14.347      0.575   -18.933   -13.321
   -0.577   -19.401   -15.037     -0.832   -20.711   -14.645
   -0.481   -21.031   -13.675     -1.809   -21.480   -15.272
   -1.860   -22.541   -15.079     -2.549   -20.936   -16.304
   -3.459   -21.422   -16.623     -2.284   -19.617   -16.713
   -2.908   -19.155   -17.464     -1.303   -18.867   -16.079
   -1.362   -17.790   -16.136      1.760   -18.668   -16.476
    1.864   -19.667   -17.194      1.528   -17.449   -16.952
    1.280   -16.714   -16.305      1.286   -17.205   -18.372
    0.442   -17.818   -18.688      0.865   -15.750   -18.610
    1.049   -15.461   -19.645      1.540   -15.120   -18.031
   -0.568   -15.385   -18.193     -0.718   -15.744   -17.175
   -0.780   -13.878   -18.189      0.104   -13.365   -17.809
   -0.971   -13.513   -19.198     -1.629   -13.603   -17.563
   -1.606   -16.062   -19.082     -1.777   -15.480   -19.987
   -2.559   -16.152   -18.560     -1.282   -17.061   -19.375
    2.517   -17.555   -19.192      2.418   -18.183   -20.242
    3.684   -17.155   -18.705      3.711   -16.397   -18.038
    4.919   -17.530   -19.366      4.901   -17.097   -20.366
    6.141   -16.988   -18.613      6.141   -17.336   -17.580
    6.092   -15.900   -18.573      7.445   -17.382   -19.278
    7.683   -17.053   -20.438      8.280   -18.112   -18.557
    8.255   -19.119   -18.627      9.158   -17.687   -18.294
    5.031   -19.045   -19.522      5.449   -19.538   -20.573
    4.679   -19.777   -18.471      4.219   -19.329   -17.691
    4.672   -21.236   -18.519      5.648   -21.557   -18.882
    4.454   -21.807   -17.111      5.285   -21.545   -16.456
    3.548   -21.338   -16.726      4.229   -23.302   -17.065
    5.297   -24.182   -16.929      6.267   -23.786   -16.667
    5.095   -25.565   -16.859      5.839   -26.160   -16.350
    3.795   -26.077   -16.927      3.614   -27.112   -16.678
    2.725   -25.203   -17.053      1.836   -25.576   -17.539
    2.947   -23.822   -17.104      2.122   -23.166   -16.868
    3.618   -21.767   -19.497      3.892   -22.695   -20.255
    2.416   -21.188   -19.484      2.126   -20.743   -18.625
    1.333   -21.661   -20.374      1.167   -22.721   -20.184
    0.044   -20.885   -20.131      0.252   -19.826   -19.979
   -0.347   -21.214   -19.168     -1.078   -21.076   -21.156
   -0.705   -20.743   -22.125     -1.509   -22.540   -21.298
   -1.834   -22.941   -20.338     -2.342   -22.629   -21.995
   -0.689   -23.157   -21.664     -2.277   -20.210   -20.792
   -2.787   -20.607   -19.914     -2.997   -20.185   -21.610
   -1.861   -19.223   -20.590      1.749   -21.490   -21.825
    1.517   -22.357   -22.677      2.381   -20.356   -22.103
    2.773   -19.804   -21.354      2.775   -20.048   -23.465
    1.930   -20.338   -24.089      2.976   -18.548   -23.653
    3.680   -18.350   -24.461      3.356   -18.192   -22.696
    1.696   -17.817   -23.913      0.916   -17.363   -22.871
    1.272   -17.460   -21.856     -0.277   -16.714   -23.116
   -1.002   -16.638   -22.319     -0.695   -16.517   -24.410
   -1.575   -15.922   -24.605      0.065   -16.972   -25.456
   -0.247   -16.787   -26.473      1.247   -17.625   -25.206
    1.563   -18.348   -25.944      3.948   -20.889   -23.949
    4.057   -21.153   -25.146      4.801   -21.340   -23.034
    4.978   -20.778   -22.214      5.815   -22.331   -23.408
    6.384   -21.926   -24.245      6.777   -22.649   -22.252
    6.240   -22.685   -21.304      7.207   -23.622   -22.489
    7.998   -21.723   -22.148      8.252   -21.535   -21.105
    7.722   -20.749   -22.552      9.224   -22.235   -22.924
    9.005   -22.301   -23.990      9.454   -23.250   -22.600
   10.447   -21.336   -22.675     10.242   -20.312   -22.988
   10.625   -21.282   -21.601     11.721   -21.807   -23.313
   12.475   -21.185   -23.060     11.966   -22.715   -22.945
    5.121   -23.604   -23.884      5.537   -24.219   -24.871
    4.049   -23.987   -23.190      3.639   -23.354   -22.518
    3.318   -25.205   -23.521      4.040   -26.020   -23.569
    2.263   -25.537   -22.443      1.635   -24.659   -22.292
    1.388   -26.678   -22.897      1.220   -26.630   -23.973
    1.859   -27.636   -22.677      0.454   -26.552   -22.350
    2.952   -25.883   -21.102      3.911   -26.372   -21.276
    2.333   -26.564   -20.517      3.129   -24.986   -20.508
    2.669   -25.083   -24.898      2.808   -25.962   -25.752
    1.969   -23.978   -25.118      1.690   -23.400   -24.338
    1.351   -23.731   -26.417      0.622   -24.519   -26.605
    0.653   -22.369   -26.439      1.374   -21.565   -26.290
    0.278   -22.211   -27.450     -0.514   -22.218   -25.496
   -0.168   -22.122   -24.467     -1.145   -23.087   -25.681
   -1.332   -21.006   -25.900     -0.748   -20.093   -25.785
   -1.587   -21.141   -26.951     -2.584   -20.877   -25.167
   -2.893   -21.795   -24.880     -3.597   -20.097   -25.539
   -3.522   -19.383   -26.650     -4.317   -18.771   -26.771
   -4.702   -20.038   -24.805     -4.580   -19.489   -23.966
   -5.017   -20.950   -24.506      2.405   -23.780   -27.514
    2.240   -24.468   -28.511      3.493   -23.048   -27.319
    3.755   -22.836   -26.367      4.543   -22.941   -28.333
    4.053   -22.568   -29.232      5.588   -21.914   -27.919
    5.724   -21.919   -26.838      6.494   -22.209   -28.449
    5.291   -20.510   -28.415      4.219   -20.316   -28.398
    5.614   -20.433   -29.453      6.015   -19.436   -27.612
    7.170   -19.670   -27.183      5.417   -18.357   -27.404
    7.348   -19.251   -26.355      5.233   -24.246   -28.739
    5.825   -24.313   -29.804      5.143   -25.273   -27.902
    4.410   -25.254   -27.208      5.747   -26.572   -28.188
    6.749   -26.430   -28.593      5.829   -27.386   -26.904
    6.333   -26.821   -26.120      6.407   -28.295   -27.071
    4.514   -27.747   -26.465      4.263   -28.549   -26.898
    4.907   -27.364   -29.182      5.335   -28.397   -29.684
    3.684   -26.912   -29.429      3.278   -26.229   -28.805
    2.787   -27.640   -30.309      3.359   -28.090   -31.121
    2.107   -26.924   -30.770      1.954   -28.708   -29.620
    0.998   -29.225   -30.194      2.292   -29.030   -28.379
    2.701   -28.306   -27.806      1.601   -30.096   -27.663
    1.777   -31.019   -28.215      2.189   -30.256   -26.247
    1.788   -31.146   -25.763      1.908   -29.403   -25.629
    3.618   -30.340   -26.292      3.976   -29.522   -25.983
    0.076   -29.884   -27.611     -0.696   -30.820   -27.353
   -0.357   -28.655   -27.859      0.244   -28.004   -28.343
   -1.776   -28.345   -27.774     -2.267   -29.078   -27.133
   -1.991   -27.000   -27.087     -1.564   -26.191   -27.679
   -3.062   -26.798   -27.060     -1.461   -26.960   -25.656
   -0.394   -27.181   -25.673     -1.662   -25.599   -25.042
   -1.135   -24.836   -25.615     -1.275   -25.576   -24.023
   -2.740   -25.441   -25.054     -2.164   -28.019   -24.831
   -2.413   -27.636   -23.841     -3.093   -28.327   -25.311
   -1.519   -28.895   -24.769     -2.421   -28.356   -29.154
   -3.625   -28.149   -29.286     -1.610   -28.612   -30.178
   -0.611   -28.640   -30.030     -2.104   -28.639   -31.544
   -2.472   -27.652   -31.825     -0.989   -28.959   -32.531
   -0.240   -28.167   -32.535     -0.586   -29.920   -32.212
   -1.528   -29.107   -33.836     -0.837   -29.392   -34.414
   -3.221   -29.650   -31.711     -3.174   -30.755   -31.161
   -4.240   -29.265   -32.481     -4.363   -27.912   -33.051
   -4.172   -27.171   -32.274     -3.671   -27.767   -33.880
   -5.779   -27.862   -33.482     -5.893   -27.218   -34.354
   -6.412   -27.467   -32.688     -6.156   -29.264   -33.811
   -5.866   -29.512   -34.832     -7.206   -29.372   -33.541
   -5.385   -30.113   -32.809     -5.977   -30.318   -31.917
   -4.929   -31.415   -33.460     -5.652   -32.408   -33.446
   -3.721   -31.412   -34.006     -3.059   -30.699   -33.735
   -3.212   -32.585   -34.709     -4.020   -33.037   -35.283
   -2.209   -32.170   -35.778     -2.661   -31.466   -36.477
   -1.977   -33.049   -36.379     -0.911   -31.623   -35.236
   -0.494   -32.292   -34.483     -1.095   -30.670   -34.739
    0.107   -31.399   -36.338      1.312   -31.660   -36.104
   -0.307   -30.980   -37.445      1.904   -31.253   -36.718
   -2.604   -33.640   -33.785     -2.147   -34.684   -34.237
   -2.613   -33.371   -32.487     -3.258   -32.664   -32.164
   -2.194   -34.369   -31.508     -1.839   -35.243   -32.054
   -1.058   -33.821   -30.645     -0.886   -34.463   -29.781
   -1.405   -32.837   -30.330      0.225   -33.626   -31.385
    0.778   -32.383   -31.600      1.917   -32.516   -32.259
    2.751   -31.871   -32.027      2.121   -33.803   -32.479
    2.551   -34.105   -33.342      1.079   -34.520   -31.944
    1.117   -35.597   -31.868     -3.377   -34.814   -30.621
   -4.425   -34.182   -30.608     -3.207   -35.913   -29.893
   -2.268   -36.261   -29.758     -4.188   -36.281   -28.901
   -5.157   -36.416   -29.382     -3.904   -37.211   -28.409
   -4.277   -35.147   -27.890     -3.504   -34.182   -27.943
   -5.221   -35.248   -26.950     -6.087   -36.401   -26.674
   -5.531   -37.149   -26.110     -6.597   -36.699   -27.590
   -7.144   -35.810   -25.850     -7.552   -36.548   -25.159
   -7.965   -35.464   -26.478     -6.550   -34.677   -25.110
   -6.222   -34.993   -24.120     -7.243   -33.835   -25.098
   -5.362   -34.200   -25.943     -5.595   -33.216   -26.350
   -4.133   -34.155   -25.041     -3.636   -35.202   -24.630
   -3.662   -32.969   -24.699     -3.808   -32.181   -25.314
   -2.586   -32.886   -23.731     -1.735   -33.458   -24.101
   -2.189   -31.436   -23.528     -1.885   -31.033   -24.494
   -3.398   -30.656   -23.046     -4.256   -31.316   -22.919
   -3.673   -29.887   -23.768     -3.196   -30.170   -22.091
   -1.013   -31.320   -22.561     -1.360   -31.056   -21.562
   -0.318   -30.547   -22.889     -0.468   -32.261   -22.493
   -3.047   -33.491   -22.400     -4.172   -33.264   -21.987
   -2.201   -34.275   -21.731     -1.543   -34.822   -22.267
   -2.555   -34.781   -20.400     -3.639   -34.887   -20.367
   -1.905   -36.157   -20.072     -0.822   -36.060   -20.149
   -2.260   -36.575   -18.651     -1.704   -35.981   -17.926
   -2.009   -37.623   -18.484     -3.324   -36.443   -18.456
   -2.367   -37.216   -21.030     -1.607   -37.411   -21.786
   -3.274   -36.899   -21.545     -2.579   -38.150   -20.510
   -2.155   -33.771   -19.318     -1.016   -33.370   -19.263
   -3.090   -33.353   -18.465     -4.061   -33.553   -18.656
   -2.780   -32.375   -17.417     -1.714   -32.153   -17.460
   -3.604   -31.043   -17.570     -4.656   -31.301   -17.451
   -3.254   -30.054   -16.470     -3.812   -30.276   -15.560
   -2.192   -30.107   -16.230     -3.550   -29.076   -16.849
   -3.448   -30.398   -18.963     -2.505   -30.695   -19.422
   -4.254   -30.714   -19.626     -3.468   -29.310   -18.897
   -3.085   -33.010   -16.062     -4.167   -33.587   -15.873
   -2.156   -32.918   -15.110     -1.189   -32.806   -15.381
   -2.424   -33.465   -13.781     -3.496   -33.485   -13.582
   -1.990   -34.926   -13.689     -2.528   -35.439   -12.892
   -2.243   -35.349   -14.661     -0.506   -35.101   -13.486
    0.086   -35.031   -12.246     -0.394   -35.401   -11.438
    1.396   -35.208   -12.376      2.079   -34.650   -11.752
    1.664   -35.379   -13.657      0.492   -35.317   -14.376
    0.427   -35.822   -15.328     -1.724   -32.685   -12.687
   -0.792   -31.942   -12.946     -2.193   -32.852   -11.460
   -3.022   -33.413   -11.323     -1.488   -32.394   -10.285
   -0.447   -32.205   -10.546     -2.121   -31.135    -9.676
   -1.710   -30.938    -8.686     -1.807   -30.283   -10.280
   -3.948   -31.065    -9.603     -1.562   -33.623    -9.385
   -1.351   -34.725    -9.869     -1.832   -33.495    -8.098
   -1.531   -32.657    -7.621     -1.987   -34.709    -7.297
   -1.226   -35.412    -7.636     -1.712   -34.426    -5.818
   -2.345   -33.616    -5.456     -0.653   -34.174    -5.763
   -1.925   -35.583    -5.027     -1.132   -36.097    -5.028
   -3.381   -35.361    -7.538     -3.482   -36.565    -7.841
   -4.442   -34.559    -7.434     -4.286   -33.568    -7.555
   -5.801   -35.030    -7.643     -5.804   -36.109    -7.492
   -6.745   -34.390    -6.646     -7.591   -35.047    -6.441
   -6.991   -33.344    -6.826     -6.119   -34.417    -5.754
   -6.297   -34.761    -9.058     -7.230   -35.417    -9.525
   -5.686   -33.795    -9.738     -5.282   -33.042    -9.200
   -6.062   -33.486   -11.112     -6.184   -34.413   -11.672
   -5.224   -32.965   -11.575     -7.293   -32.624   -11.290
   -7.930   -32.689   -12.340     -7.631   -31.821   -10.276
   -6.916   -31.580    -9.604     -8.795   -30.930   -10.339
   -9.272   -31.013   -11.316     -9.886   -31.427    -9.371
  -10.649   -30.656    -9.267    -10.530   -32.698    -9.902
   -9.814   -33.269   -10.494    -11.378   -32.461   -10.545
  -10.862   -33.299    -9.055     -9.283   -31.725    -7.997
   -8.731   -30.862    -7.624     -8.535   -32.509    -8.117
  -10.295   -32.193    -6.975    -11.283   -31.793    -7.201
  -10.366   -33.281    -6.972     -9.926   -31.818    -6.021
   -8.473   -29.464   -10.041     -8.921   -28.577   -10.749
   -7.676   -29.216    -9.004     -7.079   -29.953    -8.658
   -7.402   -27.859    -8.559     -7.009   -27.883    -7.543
   -8.363   -27.350    -8.485     -6.519   -27.000    -9.420
   -6.982   -26.048   -10.060     -5.224   -27.330    -9.425
   -4.964   -28.265    -9.146     -4.275   -26.599   -10.223
   -4.482   -25.534   -10.114     -2.834   -26.890    -9.798
   -2.605   -27.949    -9.916     -2.168   -26.379   -10.493
   -2.495   -26.422    -8.393     -2.410   -25.336    -8.360
   -3.299   -26.805    -7.765     -1.220   -27.076    -7.886
   -0.468   -27.113    -8.674     -0.892   -26.460    -7.048
   -1.460   -28.425    -7.379     -2.426   -28.718    -7.357
   -0.593   -29.110    -6.642      0.576   -28.574    -6.321
    1.300   -29.148    -5.913      0.793   -27.634    -6.619
   -0.898   -30.332    -6.227     -0.207   -31.067    -6.270
   -1.872   -30.598    -6.194     -4.520   -26.991   -11.668
   -4.432   -26.148   -12.579     -4.829   -28.264   -11.898
   -4.540   -28.971   -11.237     -5.152   -28.699   -13.257
   -4.285   -28.487   -13.882     -5.426   -30.200   -13.286
   -6.268   -30.449   -12.640     -5.650   -30.502   -14.309
   -4.269   -30.912   -12.854     -3.673   -30.987   -13.584
   -6.338   -27.929   -13.841     -6.322   -27.506   -14.998
   -7.371   -27.759   -13.027     -7.474   -28.402   -12.255
   -8.561   -27.059   -13.455     -9.308   -27.095   -12.662
   -8.978   -27.538   -14.341     -8.221   -25.624   -13.758
   -8.671   -25.074   -14.762     -7.419   -25.017   -12.887
   -7.405   -25.367   -11.940     -7.010   -23.631   -13.061
   -7.907   -23.014   -13.111     -6.136   -23.173   -11.882
   -5.224   -23.769   -11.861     -5.764   -21.687   -11.999
   -6.658   -21.064   -11.984     -5.133   -21.381   -11.164
   -5.234   -21.575   -12.945     -6.842   -23.411   -10.666
   -7.681   -22.979   -10.716     -6.229   -23.443   -14.349
   -6.423   -22.462   -15.078     -5.311   -24.363   -14.618
   -5.023   -25.009   -13.897     -4.517   -24.281   -15.825
   -3.958   -23.345   -15.808     -3.548   -25.461   -15.874
   -2.868   -25.437   -15.023     -4.125   -26.381   -15.779
   -2.759   -25.542   -17.144     -1.530   -24.918   -17.245
   -1.210   -24.245   -16.463     -0.799   -24.998   -18.410
    0.271   -24.875   -18.336     -1.297   -25.692   -19.497
   -0.586   -26.078   -20.213     -2.515   -26.316   -19.417
   -2.971   -26.719   -20.309     -3.248   -26.244   -18.242
   -4.290   -26.529   -18.257     -5.419   -24.284   -17.058
   -5.301   -23.423   -17.933     -6.324   -25.258   -17.123
   -6.518   -25.809   -16.299     -7.177   -25.456   -18.299
   -6.518   -25.449   -19.167     -7.871   -26.824   -18.237
   -8.562   -26.945   -19.071     -8.478   -26.875   -17.333
   -6.684   -28.243   -18.203     -7.099   -28.801   -19.344
   -8.202   -24.350   -18.522     -8.474   -23.975   -19.661
   -8.788   -23.845   -17.439     -8.306   -23.940   -16.556
   -9.770   -22.758   -17.545    -10.599   -23.106   -18.161
  -10.295   -22.364   -16.156    -10.639   -23.243   -15.612
   -9.432   -22.028   -15.581    -11.341   -21.235   -16.080
  -10.925   -20.361   -16.581    -12.644   -21.604   -16.786
  -13.129   -20.715   -17.188    -13.339   -22.077   -16.092
  -12.463   -22.294   -17.610    -11.637   -20.855   -14.656
  -10.914   -21.309   -13.978    -11.580   -19.774   -14.527
  -12.634   -21.182   -14.361     -9.127   -21.570   -18.244
   -9.578   -21.131   -19.293     -8.037   -21.079   -17.662
   -7.551   -21.666   -17.000     -7.283   -19.954   -18.203
   -7.912   -19.067   -18.131     -6.031   -19.737   -17.390
   -5.828   -20.602   -16.758     -6.141   -18.869   -16.741
   -5.167   -19.575   -18.034     -6.933   -20.153   -19.671
   -7.114   -19.249   -20.487     -6.409   -21.323   -20.012
   -5.977   -21.900   -19.305     -6.084   -21.586   -21.408
   -5.374   -20.821   -21.723     -5.427   -22.953   -21.569
   -6.087   -23.741   -21.207     -4.525   -22.998   -20.958
   -5.039   -23.240   -23.015     -4.351   -22.404   -23.636
   -5.429   -24.299   -23.545     -7.317   -21.463   -22.318
   -7.282   -20.761   -23.335     -8.412   -22.125   -21.938
   -8.466   -22.488   -20.997     -9.639   -22.139   -22.750
   -9.364   -22.471   -23.751    -10.687   -23.110   -22.176
  -10.803   -22.936   -21.106    -12.047   -22.965   -22.877
  -11.918   -22.896   -23.957    -12.680   -23.829   -22.672
  -12.480   -22.038   -22.501    -10.232   -24.450   -22.373
  -10.756   -24.848   -23.051    -10.235   -20.755   -22.878
  -10.673   -20.363   -23.943    -10.246   -20.009   -21.784
   -9.702   -20.293   -20.982    -10.770   -18.644   -21.813
  -11.796   -18.699   -22.176    -10.778   -18.040   -20.414
   -9.813   -18.182   -19.928    -10.913   -16.962   -20.498
  -12.086   -18.667   -19.345    -13.053   -17.887   -19.836
   -9.997   -17.734   -22.768    -10.586   -16.938   -23.492
   -8.673   -17.851   -22.757     -8.233   -18.162   -21.903
   -7.825   -17.119   -23.695     -8.033   -16.055   -23.585
   -6.359   -17.337   -23.348     -6.141   -18.400   -23.250
   -5.744   -16.983   -24.175     -5.960   -16.588   -22.081
   -6.672   -16.843   -21.296     -4.587   -17.054   -21.643
   -4.335   -18.005   -22.113     -3.825   -16.330   -21.931
   -4.544   -17.185   -20.562     -6.010   -15.078   -22.296
   -5.250   -14.765   -23.012     -5.825   -14.549   -21.361
   -6.983   -14.768   -22.676     -8.079   -17.548   -25.130
   -8.126   -16.718   -26.045     -8.220   -18.855   -25.321
   -7.739   -19.477   -24.688     -8.562   -19.409   -26.627
   -7.742   -19.212   -27.318     -8.787   -20.909   -26.501
   -8.672   -21.229   -25.465     -9.848   -21.043   -26.713
   -8.080   -21.875   -27.444     -8.639   -21.924   -28.379
   -6.670   -21.372   -27.743     -6.223   -20.926   -26.854
   -6.690   -20.610   -28.522     -6.028   -22.198   -28.048
   -8.064   -23.271   -26.808     -8.770   -23.325   -25.980
   -8.346   -24.031   -27.537     -7.073   -23.516   -26.427
   -9.828   -18.765   -27.172     -9.888   -18.416   -28.347
  -10.832   -18.618   -26.304    -10.686   -18.884   -25.341
  -12.156   -18.103   -26.671    -12.473   -18.624   -27.574
  -13.177   -18.374   -25.553    -12.904   -17.839   -24.643
  -14.086   -17.880   -25.897    -13.610   -19.809   -25.229
  -12.714   -20.389   -25.010    -14.512   -19.850   -23.996
  -13.927   -20.047   -23.097    -15.257   -20.640   -24.090
  -15.034   -18.903   -23.861    -14.312   -20.458   -26.409
  -13.890   -21.442   -26.615    -14.194   -19.852   -27.307
  -15.378   -20.577   -26.215    -12.147   -16.609   -26.977
  -12.882   -16.144   -27.837    -11.321   -15.858   -26.258
  -10.500   -16.303   -25.875    -11.229   -14.418   -26.464
  -12.234   -13.997   -26.440    -10.387   -13.805   -25.368
   -9.384   -14.231   -25.371    -10.255   -12.744   -25.581
  -11.018   -13.948   -24.013    -12.043   -13.578   -24.026
  -11.038   -14.992   -23.700    -10.058   -12.992   -22.857
   -9.428   -11.763   -24.003    -10.261   -11.272   -24.505
   -8.822   -12.253   -24.765     -8.826   -11.016   -23.485
  -10.607   -14.110   -27.806    -10.721   -13.005   -28.334
   -9.940   -15.114   -28.346    -10.027   -16.035   -27.940
   -9.297   -15.006   -29.629     -8.882   -14.004   -29.736
   -8.191   -16.045   -29.704     -8.575   -16.988   -30.093
   -7.825   -16.162   -28.684     -7.028   -15.592   -30.543
   -6.862   -14.364   -30.719     -6.281   -16.472   -31.022
   -6.658   -14.144   -31.615    -10.320   -15.240   -30.732
  -10.444   -14.432   -31.654    -11.058   -16.341   -30.626
  -11.141   -16.772   -29.717    -12.067   -16.691   -31.619
  -11.589   -16.769   -32.596    -12.639   -18.080   -31.332
  -12.512   -18.339   -30.281    -13.713   -18.012   -31.506
  -12.100   -19.192   -32.229    -12.420   -19.043   -33.260
  -11.012   -19.135   -32.244    -12.518   -20.582   -31.728
  -11.913   -20.881   -30.872    -12.308   -21.314   -32.508
  -14.016   -20.641   -31.380    -14.367   -19.673   -31.023
  -14.137   -21.315   -30.532    -14.944   -21.143   -32.468
  -15.899   -21.106   -32.140    -14.893   -20.525   -33.265
  -13.206   -15.669   -31.714    -13.482   -15.127   -32.788
  -13.868   -15.413   -30.591    -13.347   -15.481   -29.728
  -15.033   -14.537   -30.576    -15.783   -14.996   -31.220
  -15.615   -14.426   -29.165    -14.876   -14.019   -28.475
  -16.418   -13.689   -29.187    -16.186   -15.728   -28.630
  -15.394   -16.462   -28.480    -16.927   -16.040   -29.366
  -16.951   -15.496   -27.343    -17.844   -14.899   -27.528
  -16.333   -14.923   -26.651    -17.329   -16.745   -26.688
  -17.743   -17.368   -27.367    -17.935   -16.807   -25.505
  -18.242   -17.985   -24.965    -17.450   -18.611   -24.926
  -18.235   -15.688   -24.856    -18.735   -15.028   -25.434
  -18.816   -15.855   -24.047    -14.752   -13.146   -31.142
  -13.732   -12.516   -30.830    -15.672   -12.680   -31.983
  -16.350   -13.315   -32.379    -15.612   -11.327   -32.511
  -14.652   -11.189   -33.009    -16.751   -11.084   -33.502
  -17.718   -11.199   -33.013    -16.602   -11.832   -34.280
  -16.675    -9.751   -34.236    -17.672    -9.404   -34.508
  -16.279    -8.999   -33.554    -15.776    -9.818   -35.466
  -15.995   -10.710   -36.054    -14.737    -9.909   -35.149
  -15.936    -8.561   -36.315    -15.431    -7.716   -35.848
  -17.007    -8.360   -36.348    -15.437    -8.731   -37.706
  -14.494    -9.093   -37.681    -15.384    -7.829   -38.157
  -15.698   -10.354   -31.343    -15.286    -9.201   -31.450
  -16.233   -10.833   -30.223    -16.442   -11.819   -30.160
  -16.266   -10.050   -28.993    -15.755    -9.106   -29.185
  -17.706    -9.765   -28.578    -18.284    -9.392   -29.423
  -18.116   -10.721   -28.253    -17.793    -8.778   -27.430
  -16.729    -8.294   -26.983    -18.923    -8.485   -26.980
  -16.722    -8.226   -26.041    -15.535   -10.757   -27.853
  -16.106   -11.620   -27.188    -14.261   -10.397   -27.631
  -13.426    -9.613   -28.552    -12.965   -10.280   -29.281
  -14.000    -8.836   -29.057    -12.404    -9.066   -27.624
  -11.508    -8.771   -28.170    -12.782    -8.202   -27.077
  -12.108   -10.216   -26.701    -11.363   -10.880   -27.138
  -11.889    -9.783   -25.725    -13.454   -10.942   -26.534
  -13.331   -12.016   -26.673    -14.023   -10.671   -25.142
  -13.890   -11.517   -24.261    -14.646    -9.517   -24.942
  -15.074    -9.054   -25.731    -15.118    -9.145   -23.612
  -14.307    -9.257   -22.892    -15.478    -7.662   -23.559
  -15.388    -7.280   -22.542    -14.789    -7.088   -24.179
  -16.798    -7.451   -24.027    -16.798    -7.531   -24.969
  -16.315    -9.970   -23.152    -16.606   -10.021   -21.964
  -17.013   -10.609   -24.086    -16.502   -10.940   -24.892
  -18.232   -11.351   -23.753    -18.958   -10.692   -23.277
  -18.921   -11.836   -25.024    -19.975   -12.041   -24.836
  -18.874   -11.066   -25.794    -18.291   -13.008   -25.508
  -17.456   -13.100   -25.075    -17.961   -12.559   -22.864
  -18.763   -12.889   -21.980    -16.834   -13.216   -23.136
  -16.120   -12.703   -23.634    -16.385   -14.417   -22.433
  -16.938   -15.260   -22.846    -14.867   -14.655   -22.668
  -14.339   -13.729   -22.441    -14.328   -15.741   -21.761
  -14.460   -16.722   -22.217    -13.262   -15.599   -21.583
  -14.840   -15.740   -20.799    -14.610   -15.000   -24.114
  -13.962   -15.873   -24.193    -15.544   -15.232   -24.625
  -14.131   -14.172   -24.636    -16.667   -14.369   -20.935
  -16.135   -13.521   -20.219    -17.509   -15.283   -20.469
  -18.219   -15.625   -21.101    -17.835   -15.343   -19.058
  -17.558   -14.396   -18.594    -19.330   -15.600   -18.870
  -19.920   -14.826   -19.361    -19.507   -16.568   -19.338
  -19.729   -15.690   -17.408    -18.825   -15.761   -16.533
  -20.945   -15.687   -17.132    -18.087   -15.201   -16.719
  -17.028   -16.456   -18.416    -17.249   -17.624   -18.710
  -16.105   -16.107   -17.531    -16.180   -15.215   -17.063
  -15.241   -17.114   -16.942    -14.795   -17.669   -17.768
  -14.102   -16.483   -16.111    -14.532   -15.890   -15.304
  -13.213   -17.565   -15.521    -12.495   -17.135   -14.822
  -12.652   -18.073   -16.306    -13.877   -18.263   -15.012
  -13.244   -15.585   -16.994    -13.814   -14.719   -17.330
  -12.997   -16.134   -17.903    -11.970   -15.156   -16.345
  -11.254   -14.813   -17.092    -11.516   -15.987   -15.805
  -12.143   -14.344   -15.639    -16.011   -18.127   -16.091
  -15.664   -19.315   -16.039    -17.044   -17.667   -15.402
  -17.065   -16.684   -15.171    -17.783   -18.553   -14.528
  -17.068   -19.054   -13.875    -18.766   -17.761   -13.678
  -19.471   -17.220   -14.309    -19.295   -18.504   -13.081
  -18.087   -16.813   -12.696    -17.338   -17.342   -12.107
  -17.545   -16.050   -13.255    -19.111   -16.132   -11.783
  -19.966   -16.786   -11.609    -18.657   -15.973   -10.805
  -19.562   -14.797   -12.331    -18.794   -14.039   -12.180
  -20.447   -14.458   -11.792    -19.896   -14.884   -13.770
  -20.710   -15.469   -13.892    -19.142   -15.339   -14.264
  -18.499   -19.621   -15.347    -18.561   -20.788   -14.933
  -19.001   -19.219   -16.518    -19.048   -18.229   -16.712
  -19.700   -20.119   -17.438    -20.465   -20.650   -16.871
  -20.369   -19.338   -18.580    -20.380   -19.929   -19.496
  -19.740   -18.461   -18.730    -21.766   -18.813   -18.263
  -21.763   -18.254   -17.327    -22.422   -19.684   -18.245
  -22.306   -17.949   -19.405    -21.741   -17.020   -19.484
  -22.141   -18.473   -20.346    -23.802   -17.661   -19.261
  -24.153   -17.030   -20.078    -24.339   -18.607   -19.328
  -24.133   -17.018   -17.956    -24.128   -16.014   -18.064
  -23.413   -17.235   -17.282    -18.760   -21.151   -18.032
  -19.119   -22.324   -18.185    -17.562   -20.716   -18.395
  -17.231   -19.824   -18.056    -16.587   -21.657   -18.929
  -17.079   -22.192   -19.741    -15.335   -20.965   -19.504
  -14.879   -20.351   -18.728    -14.341   -22.006   -19.958
  -13.507   -22.073   -19.259    -13.935   -21.748   -20.936
  -14.806   -22.989   -20.031    -15.712   -20.086   -20.671
  -16.094   -19.127   -20.322    -14.843   -19.889   -21.299
  -16.479   -20.556   -21.286    -16.252   -22.702   -17.851
  -16.258   -23.906   -18.125    -16.048   -22.255   -16.615
  -16.355   -21.327   -16.361    -15.698   -23.182   -15.551
  -14.794   -23.702   -15.867    -15.395   -22.440   -14.242
  -14.633   -21.677   -14.399    -16.289   -21.885   -13.958
  -15.016   -23.350   -13.069    -15.920   -23.864   -12.742
  -14.000   -24.421   -13.518    -13.752   -24.301   -14.573
  -13.075   -24.337   -12.947    -14.399   -25.425   -13.373
  -14.475   -22.568   -11.885    -15.283   -22.069   -11.350
  -13.772   -21.804   -12.217    -13.958   -23.224   -11.185
  -16.775   -24.246   -15.340    -16.464   -25.419   -15.064
  -18.036   -23.839   -15.483    -18.204   -23.036   -16.071
  -19.173   -24.749   -15.292    -18.980   -25.330   -14.390
  -20.469   -23.983   -15.111    -21.324   -24.609   -15.367
  -20.488   -23.154   -15.819    -20.613   -23.426   -13.698
  -19.669   -22.950   -13.433    -21.695   -22.376   -13.611
  -21.267   -21.398   -13.389    -22.231   -22.298   -14.557
  -22.415   -22.618   -12.829    -20.864   -24.548   -12.694
  -20.189   -24.461   -11.843    -21.886   -24.507   -12.317
  -20.709   -25.525   -13.151    -19.283   -25.719   -16.439
  -19.479   -26.913   -16.221    -19.137   -25.219   -17.664
  -19.527   -24.307   -17.856    -18.966   -26.107   -18.803
  -19.911   -26.617   -18.987    -18.616   -25.323   -20.078
  -17.697   -24.753   -19.939    -19.390   -24.571   -20.232
  -18.534   -26.183   -21.349    -17.743   -26.928   -21.259
  -18.254   -25.547   -22.189    -19.858   -26.883   -21.714
  -20.947   -26.408   -21.311    -19.804   -27.918   -22.415
  -21.694   -26.923   -21.574    -17.906   -27.191   -18.512
  -18.181   -28.379   -18.668    -16.704   -26.793   -18.090
  -16.538   -25.817   -17.889    -15.622   -27.759   -17.839
  -15.449   -28.308   -18.764    -14.333   -27.030   -17.443
  -13.568   -27.743   -17.135    -14.541   -26.438   -16.552
  -13.796   -26.099   -18.510    -14.505   -25.297   -18.714
  -13.683   -26.650   -19.443    -12.190   -25.392   -18.080
  -11.393   -26.861   -17.499    -12.076   -27.416   -16.856
  -10.522   -26.590   -16.902    -11.081   -27.494   -18.330
  -15.985   -28.781   -16.752    -15.602   -29.954   -16.826
  -16.726   -28.330   -15.737    -17.330   -27.540   -15.916
  -17.107   -29.206   -14.636    -16.218   -29.756   -14.328
  -17.627   -28.397   -13.455    -18.164   -29.039   -12.757
  -18.380   -27.705   -13.831    -16.555   -27.574   -12.720
  -15.623   -28.134   -12.647    -16.501   -26.621   -13.247
  -17.083   -27.243   -11.352    -17.553   -28.115   -10.898
  -17.855   -26.478   -11.431    -16.037   -26.752   -10.484
  -15.128   -26.695   -10.921    -16.075   -26.838    -9.163
  -15.070   -26.361    -8.442    -15.192   -25.516    -7.903
  -14.307   -26.980    -8.209    -17.121   -27.408    -8.578
  -17.222   -28.413    -8.592    -17.634   -26.882    -7.885
  -18.158   -30.217   -15.049    -18.548   -31.080   -14.250
  -18.632   -30.105   -16.291    -18.647   -29.193   -16.724
  -19.547   -31.123   -16.832    -20.288   -31.367   -16.071
  -20.250   -30.641   -18.118    -19.536   -30.169   -18.793
  -20.658   -31.539   -18.582    -21.479   -29.740   -17.914
  -22.253   -30.267   -17.356    -21.195   -28.885   -17.300
  -22.031   -29.228   -19.267    -22.502   -30.040   -19.822
  -21.191   -28.908   -19.884    -22.992   -28.051   -19.113
  -23.816   -28.269   -18.434    -22.448   -27.243   -18.624
  -23.413   -27.524   -20.434    -24.412   -27.377   -20.436
  -22.992   -26.618   -20.585    -18.718   -32.372   -17.130
  -19.238   -33.472   -17.284    -17.406   -32.183   -17.219
  -16.992   -31.357   -16.811    -16.515   -33.264   -17.651
  -17.156   -34.065   -18.021    -15.658   -32.789   -18.792
  -14.891   -33.526   -19.030    -15.124   -31.891   -18.482
  -16.425   -32.454   -20.030    -16.791   -33.446   -20.918
  -16.199   -34.349   -20.921    -17.468   -33.136   -22.065
  -18.030   -33.919   -22.552    -17.794   -31.827   -22.343
  -18.039   -31.561   -23.361    -17.437   -30.827   -21.475
  -17.839   -29.834   -21.609    -16.754   -31.136   -20.323
  -16.255   -30.343   -19.786    -15.636   -33.882   -16.542
  -15.175   -35.027   -16.677    -15.418   -33.148   -15.456
  -16.060   -32.393   -15.259    -14.699   -33.689   -14.322
  -15.024   -34.714   -14.143    -13.165   -33.638   -14.566
  -12.843   -32.618   -14.778    -12.960   -34.185   -15.486
  -12.306   -34.255   -13.462    -12.356   -33.656   -12.553
  -12.716   -35.251   -13.297    -10.806   -34.458   -13.917
  -10.755   -35.090   -14.803    -10.383   -33.495   -14.204
   -9.961   -35.028   -12.860     -9.312   -34.391   -12.421
   -9.849   -36.334   -12.564    -10.498   -37.255   -13.255
  -11.462   -37.105   -13.515    -10.187   -38.212   -13.166
   -9.066   -36.730   -11.573     -8.374   -36.100   -11.194
   -9.273   -37.592   -11.089    -15.107   -32.824   -13.157
  -15.212   -31.612   -13.310    -15.370   -33.440   -12.007
  -15.634   -34.414   -12.049    -15.748   -32.721   -10.792
  -16.640   -32.112   -10.939    -16.165   -33.739    -9.722
  -16.463   -33.232    -8.804    -16.969   -34.354   -10.127
  -15.048   -34.743    -9.444    -14.067   -34.268    -9.447
  -15.021   -35.462   -10.263    -15.272   -35.680    -7.930
  -16.641   -36.750    -8.349    -17.475   -36.555    -7.675
  -16.976   -36.531    -9.363    -16.300   -37.783    -8.281
  -14.646   -31.847   -10.192    -13.453   -32.079   -10.391
  -15.071   -30.846    -9.436    -16.044   -30.580    -9.476
  -14.202   -30.099    -8.552    -13.696   -30.786    -7.874
  -14.842   -29.485    -7.919    -13.181   -29.172    -9.184
  -12.394   -28.572    -8.473    -13.207   -29.018   -10.503
  -13.689   -29.703   -11.068    -12.207   -28.193   -11.152
  -11.249   -28.699   -11.031    -12.496   -28.065   -12.644
  -11.737   -27.453   -13.132    -13.426   -27.509   -12.763
  -12.649   -29.402   -13.359    -13.519   -29.920   -12.956
  -12.865   -29.159   -14.854    -12.980   -30.105   -15.384
  -13.767   -28.570   -15.023    -12.022   -28.623   -15.290
  -11.413   -30.261   -13.129    -11.020   -30.110   -12.124
  -10.626   -30.002   -13.837    -11.690   -31.308   -13.251
  -12.073   -26.820   -10.487    -13.053   -26.085   -10.349
  -10.869   -26.512   -10.054    -10.076   -26.997   -10.450
  -10.596   -25.339    -9.263     -9.515   -25.212    -9.210
  -11.205   -24.123    -9.867    -12.288   -24.240    -9.897
  -10.867   -22.940    -9.056     -9.796   -22.903    -8.857
  -11.383   -22.970    -8.096    -11.151   -22.020    -9.567
  -10.686   -23.940   -11.272    -11.270   -24.532   -11.977
   -9.644   -24.256   -11.227    -10.629   -22.564   -11.690
  -11.505   -22.305   -12.285     -9.745   -22.382   -12.301
  -10.591   -21.894   -10.831    -11.116   -25.527    -7.858
  -12.296   -25.512    -7.634    -10.212   -25.710    -6.914
   -9.249   -25.822    -7.198    -10.544   -26.111    -5.568
  -11.513   -26.608    -5.603     -9.498   -27.097    -5.073
   -9.368   -27.033    -3.993     -8.542   -26.739    -5.455
   -9.620   -28.506    -5.525     -9.585   -28.565    -6.613
   -8.752   -29.011    -5.101    -10.878   -29.168    -5.027
  -10.903   -29.780    -3.969    -11.938   -29.048    -5.797
  -11.832   -29.049    -6.801    -12.859   -29.138    -5.392
  -10.638   -24.988    -4.536    -10.979   -25.257    -3.424
  -10.331   -23.753    -4.886    -10.483   -23.492    -5.850
  -10.357   -22.670    -3.921    -11.077   -22.935    -3.147
   -9.005   -22.440    -3.278     -9.136   -21.939    -2.319
   -8.318   -23.708    -3.079     -7.427   -23.766    -3.704
   -8.967   -24.543    -3.343     -8.047   -23.741    -2.024
   -8.208   -21.612    -4.112     -7.320   -21.934    -4.093
  -10.796   -21.369    -4.528    -10.780   -21.221    -5.714
  -11.176   -20.409    -3.707    -11.416   -20.653    -2.757
  -11.726   -19.173    -4.251    -12.406   -19.414    -5.068
  -12.457   -18.408    -3.163    -11.790   -18.211    -2.324
  -13.302   -18.985    -2.788    -12.831   -17.454    -3.535
  -10.567   -18.351    -4.792    -10.718   -17.573    -5.751
   -9.400   -18.530    -4.180     -9.247   -19.403    -3.696
   -8.205   -17.829    -4.656     -8.509   -16.792    -4.799
   -7.087   -17.834    -3.614     -7.501   -17.820    -2.606
   -6.511   -18.755    -3.701     -6.138   -16.660    -3.788
   -6.571   -15.601    -4.292     -4.951   -16.799    -3.428
   -7.711   -18.313    -6.037     -7.251   -17.491    -6.852
   -7.839   -19.617    -6.308     -7.915   -20.276    -5.547
   -7.583   -20.143    -7.647     -6.559   -19.873    -7.906
   -7.701   -21.679    -7.674     -7.890   -22.033    -8.688
   -8.583   -21.966    -7.101     -6.472   -22.393    -7.067
   -5.611   -22.308    -7.730     -6.251   -21.868    -6.138
   -6.720   -23.842    -6.752     -7.853   -24.342    -6.879
   -5.682   -24.538    -6.333     -5.065   -24.148    -5.634
   -5.577   -25.502    -6.617     -8.498   -19.500    -8.699
   -8.074   -19.211    -9.817     -9.759   -19.284    -8.336
  -10.132   -19.870    -7.603    -10.735   -18.678    -9.239
  -10.730   -19.233   -10.177    -12.146   -18.708    -8.625
  -12.443   -19.730    -8.391    -12.065   -18.144    -7.696
  -13.230   -18.004    -9.457    -12.918   -16.969    -9.594
  -13.330   -18.635   -10.828    -14.353   -18.588   -11.202
  -12.692   -18.113   -11.541    -12.981   -19.666   -10.765
  -14.599   -17.985    -8.777    -14.656   -18.752    -8.004
  -14.780   -17.020    -8.303    -15.305   -18.172    -9.586
  -10.338   -17.245    -9.529    -10.308   -16.812   -10.682
  -10.049   -16.508    -8.459    -10.300   -16.845    -7.540
   -9.529   -15.132    -8.578    -10.294   -14.478    -8.997
   -9.181   -14.554    -7.205    -10.006   -14.694    -6.507
   -8.352   -15.128    -6.790     -8.775   -13.103    -7.264
   -7.931   -12.967    -7.940     -9.594   -12.526    -7.693
   -8.456   -12.552    -5.896     -9.279   -12.732    -5.205
   -7.580   -13.056    -5.486     -8.183   -11.122    -5.966
   -8.604   -10.660    -5.172     -7.004   -10.608    -6.284
   -5.985   -11.405    -6.559     -5.705   -11.963    -5.765
   -6.846    -9.298    -6.325     -6.805    -8.885    -5.404
   -7.599    -8.834    -6.812     -8.286   -15.093    -9.459
   -8.184   -14.260   -10.371     -7.346   -16.000    -9.189
   -7.299   -16.397    -8.261     -6.161   -16.086   -10.016
   -5.639   -15.135    -9.910     -5.215   -17.198    -9.567
   -5.704   -18.170    -9.636     -4.964   -17.055    -8.516
   -3.944   -17.225   -10.346     -2.873   -16.432    -9.970
   -3.014   -15.685    -9.203     -1.724   -16.428   -10.695
   -1.098   -15.551   -10.628     -1.607   -17.216   -11.817
   -0.791   -17.037   -12.502     -2.659   -17.995   -12.215
   -2.706   -18.274   -13.257     -3.835   -17.992   -11.491
   -4.626   -18.680   -11.752     -6.475   -16.247   -11.495
   -5.831   -15.611   -12.326     -7.440   -17.100   -11.828
   -8.119   -17.356   -11.125     -7.805   -17.327   -13.224
   -6.928   -17.724   -13.736     -8.942   -18.335   -13.331
   -9.837   -17.959   -12.836     -9.081   -18.497   -14.400
   -8.551   -19.554   -12.732     -8.147   -19.363   -11.899
   -8.212   -16.053   -13.930     -7.902   -15.861   -15.096
   -8.946   -15.199   -13.231     -8.976   -15.290   -12.226
   -9.347   -13.924   -13.807     -9.929   -14.065   -14.718
  -10.214   -13.128   -12.841     -9.860   -13.250   -11.817
  -10.098   -12.068   -13.065    -11.689   -13.438   -12.904
  -12.219   -14.530   -12.226    -11.549   -15.332   -11.953
  -13.567   -14.807   -12.268    -13.981   -15.544   -11.596
  -14.412   -13.986   -12.982    -15.761   -14.272   -13.013
  -15.977   -15.082   -12.578    -13.917   -12.889   -13.656
  -14.479   -12.510   -14.497    -12.561   -12.619   -13.612
  -12.164   -11.801   -14.194     -8.099   -13.127   -14.108
   -7.959   -12.582   -15.196     -7.197   -13.054   -13.127
   -7.191   -13.793   -12.439     -5.942   -12.322   -13.297
   -6.175   -11.262   -13.399     -5.011   -12.528   -12.105
   -4.848   -13.590   -11.924     -4.029   -12.157   -12.400
   -5.388   -11.813   -10.808     -6.312   -12.250   -10.431
   -4.300   -12.019    -9.767     -4.736   -12.180    -8.781
   -3.655   -11.142    -9.706     -3.764   -12.902   -10.114
   -5.627   -10.326   -11.058     -4.879    -9.925   -11.743
   -6.608   -10.162   -11.503     -5.584    -9.800   -10.104
   -5.243   -12.777   -14.555     -4.804   -11.965   -15.365
   -5.153   -14.088   -14.720     -5.510   -14.709   -14.008
   -4.358   -14.652   -15.793     -3.416   -14.104   -15.812
   -4.060   -16.100   -15.509     -3.045   -16.218   -15.129
   -4.146   -16.697   -16.417     -4.751   -16.504   -14.769
   -4.991   -14.488   -17.165     -4.283   -14.312   -18.147
   -6.316   -14.548   -17.242     -6.846   -14.896   -16.456
   -6.996   -14.398   -18.518     -6.495   -14.996   -19.279
   -8.445   -14.888   -18.431     -8.949   -14.339   -17.636
   -9.173   -14.625   -19.735     -9.181   -13.559   -19.963
   -8.680   -15.138   -20.561    -10.194   -14.971   -19.574
   -8.469   -16.374   -18.085     -7.544   -16.669   -17.589
   -8.570   -16.978   -18.987     -9.302   -16.609   -17.422
   -6.954   -12.938   -18.956     -6.726   -12.626   -20.127
   -7.158   -12.053   -17.985     -7.160   -12.382   -17.030
   -7.151   -10.609   -18.189     -7.901   -10.361   -18.940
   -7.448    -9.840   -16.876     -6.815   -10.247   -16.088
   -7.131    -8.376   -17.033     -6.191    -8.240   -17.568
   -7.032    -7.896   -16.059     -7.915    -7.862   -17.589
   -8.910   -10.005   -16.456     -9.563    -9.409   -17.094
   -9.205   -11.041   -16.623     -9.136    -9.665   -14.991
   -8.284    -9.119   -14.587    -10.018    -9.036   -14.875
   -9.279   -10.566   -14.395     -5.799   -10.171   -18.695
   -5.698    -9.497   -19.717     -4.759   -10.559   -17.967
   -4.880   -11.346   -17.345     -3.400   -10.194   -18.332
   -3.343    -9.107   -18.387     -2.432   -10.698   -17.273
   -2.539   -11.774   -17.133     -2.726   -10.264   -16.317
   -0.978   -10.329   -17.526     -0.329   -10.797   -16.786
   -0.672   -10.731   -18.492     -0.721    -8.819   -17.549
   -1.488    -8.069   -16.904      0.258    -8.389   -18.210
   -1.051    -7.308   -16.553     -3.045   -10.758   -19.709
   -2.469   -10.072   -20.554     -3.433   -12.006   -19.936
   -3.639   -12.586   -19.135     -3.112   -12.707   -21.166
   -2.039   -12.646   -21.350     -3.344   -13.763   -21.029
   -3.857   -12.212   -22.380     -3.465   -12.489   -23.509
   -4.948   -11.494   -22.140     -5.038   -11.079   -21.223
   -5.701   -10.831   -23.201     -6.017   -11.590   -23.916
   -6.924   -10.149   -22.616     -6.687    -9.686   -21.658
   -7.722   -10.871   -22.446     -7.300    -9.375   -23.285
   -4.838    -9.811   -23.943     -4.952    -9.654   -25.159
   -3.991    -9.109   -23.192     -4.241    -8.976   -22.222
   -3.066    -8.136   -23.758     -3.635    -7.258   -24.064
   -2.024    -7.736   -22.720     -1.425    -8.598   -22.425
   -1.318    -7.059   -23.201     -2.586    -7.028   -21.495
   -3.188    -6.168   -21.789     -3.134    -7.792   -20.944
   -1.443    -6.597   -20.591     -0.857    -7.459   -20.273
   -0.759    -5.975   -21.167     -1.925    -5.806   -19.393
   -2.463    -4.913   -19.711     -2.623    -6.405   -18.809
   -0.777    -5.414   -18.515      0.086    -5.495   -19.033
   -0.708    -6.059   -17.741     -2.371    -8.708   -24.983
   -2.215    -8.032   -25.998     -1.957    -9.964   -24.877
   -2.296   -10.525   -24.109     -1.287   -10.652   -25.967
   -0.534    -9.982   -26.381     -0.612   -11.913   -25.437
   -0.024   -11.691   -24.547     -1.419   -12.594   -25.165
    0.251   -12.618   -26.447     -0.295   -13.560   -27.312
   -1.365   -13.558   -27.461      0.503   -14.221   -28.240
    0.141   -15.143   -28.671      1.861   -13.951   -28.299
    2.509   -14.684   -28.755      2.419   -13.018   -27.437
    3.488   -13.028   -27.282      1.616   -12.360   -26.516
    2.083   -11.796   -25.722     -2.268   -11.006   -27.073
   -1.976   -10.839   -28.252     -3.438   -11.495   -26.689
   -3.464   -12.006   -25.818     -4.473   -11.830   -27.660
   -4.063   -12.582   -28.334     -5.743   -12.402   -26.975
   -6.120   -11.648   -26.284     -6.835   -12.685   -28.007
   -7.180   -13.716   -27.930     -7.695   -12.034   -27.847
   -6.428   -12.505   -29.002     -5.408   -13.662   -26.166
   -6.263   -13.971   -25.565     -4.566   -13.377   -25.535
   -4.888   -14.825   -26.996     -4.745   -14.522   -28.033
   -5.599   -15.652   -26.987     -3.936   -15.189   -26.611
   -4.862   -10.613   -28.501     -5.170   -10.740   -29.685
   -4.841    -9.434   -27.888     -4.696    -9.393   -26.889
   -5.297    -8.229   -28.567     -5.934    -8.551   -29.391
   -6.131    -7.359   -27.625     -5.488    -6.825   -26.925
   -6.655    -6.658   -28.274     -7.233    -8.115   -26.876
   -7.722    -7.464   -26.151     -6.764    -8.901   -26.284
   -8.487    -8.915   -27.915     -9.442    -7.502   -28.473
   -8.879    -6.587   -28.290     -9.614    -7.580   -29.547
  -10.400    -7.447   -27.956     -4.158    -7.418   -29.177
   -4.285    -6.211   -29.361     -3.044    -8.079   -29.478
   -2.824    -8.931   -28.982     -1.998    -7.466   -30.281
   -1.810    -8.079   -31.163     -2.452    -6.563   -30.688
   -0.674    -7.003   -29.691      0.281    -6.780   -30.435
   -0.619    -6.838   -28.368     -1.399    -7.136   -27.799
    0.574    -6.325   -27.687      0.941    -5.452   -28.226
    0.307    -5.967   -26.224     -0.580    -5.340   -26.137
    0.105    -6.888   -25.678      1.484    -5.269   -25.570
    2.579    -5.264   -26.170      1.309    -4.724   -24.460
    3.277    -4.880   -25.662      1.587    -7.461   -27.834
    1.504    -8.469   -27.136      2.548    -7.286   -28.741
    2.517    -6.476   -29.343      3.527    -8.327   -29.046
    3.020    -9.290   -29.103      4.173    -8.087   -30.412
    4.653    -7.109   -30.444      3.409    -8.093   -31.190
    5.128    -9.091   -30.707      5.781    -8.724   -31.283
    4.584    -8.379   -27.950      5.047    -9.459   -27.573
    4.955    -7.206   -27.448      4.423    -6.379   -27.680
    6.016    -7.080   -26.454      6.894    -7.595   -26.843
    6.361    -5.605   -26.237      6.483    -5.094   -27.192
    7.273    -5.605   -25.640      5.354    -4.955   -25.476
    5.060    -4.195   -25.955      5.669    -7.713   -25.108
    6.562    -8.083   -24.348      4.377    -7.832   -24.807
    3.747    -8.054   -25.564      3.950    -8.267   -23.474
    4.341    -7.546   -22.756      2.412    -8.268   -23.389
    2.031    -7.341   -23.818      1.836    -9.448   -24.158
    1.003    -9.130   -24.785      2.591    -9.889   -24.809
    1.477   -10.222   -23.479      1.959    -8.371   -21.941
    2.504    -7.664   -21.315      2.144    -9.372   -21.551
    0.892    -8.147   -21.962      4.490    -9.642   -23.079
    4.735    -9.896   -21.897      4.690   -10.520   -24.058
    4.300   -10.346   -24.973      5.168   -11.864   -23.754
    4.518   -12.255   -22.971      5.052   -12.782   -24.966
    4.028   -12.799   -25.339      5.657   -12.374   -25.776
    5.530   -14.183   -24.655      6.578   -14.176   -24.355
    4.974   -14.569   -23.801      5.340   -15.142   -25.805
    4.706   -14.808   -26.809      5.883   -16.350   -25.664
    6.351   -16.784   -26.446      5.601   -16.922   -24.881
    6.597   -11.895   -23.193      6.922   -12.742   -22.352
    7.443   -10.977   -23.659      7.166   -10.392   -24.435
    8.813   -10.856   -23.158      9.293   -11.835   -23.149
    9.655    -9.984   -24.092      9.271    -8.964   -24.114
   10.674    -9.922   -23.709      9.713   -10.531   -25.500
    9.773   -11.769   -25.651      9.696    -9.725   -26.454
    8.922   -12.174   -25.722      8.833   -10.276   -21.749
    9.769   -10.510   -20.985      7.792    -9.519   -21.413
    7.199    -9.152   -22.144      7.658    -8.939   -20.082
    8.622    -8.504   -19.817      6.655    -7.783   -20.092
    6.467    -7.427   -19.079      5.696    -8.170   -20.437
    7.053    -6.631   -21.000      7.897    -6.084   -20.581
    7.388    -7.027   -21.959      5.910    -5.674   -21.260
    5.026    -5.502   -20.421      5.920    -5.044   -22.428
    6.713    -5.144   -23.046      5.230    -4.330   -22.613
    7.259    -9.983   -19.038      7.515    -9.793   -17.847
    6.637   -11.079   -19.479      6.114   -11.017   -20.341
    6.305   -12.184   -18.574      6.010   -11.755   -17.616
    5.165   -13.063   -19.109      5.482   -13.601   -20.003
    4.941   -13.831   -18.368      3.898   -12.340   -19.390
    3.425   -11.233   -18.748      4.114   -10.512   -18.334
    2.217   -10.852   -19.289      1.952    -9.877   -19.296
    1.882   -11.725   -20.290      0.757   -11.759   -21.119
    0.213   -10.843   -21.296      0.681   -12.766   -22.046
   -0.142   -12.778   -22.746      1.693   -13.737   -22.159
    1.409   -14.695   -22.568      2.814   -13.706   -21.332
    3.710   -14.222   -21.644      2.917   -12.683   -20.379
    7.517   -13.064   -18.340      7.596   -13.776   -17.333
    8.451   -13.024   -19.286      8.641   -12.107   -19.665
    9.663   -13.822   -19.199      9.418   -14.831   -18.866
   10.321   -13.937   -20.577      9.649   -13.573   -21.355
   11.173   -13.258   -20.602     10.824   -15.334   -20.912
   11.717   -15.570   -20.333     10.072   -16.062   -20.609
   11.092   -15.494   -22.406     12.001   -14.965   -22.694
   10.222   -15.096   -22.928     11.173   -16.971   -22.810
   12.037   -17.449   -22.348     11.326   -17.040   -23.887
    9.931   -17.746   -22.468     10.132   -18.394   -21.720
    9.652   -18.304   -23.262     10.605   -13.173   -18.192
   11.199   -13.858   -17.356     10.715   -11.845   -18.273
   10.125   -11.346   -18.924     11.524   -11.049   -17.344
   12.504   -11.519   -17.265     11.689    -9.615   -17.862
   12.379    -9.055   -17.231     10.732    -9.107   -17.743
   12.092    -9.507   -19.320     11.336    -9.957   -19.963
   12.146    -8.455   -19.602     13.440   -10.140   -19.607
   13.773   -10.307   -20.799     14.166   -10.474   -18.647
   13.036   -10.317   -21.390     10.907   -11.007   -15.946
   11.622   -10.903   -14.945      9.575   -11.076   -15.890
    9.066   -10.813   -16.721      8.841   -10.995   -14.630
    9.331   -10.284   -13.965      7.449   -10.408   -14.869
    7.009   -10.818   -15.778      6.842   -10.742   -14.027
    7.346    -8.881   -14.859      8.226    -8.462   -15.346
    6.101    -8.422   -15.603      5.366    -8.014   -14.909
    5.636    -9.256   -16.129      6.454    -7.681   -16.320
    7.268    -8.356   -13.434      6.293    -7.910   -13.241
    8.024    -7.589   -13.265      7.432    -9.182   -12.741
    8.723   -12.343   -13.925      8.560   -12.396   -12.703
    8.799   -13.427   -14.694      8.572   -13.325   -15.673
    8.667   -14.773   -14.140      7.940   -14.730   -13.329
    8.170   -15.750   -15.207      7.349   -15.313   -15.776
    7.791   -16.638   -14.700      9.215   -16.115   -16.091
    9.904   -16.522   -15.589      9.987   -15.249   -13.556
   10.016   -16.188   -12.760     11.072   -14.598   -13.971
   11.016   -14.155   -14.877     12.427   -14.869   -13.469
   13.115   -14.217   -14.007     12.512   -14.556   -11.974
   13.487   -14.836   -11.575     11.784   -15.172   -11.445
   12.226   -13.126   -11.638     12.713   -12.074   -12.385
   12.303   -10.936   -11.857     12.035   -10.110   -12.500
   11.568   -11.209   -10.796     10.767   -10.635   -10.573
   11.505   -12.571   -10.637     11.234   -12.993    -9.681
   12.859   -16.315   -13.731     13.274   -17.016   -12.801
   12.786   -16.761   -14.983     12.907   -16.107   -15.743
   12.996   -18.183   -15.275     12.509   -18.730   -14.468
   12.279   -18.654   -16.559     12.428   -19.722   -16.715
   11.209   -18.568   -16.370     12.563   -17.875   -17.843
   12.178   -16.858   -17.768     13.640   -17.790   -17.988
   11.964   -18.558   -19.074     11.238   -19.556   -18.907
   12.218   -18.107   -20.210     11.171   -20.097   -19.679
   14.475   -18.616   -15.263     14.829   -19.601   -15.908
   15.320   -17.911   -14.507     15.084   -16.943   -14.344
   16.749   -18.228   -14.436     16.929   -19.105   -15.057
   17.564   -17.116   -15.085     17.472   -16.190   -14.518
   18.618   -17.394   -15.073     17.167   -16.871   -16.520
   16.935   -17.856   -17.250     17.087   -15.694   -16.920
   17.520   -18.581   -17.089     17.255   -18.462   -13.013
   16.998   -17.688   -12.095     -8.730   -33.265    -1.986
   -9.840   -33.576    -2.380     -8.359   -33.414    -0.832
   -7.808   -32.594    -2.932     -8.297   -31.994    -4.098
   -6.439   -32.531    -2.651     -7.430   -31.324    -4.955
   -5.575   -31.858    -3.508     -6.072   -31.243    -4.652
   -5.218   -30.497    -5.427     -4.511   -32.020    -3.416
   -7.852   -30.546    -5.574     -9.258   -32.308    -4.479
   -6.095   -32.798    -1.663     -4.914   -30.718    -6.978
   -6.014   -31.214    -7.829     -4.264   -29.296    -7.413
   -3.602   -31.667    -6.892     -3.473   -42.979   -12.235
   -2.693   -43.236   -11.743     -3.646   -43.721   -12.814
    4.298   -27.283    -8.196      4.665   -27.899    -8.830
    4.657   -27.563    -7.354     -8.133   -39.662    -7.168
   -8.297   -39.260    -6.315     -8.933   -39.501    -7.667
  -11.529   -44.856   -16.702    -11.588   -44.233   -15.978
  -10.771   -45.400   -16.489    -15.621   -36.194   -12.229
  -15.920   -35.478   -12.790    -15.263   -36.841   -12.836
   -5.828   -44.654   -12.207     -5.424   -44.753   -11.345
   -5.438   -45.350   -12.736    -16.015   -43.723   -13.003
  -16.454   -43.139   -12.385    -15.604   -44.389   -12.453
  -18.003   -30.154    -9.459    -17.627   -30.522   -10.258
  -18.721   -29.600    -9.764    -21.269   -27.836   -14.573
  -22.001   -28.448   -14.645    -21.598   -27.022   -14.953
   10.890   -39.286    -6.727     11.574   -39.642    -7.293
   11.315   -38.568    -6.259     10.596   -35.635    -9.206
   10.435   -34.768    -8.835      9.762   -35.884    -9.603
   -5.549   -21.113    -3.349     -5.929   -21.896    -3.747
   -5.031   -20.716    -4.049      4.645   -28.104    -5.672
    5.082   -28.359    -4.860      3.754   -27.880    -5.405
   -4.682   -30.649   -25.820     -5.524   -30.763   -26.260
   -4.063   -31.145   -26.355    -19.000   -31.198   -11.724
  -19.354   -30.731   -12.480    -18.097   -30.890   -11.653
   -5.573   -46.899   -13.386     -4.978   -46.642   -14.090
   -5.465   -46.220   -12.721    -14.576   -38.390   -16.245
  -14.188   -38.920   -16.941    -15.515   -38.403   -16.429
  -16.507   -36.488    -3.533    -15.875   -35.917    -3.970
  -16.203   -37.375    -3.726     10.440   -31.702    -7.150
   11.155   -31.074    -7.253      9.776   -31.229    -6.649
    7.179   -43.498    -7.004      7.028   -43.720    -6.085
    6.302   -43.433    -7.382      3.034   -39.705     2.361
    3.711   -40.336     2.603      2.415   -40.208     1.832
   -0.609   -27.082     0.400     -0.004   -26.389     0.136
   -0.944   -27.435    -0.424    -15.837   -39.900    -5.742
  -15.312   -40.301    -5.049    -15.442   -40.215    -6.555
  -20.589   -37.865    -8.453    -21.105   -37.489    -7.740
  -21.053   -37.605    -9.248      0.583   -15.087    -5.799
    1.150   -15.572    -5.200      1.185   -14.564    -6.328
    4.927   -26.722    -3.336      5.129   -26.108    -4.041
    4.257   -27.298    -3.704     -1.754   -38.751    -1.707
   -0.982   -38.787    -1.143     -2.220   -37.963    -1.427
  -17.473   -37.976    -5.292    -18.073   -38.657    -4.988
  -17.947   -37.157    -5.148      8.637   -33.783    -8.273
    8.472   -33.699    -7.334      8.923   -34.689    -8.386
   -5.620   -14.107    -6.562     -6.473   -13.776    -6.843
   -5.827   -14.825    -5.964      7.916   -19.341    -5.880
    7.867   -18.529    -5.376      7.382   -19.174    -6.656
  -13.230   -48.016    -5.992    -12.877   -48.727    -5.457
  -12.792   -48.113    -6.837      7.986   -31.550     1.207
    8.531   -32.249     0.847      8.556   -31.098     1.829
  -14.458   -36.719     1.052    -14.650   -37.419     0.429
  -13.799   -37.092     1.637    -12.244   -43.055    -6.280
  -11.937   -42.307    -5.767    -12.161   -42.772    -7.190
    2.509   -42.227    -4.944      2.342   -42.809    -4.203
    1.639   -41.953    -5.235    -19.064   -31.929    -7.223
  -19.668   -31.362    -6.743    -18.202   -31.542    -7.074
   -9.042   -19.101    -0.893     -9.027   -19.804    -0.244
   -8.142   -19.052    -1.215     -9.973   -13.049    -1.521
  -10.464   -13.486    -2.217    -10.505   -12.287    -1.294
    1.732   -43.312    -3.166      2.321   -42.867    -3.776
    0.908   -43.397    -3.646      9.657   -33.098    -4.492
    9.391   -32.543    -5.225      9.048   -33.836    -4.517
    6.141   -24.167    -4.026      6.821   -24.631    -3.538
    5.973   -23.378    -3.512     -0.328   -16.034    -3.129
   -0.765   -15.194    -2.993     -0.413   -16.199    -4.068
   -2.943   -14.102    -6.503     -2.903   -13.170    -6.716
   -3.316   -14.131    -5.622     -9.710   -15.478    -1.883
  -10.442   -15.541    -1.270     -9.497   -14.545    -1.908
   -5.516   -27.705    -5.256     -4.949   -28.460    -5.412
   -6.400   -28.070    -5.229     11.666   -31.847   -11.068
   11.303   -31.132   -10.546     11.471   -32.636   -10.562
  -16.053   -20.530    -1.094    -16.059   -21.366    -0.628
  -15.435   -20.661    -1.813     -4.130   -18.921    -2.345
   -3.727   -18.268    -2.917     -3.424   -19.193    -1.758
   -9.539   -45.330    -3.185     -9.249   -45.650    -4.039
   -9.079   -45.882    -2.553    -16.593   -31.723    -5.788
  -17.401   -31.843    -6.287    -16.116   -32.544    -5.903
  -15.583   -28.225    -5.549    -15.768   -29.164    -5.531
  -16.108   -27.892    -6.276     -3.108   -40.936   -13.549
   -3.931   -40.708   -13.981     -2.928   -41.832   -13.834
  -26.628   -36.922   -10.080    -26.969   -36.227    -9.518
  -27.350   -37.546   -10.152    -26.628   -36.922    -6.978
  -26.439   -36.129    -6.476    -26.446   -36.681    -7.886
  -26.628   -36.922    -3.876    -25.952   -37.464    -4.281
  -27.453   -37.329    -4.141    -26.628   -33.820   -13.182
  -27.041   -34.119   -13.992    -26.999   -32.951   -13.031
  -26.628   -33.820   -10.080    -27.342   -34.152   -10.625
  -26.154   -34.604    -9.803    -26.628   -33.820    -6.978
  -27.135   -33.715    -6.173    -27.219   -33.527    -7.672
  -26.628   -33.820    -3.876    -27.218   -34.257    -4.490
  -26.112   -34.529    -3.494    -26.628   -33.820    -0.774
  -26.051   -34.422    -1.243    -27.511   -34.143    -0.956
  -26.628   -30.718   -13.182    -27.458   -30.950   -12.766
  -26.521   -29.785   -12.999    -26.628   -30.718   -10.080
  -26.136   -29.922   -10.281    -26.595   -30.786    -9.126
  -26.628   -30.718    -6.978    -26.200   -30.033    -7.491
  -26.875   -30.287    -6.160    -26.628   -30.718    -3.876
  -25.770   -30.299    -3.828    -27.208   -30.134    -3.387
  -26.628   -30.718    -0.774    -26.018   -31.268    -1.265
  -26.079   -30.251    -0.145    -26.628   -27.616   -13.182
  -26.056   -27.025   -12.693    -26.751   -27.187   -14.029
  -26.628   -27.616   -10.080    -26.183   -27.608   -10.927
  -27.540   -27.408   -10.286    -26.628   -27.616    -3.876
  -27.383   -28.010    -4.312    -25.877   -28.106    -4.209
  -26.628   -27.616    -0.774    -26.272   -26.774    -1.056
  -26.791   -27.506     0.163    -23.526   -43.126    -6.978
  -23.412   -42.537    -6.233    -23.788   -43.959    -6.587
  -23.526   -43.126    -3.876    -24.209   -43.594    -4.357
  -22.712   -43.553    -4.141    -23.526   -40.024   -16.284
  -22.617   -40.263   -16.459    -23.497   -39.570   -15.443
  -23.526   -40.024    -6.978    -24.107   -39.766    -6.263
  -24.104   -40.439    -7.618    -23.526   -40.024    -3.876
  -24.260   -40.439    -4.330    -23.924   -39.305    -3.385
  -23.526   -40.024    -0.774    -23.719   -39.674    -1.643
  -23.959   -40.878    -0.758    -23.526   -40.024     2.328
  -24.023   -40.653     2.851    -24.073   -39.238     2.315
  -23.526   -36.922    -3.876    -23.799   -36.065    -3.549
  -22.647   -37.047    -3.519    -23.526   -36.922    -0.774
  -22.806   -36.368    -0.474    -24.242   -36.736    -0.166
  -23.526   -36.922     2.328    -23.308   -36.440     3.125
  -24.483   -36.915     2.298    -23.526   -33.820   -19.386
  -23.294   -33.443   -18.538    -22.732   -33.734   -19.913
  -23.526   -33.820    -3.876    -22.669   -34.016    -4.253
  -23.621   -34.444    -3.157    -23.526   -33.820    -0.774
  -24.426   -34.073    -0.569    -23.185   -33.463     0.046
  -23.526   -33.820     2.328    -23.154   -33.859     3.209
  -23.622   -34.736     2.068    -23.526   -33.820     5.430
  -22.774   -34.277     5.055    -23.160   -33.305     6.149
  -23.526   -30.718    -6.978    -24.083   -29.941    -6.939
  -22.719   -30.414    -7.392    -23.526   -30.718    -3.876
  -24.036   -31.277    -3.289    -22.650   -30.704    -3.492
  -23.526   -30.718    -0.774    -23.398   -30.126    -0.033
  -24.393   -31.098    -0.629    -23.526   -30.718     2.328
  -23.869   -31.362     2.948    -22.907   -30.199     2.840
  -23.526   -30.718     5.430    -22.976   -30.209     4.835
  -23.100   -31.574     5.478    -23.526   -27.616   -16.284
  -22.865   -28.023   -15.725    -24.200   -28.288   -16.386
  -23.526   -27.616    -3.876    -22.835   -28.105    -4.322
  -23.066   -26.910    -3.422    -23.526   -27.616    -0.774
  -23.170   -28.007    -1.571    -22.756   -27.382    -0.257
  -23.526   -27.616     2.328    -23.548   -26.686     2.554
  -23.465   -28.066     3.171    -23.526   -27.616     5.430
  -22.978   -28.246     5.898    -24.148   -28.155     4.942
  -23.526   -24.514   -16.284    -23.287   -25.240   -15.709
  -22.690   -24.177   -16.606    -23.526   -24.514   -13.182
  -23.229   -24.980   -12.401    -24.481   -24.507   -13.109
  -23.526   -24.514    -0.774    -22.673   -24.937    -0.680
  -24.125   -25.065    -0.270    -23.526   -24.514     2.328
  -23.119   -25.055     3.004    -24.133   -25.105     1.882
  -23.526   -21.412   -16.284    -23.966   -22.249   -16.434
  -22.626   -21.650   -16.064    -23.526   -21.412    -0.774
  -23.426   -20.650    -0.204    -23.862   -22.099    -0.199
  -23.526   -21.412     2.328    -23.953   -22.218     2.038
  -22.834   -21.706     2.919    -23.526   -18.310   -10.080
  -23.621   -17.814   -10.893    -23.331   -19.202   -10.365
  -20.424   -46.228    -6.978    -21.321   -46.539    -6.853
  -19.902   -46.751    -6.370    -20.424   -46.228    -3.876
  -20.167   -45.308    -3.820    -19.630   -46.683    -4.155
  -20.424   -46.228    -0.774    -19.806   -45.579    -1.108
  -20.164   -47.047    -1.195    -20.424   -43.126    -6.978
  -20.071   -43.178    -7.866    -20.683   -42.211    -6.876
  -20.424   -43.126    -3.876    -21.225   -42.855    -3.428
  -20.682   -43.895    -4.384    -20.424   -43.126    -0.774
  -20.035   -42.605    -0.072    -20.715   -43.930    -0.344
  -20.424   -43.126     2.328    -20.598   -43.997     1.972
  -20.980   -42.541     1.814    -20.424   -40.024    -6.978
  -19.723   -40.481    -7.443    -20.450   -39.155    -7.378
  -20.424   -40.024    -3.876    -20.459   -39.149    -4.262
  -20.916   -39.946    -3.059    -20.424   -40.024    -0.774
  -20.036   -39.398    -0.164    -19.724   -40.217    -1.397
  -20.424   -40.024     2.328    -20.936   -40.630     2.864
  -19.922   -40.589     1.741    -20.424   -40.024     5.430
  -19.674   -40.334     5.937    -21.138   -40.615     5.672
  -20.424   -36.922   -22.488    -21.159   -37.153   -21.921
  -20.577   -36.005   -22.716    -20.424   -36.922    -3.876
  -20.871   -37.082    -4.707    -20.417   -37.774    -3.440
  -20.424   -36.922    -0.774    -20.347   -35.972    -0.862
  -19.823   -37.274    -1.430    -20.424   -36.922     2.328
  -19.758   -37.388     2.832    -20.733   -36.234     2.917
  -20.424   -36.922     5.430    -21.237   -36.516     5.731
  -20.228   -37.584     6.093    -20.424   -36.922     8.532
  -20.406   -37.876     8.455    -20.684   -36.760     9.439
  -20.424   -33.820   -22.488    -19.888   -34.045   -21.729
  -19.792   -33.592   -23.170    -20.424   -33.820    -3.876
  -19.824   -33.079    -3.953    -21.046   -33.701    -4.594
  -20.424   -33.820    -0.774    -20.933   -33.013    -0.695
  -19.860   -33.676    -1.533    -20.424   -33.820     2.328
  -19.583   -33.388     2.477    -20.305   -34.704     2.674
  -20.424   -33.820     5.430    -20.872   -33.341     4.733
  -20.548   -33.279     6.210    -20.424   -33.820     8.532
  -20.027   -34.688     8.601    -19.742   -33.220     8.832
  -20.424   -30.718   -22.488    -19.850   -30.379   -21.802
  -20.681   -31.586   -22.179    -20.424   -30.718    -3.876
  -20.449   -31.607    -3.522    -19.912   -30.220    -3.239
  -20.424   -30.718    -0.774    -20.993   -30.228    -0.180
  -19.841   -31.210    -0.196    -20.424   -30.718     2.328
  -20.289   -30.356     3.204    -19.541   -30.840     1.981
  -20.424   -30.718     5.430    -20.971   -31.229     4.833
  -19.627   -31.238     5.531    -20.424   -30.718     8.532
  -20.146   -30.577     9.437    -21.004   -31.479     8.575
  -20.424   -27.616    -3.876    -19.487   -27.451    -3.778
  -20.507   -28.026    -4.737    -20.424   -27.616    -0.774
  -19.724   -27.878    -0.177    -21.227   -27.730    -0.266
  -20.424   -27.616     2.328    -20.279   -27.569     3.273
  -19.661   -27.182     1.946    -20.424   -27.616     5.430
  -20.936   -28.273     5.901    -20.843   -27.555     4.572
  -20.424   -27.616     8.532    -19.883   -27.577     9.321
  -20.135   -28.409     8.082    -20.424   -24.514     2.328
  -21.352   -24.310     2.209    -20.198   -24.120     3.171
  -20.424   -24.514     5.430    -19.714   -25.154     5.392
  -20.714   -24.530     6.342    -20.424   -24.514     8.532
  -21.105   -24.785     7.916    -20.463   -25.164     9.234
  -20.424   -21.412     2.328    -21.197   -21.260     2.872
  -20.096   -20.536     2.126    -20.424   -21.412     5.430
  -19.485   -21.374     5.249    -20.497   -21.974     6.201
  -20.424   -18.310   -10.080    -19.502   -18.166   -10.291
  -20.411   -18.949    -9.368    -20.424   -18.310    -0.774
  -19.701   -18.928    -0.878    -20.688   -18.401     0.141
  -20.424   -18.310     2.328    -19.727   -17.858     1.853
  -20.088   -18.399     3.220    -17.322   -49.330    -3.876
  -17.444   -49.594    -2.964    -17.148   -48.390    -3.832
  -17.322   -46.228    -3.876    -17.741   -46.809    -3.241
  -16.769   -46.806    -4.402    -17.322   -46.228    -0.774
  -18.161   -46.192    -1.233    -16.881   -46.994    -1.140
  -17.322   -46.228     2.328    -16.717   -45.511     2.143
  -17.754   -45.973     3.143    -17.322   -43.126    -0.774
  -16.685   -42.616    -1.274    -18.162   -42.936    -1.192
  -17.322   -43.126     2.328    -17.583   -42.406     2.901
  -17.902   -43.052     1.570    -17.322   -43.126     5.430
  -17.752   -43.515     6.192    -17.656   -42.230     5.398
  -17.322   -40.024    -0.774    -17.057   -40.875    -0.426
  -16.523   -39.660    -1.153    -17.322   -40.024     2.328
  -17.321   -40.916     2.676    -17.637   -40.117     1.429
  -17.322   -40.024     5.430    -16.928   -40.654     6.034
  -18.190   -39.852     5.796    -17.322   -40.024     8.532
  -16.869   -40.620     7.936    -17.711   -40.597     9.194
  -17.322   -36.922   -22.488    -17.232   -36.358   -21.721
  -18.047   -36.540   -22.983    -17.322   -36.922    -0.774
  -16.911   -36.576     0.018    -17.919   -36.229    -1.057
  -17.322   -36.922     2.328    -18.252   -36.740     2.465
  -17.076   -37.482     3.064    -17.322   -36.922     5.430
  -17.122   -37.505     6.162    -18.140   -36.494     5.682
  -17.322   -36.922     8.532    -16.990   -36.298     9.177
  -18.221   -36.639     8.365    -17.322   -33.820   -25.590
  -17.978   -34.456   -25.876    -17.247   -33.961   -24.647
  -17.322   -33.820    -6.978    -17.684   -33.025    -7.370
  -17.933   -34.040    -6.274    -17.322   -33.820    -3.876
  -17.741   -33.656    -3.031    -17.009   -34.722    -3.817
  -17.322   -33.820    -0.774    -16.384   -33.987    -0.685
  -17.510   -33.149    -0.118    -17.322   -33.820     2.328
  -17.354   -34.735     2.608    -17.288   -33.862     1.373
  -17.322   -33.820     5.430    -17.898   -33.060     5.518
  -17.537   -34.372     6.182    -17.322   -33.820     8.532
  -18.007   -33.766     9.198    -16.670   -34.412     8.906
  -17.322   -33.820    11.634    -16.826   -33.058    11.932
  -18.031   -33.453    11.107    -17.322   -30.718    -0.774
  -17.120   -30.028    -1.406    -17.688   -31.427    -1.302
  -17.322   -30.718     2.328    -17.113   -30.521     3.241
  -18.279   -30.733     2.300    -17.322   -30.718     5.430
  -17.350   -30.024     6.088    -17.229   -30.256     4.598
  -17.322   -30.718     8.532    -16.539   -31.241     8.705
  -17.852   -30.812     9.324    -17.322   -30.718    11.634
  -17.033   -31.458    11.101    -17.383   -31.072    12.522
  -17.322   -27.616     2.328    -16.599   -27.863     2.904
  -18.028   -28.220     2.558    -17.322   -27.616     5.430
  -18.046   -28.162     5.735    -16.567   -27.916     5.935
  -17.322   -27.616     8.532    -16.571   -27.027     8.594
  -18.075   -27.070     8.760    -17.322   -27.616    11.634
  -18.056   -27.593    12.249    -16.758   -26.892    11.907
  -17.322   -24.514     2.328    -17.551   -23.688     1.903
  -16.429   -24.382     2.646    -17.322   -24.514     5.430
  -17.970   -23.947     5.011    -17.824   -25.020     6.069
  -17.322   -24.514     8.532    -17.812   -24.591     7.714
  -16.418   -24.361     8.258    -17.322   -21.412   -22.488
  -17.196   -20.674   -23.085    -17.866   -21.060   -21.784
  -17.322   -21.412     2.328    -16.717   -21.502     1.592
  -16.848   -21.777     3.075    -17.322   -21.412     5.430
  -17.060   -22.113     6.026    -16.642   -21.402     4.757
  -17.322   -21.412     8.532    -17.332   -22.346     8.740
  -17.949   -21.319     7.815    -17.322   -18.310     2.328
  -16.984   -18.864     1.625    -17.070   -17.422     2.076
  -17.322   -18.310     5.430    -17.954   -18.987     5.671
  -17.592   -17.541     5.932    -17.322   -15.208     2.328
  -17.419   -14.628     3.084    -17.653   -16.053     2.630
  -14.220   -49.330   -16.284    -14.162   -50.198   -15.884
  -13.625   -49.371   -17.033    -14.220   -49.330    -3.876
  -14.231   -50.256    -3.631    -13.481   -49.251    -4.478
  -14.220   -49.330     2.328    -14.816   -48.782     1.818
  -14.717   -49.558     3.114    -14.220   -46.228    -3.876
  -15.078   -46.473    -4.223    -14.306   -46.332    -2.928
  -14.220   -46.228    -0.774    -13.474   -46.022    -0.212
  -14.158   -45.603    -1.496    -14.220   -46.228     5.430
  -14.812   -46.045     6.160    -14.697   -45.934     4.655
  -14.220   -43.126   -22.488    -13.623   -42.814   -23.168
  -13.684   -43.163   -21.696    -14.220   -43.126     8.532
  -13.682   -43.063     7.744    -14.903   -42.467     8.410
  -14.220   -40.024   -25.590    -13.273   -39.959   -25.711
  -14.327   -40.316   -24.685    -14.220   -40.024   -22.488
  -14.166   -40.651   -21.767    -13.384   -40.112   -22.946
  -14.220   -40.024    -0.774    -14.117   -40.709    -0.114
  -13.331   -39.857    -1.087    -14.220   -40.024     2.328
  -14.800   -39.266     2.390    -13.420   -39.682     1.931
  -14.220   -40.024     5.430    -14.004   -40.914     5.708
  -13.957   -39.472     6.167    -14.220   -40.024     8.532
  -14.166   -40.808     7.986    -13.962   -40.322     9.404
  -14.220   -40.024    11.634    -13.763   -40.579    12.266
  -14.597   -39.320    12.162    -14.220   -36.922     5.430
  -14.698   -37.582     4.928    -14.499   -36.087     5.056
  -14.220   -36.922     8.532    -14.405   -37.828     8.287
  -13.306   -36.788     8.283    -14.220   -36.922    11.634
  -14.874   -37.523    11.278    -13.651   -36.720    10.892
  -14.220   -33.820    -3.876    -14.830   -34.448    -4.263
  -13.891   -33.315    -4.619    -14.220   -33.820    -0.774
  -13.995   -33.870     0.155    -14.872   -34.509    -0.899
  -14.220   -33.820     2.328    -13.986   -33.212     3.029
  -15.170   -33.913     2.399    -14.220   -33.820     5.430
  -13.589   -34.178     6.054    -15.038   -33.761     5.924
  -14.220   -33.820     8.532    -13.760   -34.619     8.790
  -15.068   -33.879     8.972    -14.220   -33.820    11.634
  -14.412   -34.757    11.605    -13.284   -33.760    11.444
  -14.220   -30.718    -3.876    -15.157   -30.902    -3.805
  -13.976   -30.383    -3.013    -14.220   -30.718    -0.774
  -14.863   -30.844    -1.471    -13.641   -30.031    -1.102
  -14.220   -30.718     2.328    -14.901   -31.296     2.673
  -13.775   -30.381     3.106    -14.220   -30.718     5.430
  -14.740   -31.296     5.989    -14.526   -30.903     4.543
  -14.220   -30.718     8.532    -13.447   -30.600     7.981
  -14.014   -30.246     9.339    -14.220   -30.718    11.634
  -13.489   -31.303    11.830    -14.194   -30.061    12.330
  -14.220   -27.616     2.328    -13.342   -27.282     2.146
  -14.803   -26.887     2.114    -14.220   -27.616     5.430
  -13.441   -27.878     5.921    -14.165   -26.662     5.386
  -14.220   -27.616     8.532    -13.483   -27.321     9.067
  -13.814   -28.074     7.797    -14.220   -27.616    11.634
  -13.561   -27.700    12.323    -14.823   -28.343    11.790
  -14.220   -24.514   -25.590    -14.602   -25.075   -24.916
  -14.735   -23.708   -25.552    -14.220   -24.514    -0.774
  -14.605   -23.664    -0.559    -14.493   -24.680    -1.676
  -14.220   -24.514     2.328    -13.608   -25.156     2.686
  -14.687   -24.985     1.639    -14.220   -24.514     5.430
  -13.595   -23.895     5.053    -13.714   -24.999     6.082
  -14.220   -24.514     8.532    -14.205   -25.325     8.024
  -13.905   -24.768     9.399    -14.220   -24.514    11.634
  -13.679   -23.902    11.135    -15.068   -24.502    11.190
  -14.220   -21.412     2.328    -14.204   -22.097     2.996
  -15.058   -20.969     2.459    -14.220   -21.412     5.430
  -13.712   -20.645     5.694    -14.896   -21.494     6.103
  -14.220   -21.412     8.532    -14.371   -22.286     8.891
  -13.340   -21.454     8.159    -14.220   -21.412    11.634
  -13.544   -22.063    11.821    -13.985   -21.061    10.776
  -14.220   -18.310   -13.182    -13.870   -18.965   -12.579
  -13.833   -18.532   -14.029    -14.220   -18.310     2.328
  -13.667   -17.587     2.625    -14.003   -18.414     1.402
  -14.220   -18.310     5.430    -14.926   -18.207     6.068
  -13.680   -17.528     5.543    -14.220   -18.310     8.532
  -15.021   -18.280     8.009    -14.225   -19.181     8.928
  -14.220   -15.208   -19.386    -14.207   -15.400   -20.324
  -14.000   -14.278   -19.329    -14.220   -15.208     2.328
  -14.091   -15.206     3.277    -15.134   -14.948     2.209
  -14.220   -15.208     5.430    -14.037   -14.493     6.040
  -13.377   -15.645     5.313    -14.220   -12.106     2.328
  -14.601   -11.273     2.050    -14.825   -12.769     1.996
  -11.118   -49.330     2.328    -11.082   -49.671     1.435
  -11.635   -48.528     2.258    -11.118   -46.228    -0.774
  -11.669   -45.635    -0.264    -10.564   -45.651    -1.299
  -11.118   -46.228     5.430    -11.500   -46.975     5.891
  -10.605   -46.619     4.723    -11.118   -46.228     8.532
  -10.669   -46.355     7.697    -12.046   -46.331     8.324
  -11.118   -43.126     8.532    -11.541   -43.456     9.325
  -10.184   -43.129     8.740    -11.118   -40.024   -25.590
  -12.047   -39.945   -25.373    -10.672   -40.022   -24.744
  -11.118   -40.024    -0.774    -11.961   -40.447    -0.608
  -11.094   -39.901    -1.723    -11.118   -40.024     2.328
  -11.345   -39.367     2.986    -10.872   -39.516     1.556
  -11.118   -40.024     5.430    -11.526   -40.195     6.279
  -11.454   -40.715     4.859    -11.118   -40.024     8.532
  -11.375   -39.937     9.450    -10.351   -39.459     8.443
  -11.118   -40.024    11.634    -10.492   -40.412    12.245
  -11.124   -40.620    10.885    -11.118   -36.922     2.328
  -11.400   -37.825     2.472    -11.911   -36.465     2.047
  -11.118   -36.922     5.430    -11.842   -37.470     5.127
  -10.332   -37.430     5.230    -11.118   -36.922     8.532
  -10.688   -37.430     7.845    -10.758   -37.269     9.348
  -11.118   -36.922    11.634    -10.182   -36.901    11.831
  -11.531   -36.500    12.388    -11.118   -33.820   -16.284
  -11.866   -33.534   -15.761    -10.735   -33.009   -16.618
  -11.118   -33.820     2.328    -12.018   -33.754     2.648
  -11.205   -34.135     1.429    -11.118   -33.820     5.430
  -11.246   -34.441     4.714    -10.490   -33.185     5.088
  -11.118   -33.820     8.532    -10.728   -32.947     8.504
  -10.552   -34.317     9.123    -11.118   -33.820    11.634
  -10.552   -34.493    11.257    -11.213   -33.169    10.939
  -11.118   -33.820    14.736    -11.311   -32.986    14.310
  -11.462   -33.721    15.624    -11.118   -30.718   -28.692
  -10.418   -30.066   -28.675    -11.619   -30.554   -27.894
  -11.118   -30.718    -0.774    -11.189   -30.724     0.180
  -11.452   -29.860    -1.034    -11.118   -30.718     2.328
  -11.312   -29.999     1.727    -10.205   -30.581     2.581
  -11.118   -30.718     5.430    -10.746   -30.278     4.666
  -12.056   -30.536     5.378    -11.118   -30.718     8.532
  -11.188   -31.248     9.326    -10.213   -30.835     8.244
  -11.118   -30.718    11.634    -11.365   -29.819    11.849
  -11.566   -31.253    12.289    -11.118   -30.718    14.736
  -10.387   -30.760    15.352    -10.785   -31.131    13.940
  -11.118   -27.616    -0.774    -10.550   -27.437    -0.025
  -10.797   -28.446    -1.126    -11.118   -27.616     2.328
  -11.152   -28.440     2.814    -10.467   -27.090     2.793
  -11.118   -27.616     5.430    -10.880   -26.988     4.748
  -11.000   -28.472     5.020    -11.118   -27.616     8.532
  -10.359   -27.735     7.962    -10.953   -28.195     9.276
  -11.118   -27.616    11.634    -11.678   -28.307    11.987
  -10.306   -28.063    11.396    -11.118   -27.616    14.736
  -11.866   -27.019    14.699    -11.349   -28.246    15.419
  -11.118   -24.514    -0.774    -10.746   -24.869    -1.581
  -11.604   -23.739    -1.054    -11.118   -24.514     2.328
  -10.296   -24.700     1.875    -11.234   -25.251     2.928
  -11.118   -24.514     5.430    -10.930   -23.619     5.147
  -11.592   -24.410     6.255    -11.118   -24.514     8.532
  -10.609   -24.964     9.206    -11.724   -23.957     9.021
  -11.118   -24.514    11.634    -11.145   -25.128    10.901
  -12.006   -24.528    11.991    -11.118   -21.412    -0.774
  -11.937   -21.724    -0.390    -10.658   -20.991    -0.048
  -11.118   -21.412     2.328    -10.941   -21.026     1.471
  -11.846   -22.014     2.175    -11.118   -21.412     5.430
  -11.332   -21.163     6.329    -11.834   -21.989     5.165
  -11.118   -21.412     8.532    -11.386   -20.552     8.209
  -10.403   -21.227     9.141    -11.118   -21.412    11.634
  -10.529   -21.462    12.387    -10.983   -20.532    11.283
  -11.118   -18.310     2.328    -11.602   -19.042     2.710
  -10.688   -17.891     3.074    -11.118   -18.310     5.430
  -11.791   -18.973     5.582    -10.506   -18.418     6.158
  -11.118   -18.310     8.532    -11.902   -17.902     8.899
  -11.420   -19.155     8.201    -11.118   -15.208     2.328
  -11.366   -14.566     2.994    -11.143   -16.048     2.785
  -11.118   -15.208     5.430    -11.686   -15.807     5.914
  -11.713   -14.548     5.075    -11.118   -15.208     8.532
  -10.808   -16.112     8.570    -11.499   -15.120     7.659
  -11.118   -12.106     2.328    -11.022   -13.013     2.039
  -10.236   -11.740     2.268     -8.016   -52.432    -6.978
   -8.516   -52.940    -7.617     -8.126   -51.523    -7.255
   -8.016   -52.432    -3.876     -8.534   -51.668    -4.127
   -7.943   -52.948    -4.679     -8.016   -52.432    -0.774
   -7.916   -52.095     0.116     -8.938   -52.683    -0.832
   -8.016   -49.330    -0.774     -7.165   -49.179    -0.363
   -7.807   -49.578    -1.675     -8.016   -49.330     2.328
   -7.060   -49.367     2.321     -8.283   -50.128     2.785
   -8.016   -49.330     5.430     -7.246   -49.361     4.863
   -8.729   -49.058     4.853     -8.016   -46.228    -0.774
   -8.234   -47.158    -0.833     -8.840   -45.779    -0.962
   -8.016   -46.228     2.328     -8.727   -45.609     2.495
   -7.427   -46.123     3.075     -8.016   -46.228     5.430
   -7.591   -46.359     6.278     -7.848   -47.039     4.950
   -8.016   -46.228     8.532     -8.102   -47.094     8.931
   -8.791   -45.750     8.827     -8.016   -43.126    -0.774
   -7.511   -43.535    -1.477     -8.930   -43.271    -1.019
   -8.016   -43.126     2.328     -8.244   -43.755     3.012
   -8.630   -43.311     1.618     -8.016   -43.126     5.430
   -8.728   -43.622     5.026     -7.330   -43.775     5.587
   -8.016   -43.126     8.532     -8.629   -42.394     8.467
   -8.010   -43.512     7.657     -8.016   -43.126    11.634
   -8.764   -42.538    11.739     -8.404   -43.971    11.409
   -8.016   -40.024    -0.774     -8.311   -40.715    -1.367
   -7.168   -40.330    -0.453     -8.016   -40.024     2.328
   -8.741   -39.758     1.763     -7.736   -39.215     2.755
   -8.016   -40.024     5.430     -8.136   -39.265     4.860
   -7.129   -40.329     5.241     -8.016   -40.024     8.532
   -8.816   -40.549     8.495     -8.006   -39.665     9.419
   -8.016   -40.024    11.634     -7.191   -39.854    11.179
   -8.428   -40.727    11.131     -8.016   -36.922   -28.692
   -8.091   -36.406   -29.495     -7.852   -37.815   -28.996
   -8.016   -36.922    -6.978     -7.661   -37.797    -7.134
   -7.377   -36.329    -7.374     -8.016   -36.922     2.328
   -8.620   -36.287     1.945     -8.451   -37.214     3.129
   -8.016   -36.922     5.430     -7.855   -36.232     6.074
   -7.145   -37.171     5.123     -8.016   -36.922     8.532
   -8.412   -37.190     9.361     -8.256   -37.615     7.917
   -8.016   -36.922    11.634     -7.468   -36.151    11.778
   -8.906   -36.620    11.814     -8.016   -36.922    14.736
   -7.924   -37.746    15.214     -8.342   -37.180    13.874
   -8.016   -33.820   -28.692     -8.410   -34.613   -29.056
   -7.449   -34.135   -27.989     -8.016   -33.820     2.328
   -8.693   -33.175     2.533     -7.960   -34.366     3.112
   -8.016   -33.820     5.430     -7.411   -33.384     6.030
   -8.454   -33.105     4.969     -8.016   -33.820     8.532
   -7.744   -33.244     9.247     -7.387   -34.541     8.552
   -8.016   -33.820    11.634     -8.206   -34.178    12.502
   -7.905   -32.881    11.781     -8.016   -33.820    14.736
   -7.628   -34.508    15.277     -8.903   -34.130    14.553
   -8.016   -30.718   -28.692     -8.226   -31.388   -28.042
   -7.094   -30.866   -28.901     -8.016   -30.718     2.328
   -8.822   -30.648     2.839     -7.315   -30.647     2.976
   -8.016   -30.718     5.430     -8.629   -30.040     5.714
   -7.152   -30.319     5.536     -8.016   -30.718     8.532
   -7.871   -29.774     8.474     -7.550   -30.984     9.324
   -8.016   -30.718    11.634     -8.523   -31.512    11.465
   -7.104   -31.005    11.604     -8.016   -30.718    14.736
   -8.501   -29.909    14.574     -8.320   -31.012    15.595
   -8.016   -27.616     2.328     -7.735   -27.703     1.417
   -7.251   -27.265     2.783     -8.016   -27.616     5.430
   -8.525   -28.409     5.261     -7.388   -27.873     6.105
   -8.016   -27.616     8.532     -8.615   -28.000     7.892
   -7.923   -26.704     8.257     -8.016   -27.616    11.634
   -8.404   -27.095    10.932     -8.383   -28.492    11.514
   -8.016   -27.616    14.736     -7.319   -27.697    14.086
   -7.654   -27.034    15.404     -8.016   -24.514    -0.774
   -8.592   -24.847    -0.086     -7.334   -25.179    -0.860
   -8.016   -24.514     2.328     -7.717   -23.944     3.037
   -8.191   -25.353     2.753     -8.016   -24.514     5.430
   -7.513   -23.757     5.730     -7.409   -25.000     4.872
   -8.016   -24.514     8.532     -8.641   -24.006     9.050
   -8.067   -24.136     7.655     -8.016   -24.514    11.634
   -8.494   -24.697    12.443     -8.588   -24.839    10.939
   -8.016   -24.514    14.736     -8.731   -24.053    14.298
   -8.147   -24.329    15.666     -8.016   -21.412    -0.774
   -8.609   -22.042    -0.365     -7.151   -21.816    -0.705
   -8.016   -21.412     2.328     -7.812   -22.342     2.421
   -8.117   -21.097     3.226     -8.016   -21.412     5.430
   -7.741   -22.227     5.848     -8.788   -21.138     5.925
   -8.016   -21.412     8.532     -7.339   -21.773     9.104
   -8.840   -21.695     8.927     -8.016   -21.412    11.634
   -8.654   -21.646    10.960     -7.225   -21.895    11.396
   -8.016   -18.310   -16.284     -7.813   -18.967   -16.949
   -8.686   -17.758   -16.689     -8.016   -18.310     2.328
   -7.217   -18.554     1.862     -8.714   -18.423     1.683
   -8.016   -18.310     5.430     -7.376   -18.023     6.081
   -8.863   -18.198     5.862     -8.016   -18.310     8.532
   -7.362   -18.039     9.176     -8.645   -18.829     9.033
   -8.016   -18.310    11.634     -8.595   -18.302    10.873
   -8.268   -17.534    12.135     -8.016   -15.208     2.328
   -7.930   -14.493     1.698     -8.586   -14.857     3.013
   -8.016   -15.208     5.430     -7.574   -15.892     5.932
   -8.589   -15.683     4.828     -8.016   -15.208     8.532
   -8.264   -15.564     9.385     -8.548   -14.418     8.439
   -8.016   -12.106     2.328     -8.631   -11.889     1.628
   -8.571   -12.302     3.083     -8.016   -12.106     5.430
   -8.785   -12.582     5.743     -7.740   -12.583     4.648
   -8.016    -9.004    -3.876     -7.078    -8.839    -3.783
   -8.133    -9.205    -4.804     -8.016    -9.004    -0.774
   -7.692    -8.162    -1.094     -7.311    -9.337    -0.219
   -4.914   -52.432   -10.080     -4.408   -52.211   -10.862
   -4.720   -53.356    -9.922     -4.914   -52.432    -3.876
   -5.431   -52.962    -4.483     -4.380   -53.067    -3.399
   -4.914   -52.432    -0.774     -5.432   -51.886    -1.364
   -4.524   -53.096    -1.342     -4.914   -49.330    -0.774
   -5.374   -49.833    -1.446     -5.340   -49.583     0.045
   -4.914   -49.330     2.328     -5.126   -49.126     1.418
   -4.215   -49.982     2.271     -4.914   -49.330     5.430
   -5.593   -49.228     4.764     -4.100   -49.101     4.982
   -4.914   -46.228    -3.876     -4.378   -46.809    -4.416
   -5.130   -45.496    -4.453     -4.914   -46.228    -0.774
   -4.521   -45.925     0.045     -4.315   -46.903    -1.092
   -4.914   -46.228     2.328     -5.523   -45.801     1.726
   -5.348   -46.182     3.180     -4.914   -46.228     5.430
   -4.609   -46.901     4.822     -4.714   -45.401     4.993
   -4.914   -46.228     8.532     -4.235   -45.598     8.293
   -5.736   -45.787     8.321     -4.914   -43.126    -0.774
   -5.593   -42.522    -0.475     -4.151   -42.571    -0.931
   -4.914   -43.126     2.328     -3.992   -43.380     2.291
   -5.005   -42.452     1.655     -4.914   -43.126     5.430
   -5.468   -42.531     4.926     -5.481   -43.872     5.628
   -4.914   -43.126     8.532     -4.147   -42.566     8.416
   -4.587   -44.014     8.389     -4.914   -43.126    11.634
   -4.722   -43.549    12.471     -5.484   -42.392    11.862
   -4.914   -40.024   -22.488     -5.501   -39.269   -22.509
   -4.436   -39.933   -21.664     -4.914   -40.024    -0.774
   -5.453   -40.263    -0.020     -5.047   -40.737    -1.399
   -4.914   -40.024     2.328     -5.245   -40.725     1.767
   -5.621   -39.863     2.952     -4.914   -40.024     5.430
   -4.854   -40.906     5.064     -4.306   -39.505     4.905
   -4.914   -40.024     8.532     -4.202   -40.436     8.043
   -5.703   -40.243     8.037     -4.914   -40.024    11.634
   -5.524   -39.758    12.322     -4.543   -39.203    11.312
   -4.914   -36.922     2.328     -4.633   -36.070     1.997
   -4.905   -37.493     1.560     -4.914   -36.922     5.430
   -4.950   -36.431     6.251     -4.430   -37.718     5.648
   -4.914   -36.922     8.532     -4.575   -37.168     9.393
   -5.774   -37.340     8.485     -4.914   -36.922    11.634
   -5.024   -35.978    11.747     -4.251   -37.165    12.280
   -4.914   -36.922    14.736     -5.268   -36.410    15.463
   -5.678   -37.144    14.205     -4.914   -33.820    -0.774
   -4.092   -33.385    -0.999     -5.248   -33.329    -0.023
   -4.914   -33.820     2.328     -4.933   -33.103     1.695
   -4.034   -33.787     2.702     -4.914   -33.820     5.430
   -4.124   -33.576     4.948     -5.630   -33.662     4.815
   -4.914   -33.820     8.532     -5.143   -34.193     9.384
   -5.621   -34.099     7.951     -4.914   -33.820    11.634
   -5.510   -34.314    12.197     -4.109   -33.743    12.146
   -4.914   -33.820    14.736     -5.326   -33.699    13.881
   -4.950   -34.764    14.889     -4.914   -30.718   -28.692
   -4.119   -30.562   -29.202     -5.511   -30.019   -28.959
   -4.914   -30.718     2.328     -5.170   -31.526     1.883
   -4.775   -30.980     3.238     -4.914   -30.718     5.430
   -4.383   -30.995     4.684     -4.581   -31.232     6.166
   -4.914   -30.718     8.532     -4.352   -30.372     9.225
   -5.413   -29.960     8.227     -4.914   -30.718    11.634
   -4.594   -31.524    11.231     -4.973   -30.924    12.567
   -4.914   -30.718    14.736     -4.029   -30.998    14.971
   -4.798   -30.202    13.939     -4.914   -27.616     2.328
   -5.120   -26.710     2.557     -5.750   -28.076     2.396
   -4.914   -27.616     5.430     -4.096   -27.304     5.816
   -4.847   -27.384     4.504     -4.914   -27.616     8.532
   -5.310   -27.914     9.351     -5.569   -27.035     8.146
   -4.914   -27.616    11.634     -4.149   -27.246    12.075
   -5.529   -26.886    11.566     -4.914   -27.616    14.736
   -4.200   -27.129    14.326     -4.489   -28.376    15.134
   -4.914   -24.514     2.328     -5.296   -25.154     2.929
   -4.014   -24.813     2.202     -4.914   -24.514     5.430
   -5.043   -24.761     6.346     -5.063   -25.322     4.940
   -4.914   -24.514     8.532     -4.006   -24.641     8.259
   -5.278   -23.913     7.883     -4.914   -24.514    11.634
   -5.413   -24.579    12.449     -4.431   -23.692    11.715
   -4.914   -24.514    14.736     -4.586   -25.008    13.985
   -5.351   -23.755    14.352     -4.914   -21.412     2.328
   -5.609   -22.057     2.198     -5.112   -21.014     3.176
   -4.914   -21.412     5.430     -4.486   -21.971     4.782
   -5.067   -20.586     4.971     -4.914   -21.412     8.532
   -4.477   -22.154     8.115     -4.228   -20.989     9.048
   -4.914   -21.412    11.634     -5.472   -21.818    10.971
   -4.180   -22.018    11.735     -4.914   -18.310   -19.386
   -5.792   -17.999   -19.166     -5.037   -18.834   -20.177
   -4.914   -18.310     2.328     -3.993   -18.093     2.473
   -5.221   -18.630     3.176     -4.914   -18.310     5.430
   -4.228   -17.816     4.982     -5.600   -18.419     4.772
   -4.914   -18.310     8.532     -4.403   -17.506     8.437
   -4.260   -18.999     8.648     -4.914   -18.310    11.634
   -4.725   -19.229    11.819     -4.157   -17.835    11.977
   -4.914   -15.208    -0.774     -4.912   -16.163    -0.831
   -4.456   -14.919    -1.563     -4.914   -15.208     2.328
   -5.571   -14.773     1.785     -5.331   -16.025     2.600
   -4.914   -15.208     5.430     -4.430   -15.829     4.887
   -4.390   -15.128     6.227     -4.914   -15.208     8.532
   -5.451   -15.357     9.310     -5.502   -14.774     7.914
   -4.914   -12.106    -3.876     -4.625   -12.711    -4.559
   -4.231   -12.153    -3.208     -4.914   -12.106    -0.774
   -5.090   -12.624     0.011     -5.135   -12.688    -1.500
   -4.914   -12.106     2.328     -4.055   -12.148     1.909
   -5.520   -12.430     1.662     -4.914   -12.106     5.430
   -5.118   -11.216     5.142     -4.570   -11.997     6.317
   -4.914    -9.004   -13.182     -4.294    -9.339   -12.535
   -5.755    -9.381   -12.926     -4.914    -9.004    -3.876
   -4.595    -8.161    -4.200     -5.759    -9.122    -4.308
   -4.914    -9.004    -0.774     -4.224    -8.882    -0.122
   -5.605    -9.473    -0.308     -1.812   -52.432   -13.182
   -1.698   -51.505   -12.976     -1.402   -52.540   -14.040
   -1.812   -52.432   -10.080     -2.088   -53.094   -10.714
   -1.789   -52.897    -9.244     -1.812   -52.432    -6.978
   -1.188   -52.392    -7.703     -2.663   -52.550    -7.400
   -1.812   -52.432    -3.876     -1.640   -51.932    -3.078
   -1.155   -52.123    -4.500     -1.812   -52.432    -0.774
   -2.740   -52.603    -0.933     -1.785   -52.054     0.105
   -1.812   -49.330    -3.876     -0.999   -49.216    -4.368
   -1.745   -50.209    -3.503     -1.812   -49.330    -0.774
   -2.243   -48.755    -1.406     -0.886   -49.297    -1.012
   -1.812   -49.330     2.328     -2.403   -50.020     2.026
   -2.375   -48.725     2.811     -1.812   -49.330     5.430
   -2.337   -49.617     6.177     -2.422   -48.834     4.885
   -1.812   -46.228    -3.876     -2.004   -45.631    -4.598
   -2.234   -45.829    -3.115     -1.812   -46.228    -0.774
   -1.358   -45.401    -0.617     -1.915   -46.269    -1.724
   -1.812   -46.228     2.328     -2.393   -46.512     3.034
   -1.290   -45.526     2.715     -1.812   -46.228     5.430
   -1.476   -45.462     5.895     -2.540   -45.892     4.908
   -1.812   -46.228     8.532     -2.614   -46.221     9.054
   -1.348   -45.433     8.794     -1.812   -43.126    -0.774
   -1.513   -42.307    -1.169     -2.422   -42.854    -0.088
   -1.812   -43.126     2.328     -1.174   -43.617     2.846
   -2.425   -43.790     2.011     -1.812   -43.126     5.430
   -2.221   -42.522     4.812     -2.400   -43.881     5.453
   -1.812   -43.126     8.532     -2.557   -43.017     7.942
   -1.806   -44.060     8.741     -1.812   -43.126    11.634
   -1.681   -42.375    11.056     -2.022   -43.850    11.044
   -1.812   -40.024     2.328     -2.461   -40.727     2.341
   -1.306   -40.151     3.131     -1.812   -40.024     5.430
   -2.278   -39.333     4.961     -1.061   -40.228     4.874
   -1.812   -40.024     8.532     -1.848   -39.647     9.411
   -1.269   -39.415     8.032     -1.812   -40.024    11.634
   -1.693   -40.450    12.483     -2.548   -40.487    11.235
   -1.812   -36.922     2.328     -1.191   -36.708     3.024
   -2.650   -36.584     2.642     -1.812   -36.922     5.430
   -1.257   -36.173     5.646     -1.544   -37.605     6.045
   -1.812   -36.922     8.532     -1.265   -37.417     7.923
   -1.973   -36.089     8.090     -1.812   -36.922    11.634
   -2.174   -36.978    10.750     -1.019   -37.458    11.603
   -1.812   -36.922    14.736     -1.499   -37.579    14.115
   -2.597   -37.311    15.121     -1.812   -33.820     2.328
   -2.425   -34.542     2.464     -1.493   -33.608     3.205
   -1.812   -33.820     5.430     -1.146   -33.141     5.537
   -1.568   -34.271     4.622     -1.812   -33.820     8.532
   -1.936   -34.761     8.655     -2.355   -33.603     7.775
   -1.812   -33.820    11.634     -2.157   -34.011    10.763
   -1.189   -34.526    11.805     -1.812   -33.820    14.736
   -2.477   -33.369    15.256     -2.305   -34.259    14.044
   -1.812   -30.718     2.328     -2.536   -31.250     2.000
   -2.150   -30.322     3.131     -1.812   -30.718     5.430
   -2.371   -31.263     5.984     -1.237   -31.339     4.984
   -1.812   -30.718     8.532     -2.527   -31.135     9.013
   -2.139   -30.638     7.637     -1.812   -30.718    11.634
   -1.063   -30.539    11.067     -2.317   -29.905    11.628
   -1.812   -30.718    14.736     -1.136   -31.015    14.128
   -1.651   -31.218    15.536     -1.812   -27.616   -22.488
   -2.612   -27.570   -23.012     -1.413   -28.451   -22.733
   -1.812   -27.616   -16.284     -1.299   -28.366   -16.584
   -2.374   -27.970   -15.595     -1.812   -27.616     5.430
   -2.204   -27.388     6.273     -1.354   -26.822     5.156
   -1.812   -27.616     8.532     -1.080   -27.172     8.960
   -1.400   -28.268     7.966     -1.812   -27.616    11.634
   -1.613   -27.352    10.736     -2.495   -27.008    11.918
   -1.812   -27.616    14.736     -1.194   -26.987    14.365
   -2.394   -27.087    15.282     -1.812   -24.514   -28.692
   -2.035   -25.067   -27.944     -2.325   -24.872   -29.416
   -1.812   -24.514     2.328     -1.219   -24.724     3.050
   -1.871   -23.559     2.337     -1.812   -24.514     5.430
   -2.748   -24.335     5.346     -1.522   -23.947     6.145
   -1.812   -24.514     8.532     -1.463   -23.708     8.151
   -2.640   -24.657     8.075     -1.812   -24.514    11.634
   -2.413   -25.074    11.143     -0.940   -24.809    11.371
   -1.812   -24.514    14.736     -2.481   -24.747    15.380
   -1.835   -23.558    14.702     -1.812   -21.412    -0.774
   -1.476   -21.439     0.122     -1.197   -20.849    -1.244
   -1.812   -21.412     2.328     -1.238   -21.674     3.048
   -1.220   -21.263     1.591     -1.812   -21.412     5.430
   -2.009   -21.278     6.357     -1.108   -20.791     5.242
   -1.812   -21.412     8.532     -1.814   -22.327     8.810
   -0.885   -21.184     8.465     -1.812   -21.412    11.634
   -1.316   -21.895    12.295     -1.298   -21.504    10.833
   -1.812   -18.310    -0.774     -2.439   -18.318    -0.051
   -1.492   -17.408    -0.804     -1.812   -18.310     2.328
   -1.380   -18.254     3.180     -1.603   -17.481     1.898
   -1.812   -18.310     5.430     -1.129   -18.420     4.769
   -1.864   -17.364     5.567     -1.812   -18.310     8.532
   -2.418   -18.951     8.902     -0.944   -18.640     8.763
   -1.812   -18.310    11.634     -2.041   -17.961    12.496
   -0.856   -18.271    11.607     -1.812   -15.208    -0.774
   -2.268   -14.478    -0.356     -1.640   -15.822    -0.061
   -1.812   -15.208     2.328     -1.887   -14.377     2.797
   -2.591   -15.700     2.587     -1.812   -15.208     5.430
   -1.666   -15.459     4.518     -2.528   -14.573     5.393
   -1.812   -15.208     8.532     -2.598   -14.922     8.068
   -1.527   -15.990     8.061     -1.812   -12.106    -3.876
   -2.196   -11.680    -4.642     -2.379   -11.849    -3.149
   -1.812   -12.106    -0.774     -1.810   -13.029    -0.523
   -2.702   -11.807    -0.586     -1.812   -12.106     2.328
   -2.582   -11.951     1.781     -1.924   -12.998     2.654
   -1.812   -12.106     5.430     -1.943   -13.053     5.402
   -1.018   -11.958     4.917     -1.812    -9.004   -13.182
   -1.157    -9.097   -12.490     -2.608    -9.383   -12.812
   -1.812    -9.004   -10.080     -1.264    -9.582    -9.550
   -2.696    -9.127    -9.735     -1.812    -9.004    -6.978
   -1.851    -8.111    -7.322     -1.461    -9.524    -7.700
   -1.812    -9.004    -3.876     -2.021    -8.170    -3.454
   -1.387    -8.757    -4.697     -1.812    -9.004    -0.774
   -1.047    -8.641    -0.327     -1.459    -9.697    -1.331
    1.290   -52.432   -10.080      0.505   -52.808    -9.682
    1.500   -53.025   -10.802      1.290   -52.432    -6.978
    0.659   -52.784    -7.606      1.940   -51.982    -7.517
    1.290   -52.432    -3.876      1.299   -53.346    -3.591
    0.415   -52.119    -3.648      1.290   -49.330    -3.876
    0.537   -49.244    -3.292      1.265   -48.542    -4.418
    1.290   -49.330    -0.774      2.060   -49.301    -1.342
    1.386   -50.146    -0.282      1.290   -49.330     2.328
    0.447   -49.780     2.277      1.643   -49.580     3.182
    1.290   -46.228    -3.876      1.049   -45.810    -4.702
    1.870   -46.946    -4.130      1.290   -46.228    -0.774
    1.583   -47.095    -0.494      0.863   -46.380    -1.617
    1.290   -46.228     2.328      2.085   -45.969     2.794
    1.520   -46.156     1.402      1.290   -46.228     5.430
    1.873   -46.084     4.685      1.668   -45.704     6.136
    1.290   -46.228     8.532      1.566   -47.119     8.315
    1.418   -45.734     7.723      1.290   -43.126    -0.774
    0.584   -43.544    -1.267      1.995   -43.773    -0.772
    1.290   -43.126     2.328      1.972   -43.113     3.000
    1.525   -43.862     1.763      1.290   -43.126     5.430
    1.098   -43.838     4.820      1.918   -42.574     4.965
    1.290   -43.126     8.532      0.895   -42.637     7.811
    1.543   -43.962     8.141      1.290   -40.024     5.430
    0.686   -40.628     5.863      2.112   -40.511     5.368
    1.290   -40.024     8.532      1.748   -39.404     9.100
    0.742   -39.476     7.971      1.290   -40.024    11.634
    1.769   -40.745    11.226      1.887   -39.689    12.304
    1.290   -36.922     5.430      0.890   -36.450     4.700
    2.070   -36.412     5.647      1.290   -36.922     8.532
    0.428   -37.292     8.720      1.836   -37.202     9.267
    1.290   -36.922    11.634      0.597   -37.281    11.081
    1.749   -36.300    11.071      1.290   -33.820     5.430
    0.336   -33.806     5.496      1.566   -34.463     6.083
    1.290   -33.820     8.532      0.356   -33.644     8.640
    1.419   -34.681     8.929      1.290   -33.820    11.634
    0.720   -33.933    10.874      0.742   -34.055    12.383
    1.290   -33.820    14.736      1.221   -32.877    14.883
    0.495   -34.047    14.254      1.290   -30.718     5.430
    2.071   -31.095     5.835      0.738   -30.460     6.168
    1.290   -30.718     8.532      1.819   -30.897     7.755
    1.056   -29.793     8.455      1.290   -30.718    11.634
    1.943   -31.417    11.612      1.330   -30.325    10.763
    1.290   -30.718    14.736      2.182   -30.817    15.069
    0.762   -30.542    15.515      1.290   -27.616     5.430
    1.903   -26.896     5.576      1.833   -28.327     5.090
    1.290   -27.616     8.532      1.058   -28.495     8.829
    1.554   -27.733     7.620      1.290   -27.616    11.634
    0.614   -26.944    11.716      0.830   -28.378    11.284
    1.290   -27.616    14.736      0.753   -28.395    14.590
    2.061   -27.750    14.186      1.290   -24.514     2.328
    1.728   -25.209     2.820      1.674   -23.704     2.664
    1.290   -24.514     5.430      2.065   -24.087     5.795
    0.717   -23.792     5.174      1.290   -24.514     8.532
    0.563   -24.165     8.018      1.509   -23.812     9.145
    1.290   -24.514    11.634      1.479   -25.452    11.650
    0.494   -24.420    12.157      1.290   -21.412   -13.182
    0.876   -21.365   -12.320      0.749   -22.029   -13.675
    1.290   -21.412    -0.774      0.584   -21.986    -0.479
    0.863   -20.571    -0.938      1.290   -21.412     2.328
    1.829   -21.217     3.095      1.841   -21.977     1.786
    1.290   -21.412     5.430      0.667   -20.973     6.009
    1.183   -22.342     5.628      1.290   -21.412     8.532
    2.154   -21.784     8.357      1.439   -20.781     9.236
    1.290   -21.412    11.634      1.761   -22.075    11.130
    1.484   -20.588    11.187      1.290   -18.310    -3.876
    0.640   -17.872    -3.327      2.127   -17.938    -3.599
    1.290   -18.310    -0.774      0.756   -18.875    -0.216
    1.603   -17.621    -0.188      1.290   -18.310     2.328
    1.224   -17.548     1.753      1.440   -19.046     1.735
    1.290   -18.310     5.430      0.843   -17.519     5.733
    0.988   -18.427     4.530      1.290   -18.310     8.532
    1.931   -18.837     9.009      0.562   -18.205     9.145
    1.290   -15.208    -0.774      0.841   -15.275    -1.616
    2.032   -15.808    -0.849      1.290   -15.208     2.328
    0.403   -15.530     2.172      1.522   -14.746     1.523
    1.290   -15.208     5.430      1.061   -14.839     6.283
    0.635   -15.889     5.279      1.290   -15.208     8.532
    0.830   -15.821     7.960      2.202   -15.251     8.246
    1.290   -12.106   -16.284      0.649   -12.240   -16.982
    0.801   -12.262   -15.477      1.290   -12.106    -6.978
    1.723   -11.833    -6.169      0.585   -12.685    -6.689
    1.290   -12.106    -3.876      0.612   -11.486    -3.606
    1.401   -12.684    -3.121      1.290   -12.106    -0.774
    1.931   -11.432    -0.547      1.477   -12.827    -0.173
    1.290   -12.106     2.328      0.568   -11.980     2.943
    1.956   -12.571     2.833      1.290    -9.004   -10.080
    1.843    -8.500    -9.483      1.894    -9.334   -10.745
    1.290    -9.004    -6.978      1.466    -9.092    -7.915
    1.951    -8.385    -6.667      1.290    -9.004    -3.876
    0.733    -9.503    -3.279      1.870    -9.657    -4.266
    4.392   -49.330   -13.182      5.085   -48.794   -12.797
    4.730   -49.580   -14.042      4.392   -49.330    -3.876
    3.783   -49.695    -4.518      5.117   -48.989    -4.399
    4.392   -49.330    -0.774      3.924   -49.620     0.009
    5.304   -49.256    -0.494      4.392   -49.330     2.328
    4.077   -49.974     2.963      4.495   -49.825     1.516
    4.392   -46.228    -0.774      3.821   -45.561    -0.394
    5.203   -45.762    -0.976      4.392   -46.228     2.328
    4.815   -45.591     1.753      3.457   -46.040     2.249
    4.392   -46.228     5.430      5.035   -46.404     4.744
    4.693   -46.744     6.178      4.392   -43.126     2.328
    4.919   -42.636     1.698      5.032   -43.612     2.849
    4.392   -43.126     5.430      4.986   -43.620     4.865
    3.696   -42.828     4.845      4.392   -43.126     8.532
    4.990   -42.914     7.816      3.669   -42.508     8.431
    4.392   -40.024    -3.876      3.761   -39.549    -3.336
    4.210   -40.947    -3.702      4.392   -40.024     5.430
    3.810   -40.780     5.506      4.029   -39.513     4.707
    4.392   -40.024     8.532      4.671   -39.189     8.907
    5.116   -40.623     8.715      4.392   -40.024    11.634
    3.549   -39.893    11.201      4.515   -40.973    11.637
    4.392   -36.922   -19.386      3.781   -37.299   -18.754
    4.358   -35.980   -19.222      4.392   -36.922     8.532
    4.925   -37.673     8.793      3.524   -37.289     8.370
    4.392   -36.922    11.634      5.214   -36.460    11.800
    3.921   -36.360    11.020      4.392   -33.820     8.532
    3.732   -33.315     8.058      3.936   -34.139     9.311
    4.392   -33.820    11.634      5.115   -33.785    12.261
    3.772   -34.439    12.019      4.392   -30.718     8.532
    4.896   -31.295     9.106      4.890   -30.697     7.716
    4.392   -30.718    11.634      3.902   -30.742    12.456
    3.734   -30.524    10.968      4.392   -27.616    -0.774
    4.380   -26.872    -1.376      5.149   -27.456    -0.210
    4.392   -27.616     8.532      4.168   -27.006     7.830
    3.564   -27.779     8.983      4.392   -27.616    11.634
    4.429   -27.968    12.524      3.677   -26.981    11.658
    4.392   -24.514    -0.774      4.641   -23.626    -0.517
    5.207   -24.912    -1.080      4.392   -24.514     2.328
    5.026   -24.887     1.716      3.595   -24.404     1.810
    4.392   -24.514     8.532      4.803   -23.979     9.212
    3.554   -24.779     8.910      4.392   -24.514    11.634
    3.733   -23.846    11.449      4.149   -24.858    12.494
    4.392   -21.412    -3.876      3.970   -22.270    -3.913
    5.256   -21.585    -3.503      4.392   -21.412    -0.774
    4.217   -21.306     0.161      5.312   -21.674    -0.818
    4.392   -21.412     2.328      4.438   -22.177     1.756
    5.226   -21.413     2.798      4.392   -21.412     5.430
    3.756   -20.813     5.040      3.923   -22.242     5.512
    4.392   -21.412     8.532      4.554   -20.711     7.902
    4.267   -20.960     9.367      4.392   -21.412    11.634
    3.563   -21.604    11.198      4.419   -20.457    11.688
    4.392   -18.310    -3.876      5.305   -18.098    -3.682
    4.072   -18.739    -3.083      4.392   -18.310    -0.774
    4.263   -18.436    -1.714      4.784   -19.129    -0.473
    4.392   -18.310     2.328      4.594   -17.608     2.947
    3.897   -18.947     2.842      4.392   -18.310     5.430
    4.975   -17.852     6.036      4.143   -19.108     5.895
    4.392   -18.310     8.532      4.014   -18.902     7.882
    5.277   -18.645     8.677      4.392   -15.208    -3.876
    4.123   -15.395    -4.775      4.881   -15.984    -3.605
    4.392   -15.208    -0.774      5.157   -14.650    -0.629
    3.654   -14.692    -0.448      4.392   -15.208     2.328
    4.564   -15.976     1.784      3.845   -15.536     3.041
    4.392   -15.208     5.430      3.721   -15.015     4.776
    5.121   -15.571     4.927      4.392   -12.106    -6.978
    3.658   -11.784    -7.501      4.087   -12.940    -6.623
    4.392   -12.106    -3.876      3.823   -12.608    -3.293
    4.002   -12.213    -4.743      4.392   -12.106    -0.774
    4.801   -12.682    -1.419      4.774   -11.245    -0.945
    4.392   -12.106     2.328      3.625   -12.146     1.757
    4.067   -11.718     3.140      7.494   -49.330   -10.080
    7.887   -49.824    -9.360      7.916   -49.677   -10.866
    7.494   -49.330    -6.978      6.849   -49.894    -6.551
    7.366   -49.485    -7.914      7.494   -49.330    -3.876
    7.254   -50.038    -3.278      6.708   -49.183    -4.401
    7.494   -46.228   -10.080      8.115   -46.128   -10.802
    6.635   -46.228   -10.501      7.494   -46.228    -6.978
    7.698   -46.589    -7.841      6.698   -46.686    -6.708
    7.494   -46.228    -3.876      7.612   -45.320    -4.153
    8.270   -46.421    -3.350      7.494   -46.228    -0.774
    7.853   -45.730    -0.040      8.258   -46.630    -1.187
    7.494   -46.228     2.328      8.055   -45.989     1.590
    6.935   -46.927     1.989      7.494   -43.126    -3.876
    8.306   -42.644    -4.032      7.274   -42.936    -2.964
    7.494   -43.126    -0.774      8.109   -43.101    -0.041
    6.804   -43.724    -0.487      7.494   -43.126     2.328
    7.157   -44.016     2.436      6.916   -42.728     1.679
    7.494   -43.126     5.430      7.746   -43.766     4.764
    6.657   -43.447     5.766      7.494   -40.024   -22.488
    8.052   -40.155   -21.721      7.985   -40.416   -23.210
    7.494   -40.024    -3.876      6.897   -40.483    -4.466
    7.515   -40.565    -3.087      7.494   -40.024     2.328
    7.459   -39.655     3.210      6.578   -40.102     2.064
    7.494   -40.024     5.430      7.661   -39.546     4.618
    8.361   -40.301     5.728      7.494   -40.024     8.532
    6.993   -39.486     7.919      8.063   -39.404     8.987
    7.494   -36.922   -16.284      6.873   -37.461   -15.795
    7.121   -36.041   -16.258      7.494   -36.922     5.430
    8.148   -37.010     4.737      6.933   -36.203     5.141
    7.494   -36.922     8.532      7.988   -37.373     7.848
    8.164   -36.561     9.113      7.494   -33.820     8.532
    7.438   -33.857     7.578      8.433   -33.829     8.717
    7.494   -33.820    11.634      8.352   -33.529    11.325
    6.964   -33.024    11.655      7.494   -30.718   -22.488
    7.956   -30.478   -21.685      7.086   -29.904   -22.782
    7.494   -30.718     5.430      6.552   -30.828     5.558
    7.864   -31.581     5.616      7.494   -30.718     8.532
    7.133   -30.079     9.146      8.329   -30.339     8.256
    7.494   -30.718    11.634      6.816   -31.200    12.107
    7.266   -30.824    10.711      7.494   -27.616   -19.386
    8.183   -27.721   -20.042      7.511   -28.432   -18.887
    7.494   -27.616     2.328      8.078   -28.146     1.786
    8.033   -26.877     2.610      7.494   -27.616     5.430
    7.237   -28.110     6.209      6.975   -27.997     4.722
    7.494   -27.616     8.532      6.765   -28.034     8.076
    8.252   -27.775     7.970      7.494   -27.616    11.634
    7.974   -27.418    12.439      8.143   -27.518    10.938
    7.494   -24.514    -0.774      8.281   -24.608    -1.310
    6.812   -24.971    -1.266      7.494   -24.514     2.328
    7.346   -25.232     1.713      8.443   -24.389     2.326
    7.494   -24.514     5.430      7.297   -24.660     4.505
    6.698   -24.779     5.890      7.494   -24.514     8.532
    8.016   -24.376     7.742      8.054   -24.209     9.246
    7.494   -21.412   -19.386      8.038   -21.162   -20.133
    7.069   -20.598   -19.117      7.494   -21.412    -3.876
    8.346   -21.578    -3.473      7.016   -22.234    -3.774
    7.494   -21.412    -0.774      8.253   -20.996    -1.182
    6.883   -21.558    -1.496      7.494   -21.412     2.328
    8.061   -20.787     2.779      6.678   -21.400     2.828
    7.494   -21.412     5.430      7.852   -22.149     4.936
    7.795   -20.637     4.956      7.494   -21.412     8.532
    7.890   -21.573     9.389      7.102   -20.542     8.609
    7.494   -18.310    -0.774      7.123   -19.115    -0.415
    6.985   -17.609    -0.367      7.494   -18.310     2.328
    7.850   -17.512     2.719      7.267   -18.862     3.076
    7.494   -18.310     5.430      7.390   -18.037     6.342
    8.179   -17.737     5.085      7.494   -15.208   -10.080
    7.784   -16.117   -10.149      6.788   -15.229    -9.434
    7.494   -15.208    -6.978      8.099   -14.715    -7.532
    7.855   -16.094    -6.957      7.494   -15.208    -3.876
    7.229   -14.776    -3.064      7.476   -16.142    -3.668
    7.494   -15.208    -0.774      6.740   -14.724    -0.437
    7.193   -16.115    -0.828      7.494   -15.208     2.328
    7.541   -14.509     2.981      8.396   -15.518     2.245
    7.494   -12.106   -10.080      8.059   -12.082   -10.852
    6.960   -11.315   -10.149      7.494   -12.106    -6.978
    7.566   -11.875    -6.052      6.752   -11.592    -7.296
    7.494   -12.106    -3.876      6.781   -11.513    -3.641
    7.341   -12.313    -4.798     10.596   -46.228   -10.080
   11.471   -45.927    -9.835     10.025   -45.897    -9.387
   10.596   -46.228    -6.978     11.323   -45.657    -7.225
   10.183   -45.785    -6.237     10.596   -46.228    -3.876
    9.907   -46.620    -3.340     10.404   -46.521    -4.767
   10.596   -46.228    -0.774     10.441   -46.931    -0.143
   10.034   -46.444    -1.518     10.596   -43.126   -10.080
   10.381   -42.196   -10.022     11.281   -43.173   -10.747
   10.596   -43.126    -6.978     10.285   -43.948    -7.358
    9.844   -42.538    -7.031     10.596   -43.126    -3.876
   11.115   -42.353    -3.657      9.946   -42.810    -4.502
   10.596   -43.126    -0.774     11.256   -43.686    -1.182
   11.039   -42.747    -0.015     10.596   -43.126     2.328
   10.088   -42.378     2.640     10.470   -43.798     2.998
   10.596   -40.024    -3.876     11.245   -40.667    -3.589
   10.171   -40.432    -4.630     10.596   -40.024    -0.774
   11.242   -39.336    -0.615     10.617   -40.560     0.019
   10.596   -40.024     2.328     11.120   -39.789     1.562
   10.996   -40.831     2.654     10.596   -40.024     5.430
   10.045   -40.064     6.211      9.988   -40.138     4.701
   10.596   -36.922    -3.876     11.198   -36.903    -4.620
   10.714   -37.792    -3.495     10.596   -36.922    -0.774
    9.761   -37.327    -1.005     11.194   -37.190    -1.471
   10.596   -36.922     2.328     11.045   -37.444     2.993
   11.246   -36.276     2.052     10.596   -36.922     5.430
    9.979   -36.754     6.141     11.329   -37.372     5.851
   10.596   -36.922     8.532     11.283   -37.373     8.041
   10.995   -36.094     8.798     10.596   -33.820    -0.774
   11.348   -34.315    -1.099     10.757   -33.730     0.165
   10.596   -33.820     2.328     10.276   -33.240     1.638
   10.129   -33.538     3.115     10.596   -33.820     5.430
   10.450   -34.499     6.089     11.163   -33.183     5.864
   10.596   -33.820     8.532     11.113   -33.023     8.416
   10.364   -33.823     9.461     10.596   -30.718    -0.774
   10.396   -29.791    -0.648     11.281   -30.727    -1.443
   10.596   -30.718     2.328      9.758   -30.511     1.916
   11.241   -30.222     1.824     10.596   -30.718     5.430
   11.477   -31.084     5.506     10.669   -30.060     4.739
   10.596   -30.718     8.532     11.158   -31.135     7.879
   10.979   -29.850     8.659     10.596   -27.616   -13.182
   10.685   -27.678   -12.231      9.699   -27.314   -13.320
   10.596   -27.616    -6.978     11.311   -27.070    -7.306
   10.196   -27.095    -6.282     10.596   -27.616    -3.876
   11.326   -28.173    -4.146     10.523   -27.756    -2.932
   10.596   -27.616    -0.774     11.148   -27.648    -1.555
   11.122   -27.143    -0.129     10.596   -27.616     2.328
   11.169   -27.288     3.021     11.137   -28.241     1.846
   10.596   -27.616     5.430     11.274   -28.290     5.390
   10.960   -26.880     4.938     10.596   -27.616     8.532
    9.890   -28.169     8.200     10.838   -28.011     9.370
   10.596   -24.514   -22.488     10.552   -25.470   -22.498
   11.134   -24.291   -23.248     10.596   -24.514    -6.978
   10.309   -23.617    -6.805     11.507   -24.534    -6.686
   10.596   -24.514    -3.876      9.886   -24.713    -4.486
   10.726   -23.569    -3.959     10.596   -24.514    -0.774
   10.582   -25.138    -1.499     10.805   -25.044    -0.005
   10.596   -24.514     2.328      9.660   -24.710     2.354
   10.649   -23.646     1.929     10.596   -24.514     5.430
    9.685   -24.682     5.669     11.108   -24.964     6.102
   10.596   -24.514     8.532     10.294   -25.189     9.139
   10.759   -24.982     7.714     10.596   -21.412    -6.978
   11.319   -21.231    -7.579      9.812   -21.366    -7.525
   10.596   -21.412    -3.876     10.132   -22.191    -4.181
   10.931   -21.654    -3.013     10.596   -21.412    -0.774
    9.994   -20.999    -1.393     10.290   -22.316    -0.708
   10.596   -21.412     2.328     11.263   -22.048     2.069
   10.684   -20.700     1.695     10.596   -21.412     5.430
   10.504   -20.888     4.635     10.103   -20.930     6.094
   10.596   -18.310   -10.080     11.122   -17.982   -10.809
   10.938   -19.188    -9.914     10.596   -18.310    -6.978
   10.202   -18.961    -6.398      9.962   -18.205    -7.687
   10.596   -18.310    -3.876     10.842   -17.987    -3.009
    9.729   -17.937    -4.034     10.596   -18.310    -0.774
   10.194   -17.787    -1.467     11.538   -18.193    -0.902
   10.596   -18.310     2.328      9.990   -17.572     2.388
   11.215   -18.172     3.045     10.596   -15.208   -10.080
   10.045   -15.629    -9.421     10.674   -15.857   -10.778
   10.596   -15.208    -6.978     10.268   -15.839    -6.338
   11.436   -14.918    -6.621     10.596   -15.208    -3.876
   10.713   -14.264    -3.983     11.059   -15.592    -4.620
   10.596   -15.208    -0.774     11.141   -14.630    -1.308
   10.659   -16.061    -1.202     13.698   -43.126   -10.080
   14.052   -42.544   -10.752     13.565   -42.561    -9.319
   13.698   -43.126    -6.978     13.652   -43.232    -6.028
   13.407   -42.228    -7.133     13.698   -43.126    -3.876
   14.452   -42.559    -3.715     12.980   -42.711    -3.400
   13.698   -40.024    -6.978     13.771   -39.083    -7.134
   13.419   -40.095    -6.065     13.698   -40.024    -3.876
   14.170   -39.294    -4.277     13.364   -39.670    -3.052
   13.698   -40.024    -0.774     13.133   -39.551    -0.164
   14.309   -40.503    -0.214     13.698   -40.024     2.328
   12.965   -39.410     2.288     13.325   -40.820     2.707
   13.698   -36.922    -6.978     13.895   -36.246    -6.330
   12.890   -37.327    -6.664     13.698   -36.922    -3.876
   14.225   -36.490    -4.548     14.331   -37.421    -3.359
   13.698   -36.922    -0.774     12.829   -36.621    -0.511
   14.265   -36.162    -0.645     13.698   -36.922     2.328
   13.293   -37.710     1.967     14.002   -36.436     1.562
   13.698   -33.820   -10.080     13.819   -33.515    -9.181
   13.914   -34.752   -10.048     13.698   -33.820    -6.978
   13.441   -33.862    -7.899     12.872   -33.743    -6.501
   13.698   -33.820    -3.876     14.374   -34.259    -4.392
   14.182   -33.360    -3.190     13.698   -33.820    -0.774
   13.543   -34.715    -0.474     13.009   -33.660    -1.418
   13.698   -33.820     2.328     14.545   -33.422     2.529
   13.062   -33.280     2.797     13.698   -33.820     5.430
   14.355   -34.346     4.975     13.223   -34.448     5.974
   13.698   -30.718   -13.182     13.664   -29.784   -12.978
   14.548   -31.005   -12.849     13.698   -30.718   -10.080
   14.254   -31.426   -10.405     12.872   -30.827   -10.550
   13.698   -30.718    -6.978     14.073   -30.241    -6.238
   12.838   -30.320    -7.109     13.698   -30.718    -3.876
   13.720   -31.425    -4.521     14.561   -30.744    -3.463
   13.698   -30.718    -0.774     13.302   -31.558    -0.544
   12.971   -30.191    -1.105     13.698   -30.718     2.328
   13.678   -31.408     2.991     13.295   -29.963     2.756
   13.698   -30.718     5.430     13.095   -30.001     5.236
   14.334   -30.696     4.715     13.698   -27.616   -10.080
   14.514   -28.109   -10.169     13.625   -27.440    -9.142
   13.698   -27.616    -6.978     13.286   -28.369    -6.556
   12.968   -27.045    -7.216     13.698   -27.616    -3.876
   13.998   -26.979    -3.227     12.873   -27.948    -3.523
   13.698   -27.616    -0.774     12.815   -27.269    -0.895
   13.570   -28.445    -0.313     13.698   -27.616     2.328
   13.332   -27.529     1.449     13.258   -26.938     2.839
   13.698   -27.616     5.430     14.076   -26.742     5.331
   13.003   -27.504     6.078     13.698   -24.514    -6.978
   13.137   -23.941    -7.500     13.169   -24.737    -6.213
   13.698   -24.514    -3.876     13.671   -24.242    -4.793
   12.779   -24.588    -3.620     13.698   -24.514    -0.774
   13.798   -24.865    -1.659     13.676   -25.287    -0.210
   13.698   -24.514     2.328     13.854   -23.858     1.649
   12.846   -24.281     2.696     13.698   -21.412    -6.978
   14.041   -20.862    -6.274     14.039   -21.015    -7.780
   13.698   -21.412    -3.876     13.049   -21.663    -4.532
   13.830   -22.203    -3.353     13.698   -21.412    -0.774
   12.940   -20.848    -0.620     14.019   -21.152    -1.638
   13.698   -21.412     2.328     12.874   -21.871     2.170
   13.912   -21.609     3.240     13.698   -18.310    -6.978
   12.954   -18.119    -6.408     14.441   -17.876    -6.557
   13.698   -18.310    -3.876     14.497   -18.459    -3.370
   13.155   -17.761    -3.310     16.800   -36.922   -10.080
   16.494   -36.015   -10.082     16.184   -37.383    -9.511
   16.800   -36.922    -6.978     15.910   -36.965    -6.630
   17.255   -36.309    -6.400     16.800   -36.922    -3.876
   17.440   -36.419    -4.380     17.327   -37.429    -3.258
   16.800   -33.820   -10.080     17.295   -33.019    -9.910
   17.348   -34.519    -9.724     16.800   -33.820    -6.978
   17.349   -33.236    -7.502     17.072   -34.701    -7.237
   16.800   -33.820    -3.876     16.946   -34.703    -3.536
   16.460   -33.328    -3.129     16.800   -33.820    -0.774
   16.028   -33.290    -0.580     17.261   -33.888     0.062
   16.800   -30.718   -10.080     17.114   -29.819   -10.178
   16.753   -30.854    -9.134     16.800   -30.718    -6.978
   16.221   -30.524    -6.242     16.534   -30.104    -7.662
   16.800   -30.718    -3.876     16.234   -30.782    -4.644
   16.708   -31.564    -3.438     16.800   -30.718    -0.774
   16.470   -31.296    -0.086     16.832   -29.853    -0.366
   16.800   -27.616   -10.080     15.923   -27.468   -10.431
   16.656   -27.860    -9.166     16.800   -27.616    -6.978
   17.317   -28.422    -6.977     16.846   -27.300    -6.076
   16.800   -27.616    -3.876     16.384   -26.920    -4.383
   17.573   -27.856    -4.387     16.800   -27.616    -0.774
   17.737   -27.715    -0.603     16.577   -28.365    -1.326
   16.800   -24.514   -10.080     16.975   -23.864   -10.761
   17.278   -25.293   -10.365     16.800   -24.514    -6.978
   17.392   -25.266    -6.988     16.609   -24.347    -7.901
   16.800   -24.514    -3.876     17.282   -25.195    -4.345
   16.547   -23.889    -4.555
     7153 = No. of integer atom codes. iac's: 
  25    1   20    4   20    4    4   20    4    4   12   38   36    7   11   30
  25    1   20    4   20    4    4   20    4    4   39   20    4    4    4   11
  30   25    1   20    4   20    4    4   20    4    4   12   38   36    7   11
  30   25    1   20    4   20    4    4   20    4    4   20    4    4   20    4
   4   43    1    1   11   30   25    1   20    4   20    4    4   20    4    4
  12   38   36    7   11   30   25    1   20    4   20    4    4   14   14    3
  14    3   14    3   14    3   14    3   11   30   25    1   20    4   20    4
   4   20    4    4   12   38   36    7   11   30   25    1   20    4   20    6
   6   20    4    4   13   30   25    1    1   11   30   25    1   20    4   20
   4   20    4    4    4   20    4    4   20    4    4    4   11   30   25    1
  20    4   20    4    4   12   38   36    7   11   30   25    1   20    4   20
   4    4   20    4    4   20    4    4   20    4    4   43    1    1   11   30
  25    1   20    4   20    4    4   32    7   11   30   25    1   20    4    4
  11   30   25    1   20    4   20    4    4   32    7   11   30   25    1   20
   4   20    4    4   19   23    3   26    1   17   14    3   14    3   14    3
  14    3   16   11   30   25    1   20    4   20    4    4    4   11   30   25
   1   20    4   20    4    4    4   11   30   25    1   20    4   20    4   20
   4    4    4   20    4    4   20    4    4    4   11   30   25    1   20    4
  20    4    4   14   14    3   14    3   14   33    7   14    3   14    3   11
  30   25    1   20    4   20    6    6   20    4    4   13   30   25    1    1
  11   30   25    1   20    4   20    4    4   12   38   36    7   11   30   25
   1   20    4   20    4   20    4    4    4   20    4    4   20    4    4    4
  11   30   25    1   20    4   20    4    4   20    4    4   20    4    4   28
  10   15   28   10   10   28   10   10   11   30   25    1   20    4   20    4
   4   22   27   18    3   26    1   23    3   11   30   25    1   20    4   20
   4    4   20    4    4   12   38   36    7   11   30   25    1   20    4   20
   4    4    4   11   30   25    1   20    4   20    4    4   32    7   11   30
  25    1   20    4   20    4    4   12   38   36    7   11   30   25    1   20
   4   20    4    4   14   14    3   14    3   14    3   14    3   14    3   11
  30   25   21    4    4   20    4    4   20    4    4   20    4   11   30   25
   1   20    4   20    4    4   40    9   11   30   25    1   20    4   20    4
   4   20    4    4   20    4    4   41    1   15   42    1   41    1    1   11
  30   25    1   20    4   20    4   20    4    4    4   20    4    4    4   11
  30   25    1   20    4   20    4    4    4   11   30   25    1   20    4   20
   4    4   20    4    4   20    4    4   20    4    4   29   10   10   10   11
  30   25    1   20    4   20    4    4   20    4   20    4    4    4   20    4
   4    4   11   30   25   21    4    4   20    4    4   20    4    4   20    4
  11   30   25    1   20    4   20    4    4   20    4    4   20    4    4   20
   4    4   43    1    1   11   30   25    1   20    4   20    4    4   12   30
  25    1    1   11   30   25    1   20    4   20    4    4   20    4    4   20
   4    4   20    4    4   43    1    1   11   30   25    1   20    4   20    4
   4   12   30   25    1    1   11   30   25    1   20    4   20    4    4   20
   4    4   20    4    4   41    1   15   42    1   41    1    1   11   30   25
   1   20    4   20    4    4   12   30   25    1    1   11   30   25    1   20
   4   20    4    4   20    4    4   20    4    4   28   10   15   28   10   10
  28   10   10   11   30   25    1   20    4   20    4    4   14   14    3   14
   3   14   33    7   14    3   14    3   11   30   25    1   20    4   20    4
   4   20    4    4   20    4    4   28   10   15   28   10   10   28   10   10
  11   30   25    1   20    4   20    4    4   12   35   35   11   30   25    1
  20    4   20    4   20    4    4    4   20    4    4    4   11   30   25    1
  20    4   20    4    4   32    7   11   30   25   21    4    4   20    4    4
  20    4    4   20    4   11   30   25    1   20    4   20    4    4   14   14
   3   14    3   14    3   14    3   14    3   11   30   25    1   20    4   20
   4    4   12   38   36    7   11   30   25    1   20    4   20    4    4   22
  27   18    3   26    1   23    3   11   30   25    1   20    4   20    4    4
  32    7   11   30   25    1   20    4   20    4    4   20    4    4   20    4
   4   41    1   15   42    1   41    1    1   11   30   25    1   20    4   20
   4   20    4    4    4   20    4    4   20    4    4    4   11   30   25    1
  20    4   20    4    4   20    4    4   20    4    4   20    4    4   43    1
   1   11   30   25    1   20    4   20    4    4   20    4   20    4    4    4
  20    4    4    4   11   30   25    1   20    4   20    4    4   22   27   18
   3   26    1   23    3   11   30   25    1   20    4   20    6    6   20    4
   4   13   30   25    1    1   11   30   25    1   20    4   20    4    4   20
   4    4   12   38   36    7   11   30   25    1   20    4   20    4    4   12
  38   36    7   11   30   25    1   20    4   20    4    4   12   30   25    1
   1   11   30   25    1   20    4   20    4    4   12   38   36    7   11   30
  25    1   20    4   20    4    4   14   14    3   14    3   14   33    7   14
   3   14    3   11   30   25    1   20    4   20    4   20    4    4    4   20
   4    4   20    4    4    4   11   30   25    1   20    4   20    4    4   12
  30   25    1    1   11   30   25    1   20    4   20    4    4    4   11   30
  25    1   20    4   20    4    4   32    7   11   30   25    1   20    4   20
   4    4   20    4   20    4    4    4   20    4    4    4   11   30   25    1
  20    4   20    4   20    4    4    4   20    4    4   20    4    4    4   11
  30   25    1   20    4   20    4    4   20    4    4   20    4    4   20    4
   4   43    1    1   11   30   25    1   20    4   20    4    4   20    4    4
  39   20    4    4    4   11   30   25    1   20    4   20    4    4   20    4
   4   12   38   36    7   11   30   25    1   20    4   20    4    4   20    4
   4   12   38   36    7   11   30   25    1   20    4   20    4    4    4   11
  30   25    1   20    4   20    6    6   20    4    4   13   30   25    1    1
  11   30   25    1   20    4   20    4    4   20    4    4   20    4    4   41
   1   15   42    1   41    1    1   11   30   25    1   20    4   20    4    4
  32    7   11   30   25    1   20    4   20    4    4   14   14    3   14    3
  14   33    7   14    3   14    3   11   30   25    1   20    4   20    4   20
   4    4    4   20    4    4   20    4    4    4   11   30   25    1   20    4
  20    4    4   20    4   20    4    4    4   20    4    4    4   11   30   25
   1   20    4   20    4   20    4    4    4   32    7   11   30   25    1   20
   4   20    6    6   20    4    4   13   30   25    1    1   11   30   25    1
  20    4    4   11   30   25   21    4    4   20    4    4   20    4    4   20
   4   11   30   25    1   20    4   20    4    4   20    4   20    4    4    4
  20    4    4    4   11   30   25   21    4    4   20    4    4   20    4    4
  20    4   11   30   25    1   20    4   20    4    4   12   30   25    1    1
  11   30   25    1   20    4   20    4   20    4    4    4   32    7   11   30
  25    1   20    4   20    4    4   40    9   11   30   25    1   20    4    4
  11   30   25    1   20    4   20    4    4   22   27   18    3   26    1   23
   3   11   30   25    1   20    4   20    4    4   14   14    3   14    3   14
   3   14    3   14    3   11   30   25    1   20    4   20    4    4   19   23
   3   26    1   17   14    3   14    3   14    3   14    3   16   11   30   25
   1   20    4   20    4    4   20    4    4   12   38   36    7   11   30   25
   1   20    4   20    4    4   20    4    4   39   20    4    4    4   11   30
  25    1   20    4   20    4   20    4    4    4   20    4    4    4   11   30
  25    1   20    4   20    4    4   19   23    3   26    1   17   14    3   14
   3   14    3   14    3   16   11   30   25    1   20    4   20    4    4   20
   4    4   12   38   36    7   11   30   25    1   20    4   20    6    6   20
   4    4   13   30   25    1    1   11   30   25    1   20    4   20    4    4
  20    4    4   20    4    4   20    4    4   43    1    1   11   30   25    1
  20    4   20    4    4   32    7   11   30   25    1   20    4   20    4    4
  20    4    4   20    4    4   41    1   15   42    1   41    1    1   11   30
  25    1   20    4    4   11   30   25    1   20    4   20    4   20    4    4
   4   20    4    4    4   11   30   25    1   20    4   20    4   20    4    4
   4   20    4    4    4   11   30   25    1   20    4   20    4    4   20    4
   4   39   20    4    4    4   11   30   25    1   20    4   20    4    4   20
   4   20    4    4    4   20    4    4    4   11   30   25    1   20    4   20
   4    4   12   30   25    1    1   11   30   25    1   20    4   20    4    4
  20    4    4   20    4    4   28   10   15   28   10   10   28   10   10   11
  30   25    1   20    4   20    4   20    4    4    4   20    4    4    4   11
  30   25    1   20    4   20    4    4   20    4    4   39   20    4    4    4
  11   30   25    1   20    4   20    5    5   20    4    4   12   35   35   11
  30   25    1   20    4   20    4    4   20    4    4   20    4    4   20    4
   4   29   10   10   10   11   30   25    1   20    4    4   11   30   25    1
  20    4   20    4    4   32    7   11   30   25    1   20    4   20    4    4
  20    4   20    4    4    4   20    4    4    4   11   30   25    1   20    4
  20    4    4   20    4    4   20    4    4   20    4    4   29   10   10   10
  11   30   25    1   20    4   20    4    4   40    9   11   30   25    1   20
   4   20    4    4    4   11   30   25    1   20    4   20    6    6   20    4
   4   13   30   25    1    1   11   30   25    1   20    4   20    4    4   14
  14    3   14    3   14   33    7   14    3   14    3   11   30   25    1   20
   4   20    4    4   19   23    3   26    1   17   14    3   14    3   14    3
  14    3   16   11   30   25   21    4    4   20    4    4   20    4    4   20
   4   11   30   25    1   20    4   20    6    6   20    4    4   13   30   25
   1    1   11   30   25    1   20    4   20    4    4   20    4    4   20    4
   4   20    4    4   43    1    1   11   30   25    1   20    4   20    4    4
  20    4    4   12   38   36    7   11   30   25    1   20    4   20    4    4
  20    4    4   12   38   36    7   11   30   25    1   20    4   20    4    4
  20    4    4   20    4    4   20    4    4   43    1    1   11   30   25    1
  20    4   20    4    4   20    4    4   12   38   36    7   11   30   25    1
  20    4   20    4    4   20    4    4   39   20    4    4    4   11   30   25
   1   20    4   20    4   20    4    4    4   20    4    4   20    4    4    4
  11   30   25    1   20    4   20    4    4   14   14    3   14    3   14    3
  14    3   14    3   11   30   25    1   20    4   20    4    4   20    4    4
  12   38   36    7   11   30   25    1   20    4   20    4    4   12   38   36
   7   11   30   25    1   20    4   20    4   20    4    4    4   32    7   11
  30   25    1   20    4   20    4    4   12   30   25    1    1   11   30   25
   1   20    4   20    4    4   20    4   20    4    4    4   20    4    4    4
  11   30   25    1   20    4   20    4    4   20    4    4   20    4    4   20
   4    4   43    1    1   11   30   25    1   20    4   20    4    4   20    4
  20    4    4    4   20    4    4    4   11   30   25    1   20    4   20    4
  20    4    4    4   32    7   11   30   25    1   20    4   20    4    4   20
   4   20    4    4    4   20    4    4    4   11   30   25    1   20    4   20
   4   20    4    4    4   20    4    4   20    4    4    4   11   30   25    1
  20    4   20    4    4   32    7   11   30   25    1   20    4   20    4    4
  20    4    4   12   38   36    7   11   30   25    1   20    4   20    4    4
  12   38   36    7   11   30   25    1   20    4   20    4   20    4    4    4
  20    4    4   20    4    4    4   11   30   25    1   20    4   20    4    4
  20    4    4   20    4    4   20    4    4   43    1    1   11   30   25    1
  20    4   20    4    4   32    7   11   30   25    1   20    4   20    4    4
  14   14    3   14    3   14   33    7   14    3   14    3   11   30   25    1
  20    4   20    4    4   14   14    3   14    3   14   33    7   14    3   14
   3   11   30   25    1   20    4   20    4   20    4    4    4   32    7   11
  30   25    1   20    4   20    4   20    4    4    4   20    4    4    4   11
  30   25    1   20    4   20    4    4   20    4    4   20    4    4   28   10
  15   28   10   10   28   10   10   11   30   25    1   20    4   20    6    6
  20    4    4   13   30   25    1    1   11   30   25    1   20    4   20    4
   4   20    4   20    4    4    4   20    4    4    4   11   30   25    1   20
   4   20    4    4   20    4    4   12   38   36    7   11   30   25    1   20
   4   20    4    4   20    4   20    4    4    4   20    4    4    4   11   30
  25    1   20    4   20    4    4   20    4    4   12   38   36    7   11   30
  25    1   20    4   20    4    4   12   30   25    1    1   11   30   25    1
  20    4   20    4    4   20    4   20    4    4    4   20    4    4    4   11
  30   25    1   20    4   20    4   20    4    4    4   32    7   11   30   25
   1   20    4   20    4   20    4    4    4   32    7   11   30   25    1   20
   4   20    6    6   20    4    4   13   30   25    1    1   11   30   25    1
  20    4   20    4    4   20    4    4   12   38   36    7   11   30   25    1
  20    4   20    4   20    4    4    4   32    7   11   30   25    1   20    4
  20    4    4   20    4    4   20    4    4   41    1   15   42    1   41    1
   1   11   30   25    1   20    4   20    4    4   20    4    4   12   38   36
   7   11   30   25    1   20    4   20    4   20    4    4    4   20    4    4
  20    4    4    4   11   30   25    1   20    4   20    4    4   20    4   20
   4    4    4   20    4    4    4   11   30   25    1   20    4   20    4    4
  22   27   18    3   26    1   23    3   11   30   25    1   20    4   20    4
   4   14   14    3   14    3   14    3   14    3   14    3   11   30   25    1
  20    4   20    4    4   22   27   18    3   26    1   23    3   11   30   25
   1   20    4   20    4    4   14   14    3   14    3   14   33    7   14    3
  14    3   11   30   25    1   20    4   20    4   20    4    4    4   32    7
  11   30   25    1   20    4   20    4   20    4    4    4   32    7   11   30
  25    1   20    4   20    4    4   19   23    3   26    1   17   14    3   14
   3   14    3   14    3   16   11   30   25   21    4    4   20    4    4   20
   4    4   20    4   11   30   25    1   20    4   20    4    4   12   38   36
   7   11   30   25    1   20    4   20    4    4   14   14    3   14    3   14
   3   14    3   14    3   11   30   25    1   20    4    4   11   30   25    1
  20    4   20    4   20    4    4    4   20    4    4    4   11   30   25   21
   4    4   20    4    4   20    4    4   20    4   11   30   25    1   20    4
  20    5    5   20    4    4   12   35   35   11   30   25    1   20    4   20
   4    4   32    7   11   30   25   21    4    4   20    4    4   20    4    4
  20    4   11   30   25    1   20    4   20    4    4    4   11   30   25    1
  20    4   20    4    4   32    7   11   30   25    1   20    4   20    4    4
  14   14    3   14    3   14    3   14    3   14    3   11   30   25    1   20
   4   20    4    4   20    4   20    4    4    4   20    4    4    4   11   30
  25    1   20    4   20    4    4   12   30   25    1    1   11   30   25    1
  20    4   20    4    4   14   14    3   14    3   14    3   14    3   14    3
  11   30   25    1   20    4   20    4    4   20    4   20    4    4    4   20
   4    4    4   11   30   25    1   20    4   20    4    4   14   14    3   14
   3   14    3   14    3   14    3   11   30   25    1   20    4   20    4    4
  20    4    4   20    4    4   20    4    4   43    1    1   11   30   25    1
  20    4   20    4   20    4    4    4   20    4    4    4   11   30   25    1
  20    4   20    4    4   20    4    4   20    4    4   41    1   15   42    1
  41    1    1   11   30   25    1   20    4   20    4    4   20    4    4   12
  38   36    7   11   30   25    1   20    4   20    4    4   32    7   11   30
  25    1   20    4    4   11   30   25    1   20    4   20    4    4   32    7
  11   30   25    1   20    4   20    4    4   20    4   20    4    4    4   20
   4    4    4   11   30   25    1   20    4   20    4    4   32    7   11   30
  25   21    4    4   20    4    4   20    4    4   20    4   11   30   25    1
  20    4   20    4    4   20    4    4   12   38   36    7   11   30   25    1
  20    4   20    4    4   22   27   18    3   26    1   23    3   11   30   25
   1   20    4    4   11   30   25   21    4    4   20    4    4   20    4    4
  20    4   11   30   25    1   20    4   20    4   20    4    4    4   20    4
   4    4   11   30   25    1   20    4   20    4   20    4    4    4   20    4
   4    4   11   30   25    1   20    4   20    4   20    4    4    4   20    4
   4    4   11   30   25    1   20    4   20    4    4   23   26    1   18    3
  27   22    3   11   30   25    1   20    4   20    4    4   53   11   30   25
   1   20    4   20    4    4   32    7   11   30   25    1   20    4   20    4
   4    4   11   30   25    1   20    4    4   11   30   25    1   20    4   20
   4   20    4    4    4   20    4    4   20    4    4    4   11   30   25    1
  20    4    4   11   30   25    1   20    4   20    4    4   20    4    4   20
   4    4   28   10   15   28   10   10   28   10   10   11   30   25    1   20
   4   20    4    4   32    7   11   30   25    1   20    4    4   11   30   25
   1   20    4   20    4   20    4    4    4   32    7   11   30   25    1   20
   4   20    4    4   14   14    3   14    3   14    3   14    3   14    3   11
  30   25    1   20    4   20    4    4   40    9   11   30   25    1   20    4
  20    4    4   20    4   20    4    4    4   20    4    4    4   11   30   25
   1   20    4   20    4    4    4   11   30   25    1   20    4   20    4    4
  12   35   35   11   30   25    1   20    4   20    4   20    4    4    4   32
   7   11   30   25    1   20    4   20    4    4   40    9   11   30   25    1
  20    4   20    4    4   20    4   20    4    4    4   20    4    4    4   11
  30   25    1   20    4   20    4    4   20    4   20    4    4    4   20    4
   4    4   11   30   25    1   20    4   20    4    4   20    4   20    4    4
   4   20    4    4    4   11   30   25    1   20    4   20    4    4   20    4
   4   39   20    4    4    4   11   30   25    1   20    4   20    4    4   12
  38   36    7   11   30   25    1   20    4   20    4    4   20    4    4   20
   4    4   20    4    4   43    1    1   11   30   25    1   20    4   20    4
   4   20    4    4   20    4    4   41    1   15   42    1   41    1    1   11
  30   25    1   20    4   20    4    4   20    4    4   20    4    4   20    4
   4   43    1    1   11   30   25    1   20    4   20    4    4   12   38   36
   7   11   30   25   21    4    4   20    4    4   20    4    4   20    4   11
  30   25    1   20    4   20    4    4   32    7   11   30   25    1   20    4
  20    4    4   32    7   11   30   25    1   20    4   20    4   20    4    4
   4   20    4    4    4   11   30   25    1   20    4   20    4    4   12   38
  36    7   11   30   25    1   20    4   20    4   20    4    4    4   20    4
   4   20    4    4    4   11   30   25    1   20    4   20    4    4   20    4
   4   20    4    4   20    4    4   43    1    1   11   30   25    1   20    4
  20    4    4   20    4    4   20    4    4   20    4    4   43    1    1   11
  30   25    1   20    4   20    4   20    4    4    4   20    4    4    4   11
  30   25    1   20    4   20    4    4   20    4   20    4    4    4   20    4
   4    4   11   30   25    1   20    4   20    4    4   20    4   20    4    4
   4   20    4    4    4   11   30   25    1   20    4   20    4    4   20    4
   4   12   38   36    7   11   30   25    1   20    4   20    4    4   20    4
   4   39   20    4    4    4   11   30   25    1   20    4   20    4    4   20
   4    4   20    4    4   28   10   15   28   10   10   28   10   10   11   30
  25    1   20    4   20    4    4   20    4    4   20    4    4   20    4    4
  43    1    1   11   30   25    1   20    4   20    4    4   14   14    3   14
   3   14    3   14    3   14    3   11   30   25    1   20    4   20    4    4
  20    4    4   20    4    4   28   10   15   28   10   10   28   10   10   11
  30   25    1   20    4   20    4    4   20    4    4   39   20    4    4    4
  11   30   25    1   20    4    4   11   30   25    1   20    4   20    4    4
  20    4   20    4    4    4   20    4    4    4   11   30   25    1   20    4
  20    4   20    4    4    4   20    4    4   20    4    4    4   11   30   25
   1   20    4   20    6    6   20    4    4   13   30   25    1    1   11   30
  25    1   20    4   20    4   20    4    4    4   32    7   11   30   25    1
  20    4   20    4    4    4   11   30   25    1   20    4   20    4    4   12
  35   35   11   30   25    1   20    4   20    6    6   20    4    4   13   30
  25    1    1   11   30   25    1   20    4   20    4    4   20    4   20    4
   4    4   20    4    4    4   11   30   25    1   20    4   20    4    4   20
   4    4   20    4    4   41    1   15   42    1   41    1    1   11   30   25
   1   20    4   20    4    4   14   14    3   14    3   14    3   14    3   14
   3   11   30   25    1   20    4   20    4    4   32    7   11   30   25    1
  20    4   20    4    4   14   14    3   14    3   14   33    7   14    3   14
   3   11   30   25    1   20    4   20    4    4   20    4   20    4    4    4
  20    4    4    4   11   30   25    1   20    4   20    4    4    4   11   30
  25    1   20    4   20    4   20    4    4    4   20    4    4    4   11   30
  25    1   20    4   20    4   20    4    4    4   20    4    4   20    4    4
   4   11   30   25    1   20    4   20    4    4   20    4    4   12   38   36
   7   11   30   25    1   20    4    4   11   30   25    1   20    4   20    4
   4    4   11   30   25    1   20    4   20    4    4   20    4    4   20    4
   4   20    4    4   43    1    1   11   30   25    1   20    4   20    4    4
  14   14    3   14    3   14    3   14    3   14    3   11   30   25    1   20
   4   20    4   20    4    4    4   20    4    4   20    4    4    4   11   30
  25    1   20    4   20    4    4   20    4    4   39   20    4    4    4   11
  30   25    1   20    4    4   11   30   25    1   20    4   20    4    4   12
  38   36    7   11   30   25    1   20    4   20    4    4   32    7   11   30
  25    1   20    4   20    4    4   32    7   11   30   25    1   20    4   20
   4   20    4    4    4   20    4    4    4   11   30   25    1   20    4   20
   6    6   20    4    4   13   30   25    1    1   11   30   25    1   20    4
  20    4    4   12   38   36    7   11   30   25    1   20    4   20    6    6
  20    4    4   13   30   25    1    1   11   30   25    1   20    4   20    4
   4   19   23    3   26    1   17   14    3   14    3   14    3   14    3   16
  11   30   25    1   20    4   20    4    4   20    4    4   20    4    4   20
   4    4   43    1    1   11   30   25    1   20    4   20    4    4   20    4
   4   12   38   36    7   11   30   25    1   20    4   20    4    4   20    4
  20    4    4    4   20    4    4    4   11   30   25    1   20    4   20    4
   4   32    7   11   30   25    1   20    4   20    4    4   22   27   18    3
  26    1   23    3   11   30   25    1   20    4   20    4    4   20    4    4
  12   38   36    7   11   30   25    1   20    4   20    4    4   12   38   36
   7   11   30   54   55   55   14   14   14   14   14   14   56    3    3    3
   3   57   58   58   58   34    8    8   34    8    8   34    8    8   34    8
   8   34    8    8   34    8    8   34    8    8   34    8    8   34    8    8
  34    8    8   34    8    8   34    8    8   34    8    8   34    8    8   34
   8    8   34    8    8   34    8    8   34    8    8   34    8    8   34    8
   8   34    8    8   34    8    8   34    8    8   34    8    8   34    8    8
  34    8    8   34    8    8   34    8    8   34    8    8   34    8    8   34
   8    8   34    8    8   34    8    8   34    8    8   34    8    8   34    8
   8   34    8    8   34    8    8   34    8    8   34    8    8   34    8    8
  34    8    8   34    8    8   34    8    8   34    8    8   34    8    8   34
   8    8   34    8    8   34    8    8   34    8    8   34    8    8   34    8
   8   34    8    8   34    8    8   34    8    8   34    8    8   34    8    8
  34    8    8   34    8    8   34    8    8   34    8    8   34    8    8   34
   8    8   34    8    8   34    8    8   34    8    8   34    8    8   34    8
   8   34    8    8   34    8    8   34    8    8   34    8    8   34    8    8
  34    8    8   34    8    8   34    8    8   34    8    8   34    8    8   34
   8    8   34    8    8   34    8    8   34    8    8   34    8    8   34    8
   8   34    8    8   34    8    8   34    8    8   34    8    8   34    8    8
  34    8    8   34    8    8   34    8    8   34    8    8   34    8    8   34
   8    8   34    8    8   34    8    8   34    8    8   34    8    8   34    8
   8   34    8    8   34    8    8   34    8    8   34    8    8   34    8    8
  34    8    8   34    8    8   34    8    8   34    8    8   34    8    8   34
   8    8   34    8    8   34    8    8   34    8    8   34    8    8   34    8
   8   34    8    8   34    8    8   34    8    8   34    8    8   34    8    8
  34    8    8   34    8    8   34    8    8   34    8    8   34    8    8   34
   8    8   34    8    8   34    8    8   34    8    8   34    8    8   34    8
   8   34    8    8   34    8    8   34    8    8   34    8    8   34    8    8
  34    8    8   34    8    8   34    8    8   34    8    8   34    8    8   34
   8    8   34    8    8   34    8    8   34    8    8   34    8    8   34    8
   8   34    8    8   34    8    8   34    8    8   34    8    8   34    8    8
  34    8    8   34    8    8   34    8    8   34    8    8   34    8    8   34
   8    8   34    8    8   34    8    8   34    8    8   34    8    8   34    8
   8   34    8    8   34    8    8   34    8    8   34    8    8   34    8    8
  34    8    8   34    8    8   34    8    8   34    8    8   34    8    8   34
   8    8   34    8    8   34    8    8   34    8    8   34    8    8   34    8
   8   34    8    8   34    8    8   34    8    8   34    8    8   34    8    8
  34    8    8   34    8    8   34    8    8   34    8    8   34    8    8   34
   8    8   34    8    8   34    8    8   34    8    8   34    8    8   34    8
   8   34    8    8   34    8    8   34    8    8   34    8    8   34    8    8
  34    8    8   34    8    8   34    8    8   34    8    8   34    8    8   34
   8    8   34    8    8   34    8    8   34    8    8   34    8    8   34    8
   8   34    8    8   34    8    8   34    8    8   34    8    8   34    8    8
  34    8    8   34    8    8   34    8    8   34    8    8   34    8    8   34
   8    8   34    8    8   34    8    8   34    8    8   34    8    8   34    8
   8   34    8    8   34    8    8   34    8    8   34    8    8   34    8    8
  34    8    8   34    8    8   34    8    8   34    8    8   34    8    8   34
   8    8   34    8    8   34    8    8   34    8    8   34    8    8   34    8
   8   34    8    8   34    8    8   34    8    8   34    8    8   34    8    8
  34    8    8   34    8    8   34    8    8   34    8    8   34    8    8   34
   8    8   34    8    8   34    8    8   34    8    8   34    8    8   34    8
   8   34    8    8   34    8    8   34    8    8   34    8    8   34    8    8
  34    8    8   34    8    8   34    8    8   34    8    8   34    8    8   34
   8    8   34    8    8   34    8    8   34    8    8   34    8    8   34    8
   8   34    8    8   34    8    8   34    8    8   34    8    8   34    8    8
  34    8    8   34    8    8   34    8    8   34    8    8   34    8    8   34
   8    8   34    8    8   34    8    8   34    8    8   34    8    8   34    8
   8   34    8    8   34    8    8   34    8    8   34    8    8   34    8    8
  34    8    8   34    8    8   34    8    8   34    8    8   34    8    8   34
   8    8   34    8    8   34    8    8   34    8    8   34    8    8   34    8
   8   34    8    8   34    8    8   34    8    8   34    8    8   34    8    8
  34    8    8   34    8    8   34    8    8   34    8    8   34    8    8   34
   8    8   34    8    8   34    8    8   34    8    8   34    8    8   34    8
   8   34    8    8   34    8    8   34    8    8   34    8    8   34    8    8
  34    8    8   34    8    8   34    8    8   34    8    8   34    8    8   34
   8    8   34    8    8   34    8    8   34    8    8   34    8    8   34    8
   8   34    8    8   34    8    8   34    8    8   34    8    8   34    8    8
  34    8    8   34    8    8   34    8    8   34    8    8   34    8    8   34
   8    8   34    8    8   34    8    8   34    8    8   34    8    8   34    8
   8   34    8    8   34    8    8   34    8    8   34    8    8   34    8    8
  34    8    8   34    8    8   34    8    8   34    8    8   34    8    8   34
   8    8   34    8    8   34    8    8   34    8    8   34    8    8   34    8
   8   34    8    8   34    8    8   34    8    8   34    8    8   34    8    8
  34    8    8   34    8    8   34    8    8   34    8    8   34    8    8   34
   8    8   34    8    8   34    8    8   34    8    8   34    8    8   34    8
   8   34    8    8   34    8    8   34    8    8   34    8    8   34    8    8
  34    8    8   34    8    8   34    8    8   34    8    8   34    8    8   34
   8    8   34    8    8   34    8    8   34    8    8   34    8    8   34    8
   8   34    8    8   34    8    8   34    8    8   34    8    8   34    8    8
  34    8    8   34    8    8   34    8    8   34    8    8   34    8    8   34
   8    8   34    8    8   34    8    8   34    8    8   34    8    8   34    8
   8   34    8    8   34    8    8   34    8    8   34    8    8   34    8    8
  34    8    8   34    8    8   34    8    8   34    8    8   34    8    8   34
   8    8   34    8    8   34    8    8   34    8    8   34    8    8   34    8
   8   34    8    8   34    8    8   34    8    8   34    8    8   34    8    8
  34    8    8   34    8    8   34    8    8   34    8    8   34    8    8   34
   8    8   34    8    8   34    8    8   34    8    8   34    8    8   34    8
   8   34    8    8   34    8    8   34    8    8   34    8    8   34    8    8
  34    8    8   34    8    8   34    8    8   34    8    8   34    8    8   34
   8    8   34    8    8   34    8    8   34    8    8   34    8    8   34    8
   8   34    8    8   34    8    8   34    8    8   34    8    8   34    8    8
  34    8    8   34    8    8   34    8    8   34    8    8   34    8    8   34
   8    8   34    8    8   34    8    8   34    8    8   34    8    8   34    8
   8   34    8    8   34    8    8   34    8    8   34    8    8   34    8    8
  34    8    8   34    8    8   34    8    8   34    8    8   34    8    8   34
   8    8   34    8    8   34    8    8   34    8    8   34    8    8   34    8
   8   34    8    8   34    8    8   34    8    8   34    8    8   34    8    8
  34    8    8   34    8    8   34    8    8   34    8    8   34    8    8   34
   8    8   34    8    8   34    8    8   34    8    8   34    8    8   34    8
   8   34    8    8   34    8    8   34    8    8   34    8    8   34    8    8
  34    8    8   34    8    8   34    8    8   34    8    8   34    8    8   34
   8    8   34    8    8   34    8    8   34    8    8   34    8    8   34    8
   8   34    8    8   34    8    8   34    8    8   34    8    8   34    8    8
  34    8    8   34    8    8   34    8    8   34    8    8   34    8    8   34
   8    8   34    8    8   34    8    8   34    8    8   34    8    8   34    8
   8   34    8    8   34    8    8   34    8    8   34    8    8   34    8    8
  34    8    8   34    8    8   34    8    8   34    8    8   34    8    8   34
   8    8   34    8    8   34    8    8   34    8    8   34    8    8   34    8
   8   34    8    8   34    8    8   34    8    8   34    8    8   34    8    8
  34    8    8   34    8    8   34    8    8   34    8    8   34    8    8   34
   8    8   34    8    8   34    8    8   34    8    8   34    8    8   34    8
   8   34    8    8   34    8    8   34    8    8   34    8    8   34    8    8
  34    8    8   34    8    8   34    8    8   34    8    8   34    8    8   34
   8    8   34    8    8   34    8    8   34    8    8   34    8    8   34    8
   8   34    8    8   34    8    8   34    8    8   34    8    8   34    8    8
  34    8    8   34    8    8   34    8    8   34    8    8   34    8    8   34
   8    8   34    8    8   34    8    8   34    8    8   34    8    8   34    8
   8   34    8    8   34    8    8   34    8    8   34    8    8   34    8    8
  34    8    8   34    8    8   34    8    8   34    8    8   34    8    8   34
   8    8   34    8    8   34    8    8   34    8    8   34    8    8   34    8
   8   34    8    8   34    8    8   34    8    8   34    8    8   34    8    8
  34    8    8   34    8    8   34    8    8   34    8    8   34    8    8   34
   8    8   34    8    8   34    8    8   34    8    8   34    8    8   34    8
   8   34    8    8   34    8    8   34    8    8   34    8    8   34    8    8
  34    8    8   34    8    8   34    8    8   34    8    8   34    8    8   34
   8    8   34    8    8   34    8    8   34    8    8   34    8    8   34    8
   8   34    8    8   34    8    8   34    8    8   34    8    8   34    8    8
  34    8    8   34    8    8   34    8    8   34    8    8   34    8    8   34
   8    8   34    8    8   34    8    8   34    8    8   34    8    8   34    8
   8   34    8    8   34    8    8   34    8    8   34    8    8   34    8    8
  34    8    8   34    8    8   34    8    8   34    8    8   34    8    8   34
   8    8   34    8    8   34    8    8   34    8    8   34    8    8   34    8
   8   34    8    8   34    8    8   34    8    8   34    8    8   34    8    8
  34    8    8   34    8    8   34    8    8   34    8    8   34    8    8   34
   8    8   34    8    8   34    8    8   34    8    8   34    8    8   34    8
   8   34    8    8   34    8    8   34    8    8   34    8    8   34    8    8
  34    8    8   34    8    8   34    8    8   34    8    8   34    8    8   34
   8    8   34    8    8   34    8    8   34    8    8   34    8    8   34    8
   8   34    8    8   34    8    8   34    8    8   34    8    8   34    8    8
  34    8    8   34    8    8   34    8    8   34    8    8   34    8    8   34
   8    8   34    8    8   34    8    8   34    8    8   34    8    8   34    8
   8   34    8    8   34    8    8   34    8    8   34    8    8   34    8    8
  34    8    8   34    8    8   34    8    8   34    8    8   34    8    8   34
   8    8   34    8    8   34    8    8   34    8    8   34    8    8   34    8
   8   34    8    8   34    8    8   34    8    8   34    8    8   34    8    8
  34    8    8   34    8    8   34    8    8   34    8    8   34    8    8   34
   8    8   34    8    8   34    8    8   34    8    8   34    8    8   34    8
   8
     7208     4892 = No. of bonds, no. of solute bonds. i - j - icode: (5 per line)
      1       2   1       1       3   2       3       4   3       3       5   4       5       6   3
      5       7   3       5       8   4       8       9   3       8      10   3       8      11   5
     11      12   6      11      13   7      12      14   8       3      15   5      15      16   7
     15      17   9      17      18   1      17      19   2      19      20   3      19      21   4
     21      22   3      21      23   3      21      24   4      24      25   3      24      26   3
     24      27  10      27      28  10      28      29   3      28      30   3      28      31   3
     19      32   5      32      33   7      32      34   9      34      35   1      34      36   2
     36      37   3      36      38   4      38      39   3      38      40   3      38      41   4
     41      42   3      41      43   3      41      44   5      44      45   6      44      46   7
     45      47   8      36      48   5      48      49   7      48      50   9      50      51   1
     50      52   2      52      53   3      52      54   4      54      55   3      54      56   3
     54      57   4      57      58   3      57      59   3      57      60   4      60      61   3
     60      62   3      60      63   4      63      64   3      63      65   3      63      66  11
     66      67   1      66      68   1      52      69   5      69      70   7      69      71   9
     71      72   1      71      73   2      73      74   3      73      75   4      75      76   3
     75      77   3      75      78   4      78      79   3      78      80   3      78      81   5
     81      82   6      81      83   7      82      84   8      73      85   5      85      86   7
     85      87   9      87      88   1      87      89   2      89      90   3      89      91   4
     91      92   3      91      93   3      91      94  12      94      95  13      95      96  14
     95      97  13      97      98  14      97      99  13      99     100  14      99     101  13
    101     102  14     101     103  13     103     104  14      89     105   5     105     106   7
     94     103  13     105     107   9     107     108   1     107     109   2     109     110   3
    109     111   4     111     112   3     111     113   3     111     114   4     114     115   3
    114     116   3     114     117   5     117     118   6     117     119   7     118     120   8
    109     121   5     121     122   7     121     123   9     123     124   1     123     125   2
    125     126   3     125     127   4     127     128   3     127     129   3     127     130   4
    130     131   3     130     132   3     130     133   5     133     134   7     133     135   9
    135     136   1     135     137   1     125     138   5     138     139   7     138     140   9
    140     141   1     140     142   2     142     143   3     142     144   4     144     145   3
    144     146   4     146     147   3     146     148   3     146     149   3     144     150   4
    150     151   3     150     152   3     150     153   4     153     154   3     153     155   3
    153     156   3     142     157   5     157     158   7     157     159   9     159     160   1
    159     161   2     161     162   3     161     163   4     163     164   3     163     165   3
    163     166   5     166     167   6     166     168   7     167     169   8     161     170   5
    170     171   7     170     172   9     172     173   1     172     174   2     174     175   3
    174     176   4     176     177   3     176     178   3     176     179   4     179     180   3
    179     181   3     179     182   4     182     183   3     182     184   3     182     185   4
    185     186   3     185     187   3     185     188  11     188     189   1     188     190   1
    174     191   5     191     192   7     191     193   9     193     194   1     193     195   2
    195     196   3     195     197   4     197     198   3     197     199   3     197     200  15
    200     201   8     195     202   5     202     203   7     202     204   9     204     205   1
    204     206   2     206     207   3     206     208   3     206     209   5     209     210   7
    209     211   9     211     212   1     211     213   2     213     214   3     213     215   4
    215     216   3     215     217   3     215     218  15     218     219   8     213     220   5
    220     221   7     220     222   9     222     223   1     222     224   2     224     225   3
    224     226   4     226     227   3     226     228   3     226     229  16     229     230  17
    230     231  14     230     232  18     232     233   1     232     234  19     234     235  13
    235     236  14     235     237  13     237     238  14     237     239  13     239     240  14
    239     241  13     241     242  14     241     243  20     224     244   5     244     245   7
    229     243  21     234     243  22     244     246   9     246     247   1     246     248   2
    248     249   3     248     250   4     250     251   3     250     252   3     250     253   3
    248     254   5     254     255   7     254     256   9     256     257   1     256     258   2
    258     259   3     258     260   4     260     261   3     260     262   3     260     263   3
    258     264   5     264     265   7     264     266   9     266     267   1     266     268   2
    268     269   3     268     270   4     270     271   3     270     272   4     272     273   3
    272     274   3     272     275   3     270     276   4     276     277   3     276     278   3
    276     279   4     279     280   3     279     281   3     279     282   3     268     283   5
    283     284   7     283     285   9     285     286   1     285     287   2     287     288   3
    287     289   4     289     290   3     289     291   3     289     292  12     292     293  13
    293     294  14     293     295  13     295     296  14     295     297  13     297     298   6
    298     299   8     297     300  13     300     301  14     300     302  13     302     303  14
    287     304   5     304     305   7     292     302  13     304     306   9     306     307   1
    306     308   2     308     309   3     308     310   4     310     311   3     310     312   3
    310     313   4     313     314   3     313     315   3     313     316   5     316     317   7
    316     318   9     318     319   1     318     320   1     308     321   5     321     322   7
    321     323   9     323     324   1     323     325   2     325     326   3     325     327   4
    327     328   3     327     329   3     327     330   5     330     331   6     330     332   7
    331     333   8     325     334   5     334     335   7     334     336   9     336     337   1
    336     338   2     338     339   3     338     340   4     340     341   3     340     342   4
    342     343   3     342     344   3     342     345   3     340     346   4     346     347   3
    346     348   3     346     349   4     349     350   3     349     351   3     349     352   3
    338     353   5     353     354   7     353     355   9     355     356   1     355     357   2
    357     358   3     357     359   4     359     360   3     359     361   3     359     362   4
    362     363   3     362     364   3     362     365   4     365     366   3     365     367   3
    365     368  23     368     369   1     368     370  24     370     371  24     371     372   1
    371     373   1     370     374  24     374     375   1     374     376   1     357     377   5
    377     378   7     377     379   9     379     380   1     379     381   2     381     382   3
    381     383   4     383     384   3     383     385   3     383     386  25     386     387  26
    387     388  27     388     389  14     388     390  28     390     391   1     390     392  18
    392     393  14     381     394   5     394     395   7     386     392  29     394     396   9
    396     397   1     396     398   2     398     399   3     398     400   4     400     401   3
    400     402   3     400     403   4     403     404   3     403     405   3     403     406   5
    406     407   6     406     408   7     407     409   8     398     410   5     410     411   7
    410     412   9     412     413   1     412     414   2     414     415   3     414     416   4
    416     417   3     416     418   3     416     419   3     414     420   5     420     421   7
    420     422   9     422     423   1     422     424   2     424     425   3     424     426   4
    426     427   3     426     428   3     426     429  15     429     430   8     424     431   5
    431     432   7     431     433   9     433     434   1     433     435   2     435     436   3
    435     437   4     437     438   3     437     439   3     437     440   5     440     441   6
    440     442   7     441     443   8     435     444   5     444     445   7     444     446   9
    446     447   1     446     448   2     448     449   3     448     450   4     450     451   3
    450     452   3     450     453  12     453     454  13     454     455  14     454     456  13
    456     457  14     456     458  13     458     459  14     458     460  13     460     461  14
    460     462  13     462     463  14     448     464   5     464     465   7     453     462  13
    464     466   9     466     467   2     467     468   3     467     469   3     467     470   4
    470     471   3     470     472   3     470     473   4     473     474   3     473     475   3
    466     476   2     476     477   3     476     478   5     478     479   7     473     476   4
    478     480   9     480     481   1     480     482   2     482     483   3     482     484   4
    484     485   3     484     486   3     484     487  30     487     488  31     482     489   5
    489     490   7     489     491   9     491     492   1     491     493   2     493     494   3
    493     495   4     495     496   3     495     497   3     495     498   4     498     499   3
    498     500   3     498     501   4     501     502   3     501     503   3     501     504  11
    504     505   1     504     506  11     506     507  32     507     508   1     506     509  11
    509     510   1     509     511   1     493     512   5     512     513   7     512     514   9
    514     515   1     514     516   2     516     517   3     516     518   4     518     519   3
    518     520   4     520     521   3     520     522   3     520     523   3     518     524   4
    524     525   3     524     526   3     524     527   3     516     528   5     528     529   7
    528     530   9     530     531   1     530     532   2     532     533   3     532     534   4
    534     535   3     534     536   3     534     537   3     532     538   5     538     539   7
    538     540   9     540     541   1     540     542   2     542     543   3     542     544   4
    544     545   3     544     546   3     544     547   4     547     548   3     547     549   3
    547     550   4     550     551   3     550     552   3     550     553   4     553     554   3
    553     555   3     553     556  33     556     557   1     556     558   1     556     559   1
    542     560   5     560     561   7     560     562   9     562     563   1     562     564   2
    564     565   3     564     566   4     566     567   3     566     568   3     566     569   4
    569     570   3     569     571   4     571     572   3     571     573   3     571     574   3
    569     575   4     575     576   3     575     577   3     575     578   3     564     579   5
    579     580   7     579     581   9     581     582   2     582     583   3     582     584   3
    582     585   4     585     586   3     585     587   3     585     588   4     588     589   3
    588     590   3     581     591   2     591     592   3     591     593   5     593     594   7
    588     591   4     593     595   9     595     596   1     595     597   2     597     598   3
    597     599   4     599     600   3     599     601   3     599     602   4     602     603   3
    602     604   3     602     605   4     605     606   3     605     607   3     605     608   4
    608     609   3     608     610   3     608     611  11     611     612   1     611     613   1
    597     614   5     614     615   7     614     616   9     616     617   1     616     618   2
    618     619   3     618     620   4     620     621   3     620     622   3     620     623   5
    623     624   7     623     625   9     625     626   1     625     627   1     618     628   5
    628     629   7     628     630   9     630     631   1     630     632   2     632     633   3
    632     634   4     634     635   3     634     636   3     634     637   4     637     638   3
    637     639   3     637     640   4     640     641   3     640     642   3     640     643   4
    643     644   3     643     645   3     643     646  11     646     647   1     646     648   1
    632     649   5     649     650   7     649     651   9     651     652   1     651     653   2
    653     654   3     653     655   4     655     656   3     655     657   3     655     658   5
    658     659   7     658     660   9     660     661   1     660     662   1     653     663   5
    663     664   7     663     665   9     665     666   1     665     667   2     667     668   3
    667     669   4     669     670   3     669     671   3     669     672   4     672     673   3
    672     674   3     672     675   4     675     676   3     675     677   3     675     678  11
    678     679   1     678     680  11     680     681  32     681     682   1     680     683  11
    683     684   1     683     685   1     667     686   5     686     687   7     686     688   9
    688     689   1     688     690   2     690     691   3     690     692   4     692     693   3
    692     694   3     692     695   5     695     696   7     695     697   9     697     698   1
    697     699   1     690     700   5     700     701   7     700     702   9     702     703   1
    702     704   2     704     705   3     704     706   4     706     707   3     706     708   3
    706     709   4     709     710   3     709     711   3     709     712   4     712     713   3
    712     714   3     712     715  23     715     716   1     715     717  24     717     718  24
    718     719   1     718     720   1     717     721  24     721     722   1     721     723   1
    704     724   5     724     725   7     724     726   9     726     727   1     726     728   2
    728     729   3     728     730   4     730     731   3     730     732   3     730     733  12
    733     734  13     734     735  14     734     736  13     736     737  14     736     738  13
    738     739   6     739     740   8     738     741  13     741     742  14     741     743  13
    743     744  14     728     745   5     745     746   7     733     743  13     745     747   9
    747     748   1     747     749   2     749     750   3     749     751   4     751     752   3
    751     753   3     751     754   4     754     755   3     754     756   3     754     757   4
    757     758   3     757     759   3     757     760  23     760     761   1     760     762  24
    762     763  24     763     764   1     763     765   1     762     766  24     766     767   1
    766     768   1     749     769   5     769     770   7     769     771   9     771     772   1
    771     773   2     773     774   3     773     775   4     775     776   3     775     777   3
    775     778   5     778     779  34     778     780  34     773     781   5     781     782   7
    781     783   9     783     784   1     783     785   2     785     786   3     785     787   4
    787     788   3     787     789   4     789     790   3     789     791   3     789     792   3
    787     793   4     793     794   3     793     795   3     793     796   3     785     797   5
    797     798   7     797     799   9     799     800   1     799     801   2     801     802   3
    801     803   4     803     804   3     803     805   3     803     806  15     806     807   8
    801     808   5     808     809   7     808     810   9     810     811   2     811     812   3
    811     813   3     811     814   4     814     815   3     814     816   3     814     817   4
    817     818   3     817     819   3     810     820   2     820     821   3     820     822   5
    822     823   7     817     820   4     822     824   9     824     825   1     824     826   2
    826     827   3     826     828   4     828     829   3     828     830   3     828     831  12
    831     832  13     832     833  14     832     834  13     834     835  14     834     836  13
    836     837  14     836     838  13     838     839  14     838     840  13     840     841  14
    826     842   5     842     843   7     831     840  13     842     844   9     844     845   1
    844     846   2     846     847   3     846     848   4     848     849   3     848     850   3
    848     851   5     851     852   6     851     853   7     852     854   8     846     855   5
    855     856   7     855     857   9     857     858   1     857     859   2     859     860   3
    859     861   4     861     862   3     861     863   3     861     864  25     864     865  26
    865     866  27     866     867  14     866     868  28     868     869   1     868     870  18
    870     871  14     859     872   5     872     873   7     864     870  29     872     874   9
    874     875   1     874     876   2     876     877   3     876     878   4     878     879   3
    878     880   3     878     881  15     881     882   8     876     883   5     883     884   7
    883     885   9     885     886   1     885     887   2     887     888   3     887     889   4
    889     890   3     889     891   3     889     892   4     892     893   3     892     894   3
    892     895   4     895     896   3     895     897   3     895     898  11     898     899   1
    898     900  11     900     901  32     901     902   1     900     903  11     903     904   1
    903     905   1     887     906   5     906     907   7     906     908   9     908     909   1
    908     910   2     910     911   3     910     912   4     912     913   3     912     914   4
    914     915   3     914     916   3     914     917   3     912     918   4     918     919   3
    918     920   3     918     921   4     921     922   3     921     923   3     921     924   3
    910     925   5     925     926   7     925     927   9     927     928   1     927     929   2
    929     930   3     929     931   4     931     932   3     931     933   3     931     934   4
    934     935   3     934     936   3     934     937   4     937     938   3     937     939   3
    937     940   4     940     941   3     940     942   3     940     943  11     943     944   1
    943     945   1     929     946   5     946     947   7     946     948   9     948     949   1
    948     950   2     950     951   3     950     952   4     952     953   3     952     954   3
    952     955   4     955     956   3     955     957   4     957     958   3     957     959   3
    957     960   3     955     961   4     961     962   3     961     963   3     961     964   3
    950     965   5     965     966   7     965     967   9     967     968   1     967     969   2
    969     970   3     969     971   4     971     972   3     971     973   3     971     974  25
    974     975  26     975     976  27     976     977  14     976     978  28     978     979   1
    978     980  18     980     981  14     969     982   5     982     983   7     974     980  29
    982     984   9     984     985   1     984     986   2     986     987   3     986     988   4
    988     989   3     988     990   3     988     991   4     991     992   3     991     993   3
    991     994   5     994     995   7     994     996   9     996     997   1     996     998   1
    986     999   5     999    1000   7     999    1001   9    1001    1002   1    1001    1003   2
   1003    1004   3    1003    1005   4    1005    1006   3    1005    1007   3    1005    1008   4
   1008    1009   3    1008    1010   3    1008    1011   5    1011    1012   6    1011    1013   7
   1012    1014   8    1003    1015   5    1015    1016   7    1015    1017   9    1017    1018   1
   1017    1019   2    1019    1020   3    1019    1021   4    1021    1022   3    1021    1023   3
   1021    1024   5    1024    1025   6    1024    1026   7    1025    1027   8    1019    1028   5
   1028    1029   7    1028    1030   9    1030    1031   1    1030    1032   2    1032    1033   3
   1032    1034   4    1034    1035   3    1034    1036   3    1034    1037   5    1037    1038   7
   1037    1039   9    1039    1040   1    1039    1041   1    1032    1042   5    1042    1043   7
   1042    1044   9    1044    1045   1    1044    1046   2    1046    1047   3    1046    1048   4
   1048    1049   3    1048    1050   3    1048    1051   5    1051    1052   6    1051    1053   7
   1052    1054   8    1046    1055   5    1055    1056   7    1055    1057   9    1057    1058   1
   1057    1059   2    1059    1060   3    1059    1061   4    1061    1062   3    1061    1063   3
   1061    1064  12    1064    1065  13    1065    1066  14    1065    1067  13    1067    1068  14
   1067    1069  13    1069    1070   6    1070    1071   8    1069    1072  13    1072    1073  14
   1072    1074  13    1074    1075  14    1059    1076   5    1076    1077   7    1064    1074  13
   1076    1078   9    1078    1079   1    1078    1080   2    1080    1081   3    1080    1082   4
   1082    1083   3    1082    1084   4    1084    1085   3    1084    1086   3    1084    1087   3
   1082    1088   4    1088    1089   3    1088    1090   3    1088    1091   4    1091    1092   3
   1091    1093   3    1091    1094   3    1080    1095   5    1095    1096   7    1095    1097   9
   1097    1098   1    1097    1099   2    1099    1100   3    1099    1101   4    1101    1102   3
   1101    1103   3    1101    1104   5    1104    1105   7    1104    1106   9    1106    1107   1
   1106    1108   1    1099    1109   5    1109    1110   7    1109    1111   9    1111    1112   1
   1111    1113   2    1113    1114   3    1113    1115   4    1115    1116   3    1115    1117   3
   1115    1118   3    1113    1119   5    1119    1120   7    1119    1121   9    1121    1122   1
   1121    1123   2    1123    1124   3    1123    1125   4    1125    1126   3    1125    1127   3
   1125    1128  15    1128    1129   8    1123    1130   5    1130    1131   7    1130    1132   9
   1132    1133   1    1132    1134   2    1134    1135   3    1134    1136   4    1136    1137   3
   1136    1138   3    1136    1139   4    1139    1140   3    1139    1141   4    1141    1142   3
   1141    1143   3    1141    1144   3    1139    1145   4    1145    1146   3    1145    1147   3
   1145    1148   3    1134    1149   5    1149    1150   7    1149    1151   9    1151    1152   1
   1151    1153   2    1153    1154   3    1153    1155   4    1155    1156   3    1155    1157   4
   1157    1158   3    1157    1159   3    1157    1160   3    1155    1161   4    1161    1162   3
   1161    1163   3    1161    1164   4    1164    1165   3    1164    1166   3    1164    1167   3
   1153    1168   5    1168    1169   7    1168    1170   9    1170    1171   1    1170    1172   2
   1172    1173   3    1172    1174   4    1174    1175   3    1174    1176   3    1174    1177   4
   1177    1178   3    1177    1179   3    1177    1180   4    1180    1181   3    1180    1182   3
   1180    1183   4    1183    1184   3    1183    1185   3    1183    1186  11    1186    1187   1
   1186    1188   1    1172    1189   5    1189    1190   7    1189    1191   9    1191    1192   1
   1191    1193   2    1193    1194   3    1193    1195   4    1195    1196   3    1195    1197   3
   1195    1198   4    1198    1199   3    1198    1200   3    1198    1201  10    1201    1202  10
   1202    1203   3    1202    1204   3    1202    1205   3    1193    1206   5    1206    1207   7
   1206    1208   9    1208    1209   1    1208    1210   2    1210    1211   3    1210    1212   4
   1212    1213   3    1212    1214   3    1212    1215   4    1215    1216   3    1215    1217   3
   1215    1218   5    1218    1219   6    1218    1220   7    1219    1221   8    1210    1222   5
   1222    1223   7    1222    1224   9    1224    1225   1    1224    1226   2    1226    1227   3
   1226    1228   4    1228    1229   3    1228    1230   3    1228    1231   4    1231    1232   3
   1231    1233   3    1231    1234   5    1234    1235   6    1234    1236   7    1235    1237   8
   1226    1238   5    1238    1239   7    1238    1240   9    1240    1241   1    1240    1242   2
   1242    1243   3    1242    1244   4    1244    1245   3    1244    1246   3    1244    1247   3
   1242    1248   5    1248    1249   7    1248    1250   9    1250    1251   1    1250    1252   2
   1252    1253   3    1252    1254   4    1254    1255   3    1254    1256   3    1254    1257   4
   1257    1258   3    1257    1259   3    1257    1260   5    1260    1261   7    1260    1262   9
   1262    1263   1    1262    1264   1    1252    1265   5    1265    1266   7    1265    1267   9
   1267    1268   1    1267    1269   2    1269    1270   3    1269    1271   4    1271    1272   3
   1271    1273   3    1271    1274   4    1274    1275   3    1274    1276   3    1274    1277   4
   1277    1278   3    1277    1279   3    1277    1280  11    1280    1281   1    1280    1282  11
   1282    1283  32    1283    1284   1    1282    1285  11    1285    1286   1    1285    1287   1
   1269    1288   5    1288    1289   7    1288    1290   9    1290    1291   1    1290    1292   2
   1292    1293   3    1292    1294   4    1294    1295   3    1294    1296   3    1294    1297  15
   1297    1298   8    1292    1299   5    1299    1300   7    1299    1301   9    1301    1302   1
   1301    1303   2    1303    1304   3    1303    1305   4    1305    1306   3    1305    1307   3
   1305    1308  12    1308    1309  13    1309    1310  14    1309    1311  13    1311    1312  14
   1311    1313  13    1313    1314   6    1314    1315   8    1313    1316  13    1316    1317  14
   1316    1318  13    1318    1319  14    1303    1320   5    1320    1321   7    1308    1318  13
   1320    1322   9    1322    1323   1    1322    1324   2    1324    1325   3    1324    1326   4
   1326    1327   3    1326    1328   4    1328    1329   3    1328    1330   3    1328    1331   3
   1326    1332   4    1332    1333   3    1332    1334   3    1332    1335   4    1335    1336   3
   1335    1337   3    1335    1338   3    1324    1339   5    1339    1340   7    1339    1341   9
   1341    1342   1    1341    1343   2    1343    1344   3    1343    1345   4    1345    1346   3
   1345    1347   3    1345    1348   4    1348    1349   3    1348    1350   4    1350    1351   3
   1350    1352   3    1350    1353   3    1348    1354   4    1354    1355   3    1354    1356   3
   1354    1357   3    1343    1358   5    1358    1359   7    1358    1360   9    1360    1361   1
   1360    1362   2    1362    1363   3    1362    1364   4    1364    1365   3    1364    1366   4
   1366    1367   3    1366    1368   3    1366    1369   3    1364    1370  15    1370    1371   8
   1362    1372   5    1372    1373   7    1372    1374   9    1374    1375   1    1374    1376   2
   1376    1377   3    1376    1378   4    1378    1379   3    1378    1380   3    1378    1381   4
   1381    1382   3    1381    1383   3    1381    1384   5    1384    1385   7    1384    1386   9
   1386    1387   1    1386    1388   1    1376    1389   5    1389    1390   7    1389    1391   9
   1391    1392   1    1391    1393   2    1393    1394   3    1393    1395   3    1393    1396   5
   1396    1397   7    1396    1398   9    1398    1399   2    1399    1400   3    1399    1401   3
   1399    1402   4    1402    1403   3    1402    1404   3    1402    1405   4    1405    1406   3
   1405    1407   3    1398    1408   2    1408    1409   3    1408    1410   5    1410    1411   7
   1405    1408   4    1410    1412   9    1412    1413   1    1412    1414   2    1414    1415   3
   1414    1416   4    1416    1417   3    1416    1418   3    1416    1419   4    1419    1420   3
   1419    1421   4    1421    1422   3    1421    1423   3    1421    1424   3    1419    1425   4
   1425    1426   3    1425    1427   3    1425    1428   3    1414    1429   5    1429    1430   7
   1429    1431   9    1431    1432   2    1432    1433   3    1432    1434   3    1432    1435   4
   1435    1436   3    1435    1437   3    1435    1438   4    1438    1439   3    1438    1440   3
   1431    1441   2    1441    1442   3    1441    1443   5    1443    1444   7    1438    1441   4
   1443    1445   9    1445    1446   1    1445    1447   2    1447    1448   3    1447    1449   4
   1449    1450   3    1449    1451   3    1449    1452   5    1452    1453   7    1452    1454   9
   1454    1455   1    1454    1456   1    1447    1457   5    1457    1458   7    1457    1459   9
   1459    1460   1    1459    1461   2    1461    1462   3    1461    1463   4    1463    1464   3
   1463    1465   4    1465    1466   3    1465    1467   3    1465    1468   3    1463    1469  15
   1469    1470   8    1461    1471   5    1471    1472   7    1471    1473   9    1473    1474   1
   1473    1475   2    1475    1476   3    1475    1477   4    1477    1478   3    1477    1479   3
   1477    1480  30    1480    1481  31    1475    1482   5    1482    1483   7    1482    1484   9
   1484    1485   1    1484    1486   2    1486    1487   3    1486    1488   3    1486    1489   5
   1489    1490   7    1489    1491   9    1491    1492   1    1491    1493   2    1493    1494   3
   1493    1495   4    1495    1496   3    1495    1497   3    1495    1498  25    1498    1499  26
   1499    1500  27    1500    1501  14    1500    1502  28    1502    1503   1    1502    1504  18
   1504    1505  14    1493    1506   5    1506    1507   7    1498    1504  29    1506    1508   9
   1508    1509   1    1508    1510   2    1510    1511   3    1510    1512   4    1512    1513   3
   1512    1514   3    1512    1515  12    1515    1516  13    1516    1517  14    1516    1518  13
   1518    1519  14    1518    1520  13    1520    1521  14    1520    1522  13    1522    1523  14
   1522    1524  13    1524    1525  14    1510    1526   5    1526    1527   7    1515    1524  13
   1526    1528   9    1528    1529   1    1528    1530   2    1530    1531   3    1530    1532   4
   1532    1533   3    1532    1534   3    1532    1535  16    1535    1536  17    1536    1537  14
   1536    1538  18    1538    1539   1    1538    1540  19    1540    1541  13    1541    1542  14
   1541    1543  13    1543    1544  14    1543    1545  13    1545    1546  14    1545    1547  13
   1547    1548  14    1547    1549  20    1530    1550   5    1550    1551   7    1535    1549  21
   1540    1549  22    1550    1552   9    1552    1553   1    1552    1554   2    1554    1555   3
   1554    1556   4    1556    1557   3    1556    1558   3    1556    1559   4    1559    1560   3
   1559    1561   3    1559    1562   5    1562    1563   6    1562    1564   7    1563    1565   8
   1554    1566   5    1566    1567   7    1566    1568   9    1568    1569   1    1568    1570   2
   1570    1571   3    1570    1572   4    1572    1573   3    1572    1574   3    1572    1575   4
   1575    1576   3    1575    1577   3    1575    1578  10    1578    1579  10    1579    1580   3
   1579    1581   3    1579    1582   3    1570    1583   5    1583    1584   7    1583    1585   9
   1585    1586   1    1585    1587   2    1587    1588   3    1587    1589   4    1589    1590   3
   1589    1591   4    1591    1592   3    1591    1593   3    1591    1594   3    1589    1595   4
   1595    1596   3    1595    1597   3    1595    1598   3    1587    1599   5    1599    1600   7
   1599    1601   9    1601    1602   1    1601    1603   2    1603    1604   3    1603    1605   4
   1605    1606   3    1605    1607   3    1605    1608  16    1608    1609  17    1609    1610  14
   1609    1611  18    1611    1612   1    1611    1613  19    1613    1614  13    1614    1615  14
   1614    1616  13    1616    1617  14    1616    1618  13    1618    1619  14    1618    1620  13
   1620    1621  14    1620    1622  20    1603    1623   5    1623    1624   7    1608    1622  21
   1613    1622  22    1623    1625   9    1625    1626   1    1625    1627   2    1627    1628   3
   1627    1629   4    1629    1630   3    1629    1631   3    1629    1632   4    1632    1633   3
   1632    1634   3    1632    1635   5    1635    1636   6    1635    1637   7    1636    1638   8
   1627    1639   5    1639    1640   7    1639    1641   9    1641    1642   1    1641    1643   2
   1643    1644   3    1643    1645   4    1645    1646   3    1645    1647   3    1645    1648   4
   1648    1649   3    1648    1650   3    1648    1651   5    1651    1652   7    1651    1653   9
   1653    1654   1    1653    1655   1    1643    1656   5    1656    1657   7    1656    1658   9
   1658    1659   1    1658    1660   2    1660    1661   3    1660    1662   4    1662    1663   3
   1662    1664   3    1662    1665   4    1665    1666   3    1665    1667   3    1665    1668   4
   1668    1669   3    1668    1670   3    1668    1671   4    1671    1672   3    1671    1673   3
   1671    1674  11    1674    1675   1    1674    1676   1    1660    1677   5    1677    1678   7
   1677    1679   9    1679    1680   1    1679    1681   2    1681    1682   3    1681    1683   4
   1683    1684   3    1683    1685   3    1683    1686  15    1686    1687   8    1681    1688   5
   1688    1689   7    1688    1690   9    1690    1691   1    1690    1692   2    1692    1693   3
   1692    1694   4    1694    1695   3    1694    1696   3    1694    1697   4    1697    1698   3
   1697    1699   3    1697    1700   4    1700    1701   3    1700    1702   3    1700    1703  11
   1703    1704   1    1703    1705  11    1705    1706  32    1706    1707   1    1705    1708  11
   1708    1709   1    1708    1710   1    1692    1711   5    1711    1712   7    1711    1713   9
   1713    1714   1    1713    1715   2    1715    1716   3    1715    1717   3    1715    1718   5
   1718    1719   7    1718    1720   9    1720    1721   1    1720    1722   2    1722    1723   3
   1722    1724   4    1724    1725   3    1724    1726   4    1726    1727   3    1726    1728   3
   1726    1729   3    1724    1730   4    1730    1731   3    1730    1732   3    1730    1733   3
   1722    1734   5    1734    1735   7    1734    1736   9    1736    1737   1    1736    1738   2
   1738    1739   3    1738    1740   4    1740    1741   3    1740    1742   4    1742    1743   3
   1742    1744   3    1742    1745   3    1740    1746   4    1746    1747   3    1746    1748   3
   1746    1749   3    1738    1750   5    1750    1751   7    1750    1752   9    1752    1753   1
   1752    1754   2    1754    1755   3    1754    1756   4    1756    1757   3    1756    1758   3
   1756    1759   4    1759    1760   3    1759    1761   3    1759    1762  10    1762    1763  10
   1763    1764   3    1763    1765   3    1763    1766   3    1754    1767   5    1767    1768   7
   1767    1769   9    1769    1770   1    1769    1771   2    1771    1772   3    1771    1773   4
   1773    1774   3    1773    1775   3    1773    1776   4    1776    1777   3    1776    1778   4
   1778    1779   3    1778    1780   3    1778    1781   3    1776    1782   4    1782    1783   3
   1782    1784   3    1782    1785   3    1771    1786   5    1786    1787   7    1786    1788   9
   1788    1789   1    1788    1790   2    1790    1791   3    1790    1792   4    1792    1793   3
   1792    1794   3    1792    1795   5    1795    1796   7    1795    1797   9    1797    1798   1
   1797    1799   1    1790    1800   5    1800    1801   7    1800    1802   9    1802    1803   1
   1802    1804   2    1804    1805   3    1804    1806   4    1806    1807   3    1806    1808   3
   1806    1809   4    1809    1810   3    1809    1811   3    1809    1812   4    1812    1813   3
   1812    1814   3    1812    1815  23    1815    1816   1    1815    1817  24    1817    1818  24
   1818    1819   1    1818    1820   1    1817    1821  24    1821    1822   1    1821    1823   1
   1804    1824   5    1824    1825   7    1824    1826   9    1826    1827   1    1826    1828   2
   1828    1829   3    1828    1830   4    1830    1831   3    1830    1832   4    1832    1833   3
   1832    1834   3    1832    1835   3    1830    1836   4    1836    1837   3    1836    1838   3
   1836    1839   3    1828    1840   5    1840    1841   7    1840    1842   9    1842    1843   1
   1842    1844   2    1844    1845   3    1844    1846   4    1846    1847   3    1846    1848   3
   1846    1849   4    1849    1850   3    1849    1851   3    1849    1852  10    1852    1853  10
   1853    1854   3    1853    1855   3    1853    1856   3    1844    1857   5    1857    1858   7
   1857    1859   9    1859    1860   1    1859    1861   2    1861    1862   3    1861    1863   4
   1863    1864   3    1863    1865   3    1863    1866   4    1866    1867   3    1866    1868   3
   1866    1869   5    1869    1870  34    1869    1871  34    1861    1872   5    1872    1873   7
   1872    1874   9    1874    1875   1    1874    1876   2    1876    1877   3    1876    1878   4
   1878    1879   3    1878    1880   3    1878    1881   4    1881    1882   3    1881    1883   3
   1881    1884   4    1884    1885   3    1884    1886   3    1884    1887   4    1887    1888   3
   1887    1889   3    1887    1890  33    1890    1891   1    1890    1892   1    1890    1893   1
   1876    1894   5    1894    1895   7    1894    1896   9    1896    1897   1    1896    1898   2
   1898    1899   3    1898    1900   3    1898    1901   5    1901    1902   7    1901    1903   9
   1903    1904   1    1903    1905   2    1905    1906   3    1905    1907   4    1907    1908   3
   1907    1909   3    1907    1910  15    1910    1911   8    1905    1912   5    1912    1913   7
   1912    1914   9    1914    1915   1    1914    1916   2    1916    1917   3    1916    1918   4
   1918    1919   3    1918    1920   3    1918    1921   4    1921    1922   3    1921    1923   4
   1923    1924   3    1923    1925   3    1923    1926   3    1921    1927   4    1927    1928   3
   1927    1929   3    1927    1930   3    1916    1931   5    1931    1932   7    1931    1933   9
   1933    1934   1    1933    1935   2    1935    1936   3    1935    1937   4    1937    1938   3
   1937    1939   3    1937    1940   4    1940    1941   3    1940    1942   3    1940    1943   4
   1943    1944   3    1943    1945   3    1943    1946   4    1946    1947   3    1946    1948   3
   1946    1949  33    1949    1950   1    1949    1951   1    1949    1952   1    1935    1953   5
   1953    1954   7    1953    1955   9    1955    1956   1    1955    1957   2    1957    1958   3
   1957    1959   4    1959    1960   3    1959    1961   3    1959    1962  30    1962    1963  31
   1957    1964   5    1964    1965   7    1964    1966   9    1966    1967   1    1966    1968   2
   1968    1969   3    1968    1970   4    1970    1971   3    1970    1972   3    1970    1973   3
   1968    1974   5    1974    1975   7    1974    1976   9    1976    1977   1    1976    1978   2
   1978    1979   3    1978    1980   4    1980    1981   3    1980    1982   3    1980    1983   4
   1983    1984   3    1983    1985   3    1983    1986   5    1986    1987   7    1986    1988   9
   1988    1989   1    1988    1990   1    1978    1991   5    1991    1992   7    1991    1993   9
   1993    1994   1    1993    1995   2    1995    1996   3    1995    1997   4    1997    1998   3
   1997    1999   3    1997    2000  12    2000    2001  13    2001    2002  14    2001    2003  13
   2003    2004  14    2003    2005  13    2005    2006   6    2006    2007   8    2005    2008  13
   2008    2009  14    2008    2010  13    2010    2011  14    1995    2012   5    2012    2013   7
   2000    2010  13    2012    2014   9    2014    2015   1    2014    2016   2    2016    2017   3
   2016    2018   4    2018    2019   3    2018    2020   3    2018    2021  16    2021    2022  17
   2022    2023  14    2022    2024  18    2024    2025   1    2024    2026  19    2026    2027  13
   2027    2028  14    2027    2029  13    2029    2030  14    2029    2031  13    2031    2032  14
   2031    2033  13    2033    2034  14    2033    2035  20    2016    2036   5    2036    2037   7
   2021    2035  21    2026    2035  22    2036    2038   9    2038    2039   2    2039    2040   3
   2039    2041   3    2039    2042   4    2042    2043   3    2042    2044   3    2042    2045   4
   2045    2046   3    2045    2047   3    2038    2048   2    2048    2049   3    2048    2050   5
   2050    2051   7    2045    2048   4    2050    2052   9    2052    2053   1    2052    2054   2
   2054    2055   3    2054    2056   4    2056    2057   3    2056    2058   3    2056    2059   4
   2059    2060   3    2059    2061   3    2059    2062   5    2062    2063   7    2062    2064   9
   2064    2065   1    2064    2066   1    2054    2067   5    2067    2068   7    2067    2069   9
   2069    2070   1    2069    2071   2    2071    2072   3    2071    2073   4    2073    2074   3
   2073    2075   3    2073    2076   4    2076    2077   3    2076    2078   3    2076    2079   4
   2079    2080   3    2079    2081   3    2079    2082   4    2082    2083   3    2082    2084   3
   2082    2085  11    2085    2086   1    2085    2087   1    2071    2088   5    2088    2089   7
   2088    2090   9    2090    2091   1    2090    2092   2    2092    2093   3    2092    2094   4
   2094    2095   3    2094    2096   3    2094    2097   4    2097    2098   3    2097    2099   3
   2097    2100   5    2100    2101   6    2100    2102   7    2101    2103   8    2092    2104   5
   2104    2105   7    2104    2106   9    2106    2107   1    2106    2108   2    2108    2109   3
   2108    2110   4    2110    2111   3    2110    2112   3    2110    2113   4    2113    2114   3
   2113    2115   3    2113    2116   5    2116    2117   6    2116    2118   7    2117    2119   8
   2108    2120   5    2120    2121   7    2120    2122   9    2122    2123   1    2122    2124   2
   2124    2125   3    2124    2126   4    2126    2127   3    2126    2128   3    2126    2129   4
   2129    2130   3    2129    2131   3    2129    2132   4    2132    2133   3    2132    2134   3
   2132    2135   4    2135    2136   3    2135    2137   3    2135    2138  11    2138    2139   1
   2138    2140   1    2124    2141   5    2141    2142   7    2141    2143   9    2143    2144   1
   2143    2145   2    2145    2146   3    2145    2147   4    2147    2148   3    2147    2149   3
   2147    2150   4    2150    2151   3    2150    2152   3    2150    2153   5    2153    2154   6
   2153    2155   7    2154    2156   8    2145    2157   5    2157    2158   7    2157    2159   9
   2159    2160   1    2159    2161   2    2161    2162   3    2161    2163   4    2163    2164   3
   2163    2165   3    2163    2166   4    2166    2167   3    2166    2168   3    2166    2169  10
   2169    2170  10    2170    2171   3    2170    2172   3    2170    2173   3    2161    2174   5
   2174    2175   7    2174    2176   9    2176    2177   1    2176    2178   2    2178    2179   3
   2178    2180   4    2180    2181   3    2180    2182   4    2182    2183   3    2182    2184   3
   2182    2185   3    2180    2186   4    2186    2187   3    2186    2188   3    2186    2189   4
   2189    2190   3    2189    2191   3    2189    2192   3    2178    2193   5    2193    2194   7
   2193    2195   9    2195    2196   1    2195    2197   2    2197    2198   3    2197    2199   4
   2199    2200   3    2199    2201   3    2199    2202  12    2202    2203  13    2203    2204  14
   2203    2205  13    2205    2206  14    2205    2207  13    2207    2208  14    2207    2209  13
   2209    2210  14    2209    2211  13    2211    2212  14    2197    2213   5    2213    2214   7
   2202    2211  13    2213    2215   9    2215    2216   1    2215    2217   2    2217    2218   3
   2217    2219   4    2219    2220   3    2219    2221   3    2219    2222   4    2222    2223   3
   2222    2224   3    2222    2225   5    2225    2226   6    2225    2227   7    2226    2228   8
   2217    2229   5    2229    2230   7    2229    2231   9    2231    2232   1    2231    2233   2
   2233    2234   3    2233    2235   4    2235    2236   3    2235    2237   3    2235    2238   5
   2238    2239   6    2238    2240   7    2239    2241   8    2233    2242   5    2242    2243   7
   2242    2244   9    2244    2245   1    2244    2246   2    2246    2247   3    2246    2248   4
   2248    2249   3    2248    2250   4    2250    2251   3    2250    2252   3    2250    2253   3
   2248    2254  15    2254    2255   8    2246    2256   5    2256    2257   7    2256    2258   9
   2258    2259   1    2258    2260   2    2260    2261   3    2260    2262   4    2262    2263   3
   2262    2264   3    2262    2265   5    2265    2266   7    2265    2267   9    2267    2268   1
   2267    2269   1    2260    2270   5    2270    2271   7    2270    2272   9    2272    2273   1
   2272    2274   2    2274    2275   3    2274    2276   4    2276    2277   3    2276    2278   3
   2276    2279   4    2279    2280   3    2279    2281   4    2281    2282   3    2281    2283   3
   2281    2284   3    2279    2285   4    2285    2286   3    2285    2287   3    2285    2288   3
   2274    2289   5    2289    2290   7    2289    2291   9    2291    2292   1    2291    2293   2
   2293    2294   3    2293    2295   4    2295    2296   3    2295    2297   3    2295    2298   4
   2298    2299   3    2298    2300   3    2298    2301   4    2301    2302   3    2301    2303   3
   2301    2304   4    2304    2305   3    2304    2306   3    2304    2307  11    2307    2308   1
   2307    2309   1    2293    2310   5    2310    2311   7    2310    2312   9    2312    2313   1
   2312    2314   2    2314    2315   3    2314    2316   4    2316    2317   3    2316    2318   3
   2316    2319   4    2319    2320   3    2319    2321   4    2321    2322   3    2321    2323   3
   2321    2324   3    2319    2325   4    2325    2326   3    2325    2327   3    2325    2328   3
   2314    2329   5    2329    2330   7    2329    2331   9    2331    2332   1    2331    2333   2
   2333    2334   3    2333    2335   4    2335    2336   3    2335    2337   4    2337    2338   3
   2337    2339   3    2337    2340   3    2335    2341  15    2341    2342   8    2333    2343   5
   2343    2344   7    2343    2345   9    2345    2346   1    2345    2347   2    2347    2348   3
   2347    2349   4    2349    2350   3    2349    2351   3    2349    2352   4    2352    2353   3
   2352    2354   4    2354    2355   3    2354    2356   3    2354    2357   3    2352    2358   4
   2358    2359   3    2358    2360   3    2358    2361   3    2347    2362   5    2362    2363   7
   2362    2364   9    2364    2365   1    2364    2366   2    2366    2367   3    2366    2368   4
   2368    2369   3    2368    2370   4    2370    2371   3    2370    2372   3    2370    2373   3
   2368    2374   4    2374    2375   3    2374    2376   3    2374    2377   4    2377    2378   3
   2377    2379   3    2377    2380   3    2366    2381   5    2381    2382   7    2381    2383   9
   2383    2384   1    2383    2385   2    2385    2386   3    2385    2387   4    2387    2388   3
   2387    2389   3    2387    2390  15    2390    2391   8    2385    2392   5    2392    2393   7
   2392    2394   9    2394    2395   1    2394    2396   2    2396    2397   3    2396    2398   4
   2398    2399   3    2398    2400   3    2398    2401   4    2401    2402   3    2401    2403   3
   2401    2404   5    2404    2405   6    2404    2406   7    2405    2407   8    2396    2408   5
   2408    2409   7    2408    2410   9    2410    2411   1    2410    2412   2    2412    2413   3
   2412    2414   4    2414    2415   3    2414    2416   3    2414    2417   5    2417    2418   6
   2417    2419   7    2418    2420   8    2412    2421   5    2421    2422   7    2421    2423   9
   2423    2424   1    2423    2425   2    2425    2426   3    2425    2427   4    2427    2428   3
   2427    2429   4    2429    2430   3    2429    2431   3    2429    2432   3    2427    2433   4
   2433    2434   3    2433    2435   3    2433    2436   4    2436    2437   3    2436    2438   3
   2436    2439   3    2425    2440   5    2440    2441   7    2440    2442   9    2442    2443   1
   2442    2444   2    2444    2445   3    2444    2446   4    2446    2447   3    2446    2448   3
   2446    2449   4    2449    2450   3    2449    2451   3    2449    2452   4    2452    2453   3
   2452    2454   3    2452    2455   4    2455    2456   3    2455    2457   3    2455    2458  11
   2458    2459   1    2458    2460   1    2444    2461   5    2461    2462   7    2461    2463   9
   2463    2464   1    2463    2465   2    2465    2466   3    2465    2467   4    2467    2468   3
   2467    2469   3    2467    2470  15    2470    2471   8    2465    2472   5    2472    2473   7
   2472    2474   9    2474    2475   1    2474    2476   2    2476    2477   3    2476    2478   4
   2478    2479   3    2478    2480   3    2478    2481  12    2481    2482  13    2482    2483  14
   2482    2484  13    2484    2485  14    2484    2486  13    2486    2487   6    2487    2488   8
   2486    2489  13    2489    2490  14    2489    2491  13    2491    2492  14    2476    2493   5
   2493    2494   7    2481    2491  13    2493    2495   9    2495    2496   1    2495    2497   2
   2497    2498   3    2497    2499   4    2499    2500   3    2499    2501   3    2499    2502  12
   2502    2503  13    2503    2504  14    2503    2505  13    2505    2506  14    2505    2507  13
   2507    2508   6    2508    2509   8    2507    2510  13    2510    2511  14    2510    2512  13
   2512    2513  14    2497    2514   5    2514    2515   7    2502    2512  13    2514    2516   9
   2516    2517   1    2516    2518   2    2518    2519   3    2518    2520   4    2520    2521   3
   2520    2522   4    2522    2523   3    2522    2524   3    2522    2525   3    2520    2526  15
   2526    2527   8    2518    2528   5    2528    2529   7    2528    2530   9    2530    2531   1
   2530    2532   2    2532    2533   3    2532    2534   4    2534    2535   3    2534    2536   4
   2536    2537   3    2536    2538   3    2536    2539   3    2534    2540   4    2540    2541   3
   2540    2542   3    2540    2543   3    2532    2544   5    2544    2545   7    2544    2546   9
   2546    2547   1    2546    2548   2    2548    2549   3    2548    2550   4    2550    2551   3
   2550    2552   3    2550    2553   4    2553    2554   3    2553    2555   3    2553    2556   4
   2556    2557   3    2556    2558   3    2556    2559  23    2559    2560   1    2559    2561  24
   2561    2562  24    2562    2563   1    2562    2564   1    2561    2565  24    2565    2566   1
   2565    2567   1    2548    2568   5    2568    2569   7    2568    2570   9    2570    2571   1
   2570    2572   2    2572    2573   3    2572    2574   4    2574    2575   3    2574    2576   3
   2574    2577   4    2577    2578   3    2577    2579   3    2577    2580   5    2580    2581   7
   2580    2582   9    2582    2583   1    2582    2584   1    2572    2585   5    2585    2586   7
   2585    2587   9    2587    2588   1    2587    2589   2    2589    2590   3    2589    2591   4
   2591    2592   3    2591    2593   3    2591    2594   4    2594    2595   3    2594    2596   4
   2596    2597   3    2596    2598   3    2596    2599   3    2594    2600   4    2600    2601   3
   2600    2602   3    2600    2603   3    2589    2604   5    2604    2605   7    2604    2606   9
   2606    2607   1    2606    2608   2    2608    2609   3    2608    2610   4    2610    2611   3
   2610    2612   3    2610    2613   4    2613    2614   3    2613    2615   3    2613    2616   5
   2616    2617   6    2616    2618   7    2617    2619   8    2608    2620   5    2620    2621   7
   2620    2622   9    2622    2623   1    2622    2624   2    2624    2625   3    2624    2626   4
   2626    2627   3    2626    2628   3    2626    2629   4    2629    2630   3    2629    2631   4
   2631    2632   3    2631    2633   3    2631    2634   3    2629    2635   4    2635    2636   3
   2635    2637   3    2635    2638   3    2624    2639   5    2639    2640   7    2639    2641   9
   2641    2642   1    2641    2643   2    2643    2644   3    2643    2645   4    2645    2646   3
   2645    2647   3    2645    2648   4    2648    2649   3    2648    2650   3    2648    2651   5
   2651    2652   6    2651    2653   7    2652    2654   8    2643    2655   5    2655    2656   7
   2655    2657   9    2657    2658   1    2657    2659   2    2659    2660   3    2659    2661   4
   2661    2662   3    2661    2663   3    2661    2664   5    2664    2665   7    2664    2666   9
   2666    2667   1    2666    2668   1    2659    2669   5    2669    2670   7    2669    2671   9
   2671    2672   1    2671    2673   2    2673    2674   3    2673    2675   4    2675    2676   3
   2675    2677   3    2675    2678   4    2678    2679   3    2678    2680   4    2680    2681   3
   2680    2682   3    2680    2683   3    2678    2684   4    2684    2685   3    2684    2686   3
   2684    2687   3    2673    2688   5    2688    2689   7    2688    2690   9    2690    2691   1
   2690    2692   2    2692    2693   3    2692    2694   4    2694    2695   3    2694    2696   4
   2696    2697   3    2696    2698   3    2696    2699   3    2694    2700  15    2700    2701   8
   2692    2702   5    2702    2703   7    2702    2704   9    2704    2705   1    2704    2706   2
   2706    2707   3    2706    2708   4    2708    2709   3    2708    2710   4    2710    2711   3
   2710    2712   3    2710    2713   3    2708    2714  15    2714    2715   8    2706    2716   5
   2716    2717   7    2716    2718   9    2718    2719   1    2718    2720   2    2720    2721   3
   2720    2722   4    2722    2723   3    2722    2724   3    2722    2725   4    2725    2726   3
   2725    2727   3    2725    2728   5    2728    2729   7    2728    2730   9    2730    2731   1
   2730    2732   1    2720    2733   5    2733    2734   7    2733    2735   9    2735    2736   1
   2735    2737   2    2737    2738   3    2737    2739   4    2739    2740   3    2739    2741   3
   2739    2742   4    2742    2743   3    2742    2744   3    2742    2745   5    2745    2746   6
   2745    2747   7    2746    2748   8    2737    2749   5    2749    2750   7    2749    2751   9
   2751    2752   1    2751    2753   2    2753    2754   3    2753    2755   4    2755    2756   3
   2755    2757   4    2757    2758   3    2757    2759   3    2757    2760   3    2755    2761  15
   2761    2762   8    2753    2763   5    2763    2764   7    2763    2765   9    2765    2766   1
   2765    2767   2    2767    2768   3    2767    2769   4    2769    2770   3    2769    2771   3
   2769    2772   4    2772    2773   3    2772    2774   3    2772    2775   4    2775    2776   3
   2775    2777   3    2775    2778  11    2778    2779   1    2778    2780  11    2780    2781  32
   2781    2782   1    2780    2783  11    2783    2784   1    2783    2785   1    2767    2786   5
   2786    2787   7    2786    2788   9    2788    2789   1    2788    2790   2    2790    2791   3
   2790    2792   4    2792    2793   3    2792    2794   3    2792    2795   4    2795    2796   3
   2795    2797   3    2795    2798   5    2798    2799   6    2798    2800   7    2799    2801   8
   2790    2802   5    2802    2803   7    2802    2804   9    2804    2805   1    2804    2806   2
   2806    2807   3    2806    2808   4    2808    2809   3    2808    2810   4    2810    2811   3
   2810    2812   3    2810    2813   3    2808    2814   4    2814    2815   3    2814    2816   3
   2814    2817   4    2817    2818   3    2817    2819   3    2817    2820   3    2806    2821   5
   2821    2822   7    2821    2823   9    2823    2824   1    2823    2825   2    2825    2826   3
   2825    2827   4    2827    2828   3    2827    2829   3    2827    2830   4    2830    2831   3
   2830    2832   4    2832    2833   3    2832    2834   3    2832    2835   3    2830    2836   4
   2836    2837   3    2836    2838   3    2836    2839   3    2825    2840   5    2840    2841   7
   2840    2842   9    2842    2843   1    2842    2844   2    2844    2845   3    2844    2846   4
   2846    2847   3    2846    2848   3    2846    2849  25    2849    2850  26    2850    2851  27
   2851    2852  14    2851    2853  28    2853    2854   1    2853    2855  18    2855    2856  14
   2844    2857   5    2857    2858   7    2849    2855  29    2857    2859   9    2859    2860   1
   2859    2861   2    2861    2862   3    2861    2863   4    2863    2864   3    2863    2865   3
   2863    2866  12    2866    2867  13    2867    2868  14    2867    2869  13    2869    2870  14
   2869    2871  13    2871    2872  14    2871    2873  13    2873    2874  14    2873    2875  13
   2875    2876  14    2861    2877   5    2877    2878   7    2866    2875  13    2877    2879   9
   2879    2880   1    2879    2881   2    2881    2882   3    2881    2883   4    2883    2884   3
   2883    2885   3    2883    2886  25    2886    2887  26    2887    2888  27    2888    2889  14
   2888    2890  28    2890    2891   1    2890    2892  18    2892    2893  14    2881    2894   5
   2894    2895   7    2886    2892  29    2894    2896   9    2896    2897   1    2896    2898   2
   2898    2899   3    2898    2900   4    2900    2901   3    2900    2902   3    2900    2903  12
   2903    2904  13    2904    2905  14    2904    2906  13    2906    2907  14    2906    2908  13
   2908    2909   6    2909    2910   8    2908    2911  13    2911    2912  14    2911    2913  13
   2913    2914  14    2898    2915   5    2915    2916   7    2903    2913  13    2915    2917   9
   2917    2918   1    2917    2919   2    2919    2920   3    2919    2921   4    2921    2922   3
   2921    2923   4    2923    2924   3    2923    2925   3    2923    2926   3    2921    2927  15
   2927    2928   8    2919    2929   5    2929    2930   7    2929    2931   9    2931    2932   1
   2931    2933   2    2933    2934   3    2933    2935   4    2935    2936   3    2935    2937   4
   2937    2938   3    2937    2939   3    2937    2940   3    2935    2941  15    2941    2942   8
   2933    2943   5    2943    2944   7    2943    2945   9    2945    2946   1    2945    2947   2
   2947    2948   3    2947    2949   4    2949    2950   3    2949    2951   3    2949    2952  16
   2952    2953  17    2953    2954  14    2953    2955  18    2955    2956   1    2955    2957  19
   2957    2958  13    2958    2959  14    2958    2960  13    2960    2961  14    2960    2962  13
   2962    2963  14    2962    2964  13    2964    2965  14    2964    2966  20    2947    2967   5
   2967    2968   7    2952    2966  21    2957    2966  22    2967    2969   9    2969    2970   2
   2970    2971   3    2970    2972   3    2970    2973   4    2973    2974   3    2973    2975   3
   2973    2976   4    2976    2977   3    2976    2978   3    2969    2979   2    2979    2980   3
   2979    2981   5    2981    2982   7    2976    2979   4    2981    2983   9    2983    2984   1
   2983    2985   2    2985    2986   3    2985    2987   4    2987    2988   3    2987    2989   3
   2987    2990   5    2990    2991   6    2990    2992   7    2991    2993   8    2985    2994   5
   2994    2995   7    2994    2996   9    2996    2997   1    2996    2998   2    2998    2999   3
   2998    3000   4    3000    3001   3    3000    3002   3    3000    3003  12    3003    3004  13
   3004    3005  14    3004    3006  13    3006    3007  14    3006    3008  13    3008    3009  14
   3008    3010  13    3010    3011  14    3010    3012  13    3012    3013  14    2998    3014   5
   3014    3015   7    3003    3012  13    3014    3016   9    3016    3017   1    3016    3018   2
   3018    3019   3    3018    3020   3    3018    3021   5    3021    3022   7    3021    3023   9
   3023    3024   1    3023    3025   2    3025    3026   3    3025    3027   4    3027    3028   3
   3027    3029   4    3029    3030   3    3029    3031   3    3029    3032   3    3027    3033   4
   3033    3034   3    3033    3035   3    3033    3036   3    3025    3037   5    3037    3038   7
   3037    3039   9    3039    3040   2    3040    3041   3    3040    3042   3    3040    3043   4
   3043    3044   3    3043    3045   3    3043    3046   4    3046    3047   3    3046    3048   3
   3039    3049   2    3049    3050   3    3049    3051   5    3051    3052   7    3046    3049   4
   3051    3053   9    3053    3054   1    3053    3055   2    3055    3056   3    3055    3057   4
   3057    3058   3    3057    3059   3    3057    3060   4    3060    3061   3    3060    3062   3
   3060    3063   5    3063    3064  34    3063    3065  34    3055    3066   5    3066    3067   7
   3066    3068   9    3068    3069   1    3068    3070   2    3070    3071   3    3070    3072   4
   3072    3073   3    3072    3074   3    3072    3075  15    3075    3076   8    3070    3077   5
   3077    3078   7    3077    3079   9    3079    3080   2    3080    3081   3    3080    3082   3
   3080    3083   4    3083    3084   3    3083    3085   3    3083    3086   4    3086    3087   3
   3086    3088   3    3079    3089   2    3089    3090   3    3089    3091   5    3091    3092   7
   3086    3089   4    3091    3093   9    3093    3094   1    3093    3095   2    3095    3096   3
   3095    3097   4    3097    3098   3    3097    3099   3    3097    3100   3    3095    3101   5
   3101    3102   7    3101    3103   9    3103    3104   1    3103    3105   2    3105    3106   3
   3105    3107   4    3107    3108   3    3107    3109   3    3107    3110  15    3110    3111   8
   3105    3112   5    3112    3113   7    3112    3114   9    3114    3115   1    3114    3116   2
   3116    3117   3    3116    3118   4    3118    3119   3    3118    3120   3    3118    3121  12
   3121    3122  13    3122    3123  14    3122    3124  13    3124    3125  14    3124    3126  13
   3126    3127  14    3126    3128  13    3128    3129  14    3128    3130  13    3130    3131  14
   3116    3132   5    3132    3133   7    3121    3130  13    3132    3134   9    3134    3135   1
   3134    3136   2    3136    3137   3    3136    3138   4    3138    3139   3    3138    3140   3
   3138    3141   4    3141    3142   3    3141    3143   4    3143    3144   3    3143    3145   3
   3143    3146   3    3141    3147   4    3147    3148   3    3147    3149   3    3147    3150   3
   3136    3151   5    3151    3152   7    3151    3153   9    3153    3154   1    3153    3155   2
   3155    3156   3    3155    3157   4    3157    3158   3    3157    3159   3    3157    3160   5
   3160    3161   7    3160    3162   9    3162    3163   1    3162    3164   1    3155    3165   5
   3165    3166   7    3165    3167   9    3167    3168   1    3167    3169   2    3169    3170   3
   3169    3171   4    3171    3172   3    3171    3173   3    3171    3174  12    3174    3175  13
   3175    3176  14    3175    3177  13    3177    3178  14    3177    3179  13    3179    3180  14
   3179    3181  13    3181    3182  14    3181    3183  13    3183    3184  14    3169    3185   5
   3185    3186   7    3174    3183  13    3185    3187   9    3187    3188   1    3187    3189   2
   3189    3190   3    3189    3191   4    3191    3192   3    3191    3193   3    3191    3194   4
   3194    3195   3    3194    3196   4    3196    3197   3    3196    3198   3    3196    3199   3
   3194    3200   4    3200    3201   3    3200    3202   3    3200    3203   3    3189    3204   5
   3204    3205   7    3204    3206   9    3206    3207   1    3206    3208   2    3208    3209   3
   3208    3210   4    3210    3211   3    3210    3212   3    3210    3213  12    3213    3214  13
   3214    3215  14    3214    3216  13    3216    3217  14    3216    3218  13    3218    3219  14
   3218    3220  13    3220    3221  14    3220    3222  13    3222    3223  14    3208    3224   5
   3224    3225   7    3213    3222  13    3224    3226   9    3226    3227   1    3226    3228   2
   3228    3229   3    3228    3230   4    3230    3231   3    3230    3232   3    3230    3233   4
   3233    3234   3    3233    3235   3    3233    3236   4    3236    3237   3    3236    3238   3
   3236    3239   4    3239    3240   3    3239    3241   3    3239    3242  11    3242    3243   1
   3242    3244   1    3228    3245   5    3245    3246   7    3245    3247   9    3247    3248   1
   3247    3249   2    3249    3250   3    3249    3251   4    3251    3252   3    3251    3253   4
   3253    3254   3    3253    3255   3    3253    3256   3    3251    3257   4    3257    3258   3
   3257    3259   3    3257    3260   3    3249    3261   5    3261    3262   7    3261    3263   9
   3263    3264   1    3263    3265   2    3265    3266   3    3265    3267   4    3267    3268   3
   3267    3269   3    3267    3270   4    3270    3271   3    3270    3272   3    3270    3273   4
   3273    3274   3    3273    3275   3    3273    3276  11    3276    3277   1    3276    3278  11
   3278    3279  32    3279    3280   1    3278    3281  11    3281    3282   1    3281    3283   1
   3265    3284   5    3284    3285   7    3284    3286   9    3286    3287   1    3286    3288   2
   3288    3289   3    3288    3290   4    3290    3291   3    3290    3292   3    3290    3293   4
   3293    3294   3    3293    3295   3    3293    3296   5    3296    3297   6    3296    3298   7
   3297    3299   8    3288    3300   5    3300    3301   7    3300    3302   9    3302    3303   1
   3302    3304   2    3304    3305   3    3304    3306   4    3306    3307   3    3306    3308   3
   3306    3309  15    3309    3310   8    3304    3311   5    3311    3312   7    3311    3313   9
   3313    3314   1    3313    3315   2    3315    3316   3    3315    3317   3    3315    3318   5
   3318    3319   7    3318    3320   9    3320    3321   1    3320    3322   2    3322    3323   3
   3322    3324   4    3324    3325   3    3324    3326   3    3324    3327  15    3327    3328   8
   3322    3329   5    3329    3330   7    3329    3331   9    3331    3332   1    3331    3333   2
   3333    3334   3    3333    3335   4    3335    3336   3    3335    3337   3    3335    3338   4
   3338    3339   3    3338    3340   4    3340    3341   3    3340    3342   3    3340    3343   3
   3338    3344   4    3344    3345   3    3344    3346   3    3344    3347   3    3333    3348   5
   3348    3349   7    3348    3350   9    3350    3351   1    3350    3352   2    3352    3353   3
   3352    3354   4    3354    3355   3    3354    3356   3    3354    3357  15    3357    3358   8
   3352    3359   5    3359    3360   7    3359    3361   9    3361    3362   2    3362    3363   3
   3362    3364   3    3362    3365   4    3365    3366   3    3365    3367   3    3365    3368   4
   3368    3369   3    3368    3370   3    3361    3371   2    3371    3372   3    3371    3373   5
   3373    3374   7    3368    3371   4    3373    3375   9    3375    3376   1    3375    3377   2
   3377    3378   3    3377    3379   4    3379    3380   3    3379    3381   3    3379    3382   4
   3382    3383   3    3382    3384   3    3382    3385   5    3385    3386   6    3385    3387   7
   3386    3388   8    3377    3389   5    3389    3390   7    3389    3391   9    3391    3392   1
   3391    3393   2    3393    3394   3    3393    3395   4    3395    3396   3    3395    3397   3
   3395    3398  25    3398    3399  26    3399    3400  27    3400    3401  14    3400    3402  28
   3402    3403   1    3402    3404  18    3404    3405  14    3393    3406   5    3406    3407   7
   3398    3404  29    3406    3408   9    3408    3409   1    3408    3410   2    3410    3411   3
   3410    3412   3    3410    3413   5    3413    3414   7    3413    3415   9    3415    3416   2
   3416    3417   3    3416    3418   3    3416    3419   4    3419    3420   3    3419    3421   3
   3419    3422   4    3422    3423   3    3422    3424   3    3415    3425   2    3425    3426   3
   3425    3427   5    3427    3428   7    3422    3425   4    3427    3429   9    3429    3430   1
   3429    3431   2    3431    3432   3    3431    3433   4    3433    3434   3    3433    3435   4
   3435    3436   3    3435    3437   3    3435    3438   3    3433    3439   4    3439    3440   3
   3439    3441   3    3439    3442   3    3431    3443   5    3443    3444   7    3443    3445   9
   3445    3446   1    3445    3447   2    3447    3448   3    3447    3449   4    3449    3450   3
   3449    3451   4    3451    3452   3    3451    3453   3    3451    3454   3    3449    3455   4
   3455    3456   3    3455    3457   3    3455    3458   3    3447    3459   5    3459    3460   7
   3459    3461   9    3461    3462   1    3461    3463   2    3463    3464   3    3463    3465   4
   3465    3466   3    3465    3467   4    3467    3468   3    3467    3469   3    3467    3470   3
   3465    3471   4    3471    3472   3    3471    3473   3    3471    3474   3    3463    3475   5
   3475    3476   7    3475    3477   9    3477    3478   1    3477    3479   2    3479    3480   3
   3479    3481   4    3481    3482   3    3481    3483   3    3481    3484  25    3484    3485  18
   3484    3490  29    3485    3486   1    3485    3487  28    3487    3488  14    3487    3489  27
   3489    3490  26    3490    3491  14    3479    3492   5    3492    3493   7    3492    3494   9
   3494    3495   1    3494    3496   2    3496    3497   3    3496    3498   4    3498    3499   3
   3498    3500   3    3498    3501  30    3496    3502   5    3502    3503   7    3502    3504   9
   3504    3505   1    3504    3506   2    3506    3507   3    3506    3508   4    3508    3509   3
   3508    3510   3    3508    3511  15    3511    3512   8    3506    3513   5    3513    3514   7
   3513    3515   9    3515    3516   1    3515    3517   2    3517    3518   3    3517    3519   4
   3519    3520   3    3519    3521   3    3519    3522   3    3517    3523   5    3523    3524   7
   3523    3525   9    3525    3526   1    3525    3527   2    3527    3528   3    3527    3529   3
   3527    3530   5    3530    3531   7    3530    3532   9    3532    3533   1    3532    3534   2
   3534    3535   3    3534    3536   4    3536    3537   3    3536    3538   4    3538    3539   3
   3538    3540   3    3538    3541   3    3536    3542   4    3542    3543   3    3542    3544   3
   3542    3545   4    3545    3546   3    3545    3547   3    3545    3548   3    3534    3549   5
   3549    3550   7    3549    3551   9    3551    3552   1    3551    3553   2    3553    3554   3
   3553    3555   3    3553    3556   5    3556    3557   7    3556    3558   9    3558    3559   1
   3558    3560   2    3560    3561   3    3560    3562   4    3562    3563   3    3562    3564   3
   3562    3565   4    3565    3566   3    3565    3567   3    3565    3568   4    3568    3569   3
   3568    3570   3    3568    3571  23    3571    3572   1    3571    3573  24    3573    3574  24
   3574    3575   1    3574    3576   1    3573    3577  24    3577    3578   1    3577    3579   1
   3560    3580   5    3580    3581   7    3580    3582   9    3582    3583   1    3582    3584   2
   3584    3585   3    3584    3586   4    3586    3587   3    3586    3588   3    3586    3589  15
   3589    3590   8    3584    3591   5    3591    3592   7    3591    3593   9    3593    3594   1
   3593    3595   2    3595    3596   3    3595    3597   3    3595    3598   5    3598    3599   7
   3598    3600   9    3600    3601   1    3600    3602   2    3602    3603   3    3602    3604   4
   3604    3605   3    3604    3606   4    3606    3607   3    3606    3608   3    3606    3609   3
   3604    3610  15    3610    3611   8    3602    3612   5    3612    3613   7    3612    3614   9
   3614    3615   1    3614    3616   2    3616    3617   3    3616    3618   4    3618    3619   3
   3618    3620   3    3618    3621  12    3621    3622  13    3622    3623  14    3622    3624  13
   3624    3625  14    3624    3626  13    3626    3627  14    3626    3628  13    3628    3629  14
   3628    3630  13    3630    3631  14    3616    3632   5    3632    3633   7    3621    3630  13
   3632    3634   9    3634    3635   1    3634    3636   2    3636    3637   3    3636    3638   4
   3638    3639   3    3638    3640   3    3638    3641  30    3641    3642  31    3636    3643   5
   3643    3644   7    3643    3645   9    3645    3646   1    3645    3647   2    3647    3648   3
   3647    3649   4    3649    3650   3    3649    3651   3    3649    3652   4    3652    3653   3
   3652    3654   4    3654    3655   3    3654    3656   3    3654    3657   3    3652    3658   4
   3658    3659   3    3658    3660   3    3658    3661   3    3647    3662   5    3662    3663   7
   3662    3664   9    3664    3665   1    3664    3666   2    3666    3667   3    3666    3668   4
   3668    3669   3    3668    3670   3    3668    3671   3    3666    3672   5    3672    3673   7
   3672    3674   9    3674    3675   1    3674    3676   2    3676    3677   3    3676    3678   4
   3678    3679   3    3678    3680   3    3678    3681   5    3681    3682  34    3681    3683  34
   3676    3684   5    3684    3685   7    3684    3686   9    3686    3687   1    3686    3688   2
   3688    3689   3    3688    3690   4    3690    3691   3    3690    3692   4    3692    3693   3
   3692    3694   3    3692    3695   3    3690    3696  15    3696    3697   8    3688    3698   5
   3698    3699   7    3698    3700   9    3700    3701   1    3700    3702   2    3702    3703   3
   3702    3704   4    3704    3705   3    3704    3706   3    3704    3707  30    3707    3708  31
   3702    3709   5    3709    3710   7    3709    3711   9    3711    3712   1    3711    3713   2
   3713    3714   3    3713    3715   4    3715    3716   3    3715    3717   3    3715    3718   4
   3718    3719   3    3718    3720   4    3720    3721   3    3720    3722   3    3720    3723   3
   3718    3724   4    3724    3725   3    3724    3726   3    3724    3727   3    3713    3728   5
   3728    3729   7    3728    3730   9    3730    3731   1    3730    3732   2    3732    3733   3
   3732    3734   4    3734    3735   3    3734    3736   3    3734    3737   4    3737    3738   3
   3737    3739   4    3739    3740   3    3739    3741   3    3739    3742   3    3737    3743   4
   3743    3744   3    3743    3745   3    3743    3746   3    3732    3747   5    3747    3748   7
   3747    3749   9    3749    3750   1    3749    3751   2    3751    3752   3    3751    3753   4
   3753    3754   3    3753    3755   3    3753    3756   4    3756    3757   3    3756    3758   4
   3758    3759   3    3758    3760   3    3758    3761   3    3756    3762   4    3762    3763   3
   3762    3764   3    3762    3765   3    3751    3766   5    3766    3767   7    3766    3768   9
   3768    3769   1    3768    3770   2    3770    3771   3    3770    3772   4    3772    3773   3
   3772    3774   3    3772    3775   4    3775    3776   3    3775    3777   3    3775    3778  10
   3778    3779  10    3779    3780   3    3779    3781   3    3779    3782   3    3770    3783   5
   3783    3784   7    3783    3785   9    3785    3786   1    3785    3787   2    3787    3788   3
   3787    3789   4    3789    3790   3    3789    3791   3    3789    3792   5    3792    3793   6
   3792    3794   7    3793    3795   8    3787    3796   5    3796    3797   7    3796    3798   9
   3798    3799   1    3798    3800   2    3800    3801   3    3800    3802   4    3802    3803   3
   3802    3804   3    3802    3805   4    3805    3806   3    3805    3807   3    3805    3808   4
   3808    3809   3    3808    3810   3    3808    3811   4    3811    3812   3    3811    3813   3
   3811    3814  11    3814    3815   1    3814    3816   1    3800    3817   5    3817    3818   7
   3817    3819   9    3819    3820   1    3819    3821   2    3821    3822   3    3821    3823   4
   3823    3824   3    3823    3825   3    3823    3826   4    3826    3827   3    3826    3828   3
   3826    3829   4    3829    3830   3    3829    3831   3    3829    3832  11    3832    3833   1
   3832    3834  11    3834    3835  32    3835    3836   1    3834    3837  11    3837    3838   1
   3837    3839   1    3821    3840   5    3840    3841   7    3840    3842   9    3842    3843   1
   3842    3844   2    3844    3845   3    3844    3846   4    3846    3847   3    3846    3848   3
   3846    3849   4    3849    3850   3    3849    3851   3    3849    3852   4    3852    3853   3
   3852    3854   3    3852    3855   4    3855    3856   3    3855    3857   3    3855    3858  11
   3858    3859   1    3858    3860   1    3844    3861   5    3861    3862   7    3861    3863   9
   3863    3864   1    3863    3865   2    3865    3866   3    3865    3867   4    3867    3868   3
   3867    3869   3    3867    3870   5    3870    3871   6    3870    3872   7    3871    3873   8
   3865    3874   5    3874    3875   7    3874    3876   9    3876    3877   2    3877    3878   3
   3877    3879   3    3877    3880   4    3880    3881   3    3880    3882   3    3880    3883   4
   3883    3884   3    3883    3885   3    3876    3886   2    3886    3887   3    3886    3888   5
   3888    3889   7    3883    3886   4    3888    3890   9    3890    3891   1    3890    3892   2
   3892    3893   3    3892    3894   4    3894    3895   3    3894    3896   3    3894    3897  15
   3897    3898   8    3892    3899   5    3899    3900   7    3899    3901   9    3901    3902   1
   3901    3903   2    3903    3904   3    3903    3905   4    3905    3906   3    3905    3907   3
   3905    3908  15    3908    3909   8    3903    3910   5    3910    3911   7    3910    3912   9
   3912    3913   1    3912    3914   2    3914    3915   3    3914    3916   4    3916    3917   3
   3916    3918   4    3918    3919   3    3918    3920   3    3918    3921   3    3916    3922   4
   3922    3923   3    3922    3924   3    3922    3925   3    3914    3926   5    3926    3927   7
   3926    3928   9    3928    3929   1    3928    3930   2    3930    3931   3    3930    3932   4
   3932    3933   3    3932    3934   3    3932    3935   5    3935    3936   6    3935    3937   7
   3936    3938   8    3930    3939   5    3939    3940   7    3939    3941   9    3941    3942   1
   3941    3943   2    3943    3944   3    3943    3945   4    3945    3946   3    3945    3947   4
   3947    3948   3    3947    3949   3    3947    3950   3    3945    3951   4    3951    3952   3
   3951    3953   3    3951    3954   4    3954    3955   3    3954    3956   3    3954    3957   3
   3943    3958   5    3958    3959   7    3958    3960   9    3960    3961   1    3960    3962   2
   3962    3963   3    3962    3964   4    3964    3965   3    3964    3966   3    3964    3967   4
   3967    3968   3    3967    3969   3    3967    3970   4    3970    3971   3    3970    3972   3
   3970    3973   4    3973    3974   3    3973    3975   3    3973    3976  11    3976    3977   1
   3976    3978   1    3962    3979   5    3979    3980   7    3979    3981   9    3981    3982   1
   3981    3983   2    3983    3984   3    3983    3985   4    3985    3986   3    3985    3987   3
   3985    3988   4    3988    3989   3    3988    3990   3    3988    3991   4    3991    3992   3
   3991    3993   3    3991    3994   4    3994    3995   3    3994    3996   3    3994    3997  11
   3997    3998   1    3997    3999   1    3983    4000   5    4000    4001   7    4000    4002   9
   4002    4003   1    4002    4004   2    4004    4005   3    4004    4006   4    4006    4007   3
   4006    4008   4    4008    4009   3    4008    4010   3    4008    4011   3    4006    4012   4
   4012    4013   3    4012    4014   3    4012    4015   3    4004    4016   5    4016    4017   7
   4016    4018   9    4018    4019   1    4018    4020   2    4020    4021   3    4020    4022   4
   4022    4023   3    4022    4024   3    4022    4025   4    4025    4026   3    4025    4027   4
   4027    4028   3    4027    4029   3    4027    4030   3    4025    4031   4    4031    4032   3
   4031    4033   3    4031    4034   3    4020    4035   5    4035    4036   7    4035    4037   9
   4037    4038   1    4037    4039   2    4039    4040   3    4039    4041   4    4041    4042   3
   4041    4043   3    4041    4044   4    4044    4045   3    4044    4046   4    4046    4047   3
   4046    4048   3    4046    4049   3    4044    4050   4    4050    4051   3    4050    4052   3
   4050    4053   3    4039    4054   5    4054    4055   7    4054    4056   9    4056    4057   1
   4056    4058   2    4058    4059   3    4058    4060   4    4060    4061   3    4060    4062   3
   4060    4063   4    4063    4064   3    4063    4065   3    4063    4066   5    4066    4067   6
   4066    4068   7    4067    4069   8    4058    4070   5    4070    4071   7    4070    4072   9
   4072    4073   1    4072    4074   2    4074    4075   3    4074    4076   4    4076    4077   3
   4076    4078   3    4076    4079   4    4079    4080   3    4079    4081   3    4079    4082  10
   4082    4083  10    4083    4084   3    4083    4085   3    4083    4086   3    4074    4087   5
   4087    4088   7    4087    4089   9    4089    4090   1    4089    4091   2    4091    4092   3
   4091    4093   4    4093    4094   3    4093    4095   3    4093    4096   4    4096    4097   3
   4096    4098   3    4096    4099   4    4099    4100   3    4099    4101   3    4099    4102  23
   4102    4103   1    4102    4104  24    4104    4105  24    4105    4106   1    4105    4107   1
   4104    4108  24    4108    4109   1    4108    4110   1    4091    4111   5    4111    4112   7
   4111    4113   9    4113    4114   1    4113    4115   2    4115    4116   3    4115    4117   4
   4117    4118   3    4117    4119   3    4117    4120   4    4120    4121   3    4120    4122   3
   4120    4123   4    4123    4124   3    4123    4125   3    4123    4126   4    4126    4127   3
   4126    4128   3    4126    4129  11    4129    4130   1    4129    4131   1    4115    4132   5
   4132    4133   7    4132    4134   9    4134    4135   1    4134    4136   2    4136    4137   3
   4136    4138   4    4138    4139   3    4138    4140   3    4138    4141  12    4141    4142  13
   4142    4143  14    4142    4144  13    4144    4145  14    4144    4146  13    4146    4147  14
   4146    4148  13    4148    4149  14    4148    4150  13    4150    4151  14    4136    4152   5
   4152    4153   7    4141    4150  13    4152    4154   9    4154    4155   1    4154    4156   2
   4156    4157   3    4156    4158   4    4158    4159   3    4158    4160   3    4158    4161   4
   4161    4162   3    4161    4163   3    4161    4164   4    4164    4165   3    4164    4166   3
   4164    4167  23    4167    4168   1    4167    4169  24    4169    4170  24    4170    4171   1
   4170    4172   1    4169    4173  24    4173    4174   1    4173    4175   1    4156    4176   5
   4176    4177   7    4176    4178   9    4178    4179   1    4178    4180   2    4180    4181   3
   4180    4182   4    4182    4183   3    4182    4184   3    4182    4185   4    4185    4186   3
   4185    4187   3    4185    4188  10    4188    4189  10    4189    4190   3    4189    4191   3
   4189    4192   3    4180    4193   5    4193    4194   7    4193    4195   9    4195    4196   1
   4195    4197   2    4197    4198   3    4197    4199   3    4197    4200   5    4200    4201   7
   4200    4202   9    4202    4203   1    4202    4204   2    4204    4205   3    4204    4206   4
   4206    4207   3    4206    4208   3    4206    4209   4    4209    4210   3    4209    4211   4
   4211    4212   3    4211    4213   3    4211    4214   3    4209    4215   4    4215    4216   3
   4215    4217   3    4215    4218   3    4204    4219   5    4219    4220   7    4219    4221   9
   4221    4222   1    4221    4223   2    4223    4224   3    4223    4225   4    4225    4226   3
   4225    4227   4    4227    4228   3    4227    4229   3    4227    4230   3    4225    4231   4
   4231    4232   3    4231    4233   3    4231    4234   4    4234    4235   3    4234    4236   3
   4234    4237   3    4223    4238   5    4238    4239   7    4238    4240   9    4240    4241   1
   4240    4242   2    4242    4243   3    4242    4244   4    4244    4245   3    4244    4246   3
   4244    4247   4    4247    4248   3    4247    4249   3    4247    4250   5    4250    4251   7
   4250    4252   9    4252    4253   1    4252    4254   1    4242    4255   5    4255    4256   7
   4255    4257   9    4257    4258   1    4257    4259   2    4259    4260   3    4259    4261   4
   4261    4262   3    4261    4263   4    4263    4264   3    4263    4265   3    4263    4266   3
   4261    4267  15    4267    4268   8    4259    4269   5    4269    4270   7    4269    4271   9
   4271    4272   1    4271    4273   2    4273    4274   3    4273    4275   4    4275    4276   3
   4275    4277   3    4275    4278   3    4273    4279   5    4279    4280   7    4279    4281   9
   4281    4282   1    4281    4283   2    4283    4284   3    4283    4285   4    4285    4286   3
   4285    4287   3    4285    4288   5    4288    4289  34    4288    4290  34    4283    4291   5
   4291    4292   7    4291    4293   9    4293    4294   1    4293    4295   2    4295    4296   3
   4295    4297   4    4297    4298   3    4297    4299   3    4297    4300   4    4300    4301   3
   4300    4302   3    4300    4303   5    4303    4304   7    4303    4305   9    4305    4306   1
   4305    4307   1    4295    4308   5    4308    4309   7    4308    4310   9    4310    4311   1
   4310    4312   2    4312    4313   3    4312    4314   4    4314    4315   3    4314    4316   3
   4314    4317   4    4317    4318   3    4317    4319   4    4319    4320   3    4319    4321   3
   4319    4322   3    4317    4323   4    4323    4324   3    4323    4325   3    4323    4326   3
   4312    4327   5    4327    4328   7    4327    4329   9    4329    4330   1    4329    4331   2
   4331    4332   3    4331    4333   4    4333    4334   3    4333    4335   3    4333    4336   4
   4336    4337   3    4336    4338   3    4336    4339   4    4339    4340   3    4339    4341   3
   4339    4342  11    4342    4343   1    4342    4344  11    4344    4345  32    4345    4346   1
   4344    4347  11    4347    4348   1    4347    4349   1    4331    4350   5    4350    4351   7
   4350    4352   9    4352    4353   1    4352    4354   2    4354    4355   3    4354    4356   4
   4356    4357   3    4356    4358   3    4356    4359  12    4359    4360  13    4360    4361  14
   4360    4362  13    4362    4363  14    4362    4364  13    4364    4365  14    4364    4366  13
   4366    4367  14    4366    4368  13    4368    4369  14    4354    4370   5    4370    4371   7
   4359    4368  13    4370    4372   9    4372    4373   1    4372    4374   2    4374    4375   3
   4374    4376   4    4376    4377   3    4376    4378   3    4376    4379  15    4379    4380   8
   4374    4381   5    4381    4382   7    4381    4383   9    4383    4384   1    4383    4385   2
   4385    4386   3    4385    4387   4    4387    4388   3    4387    4389   3    4387    4390  12
   4390    4391  13    4391    4392  14    4391    4393  13    4393    4394  14    4393    4395  13
   4395    4396   6    4396    4397   8    4395    4398  13    4398    4399  14    4398    4400  13
   4400    4401  14    4385    4402   5    4402    4403   7    4390    4400  13    4402    4404   9
   4404    4405   1    4404    4406   2    4406    4407   3    4406    4408   4    4408    4409   3
   4408    4410   3    4408    4411   4    4411    4412   3    4411    4413   4    4413    4414   3
   4413    4415   3    4413    4416   3    4411    4417   4    4417    4418   3    4417    4419   3
   4417    4420   3    4406    4421   5    4421    4422   7    4421    4423   9    4423    4424   1
   4423    4425   2    4425    4426   3    4425    4427   4    4427    4428   3    4427    4429   3
   4427    4430   3    4425    4431   5    4431    4432   7    4431    4433   9    4433    4434   1
   4433    4435   2    4435    4436   3    4435    4437   4    4437    4438   3    4437    4439   4
   4439    4440   3    4439    4441   3    4439    4442   3    4437    4443   4    4443    4444   3
   4443    4445   3    4443    4446   3    4435    4447   5    4447    4448   7    4447    4449   9
   4449    4450   1    4449    4451   2    4451    4452   3    4451    4453   4    4453    4454   3
   4453    4455   4    4455    4456   3    4455    4457   3    4455    4458   3    4453    4459   4
   4459    4460   3    4459    4461   3    4459    4462   4    4462    4463   3    4462    4464   3
   4462    4465   3    4451    4466   5    4466    4467   7    4466    4468   9    4468    4469   1
   4468    4470   2    4470    4471   3    4470    4472   4    4472    4473   3    4472    4474   3
   4472    4475   4    4475    4476   3    4475    4477   3    4475    4478   5    4478    4479   6
   4478    4480   7    4479    4481   8    4470    4482   5    4482    4483   7    4482    4484   9
   4484    4485   1    4484    4486   2    4486    4487   3    4486    4488   3    4486    4489   5
   4489    4490   7    4489    4491   9    4491    4492   1    4491    4493   2    4493    4494   3
   4493    4495   4    4495    4496   3    4495    4497   3    4495    4498   3    4493    4499   5
   4499    4500   7    4499    4501   9    4501    4502   1    4501    4503   2    4503    4504   3
   4503    4505   4    4505    4506   3    4505    4507   3    4505    4508   4    4508    4509   3
   4508    4510   3    4508    4511   4    4511    4512   3    4511    4513   3    4511    4514   4
   4514    4515   3    4514    4516   3    4514    4517  11    4517    4518   1    4517    4519   1
   4503    4520   5    4520    4521   7    4520    4522   9    4522    4523   1    4522    4524   2
   4524    4525   3    4524    4526   4    4526    4527   3    4526    4528   3    4526    4529  12
   4529    4530  13    4530    4531  14    4530    4532  13    4532    4533  14    4532    4534  13
   4534    4535  14    4534    4536  13    4536    4537  14    4536    4538  13    4538    4539  14
   4524    4540   5    4540    4541   7    4529    4538  13    4540    4542   9    4542    4543   1
   4542    4544   2    4544    4545   3    4544    4546   4    4546    4547   3    4546    4548   4
   4548    4549   3    4548    4550   3    4548    4551   3    4546    4552   4    4552    4553   3
   4552    4554   3    4552    4555   4    4555    4556   3    4555    4557   3    4555    4558   3
   4544    4559   5    4559    4560   7    4559    4561   9    4561    4562   1    4561    4563   2
   4563    4564   3    4563    4565   4    4565    4566   3    4565    4567   3    4565    4568   4
   4568    4569   3    4568    4570   3    4568    4571  10    4571    4572  10    4572    4573   3
   4572    4574   3    4572    4575   3    4563    4576   5    4576    4577   7    4576    4578   9
   4578    4579   1    4578    4580   2    4580    4581   3    4580    4582   3    4580    4583   5
   4583    4584   7    4583    4585   9    4585    4586   1    4585    4587   2    4587    4588   3
   4587    4589   4    4589    4590   3    4589    4591   3    4589    4592   5    4592    4593   6
   4592    4594   7    4593    4595   8    4587    4596   5    4596    4597   7    4596    4598   9
   4598    4599   1    4598    4600   2    4600    4601   3    4600    4602   4    4602    4603   3
   4602    4604   3    4602    4605  15    4605    4606   8    4600    4607   5    4607    4608   7
   4607    4609   9    4609    4610   1    4609    4611   2    4611    4612   3    4611    4613   4
   4613    4614   3    4613    4615   3    4613    4616  15    4616    4617   8    4611    4618   5
   4618    4619   7    4618    4620   9    4620    4621   1    4620    4622   2    4622    4623   3
   4622    4624   4    4624    4625   3    4624    4626   4    4626    4627   3    4626    4628   3
   4626    4629   3    4624    4630   4    4630    4631   3    4630    4632   3    4630    4633   3
   4622    4634   5    4634    4635   7    4634    4636   9    4636    4637   1    4636    4638   2
   4638    4639   3    4638    4640   4    4640    4641   3    4640    4642   3    4640    4643   4
   4643    4644   3    4643    4645   3    4643    4646   5    4646    4647   7    4646    4648   9
   4648    4649   1    4648    4650   1    4638    4651   5    4651    4652   7    4651    4653   9
   4653    4654   1    4653    4655   2    4655    4656   3    4655    4657   4    4657    4658   3
   4657    4659   3    4657    4660   5    4660    4661   6    4660    4662   7    4661    4663   8
   4655    4664   5    4664    4665   7    4664    4666   9    4666    4667   1    4666    4668   2
   4668    4669   3    4668    4670   4    4670    4671   3    4670    4672   3    4670    4673   4
   4673    4674   3    4673    4675   3    4673    4676   5    4676    4677   7    4676    4678   9
   4678    4679   1    4678    4680   1    4668    4681   5    4681    4682   7    4681    4683   9
   4683    4684   1    4683    4685   2    4685    4686   3    4685    4687   4    4687    4688   3
   4687    4689   3    4687    4690  16    4690    4691  17    4691    4692  14    4691    4693  18
   4693    4694   1    4693    4695  19    4695    4696  13    4696    4697  14    4696    4698  13
   4698    4699  14    4698    4700  13    4700    4701  14    4700    4702  13    4702    4703  14
   4702    4704  20    4685    4705   5    4705    4706   7    4690    4704  21    4695    4704  22
   4705    4707   9    4707    4708   1    4707    4709   2    4709    4710   3    4709    4711   4
   4711    4712   3    4711    4713   3    4711    4714   4    4714    4715   3    4714    4716   3
   4714    4717   4    4717    4718   3    4717    4719   3    4717    4720   4    4720    4721   3
   4720    4722   3    4720    4723  11    4723    4724   1    4723    4725   1    4709    4726   5
   4726    4727   7    4726    4728   9    4728    4729   1    4728    4730   2    4730    4731   3
   4730    4732   4    4732    4733   3    4732    4734   3    4732    4735   4    4735    4736   3
   4735    4737   3    4735    4738   5    4738    4739   6    4738    4740   7    4739    4741   8
   4730    4742   5    4742    4743   7    4742    4744   9    4744    4745   1    4744    4746   2
   4746    4747   3    4746    4748   4    4748    4749   3    4748    4750   3    4748    4751   4
   4751    4752   3    4751    4753   4    4753    4754   3    4753    4755   3    4753    4756   3
   4751    4757   4    4757    4758   3    4757    4759   3    4757    4760   3    4746    4761   5
   4761    4762   7    4761    4763   9    4763    4764   1    4763    4765   2    4765    4766   3
   4765    4767   4    4767    4768   3    4767    4769   3    4767    4770  15    4770    4771   8
   4765    4772   5    4772    4773   7    4772    4774   9    4774    4775   1    4774    4776   2
   4776    4777   3    4776    4778   4    4778    4779   3    4778    4780   3    4778    4781  25
   4781    4782  26    4782    4783  27    4783    4784  14    4783    4785  28    4785    4786   1
   4785    4787  18    4787    4788  14    4776    4789   5    4789    4790   7    4781    4787  29
   4789    4791   9    4791    4792   1    4791    4793   2    4793    4794   3    4793    4795   4
   4795    4796   3    4795    4797   3    4795    4798   4    4798    4799   3    4798    4800   3
   4798    4801   5    4801    4802   6    4801    4803   7    4802    4804   8    4793    4805   5
   4805    4806   7    4805    4807   9    4807    4808   1    4807    4809   2    4809    4810   3
   4809    4811   4    4811    4812   3    4811    4813   3    4811    4814   5    4814    4815   6
   4814    4816   7    4815    4817   8    4809    4818   5    4818    4819   7    4820    4821  35
   4820    4822  35    4820    4823  36    4823    4824  13    4823    4825  13    4824    4826  13
   4824    4832  14    4825    4827  13    4825    4833  14    4826    4828  13    4826    4831  14
   4827    4828  13    4827    4830  14    4828    4829   6    4829    4834  37    4834    4835  38
   4834    4836  38    4834    4837  38    4838    4839  39    4838    4840  39    4839    4840  40
   4841    4842  39    4841    4843  39    4842    4843  40    4844    4845  39    4844    4846  39
   4845    4846  40    4847    4848  39    4847    4849  39    4848    4849  40    4850    4851  39
   4850    4852  39    4851    4852  40    4853    4854  39    4853    4855  39    4854    4855  40
   4856    4857  39    4856    4858  39    4857    4858  40    4859    4860  39    4859    4861  39
   4860    4861  40    4862    4863  39    4862    4864  39    4863    4864  40    4865    4866  39
   4865    4867  39    4866    4867  40    4868    4869  39    4868    4870  39    4869    4870  40
   4871    4872  39    4871    4873  39    4872    4873  40    4874    4875  39    4874    4876  39
   4875    4876  40    4877    4878  39    4877    4879  39    4878    4879  40    4880    4881  39
   4880    4882  39    4881    4882  40    4883    4884  39    4883    4885  39    4884    4885  40
   4886    4887  39    4886    4888  39    4887    4888  40    4889    4890  39    4889    4891  39
   4890    4891  40    4892    4893  39    4892    4894  39    4893    4894  40    4895    4896  39
   4895    4897  39    4896    4897  40    4898    4899  39    4898    4900  39    4899    4900  40
   4901    4902  39    4901    4903  39    4902    4903  40    4904    4905  39    4904    4906  39
   4905    4906  40    4907    4908  39    4907    4909  39    4908    4909  40    4910    4911  39
   4910    4912  39    4911    4912  40    4913    4914  39    4913    4915  39    4914    4915  40
   4916    4917  39    4916    4918  39    4917    4918  40    4919    4920  39    4919    4921  39
   4920    4921  40    4922    4923  39    4922    4924  39    4923    4924  40    4925    4926  39
   4925    4927  39    4926    4927  40    4928    4929  39    4928    4930  39    4929    4930  40
   4931    4932  39    4931    4933  39    4932    4933  40    4934    4935  39    4934    4936  39
   4935    4936  40    4937    4938  39    4937    4939  39    4938    4939  40    4940    4941  39
   4940    4942  39    4941    4942  40    4943    4944  39    4943    4945  39    4944    4945  40
   4946    4947  39    4946    4948  39    4947    4948  40    4949    4950  39    4949    4951  39
   4950    4951  40    4952    4953  39    4952    4954  39    4953    4954  40    4955    4956  39
   4955    4957  39    4956    4957  40    4958    4959  39    4958    4960  39    4959    4960  40
   4961    4962  39    4961    4963  39    4962    4963  40    4964    4965  39    4964    4966  39
   4965    4966  40    4967    4968  39    4967    4969  39    4968    4969  40    4970    4971  39
   4970    4972  39    4971    4972  40    4973    4974  39    4973    4975  39    4974    4975  40
   4976    4977  39    4976    4978  39    4977    4978  40    4979    4980  39    4979    4981  39
   4980    4981  40    4982    4983  39    4982    4984  39    4983    4984  40    4985    4986  39
   4985    4987  39    4986    4987  40    4988    4989  39    4988    4990  39    4989    4990  40
   4991    4992  39    4991    4993  39    4992    4993  40    4994    4995  39    4994    4996  39
   4995    4996  40    4997    4998  39    4997    4999  39    4998    4999  40    5000    5001  39
   5000    5002  39    5001    5002  40    5003    5004  39    5003    5005  39    5004    5005  40
   5006    5007  39    5006    5008  39    5007    5008  40    5009    5010  39    5009    5011  39
   5010    5011  40    5012    5013  39    5012    5014  39    5013    5014  40    5015    5016  39
   5015    5017  39    5016    5017  40    5018    5019  39    5018    5020  39    5019    5020  40
   5021    5022  39    5021    5023  39    5022    5023  40    5024    5025  39    5024    5026  39
   5025    5026  40    5027    5028  39    5027    5029  39    5028    5029  40    5030    5031  39
   5030    5032  39    5031    5032  40    5033    5034  39    5033    5035  39    5034    5035  40
   5036    5037  39    5036    5038  39    5037    5038  40    5039    5040  39    5039    5041  39
   5040    5041  40    5042    5043  39    5042    5044  39    5043    5044  40    5045    5046  39
   5045    5047  39    5046    5047  40    5048    5049  39    5048    5050  39    5049    5050  40
   5051    5052  39    5051    5053  39    5052    5053  40    5054    5055  39    5054    5056  39
   5055    5056  40    5057    5058  39    5057    5059  39    5058    5059  40    5060    5061  39
   5060    5062  39    5061    5062  40    5063    5064  39    5063    5065  39    5064    5065  40
   5066    5067  39    5066    5068  39    5067    5068  40    5069    5070  39    5069    5071  39
   5070    5071  40    5072    5073  39    5072    5074  39    5073    5074  40    5075    5076  39
   5075    5077  39    5076    5077  40    5078    5079  39    5078    5080  39    5079    5080  40
   5081    5082  39    5081    5083  39    5082    5083  40    5084    5085  39    5084    5086  39
   5085    5086  40    5087    5088  39    5087    5089  39    5088    5089  40    5090    5091  39
   5090    5092  39    5091    5092  40    5093    5094  39    5093    5095  39    5094    5095  40
   5096    5097  39    5096    5098  39    5097    5098  40    5099    5100  39    5099    5101  39
   5100    5101  40    5102    5103  39    5102    5104  39    5103    5104  40    5105    5106  39
   5105    5107  39    5106    5107  40    5108    5109  39    5108    5110  39    5109    5110  40
   5111    5112  39    5111    5113  39    5112    5113  40    5114    5115  39    5114    5116  39
   5115    5116  40    5117    5118  39    5117    5119  39    5118    5119  40    5120    5121  39
   5120    5122  39    5121    5122  40    5123    5124  39    5123    5125  39    5124    5125  40
   5126    5127  39    5126    5128  39    5127    5128  40    5129    5130  39    5129    5131  39
   5130    5131  40    5132    5133  39    5132    5134  39    5133    5134  40    5135    5136  39
   5135    5137  39    5136    5137  40    5138    5139  39    5138    5140  39    5139    5140  40
   5141    5142  39    5141    5143  39    5142    5143  40    5144    5145  39    5144    5146  39
   5145    5146  40    5147    5148  39    5147    5149  39    5148    5149  40    5150    5151  39
   5150    5152  39    5151    5152  40    5153    5154  39    5153    5155  39    5154    5155  40
   5156    5157  39    5156    5158  39    5157    5158  40    5159    5160  39    5159    5161  39
   5160    5161  40    5162    5163  39    5162    5164  39    5163    5164  40    5165    5166  39
   5165    5167  39    5166    5167  40    5168    5169  39    5168    5170  39    5169    5170  40
   5171    5172  39    5171    5173  39    5172    5173  40    5174    5175  39    5174    5176  39
   5175    5176  40    5177    5178  39    5177    5179  39    5178    5179  40    5180    5181  39
   5180    5182  39    5181    5182  40    5183    5184  39    5183    5185  39    5184    5185  40
   5186    5187  39    5186    5188  39    5187    5188  40    5189    5190  39    5189    5191  39
   5190    5191  40    5192    5193  39    5192    5194  39    5193    5194  40    5195    5196  39
   5195    5197  39    5196    5197  40    5198    5199  39    5198    5200  39    5199    5200  40
   5201    5202  39    5201    5203  39    5202    5203  40    5204    5205  39    5204    5206  39
   5205    5206  40    5207    5208  39    5207    5209  39    5208    5209  40    5210    5211  39
   5210    5212  39    5211    5212  40    5213    5214  39    5213    5215  39    5214    5215  40
   5216    5217  39    5216    5218  39    5217    5218  40    5219    5220  39    5219    5221  39
   5220    5221  40    5222    5223  39    5222    5224  39    5223    5224  40    5225    5226  39
   5225    5227  39    5226    5227  40    5228    5229  39    5228    5230  39    5229    5230  40
   5231    5232  39    5231    5233  39    5232    5233  40    5234    5235  39    5234    5236  39
   5235    5236  40    5237    5238  39    5237    5239  39    5238    5239  40    5240    5241  39
   5240    5242  39    5241    5242  40    5243    5244  39    5243    5245  39    5244    5245  40
   5246    5247  39    5246    5248  39    5247    5248  40    5249    5250  39    5249    5251  39
   5250    5251  40    5252    5253  39    5252    5254  39    5253    5254  40    5255    5256  39
   5255    5257  39    5256    5257  40    5258    5259  39    5258    5260  39    5259    5260  40
   5261    5262  39    5261    5263  39    5262    5263  40    5264    5265  39    5264    5266  39
   5265    5266  40    5267    5268  39    5267    5269  39    5268    5269  40    5270    5271  39
   5270    5272  39    5271    5272  40    5273    5274  39    5273    5275  39    5274    5275  40
   5276    5277  39    5276    5278  39    5277    5278  40    5279    5280  39    5279    5281  39
   5280    5281  40    5282    5283  39    5282    5284  39    5283    5284  40    5285    5286  39
   5285    5287  39    5286    5287  40    5288    5289  39    5288    5290  39    5289    5290  40
   5291    5292  39    5291    5293  39    5292    5293  40    5294    5295  39    5294    5296  39
   5295    5296  40    5297    5298  39    5297    5299  39    5298    5299  40    5300    5301  39
   5300    5302  39    5301    5302  40    5303    5304  39    5303    5305  39    5304    5305  40
   5306    5307  39    5306    5308  39    5307    5308  40    5309    5310  39    5309    5311  39
   5310    5311  40    5312    5313  39    5312    5314  39    5313    5314  40    5315    5316  39
   5315    5317  39    5316    5317  40    5318    5319  39    5318    5320  39    5319    5320  40
   5321    5322  39    5321    5323  39    5322    5323  40    5324    5325  39    5324    5326  39
   5325    5326  40    5327    5328  39    5327    5329  39    5328    5329  40    5330    5331  39
   5330    5332  39    5331    5332  40    5333    5334  39    5333    5335  39    5334    5335  40
   5336    5337  39    5336    5338  39    5337    5338  40    5339    5340  39    5339    5341  39
   5340    5341  40    5342    5343  39    5342    5344  39    5343    5344  40    5345    5346  39
   5345    5347  39    5346    5347  40    5348    5349  39    5348    5350  39    5349    5350  40
   5351    5352  39    5351    5353  39    5352    5353  40    5354    5355  39    5354    5356  39
   5355    5356  40    5357    5358  39    5357    5359  39    5358    5359  40    5360    5361  39
   5360    5362  39    5361    5362  40    5363    5364  39    5363    5365  39    5364    5365  40
   5366    5367  39    5366    5368  39    5367    5368  40    5369    5370  39    5369    5371  39
   5370    5371  40    5372    5373  39    5372    5374  39    5373    5374  40    5375    5376  39
   5375    5377  39    5376    5377  40    5378    5379  39    5378    5380  39    5379    5380  40
   5381    5382  39    5381    5383  39    5382    5383  40    5384    5385  39    5384    5386  39
   5385    5386  40    5387    5388  39    5387    5389  39    5388    5389  40    5390    5391  39
   5390    5392  39    5391    5392  40    5393    5394  39    5393    5395  39    5394    5395  40
   5396    5397  39    5396    5398  39    5397    5398  40    5399    5400  39    5399    5401  39
   5400    5401  40    5402    5403  39    5402    5404  39    5403    5404  40    5405    5406  39
   5405    5407  39    5406    5407  40    5408    5409  39    5408    5410  39    5409    5410  40
   5411    5412  39    5411    5413  39    5412    5413  40    5414    5415  39    5414    5416  39
   5415    5416  40    5417    5418  39    5417    5419  39    5418    5419  40    5420    5421  39
   5420    5422  39    5421    5422  40    5423    5424  39    5423    5425  39    5424    5425  40
   5426    5427  39    5426    5428  39    5427    5428  40    5429    5430  39    5429    5431  39
   5430    5431  40    5432    5433  39    5432    5434  39    5433    5434  40    5435    5436  39
   5435    5437  39    5436    5437  40    5438    5439  39    5438    5440  39    5439    5440  40
   5441    5442  39    5441    5443  39    5442    5443  40    5444    5445  39    5444    5446  39
   5445    5446  40    5447    5448  39    5447    5449  39    5448    5449  40    5450    5451  39
   5450    5452  39    5451    5452  40    5453    5454  39    5453    5455  39    5454    5455  40
   5456    5457  39    5456    5458  39    5457    5458  40    5459    5460  39    5459    5461  39
   5460    5461  40    5462    5463  39    5462    5464  39    5463    5464  40    5465    5466  39
   5465    5467  39    5466    5467  40    5468    5469  39    5468    5470  39    5469    5470  40
   5471    5472  39    5471    5473  39    5472    5473  40    5474    5475  39    5474    5476  39
   5475    5476  40    5477    5478  39    5477    5479  39    5478    5479  40    5480    5481  39
   5480    5482  39    5481    5482  40    5483    5484  39    5483    5485  39    5484    5485  40
   5486    5487  39    5486    5488  39    5487    5488  40    5489    5490  39    5489    5491  39
   5490    5491  40    5492    5493  39    5492    5494  39    5493    5494  40    5495    5496  39
   5495    5497  39    5496    5497  40    5498    5499  39    5498    5500  39    5499    5500  40
   5501    5502  39    5501    5503  39    5502    5503  40    5504    5505  39    5504    5506  39
   5505    5506  40    5507    5508  39    5507    5509  39    5508    5509  40    5510    5511  39
   5510    5512  39    5511    5512  40    5513    5514  39    5513    5515  39    5514    5515  40
   5516    5517  39    5516    5518  39    5517    5518  40    5519    5520  39    5519    5521  39
   5520    5521  40    5522    5523  39    5522    5524  39    5523    5524  40    5525    5526  39
   5525    5527  39    5526    5527  40    5528    5529  39    5528    5530  39    5529    5530  40
   5531    5532  39    5531    5533  39    5532    5533  40    5534    5535  39    5534    5536  39
   5535    5536  40    5537    5538  39    5537    5539  39    5538    5539  40    5540    5541  39
   5540    5542  39    5541    5542  40    5543    5544  39    5543    5545  39    5544    5545  40
   5546    5547  39    5546    5548  39    5547    5548  40    5549    5550  39    5549    5551  39
   5550    5551  40    5552    5553  39    5552    5554  39    5553    5554  40    5555    5556  39
   5555    5557  39    5556    5557  40    5558    5559  39    5558    5560  39    5559    5560  40
   5561    5562  39    5561    5563  39    5562    5563  40    5564    5565  39    5564    5566  39
   5565    5566  40    5567    5568  39    5567    5569  39    5568    5569  40    5570    5571  39
   5570    5572  39    5571    5572  40    5573    5574  39    5573    5575  39    5574    5575  40
   5576    5577  39    5576    5578  39    5577    5578  40    5579    5580  39    5579    5581  39
   5580    5581  40    5582    5583  39    5582    5584  39    5583    5584  40    5585    5586  39
   5585    5587  39    5586    5587  40    5588    5589  39    5588    5590  39    5589    5590  40
   5591    5592  39    5591    5593  39    5592    5593  40    5594    5595  39    5594    5596  39
   5595    5596  40    5597    5598  39    5597    5599  39    5598    5599  40    5600    5601  39
   5600    5602  39    5601    5602  40    5603    5604  39    5603    5605  39    5604    5605  40
   5606    5607  39    5606    5608  39    5607    5608  40    5609    5610  39    5609    5611  39
   5610    5611  40    5612    5613  39    5612    5614  39    5613    5614  40    5615    5616  39
   5615    5617  39    5616    5617  40    5618    5619  39    5618    5620  39    5619    5620  40
   5621    5622  39    5621    5623  39    5622    5623  40    5624    5625  39    5624    5626  39
   5625    5626  40    5627    5628  39    5627    5629  39    5628    5629  40    5630    5631  39
   5630    5632  39    5631    5632  40    5633    5634  39    5633    5635  39    5634    5635  40
   5636    5637  39    5636    5638  39    5637    5638  40    5639    5640  39    5639    5641  39
   5640    5641  40    5642    5643  39    5642    5644  39    5643    5644  40    5645    5646  39
   5645    5647  39    5646    5647  40    5648    5649  39    5648    5650  39    5649    5650  40
   5651    5652  39    5651    5653  39    5652    5653  40    5654    5655  39    5654    5656  39
   5655    5656  40    5657    5658  39    5657    5659  39    5658    5659  40    5660    5661  39
   5660    5662  39    5661    5662  40    5663    5664  39    5663    5665  39    5664    5665  40
   5666    5667  39    5666    5668  39    5667    5668  40    5669    5670  39    5669    5671  39
   5670    5671  40    5672    5673  39    5672    5674  39    5673    5674  40    5675    5676  39
   5675    5677  39    5676    5677  40    5678    5679  39    5678    5680  39    5679    5680  40
   5681    5682  39    5681    5683  39    5682    5683  40    5684    5685  39    5684    5686  39
   5685    5686  40    5687    5688  39    5687    5689  39    5688    5689  40    5690    5691  39
   5690    5692  39    5691    5692  40    5693    5694  39    5693    5695  39    5694    5695  40
   5696    5697  39    5696    5698  39    5697    5698  40    5699    5700  39    5699    5701  39
   5700    5701  40    5702    5703  39    5702    5704  39    5703    5704  40    5705    5706  39
   5705    5707  39    5706    5707  40    5708    5709  39    5708    5710  39    5709    5710  40
   5711    5712  39    5711    5713  39    5712    5713  40    5714    5715  39    5714    5716  39
   5715    5716  40    5717    5718  39    5717    5719  39    5718    5719  40    5720    5721  39
   5720    5722  39    5721    5722  40    5723    5724  39    5723    5725  39    5724    5725  40
   5726    5727  39    5726    5728  39    5727    5728  40    5729    5730  39    5729    5731  39
   5730    5731  40    5732    5733  39    5732    5734  39    5733    5734  40    5735    5736  39
   5735    5737  39    5736    5737  40    5738    5739  39    5738    5740  39    5739    5740  40
   5741    5742  39    5741    5743  39    5742    5743  40    5744    5745  39    5744    5746  39
   5745    5746  40    5747    5748  39    5747    5749  39    5748    5749  40    5750    5751  39
   5750    5752  39    5751    5752  40    5753    5754  39    5753    5755  39    5754    5755  40
   5756    5757  39    5756    5758  39    5757    5758  40    5759    5760  39    5759    5761  39
   5760    5761  40    5762    5763  39    5762    5764  39    5763    5764  40    5765    5766  39
   5765    5767  39    5766    5767  40    5768    5769  39    5768    5770  39    5769    5770  40
   5771    5772  39    5771    5773  39    5772    5773  40    5774    5775  39    5774    5776  39
   5775    5776  40    5777    5778  39    5777    5779  39    5778    5779  40    5780    5781  39
   5780    5782  39    5781    5782  40    5783    5784  39    5783    5785  39    5784    5785  40
   5786    5787  39    5786    5788  39    5787    5788  40    5789    5790  39    5789    5791  39
   5790    5791  40    5792    5793  39    5792    5794  39    5793    5794  40    5795    5796  39
   5795    5797  39    5796    5797  40    5798    5799  39    5798    5800  39    5799    5800  40
   5801    5802  39    5801    5803  39    5802    5803  40    5804    5805  39    5804    5806  39
   5805    5806  40    5807    5808  39    5807    5809  39    5808    5809  40    5810    5811  39
   5810    5812  39    5811    5812  40    5813    5814  39    5813    5815  39    5814    5815  40
   5816    5817  39    5816    5818  39    5817    5818  40    5819    5820  39    5819    5821  39
   5820    5821  40    5822    5823  39    5822    5824  39    5823    5824  40    5825    5826  39
   5825    5827  39    5826    5827  40    5828    5829  39    5828    5830  39    5829    5830  40
   5831    5832  39    5831    5833  39    5832    5833  40    5834    5835  39    5834    5836  39
   5835    5836  40    5837    5838  39    5837    5839  39    5838    5839  40    5840    5841  39
   5840    5842  39    5841    5842  40    5843    5844  39    5843    5845  39    5844    5845  40
   5846    5847  39    5846    5848  39    5847    5848  40    5849    5850  39    5849    5851  39
   5850    5851  40    5852    5853  39    5852    5854  39    5853    5854  40    5855    5856  39
   5855    5857  39    5856    5857  40    5858    5859  39    5858    5860  39    5859    5860  40
   5861    5862  39    5861    5863  39    5862    5863  40    5864    5865  39    5864    5866  39
   5865    5866  40    5867    5868  39    5867    5869  39    5868    5869  40    5870    5871  39
   5870    5872  39    5871    5872  40    5873    5874  39    5873    5875  39    5874    5875  40
   5876    5877  39    5876    5878  39    5877    5878  40    5879    5880  39    5879    5881  39
   5880    5881  40    5882    5883  39    5882    5884  39    5883    5884  40    5885    5886  39
   5885    5887  39    5886    5887  40    5888    5889  39    5888    5890  39    5889    5890  40
   5891    5892  39    5891    5893  39    5892    5893  40    5894    5895  39    5894    5896  39
   5895    5896  40    5897    5898  39    5897    5899  39    5898    5899  40    5900    5901  39
   5900    5902  39    5901    5902  40    5903    5904  39    5903    5905  39    5904    5905  40
   5906    5907  39    5906    5908  39    5907    5908  40    5909    5910  39    5909    5911  39
   5910    5911  40    5912    5913  39    5912    5914  39    5913    5914  40    5915    5916  39
   5915    5917  39    5916    5917  40    5918    5919  39    5918    5920  39    5919    5920  40
   5921    5922  39    5921    5923  39    5922    5923  40    5924    5925  39    5924    5926  39
   5925    5926  40    5927    5928  39    5927    5929  39    5928    5929  40    5930    5931  39
   5930    5932  39    5931    5932  40    5933    5934  39    5933    5935  39    5934    5935  40
   5936    5937  39    5936    5938  39    5937    5938  40    5939    5940  39    5939    5941  39
   5940    5941  40    5942    5943  39    5942    5944  39    5943    5944  40    5945    5946  39
   5945    5947  39    5946    5947  40    5948    5949  39    5948    5950  39    5949    5950  40
   5951    5952  39    5951    5953  39    5952    5953  40    5954    5955  39    5954    5956  39
   5955    5956  40    5957    5958  39    5957    5959  39    5958    5959  40    5960    5961  39
   5960    5962  39    5961    5962  40    5963    5964  39    5963    5965  39    5964    5965  40
   5966    5967  39    5966    5968  39    5967    5968  40    5969    5970  39    5969    5971  39
   5970    5971  40    5972    5973  39    5972    5974  39    5973    5974  40    5975    5976  39
   5975    5977  39    5976    5977  40    5978    5979  39    5978    5980  39    5979    5980  40
   5981    5982  39    5981    5983  39    5982    5983  40    5984    5985  39    5984    5986  39
   5985    5986  40    5987    5988  39    5987    5989  39    5988    5989  40    5990    5991  39
   5990    5992  39    5991    5992  40    5993    5994  39    5993    5995  39    5994    5995  40
   5996    5997  39    5996    5998  39    5997    5998  40    5999    6000  39    5999    6001  39
   6000    6001  40    6002    6003  39    6002    6004  39    6003    6004  40    6005    6006  39
   6005    6007  39    6006    6007  40    6008    6009  39    6008    6010  39    6009    6010  40
   6011    6012  39    6011    6013  39    6012    6013  40    6014    6015  39    6014    6016  39
   6015    6016  40    6017    6018  39    6017    6019  39    6018    6019  40    6020    6021  39
   6020    6022  39    6021    6022  40    6023    6024  39    6023    6025  39    6024    6025  40
   6026    6027  39    6026    6028  39    6027    6028  40    6029    6030  39    6029    6031  39
   6030    6031  40    6032    6033  39    6032    6034  39    6033    6034  40    6035    6036  39
   6035    6037  39    6036    6037  40    6038    6039  39    6038    6040  39    6039    6040  40
   6041    6042  39    6041    6043  39    6042    6043  40    6044    6045  39    6044    6046  39
   6045    6046  40    6047    6048  39    6047    6049  39    6048    6049  40    6050    6051  39
   6050    6052  39    6051    6052  40    6053    6054  39    6053    6055  39    6054    6055  40
   6056    6057  39    6056    6058  39    6057    6058  40    6059    6060  39    6059    6061  39
   6060    6061  40    6062    6063  39    6062    6064  39    6063    6064  40    6065    6066  39
   6065    6067  39    6066    6067  40    6068    6069  39    6068    6070  39    6069    6070  40
   6071    6072  39    6071    6073  39    6072    6073  40    6074    6075  39    6074    6076  39
   6075    6076  40    6077    6078  39    6077    6079  39    6078    6079  40    6080    6081  39
   6080    6082  39    6081    6082  40    6083    6084  39    6083    6085  39    6084    6085  40
   6086    6087  39    6086    6088  39    6087    6088  40    6089    6090  39    6089    6091  39
   6090    6091  40    6092    6093  39    6092    6094  39    6093    6094  40    6095    6096  39
   6095    6097  39    6096    6097  40    6098    6099  39    6098    6100  39    6099    6100  40
   6101    6102  39    6101    6103  39    6102    6103  40    6104    6105  39    6104    6106  39
   6105    6106  40    6107    6108  39    6107    6109  39    6108    6109  40    6110    6111  39
   6110    6112  39    6111    6112  40    6113    6114  39    6113    6115  39    6114    6115  40
   6116    6117  39    6116    6118  39    6117    6118  40    6119    6120  39    6119    6121  39
   6120    6121  40    6122    6123  39    6122    6124  39    6123    6124  40    6125    6126  39
   6125    6127  39    6126    6127  40    6128    6129  39    6128    6130  39    6129    6130  40
   6131    6132  39    6131    6133  39    6132    6133  40    6134    6135  39    6134    6136  39
   6135    6136  40    6137    6138  39    6137    6139  39    6138    6139  40    6140    6141  39
   6140    6142  39    6141    6142  40    6143    6144  39    6143    6145  39    6144    6145  40
   6146    6147  39    6146    6148  39    6147    6148  40    6149    6150  39    6149    6151  39
   6150    6151  40    6152    6153  39    6152    6154  39    6153    6154  40    6155    6156  39
   6155    6157  39    6156    6157  40    6158    6159  39    6158    6160  39    6159    6160  40
   6161    6162  39    6161    6163  39    6162    6163  40    6164    6165  39    6164    6166  39
   6165    6166  40    6167    6168  39    6167    6169  39    6168    6169  40    6170    6171  39
   6170    6172  39    6171    6172  40    6173    6174  39    6173    6175  39    6174    6175  40
   6176    6177  39    6176    6178  39    6177    6178  40    6179    6180  39    6179    6181  39
   6180    6181  40    6182    6183  39    6182    6184  39    6183    6184  40    6185    6186  39
   6185    6187  39    6186    6187  40    6188    6189  39    6188    6190  39    6189    6190  40
   6191    6192  39    6191    6193  39    6192    6193  40    6194    6195  39    6194    6196  39
   6195    6196  40    6197    6198  39    6197    6199  39    6198    6199  40    6200    6201  39
   6200    6202  39    6201    6202  40    6203    6204  39    6203    6205  39    6204    6205  40
   6206    6207  39    6206    6208  39    6207    6208  40    6209    6210  39    6209    6211  39
   6210    6211  40    6212    6213  39    6212    6214  39    6213    6214  40    6215    6216  39
   6215    6217  39    6216    6217  40    6218    6219  39    6218    6220  39    6219    6220  40
   6221    6222  39    6221    6223  39    6222    6223  40    6224    6225  39    6224    6226  39
   6225    6226  40    6227    6228  39    6227    6229  39    6228    6229  40    6230    6231  39
   6230    6232  39    6231    6232  40    6233    6234  39    6233    6235  39    6234    6235  40
   6236    6237  39    6236    6238  39    6237    6238  40    6239    6240  39    6239    6241  39
   6240    6241  40    6242    6243  39    6242    6244  39    6243    6244  40    6245    6246  39
   6245    6247  39    6246    6247  40    6248    6249  39    6248    6250  39    6249    6250  40
   6251    6252  39    6251    6253  39    6252    6253  40    6254    6255  39    6254    6256  39
   6255    6256  40    6257    6258  39    6257    6259  39    6258    6259  40    6260    6261  39
   6260    6262  39    6261    6262  40    6263    6264  39    6263    6265  39    6264    6265  40
   6266    6267  39    6266    6268  39    6267    6268  40    6269    6270  39    6269    6271  39
   6270    6271  40    6272    6273  39    6272    6274  39    6273    6274  40    6275    6276  39
   6275    6277  39    6276    6277  40    6278    6279  39    6278    6280  39    6279    6280  40
   6281    6282  39    6281    6283  39    6282    6283  40    6284    6285  39    6284    6286  39
   6285    6286  40    6287    6288  39    6287    6289  39    6288    6289  40    6290    6291  39
   6290    6292  39    6291    6292  40    6293    6294  39    6293    6295  39    6294    6295  40
   6296    6297  39    6296    6298  39    6297    6298  40    6299    6300  39    6299    6301  39
   6300    6301  40    6302    6303  39    6302    6304  39    6303    6304  40    6305    6306  39
   6305    6307  39    6306    6307  40    6308    6309  39    6308    6310  39    6309    6310  40
   6311    6312  39    6311    6313  39    6312    6313  40    6314    6315  39    6314    6316  39
   6315    6316  40    6317    6318  39    6317    6319  39    6318    6319  40    6320    6321  39
   6320    6322  39    6321    6322  40    6323    6324  39    6323    6325  39    6324    6325  40
   6326    6327  39    6326    6328  39    6327    6328  40    6329    6330  39    6329    6331  39
   6330    6331  40    6332    6333  39    6332    6334  39    6333    6334  40    6335    6336  39
   6335    6337  39    6336    6337  40    6338    6339  39    6338    6340  39    6339    6340  40
   6341    6342  39    6341    6343  39    6342    6343  40    6344    6345  39    6344    6346  39
   6345    6346  40    6347    6348  39    6347    6349  39    6348    6349  40    6350    6351  39
   6350    6352  39    6351    6352  40    6353    6354  39    6353    6355  39    6354    6355  40
   6356    6357  39    6356    6358  39    6357    6358  40    6359    6360  39    6359    6361  39
   6360    6361  40    6362    6363  39    6362    6364  39    6363    6364  40    6365    6366  39
   6365    6367  39    6366    6367  40    6368    6369  39    6368    6370  39    6369    6370  40
   6371    6372  39    6371    6373  39    6372    6373  40    6374    6375  39    6374    6376  39
   6375    6376  40    6377    6378  39    6377    6379  39    6378    6379  40    6380    6381  39
   6380    6382  39    6381    6382  40    6383    6384  39    6383    6385  39    6384    6385  40
   6386    6387  39    6386    6388  39    6387    6388  40    6389    6390  39    6389    6391  39
   6390    6391  40    6392    6393  39    6392    6394  39    6393    6394  40    6395    6396  39
   6395    6397  39    6396    6397  40    6398    6399  39    6398    6400  39    6399    6400  40
   6401    6402  39    6401    6403  39    6402    6403  40    6404    6405  39    6404    6406  39
   6405    6406  40    6407    6408  39    6407    6409  39    6408    6409  40    6410    6411  39
   6410    6412  39    6411    6412  40    6413    6414  39    6413    6415  39    6414    6415  40
   6416    6417  39    6416    6418  39    6417    6418  40    6419    6420  39    6419    6421  39
   6420    6421  40    6422    6423  39    6422    6424  39    6423    6424  40    6425    6426  39
   6425    6427  39    6426    6427  40    6428    6429  39    6428    6430  39    6429    6430  40
   6431    6432  39    6431    6433  39    6432    6433  40    6434    6435  39    6434    6436  39
   6435    6436  40    6437    6438  39    6437    6439  39    6438    6439  40    6440    6441  39
   6440    6442  39    6441    6442  40    6443    6444  39    6443    6445  39    6444    6445  40
   6446    6447  39    6446    6448  39    6447    6448  40    6449    6450  39    6449    6451  39
   6450    6451  40    6452    6453  39    6452    6454  39    6453    6454  40    6455    6456  39
   6455    6457  39    6456    6457  40    6458    6459  39    6458    6460  39    6459    6460  40
   6461    6462  39    6461    6463  39    6462    6463  40    6464    6465  39    6464    6466  39
   6465    6466  40    6467    6468  39    6467    6469  39    6468    6469  40    6470    6471  39
   6470    6472  39    6471    6472  40    6473    6474  39    6473    6475  39    6474    6475  40
   6476    6477  39    6476    6478  39    6477    6478  40    6479    6480  39    6479    6481  39
   6480    6481  40    6482    6483  39    6482    6484  39    6483    6484  40    6485    6486  39
   6485    6487  39    6486    6487  40    6488    6489  39    6488    6490  39    6489    6490  40
   6491    6492  39    6491    6493  39    6492    6493  40    6494    6495  39    6494    6496  39
   6495    6496  40    6497    6498  39    6497    6499  39    6498    6499  40    6500    6501  39
   6500    6502  39    6501    6502  40    6503    6504  39    6503    6505  39    6504    6505  40
   6506    6507  39    6506    6508  39    6507    6508  40    6509    6510  39    6509    6511  39
   6510    6511  40    6512    6513  39    6512    6514  39    6513    6514  40    6515    6516  39
   6515    6517  39    6516    6517  40    6518    6519  39    6518    6520  39    6519    6520  40
   6521    6522  39    6521    6523  39    6522    6523  40    6524    6525  39    6524    6526  39
   6525    6526  40    6527    6528  39    6527    6529  39    6528    6529  40    6530    6531  39
   6530    6532  39    6531    6532  40    6533    6534  39    6533    6535  39    6534    6535  40
   6536    6537  39    6536    6538  39    6537    6538  40    6539    6540  39    6539    6541  39
   6540    6541  40    6542    6543  39    6542    6544  39    6543    6544  40    6545    6546  39
   6545    6547  39    6546    6547  40    6548    6549  39    6548    6550  39    6549    6550  40
   6551    6552  39    6551    6553  39    6552    6553  40    6554    6555  39    6554    6556  39
   6555    6556  40    6557    6558  39    6557    6559  39    6558    6559  40    6560    6561  39
   6560    6562  39    6561    6562  40    6563    6564  39    6563    6565  39    6564    6565  40
   6566    6567  39    6566    6568  39    6567    6568  40    6569    6570  39    6569    6571  39
   6570    6571  40    6572    6573  39    6572    6574  39    6573    6574  40    6575    6576  39
   6575    6577  39    6576    6577  40    6578    6579  39    6578    6580  39    6579    6580  40
   6581    6582  39    6581    6583  39    6582    6583  40    6584    6585  39    6584    6586  39
   6585    6586  40    6587    6588  39    6587    6589  39    6588    6589  40    6590    6591  39
   6590    6592  39    6591    6592  40    6593    6594  39    6593    6595  39    6594    6595  40
   6596    6597  39    6596    6598  39    6597    6598  40    6599    6600  39    6599    6601  39
   6600    6601  40    6602    6603  39    6602    6604  39    6603    6604  40    6605    6606  39
   6605    6607  39    6606    6607  40    6608    6609  39    6608    6610  39    6609    6610  40
   6611    6612  39    6611    6613  39    6612    6613  40    6614    6615  39    6614    6616  39
   6615    6616  40    6617    6618  39    6617    6619  39    6618    6619  40    6620    6621  39
   6620    6622  39    6621    6622  40    6623    6624  39    6623    6625  39    6624    6625  40
   6626    6627  39    6626    6628  39    6627    6628  40    6629    6630  39    6629    6631  39
   6630    6631  40    6632    6633  39    6632    6634  39    6633    6634  40    6635    6636  39
   6635    6637  39    6636    6637  40    6638    6639  39    6638    6640  39    6639    6640  40
   6641    6642  39    6641    6643  39    6642    6643  40    6644    6645  39    6644    6646  39
   6645    6646  40    6647    6648  39    6647    6649  39    6648    6649  40    6650    6651  39
   6650    6652  39    6651    6652  40    6653    6654  39    6653    6655  39    6654    6655  40
   6656    6657  39    6656    6658  39    6657    6658  40    6659    6660  39    6659    6661  39
   6660    6661  40    6662    6663  39    6662    6664  39    6663    6664  40    6665    6666  39
   6665    6667  39    6666    6667  40    6668    6669  39    6668    6670  39    6669    6670  40
   6671    6672  39    6671    6673  39    6672    6673  40    6674    6675  39    6674    6676  39
   6675    6676  40    6677    6678  39    6677    6679  39    6678    6679  40    6680    6681  39
   6680    6682  39    6681    6682  40    6683    6684  39    6683    6685  39    6684    6685  40
   6686    6687  39    6686    6688  39    6687    6688  40    6689    6690  39    6689    6691  39
   6690    6691  40    6692    6693  39    6692    6694  39    6693    6694  40    6695    6696  39
   6695    6697  39    6696    6697  40    6698    6699  39    6698    6700  39    6699    6700  40
   6701    6702  39    6701    6703  39    6702    6703  40    6704    6705  39    6704    6706  39
   6705    6706  40    6707    6708  39    6707    6709  39    6708    6709  40    6710    6711  39
   6710    6712  39    6711    6712  40    6713    6714  39    6713    6715  39    6714    6715  40
   6716    6717  39    6716    6718  39    6717    6718  40    6719    6720  39    6719    6721  39
   6720    6721  40    6722    6723  39    6722    6724  39    6723    6724  40    6725    6726  39
   6725    6727  39    6726    6727  40    6728    6729  39    6728    6730  39    6729    6730  40
   6731    6732  39    6731    6733  39    6732    6733  40    6734    6735  39    6734    6736  39
   6735    6736  40    6737    6738  39    6737    6739  39    6738    6739  40    6740    6741  39
   6740    6742  39    6741    6742  40    6743    6744  39    6743    6745  39    6744    6745  40
   6746    6747  39    6746    6748  39    6747    6748  40    6749    6750  39    6749    6751  39
   6750    6751  40    6752    6753  39    6752    6754  39    6753    6754  40    6755    6756  39
   6755    6757  39    6756    6757  40    6758    6759  39    6758    6760  39    6759    6760  40
   6761    6762  39    6761    6763  39    6762    6763  40    6764    6765  39    6764    6766  39
   6765    6766  40    6767    6768  39    6767    6769  39    6768    6769  40    6770    6771  39
   6770    6772  39    6771    6772  40    6773    6774  39    6773    6775  39    6774    6775  40
   6776    6777  39    6776    6778  39    6777    6778  40    6779    6780  39    6779    6781  39
   6780    6781  40    6782    6783  39    6782    6784  39    6783    6784  40    6785    6786  39
   6785    6787  39    6786    6787  40    6788    6789  39    6788    6790  39    6789    6790  40
   6791    6792  39    6791    6793  39    6792    6793  40    6794    6795  39    6794    6796  39
   6795    6796  40    6797    6798  39    6797    6799  39    6798    6799  40    6800    6801  39
   6800    6802  39    6801    6802  40    6803    6804  39    6803    6805  39    6804    6805  40
   6806    6807  39    6806    6808  39    6807    6808  40    6809    6810  39    6809    6811  39
   6810    6811  40    6812    6813  39    6812    6814  39    6813    6814  40    6815    6816  39
   6815    6817  39    6816    6817  40    6818    6819  39    6818    6820  39    6819    6820  40
   6821    6822  39    6821    6823  39    6822    6823  40    6824    6825  39    6824    6826  39
   6825    6826  40    6827    6828  39    6827    6829  39    6828    6829  40    6830    6831  39
   6830    6832  39    6831    6832  40    6833    6834  39    6833    6835  39    6834    6835  40
   6836    6837  39    6836    6838  39    6837    6838  40    6839    6840  39    6839    6841  39
   6840    6841  40    6842    6843  39    6842    6844  39    6843    6844  40    6845    6846  39
   6845    6847  39    6846    6847  40    6848    6849  39    6848    6850  39    6849    6850  40
   6851    6852  39    6851    6853  39    6852    6853  40    6854    6855  39    6854    6856  39
   6855    6856  40    6857    6858  39    6857    6859  39    6858    6859  40    6860    6861  39
   6860    6862  39    6861    6862  40    6863    6864  39    6863    6865  39    6864    6865  40
   6866    6867  39    6866    6868  39    6867    6868  40    6869    6870  39    6869    6871  39
   6870    6871  40    6872    6873  39    6872    6874  39    6873    6874  40    6875    6876  39
   6875    6877  39    6876    6877  40    6878    6879  39    6878    6880  39    6879    6880  40
   6881    6882  39    6881    6883  39    6882    6883  40    6884    6885  39    6884    6886  39
   6885    6886  40    6887    6888  39    6887    6889  39    6888    6889  40    6890    6891  39
   6890    6892  39    6891    6892  40    6893    6894  39    6893    6895  39    6894    6895  40
   6896    6897  39    6896    6898  39    6897    6898  40    6899    6900  39    6899    6901  39
   6900    6901  40    6902    6903  39    6902    6904  39    6903    6904  40    6905    6906  39
   6905    6907  39    6906    6907  40    6908    6909  39    6908    6910  39    6909    6910  40
   6911    6912  39    6911    6913  39    6912    6913  40    6914    6915  39    6914    6916  39
   6915    6916  40    6917    6918  39    6917    6919  39    6918    6919  40    6920    6921  39
   6920    6922  39    6921    6922  40    6923    6924  39    6923    6925  39    6924    6925  40
   6926    6927  39    6926    6928  39    6927    6928  40    6929    6930  39    6929    6931  39
   6930    6931  40    6932    6933  39    6932    6934  39    6933    6934  40    6935    6936  39
   6935    6937  39    6936    6937  40    6938    6939  39    6938    6940  39    6939    6940  40
   6941    6942  39    6941    6943  39    6942    6943  40    6944    6945  39    6944    6946  39
   6945    6946  40    6947    6948  39    6947    6949  39    6948    6949  40    6950    6951  39
   6950    6952  39    6951    6952  40    6953    6954  39    6953    6955  39    6954    6955  40
   6956    6957  39    6956    6958  39    6957    6958  40    6959    6960  39    6959    6961  39
   6960    6961  40    6962    6963  39    6962    6964  39    6963    6964  40    6965    6966  39
   6965    6967  39    6966    6967  40    6968    6969  39    6968    6970  39    6969    6970  40
   6971    6972  39    6971    6973  39    6972    6973  40    6974    6975  39    6974    6976  39
   6975    6976  40    6977    6978  39    6977    6979  39    6978    6979  40    6980    6981  39
   6980    6982  39    6981    6982  40    6983    6984  39    6983    6985  39    6984    6985  40
   6986    6987  39    6986    6988  39    6987    6988  40    6989    6990  39    6989    6991  39
   6990    6991  40    6992    6993  39    6992    6994  39    6993    6994  40    6995    6996  39
   6995    6997  39    6996    6997  40    6998    6999  39    6998    7000  39    6999    7000  40
   7001    7002  39    7001    7003  39    7002    7003  40    7004    7005  39    7004    7006  39
   7005    7006  40    7007    7008  39    7007    7009  39    7008    7009  40    7010    7011  39
   7010    7012  39    7011    7012  40    7013    7014  39    7013    7015  39    7014    7015  40
   7016    7017  39    7016    7018  39    7017    7018  40    7019    7020  39    7019    7021  39
   7020    7021  40    7022    7023  39    7022    7024  39    7023    7024  40    7025    7026  39
   7025    7027  39    7026    7027  40    7028    7029  39    7028    7030  39    7029    7030  40
   7031    7032  39    7031    7033  39    7032    7033  40    7034    7035  39    7034    7036  39
   7035    7036  40    7037    7038  39    7037    7039  39    7038    7039  40    7040    7041  39
   7040    7042  39    7041    7042  40    7043    7044  39    7043    7045  39    7044    7045  40
   7046    7047  39    7046    7048  39    7047    7048  40    7049    7050  39    7049    7051  39
   7050    7051  40    7052    7053  39    7052    7054  39    7053    7054  40    7055    7056  39
   7055    7057  39    7056    7057  40    7058    7059  39    7058    7060  39    7059    7060  40
   7061    7062  39    7061    7063  39    7062    7063  40    7064    7065  39    7064    7066  39
   7065    7066  40    7067    7068  39    7067    7069  39    7068    7069  40    7070    7071  39
   7070    7072  39    7071    7072  40    7073    7074  39    7073    7075  39    7074    7075  40
   7076    7077  39    7076    7078  39    7077    7078  40    7079    7080  39    7079    7081  39
   7080    7081  40    7082    7083  39    7082    7084  39    7083    7084  40    7085    7086  39
   7085    7087  39    7086    7087  40    7088    7089  39    7088    7090  39    7089    7090  40
   7091    7092  39    7091    7093  39    7092    7093  40    7094    7095  39    7094    7096  39
   7095    7096  40    7097    7098  39    7097    7099  39    7098    7099  40    7100    7101  39
   7100    7102  39    7101    7102  40    7103    7104  39    7103    7105  39    7104    7105  40
   7106    7107  39    7106    7108  39    7107    7108  40    7109    7110  39    7109    7111  39
   7110    7111  40    7112    7113  39    7112    7114  39    7113    7114  40    7115    7116  39
   7115    7117  39    7116    7117  40    7118    7119  39    7118    7120  39    7119    7120  40
   7121    7122  39    7121    7123  39    7122    7123  40    7124    7125  39    7124    7126  39
   7125    7126  40    7127    7128  39    7127    7129  39    7128    7129  40    7130    7131  39
   7130    7132  39    7131    7132  40    7133    7134  39    7133    7135  39    7134    7135  40
   7136    7137  39    7136    7138  39    7137    7138  40    7139    7140  39    7139    7141  39
   7140    7141  40    7142    7143  39    7142    7144  39    7143    7144  40    7145    7146  39
   7145    7147  39    7146    7147  40    7148    7149  39    7148    7150  39    7149    7150  40
   7151    7152  39    7151    7153  39    7152    7153  40
       40 = No. of bond codes. Parameters: 
      1  868.000     1.0100   
      2  674.000     1.4490   
      3  680.000     1.0900   
      4  536.000     1.5290   
      5  634.000     1.5220   
      6  900.000     1.3640   
      7 1140.000     1.2290   
      8 1106.000     0.9450   
      9  980.000     1.3350   
     10  454.000     1.8100   
     11  764.000     1.4480   
     12  634.000     1.5100   
     13  938.000     1.4000   
     14  734.000     1.0800   
     15  640.000     1.4100   
     16  634.000     1.4950   
     17 1092.000     1.3520   
     18  854.000     1.3810   
     19  856.000     1.3800   
     20  938.000     1.4040   
     21  776.000     1.4590   
     22  894.000     1.4190   
     23  674.000     1.4630   
     24  962.000     1.3400   
     25  634.000     1.5040   
     26  820.000     1.3940   
     27  976.000     1.3350   
     28  954.000     1.3430   
     29 1040.000     1.3700   
     30  444.000     1.8100   
     31  548.000     1.3360   
     32 1000.000     1.2610   
     33  734.000     1.4710   
     34 1312.000     1.2500   
     35 1100.000     1.2250   
     36  800.000     1.4600   
     37  460.000     1.6300   
     38 1050.000     1.5160   
     39 1106.000     0.9570   
     40    0.000     1.5183
[truncated: 1,340,993 more chars]
