# Supplementary material for: Correction to “Loop Dynamics and Enzyme Catalysis in Protein Tyrosine Phosphatases”
Source: J Am Chem Soc. 2022 May 24;144(22):10091–3. doi: 10.1021/jacs.2c04624 (PMC11027752; doi:10.1021/jacs.2c04624)
Supplement: Supplementary file 2 — ja2c04624_si_002.zip [file ja2c04624_si_002.zip › Data_Package/Topologies/PTP1B_st2.top]

Q topology file
TITLE      3I80_st22.top
DATE       20220407
VERSION    6.0.9 , git id=5052ebe188f8a10a1a96094b61a7386f0e694bb2                         
LIB_FILES  params/CSP_resp_MC.lib;params/HOW.lib;qoplsaa.lib
FORCEFIELD Q-OPLSAA
FF_TYPE    2
PRM_FILE   qoplsaa.prm
END        of header
    7166    4844       3   80100 = Total no. of atoms, no. of solute atoms, atoms per solvent molecule, solvent dielectric as eps*1000. Coordinates: (2*3 per line)
  -17.315    -6.993   -19.308    -17.685    -6.701   -20.201
  -15.911    -7.382   -19.233    -15.720    -8.053   -20.070
  -14.989    -6.173   -19.358    -15.538    -5.249   -19.177
  -14.246    -6.226   -18.562    -14.266    -6.112   -20.679
  -14.820    -5.503   -21.394    -14.202    -7.112   -21.107
  -12.864    -5.568   -20.533    -11.905    -6.366   -20.664
  -12.724    -4.349   -20.272    -11.184    -5.999   -21.152
  -15.555    -8.136   -17.964    -16.233    -8.021   -16.941
  -14.473    -8.905   -18.051    -13.813    -8.681   -18.782
  -13.938    -9.618   -16.907    -14.730   -10.218   -16.459
  -12.781   -10.504   -17.336    -11.926    -9.899   -17.638
  -12.542   -11.095   -16.452    -13.112   -11.513   -18.389
  -13.635   -12.365   -17.955    -13.745   -11.080   -19.164
  -11.565   -12.062   -19.097    -11.000   -10.539   -19.849
  -11.841    -9.853   -19.956    -10.265   -10.065   -19.199
  -10.555   -10.724   -20.827    -13.413    -8.641   -15.877
  -13.580    -8.849   -14.682    -12.750    -7.591   -16.351
  -12.956    -7.290   -17.293    -12.171    -6.586   -15.466
  -11.407    -7.047   -14.840    -11.421    -5.521   -16.269
  -11.576    -4.533   -15.837    -11.873    -5.468   -17.259
   -9.941    -5.801   -16.446     -9.456    -5.934   -15.479
   -9.811    -6.739   -16.986     -9.232    -4.708   -17.222
   -9.651    -4.414   -18.364     -8.251    -4.145   -16.689
   -9.153    -3.723   -18.774    -13.225    -5.927   -14.593
  -13.070    -5.847   -13.376    -14.294    -5.451   -15.223
  -14.180    -5.195   -16.193    -15.358    -4.756   -14.512
  -14.932    -3.878   -14.026    -16.450    -4.325   -15.492
  -17.398    -4.182   -14.973    -16.629    -5.151   -16.180
  -16.098    -3.090   -16.319    -16.245    -3.284   -17.381
  -15.039    -2.865   -16.196    -16.915    -1.892   -15.876
  -16.505    -0.972   -16.291    -16.856    -1.793   -14.792
  -18.372    -2.066   -16.290    -18.488    -1.906   -17.362
  -18.645    -3.090   -16.035    -19.291    -1.162   -15.552
  -20.178    -1.624   -15.412    -19.481    -0.345   -16.114
  -15.939    -5.663   -13.442    -16.105    -5.266   -12.289
  -16.238    -6.893   -13.842    -16.430    -7.032   -14.824
  -16.772    -7.902   -12.939    -17.664    -7.493   -12.465
  -17.150    -9.147   -13.738    -17.820    -8.889   -14.558
  -16.220    -9.538   -14.149    -17.726   -10.272   -12.916
  -18.725   -10.018   -12.563    -17.112   -10.428   -12.029
  -17.782   -11.573   -13.693    -17.633   -11.546   -14.942
  -17.966   -12.626   -13.047    -16.726   -11.544   -15.206
  -15.763    -8.255   -11.848    -16.114    -8.371   -10.675
  -14.505    -8.416   -12.240    -14.286    -8.429   -13.226
  -13.448    -8.751   -11.292    -13.698    -9.711   -10.839
  -12.098    -8.869   -11.997    -12.111    -9.687   -12.717
  -11.917    -7.962   -12.574    -10.945    -9.051   -11.055
  -10.544   -10.322   -10.662    -10.839   -11.159   -11.277
   -9.480   -10.494    -9.785     -9.014   -11.465    -9.712
   -8.809    -9.387    -9.292     -8.308    -9.496    -8.342
   -9.204    -8.113    -9.675     -8.573    -7.268    -9.441
  -10.266    -7.951   -10.549    -10.778    -7.000   -10.567
  -13.349    -7.722   -10.174    -13.166    -8.070    -9.006
  -13.466    -6.451   -10.532    -13.209    -6.207   -11.478
  -13.349    -5.395    -9.541    -12.539    -5.664    -8.863
  -12.935    -4.083   -10.205    -13.744    -3.693   -10.823
  -12.671    -3.420    -9.381    -11.665    -4.255   -11.028
  -10.965    -4.919   -10.521    -11.916    -4.745   -11.968
  -10.973    -2.948   -11.360     -9.754    -2.985   -11.644
  -11.640    -1.890   -11.339     -9.393    -2.132   -11.832
  -14.619    -5.255    -8.703    -14.561    -4.846    -7.547
  -15.759    -5.628    -9.274    -15.843    -5.535   -10.276
  -17.004    -5.633    -8.514    -17.096    -4.666    -8.019
  -18.204    -5.839    -9.439    -18.028    -5.371   -10.407
  -18.283    -6.905    -9.654    -19.535    -5.377    -8.852
  -20.311    -5.371    -9.617    -19.438    -4.347    -8.508
  -19.991    -6.226    -7.674    -19.798    -7.446    -7.660
  -20.604    -5.582    -6.678    -20.823    -4.601    -6.774
  -20.684    -6.026    -5.774    -16.965    -6.713    -7.429
  -17.327    -6.463    -6.277    -16.522    -7.913    -7.801
  -15.907    -7.952    -8.602    -16.381    -9.007    -6.843
  -17.336    -9.167    -6.343    -15.965   -10.332    -7.530
  -15.006   -10.178    -8.024    -15.801   -11.435    -6.494
  -15.596   -11.013    -5.510    -14.969   -12.089    -6.755
  -16.744   -11.981    -6.516    -16.991   -10.741    -8.585
  -17.973   -10.884    -8.133    -17.117    -9.909    -9.277
  -16.589   -11.947    -9.373    -15.577   -12.257    -9.111
  -16.606   -11.732   -10.441    -17.262   -12.783    -9.183
  -15.323    -8.661    -5.803    -15.461    -8.989    -4.623
  -14.264    -7.998    -6.253    -14.362    -7.455    -7.099
  -13.138    -7.674    -5.390    -12.870    -8.574    -4.836
  -11.949    -7.231    -6.239    -12.122    -7.459    -7.291
  -11.862    -6.157    -6.076    -10.646    -7.862    -5.795
  -10.644    -9.057    -5.431     -9.613    -7.162    -5.832
  -11.307    -9.247    -4.785    -13.496    -6.585    -4.378
  -13.085    -6.649    -3.219    -14.268    -5.594    -4.821
  -14.778    -5.715    -5.685    -14.615    -4.451    -3.978
  -13.694    -4.077    -3.531    -15.254    -3.337    -4.808
  -15.133    -2.372    -4.315    -14.732    -3.370    -5.764
  -16.719    -3.583    -5.158    -17.328    -3.630    -4.255
  -16.810    -4.561    -5.630    -17.251    -2.520    -6.114
  -16.542    -2.340    -6.922    -17.447    -1.635    -5.508
  -18.616    -2.906    -6.674    -19.378    -2.864    -5.895
  -18.588    -3.937    -7.026    -19.022    -2.033    -7.813
  -19.384    -1.160    -7.457    -19.778    -2.470    -8.320
  -15.552    -4.843    -2.845    -15.497    -4.268    -1.757
  -16.416    -5.816    -3.106    -16.632    -6.019    -4.072
  -17.364    -6.272    -2.103    -17.502    -5.458    -1.391
  -18.710    -6.598    -2.747    -19.409    -6.983    -2.004
  -19.053    -5.665    -3.193    -18.561    -7.544    -3.786
  -19.014    -7.223    -4.551    -16.842    -7.478    -1.325
  -17.405    -7.844    -0.292    -15.765    -8.086    -1.817
  -15.135    -7.539    -2.386    -15.223    -9.287    -1.206
  -14.269    -9.532    -1.672    -15.028    -9.092    -0.152
  -16.163   -10.475    -1.324    -16.531   -11.092    -0.324
  -16.545   -10.803    -2.553    -16.109   -10.361    -3.350
  -17.535   -11.846    -2.792    -18.001   -12.120    -1.846
  -18.663   -11.302    -3.666    -19.517   -11.979    -3.661
  -18.327   -11.220    -4.700    -19.071   -10.025    -3.219
  -19.110    -9.445    -3.964    -16.955   -13.092    -3.451
  -17.700   -13.922    -3.963    -15.636   -13.230    -3.441
  -15.084   -12.696    -2.785    -15.012   -14.380    -4.090
  -15.325   -14.354    -5.134    -13.483   -14.275    -4.052
  -13.025   -15.235    -4.288    -13.158   -14.015    -3.044
  -12.976   -13.240    -4.989    -12.470   -12.013    -4.663
  -11.969   -11.855    -3.719    -12.122   -11.329    -5.803
  -12.178   -10.321    -5.818    -12.408   -12.107    -6.896
  -12.236   -11.846    -8.258    -12.137   -10.826    -8.599
  -12.618   -12.822    -9.142    -12.815   -12.529   -10.163
  -13.162   -14.038    -8.701    -13.174   -14.873    -9.385
  -13.334   -14.296    -7.348    -13.323   -15.328    -7.029
  -12.951   -13.318    -6.422    -15.487   -15.715    -3.521
  -15.799   -16.635    -4.270    -15.547   -15.815    -2.198
  -15.061   -15.132    -1.634    -15.994   -17.043    -1.540
  -15.360   -17.856    -1.893    -15.847   -16.922    -0.025
  -16.248   -17.805     0.473    -16.393   -16.054     0.346
  -14.801   -16.814     0.261    -17.433   -17.388    -1.907
  -17.769   -18.555    -2.103    -18.281   -16.368    -1.992
  -18.072   -15.546    -1.443    -19.681   -16.561    -2.337
  -20.058   -17.399    -1.751    -20.491   -15.313    -2.004
  -21.485   -15.369    -2.447    -20.001   -14.421    -2.395
  -20.604   -15.194    -0.926    -19.820   -16.922    -3.816
  -20.520   -17.870    -4.163    -19.154   -16.158    -4.676
  -18.536   -15.444    -4.318    -19.086   -16.459    -6.109
  -20.047   -16.294    -6.597    -18.088   -15.526    -6.832
  -17.126   -15.592    -6.324    -17.896   -15.953    -8.276
  -18.580   -15.413    -8.930    -16.880   -15.740    -8.609
  -18.078   -17.021    -8.397    -18.568   -14.075    -6.768
  -17.725   -13.388    -6.841    -19.009   -13.934    -5.781
  -19.627   -13.727    -7.781    -19.958   -12.696    -7.654
  -19.240   -13.831    -8.795    -20.495   -14.378    -7.680
  -18.646   -17.901    -6.340    -19.273   -18.641    -7.098
  -17.565   -18.294    -5.671    -16.903   -17.577    -5.412
  -17.016   -19.639    -5.811    -16.905   -19.830    -6.878
  -15.637   -19.744    -5.157    -14.935   -19.052    -5.623
  -15.712   -19.444    -4.112    -15.073   -21.139    -5.201
  -14.654   -21.699    -6.400    -15.016   -21.265    -7.320
  -14.143   -22.980    -6.449    -13.527   -23.261    -7.291
  -14.047   -23.720    -5.286    -13.541   -24.998    -5.329
  -13.435   -25.324    -6.210    -14.461   -23.186    -4.084
  -14.694   -23.857    -3.271    -14.971   -21.901    -4.047
  -15.024   -21.390    -3.097    -17.950   -20.714    -5.255
  -18.084   -21.792    -5.839    -18.599   -20.423    -4.136
  -18.698   -19.454    -3.867    -19.551   -21.373    -3.578
  -19.041   -22.332    -3.486    -20.032   -20.936    -2.192
  -20.843   -20.212    -2.275    -19.219   -20.403    -1.698
  -20.445   -22.107    -1.309    -20.796   -21.754    -0.339
  -21.244   -22.611    -1.853    -19.317   -23.122    -1.108
  -18.135   -22.758    -1.109    -19.679   -24.399    -0.929
  -19.268   -24.937    -0.179    -20.481   -24.762    -1.424
  -20.735   -21.573    -4.525    -21.238   -22.686    -4.681
  -21.179   -20.493    -5.158    -21.069   -19.602    -4.696
  -22.263   -20.602    -6.121    -23.116   -21.038    -5.601
  -22.671   -19.227    -6.663    -23.187   -19.327    -7.618
  -21.750   -18.660    -6.797    -23.554   -18.450    -5.685
  -23.647   -17.206    -5.813    -24.159   -19.085    -4.785
  -24.376   -16.839    -5.336    -21.877   -21.561    -7.244
  -22.690   -22.375    -7.684    -20.628   -21.481    -7.695
  -19.939   -20.957    -7.174    -20.164   -22.387    -8.738
  -20.873   -22.312    -9.562    -18.769   -21.997    -9.266
  -18.129   -21.755    -8.418    -18.131   -23.146   -10.053
  -18.888   -23.701   -10.607    -17.634   -23.844    -9.380
  -17.394   -22.773   -10.764    -18.884   -20.766   -10.163
  -19.381   -21.017   -11.100    -19.545   -20.050    -9.674
  -17.563   -20.085   -10.424    -17.068   -20.523   -11.291
  -17.710   -19.024   -10.626    -16.896   -20.180    -9.567
  -20.201   -23.834    -8.246    -20.652   -24.726    -8.967
  -19.745   -24.060    -7.017    -19.768   -23.276    -6.380
  -19.822   -25.390    -6.418    -19.210   -26.064    -7.018
  -19.299   -25.381    -4.982    -19.762   -26.176    -4.398
  -19.632   -24.457    -4.510    -17.790   -25.445    -4.871
  -17.378   -26.120    -5.621    -17.379   -24.462    -5.101
  -17.333   -25.853    -3.469    -17.943   -26.672    -3.089
  -17.442   -25.018    -2.777    -15.932   -26.266    -3.504
  -15.675   -26.843    -4.292    -15.118   -26.320    -2.452
  -15.553   -25.980    -1.243    -14.974   -25.415    -0.638
  -16.541   -26.045    -1.045    -13.854   -26.713    -2.620
  -13.655   -27.599    -3.062    -13.112   -26.034    -2.528
  -21.256   -25.911    -6.441    -21.503   -27.063    -6.798
  -22.189   -25.047    -6.056    -21.890   -24.287    -5.462
  -23.604   -25.387    -5.970    -23.746   -26.239    -5.305
  -24.361   -24.238    -5.293    -24.149   -23.291    -5.789
  -24.000   -24.136    -4.270    -25.841   -24.442    -5.218
  -26.455   -25.076    -4.156    -27.758   -25.105    -4.356
  -28.430   -24.974    -3.520    -28.019   -24.510    -5.508
  -28.853   -23.950    -5.608    -26.837   -24.084    -6.063
  -26.825   -23.423    -6.917    -24.223   -25.701    -7.337
  -25.064   -26.593    -7.456    -23.799   -24.972    -8.364
  -23.255   -24.140    -8.182    -24.346   -25.144    -9.706
  -25.400   -25.397    -9.596    -24.234   -23.844   -10.495
  -23.198   -23.509   -10.538    -24.502   -24.057   -11.530
  -25.131   -22.734   -10.003    -26.177   -22.965   -10.206
  -25.037   -22.639    -8.921    -24.776   -21.398   -10.635
  -24.781   -20.375    -9.908    -24.480   -21.376   -11.854
  -24.336   -19.640   -10.301    -23.690   -26.264   -10.510
  -24.249   -26.709   -11.507    -22.512   -26.715   -10.088
  -22.043   -26.249    -9.325    -21.753   -27.688   -10.875
  -21.486   -27.247   -11.835    -20.415   -28.015   -10.207
  -20.565   -28.651    -9.335    -19.758   -28.545   -10.897
  -19.907   -27.107    -9.883    -22.539   -28.967   -11.175
  -23.412   -29.371   -10.408    -22.219   -29.590   -12.304
  -21.534   -29.176   -12.920    -22.828   -30.853   -12.711
  -23.903   -30.734   -12.849    -22.293   -31.270   -14.080
  -21.203   -31.300   -14.074    -22.736   -32.239   -14.311
  -22.732   -30.371   -15.078    -22.527   -29.491   -14.800
  -22.557   -31.973   -11.717    -21.480   -32.053   -11.125
  -23.544   -32.840   -11.539    -24.482   -32.593   -11.822
  -23.363   -34.033   -10.726    -22.312   -34.085   -10.441
  -24.224   -33.954    -9.459    -25.282   -33.900    -9.716
  -23.992   -33.035    -8.921    -23.991   -35.122    -8.518
  -22.918   -35.754    -8.611    -24.879   -35.405    -7.684
  -22.969   -36.481    -9.213    -23.686   -35.283   -11.548
  -24.850   -35.633   -11.731    -22.646   -35.942   -12.053
  -21.770   -35.861   -11.556    -22.817   -37.158   -12.850
  -23.886   -37.293   -13.015    -22.122   -37.014   -14.208
  -21.068   -36.769   -14.078    -22.145   -37.975   -14.721
  -22.766   -36.002   -15.109    -24.077   -36.170   -15.537
  -24.474   -37.174   -15.540    -24.672   -35.241   -16.359
  -25.667   -35.417   -16.740    -23.957   -34.127   -16.776
  -24.521   -33.248   -17.052    -22.661   -33.951   -16.362
  -22.127   -33.051   -16.629    -22.067   -34.888   -15.528
  -20.991   -34.888   -15.432    -22.306   -38.401   -12.119
  -21.517   -38.291   -11.181    -22.764   -39.593   -12.547
  -23.731   -39.799   -13.635    -23.201   -39.857   -14.586
  -24.469   -38.998   -13.669    -24.333   -41.111   -13.290
  -25.172   -40.983   -12.606    -24.701   -41.616   -14.183
  -23.251   -41.893   -12.649    -23.662   -42.614   -11.943
  -22.674   -42.441   -13.394    -22.372   -40.866   -11.927
  -22.594   -40.842   -10.860    -20.893   -41.179   -12.144
  -20.345   -40.880   -13.209    -20.268   -41.786   -11.141
  -20.828   -42.164   -10.390    -18.915   -42.306   -11.272
  -18.610   -42.220   -12.315    -17.927   -41.552   -10.379
  -16.910   -41.907   -10.545    -18.219   -41.814    -9.362
  -17.964   -39.765   -10.513    -18.999   -39.710   -11.356
  -18.899   -43.776   -10.883    -18.042   -44.202   -10.106
  -19.845   -44.549   -11.400    -20.243   -44.302   -12.295
  -19.990   -45.932   -10.957    -20.247   -45.924    -9.898
  -21.228   -46.570   -11.594    -21.061   -46.760   -12.654
  -21.381   -47.552   -11.146    -22.492   -45.740   -11.388
  -22.514   -45.317   -10.384    -22.482   -44.951   -12.140
  -23.765   -46.530   -11.667    -23.759   -46.921   -12.685
  -23.820   -47.390   -10.999    -24.959   -45.709   -11.468
  -25.575   -46.161   -10.807    -25.621   -45.101   -12.450
  -25.210   -45.229   -13.706    -25.872   -44.853   -14.370
  -26.697   -44.367   -12.176    -27.203   -44.708   -11.371
  -27.357   -44.348   -12.940    -18.738   -46.796   -11.163
  -18.379   -47.594   -10.300    -18.060   -46.629   -12.291
  -18.208   -45.798   -12.846    -16.870   -47.435   -12.554
  -17.155   -48.476   -12.405    -16.380   -47.274   -13.994
  -16.176   -46.219   -14.177    -15.085   -48.067   -14.202
  -14.835   -48.638   -13.308    -15.193   -48.771   -15.027
  -14.327   -47.316   -14.423    -17.452   -47.732   -14.952
  -17.453   -47.117   -15.852    -17.281   -48.765   -15.256
  -18.440   -47.671   -14.495    -15.715   -47.145   -11.581
  -15.050   -48.065   -11.103    -15.489   -45.871   -11.281
  -16.243   -45.210   -11.403    -14.412   -45.492   -10.372
  -13.490   -45.933   -10.752    -14.249   -43.965   -10.320
  -15.199   -43.482   -10.093    -13.901   -43.582   -11.279
  -13.528   -43.674    -9.556    -14.650   -46.055    -8.978
  -13.701   -46.294    -8.229    -15.915   -46.289    -8.640
  -16.656   -45.968    -9.247    -16.275   -46.718    -7.292
  -15.466   -46.404    -6.632    -17.567   -46.040    -6.830
  -17.848   -46.385    -5.835    -18.352   -46.376    -7.508
  -17.527   -44.516    -6.882    -18.467   -44.120    -7.266
  -16.771   -44.216    -7.608    -17.184   -43.879    -5.537
  -17.569   -42.861    -5.484    -17.700   -44.429    -4.750
  -15.697   -43.902    -5.250    -15.359   -44.918    -5.045
  -15.151   -43.567    -6.132    -15.329   -43.013    -4.105
  -14.636   -43.472    -3.531    -16.151   -42.821    -3.551
  -14.952   -42.146    -4.460    -16.404   -48.229    -7.151
  -16.730   -48.723    -6.076    -16.153   -48.962    -8.232
  -16.234   -48.536    -9.144    -16.155   -50.421    -8.158
  -17.110   -50.749    -7.749    -15.934   -51.050    -9.535
  -15.653   -52.099    -9.439    -15.043   -50.582    -9.954
  -17.045   -50.882   -10.569    -17.260   -49.819   -10.677
  -16.607   -51.424   -11.923    -15.974   -50.703   -12.440
  -17.472   -51.622   -12.556    -16.062   -52.346   -11.724
  -18.291   -51.572   -10.084    -18.448   -51.385    -9.022
  -19.167   -51.204   -10.619    -18.197   -52.643   -10.263
  -15.046   -50.871    -7.225    -13.956   -50.291    -7.225
  -15.315   -51.910    -6.428    -16.604   -52.621    -6.310
  -16.753   -53.254    -7.185    -17.399   -51.908    -6.092
  -16.425   -53.460    -5.070    -16.976   -54.397    -5.156
  -16.701   -52.802    -4.246    -14.947   -53.720    -4.981
  -14.650   -53.913    -3.950    -14.657   -54.575    -5.591
  -14.309   -52.428    -5.495    -14.241   -51.786    -4.617
  -12.978   -52.717    -6.186    -11.924   -52.392    -5.627
  -13.017   -53.291    -7.387    -13.892   -53.658    -7.735
  -11.787   -53.688    -8.064    -11.223   -54.301    -7.362
  -12.084   -54.531    -9.306    -11.249   -55.167    -9.600
  -12.845   -55.252    -9.007    -12.667   -53.764   -10.472
  -12.102   -52.850   -10.654    -13.679   -53.446   -10.220
  -12.713   -54.624   -11.724    -11.706   -54.887   -12.047
  -13.211   -55.565   -11.493    -13.467   -53.922   -12.840
  -14.370   -53.447   -12.456    -12.848   -53.122   -13.245
  -13.825   -54.841   -13.960    -13.002   -55.346   -14.258
  -14.130   -54.299   -14.756    -10.899   -52.500    -8.430
   -9.698   -52.661    -8.672    -11.483   -51.307    -8.465
  -12.399   -51.189    -8.057    -10.735   -50.111    -8.833
   -9.828   -50.448    -9.335    -11.544   -49.274    -9.816
  -12.542   -49.076    -9.424    -11.065   -48.304    -9.950
  -11.655   -49.933   -11.157    -10.692   -50.549   -11.632
  -12.826   -49.836   -11.775    -13.298   -50.672   -12.089
  -13.397   -49.029   -11.567    -10.294   -49.266    -7.644
   -9.757   -48.166    -7.809    -10.513   -49.793    -6.445
  -11.112   -50.603    -6.368    -10.205   -49.062    -5.229
  -10.847   -48.182    -5.198    -10.492   -49.937    -4.007
   -9.835   -50.807    -3.994    -11.493   -50.352    -4.127
  -10.454   -49.213    -2.666    -11.053   -48.303    -2.704
   -9.421   -48.956    -2.431    -10.947   -50.138    -1.551
  -10.813   -51.183    -1.831    -12.023   -50.003    -1.437
  -10.272   -49.847    -0.204    -10.359   -50.705     0.462
   -9.204   -49.699    -0.366    -10.802   -48.630     0.482
  -10.134   -47.877     0.396    -10.897   -48.815     1.470
   -8.754   -48.582    -5.240     -8.486   -47.403    -5.007
   -7.826   -49.492    -5.533     -8.084   -50.468    -5.576
   -6.403   -49.156    -5.540     -6.201   -48.543    -4.662
   -5.535   -50.407    -5.311     -5.872   -50.952    -4.429
   -4.510   -50.100    -5.105     -5.511   -51.354    -6.521
   -6.104   -51.075    -7.570     -4.819   -52.484    -6.369
   -4.529   -52.775    -5.446     -4.967   -53.208    -7.058
   -5.945   -48.401    -6.795     -4.748   -48.224    -7.018
   -6.900   -47.969    -7.612     -7.791   -48.444    -7.607
   -6.584   -47.160    -8.784     -5.506   -47.220    -8.932
   -7.275   -47.717   -10.033     -7.305   -46.966   -10.823
   -8.316   -47.934    -9.793     -6.612   -48.990   -10.529
   -6.566   -49.735    -9.735     -5.572   -48.762   -10.764
   -7.260   -49.569   -11.770     -8.338   -49.659   -11.636
   -7.093   -48.914   -12.625     -6.693   -50.885   -12.058
   -7.094   -51.569   -11.433     -6.495   -51.366   -13.280
   -6.827   -50.639   -14.341     -7.449   -49.878   -14.109
   -5.955   -52.571   -13.440     -5.449   -52.880   -12.622
   -6.646   -53.282   -13.632     -6.926   -45.690    -8.564
   -6.665   -44.844    -9.426     -7.492   -45.388    -7.397
   -7.986   -46.118    -6.903     -7.824   -44.010    -7.037
   -7.640   -43.393    -7.917     -9.305   -43.887    -6.651
   -9.532   -42.875    -6.317     -9.515   -44.545    -5.808
  -10.236   -44.265    -7.790    -10.102   -43.762    -8.903
  -11.183   -45.159    -7.516    -11.176   -46.056    -7.980
  -12.068   -44.809    -7.179     -6.934   -43.473    -5.911
   -6.783   -44.111    -4.863     -6.347   -42.304    -6.136
   -6.158   -42.057    -7.097     -5.519   -41.653    -5.129
   -4.836   -42.380    -4.689     -4.631   -40.573    -5.770
   -5.232   -39.881    -6.359     -3.923   -41.118    -6.394
   -3.755   -39.810    -4.769     -3.267   -40.501    -4.081
   -4.400   -39.188    -4.148     -2.719   -38.907    -5.455
   -2.194   -38.297    -4.720     -3.293   -38.285    -6.142
   -1.744   -39.648    -6.262     -1.734   -39.422    -7.246
   -0.674   -40.268    -5.767     -0.432   -40.254    -4.460
    0.061   -41.023    -4.029     -0.664   -39.436    -3.914
    0.159   -40.913    -6.578      0.467   -41.847    -6.347
    0.603   -40.415    -7.336     -6.383   -41.055    -4.015
   -6.073   -41.204    -2.835     -7.469   -40.388    -4.398
   -7.621   -40.202    -5.379     -8.380   -39.782    -3.428
   -7.990   -40.007    -2.435     -8.429   -38.260    -3.602
   -8.824   -37.997    -4.583     -9.119   -37.895    -2.841
   -7.088   -37.602    -3.408     -6.525   -37.493    -2.146
   -7.199   -37.510    -1.302     -5.287   -36.897    -1.964
   -4.709   -37.180    -1.096     -4.600   -36.399    -3.060
   -3.367   -35.795    -2.892     -2.750   -36.021    -3.571
   -5.149   -36.494    -4.326     -4.488   -36.425    -5.177
   -6.379   -37.095    -4.494     -6.806   -37.161    -5.484
   -9.794   -40.358    -3.502    -10.349   -40.570    -4.583
  -10.372   -40.593    -2.333     -9.808   -40.553    -1.496
  -11.711   -41.156    -2.211    -11.748   -42.145    -2.667
  -12.008   -41.411    -0.724    -11.914   -40.490    -0.148
  -11.215   -42.052    -0.339    -13.324   -42.094    -0.431
  -14.100   -41.742    -1.110    -13.220   -43.162    -0.625
  -13.749   -41.892     1.023    -12.940   -42.164     1.702
  -14.616   -42.532     1.187    -14.165   -40.514     1.287
  -13.890   -39.819     0.608    -14.736   -40.101     2.418
  -14.965   -40.965     3.401    -15.910   -41.138     3.712
  -14.209   -41.533     3.755    -15.080   -38.823     2.567
  -14.366   -38.117     2.671    -16.053   -38.574     2.676
  -12.787   -40.244    -2.819    -13.766   -40.715    -3.400
  -12.584   -38.935    -2.701    -11.628   -38.610    -2.700
  -13.599   -37.973    -3.124    -14.531   -38.525    -3.243
  -13.803   -36.900    -2.044    -14.542   -36.167    -2.366
  -12.871   -36.353    -1.899    -14.222   -37.487    -0.699
  -13.973   -36.832     0.337    -14.796   -38.599    -0.677
  -13.291   -37.312    -4.475    -13.918   -36.314    -4.845
  -12.324   -37.852    -5.211    -11.618   -38.420    -4.766
  -12.052   -37.340    -6.553    -12.840   -36.634    -6.813
  -10.700   -36.596    -6.650     -9.898   -37.313    -6.474
  -10.523   -36.013    -8.037     -9.491   -36.120    -8.371
  -11.160   -36.529    -8.755    -10.790   -34.956    -8.017
  -10.602   -35.493    -5.595     -9.563   -35.320    -5.313
  -11.004   -34.556    -5.979    -11.158   -35.760    -4.696
  -12.106   -38.477    -7.563    -11.186   -39.303    -7.652
  -13.200   -38.519    -8.317    -13.760   -37.683    -8.405
  -13.404   -39.565    -9.310    -12.472   -40.120    -9.417
  -14.517   -40.517    -8.858    -15.433   -39.967    -8.645
  -14.749   -41.221    -9.657    -14.127   -41.251    -7.708
  -13.480   -41.890    -7.964    -13.757   -38.961   -10.663
  -14.239   -37.837   -10.733    -13.502   -39.704   -11.746
  -12.647   -40.906   -11.813    -11.635   -40.652   -11.496
  -13.039   -41.702   -11.181    -12.673   -41.272   -13.272
  -13.379   -42.082   -13.454    -11.636   -41.470   -13.543
  -13.074   -40.042   -14.021    -12.198   -39.447   -14.280
  -13.600   -40.296   -14.941    -13.980   -39.278   -13.062
  -13.887   -38.199   -13.181    -15.418   -39.732   -13.267
  -15.758   -40.850   -12.863    -16.246   -38.898   -13.893
  -15.880   -38.056   -14.315    -17.585   -39.338   -14.281
  -18.100   -39.722   -13.400    -18.395   -38.205   -14.915
  -19.395   -38.547   -15.181    -17.865   -37.964   -15.836
  -18.496   -36.967   -14.066    -18.906   -37.041   -12.746
  -18.882   -38.000   -12.250    -19.013   -35.901   -11.980
  -19.694   -35.930   -11.142    -18.726   -34.668   -12.531
  -19.007   -33.771   -12.000    -18.321   -34.578   -13.846
  -18.480   -33.644   -14.365    -18.209   -35.723   -14.604
  -17.895   -35.649   -15.635    -17.447   -40.458   -15.300
  -16.489   -40.503   -16.081    -18.413   -41.361   -15.296
  -19.301   -41.102   -14.890    -18.442   -42.440   -16.270
  -17.524   -43.016   -16.153    -19.642   -43.352   -16.001
  -20.574   -42.789   -16.049    -19.701   -44.111   -16.781
  -19.543   -44.059   -14.660    -18.458   -44.586   -14.327
  -20.554   -44.076   -13.936    -18.323   -45.434   -14.722
  -18.490   -41.931   -17.706    -17.807   -42.468   -18.583
  -19.299   -40.902   -17.957    -19.944   -40.589   -17.245
  -19.518   -40.456   -19.333    -19.754   -41.353   -19.905
  -20.724   -39.505   -19.447    -21.152   -39.543   -20.449
  -21.501   -39.847   -18.764    -20.427   -38.081   -19.083
  -19.868   -37.183   -19.972    -19.732   -36.009   -19.385
  -18.859   -35.405   -19.584    -20.204   -36.102   -18.152
  -20.699   -35.323   -17.741    -20.650   -37.386   -17.942
  -21.335   -37.601   -17.135    -18.280   -39.858   -19.983
  -18.143   -39.888   -21.197    -17.355   -39.346   -19.183
  -17.297   -39.657   -18.224    -16.200   -38.672   -19.760
  -16.299   -38.740   -20.843    -16.197   -37.190   -19.366
  -15.349   -36.674   -19.815    -17.101   -36.707   -19.737
  -16.146   -37.047   -17.957    -17.018   -37.165   -17.612
  -14.865   -39.321   -19.393    -13.807   -38.790   -19.719
  -14.900   -40.468   -18.727    -15.735   -41.036   -18.751
  -13.648   -41.091   -18.302    -13.057   -40.313   -17.819
  -13.897   -42.210   -17.280    -12.969   -42.487   -16.780
  -14.526   -41.802   -16.489    -14.587   -43.429   -17.833
  -14.068   -43.797   -18.718    -15.613   -43.142   -18.065
  -14.700   -44.527   -16.782    -15.321   -44.199   -15.948
  -13.704   -44.748   -16.399    -15.260   -45.749   -17.355
  -16.083   -46.017   -16.834    -14.538   -46.801   -17.741
  -13.215   -46.804   -17.602    -12.872   -45.969   -17.148
  -15.138   -47.860   -18.256    -14.683   -48.193   -19.094
  -15.160   -48.640   -17.615    -12.830   -41.593   -19.495
  -13.384   -41.961   -20.528    -11.508   -41.582   -19.360
  -11.100   -41.331   -18.471    -10.645   -42.184   -20.367
  -11.086   -41.998   -21.346     -9.204   -41.602   -20.332
   -8.820   -41.703   -19.317     -8.299   -42.388   -21.263
   -7.386   -42.689   -20.750     -8.012   -41.782   -22.122
   -8.823   -43.272   -21.627     -9.194   -40.107   -20.704
   -8.220   -39.664   -20.499     -9.875   -39.595   -20.024
   -9.647   -39.789   -22.141    -10.734   -39.723   -22.196
   -9.326   -40.572   -22.828     -9.230   -38.842   -22.483
  -10.591   -43.695   -20.149    -10.238   -44.170   -19.066
  -10.960   -44.454   -21.171    -11.563   -44.060   -21.879
  -10.887   -45.902   -21.081    -10.941   -46.193   -20.032
  -12.031   -46.542   -21.864    -11.951   -46.304   -22.925
  -11.905   -47.617   -21.735    -13.416   -46.230   -21.352
  -13.516   -46.526   -20.308    -13.563   -45.155   -21.456
  -14.448   -46.946   -22.214    -14.156   -47.982   -22.386
  -14.463   -46.479   -23.199    -15.846   -46.871   -21.619
  -15.823   -47.104   -20.554    -16.484   -47.620   -22.088
  -16.470   -45.531   -21.820    -16.214   -44.922   -21.056
  -16.098   -45.109   -22.659     -9.564   -46.378   -21.656
   -9.207   -46.004   -22.774     -8.836   -47.189   -20.891
   -9.280   -47.608   -20.087     -7.644   -47.861   -21.401
   -7.037   -47.129   -21.933     -6.823   -48.483   -20.269
   -7.304   -49.386   -19.894     -5.893   -48.843   -20.709
   -6.444   -47.551   -19.116     -7.315   -46.957   -18.839
   -5.984   -48.352   -17.908     -4.900   -48.469   -17.913
   -6.427   -49.348   -17.916     -6.261   -47.791   -17.016
   -5.315   -46.619   -19.527     -4.580   -46.529   -18.727
   -4.802   -47.002   -20.409     -5.729   -45.636   -19.750
   -8.104   -48.918   -22.399     -9.168   -49.507   -22.216
   -7.313   -49.155   -23.447     -6.658   -48.436   -23.717
   -7.678   -50.136   -24.480     -8.766   -50.187   -24.522
   -7.144   -49.703   -25.847     -6.054   -49.711   -25.855
   -7.454   -50.433   -26.595     -7.637   -48.361   -26.291
   -7.031   -47.640   -27.297     -7.679   -46.502   -27.471
   -7.130   -45.601   -27.700     -8.682   -46.460   -26.616
   -8.947   -45.582   -26.193     -8.680   -47.608   -25.866
   -9.259   -47.675   -24.957     -7.159   -51.526   -24.122
   -6.481   -52.152   -24.923     -7.461   -52.005   -22.924
   -7.798   -51.380   -22.205     -7.033   -53.342   -22.533
   -6.651   -53.850   -23.418     -5.939   -53.288   -21.464
   -4.981   -53.015   -21.907     -5.833   -54.306   -21.088
   -6.265   -52.382   -20.287     -6.133   -51.335   -20.559
   -7.316   -52.500   -20.021     -5.432   -52.697   -19.062
   -5.557   -53.772   -18.474     -4.575   -51.760   -18.674
   -4.785   -51.191   -17.867     -3.879   -51.436   -19.330
   -8.250   -54.105   -22.034     -9.188   -53.510   -21.507
   -8.231   -55.423   -22.209     -7.582   -55.799   -22.885
   -9.387   -56.256   -21.889    -10.294   -55.765   -22.242
   -9.298   -57.587   -22.634     -8.438   -58.163   -22.291
  -10.238   -58.089   -22.407     -9.283   -57.453   -24.147
   -8.498   -56.767   -24.466    -10.256   -57.046   -24.421
   -9.104   -58.790   -24.844     -9.411   -58.881   -26.052
   -8.657   -59.753   -24.180     -9.688   -59.750   -26.298
   -9.523   -56.509   -20.391    -10.635   -56.648   -19.873
   -8.388   -56.569   -19.702     -7.612   -56.024   -20.050
   -8.374   -56.836   -18.269     -8.692   -57.857   -18.058
   -6.950   -56.723   -17.721     -6.617   -55.685   -17.727
   -6.267   -57.269   -18.371     -6.820   -57.289   -16.317
   -6.980   -58.518   -16.159     -6.552   -56.509   -15.375
   -6.766   -58.809   -15.286     -9.281   -55.867   -17.521
  -10.373   -56.227   -17.083     -8.812   -54.632   -17.392
   -7.852   -54.457   -17.652     -9.484   -53.604   -16.616
  -10.560   -53.771   -16.656     -8.991   -53.660   -15.171
   -7.910   -53.528   -15.129     -9.194   -54.649   -14.760
   -9.658   -52.638   -14.280    -10.213   -51.643   -14.748
   -9.596   -52.872   -12.975     -9.238   -53.755   -12.640
   -9.611   -52.085   -12.342     -9.166   -52.249   -17.228
   -8.037   -51.772   -17.127    -10.158   -51.626   -17.857
  -10.945   -52.183   -18.158     -9.928   -50.386   -18.601
   -8.937   -50.433   -19.052    -10.900   -50.266   -19.786
  -10.856   -51.157   -20.413    -10.592   -49.422   -20.403
  -12.343   -50.017   -19.352    -12.572   -49.621   -18.188
  -13.256   -50.218   -20.186    -13.486   -49.676   -17.952
   -9.987   -49.120   -17.746     -9.989   -48.010   -18.281
  -10.020   -49.269   -16.424     -9.543   -50.064   -16.022
  -10.177   -48.093   -15.571    -10.813   -47.408   -16.132
  -10.906   -48.424   -14.268    -10.375   -49.200   -13.717
  -11.904   -48.807   -14.482    -11.028   -47.200   -13.413
  -12.013   -46.251   -13.672    -12.641   -46.367   -14.543
  -12.119   -45.097   -12.908    -13.096   -44.645   -12.826
  -11.225   -44.873   -11.882    -11.335   -43.721   -11.134
  -10.742   -43.041   -11.415    -10.232   -45.796   -11.606
   -9.790   -45.793   -10.621    -10.133   -46.954   -12.378
   -9.547   -47.778   -11.999     -8.892   -47.300   -15.255
   -7.867   -47.861   -14.861     -8.976   -45.987   -15.433
   -9.807   -45.598   -15.855     -7.967   -45.062   -14.936
   -7.482   -45.529   -14.079     -6.896   -44.725   -15.999
   -6.349   -45.639   -16.230     -7.542   -44.229   -17.274
   -8.159   -45.008   -17.722     -8.182   -43.370   -17.073
   -6.718   -43.987   -17.945     -5.891   -43.688   -15.452
   -6.358   -42.706   -15.371     -5.641   -43.966   -14.428
   -4.579   -43.603   -16.258     -4.006   -42.723   -15.968
   -4.788   -43.526   -17.325     -3.991   -44.503   -16.078
   -8.641   -43.783   -14.453     -9.633   -43.338   -15.025
   -8.117   -43.190   -13.392     -7.603   -43.749   -12.726
   -8.685   -41.940   -12.917     -9.770   -42.023   -12.988
   -8.306   -41.662   -11.464     -7.260   -41.364   -11.389
   -8.476   -42.610   -10.954     -9.178   -40.601   -10.836
   -9.421   -39.552   -11.436     -9.674   -40.872    -9.629
   -9.262   -41.606    -9.070    -10.227   -40.164    -9.168
   -8.253   -40.813   -13.832     -7.218   -40.182   -13.615
   -9.039   -40.595   -14.886     -9.531   -41.403   -15.240
   -8.746   -39.559   -15.874     -8.392   -38.675   -15.344
   -7.667   -40.035   -16.841     -8.088   -40.717   -17.580
   -6.880   -40.568   -16.307     -7.297   -39.128   -17.319
  -10.023   -39.184   -16.627    -10.853   -40.039   -16.907
  -10.184   -37.904   -16.936     -9.725   -37.229   -16.341
  -11.365   -37.430   -17.653    -11.963   -38.296   -17.936
  -12.195   -36.504   -16.768    -13.167   -36.306   -17.220
  -11.692   -35.543   -16.655    -12.377   -37.081   -15.488
  -11.720   -36.732   -14.905    -10.977   -36.685   -18.917
   -9.951   -36.002   -18.952    -11.806   -36.815   -19.951
  -12.284   -37.699   -20.051    -11.622   -36.046   -21.172
  -10.577   -35.740   -21.228    -11.983   -36.866   -22.417
  -12.936   -37.376   -22.278    -11.257   -37.675   -22.491
  -11.963   -36.113   -23.756    -12.477   -35.163   -23.609
  -10.529   -35.802   -24.237     -9.811   -35.953   -23.431
  -10.247   -36.459   -25.060    -10.445   -34.771   -24.580
  -12.714   -36.886   -24.818    -13.398   -37.602   -24.363
  -12.023   -37.440   -25.453    -13.296   -36.217   -25.452
  -12.485   -34.794   -21.094    -13.713   -34.865   -21.030
  -11.827   -33.646   -21.092    -10.858   -33.644   -21.378
  -12.519   -32.375   -21.103    -13.545   -32.534   -20.772
  -11.834   -31.380   -20.152    -10.828   -31.185   -20.525
  -12.592   -30.059   -20.108    -13.127   -29.891   -21.042
  -11.904   -29.226   -19.964    -13.316   -30.049   -19.293
  -11.719   -32.019   -18.761    -12.417   -32.850   -18.661
  -10.695   -32.383   -18.670    -11.889   -31.058   -17.649
  -10.990   -30.455   -17.519    -12.719   -30.380   -17.850
  -12.090   -31.575   -16.711    -12.548   -31.858   -22.535
  -11.531   -31.438   -23.071    -13.720   -31.926   -23.156
  -14.559   -32.011   -22.600    -13.880   -31.569   -24.560
  -12.890   -31.498   -25.011    -14.697   -32.645   -25.280
  -14.541   -33.621   -24.820    -15.730   -32.316   -25.166
  -14.474   -32.717   -26.792    -14.371   -31.717   -27.213
  -13.548   -33.279   -26.911    -15.608   -33.474   -27.475
  -16.028   -34.226   -26.806    -16.421   -32.776   -27.674
  -15.174   -34.106   -28.796    -14.573   -33.407   -29.377
  -16.054   -34.337   -29.397    -14.403   -35.371   -28.584
  -14.618   -36.025   -29.323    -14.701   -35.807   -27.723
  -14.567   -30.215   -24.692    -15.787   -30.129   -24.635
  -13.782   -29.157   -24.861    -12.795   -29.238   -24.660
  -14.338   -27.816   -24.992    -15.231   -27.763   -24.370
  -13.332   -26.762   -24.517    -13.700   -25.758   -24.725
  -12.429   -26.861   -25.120    -12.934   -26.896   -23.042
  -12.318   -26.052   -22.732    -12.353   -27.818   -23.005
  -14.357   -27.048   -21.925    -14.991   -25.372   -21.897
  -15.438   -25.136   -22.863    -14.170   -24.675   -21.730
  -15.737   -25.248   -21.112    -14.762   -27.571   -26.441
  -13.973   -27.122   -27.263    -16.020   -27.884   -26.740
  -16.602   -28.304   -26.029    -16.535   -27.856   -28.106
  -16.017   -28.609   -28.700    -18.017   -28.249   -28.115
  -18.611   -27.526   -27.556    -18.120   -29.183   -27.562
  -18.600   -28.462   -29.510    -18.138   -29.322   -29.995
  -18.360   -27.600   -30.132    -20.118   -28.630   -29.509
  -20.694   -28.850   -30.598    -20.737   -28.541   -28.425
  -21.193   -29.653   -30.596    -16.329   -26.503   -28.799
  -15.788   -26.430   -29.908    -16.754   -25.430   -28.145
  -17.341   -25.543   -27.331    -16.670   -24.111   -28.753
  -17.129   -24.185   -29.739    -17.446   -23.080   -27.936
  -17.142   -23.111   -26.890    -18.501   -23.356   -27.941
  -17.312   -21.676   -28.489    -17.432   -21.675   -29.572
  -16.294   -21.345   -28.282    -18.290   -20.702   -27.871
  -18.482   -20.750   -26.633    -18.858   -19.884   -28.631
  -18.513   -19.895   -26.231    -15.228   -23.650   -28.962
  -14.889   -23.138   -30.029    -14.385   -23.822   -27.946
  -14.629   -24.488   -27.227    -12.970   -23.464   -28.066
  -12.903   -22.461   -28.487    -12.319   -23.397   -26.692
  -11.606   -24.211   -26.563    -13.069   -23.483   -25.905
  -11.808   -22.439   -26.598    -12.197   -24.427   -28.975
  -11.098   -24.116   -29.434    -12.776   -25.599   -29.224
  -13.786   -25.622   -29.206    -12.132   -26.622   -30.041
  -12.763   -27.510   -30.006    -12.017   -26.161   -31.493
  -11.379   -26.837   -32.063    -11.502   -25.200   -31.508
  -13.364   -25.994   -32.173    -13.977   -26.885   -32.040
  -13.811   -25.128   -31.684    -13.236   -25.683   -33.645
  -12.781   -24.601   -34.031    -13.644   -26.632   -34.482
  -13.698   -26.439   -35.472    -13.643   -27.592   -34.168
  -10.766   -27.016   -29.494     -9.774   -27.033   -30.219
  -10.727   -27.324   -28.203    -11.599   -27.424   -27.703
   -9.532   -27.855   -27.570     -8.920   -28.340   -28.330
   -8.730   -26.746   -26.885     -9.358   -26.187   -26.191
   -8.439   -26.022   -27.646     -7.465   -27.236   -26.194
   -7.032   -28.076   -26.736     -7.754   -27.522   -25.183
   -6.445   -26.117   -26.034     -6.899   -25.248   -25.557
   -5.636   -26.447   -25.382     -5.876   -25.724   -27.315
   -5.524   -26.541   -27.793     -5.112   -24.651   -27.509
   -4.822   -23.845   -26.499     -5.151   -24.202   -25.613
   -4.647   -24.383   -28.720     -3.833   -24.934   -28.952
   -4.375   -23.416   -28.825     -9.964   -28.893   -26.559
  -11.014   -28.754   -25.928     -9.169   -29.947   -26.418
   -8.211   -29.869   -26.727     -9.471   -30.985   -25.453
  -10.372   -30.726   -24.896     -9.735   -32.319   -26.147
   -9.625   -33.147   -25.446     -9.006   -32.475   -26.942
  -11.035   -32.345   -26.708    -11.010   -32.862   -27.499
   -8.305   -31.136   -24.503     -7.153   -30.951   -24.897
   -8.605   -31.474   -23.253     -9.540   -31.316   -22.907
   -7.567   -31.803   -22.292     -6.613   -31.933   -22.803
   -7.426   -30.720   -21.211     -6.515   -30.872   -20.632
   -8.237   -30.854   -20.496     -7.496   -29.279   -21.673
   -8.717   -28.657   -21.895     -9.553   -29.291   -22.150
   -8.786   -27.334   -22.293     -9.745   -26.844   -22.376
   -7.625   -26.613   -22.475     -7.686   -25.292   -22.880
   -7.111   -25.101   -23.605     -6.399   -27.205   -22.249
   -5.550   -26.570   -22.042     -6.342   -28.529   -21.846
   -5.380   -29.003   -21.724     -7.946   -33.105   -21.608
   -9.120   -33.379   -21.383     -6.951   -33.906   -21.264
   -6.104   -33.914   -21.814     -7.183   -35.005   -20.350
   -8.258   -35.170   -20.275     -6.488   -36.304   -20.830
   -5.459   -36.062   -21.095     -6.460   -37.367   -19.709
   -6.483   -38.372   -20.130     -5.552   -37.275   -19.114
   -7.316   -37.257   -19.043     -7.191   -36.836   -22.080
   -8.182   -37.214   -21.831     -7.336   -35.981   -22.741
   -6.399   -37.874   -22.828     -6.750   -38.877   -22.583
   -5.343   -37.817   -22.564     -6.489   -37.735   -23.905
   -6.661   -34.589   -18.979     -5.473   -34.272   -18.831
   -7.551   -34.563   -17.987     -8.504   -34.321   -18.218
   -7.139   -34.302   -16.603     -6.127   -33.897   -16.613
   -8.041   -33.272   -15.920     -8.124   -33.481   -14.853
   -9.051   -33.398   -16.310     -7.623   -31.823   -16.154
   -6.619   -31.692   -15.750     -7.574   -31.514   -17.646
   -8.390   -32.013   -18.169     -6.637   -31.863   -18.081
   -7.656   -30.443   -17.828     -8.551   -30.863   -15.426
   -9.379   -31.402   -14.966     -8.017   -30.337   -14.635
   -8.965   -30.122   -16.110     -7.128   -35.592   -15.805
   -8.079   -36.376   -15.851     -6.042   -35.815   -15.077
   -5.329   -35.105   -14.997     -5.875   -37.058   -14.356
   -6.859   -37.476   -14.144     -5.096   -38.077   -15.231
   -5.616   -38.197   -16.181     -3.689   -37.577   -15.501
   -3.026   -37.828   -14.673     -3.284   -38.033   -16.404
   -3.723   -36.496   -15.640     -5.056   -39.365   -14.592
   -4.575   -39.283   -13.782     -5.154   -36.800   -13.031
   -4.518   -35.760   -12.850     -5.273   -37.743   -12.103
   -5.531   -38.670   -12.411     -4.585   -37.670   -10.824
   -4.690   -36.678   -10.385     -5.173   -38.712    -9.861
   -6.256   -38.608    -9.794     -4.685   -38.526    -8.904
   -4.788   -40.147   -10.244     -3.710   -40.288   -10.172
   -5.089   -40.278   -11.283     -5.495   -41.223    -9.429
   -6.461   -40.959    -8.697     -5.018   -42.458    -9.565
   -5.438   -43.088   -10.234     -4.085   -42.653    -9.232
   -3.108   -37.989   -11.040     -2.731   -38.565   -12.066
   -2.271   -37.630   -10.070     -2.482   -36.795    -9.542
   -0.887   -38.068   -10.091     -0.421   -37.754   -11.025
   -0.340   -37.613    -9.265     -0.829   -39.584    -9.980
   -1.407   -40.177    -9.061     -0.134   -40.229   -10.923
    0.616   -39.611   -12.033      1.545   -39.185   -11.653
    0.027   -38.835   -12.522      0.897   -40.773   -12.942
    0.109   -40.878   -13.687      1.902   -40.602   -13.328
    0.948   -41.993   -12.039      1.941   -42.110   -11.604
    0.544   -42.805   -12.644     -0.087   -41.698   -10.953
   -1.016   -42.122   -11.335      0.355   -42.293    -9.624
    1.193   -41.714    -8.935     -0.235   -43.434    -9.273
   -0.615   -43.984   -10.030      0.130   -44.199    -8.091
    0.525   -43.526    -7.330     -1.097   -44.949    -7.566
   -0.805   -45.688    -6.821     -1.501   -45.538    -8.389
   -2.227   -44.064    -7.033     -2.313   -43.205    -7.699
   -3.570   -44.784    -7.040     -3.618   -45.501    -7.860
   -3.718   -45.332    -6.109     -4.393   -44.079    -7.155
   -1.887   -43.533    -5.638     -1.683   -44.355    -4.952
   -2.720   -42.959    -5.231     -1.009   -42.887    -5.667
    1.211   -45.187    -8.505      1.430   -45.381    -9.697
    1.892   -45.816    -7.531      1.774   -45.626    -6.074
    1.786   -44.561    -5.844      0.942   -46.222    -5.698
    3.012   -46.302    -5.532      3.814   -45.578    -5.390
    2.807   -46.763    -4.566      3.403   -47.328    -6.529
    4.481   -47.489    -6.513      2.914   -48.280    -6.323
    2.960   -46.765    -7.883      3.834   -46.256    -8.289
    2.472   -47.896    -8.789      3.255   -48.411    -9.582
    1.196   -48.259    -8.680      0.748   -48.101    -7.788
    0.634   -49.342    -9.488      1.459   -49.990    -9.786
   -0.355   -50.154    -8.659      0.150   -50.639    -7.824
   -0.773   -50.887    -9.349     -1.494   -49.304    -8.135
   -1.262   -48.211    -7.611     -2.731   -49.784    -8.289
   -3.065   -50.025    -9.211     -3.205   -50.169    -7.485
   -0.063   -48.865   -10.770     -0.524   -49.686   -11.564
   -0.149   -47.554   -10.980      0.591   -46.970   -10.617
   -0.830   -47.047   -12.169     -1.231   -47.894   -12.726
   -2.110   -46.209   -11.830     -2.671   -46.035   -12.748
   -3.001   -46.946   -10.841     -3.933   -47.253   -11.317
   -3.254   -46.303    -9.998     -2.428   -47.807   -10.496
   -1.747   -44.927   -11.294     -2.501   -44.559   -10.859
    0.062   -46.267   -13.142     -0.448   -45.604   -14.045
    1.379   -46.348   -12.981      1.728   -46.485   -12.043
    2.266   -45.640   -13.903      1.919   -44.608   -13.959
    3.716   -45.645   -13.416      4.387   -45.265   -14.186
    4.023   -46.675   -13.237      3.959   -44.729   -11.879
    2.934   -43.890   -12.052      2.185   -46.223   -15.306
    2.209   -45.482   -16.290      2.096   -47.550   -15.394
    2.445   -48.107   -14.627      1.921   -48.214   -16.671
    2.750   -47.956   -17.331      1.946   -49.293   -16.520
    0.607   -47.833   -17.337      0.554   -47.659   -18.556
   -0.458   -47.702   -16.545     -0.426   -48.058   -15.600
   -1.748   -47.276   -17.080     -2.029   -47.931   -17.904
   -2.861   -47.326   -16.016     -2.726   -46.532   -15.282
   -3.788   -47.165   -16.566     -2.982   -48.644   -15.310
   -3.461   -48.752   -14.019     -3.457   -50.022   -13.654
   -4.257   -50.409   -13.040     -2.991   -50.743   -14.660
   -3.372   -51.661   -14.841     -2.693   -49.905   -15.708
   -2.538   -50.297   -16.702     -1.630   -45.855   -17.616
   -2.164   -45.532   -18.678     -0.933   -45.005   -16.866
   -0.789   -45.243   -15.895     -0.789   -43.600   -17.228
   -1.785   -43.162   -17.282      0.040   -42.850   -16.178
    0.985   -43.362   -15.994     -0.496   -42.865   -15.229
    0.306   -41.410   -16.527      1.461   -41.051   -17.215
    2.350   -41.405   -16.715      1.716   -39.723   -17.548
    2.499   -39.494   -18.256      0.811   -38.739   -17.193
    1.197   -37.742   -17.042     -0.353   -39.087   -16.507
   -0.810   -38.329   -15.888     -0.602   -40.417   -16.181
   -1.335   -40.634   -15.418     -0.142   -43.475   -18.605
   -0.650   -42.777   -19.485      0.982   -44.160   -18.790
    1.153   -44.966   -18.205      1.667   -44.129   -20.072
    1.706   -43.080   -20.365      3.116   -44.620   -19.929
    3.148   -45.588   -19.429      3.564   -44.754   -20.914
    3.933   -43.634   -19.161      4.496   -43.809   -17.930
    4.850   -44.785   -17.633      5.144   -42.652   -17.538
    5.214   -42.423   -16.557      4.988   -41.701   -18.515
    5.454   -40.390   -18.573      6.308   -40.107   -17.975
    5.147   -39.661   -19.691      5.282   -38.590   -19.659
    4.394   -40.210   -20.741      4.521   -39.778   -21.723
    3.927   -41.509   -20.682      3.756   -42.029   -21.613
    4.229   -42.280   -19.553      0.880   -44.845   -21.181
    0.913   -44.418   -22.335      0.144   -45.899   -20.833
   -0.124   -45.980   -19.863     -0.727   -46.552   -21.811
   -0.128   -46.905   -22.650     -1.433   -47.783   -21.231
   -1.908   -47.541   -20.280     -0.651   -48.535   -21.121
   -2.456   -48.386   -22.211     -3.082   -47.606   -22.645
   -1.920   -48.836   -23.047     -3.341   -49.471   -21.596
   -3.117   -49.854   -20.425     -4.271   -49.940   -22.290
   -3.722   -50.518   -20.132     -1.763   -45.566   -22.334
   -2.043   -45.534   -23.533     -2.327   -44.768   -21.426
   -2.193   -44.965   -20.445     -3.303   -43.742   -21.791
   -4.138   -44.205   -22.317     -3.868   -43.040   -20.552
   -3.073   -42.809   -19.843     -4.543   -43.749   -20.072
   -4.680   -41.780   -20.890     -4.053   -41.041   -21.389
   -5.470   -42.100   -21.570     -5.472   -41.024   -19.448
   -4.060   -40.437   -18.523     -3.797   -41.167   -17.758
   -3.205   -40.331   -19.191     -4.272   -39.478   -18.051
   -2.680   -42.707   -22.711     -3.267   -42.332   -23.723
   -1.490   -42.242   -22.343     -0.993   -42.711   -21.599
   -0.735   -41.313   -23.179     -1.286   -40.376   -23.258
    0.640   -40.983   -22.541      1.111   -41.920   -22.245
    1.550   -40.291   -23.543      1.332   -39.224   -23.587
    1.408   -40.703   -24.542      2.598   -40.414   -23.270
    0.463   -40.120   -21.286     -0.006   -39.168   -21.536
   -0.171   -40.624   -20.556      1.462   -39.962   -20.880
   -0.534   -41.877   -24.591     -0.744   -41.185   -25.588
   -0.126   -43.135   -24.678     -0.374   -43.759   -23.924
    0.098   -43.749   -25.981      0.778   -43.105   -26.539
    0.724   -45.136   -25.844      1.648   -45.087   -25.268
    0.047   -45.797   -25.303      1.003   -45.730   -27.179
    0.145   -46.465   -27.951     -0.588   -47.104   -27.482
    0.752   -46.815   -29.133      0.197   -46.929   -29.969
    2.021   -46.296   -29.149      3.011   -46.381   -30.121
    2.749   -46.647   -31.134      4.202   -45.754   -29.866
    4.902   -45.621   -30.678      4.421   -45.055   -28.672
    5.210   -44.318   -28.660      3.436   -44.971   -27.700
    3.671   -44.586   -26.719      2.209   -45.600   -27.934
   -1.199   -43.861   -26.780     -1.273   -43.425   -27.925
   -2.223   -44.450   -26.172     -2.302   -44.326   -25.173
   -3.473   -44.715   -26.879     -3.212   -45.202   -27.819
   -4.364   -45.669   -26.068     -4.530   -45.279   -25.064
   -5.349   -45.707   -26.533     -3.796   -47.085   -26.008
   -4.011   -47.625   -26.930     -2.710   -47.030   -25.938
   -4.295   -47.888   -24.825     -5.121   -47.362   -24.051
   -3.857   -49.048   -24.672     -5.789   -46.869   -24.503
   -4.217   -43.435   -27.231     -4.896   -43.382   -28.250
   -4.091   -42.404   -26.398     -3.856   -42.599   -25.435
   -4.768   -41.130   -26.661     -5.701   -41.366   -27.173
   -5.104   -40.399   -25.357     -5.399   -39.369   -25.557
   -4.189   -40.319   -24.769     -6.153   -41.106   -24.504
   -6.517   -40.447   -23.716     -5.643   -41.972   -24.082
   -7.335   -41.627   -25.318     -7.671   -42.816   -25.255
   -7.970   -40.740   -26.083     -7.459   -40.228   -26.787
   -8.808   -40.315   -25.712     -3.969   -40.211   -27.590
   -4.432   -39.127   -27.941     -2.765   -40.645   -27.963
   -2.349   -41.414   -27.457     -1.915   -39.931   -28.922
   -1.017   -40.537   -29.042     -2.600   -39.840   -30.286
   -2.090   -39.120   -30.926     -3.601   -39.434   -30.141
   -2.725   -41.187   -30.987     -3.234   -41.908   -30.347
   -1.704   -41.471   -31.244     -3.449   -41.045   -32.322
   -3.033   -40.219   -32.899     -4.489   -40.779   -32.132
   -3.411   -42.333   -33.124     -2.382   -42.655   -33.286
   -3.848   -42.167   -34.109     -4.168   -43.417   -32.451
   -4.048   -44.280   -32.961     -5.155   -43.205   -32.478
   -1.439   -38.554   -28.448     -1.215   -37.636   -29.253
   -1.258   -38.425   -27.139     -1.545   -39.170   -26.521
   -0.853   -37.162   -26.547     -1.471   -36.373   -26.974
   -1.059   -37.208   -25.033     -0.346   -37.889   -24.567
   -0.883   -36.222   -24.603     -2.376   -37.613   -24.716
   -2.468   -38.529   -24.931      0.603   -36.842   -26.854
    1.451   -37.736   -26.892      0.895   -35.563   -27.057
    0.151   -34.902   -27.230      2.269   -35.125   -27.256
    2.875   -36.003   -27.482      2.360   -34.130   -28.420
    2.227   -34.640   -29.374      1.543   -33.424   -28.270
    3.645   -33.291   -28.428      3.563   -32.456   -27.733
    4.452   -33.942   -28.092      3.991   -32.794   -29.830
    4.087   -33.630   -30.523      3.176   -32.175   -30.206
    5.219   -31.997   -29.854      5.135   -31.254   -29.175
    6.445   -32.516   -29.877      6.605   -33.833   -29.866
    6.750   -34.197   -28.935      7.508   -31.720   -29.901
    8.368   -32.228   -30.047      7.457   -31.029   -30.635
    2.814   -34.488   -25.982      4.012   -34.516   -25.719
    1.926   -33.907   -25.189      0.950   -33.886   -25.446
    2.352   -33.189   -24.003      3.441   -33.192   -23.948
    2.047   -32.147   -24.104      1.781   -33.731   -22.709
    0.661   -34.238   -22.668      2.577   -33.635   -21.652
    3.352   -32.991   -21.720      2.135   -33.941   -20.304
    1.055   -34.091   -20.297      2.865   -35.175   -19.730
    3.932   -35.053   -19.918      2.657   -35.264   -18.209
    1.635   -34.995   -17.944      3.326   -34.578   -17.689
    2.850   -36.273   -17.845      2.404   -36.458   -20.430
    1.979   -37.158   -19.711      3.242   -36.952   -20.921
    1.644   -36.197   -21.166      2.489   -32.732   -19.457
    3.658   -32.349   -19.382      1.487   -32.119   -18.834
    0.535   -32.357   -19.072      1.709   -30.972   -17.958
    2.740   -30.639   -18.080      0.742   -29.812   -18.303
   -0.278   -30.182   -18.196      0.919   -28.649   -17.351
    0.251   -28.747   -16.495      0.687   -27.707   -17.847
    1.962   -28.611   -17.036      0.931   -29.363   -19.754
    1.810   -29.835   -20.192      1.072   -28.283   -19.808
    0.064   -29.624   -20.362      1.510   -31.409   -16.503
    0.441   -31.907   -16.135      2.549   -31.231   -15.690
    3.462   -31.148   -16.113      2.532   -31.633   -14.285
    1.571   -32.098   -14.066      3.671   -32.622   -14.005
    4.567   -32.444   -14.600      3.325   -33.575   -14.405
    3.968   -32.893   -12.526      4.382   -32.005   -12.049
    3.013   -33.184   -12.089      5.128   -34.275   -12.341
    5.120   -34.545   -10.568      4.593   -35.473   -10.344
    4.585   -33.732   -10.078      6.135   -34.600   -10.175
    2.689   -30.401   -13.411      3.690   -29.699   -13.503
    1.709   -30.155   -12.548      1.195   -30.941   -12.176
    1.627   -28.907   -11.811      2.367   -28.228   -12.236
    0.232   -28.303   -12.012     -0.529   -28.924   -11.538
    0.192   -27.346   -11.491     -0.105   -28.065   -13.499
   -0.026   -29.025   -14.009     -1.530   -27.548   -13.712
   -2.167   -28.334   -14.117     -1.966   -27.220   -12.768
   -1.426   -26.728   -14.423      0.906   -27.118   -14.145
    1.245   -26.371   -13.427      0.457   -26.591   -14.987
    1.759   -27.704   -14.487      1.957   -29.069   -10.330
    1.861   -28.114    -9.555      2.355   -30.276    -9.937
    2.722   -30.905   -10.636      2.736   -30.548    -8.554
    2.614   -29.647    -7.953      1.809   -31.599    -7.947
    0.768   -31.283    -8.022      2.026   -31.708    -6.884
    1.975   -32.940    -8.603      1.689   -33.093    -9.786
    2.456   -33.922    -7.847      3.197   -34.511    -8.200
    1.859   -34.301    -7.126      4.163   -31.059    -8.438
    4.797   -31.389    -9.434      4.665   -31.136    -7.212
    4.407   -30.415    -6.554      5.934   -31.806    -6.963
    6.494   -31.880    -7.895      6.787   -31.000    -5.992
    7.472   -31.651    -5.450      6.131   -30.578    -5.231
    7.543   -29.858    -6.655      6.857   -29.202    -7.192
    8.200   -30.313    -7.397      8.364   -29.067    -5.639
    9.068   -28.406    -6.144      8.954   -29.750    -5.029
    7.508   -28.282    -4.761      7.008   -27.512    -5.181
    7.352   -28.506    -3.459      8.015   -29.495    -2.865
    8.121   -30.384    -3.332      8.542   -29.308    -2.024
    6.534   -27.735    -2.749      5.883   -27.122    -3.219
    6.300   -28.038    -1.815      5.668   -33.211    -6.436
    4.577   -33.492    -5.943      6.647   -34.102    -6.564
    7.344   -33.947    -7.278      6.488   -35.472    -6.069
    5.598   -35.881    -6.547      7.696   -36.367    -6.445
    8.615   -35.837    -6.193      7.666   -37.687    -5.677
    6.726   -37.797    -5.136      8.476   -37.727    -4.949
    7.751   -38.478    -6.422      7.682   -36.634    -7.932
    6.740   -36.308    -8.373      7.791   -37.700    -8.132
    8.494   -36.107    -8.434      6.225   -35.473    -4.558
    5.390   -36.232    -4.059      6.924   -34.606    -3.836
    7.867   -34.393    -4.129      6.614   -34.387    -2.427
    5.788   -35.048    -2.164      7.815   -34.717    -1.543
    8.722   -34.260    -1.939      7.991   -35.792    -1.585
    7.604   -34.319    -0.088      7.738   -33.245     0.042
    6.576   -34.538     0.200      8.698   -35.200     1.038
    7.887   -36.795     1.119      8.331   -37.462     0.380
    6.831   -36.679     0.874      7.983   -37.235     2.112
    6.159   -32.952    -2.170      6.820   -31.998    -2.583
    5.025   -32.804    -1.494      4.636   -33.605    -1.018
    4.516   -31.488    -1.116      5.324   -30.762    -1.204
    3.341   -31.074    -2.011      2.918   -30.126    -1.677
    2.608   -31.876    -1.923      3.675   -31.019    -3.494
    4.550   -30.393    -3.668      3.930   -32.032    -3.806
    2.517   -30.529    -4.363      1.357   -30.939    -4.136
    2.772   -29.733    -5.288      4.072   -31.549     0.335
    3.399   -32.500     0.738      4.448   -30.539     1.116
    4.616   -29.649     0.669      4.122   -30.499     2.541
    4.698   -29.688     2.987      2.633   -30.211     2.765
    2.434   -30.007     3.817      2.091   -31.135     2.565
    2.028   -29.137     1.885      0.952   -29.069     2.046
    2.150   -29.430     0.842      2.686   -27.786     2.091
    2.820   -27.581     3.153      3.684   -27.800     1.653
    1.857   -26.684     1.430      1.026   -26.391     2.071
    1.419   -27.060     0.505      2.682   -25.482     1.104
    3.043   -25.565     0.164      2.112   -24.651     1.174
    3.452   -25.416     1.754      4.486   -31.806     3.253
    3.716   -32.303     4.079      5.644   -32.371     2.923
    6.247   -31.922     2.249      6.149   -33.533     3.640
    7.212   -33.653     3.433      6.063   -33.337     4.709
    5.426   -34.833     3.338      5.678   -35.847     3.985
    4.534   -34.805     2.353      4.640   -34.094     1.644
    3.783   -35.992     1.964      4.170   -36.833     2.540
    2.300   -35.809     2.282      2.107   -35.995     3.339
    1.996   -34.783     2.075      1.512   -36.688     1.497
    1.571   -37.555     1.868      3.969   -36.318     0.480
    4.198   -35.424    -0.334      3.879   -37.602     0.140
    3.337   -38.212     0.735      4.072   -38.045    -1.234
    4.854   -37.448    -1.703      4.592   -39.486    -1.274
    4.412   -39.933    -2.252      4.041   -40.020    -0.500
    6.055   -39.645    -0.871      6.157   -39.349     0.173
    6.494   -41.093    -1.002      5.998   -41.715    -0.257
    7.569   -41.184    -0.849      6.255   -41.488    -1.989
    6.939   -38.732    -1.717      6.556   -38.661    -2.735
    6.962   -37.725    -1.300      7.931   -39.183    -1.735
    2.781   -37.916    -2.032      1.767   -38.537    -1.705
    2.846   -37.118    -3.092      3.743   -36.743    -3.367
    1.675   -36.668    -3.825      0.787   -36.899    -3.237
    1.774   -35.157    -4.044      0.986   -34.812    -4.714
    2.705   -34.951    -4.573      1.773   -34.355    -2.764
    2.686   -34.535    -2.197      1.756   -33.291    -2.998
    0.550   -34.716    -1.939     -0.147   -35.314    -2.526
    0.925   -35.215    -1.046     -0.120   -33.473    -1.426
    0.494   -32.989    -0.666     -1.096   -33.775    -1.047
   -0.363   -32.528    -2.544     -1.126   -31.911    -2.304
    0.471   -31.983    -2.712     -0.599   -33.047    -3.378
    1.544   -37.335    -5.180      0.489   -37.272    -5.803
    2.624   -37.957    -5.640      3.214   -38.413    -4.959
    2.669   -38.491    -6.984      1.719   -38.975    -7.209
    2.930   -37.347    -7.965      3.891   -36.875    -7.759
    2.156   -36.607    -7.758      2.840   -37.789    -9.699
    3.931   -37.114   -10.071      3.790   -39.520    -7.080
    4.818   -39.378    -6.433      3.590   -40.559    -7.881
    2.652   -40.791    -8.175      4.644   -41.538    -8.097
    5.091   -41.796    -7.137      4.080   -42.801    -8.762
    4.315   -43.686    -8.170      2.996   -42.737    -8.852
    4.497   -42.939    -9.760      5.706   -40.885    -8.975
    5.412   -39.931    -9.703      6.941   -41.376    -8.897
    7.219   -41.902    -8.081      7.980   -40.933    -9.820
    7.839   -39.871   -10.019      9.365   -41.167    -9.225
    9.509   -42.221    -8.988      9.415   -40.651    -8.266
   10.487   -40.659   -10.091     10.453   -41.125   -11.076
   11.441   -40.948    -9.650     10.480   -39.146   -10.246
   10.488   -38.406    -9.263     10.484   -38.681   -11.485
    9.742   -38.938   -12.120     11.144   -37.963   -11.748
    7.832   -41.696   -11.134      8.496   -42.712   -11.356
    6.957   -41.196   -12.001      6.306   -40.510   -11.647
    6.509   -41.963   -13.161      6.632   -43.015   -12.904
    5.019   -41.706   -13.416      4.428   -41.976   -12.541
    4.680   -42.358   -14.221      4.706   -40.282   -13.814
    4.736   -39.891   -15.146      4.529   -40.669   -15.866
    4.457   -38.597   -15.518      4.198   -38.395   -16.547
    4.144   -37.655   -14.558      3.854   -36.355   -14.932
    4.107   -36.161   -15.821      4.106   -38.013   -13.228
    3.485   -37.431   -12.563      4.386   -39.330   -12.861
    4.094   -39.665   -11.877      7.322   -41.726   -14.443
    6.980   -42.251   -15.502      8.384   -40.932   -14.346
    8.381   -40.226   -13.624      9.270   -40.688   -15.482
    9.121   -41.475   -16.221      8.997   -39.322   -16.108
    7.926   -39.168   -16.241      9.492   -39.320   -17.079
    9.568   -38.189   -15.314     10.765   -37.556   -15.525
   11.601   -38.106   -15.932     10.945   -36.561   -14.590
   11.878   -36.308   -14.298      9.865   -36.542   -13.745
    9.601   -35.723   -12.640     10.437   -35.300   -12.103
    8.424   -35.932   -11.968      8.151   -35.265   -11.163
    7.519   -36.936   -12.365      6.486   -36.827   -12.069
    7.784   -37.752   -13.459      7.350   -38.741   -13.464
    8.976   -37.557   -14.170     10.705   -40.736   -14.995
   10.972   -40.393   -13.846     11.638   -41.155   -15.867
   11.391   -41.649   -17.233     10.718   -40.967   -17.752
   10.969   -42.654   -17.221     12.752   -41.609   -17.838
   12.986   -40.605   -18.192     12.775   -42.428   -18.557
   13.665   -41.999   -16.714     13.672   -43.081   -16.580
   14.620   -41.536   -16.964     13.051   -41.303   -15.490
   13.138   -41.923   -14.598     13.741   -39.965   -15.268
   13.572   -39.039   -16.063     14.530   -39.877   -14.205
   14.897   -40.735   -13.818     15.254   -38.656   -13.900
   14.701   -37.813   -14.313     15.315   -38.443   -12.390
   15.880   -39.243   -11.911     15.830   -37.494   -12.238
   13.952   -38.278   -11.732     13.540   -37.291   -11.944
   13.255   -39.002   -12.153     14.010   -38.490   -10.231
   13.880   -37.544    -9.452     14.230   -39.733    -9.817
   13.668   -40.121    -9.073     15.055   -40.224   -10.130
   16.667   -38.672   -14.478     17.343   -37.642   -14.491
   17.117   -39.835   -14.942     16.451   -40.566   -15.145
   18.424   -39.926   -15.584     18.753   -38.905   -15.776
   19.446   -40.593   -14.654     20.389   -40.758   -15.174
   19.081   -41.588   -14.399     19.674   -39.818   -13.361
   19.676   -38.744   -13.550     18.829   -39.996   -12.696
   20.944   -40.240   -12.653     21.747   -40.409   -13.371
   20.776   -41.197   -12.159     21.365   -39.204   -11.608
   21.198   -38.192   -11.977     20.740   -39.313   -10.722
   22.798   -39.355   -11.184     22.943   -40.282   -10.809
   22.999   -38.709   -10.434     18.359   -40.633   -16.936
   17.749   -41.699   -17.067     18.986   -40.018   -17.936
   19.126   -39.022   -17.849     19.023   -40.545   -19.296
   18.028   -40.429   -19.725     20.029   -39.757   -20.141
   21.012   -39.758   -19.669     20.061   -40.285   -21.094
   19.605   -38.334   -20.499     18.532   -38.285   -20.682
   20.081   -38.048   -21.437     19.992   -37.300   -19.447
   20.173   -37.665   -18.263     20.104   -36.110   -19.817
   20.976   -38.150   -18.145     19.384   -42.032   -19.347
   18.753   -42.807   -20.067     20.395   -42.420   -18.575
   20.790   -41.772   -17.909     20.955   -43.773   -18.641
   20.897   -44.077   -19.686     22.446   -43.773   -18.233
   22.938   -44.687   -18.566     22.936   -42.985   -18.805
   22.739   -43.507   -16.756     22.037   -44.048   -16.122
   23.737   -43.905   -16.575     22.732   -42.017   -16.374
   22.302   -41.155   -17.178     23.152   -41.704   -15.239
   21.655   -40.583   -16.795     20.171   -44.821   -17.845
   20.526   -46.009   -17.860     19.115   -44.378   -17.159
   19.069   -43.393   -16.940     18.231   -45.269   -16.400
   18.593   -46.290   -16.522     18.216   -44.906   -14.906
   17.761   -43.928   -14.753     17.586   -45.672   -14.454
   19.554   -44.991   -14.193     20.315   -44.431   -14.737
   19.466   -44.505   -13.221     19.992   -46.425   -13.986
   20.050   -46.951   -14.939     21.004   -46.431   -13.580
   19.071   -47.155   -13.026     18.064   -47.226   -13.438
   19.069   -46.576   -12.102     19.585   -48.524   -12.726
   18.996   -49.211   -13.174     20.505   -48.634   -13.127
   16.798   -45.206   -16.927     15.925   -44.613   -16.298
   16.551   -45.810   -18.080     17.130   -46.600   -18.325
   15.212   -45.794   -18.649     14.868   -44.760   -18.660
   15.233   -46.282   -20.102     15.992   -45.749   -20.675
   14.248   -46.044   -20.504     15.394   -47.785   -20.263
   14.738   -48.318   -19.575     15.080   -48.064   -21.269
   16.828   -48.271   -20.075     17.754   -47.441   -19.915
   17.024   -49.501   -20.093     18.605   -47.846   -19.848
   14.249   -46.635   -17.807     14.672   -47.517   -17.066
   12.957   -46.359   -17.919     12.671   -45.483   -18.332
   11.948   -47.150   -17.219     12.461   -47.765   -16.480
   10.951   -46.232   -16.502     10.308   -45.725   -17.222
   10.278   -46.857   -15.916     11.600   -45.227   -15.562
   12.351   -44.638   -16.088     12.076   -45.813   -14.776
   10.394   -44.125   -14.808      9.450   -45.314   -13.872
    8.569   -45.609   -14.442     10.054   -46.206   -13.704
    9.140   -44.900   -12.912     11.192   -48.085   -18.160
   10.887   -47.731   -19.306     10.881   -49.280   -17.674
   10.971   -49.440   -16.681     10.026   -50.193   -18.426
    9.653   -49.653   -19.296     10.776   -51.445   -18.901
   11.293   -51.885   -18.048      9.781   -52.470   -19.449
    9.854   -53.406   -18.896      9.990   -52.685   -20.497
    8.757   -52.106   -19.371     11.817   -51.066   -19.959
   12.396   -50.200   -19.637     11.246   -50.840   -20.860
   12.728   -52.201   -20.351     12.316   -53.157   -20.028
   13.707   -52.086   -19.885     12.843   -52.152   -21.434
    8.827   -50.625   -17.606      8.974   -51.160   -16.510
    7.639   -50.382   -18.146      7.603   -50.260   -19.148
    6.397   -50.775   -17.497      6.600   -50.906   -16.434
    5.357   -49.673   -17.677      4.466   -49.883   -17.086
    5.107   -49.651   -18.738      5.884   -48.314   -17.328
    5.817   -47.845   -16.024      5.591   -48.545   -15.233
    6.329   -46.604   -15.687      6.478   -46.362   -14.645
    6.928   -45.818   -16.653      7.494   -44.948   -16.355
    7.019   -46.277   -17.954      7.706   -45.796   -18.634
    6.506   -47.530   -18.285      6.936   -48.038   -19.135
    5.928   -52.112   -18.052      5.388   -52.192   -19.155
    6.152   -53.164   -17.278      6.553   -53.039   -16.359
    5.976   -54.518   -17.783      6.481   -54.562   -18.748
    6.644   -55.522   -16.850      6.634   -56.520   -17.288
    6.076   -55.497   -15.920      8.064   -55.108   -16.491
    8.529   -54.571   -17.318      8.031   -54.406   -15.658
    8.947   -56.268   -16.084      8.410   -57.346   -15.747
   10.186   -56.096   -16.102      8.956   -57.869   -15.180
    4.518   -54.868   -18.037      4.212   -55.628   -18.952
    3.617   -54.288   -17.251      3.917   -53.924   -16.358
    2.198   -54.580   -17.409      2.117   -55.666   -17.452
    1.388   -54.103   -16.194      0.348   -54.418   -16.278
    1.778   -54.579   -15.294      1.446   -52.593   -15.987
    2.406   -51.941   -16.456      0.524   -52.061   -15.335
    3.048   -51.707   -15.803      1.609   -54.056   -18.727
    0.789   -54.731   -19.346      2.038   -52.871   -19.164
    2.363   -52.214   -18.469      1.513   -52.290   -20.404
    0.682   -52.927   -20.707      0.955   -50.861   -20.192
    0.626   -50.456   -21.149     -0.221   -50.872   -19.216
   -0.349   -51.862   -18.779     -0.053   -50.166   -18.402
   -1.150   -50.599   -19.717      1.985   -50.012   -19.682
    2.766   -50.530   -19.557      2.514   -52.306   -21.575
    2.249   -51.745   -22.648      3.656   -52.954   -21.362
    4.045   -52.891   -20.432      4.623   -53.184   -22.429
    5.488   -53.678   -21.987      4.018   -54.101   -23.495
    3.595   -53.514   -24.310      3.193   -54.665   -23.061
    5.023   -55.089   -24.053      5.877   -55.600   -23.322
    4.925   -55.369   -25.354      4.174   -54.969   -25.898
    5.523   -56.074   -25.761      5.114   -51.896   -23.080
    5.121   -51.771   -24.309      5.526   -50.939   -22.250
    5.871   -51.223   -21.344      5.987   -49.643   -22.739
    6.029   -49.671   -23.828      4.990   -48.547   -22.365
    4.871   -48.489   -21.283      5.464   -47.599   -22.619
    3.624   -48.549   -23.059      3.251   -49.573   -23.077
    2.632   -47.689   -22.282      2.775   -47.810   -21.208
    1.607   -47.976   -22.517      2.858   -46.675   -22.611
    3.750   -48.061   -24.497      4.106   -48.861   -25.146
    4.463   -47.239   -24.563      2.748   -47.732   -24.773
    7.350   -49.305   -22.162      7.643   -49.639   -21.020
    8.191   -48.649   -22.950      8.035   -48.632   -23.948
    9.477   -48.191   -22.439      9.572   -48.513   -21.402
   10.644   -48.802   -23.215     10.505   -48.671   -24.288
   10.694   -49.857   -22.947     11.985   -48.240   -22.776
   12.143   -47.248   -23.199     11.964   -48.095   -21.696
   13.141   -49.158   -23.118     12.907   -50.189   -22.852
   14.003   -48.882   -22.511     13.516   -49.055   -24.579
   12.801   -49.597   -25.198     13.491   -48.004   -24.865
   14.884   -49.600   -24.808     15.511   -48.847   -25.053
   14.869   -50.226   -25.600      9.566   -46.676   -22.469
    9.079   -46.036   -23.403     10.200   -46.105   -21.452
   10.366   -46.652   -20.619     10.254   -44.654   -21.322
    9.935   -44.218   -22.269      9.309   -44.198   -20.210
    8.381   -44.770   -20.233      9.840   -44.414   -19.283
    9.021   -42.703   -20.141      9.971   -42.169   -20.106
    8.269   -42.268   -21.388      8.117   -43.112   -22.060
    7.288   -41.871   -21.126      8.885   -41.529   -21.901
    8.229   -42.369   -18.875      8.131   -43.249   -18.239
    8.732   -41.593   -18.297      7.250   -41.988   -19.166
   11.674   -44.174   -21.034     12.313   -44.621   -20.083
   12.166   -43.250   -21.850     11.717   -43.102   -22.743
   13.539   -42.791   -21.706     13.970   -43.222   -20.802
   14.422   -43.238   -22.890     14.148   -42.642   -23.760
   15.899   -42.986   -22.574     16.409   -43.921   -22.343
   16.404   -42.533   -23.427     15.966   -42.306   -21.725
   14.220   -44.634   -23.141     15.001   -44.982   -23.544
   13.605   -41.282   -21.624     12.983   -40.592   -22.423
   14.363   -40.771   -20.656     14.893   -41.391   -20.060
   14.670   -39.351   -20.612     13.755   -38.799   -20.828
   15.196   -38.949   -19.236     14.492   -39.236   -18.455
   16.095   -39.540   -19.059     15.576   -37.468   -19.107
   16.210   -37.206   -19.954     14.323   -36.597   -19.164
   14.561   -35.562   -18.919     13.580   -36.945   -18.446
   13.889   -36.685   -20.160     16.366   -37.214   -17.828
   16.825   -38.136   -17.471     17.164   -36.493   -18.006
   15.723   -36.824   -17.039     15.695   -39.027   -21.703
   16.783   -39.613   -21.756     15.330   -38.103   -22.586
   14.347   -37.884   -22.657     16.164   -37.751   -23.726
   16.888   -38.555   -23.858     15.319   -37.632   -25.012
   14.473   -36.976   -24.809     16.132   -37.032   -26.142
   17.095   -37.534   -26.232     15.610   -37.142   -27.092
   16.252   -35.986   -25.861     14.782   -39.008   -25.416
   14.056   -39.366   -24.686     14.221   -38.895   -26.343
   15.869   -40.045   -25.644     16.251   -39.984   -26.663
   15.477   -41.051   -25.497     16.702   -39.898   -24.957
   16.956   -36.462   -23.463     18.139   -36.371   -23.798
   16.307   -35.474   -22.856     15.310   -35.409   -23.006
   16.990   -34.250   -22.441     17.932   -34.527   -21.968
   17.261   -33.340   -23.634     17.897   -32.504   -23.343
   17.788   -33.890   -24.414     16.046   -32.845   -24.162
   15.645   -33.529   -24.676     16.144   -33.505   -21.425
   14.954   -33.770   -21.288     16.766   -32.562   -20.728
   17.548   -32.103   -21.174     16.120   -31.831   -19.652
   15.038   -31.900   -19.765     16.524   -32.450   -18.315
   17.528   -32.133   -18.033     16.604   -33.527   -18.459
   15.555   -32.210   -17.185     14.542   -32.480   -17.484
   15.533   -31.147   -16.946     15.929   -32.969   -15.922
   15.015   -33.365   -15.166     17.134   -33.172   -15.681
   14.335   -32.721   -15.039     16.566   -30.371   -19.709
   17.755   -30.084   -19.853     15.612   -29.452   -19.614
   14.651   -29.732   -19.753     15.903   -28.021   -19.598
   16.984   -27.883   -19.619     15.265   -27.340   -20.810
   15.585   -27.822   -21.734     14.183   -27.462   -20.761
   15.567   -25.850   -20.882     16.558   -25.395   -20.264
   14.805   -25.133   -21.565     16.718   -24.481   -20.445
   15.356   -27.430   -18.298     14.160   -27.173   -18.174
   16.237   -27.223   -17.326     17.191   -27.015   -17.585
   15.819   -26.802   -15.994     14.820   -27.183   -15.780
   16.719   -27.440   -14.916     17.728   -27.046   -15.036
   16.233   -27.088   -13.520     16.461   -27.892   -12.820
   16.723   -26.184   -13.159     15.156   -26.921   -13.510
   16.770   -28.956   -15.103     15.764   -29.369   -15.178
   17.231   -29.163   -16.069     17.567   -29.674   -14.039
   18.512   -29.164   -13.856     17.017   -29.702   -13.099
   17.785   -30.700   -14.337     15.814   -25.282   -15.824
   16.854   -24.633   -15.918     14.629   -24.725   -15.579
   13.794   -25.226   -15.847     14.487   -23.307   -15.266
   15.414   -22.796   -15.528     13.319   -22.695   -16.037
   13.245   -21.626   -15.839     12.396   -23.117   -15.639
   13.347   -22.963   -17.535     13.647   -23.991   -17.736
   12.341   -22.853   -17.941     14.273   -21.996   -18.225
   13.913   -20.973   -18.114     15.242   -22.023   -17.727
   14.467   -22.338   -19.685     14.781   -23.376   -19.798
   13.533   -22.215   -20.233     15.506   -21.436   -20.274
   16.057   -21.951   -20.946     15.056   -20.690   -20.785
   14.257   -23.162   -13.769     14.249   -24.155   -13.036
   14.046   -21.929   -13.319     13.763   -21.205   -13.965
   14.001   -21.632   -11.889     14.850   -22.143   -11.435
   14.156   -20.130   -11.638     15.070   -19.755   -12.098
   14.237   -19.938   -10.568     13.043   -19.415   -12.143
   13.333   -18.555   -12.406     12.747   -22.151   -11.190
   12.794   -22.490   -10.009     11.629   -22.207   -11.905
   11.583   -21.730   -12.794     10.376   -22.640   -11.290
   10.626   -23.131   -10.349      9.479   -21.441   -10.996
    8.651   -21.728   -10.347     10.090   -20.697   -10.486
    8.941   -20.784   -12.237      9.708   -19.879   -12.956
   10.781   -19.967   -12.867      9.214   -19.266   -14.099
    9.648   -18.318   -14.382      7.941   -19.566   -14.535
    7.438   -18.966   -15.670      8.032   -19.010   -16.404
    7.160   -20.468   -13.838      6.209   -20.783   -14.242
    7.661   -21.071   -12.695      7.121   -21.899   -12.259
    9.624   -23.654   -12.149      8.493   -24.032   -11.834
   10.251   -24.079   -13.240     11.022   -23.544   -13.613
    9.706   -25.159   -14.051      9.271   -25.889   -13.368
    8.596   -24.672   -14.995      7.842   -24.111   -14.444
    8.159   -25.595   -15.377      9.062   -23.857   -16.187
    9.203   -22.477   -16.100      8.633   -21.970   -15.335
    9.619   -21.725   -17.191      9.394   -20.669   -17.208
    9.894   -22.359   -18.389     10.312   -21.620   -19.476
   11.253   -21.578   -19.555      9.750   -23.729   -18.499
    9.658   -24.163   -19.484      9.338   -24.465   -17.406
    9.586   -25.516   -17.387     10.824   -25.837   -14.816
   11.903   -25.281   -14.975     10.553   -27.054   -15.264
    9.831   -27.571   -14.784     11.514   -27.856   -15.988
   12.357   -27.249   -16.319     12.034   -29.004   -15.107
   11.191   -29.527   -14.655     12.863   -29.984   -15.924
   13.336   -29.479   -16.767     13.653   -30.422   -15.314
   12.155   -30.745   -16.252     12.845   -28.464   -14.056
   13.704   -28.853   -14.110     10.802   -28.433   -17.198
    9.642   -28.835   -17.105     11.479   -28.445   -18.339
   12.269   -27.826   -18.451     10.933   -29.074   -19.530
    9.900   -29.368   -19.345     10.925   -28.115   -20.745
   11.952   -27.822   -20.964     10.340   -28.826   -21.981
    9.316   -29.148   -21.791     10.324   -28.156   -22.840
   11.004   -29.672   -22.159     10.123   -26.867   -20.428
    9.678   -26.935   -19.435     10.763   -25.985   -20.446
    9.369   -26.826   -21.214     11.757   -30.307   -19.877
   12.974   -30.224   -19.998     11.094   -31.445   -20.035
   10.166   -31.529   -19.645     11.789   -32.672   -20.397
   12.861   -32.484   -20.461     11.640   -33.731   -19.303
   10.591   -33.984   -19.153     12.108   -34.651   -19.654
   12.292   -33.339   -17.984     11.899   -32.386   -17.629
   13.363   -33.313   -18.186     12.132   -34.406   -16.930
   12.752   -35.272   -17.161     11.100   -34.756   -16.916
   12.468   -33.903   -15.599     13.452   -33.839   -15.380
   11.616   -33.245   -14.815     10.374   -33.006   -15.229
   10.177   -32.188   -15.788      9.614   -33.433   -14.720
   12.000   -32.825   -13.621     11.985   -33.458   -12.834
   12.619   -32.028   -13.573     11.320   -33.241   -21.732
   10.132   -33.253   -22.056     12.276   -33.713   -22.510
   13.196   -33.840   -22.113     11.960   -34.468   -23.695
   10.923   -34.278   -23.970     12.885   -34.057   -24.829
   13.913   -34.345   -24.611     12.904   -32.968   -24.864
   12.473   -34.551   -26.183     11.484   -34.176   -26.445
   12.404   -35.639   -26.172     13.465   -34.144   -27.250
   14.102   -33.090   -27.152     13.613   -34.981   -28.270
   14.468   -34.973   -28.807     12.961   -35.745   -28.382
   12.116   -35.941   -23.349     13.180   -36.384   -22.919
   11.030   -36.688   -23.507     10.306   -36.344   -24.121
   11.006   -38.115   -23.217     11.958   -38.408   -22.775
    9.851   -38.444   -22.268      8.897   -38.402   -22.794
    9.954   -39.498   -22.010      9.773   -37.682   -20.949
    9.802   -36.614   -21.164      8.460   -37.997   -20.240
    7.617   -37.871   -20.919      8.309   -37.326   -19.394
    8.450   -39.022   -19.870     10.965   -38.028   -20.084
   11.873   -37.574   -20.480     10.823   -37.657   -19.069
   11.116   -39.106   -20.036     10.790   -38.891   -24.502
   10.231   -38.367   -25.457     11.224   -40.144   -24.524
   11.946   -40.436   -23.881     10.882   -41.028   -25.623
   10.262   -40.466   -26.322     12.122   -41.546   -26.360
   12.728   -40.718   -26.727     12.678   -42.146   -25.640
   11.757   -42.496   -27.500     10.943   -42.085   -28.098
   11.379   -43.427   -27.078     12.925   -42.840   -28.405
   13.426   -41.933   -29.107     13.328   -44.027   -28.428
   13.447   -42.147   -30.027     10.058   -42.191   -25.104
   10.497   -42.943   -24.224      8.857   -42.328   -25.654
    8.684   -41.881   -26.543      7.945   -43.386   -25.256
    8.333   -43.864   -24.356      6.545   -42.822   -24.989
    6.595   -41.969   -24.313      6.191   -42.393   -25.927
    5.477   -43.823   -24.524      5.485   -44.672   -25.208
    5.793   -44.335   -23.130      5.582   -45.402   -23.055
    6.847   -44.188   -22.897      5.201   -43.815   -22.377
    4.082   -43.193   -24.561      3.472   -43.560   -23.735
    3.571   -43.442   -25.491      4.141   -42.107   -24.485
    7.910   -44.410   -26.377      7.614   -44.079   -27.525
    8.237   -45.650   -26.044      8.874   -45.763   -25.269
    8.237   -46.715   -27.031      8.005   -46.304   -28.013
    9.621   -47.338   -27.178     10.319   -46.625   -27.617
   10.013   -47.555   -26.184      9.594   -48.630   -27.983
    9.088   -49.419   -27.427      9.029   -48.381   -28.881
   10.972   -49.104   -28.391     11.971   -48.490   -27.962
   11.058   -50.089   -29.151     11.861   -48.179   -27.076
    7.241   -47.808   -26.691      7.234   -48.341   -25.580
    6.397   -48.130   -27.663      6.186   -47.441   -28.371
    5.518   -49.278   -27.571      5.125   -49.345   -26.557
    4.373   -49.125   -28.572      3.825   -48.201   -28.390
    4.782   -49.046   -29.579      3.413   -50.293   -28.545
    3.750   -51.382   -28.086      2.204   -50.071   -29.043
    1.425   -50.639   -28.742      2.129   -49.565   -29.914
    6.331   -50.529   -27.870      6.649   -50.807   -29.023
    6.676   -51.283   -26.833      6.708   -50.839   -25.926
    7.540   -52.446   -27.007      8.477   -52.115   -27.455
    7.876   -53.079   -25.657      6.967   -53.358   -25.124
    8.460   -53.970   -25.888      8.770   -52.203   -24.782
    8.265   -51.250   -24.623      9.023   -52.838   -23.430
    8.719   -52.167   -22.626     10.082   -53.058   -23.298
    8.444   -53.762   -23.415     10.073   -51.936   -25.491
   10.903   -52.409   -24.965     10.050   -52.339   -26.503
   10.274   -50.866   -25.554      6.941   -53.479   -27.953
    7.662   -54.255   -28.571      5.619   -53.477   -28.073
    5.063   -52.900   -27.458      4.933   -54.446   -28.913
    5.339   -55.430   -28.679      3.420   -54.451   -28.632
    3.016   -53.449   -28.778      2.696   -55.393   -29.586
    3.308   -56.269   -29.801      1.761   -55.742   -29.147
    2.467   -54.897   -30.529      3.188   -54.867   -27.281
    2.851   -54.130   -26.795      5.178   -54.185   -30.399
    5.547   -55.093   -31.146      4.978   -52.940   -30.822
    4.858   -52.198   -30.147      5.139   -52.574   -32.225
    5.025   -53.477   -32.824      4.076   -51.546   -32.647
    4.094   -51.421   -33.730      2.692   -52.000   -32.206
    2.293   -52.744   -32.895      2.732   -52.450   -31.214
    2.101   -51.084   -32.203      4.368   -50.282   -32.040
    5.166   -49.945   -32.418      6.526   -51.990   -32.506
    6.909   -51.805   -33.664      7.263   -51.704   -31.437
    7.088   -52.228   -30.592      8.559   -51.025   -31.520
    8.971   -50.941   -30.514      9.595   -51.894   -32.239
   10.277   -51.277   -32.824      9.075   -52.516   -32.968
   10.365   -52.802   -31.299     11.043   -52.228   -30.668
    9.595   -53.275   -30.690     11.127   -53.890   -32.025
   11.813   -53.633   -33.017     11.016   -55.120   -31.527
   11.009   -55.258   -30.526     11.346   -55.882   -32.102
    8.525   -49.617   -32.126      9.569   -49.068   -32.481
    7.342   -49.025   -32.235      6.593   -49.354   -31.642
    7.264   -47.637   -32.680      8.073   -47.454   -33.387
    5.960   -47.356   -33.430      5.945   -46.333   -33.806
    5.946   -47.981   -34.323      4.715   -47.648   -32.643
    4.861   -48.514   -31.998      4.504   -46.808   -31.981
    3.495   -47.867   -33.523      3.356   -47.163   -34.546
    2.669   -48.742   -33.183      2.655   -46.534   -34.469
    7.448   -46.696   -31.493      7.078   -47.025   -30.362
    8.044   -45.538   -31.751      8.372   -45.345   -32.687
    8.429   -44.621   -30.686      8.082   -45.032   -29.738
    9.962   -44.426   -30.636     10.219   -43.794   -29.786
   10.676   -45.762   -30.505     10.110   -46.439   -29.866
   10.785   -46.238   -31.480     11.669   -45.636   -30.074
   10.399   -43.766   -31.831     10.675   -44.422   -32.452
    7.792   -43.254   -30.877      7.476   -42.860   -32.004
    7.615   -42.532   -29.773      8.011   -42.855   -28.902
    7.110   -41.167   -29.829      7.254   -40.801   -30.846
    5.622   -41.126   -29.492      5.282   -40.097   -29.377
    5.482   -41.583   -28.513      4.763   -41.860   -30.480
    5.090   -42.895   -30.580      4.879   -41.406   -31.464
    3.308   -41.797   -30.069      2.945   -40.770   -30.094
    3.198   -42.145   -29.042      2.477   -42.626   -30.932
    3.034   -43.392   -31.284      1.244   -43.004   -30.625
    0.711   -42.624   -29.470     -0.289   -42.760   -29.443
    0.550   -43.763   -31.467      1.100   -44.064   -32.259
   -0.254   -43.284   -31.846      7.855   -40.231   -28.892
    8.314   -40.630   -27.823      7.962   -38.975   -29.300
    7.290   -38.675   -29.992      8.494   -37.942   -28.432
    9.240   -38.393   -27.778      9.142   -36.835   -29.265
    8.585   -36.673   -30.188     10.122   -37.226   -29.538
    9.347   -35.518   -28.521      9.761   -35.698   -27.529
    8.382   -35.035   -28.369     10.246   -34.551   -29.277
   11.452   -34.842   -29.401      9.755   -33.503   -29.749
   11.832   -35.187   -28.607      7.365   -37.381   -27.562
    6.325   -36.975   -28.074      7.569   -37.391   -26.246
    8.313   -37.958   -25.864      6.648   -36.750   -25.312
    5.797   -36.367   -25.874      6.156   -37.714   -24.210
    6.997   -37.923   -23.548      5.066   -37.041   -23.383
    4.234   -36.735   -24.018      4.675   -37.726   -22.631
    5.544   -36.194   -22.891      5.683   -39.048   -24.804
    6.493   -39.537   -25.345      5.457   -39.720   -23.976
    4.443   -38.949   -25.671      3.929   -39.909   -25.720
    4.707   -38.663   -26.689      3.746   -38.209   -25.278
    7.342   -35.579   -24.627      8.468   -35.706   -24.139
    6.674   -34.436   -24.593      5.681   -34.454   -24.774
    7.198   -33.289   -23.873      8.268   -33.437   -23.730
    6.964   -32.000   -24.665      6.458   -31.143   -24.219
    6.019   -32.319   -25.105      7.713   -31.888   -25.995
    7.469   -32.761   -26.600      7.271   -30.653   -26.742
    6.377   -30.226   -26.287      7.033   -30.896   -27.778
    8.124   -29.977   -26.689      9.220   -31.864   -25.772
    9.459   -31.431   -24.801      9.627   -32.875   -25.794
    9.721   -31.276   -26.541      6.541   -33.214   -22.501
    5.318   -33.267   -22.378      7.367   -33.099   -21.472
    8.315   -33.420   -21.607      6.905   -33.065   -20.094
    5.836   -33.277   -20.060      7.693   -34.093   -19.274
    7.803   -35.025   -19.829      8.705   -33.718   -19.123
    7.116   -34.382   -17.922      7.754   -34.035   -16.751
    7.023   -34.426   -15.721      7.502   -34.790   -14.824
    5.940   -35.024   -16.181      5.563   -35.825   -15.695
    5.976   -35.014   -17.555      5.362   -35.695   -18.126
    7.165   -31.664   -19.571      8.310   -31.195   -19.589
    6.107   -30.975   -19.151      5.177   -31.326   -19.327
    6.249   -29.623   -18.606      7.289   -29.319   -18.726
    5.348   -28.633   -19.334      4.299   -28.890   -19.190
    5.579   -27.668   -18.884      5.639   -28.530   -20.795
    6.495   -27.547   -21.278      7.185   -27.085   -20.588
    6.768   -27.452   -22.637      7.479   -26.723   -22.996
    6.185   -28.357   -23.525      6.734   -28.555   -24.434
    5.334   -29.338   -23.049      4.727   -29.898   -23.745
    5.065   -29.422   -21.691      4.165   -29.937   -21.389
    5.934   -29.635   -17.126      4.795   -29.860   -16.725
    6.959   -29.396   -16.321      7.888   -29.462   -16.711
    6.856   -29.584   -14.887      5.876   -30.011   -14.672
    7.939   -30.554   -14.430      7.977   -31.425   -15.084
    8.910   -30.068   -14.522      7.789   -31.002   -13.016
    8.754   -31.747   -12.369      8.358   -32.001   -11.138
    9.077   -32.010   -10.332      7.171   -31.444   -10.956
    6.476   -31.924   -10.402      6.798   -30.812   -12.114
    6.041   -30.042   -12.086      6.966   -28.258   -14.138
    8.048   -27.689   -14.007      5.827   -27.774   -13.660
    5.065   -28.425   -13.538      5.754   -26.558   -12.862
    6.473   -25.833   -13.244      4.346   -25.975   -12.970
    3.653   -26.518   -12.327      4.073   -26.125   -14.015
    4.252   -24.500   -12.681      4.558   -23.994   -11.424
    4.487   -24.669   -10.584      4.458   -22.638   -11.158
    4.296   -22.343   -10.132      4.039   -21.777   -12.153
    3.943   -20.427   -11.910      3.946   -19.909   -12.700
    3.720   -22.263   -13.398      3.740   -21.578   -14.233
    3.818   -23.613   -13.655      3.208   -24.008   -14.454
    6.054   -26.922   -11.418      5.324   -27.703   -10.813
    7.124   -26.365   -10.857      7.355   -25.417   -11.117
    7.617   -26.840    -9.558      7.198   -27.822    -9.340
    9.133   -27.128    -9.614      9.491   -27.395    -8.620
    9.431   -28.273   -10.574      8.672   -29.051   -10.492
   10.396   -28.725   -10.346      9.426   -27.820   -11.565
    9.821   -25.957   -10.066      9.258   -25.492   -10.665
    7.337   -25.921    -8.360      7.682   -26.262    -7.233
    6.706   -24.772    -8.595      6.620   -24.449    -9.548
    6.510   -23.790    -7.528      6.934   -24.195    -6.609
    7.356   -22.519    -7.764      7.145   -21.799    -6.973
    8.843   -22.853    -7.739      9.436   -21.996    -8.060
    9.062   -23.681    -8.414      9.097   -23.093    -6.707
    7.019   -21.950    -9.033      6.909   -21.018    -8.925
    5.050   -23.381    -7.299      4.782   -22.304    -6.773
    4.117   -24.246    -7.680      4.392   -25.170    -7.980
    2.696   -23.977    -7.511      2.557   -22.920    -7.282
    1.942   -24.348    -8.783      2.485   -24.013    -9.666
    1.925   -25.438    -8.768      0.510   -23.878    -8.864
   -0.315   -23.540    -7.827      0.097   -23.077    -6.942
   -1.553   -23.177    -8.307     -2.376   -23.342    -7.746
   -1.553   -23.289    -9.675     -2.573   -23.047   -10.600
   -3.600   -23.004   -10.270     -2.289   -23.254   -11.926
   -3.124   -23.477   -12.573     -1.020   -23.696   -12.346
   -0.779   -23.674   -13.398     -0.005   -23.936   -11.425
    1.012   -24.067   -11.764     -0.270   -23.732   -10.061
    2.177   -24.813    -6.348      1.913   -26.006    -6.508
    2.028   -24.185    -5.168      2.219   -22.745    -4.929
    3.121   -22.408    -5.439      1.360   -22.168    -5.272
    2.395   -22.683    -3.446      3.446   -22.793    -3.178
    2.051   -21.725    -3.056      1.591   -23.799    -2.884
    2.025   -24.155    -1.950      0.566   -23.430    -2.849
    1.621   -24.901    -3.951      2.382   -25.612    -3.630
    0.237   -25.544    -4.092     -0.660   -24.976    -4.727
    0.069   -26.726    -3.510      0.879   -27.323    -3.429
   -1.227   -27.392    -3.520     -1.541   -27.504    -4.558
   -1.137   -28.775    -2.863     -0.222   -29.285    -3.165
   -1.082   -28.659    -1.781     -2.344   -29.660    -3.185
   -3.202   -29.241    -4.001     -2.433   -30.776    -2.620
   -2.260   -26.525    -2.804     -2.016   -26.029    -1.697
   -3.412   -26.347    -3.443     -3.455   -26.575    -4.426
   -4.479   -25.500    -2.914     -5.334   -25.595    -3.584
   -4.900   -25.948    -1.512     -5.359   -25.125    -0.965
   -3.976   -26.259    -1.024     -5.826   -27.120    -1.522
   -5.337   -28.403    -1.704     -4.376   -28.505    -2.187
   -6.192   -29.480    -1.738     -5.790   -30.475    -1.615
   -7.555   -29.284    -1.601     -8.204   -30.024    -2.045
   -8.057   -28.015    -1.427     -8.998   -27.916    -0.906
   -7.196   -26.938    -1.392     -7.579   -25.961    -1.138
   -4.062   -24.046    -2.913     -4.669   -23.221    -2.230
   -3.024   -23.748    -3.692     -2.847   -24.369    -4.468
   -2.484   -22.407    -3.792     -3.021   -21.745    -3.113
   -1.442   -22.420    -3.473     -2.562   -21.855    -5.205
   -3.183   -22.447    -6.094     -1.931   -20.703    -5.406
   -1.397   -20.289    -4.655     -1.934   -20.035    -6.697
   -2.447   -20.661    -7.427     -2.639   -18.669    -6.605
   -2.578   -18.179    -7.577     -4.102   -18.866    -6.252
   -4.279   -18.646    -5.199     -4.405   -19.898    -6.431
   -4.706   -18.189    -6.855     -1.949   -17.788    -5.571
   -1.551   -18.391    -4.755     -1.118   -17.244    -6.020
   -2.738   -17.120    -5.226     -0.495   -19.820    -7.125
    0.403   -19.801    -6.278     -0.262   -19.661    -8.440
   -1.222   -19.763    -9.552     -1.777   -18.829    -9.641
   -1.775   -20.698    -9.461     -0.327   -19.967   -10.747
   -0.101   -21.025   -10.882     -0.789   -19.499   -11.616
    0.922   -19.194   -10.427      1.780   -19.612   -10.954
    0.674   -18.146   -10.594      1.094   -19.341    -8.908
    1.780   -20.152    -8.662      1.584   -18.028    -8.296
    0.771   -17.215    -7.843      2.898   -17.831    -8.280
    3.498   -18.640    -8.357      3.499   -16.633    -7.697
    3.207   -16.593    -6.647      5.029   -16.716    -7.789
    5.484   -15.773    -7.485      5.235   -16.957    -8.832
    5.617   -17.884    -6.988      4.879   -18.678    -6.869
    5.851   -17.540    -5.981      6.900   -18.466    -7.588
    6.908   -18.830    -8.795      7.897   -18.579    -6.834
    2.990   -15.360    -8.369      2.924   -14.299    -7.751
    2.603   -15.484    -9.633      2.841   -16.328   -10.134
    2.237   -14.322   -10.421      1.575   -13.698    -9.821
    3.499   -13.538   -10.772      3.968   -13.141    -9.872
    4.226   -14.195   -11.249      3.197   -12.478   -11.651
    3.679   -11.713   -11.375      1.497   -14.709   -11.702
    1.728   -15.779   -12.263      0.592   -13.839   -12.168
   -0.063   -12.719   -11.469     -0.510   -13.080   -10.542
    0.630   -11.879   -11.419     -1.133   -12.285   -12.446
   -2.096   -12.722   -12.181     -1.068   -11.197   -12.470
   -0.695   -12.752   -13.794     -1.555   -12.922   -14.442
    0.041   -12.023   -14.132      0.031   -14.064   -13.501
   -0.651   -14.914   -13.495      1.158   -14.282   -14.501
    1.115   -15.238   -15.276      2.162   -13.412   -14.460
    1.945   -12.493   -14.102      3.294   -13.468   -15.387
    2.898   -13.265   -16.382      4.311   -12.384   -15.044
    4.555   -12.407   -13.982      3.911   -11.396   -15.272
    5.233   -12.518   -15.609      3.977   -14.838   -15.451
    4.168   -15.403   -16.534      4.355   -15.376   -14.299
    3.845   -15.136   -13.461      5.071   -16.644   -14.302
    5.873   -16.557   -15.035      5.696   -16.945   -12.933
    6.262   -17.876   -12.964      6.401   -16.157   -12.668
    4.713   -17.026   -11.920      5.102   -17.421   -11.155
    4.156   -17.770   -14.770      4.603   -18.707   -15.441
    2.869   -17.670   -14.444      2.505   -16.785   -14.121
    1.922   -18.675   -14.907      2.339   -19.653   -14.667
    0.560   -18.539   -14.231      0.628   -18.795   -13.174
    0.238   -17.499   -14.275     -0.497   -19.381   -14.883
   -0.699   -20.699   -14.482     -0.099   -21.110   -13.683
   -1.656   -21.497   -15.099     -1.941   -22.435   -14.646
   -2.399   -20.991   -16.143     -2.995   -21.659   -16.747
   -2.197   -19.678   -16.564     -3.012   -19.180   -17.069
   -1.246   -18.882   -15.937     -1.082   -17.872   -16.281
    1.734   -18.611   -16.422      1.709   -19.635   -17.104
    1.588   -17.397   -16.943      1.255   -16.662   -16.335
    1.342   -17.213   -18.367      0.540   -17.890   -18.661
    0.919   -15.770   -18.655      1.059   -15.529   -19.709
    1.553   -15.114   -18.058     -0.493   -15.406   -18.199
   -0.608   -15.716   -17.160     -0.729   -13.913   -18.278
   -1.187   -13.546   -17.359      0.213   -13.382   -18.415
   -1.386   -13.662   -19.111     -1.517   -16.160   -19.041
   -2.087   -16.853   -18.423     -2.222   -15.468   -19.501
   -0.953   -16.689   -19.809      2.588   -17.585   -19.159
    2.497   -18.120   -20.261      3.753   -17.294   -18.590
    3.775   -16.491   -17.977      5.014   -17.646   -19.215
    5.065   -17.164   -20.191      6.186   -17.178   -18.340
    6.119   -16.107   -18.148      6.127   -17.667   -17.368
    7.545   -17.500   -18.947      7.867   -17.066   -20.052
    8.356   -18.253   -18.211      8.482   -18.045   -17.231
    8.698   -19.127   -18.585      5.052   -19.150   -19.415
    5.415   -19.634   -20.482      4.649   -19.884   -18.382
    3.972   -19.460   -17.763      4.627   -21.344   -18.433
    5.617   -21.694   -18.725      4.396   -21.920   -17.029
    5.190   -21.609   -16.350      3.457   -21.477   -16.698
    4.266   -23.418   -16.996      5.396   -24.227   -16.872
    6.354   -23.772   -16.667      5.280   -25.602   -16.843
    6.079   -26.166   -16.385      4.023   -26.195   -16.933
    3.905   -27.206   -16.572      2.893   -25.401   -17.064
    1.938   -25.824   -16.789      3.017   -24.021   -17.087
    2.198   -23.439   -17.483      3.574   -21.854   -19.420
    3.840   -22.758   -20.209      2.382   -21.267   -19.383
    2.322   -20.336   -18.995      1.315   -21.669   -20.291
    1.101   -22.723   -20.115      0.044   -20.844   -20.044
   -0.316   -20.988   -19.025      0.320   -19.790   -20.092
   -1.087   -21.075   -21.056     -0.739   -20.730   -22.030
   -1.430   -22.566   -21.184     -0.595   -23.183   -20.853
   -2.293   -22.816   -20.567     -1.631   -22.705   -22.246
   -2.323   -20.250   -20.682     -2.717   -20.564   -19.715
   -3.113   -20.383   -21.422     -2.004   -19.208   -20.667
    1.775   -21.515   -21.736      1.644   -22.432   -22.547
    2.330   -20.357   -22.059      2.767   -19.816   -21.326
    2.781   -20.112   -23.430      1.932   -20.342   -24.074
    3.019   -18.621   -23.672      3.738   -18.470   -24.477
    3.463   -18.178   -22.780      1.757   -17.875   -23.982
    0.808   -17.662   -22.999      0.922   -18.152   -22.043
   -0.365   -17.002   -23.277     -1.163   -17.003   -22.549
   -0.613   -16.556   -24.559     -1.631   -16.334   -24.844
    0.317   -16.771   -25.553      0.230   -16.231   -26.484
    1.492   -17.435   -25.266      2.155   -17.715   -26.071
    3.966   -20.984   -23.854      4.118   -21.300   -25.022
    4.778   -21.411   -22.899      4.459   -21.348   -21.943
    5.799   -22.401   -23.190      6.414   -22.021   -24.005
    6.672   -22.620   -21.960      6.124   -23.165   -21.191
    6.883   -21.646   -21.518      7.988   -23.296   -22.254
    7.859   -24.082   -22.998      8.337   -23.797   -21.351
    9.044   -22.301   -22.704      9.249   -21.574   -21.919
    8.673   -21.736   -23.559     10.320   -23.046   -23.098
   10.476   -23.911   -22.454     10.204   -23.440   -24.108
   11.540   -22.188   -23.082     12.040   -22.330   -22.216
   11.268   -21.215   -23.098      5.166   -23.731   -23.651
    5.657   -24.367   -24.584      4.076   -24.147   -23.003
    3.971   -23.861   -22.040      3.391   -25.379   -23.396
    4.097   -26.209   -23.407      2.260   -25.765   -22.409
    1.562   -24.930   -22.348      1.502   -26.984   -22.916
    1.662   -27.839   -22.259      1.843   -27.262   -23.913
    0.431   -26.788   -22.965      2.821   -26.025   -21.006
    3.875   -25.752   -20.956      2.738   -27.080   -20.747
    2.284   -25.446   -20.254      2.800   -25.221   -24.796
    2.957   -26.086   -25.658      2.121   -24.101   -25.015
    1.775   -23.586   -24.218      1.518   -23.814   -26.305
    0.764   -24.576   -26.504      0.856   -22.438   -26.283
    0.750   -22.045   -27.294      1.540   -21.748   -25.788
   -0.450   -22.386   -25.558     -1.131   -23.146   -25.939
   -0.291   -22.614   -24.504     -1.057   -21.013   -25.690
   -0.504   -20.288   -25.092     -1.009   -20.794   -26.757
   -2.451   -21.016   -25.280     -2.511   -21.204   -24.289
   -3.350   -20.127   -25.685     -3.005   -19.156   -26.521
   -3.530   -19.184   -27.384     -4.596   -20.213   -25.251
   -4.664   -20.686   -24.361     -5.023   -19.307   -25.124
    2.544   -23.855   -27.434      2.281   -24.409   -28.500
    3.708   -23.260   -27.194      4.020   -23.211   -26.235
    4.733   -23.139   -28.222      4.228   -22.798   -29.126
    5.748   -22.073   -27.819      6.250   -22.352   -26.893
    6.439   -21.968   -28.656      5.099   -20.709   -27.685
    4.409   -20.690   -26.841      4.498   -20.511   -28.572
    6.099   -19.588   -27.546      7.266   -19.866   -27.190
    5.706   -18.426   -27.793      7.506   -19.468   -26.367
    5.425   -24.449   -28.581      6.123   -24.531   -29.584
    5.213   -25.476   -27.769      4.986   -25.264   -26.808
    5.794   -26.787   -28.020      6.788   -26.650   -28.445
    5.895   -27.556   -26.706      6.508   -28.449   -26.828
    6.377   -26.939   -25.948      4.607   -27.923   -26.243
    4.177   -27.149   -25.912      4.956   -27.605   -28.999
    5.367   -28.679   -29.439      3.762   -27.116   -29.310
    3.354   -26.446   -28.674      2.842   -27.860   -30.149
    3.397   -28.359   -30.943      2.168   -27.153   -30.633
    2.008   -28.882   -29.396      1.130   -29.522   -29.975
    2.260   -29.036   -28.100      3.192   -28.812   -27.782
    1.549   -30.043   -27.315      1.783   -31.034   -27.703
    2.084   -30.091   -25.882      1.451   -30.721   -25.257
    2.065   -29.063   -25.520      3.408   -30.587   -25.862
    3.712   -30.591   -24.967      0.030   -29.855   -27.299
   -0.710   -30.804   -27.041     -0.429   -28.634   -27.565
    0.226   -27.878   -27.707     -1.847   -28.301   -27.446
   -2.337   -29.038   -26.810     -2.016   -26.960   -26.725
   -1.446   -26.179   -27.228     -3.053   -26.656   -26.866
   -1.749   -26.937   -25.220     -0.769   -27.373   -25.028
   -1.755   -25.520   -24.703     -1.212   -24.860   -25.380
   -2.769   -25.153   -24.546     -1.247   -25.474   -23.739
   -2.785   -27.747   -24.486     -3.082   -28.617   -25.072
   -2.394   -28.103   -23.533     -3.677   -27.152   -24.287
   -2.535   -28.257   -28.809     -3.722   -27.931   -28.918
   -1.777   -28.587   -29.847     -0.778   -28.490   -29.731
   -2.271   -28.537   -31.215     -2.783   -27.584   -31.351
   -1.107   -28.627   -32.193     -0.752   -29.654   -32.276
   -1.428   -28.316   -33.187     -0.044   -27.792   -31.773
   -0.409   -26.984   -31.446     -3.270   -29.652   -31.506
   -3.239   -30.708   -30.872     -4.167   -29.405   -32.469
   -4.391   -28.072   -33.053     -3.436   -27.647   -33.363
   -4.890   -27.405   -32.350     -5.231   -28.391   -34.234
   -5.805   -27.519   -34.546     -4.629   -28.737   -35.074
   -6.141   -29.471   -33.723     -6.945   -29.045   -33.122
   -6.580   -30.042   -34.541     -5.224   -30.341   -32.861
   -5.850   -30.612   -32.011     -4.712   -31.537   -33.669
   -5.421   -32.533   -33.777     -3.506   -31.452   -34.222
   -2.851   -30.784   -33.843     -2.947   -32.591   -34.937
   -3.751   -33.050   -35.512     -1.860   -32.149   -35.922
   -2.252   -31.407   -36.617     -1.599   -33.015   -36.530
   -0.562   -31.659   -35.286      0.285   -31.855   -35.943
   -0.375   -32.231   -34.377     -0.582   -30.174   -34.907
    0.518   -29.613   -34.678     -1.682   -29.569   -34.833
    0.480   -29.007   -33.954     -2.426   -33.653   -33.960
   -2.033   -34.745   -34.362     -2.433   -33.325   -32.674
   -2.434   -32.347   -32.423     -2.064   -34.281   -31.636
   -1.682   -35.177   -32.125     -0.978   -33.702   -30.730
   -1.350   -32.829   -30.193     -0.724   -34.438   -29.967
    0.280   -33.343   -31.451      1.010   -34.262   -32.176
    2.065   -33.667   -32.701      3.003   -34.196   -32.778
    2.049   -32.396   -32.339      2.916   -31.921   -32.131
    0.941   -32.168   -31.559      0.563   -31.163   -31.439
   -3.263   -34.687   -30.784     -4.304   -34.035   -30.800
   -3.109   -35.770   -30.033     -2.177   -36.141   -29.911
   -4.107   -36.149   -29.053     -3.848   -37.118   -28.626
   -5.088   -36.228   -29.523     -4.133   -35.104   -27.956
   -3.263   -34.243   -27.896     -5.135   -35.176   -27.076
   -6.126   -36.262   -26.989     -6.474   -36.518   -27.990
   -5.706   -37.144   -26.505     -7.226   -35.642   -26.190
   -7.930   -35.126   -26.842     -7.774   -36.398   -25.627
   -6.544   -34.663   -25.259     -7.205   -33.828   -25.027
   -6.265   -35.145   -24.322     -5.304   -34.175   -26.018
   -5.464   -33.188   -26.452     -4.110   -34.155   -25.077
   -3.588   -35.213   -24.715     -3.683   -32.957   -24.687
   -4.204   -32.131   -24.944     -2.621   -32.825   -23.717
   -1.747   -33.371   -24.073     -2.263   -31.347   -23.485
   -2.065   -30.885   -24.452     -3.421   -30.622   -22.838
   -3.206   -30.411   -21.790     -4.325   -31.230   -22.876
   -3.624   -29.677   -23.342     -1.018   -31.226   -22.632
   -0.951   -32.056   -21.929     -1.036   -30.302   -22.055
   -0.119   -31.226   -23.248     -3.094   -33.449   -22.414
   -4.266   -33.333   -22.057     -2.191   -34.133   -21.719
   -1.412   -34.541   -22.216     -2.494   -34.672   -20.402
   -3.572   -34.820   -20.330     -1.770   -36.007   -20.160
   -0.705   -35.854   -20.336     -1.955   -36.454   -18.714
   -1.341   -35.853   -18.043     -1.658   -37.496   -18.592
   -3.004   -36.335   -18.445     -2.264   -37.066   -21.132
   -2.976   -36.639   -21.838     -1.434   -37.480   -21.705
   -2.756   -37.883   -20.605     -2.067   -33.681   -19.319
   -0.896   -33.335   -19.223     -3.022   -33.223   -18.514
   -3.955   -33.605   -18.580     -2.727   -32.312   -17.416
   -1.669   -32.051   -17.454     -3.590   -31.032   -17.503
   -4.632   -31.313   -17.348     -3.194   -30.032   -16.401
   -3.251   -29.009   -16.772     -3.865   -30.114   -15.546
   -2.176   -30.212   -16.055     -3.470   -30.397   -18.880
   -3.086   -31.117   -19.603     -2.782   -29.552   -18.855
   -4.437   -30.040   -19.234     -3.014   -33.007   -16.083
   -4.055   -33.633   -15.926     -2.104   -32.897   -15.122
   -1.454   -32.125   -15.164     -2.348   -33.480   -13.808
   -3.419   -33.424   -13.614     -1.906   -34.948   -13.758
   -2.461   -35.491   -12.993     -2.158   -35.425   -14.705
   -0.435   -35.133   -13.535      0.134   -35.153   -12.279
   -0.368   -35.560   -11.503      1.439   -35.329   -12.389
    1.966   -35.927   -11.661      1.736   -35.434   -13.671
    0.582   -35.312   -14.409      0.637   -34.994   -15.440
   -1.637   -32.709   -12.709     -0.639   -32.023   -12.950
   -2.172   -32.813   -11.503     -2.929   -33.470   -11.382
   -1.421   -32.454   -10.313     -0.384   -32.288   -10.605
   -1.969   -31.188    -9.647     -1.629   -31.120    -8.613
   -1.538   -30.350   -10.194     -3.763   -31.014    -9.701
   -4.573   -30.648    -7.349     -3.244   -31.890    -6.773
   -4.190   -28.775    -7.412     -6.302   -31.202    -7.939
   -1.467   -33.671    -9.398     -1.170   -34.773    -9.836
   -1.836   -33.504    -8.138     -2.295   -32.649    -7.859
   -1.994   -34.681    -7.297     -1.223   -35.408    -7.552
   -1.797   -34.341    -5.817     -2.602   -33.700    -5.458
   -0.862   -33.798    -5.675     -1.762   -35.531    -5.047
   -2.195   -35.368    -4.223     -3.365   -35.319    -7.535
   -3.461   -36.507    -7.847     -4.415   -34.515    -7.394
   -4.263   -33.534    -7.210     -5.791   -34.966    -7.592
   -5.820   -36.036    -7.385     -6.711   -34.250    -6.622
   -7.332   -34.964    -6.081     -7.373   -33.565    -7.152
   -6.140   -33.676    -5.892     -6.284   -34.758    -9.033
   -7.199   -35.449    -9.499     -5.687   -33.796    -9.727
   -4.742   -33.552    -9.466     -6.083   -33.498   -11.092
   -5.243   -33.053   -11.626     -6.300   -34.441   -11.594
   -7.300   -32.602   -11.230     -7.972   -32.622   -12.261
   -7.593   -31.794   -10.215     -6.845   -31.512    -9.598
   -8.728   -30.872   -10.340     -9.030   -30.913   -11.386
   -9.927   -31.366    -9.487    -10.730   -30.633    -9.567
  -10.438   -32.693   -10.014     -9.924   -32.966   -10.936
  -10.263   -33.487    -9.288    -11.509   -32.604   -10.199
   -9.537   -31.496    -8.011     -9.106   -30.565    -7.644
   -8.826   -32.322    -7.985    -10.689   -31.948    -7.113
  -10.920   -33.000    -7.283    -11.590   -31.370    -7.321
  -10.438   -31.821    -6.060     -8.471   -29.400   -10.038
   -9.095   -28.522   -10.642     -7.566   -29.125    -9.106
   -6.752   -29.721    -9.067     -7.389   -27.771    -8.608
   -7.001   -27.807    -7.590     -8.368   -27.291    -8.593
   -6.472   -26.931    -9.467     -6.917   -26.022   -10.182
   -5.181   -27.230    -9.391     -4.838   -27.779    -8.616
   -4.214   -26.571   -10.252     -4.319   -25.495   -10.110
   -2.790   -26.931    -9.809     -2.062   -26.596   -10.547
   -2.699   -28.017    -9.787     -2.443   -26.389    -8.425
   -2.358   -25.303    -8.447     -3.270   -26.604    -7.749
   -1.177   -27.015    -7.859     -0.408   -27.095    -8.628
   -0.848   -26.365    -7.049     -1.443   -28.341    -7.292
   -2.378   -28.709    -7.398     -0.539   -29.065    -6.643
    0.694   -28.587    -6.478      1.007   -28.304    -5.561
    1.395   -28.906    -7.131     -0.863   -30.263    -6.157
   -1.658   -30.761    -6.530     -0.170   -30.776    -5.630
   -4.458   -26.932   -11.727     -4.384   -26.076   -12.610
   -4.756   -28.203   -11.984     -4.330   -28.900   -11.390
   -5.098   -28.643   -13.331     -4.244   -28.442   -13.978
   -5.406   -30.145   -13.350     -6.296   -30.363   -12.759
   -5.528   -30.387   -14.406     -4.305   -30.882   -12.837
   -3.727   -30.284   -12.387     -6.286   -27.848   -13.859
   -6.271   -27.379   -14.995     -7.316   -27.701   -13.031
   -7.367   -28.265   -12.195     -8.494   -26.951   -13.424
   -9.220   -26.963   -12.611     -8.935   -27.418   -14.305
   -8.134   -25.516   -13.756     -8.577   -24.967   -14.779
   -7.317   -24.916   -12.892     -7.274   -25.285   -11.953
   -6.893   -23.534   -13.054     -7.787   -22.911   -13.089
   -5.997   -23.070   -11.886     -5.105   -23.694   -11.841
   -5.592   -21.612   -12.063     -4.537   -21.534   -12.327
   -6.171   -21.145   -12.859     -5.755   -21.046   -11.146
   -6.709   -23.209   -10.652     -7.598   -23.462   -10.846
   -6.139   -23.346   -14.364     -6.363   -22.374   -15.072
   -5.244   -24.279   -14.678     -5.371   -25.197   -14.276
   -4.451   -24.229   -15.907     -3.920   -23.278   -15.933
   -3.443   -25.379   -15.905     -3.940   -26.326   -15.693
   -2.738   -25.225   -15.088     -2.643   -25.504   -17.174
   -1.404   -24.904   -17.287     -1.209   -24.047   -16.659
   -0.654   -25.038   -18.449      0.277   -24.502   -18.554
   -1.146   -25.776   -19.507     -0.427   -26.229   -20.173
   -2.381   -26.383   -19.403     -2.637   -27.170   -20.097
   -3.119   -26.249   -18.237     -4.181   -26.437   -18.284
   -5.332   -24.318   -17.149     -5.232   -23.510   -18.082
   -6.204   -25.315   -17.149     -6.484   -25.689   -16.254
   -7.108   -25.550   -18.266     -6.493   -25.662   -19.159
   -7.808   -26.891   -18.042     -8.651   -27.004   -18.724
   -8.120   -26.862   -16.998     -6.671   -28.279   -18.252
   -5.623   -27.689   -17.670     -8.090   -24.383   -18.475
   -8.273   -23.905   -19.598     -8.703   -23.911   -17.393
   -8.706   -24.458   -16.544     -9.628   -22.784   -17.490
  -10.507   -23.076   -18.065    -10.184   -22.424   -16.110
  -10.631   -23.298   -15.636     -9.309   -22.096   -15.548
  -11.160   -21.251   -16.106    -10.651   -20.385   -16.530
  -12.391   -21.550   -16.971    -13.006   -22.324   -16.511
  -13.008   -20.659   -17.087    -12.099   -21.893   -17.963
  -11.564   -20.909   -14.679    -10.764   -21.158   -13.981
  -12.449   -21.473   -14.384    -11.788   -19.847   -14.579
   -9.001   -21.548   -18.163     -9.583   -20.987   -19.087
   -7.824   -21.124   -17.696     -7.657   -21.273   -16.711
   -7.123   -19.980   -18.302     -7.775   -19.111   -18.210
   -5.800   -19.692   -17.566     -4.952   -19.797   -18.243
   -5.657   -20.393   -16.743     -5.910   -18.669   -17.205
   -6.855   -20.191   -19.791     -7.104   -19.312   -20.615
   -6.321   -21.355   -20.136     -6.522   -22.155   -19.552
   -5.997   -21.636   -21.523     -5.294   -20.873   -21.857
   -5.341   -23.012   -21.671     -4.452   -23.085   -21.045
   -6.029   -23.783   -21.324     -4.973   -23.315   -23.108
   -4.089   -22.619   -23.645     -5.572   -24.231   -23.706
   -7.239   -21.541   -22.412     -7.211   -20.898   -23.463
   -8.329   -22.175   -21.989     -8.397   -22.469   -21.025
   -9.545   -22.167   -22.801     -9.272   -22.516   -23.797
  -10.640   -23.086   -22.241    -10.800   -22.867   -21.185
  -11.945   -22.890   -23.014    -12.114   -23.719   -23.701
  -11.910   -21.973   -23.602    -12.766   -22.827   -22.300
  -10.224   -24.449   -22.365     -9.376   -24.467   -22.781
  -10.118   -20.769   -22.951    -10.568   -20.401   -24.033
  -10.108   -19.995   -21.871    -10.120   -20.443   -20.966
  -10.638   -18.635   -21.928    -11.662   -18.702   -22.296
  -10.658   -17.989   -20.542    -10.751   -16.906   -20.622
   -9.704   -18.174   -20.049    -11.963   -18.631   -19.473
  -12.926   -18.607   -20.399     -9.860   -17.770   -22.913
  -10.446   -16.998   -23.672     -8.539   -17.913   -22.903
   -8.096   -18.389   -22.130     -7.695   -17.173   -23.826
   -7.990   -16.125   -23.770     -6.222   -17.294   -23.419
   -5.934   -18.341   -23.324     -5.667   -16.772   -24.199
   -5.911   -16.531   -22.130     -6.662   -16.801   -21.387
   -4.532   -16.885   -21.586     -4.435   -17.963   -21.453
   -3.753   -16.563   -22.277     -4.354   -16.405   -20.624
   -6.015   -15.044   -22.401     -5.413   -14.480   -21.689
   -5.656   -14.807   -23.403     -7.054   -14.743   -22.266
   -7.921   -17.637   -25.263     -7.926   -16.836   -26.192
   -8.129   -18.932   -25.449     -8.409   -19.496   -24.660
   -8.411   -19.451   -26.780     -7.625   -19.093   -27.445
   -8.396   -20.983   -26.776     -9.148   -21.373   -26.090
   -7.446   -21.300   -26.346     -8.523   -21.645   -28.151
   -9.482   -21.355   -28.580     -7.426   -21.119   -29.053
   -6.670   -20.591   -28.472     -6.931   -21.938   -29.575
   -7.826   -20.431   -29.798     -8.472   -23.174   -28.054
   -9.074   -23.630   -28.840     -8.867   -23.511   -27.096
   -7.450   -23.540   -28.151     -9.746   -18.916   -27.314
   -9.842   -18.502   -28.474    -10.775   -18.920   -26.468
  -10.738   -19.510   -25.649    -12.075   -18.396   -26.872
  -12.427   -18.967   -27.731    -13.107   -18.542   -25.749
  -12.712   -18.151   -24.811    -13.948   -17.902   -26.016
  -13.725   -19.923   -25.539    -12.919   -20.656   -25.497
  -14.484   -19.968   -24.214    -14.518   -18.980   -23.755
  -13.994   -20.644   -23.513    -15.508   -20.311   -24.359
  -14.638   -20.286   -26.697    -15.483   -19.599   -26.752
  -15.034   -21.294   -26.575    -14.103   -20.244   -27.645
  -11.942   -16.928   -27.277    -12.432   -16.511   -28.319
  -11.270   -16.150   -26.442    -11.057   -16.492   -25.516
  -11.073   -14.732   -26.703    -12.052   -14.258   -26.778
  -10.300   -14.127   -25.541    -10.784   -14.362   -24.593
   -9.334   -14.629   -25.489    -10.042   -12.654   -25.655
   -9.479   -12.431   -26.562    -10.978   -12.097   -25.693
   -9.091   -12.144   -24.220    -10.051   -12.893   -22.895
   -9.418   -13.576   -22.329    -10.398   -12.117   -22.213
  -10.908   -13.437   -23.292    -10.322   -14.497   -28.021
  -10.585   -13.534   -28.746     -9.384   -15.393   -28.311
   -9.230   -16.166   -27.679     -8.540   -15.307   -29.497
   -8.028   -14.345   -29.519     -7.444   -16.375   -29.403
   -7.245   -16.632   -28.363     -7.794   -17.290   -29.881
   -6.152   -15.961   -30.079     -6.087   -14.838   -30.626
   -5.199   -16.771   -30.059     -6.362   -14.851   -31.530
   -9.364   -15.521   -30.763     -9.166   -14.844   -31.778
  -10.296   -16.468   -30.690    -10.320   -17.066   -29.876
  -11.131   -16.843   -31.824    -10.468   -17.154   -32.631
  -12.030   -18.025   -31.436    -12.498   -17.853   -30.467
  -11.387   -18.891   -31.280    -13.071   -18.406   -32.477
  -13.822   -19.067   -32.045    -13.606   -17.508   -32.787
  -12.431   -19.046   -33.700    -11.647   -18.405   -34.103
  -12.064   -20.011   -33.352    -13.472   -19.360   -34.770
  -14.060   -18.473   -35.006    -14.172   -20.104   -34.390
  -12.851   -19.895   -36.022    -12.518   -19.127   -36.587
  -13.553   -20.370   -36.571    -11.968   -15.673   -32.342
  -12.134   -15.501   -33.550    -12.484   -14.862   -31.426
  -12.075   -14.839   -30.503    -13.390   -13.779   -31.794
  -13.806   -13.931   -32.790    -14.605   -13.786   -30.862
  -15.361   -13.081   -31.208    -14.282   -13.389   -29.900
  -15.220   -15.158   -30.609    -15.835   -15.466   -31.455
  -14.425   -15.899   -30.523    -16.039   -15.144   -29.326
  -15.453   -14.740   -28.501    -16.893   -14.478   -29.451
  -16.545   -16.466   -28.961    -15.960   -17.179   -29.373
  -16.965   -16.793   -27.742    -16.932   -15.903   -26.760
  -16.812   -14.959   -27.098    -17.414   -18.014   -27.495
  -16.676   -18.652   -27.233    -17.875   -18.425   -28.295
  -12.718   -12.413   -31.703    -13.285   -11.406   -32.128
  -11.517   -12.387   -31.134    -10.915   -13.189   -31.252
  -10.878   -11.139   -30.732    -10.031   -11.383   -30.090
  -10.330   -10.389   -31.947    -10.008    -9.386   -31.666
  -11.148   -10.239   -32.652     -9.206   -11.136   -32.672
   -9.544   -12.120   -32.996     -8.910   -10.518   -33.520
   -7.966   -11.255   -31.808     -7.765   -10.316   -31.293
   -8.124   -12.077   -31.109     -6.769   -11.672   -32.652
   -7.048   -12.457   -33.355     -6.457   -10.781   -33.196
   -5.616   -12.127   -31.832     -5.622   -13.135   -31.772
   -5.718   -11.784   -30.888    -11.853   -10.270   -29.936
  -11.946    -9.061   -30.147    -12.572   -10.899   -29.013
  -12.299   -11.826   -28.720    -13.608   -10.217   -28.250
  -13.412    -9.146   -28.295    -14.984   -10.510   -28.853
  -14.981   -10.321   -29.927    -15.215   -11.568   -28.729
  -16.094    -9.706   -28.202    -17.248    -9.802   -28.677
  -15.817    -8.977   -27.219    -17.891    -9.312   -28.187
  -13.583   -10.642   -26.785    -14.317   -11.543   -26.385
  -12.749    -9.974   -25.977    -11.937    -8.810   -26.373
  -12.586    -7.949   -26.532    -11.371    -9.016   -27.282
  -11.048    -8.593   -25.188    -10.811    -7.535   -25.072
  -10.111    -9.138   -25.300    -11.819    -9.096   -24.006
  -12.484    -8.323   -23.622    -11.151    -9.406   -23.202
  -12.622   -10.282   -24.546    -11.998   -11.163   -24.393
  -13.977   -10.352   -23.841    -14.183   -11.210   -22.982
  -14.892    -9.465   -24.210    -14.885    -9.154   -25.171
  -16.164    -9.334   -23.500    -15.976    -9.266   -22.429
  -16.850    -8.006   -23.861    -17.879    -7.993   -23.500
  -16.834    -7.950   -24.949    -16.145    -6.892   -23.327
  -15.373    -6.746   -23.852    -17.110   -10.506   -23.759
  -18.098   -10.692   -23.047    -16.803   -11.299   -24.774
  -15.897   -11.226   -25.214    -17.658   -12.425   -25.129
  -18.705   -12.135   -25.045    -17.417   -12.830   -26.582
  -18.170   -13.546   -26.912    -17.437   -11.903   -27.155
  -16.129   -13.398   -26.728    -15.726   -13.032   -27.500
  -17.404   -13.623   -24.226    -18.163   -14.589   -24.241
  -16.328   -13.557   -23.444    -15.969   -12.644   -23.203
  -15.911   -14.676   -22.608    -16.247   -15.613   -23.052
  -14.382   -14.795   -22.556    -13.986   -13.945   -21.999
  -13.980   -16.079   -21.836    -14.799   -16.445   -21.218
  -13.726   -16.861   -22.552    -13.116   -15.913   -21.192
  -13.804   -14.765   -23.960    -14.598   -14.845   -24.702
  -13.120   -15.600   -24.113    -13.298   -13.805   -24.060
  -16.441   -14.578   -21.178    -16.120   -13.637   -20.445
  -17.246   -15.566   -20.795    -17.481   -16.293   -21.456
  -17.825   -15.648   -19.461    -17.720   -14.686   -18.959
  -19.296   -16.042   -19.572    -19.802   -15.440   -20.327
  -19.364   -17.076   -19.911    -20.038   -15.934   -18.255
  -19.447   -16.236   -17.199    -21.229   -15.559   -18.280
  -18.990   -15.506   -16.810    -17.067   -16.712   -18.684
  -17.397   -17.899   -18.767    -16.055   -16.281   -17.932
  -15.725   -15.339   -18.087    -15.145   -17.189   -17.233
  -14.572   -17.740   -17.979    -14.098   -16.400   -16.402
  -14.625   -15.735   -15.718    -13.215   -17.344   -15.584
  -12.747   -16.812   -14.756    -12.421   -17.761   -16.204
  -13.797   -18.170   -15.174    -13.230   -15.554   -17.335
  -12.691   -16.187   -18.040    -13.895   -14.952   -17.955
  -12.277   -14.610   -16.624    -11.529   -14.224   -17.316
  -11.752   -15.125   -15.819    -12.909   -13.806   -16.247
  -15.863   -18.211   -16.346    -15.497   -19.385   -16.316
  -16.886   -17.768   -15.631    -17.171   -16.801   -15.689
  -17.616   -18.665   -14.750    -16.880   -19.201   -14.150
  -18.533   -17.876   -13.811    -19.116   -18.552   -13.185
  -19.266   -17.343   -14.416    -17.788   -16.858   -12.955
  -17.406   -16.043   -13.569    -17.001   -17.432   -12.465
  -18.653   -16.317   -11.813    -18.087   -15.615   -11.201
  -18.988   -17.187   -11.249    -19.944   -15.673   -12.317
  -20.641   -15.512   -11.494    -20.440   -16.354   -13.009
  -19.709   -14.387   -13.027    -20.366   -14.297   -13.789
  -19.893   -13.618   -12.399    -18.407   -19.707   -15.543
  -18.507   -20.861   -15.129    -18.961   -19.303   -16.683
  -18.572   -18.487   -17.134    -19.711   -20.229   -17.525
  -20.459   -20.719   -16.901    -20.415   -19.488   -18.664
  -20.474   -18.421   -18.450    -19.793   -19.565   -19.556
  -21.789   -20.046   -18.995    -21.730   -21.114   -19.205
  -22.389   -19.840   -18.108    -22.451   -19.305   -20.153
  -22.343   -18.227   -20.031    -23.523   -19.501   -20.128
  -21.897   -19.753   -21.507    -20.810   -19.673   -21.525
  -22.133   -20.805   -21.667    -22.477   -18.967   -22.640
  -21.871   -18.188   -22.854    -22.506   -19.543   -23.469
  -18.777   -21.313   -18.079    -19.135   -22.496   -18.137
  -17.575   -20.898   -18.466    -17.321   -19.929   -18.339
  -16.563   -21.809   -18.991    -16.970   -22.335   -19.854
  -15.331   -21.039   -19.477    -14.898   -20.508   -18.629
  -14.281   -22.010   -20.030    -14.735   -22.706   -20.735
  -13.833   -22.593   -19.225    -13.485   -21.473   -20.546
  -15.738   -20.014   -20.533    -16.136   -20.510   -21.418
  -16.511   -19.350   -20.147    -14.886   -19.405   -20.836
  -16.136   -22.847   -17.946    -16.092   -24.046   -18.229
  -15.828   -22.383   -16.739    -15.465   -21.443   -16.675
  -15.529   -23.280   -15.629    -14.615   -23.823   -15.868
  -15.329   -22.491   -14.334    -16.188   -21.849   -14.137
  -14.501   -21.800   -14.492    -14.996   -23.341   -13.107
  -15.899   -23.873   -12.806    -13.921   -24.379   -13.447
  -13.730   -24.398   -14.520    -12.983   -24.143   -12.944
  -14.230   -25.378   -13.139    -14.561   -22.460   -11.957
  -14.005   -23.037   -11.218    -15.425   -22.022   -11.458
  -13.923   -21.648   -12.305    -16.652   -24.298   -15.449
  -16.403   -25.502   -15.373    -17.889   -23.810   -15.395
  -18.004   -22.853   -15.095    -19.053   -24.687   -15.267
  -18.990   -25.241   -14.331    -20.339   -23.862   -15.148
  -20.360   -23.071   -15.898    -21.136   -24.581   -15.338
  -20.595   -23.289   -13.750    -19.697   -22.761   -13.429
  -21.737   -22.306   -13.766    -22.414   -22.488   -12.931
  -21.367   -21.284   -13.678    -22.308   -22.383   -14.691
  -20.872   -24.404   -12.751    -20.167   -25.225   -12.884
  -20.768   -24.040   -11.729    -21.882   -24.797   -12.871
  -19.156   -25.694   -16.418    -19.490   -26.860   -16.207
  -18.871   -25.241   -17.633    -18.266   -24.434   -17.694
  -18.857   -26.132   -18.788    -19.827   -26.627   -18.836
  -18.645   -25.322   -20.074    -17.786   -24.658   -19.974
  -19.496   -24.649   -20.178    -18.549   -26.133   -21.352
  -18.229   -25.506   -22.184    -17.773   -26.889   -21.233
  -19.839   -26.851   -21.722    -20.950   -26.386   -21.361
  -19.732   -27.895   -22.393    -21.234   -25.656   -21.890
  -17.782   -27.222   -18.609    -18.030   -28.409   -18.849
  -16.598   -26.820   -18.160    -16.553   -25.938   -17.671
  -15.546   -27.783   -17.861    -15.353   -28.346   -18.774
  -14.264   -27.076   -17.442    -13.610   -27.757   -16.898
  -14.526   -26.301   -16.721    -13.524   -26.425   -18.580
  -13.327   -27.146   -19.374    -14.133   -25.632   -19.014
  -11.967   -25.715   -18.012    -11.319   -25.100   -19.569
  -10.242   -24.957   -19.484    -11.767   -24.132   -19.792
  -11.559   -25.818   -20.353    -15.948   -28.787   -16.784
  -15.614   -29.965   -16.888    -16.663   -28.329   -15.756
  -17.099   -27.420   -15.823    -17.089   -29.219   -14.667
  -16.207   -29.790   -14.377    -17.558   -28.425   -13.442
  -18.109   -27.536   -13.748    -18.204   -29.120   -12.906
  -16.450   -28.058   -12.442    -16.007   -28.957   -12.013
  -15.713   -27.472   -12.990    -16.978   -27.125   -11.329
  -17.806   -27.592   -10.797    -17.319   -26.230   -11.850
  -15.942   -26.735   -10.371    -15.343   -25.984   -10.683
  -16.007   -26.924    -9.052    -17.070   -27.503    -8.501
  -17.350   -28.428    -8.795    -17.639   -26.989    -7.844
  -15.001   -26.524    -8.279    -14.629   -27.144    -7.574
  -14.867   -25.531    -8.155    -18.156   -30.247   -15.074
  -18.538   -31.096   -14.273    -18.635   -30.180   -16.313
  -18.092   -29.677   -17.000    -19.506   -31.232   -16.821
  -20.236   -31.472   -16.048    -20.236   -30.787   -18.096
  -20.669   -31.645   -18.610    -19.482   -30.412   -18.788
  -21.280   -29.683   -17.917    -20.933   -28.938   -17.202
  -22.191   -30.110   -17.499    -21.594   -29.034   -19.264
  -20.749   -28.441   -19.613    -21.721   -29.822   -20.006
  -22.865   -28.194   -19.228    -22.724   -27.309   -18.607
  -23.679   -28.767   -18.785    -23.262   -27.779   -20.600
  -22.447   -27.460   -21.105    -23.890   -26.990   -20.544
  -18.696   -32.491   -17.123    -19.260   -33.583   -17.259
  -17.377   -32.334   -17.232    -16.937   -31.611   -16.681
  -16.501   -33.424   -17.677    -17.112   -34.216   -18.110
  -15.612   -32.963   -18.834    -14.916   -33.751   -19.121
  -15.051   -32.102   -18.469    -16.382   -32.509   -20.043
  -16.904   -33.434   -20.939    -17.022   -34.457   -20.613
  -17.611   -33.014   -22.062    -17.653   -33.683   -22.908
  -17.812   -31.661   -22.288    -18.680   -31.373   -22.863
  -17.299   -30.735   -21.400    -17.208   -29.706   -21.717
  -16.586   -31.160   -20.284    -16.340   -30.445   -19.513
  -15.632   -33.990   -16.566    -15.173   -35.127   -16.650
  -15.383   -33.190   -15.538    -15.313   -32.200   -15.725
  -14.660   -33.671   -14.366    -14.979   -34.694   -14.168
  -13.135   -33.647   -14.591    -12.796   -32.638   -14.824
  -12.923   -34.235   -15.484    -12.301   -34.252   -13.451
  -12.730   -35.199   -13.122    -12.333   -33.586   -12.588
  -10.841   -34.441   -13.891    -10.781   -35.104   -14.754
  -10.496   -33.457   -14.207     -9.932   -34.918   -12.842
   -9.382   -34.219   -12.364     -9.755   -36.203   -12.512
  -10.444   -37.157   -13.120    -11.022   -36.933   -13.917
  -10.513   -38.071   -12.695     -8.890   -36.539   -11.564
   -8.753   -35.933   -10.767     -8.129   -37.156   -11.812
  -15.058   -32.813   -13.178    -15.155   -31.592   -13.299
  -15.298   -33.466   -12.043    -15.512   -34.451   -12.112
  -15.730   -32.801   -10.816    -16.576   -32.159   -11.061
  -16.166   -33.844    -9.787    -16.565   -33.362    -8.895
  -16.947   -34.426   -10.276    -15.056   -34.836    -9.414
  -14.108   -34.318    -9.269    -14.899   -35.521   -10.247
  -15.436   -35.831    -7.945    -16.820   -36.811    -8.561
  -16.445   -37.737    -8.997    -17.476   -37.076    -7.732
  -17.388   -36.260    -9.311    -14.644   -31.932   -10.179
  -13.451   -32.241   -10.265    -15.074   -30.848    -9.541
  -15.839   -30.335    -9.956    -14.246   -30.121    -8.598
  -13.834   -30.815    -7.866    -14.899   -29.451    -8.039
  -13.130   -29.285    -9.180    -12.243   -28.850    -8.446
  -13.173   -29.057   -10.491    -13.858   -29.533   -11.061
  -12.169   -28.237   -11.154    -11.206   -28.739   -11.055
  -12.503   -28.074   -12.632    -11.755   -27.456   -13.129
  -13.497   -27.629   -12.684    -12.621   -29.433   -13.316
  -13.506   -29.936   -12.927    -12.777   -29.292   -14.834
  -12.345   -30.151   -15.347    -13.830   -29.235   -15.109
  -12.280   -28.392   -15.197    -11.394   -30.277   -12.963
  -11.557   -31.322   -13.226    -11.190   -30.231   -11.893
  -10.510   -29.925   -13.494    -12.053   -26.865   -10.505
  -13.044   -26.132   -10.391    -10.853   -26.525   -10.089
  -10.050   -26.967   -10.513    -10.614   -25.357    -9.273
   -9.531   -25.269    -9.191    -11.125   -24.075    -9.921
  -12.202   -24.145   -10.073    -10.823   -22.909    -9.066
  -10.764   -23.206    -8.019     -9.865   -22.468    -9.341
  -11.592   -22.142    -9.161    -10.446   -23.869   -11.255
  -10.800   -24.599   -11.983     -9.380   -24.022   -11.085
  -10.552   -22.546   -11.776    -11.242   -22.518   -12.619
  -10.928   -21.862   -11.015     -9.584   -22.179   -12.116
  -11.128   -25.531    -7.847    -12.292   -25.556    -7.591
  -10.202   -25.642    -6.922     -9.310   -25.199    -7.090
  -10.484   -26.032    -5.556    -11.428   -26.575    -5.590
   -9.417   -27.000    -5.095     -9.326   -26.983    -4.009
   -8.456   -26.640    -5.462     -9.600   -28.380    -5.579
   -9.679   -28.399    -6.666    -10.548   -28.765    -5.203
   -8.523   -29.317    -5.143     -7.367   -29.063    -5.327
   -8.905   -30.421    -4.596     -9.601   -30.404    -3.864
   -8.595   -31.303    -4.977    -10.677   -24.930    -4.518
  -11.167   -25.202    -3.487    -10.322   -23.697    -4.807
  -10.012   -23.470    -5.741    -10.453   -22.615    -3.838
  -11.203   -22.925    -3.111     -9.126   -22.336    -3.087
   -9.363   -21.778    -2.181     -8.461   -23.588    -2.682
   -7.678   -23.389    -1.950     -7.997   -24.073    -3.541
   -9.173   -24.285    -2.240     -8.225   -21.597    -3.900
   -8.637   -21.437    -4.735    -10.954   -21.337    -4.485
  -10.867   -21.202    -5.670    -11.484   -20.406    -3.702
  -11.466   -20.527    -2.699    -11.904   -19.112    -4.236
  -12.587   -19.301    -5.064    -12.628   -18.300    -3.172
  -12.790   -17.277    -3.512    -12.040   -18.257    -2.255
  -13.598   -18.739    -2.936    -10.711   -18.330    -4.788
  -10.821   -17.650    -5.807     -9.568   -18.429    -4.119
   -9.430   -19.209    -3.492     -8.390   -17.700    -4.566
   -8.641   -16.642    -4.644     -7.268   -17.746    -3.532
   -6.735   -18.695    -3.586     -7.693   -17.684    -2.530
   -6.283   -16.600    -3.705     -6.739   -15.446    -3.866
   -5.055   -16.848    -3.687     -7.888   -18.189    -5.928
   -7.424   -17.387    -6.735     -7.986   -19.497    -6.174
   -8.152   -20.134    -5.408     -7.620   -20.065    -7.476
   -6.604   -19.745    -7.708     -7.676   -21.598    -7.459
   -7.852   -21.988    -8.461     -8.510   -21.869    -6.812
   -6.466   -22.256    -6.834     -6.265   -21.833    -5.850
   -5.587   -22.043    -7.443     -6.601   -23.769    -6.717
   -7.685   -24.331    -6.926     -5.495   -24.437    -6.376
   -4.718   -24.483    -7.020     -5.435   -24.889    -5.475
   -8.540   -19.532    -8.561     -8.113   -19.327    -9.691
   -9.808   -19.314    -8.214    -10.079   -19.389    -7.244
  -10.760   -18.730    -9.152    -10.733   -19.297   -10.083
  -12.178   -18.718    -8.583    -12.197   -18.231    -7.608
  -12.473   -19.749    -8.389    -13.216   -18.095    -9.519
  -12.883   -17.085    -9.757    -13.305   -18.876   -10.828
  -14.242   -19.430   -10.884    -13.268   -18.200   -11.682
  -12.482   -19.585   -10.919    -14.582   -17.989    -8.859
  -15.036   -17.020    -9.066    -14.496   -18.093    -7.777
  -15.255   -18.766    -9.223    -10.332   -17.310    -9.430
  -10.272   -16.876   -10.582    -10.031   -16.589    -8.360
  -10.254   -16.940    -7.440     -9.586   -15.216    -8.484
  -10.378   -14.640    -8.963     -9.278   -14.620    -7.115
   -8.488   -15.184    -6.619    -10.157   -14.743    -6.482
   -8.933   -13.151    -7.164     -9.722   -12.587    -7.662
   -8.037   -13.015    -7.770     -8.679   -12.601    -5.772
   -7.761   -13.016    -5.357     -9.490   -12.893    -5.104
   -8.590   -11.145    -5.789     -9.152   -10.765    -5.041
   -7.462   -10.468    -5.971     -6.315   -11.113    -6.146
   -6.253   -11.951    -5.585     -7.482    -9.144    -5.976
   -7.524    -8.755    -5.045     -6.663    -8.747    -6.414
   -8.356   -15.167    -9.373     -8.265   -14.324   -10.269
   -7.414   -16.079    -9.139     -7.413   -16.587    -8.266
   -6.195   -16.072    -9.939     -5.732   -15.093    -9.817
   -5.194   -17.144    -9.507     -5.627   -18.139    -9.610
   -4.974   -16.926    -8.462     -3.904   -17.078   -10.273
   -2.870   -16.252    -9.848     -2.834   -16.018    -8.794
   -1.681   -16.165   -10.573     -1.027   -15.322   -10.403
   -1.532   -16.894   -11.729     -0.826   -16.532   -12.461
   -2.564   -17.706   -12.169     -2.525   -18.116   -13.167
   -3.742   -17.792   -11.446     -4.611   -18.227   -11.917
   -6.515   -16.245   -11.420     -5.911   -15.588   -12.274
   -7.460   -17.134   -11.716     -7.976   -17.584   -10.974
   -7.841   -17.416   -13.096     -6.987   -17.845   -13.621
   -8.972   -18.439   -13.132     -9.267   -18.651   -14.160
   -9.850   -18.051   -12.616     -8.558   -19.639   -12.503
   -7.810   -19.449   -11.958     -8.246   -16.148   -13.828
   -7.779   -15.890   -14.933     -9.116   -15.360   -13.204
   -9.312   -15.543   -12.230     -9.459   -14.038   -13.713
  -10.008   -14.161   -14.647    -10.321   -13.284   -12.707
   -9.992   -13.487   -11.688    -10.173   -12.214   -12.855
  -11.801   -13.553   -12.822    -12.360   -14.716   -12.305
  -11.710   -15.566   -12.159    -13.714   -14.958   -12.402
  -14.094   -15.947   -12.193    -14.535   -14.026   -13.010
  -15.886   -14.260   -13.105    -16.398   -13.708   -12.534
  -14.008   -12.861   -13.527    -14.667   -12.069   -13.853
  -12.648   -12.630   -13.427    -12.211   -11.895   -14.087
   -8.209   -13.225   -13.997     -8.056   -12.686   -15.089
   -7.317   -13.130   -13.016     -7.292   -13.867   -12.326
   -6.077   -12.383   -13.207     -6.342   -11.339   -13.374
   -5.167   -12.476   -11.977     -4.129   -12.292   -12.253
   -5.175   -13.515   -11.649     -5.566   -11.617   -10.774
   -6.554   -11.939   -10.447     -4.599   -11.815    -9.607
   -4.155   -10.865    -9.308     -5.120   -12.226    -8.742
   -3.832   -12.505    -9.958     -5.659   -10.143   -11.161
   -6.565    -9.695   -10.754     -5.373    -9.784   -12.150
   -6.420   -10.513   -11.848     -5.322   -12.869   -14.432
   -4.895   -12.071   -15.263     -5.155   -14.182   -14.541
   -5.879   -14.779   -14.166     -4.348   -14.750   -15.609
   -3.378   -14.254   -15.586     -4.141   -16.252   -15.392
   -4.216   -16.502   -14.334     -3.153   -16.558   -15.736
   -4.887   -16.834   -15.934     -4.975   -14.471   -16.974
   -4.267   -14.136   -17.933     -6.298   -14.613   -17.065
   -6.843   -14.537   -16.218     -7.003   -14.354   -18.318
   -6.476   -14.893   -19.105     -8.460   -14.852   -18.269
   -8.987   -14.307   -17.486     -9.159   -14.592   -19.595
   -8.986   -15.414   -20.290     -8.784   -13.679   -20.057
  -10.222   -14.524   -19.366     -8.493   -16.334   -17.933
   -7.632   -16.609   -17.324     -8.467   -16.937   -18.841
   -9.424   -16.499   -17.391     -6.965   -12.867   -18.678
   -6.749   -12.505   -19.837     -7.149   -12.007   -17.680
   -6.935   -12.322   -16.744     -7.113   -10.570   -17.912
   -7.822   -10.351   -18.710     -7.518    -9.773   -16.656
   -6.958   -10.160   -15.805     -7.170    -8.294   -16.833
   -7.670    -7.883   -17.710     -6.097    -8.166   -16.972
   -7.526    -7.813   -15.922     -9.015    -9.951   -16.373
   -9.335   -10.964   -16.615     -9.568    -9.308   -17.058
   -9.422    -9.582   -14.946     -9.688   -10.474   -14.379
   -8.600    -9.089   -14.427    -10.280    -8.909   -14.944
   -5.733   -10.123   -18.389     -5.617    -9.351   -19.345
   -4.683   -10.618   -17.741     -4.808   -11.019   -16.823
   -3.338   -10.244   -18.150     -3.307    -9.158   -18.234
   -2.295   -10.693   -17.124     -2.495   -10.246   -16.150
   -2.407   -11.767   -16.972     -0.860   -10.423   -17.555
   -0.157   -10.915   -16.882     -0.800   -10.836   -18.562
   -0.532    -8.935   -17.634     -1.298    -8.114   -17.077
    0.501    -8.590   -18.246     -1.742    -7.548   -17.690
   -3.027   -10.826   -19.524     -2.448   -10.153   -20.379
   -3.434   -12.074   -19.735     -3.912   -12.578   -19.001
   -3.169   -12.761   -20.987     -2.094   -12.790   -21.164
   -3.511   -13.793   -20.903     -3.859   -12.110   -22.169
   -3.387   -12.213   -23.306     -4.979   -11.439   -21.904
   -5.464   -11.635   -21.040     -5.738   -10.775   -22.963
   -5.968   -11.531   -23.714     -7.052   -10.218   -22.420
   -7.284    -9.257   -22.880     -6.989   -10.065   -21.343
   -7.878   -10.900   -22.619     -4.936    -9.675   -23.665
   -5.208    -9.342   -24.820     -3.953    -9.109   -22.970
   -4.020    -9.106   -21.962     -3.076    -8.110   -23.585
   -3.695    -7.282   -23.931     -2.056    -7.594   -22.579
   -1.367    -8.388   -22.290     -1.507    -6.813   -23.105
   -2.662    -6.945   -21.359     -3.323    -6.127   -21.646
   -3.154    -7.740   -20.799     -1.558    -6.445   -20.449
   -0.967    -5.678   -20.949     -0.869    -7.266   -20.249
   -2.098    -5.931   -19.134     -2.717    -5.048   -19.291
   -2.718    -6.687   -18.652     -0.962    -5.586   -18.243
   -0.091    -5.775   -18.718     -0.974    -4.594   -18.053
   -2.343    -8.696   -24.792     -2.216    -8.045   -25.837
   -1.856    -9.923   -24.635     -1.821   -10.328   -23.710
   -1.188   -10.629   -25.717     -0.430    -9.965   -26.131
   -0.515   -11.898   -25.200     -1.243   -12.551   -24.718
    0.206   -11.629   -24.428      0.215   -12.662   -26.260
    1.500   -12.303   -26.629      1.960   -11.435   -26.179
    2.182   -13.005   -27.612      3.233   -12.816   -27.771
    1.577   -14.074   -28.242      2.217   -14.833   -28.667
    0.289   -14.439   -27.890     -0.107   -15.383   -28.233
   -0.385   -13.734   -26.900     -1.436   -13.923   -26.741
   -2.168   -10.979   -26.838     -1.885   -10.747   -28.015
   -3.321   -11.529   -26.465     -3.564   -11.564   -25.485
   -4.327   -11.933   -27.443     -3.837   -12.607   -28.145
   -5.510   -12.692   -26.782     -6.004   -12.010   -26.089
   -6.531   -13.124   -27.829     -6.628   -14.210   -27.848
   -7.513   -12.705   -27.607     -6.195   -12.787   -28.810
   -5.005   -13.901   -25.982     -5.841   -14.498   -25.618
   -4.433   -13.506   -25.143     -4.016   -14.767   -26.725
   -4.051   -14.562   -27.795     -3.000   -14.571   -26.383
   -4.267   -15.815   -26.564     -4.856   -10.744   -28.255
   -5.122   -10.868   -29.446     -4.982    -9.585   -27.620
   -4.443    -9.434   -26.780     -5.490    -8.404   -28.315
   -6.171    -8.774   -29.082     -6.300    -7.514   -27.363
   -6.581    -6.582   -27.853     -5.654    -7.219   -26.536
   -7.529    -8.209   -26.784     -7.236    -8.981   -26.073
   -8.110    -7.483   -26.215     -8.625    -8.926   -28.041
   -9.329    -7.434   -28.752     -9.006    -7.336   -29.788
   -8.963    -6.564   -28.207    -10.418    -7.456   -28.712
   -4.421    -7.588   -29.053     -4.647    -6.428   -29.389
   -3.259    -8.189   -29.299     -3.097    -9.127   -28.962
   -2.291    -7.604   -30.214     -2.061    -8.318   -31.005
   -2.801    -6.782   -30.716     -0.995    -7.030   -29.659
   -0.179    -6.502   -30.416     -0.799    -7.118   -28.349
   -1.615    -7.108   -27.754      0.443    -6.645   -27.742
    0.887    -5.910   -28.413      0.161    -5.988   -26.390
   -0.624    -5.238   -26.483     -0.192    -6.788   -25.739
    1.398    -5.353   -25.774      2.445    -5.266   -26.454
    1.314    -4.943   -24.595      2.958    -4.500   -26.246
    1.432    -7.800   -27.585      1.593    -8.356   -26.494
    2.087    -8.151   -28.690      2.024    -7.557   -29.504
    3.031    -9.265   -28.738      2.489   -10.198   -28.583
    3.604    -9.401   -30.154      3.898    -8.428   -30.546
    4.501   -10.020   -30.134      2.661    -9.996   -31.026
    2.244    -9.313   -31.528      4.175    -9.155   -27.720
    4.668   -10.168   -27.217      4.591    -7.925   -27.424
    4.360    -7.182   -28.068      5.712    -7.687   -26.517
    6.573    -8.253   -26.871      6.177    -6.227   -26.611
    7.204    -6.125   -26.259      6.169    -5.904   -27.652
    5.330    -5.363   -25.864      4.582    -5.146   -26.399
    5.435    -8.066   -25.050      6.366    -8.199   -24.253
    4.169    -8.240   -24.686      3.428    -7.881   -25.271
    3.858    -8.556   -23.295      4.395    -7.835   -22.679
    2.363    -8.441   -22.977      1.962    -7.567   -23.491
    1.613    -9.680   -23.459      1.424    -9.623   -24.531
    0.650    -9.767   -22.956      2.185   -10.587   -23.261
    2.176    -8.255   -21.481      2.050    -9.218   -20.987
    3.046    -7.766   -21.042      1.292    -7.629   -21.359
    4.367    -9.944   -22.904      4.630   -10.213   -21.725
    4.518   -10.813   -23.900      4.614   -10.435   -24.832
    5.071   -12.143   -23.679      4.458   -12.632   -22.922
    5.021   -12.969   -24.965      4.047   -12.875   -25.444
    5.811   -12.596   -25.617      5.371   -14.427   -24.744
    4.707   -14.875   -24.005      6.378   -14.497   -24.332
    5.330   -15.242   -26.015      5.249   -14.697   -27.116
    5.392   -16.557   -25.870      5.658   -16.952   -24.979
    5.507   -17.121   -26.700      6.505   -12.078   -23.143
    6.870   -12.820   -22.230      7.309   -11.184   -23.710
    7.127   -10.936   -24.672      8.663   -10.959   -23.220
    9.222   -11.895   -23.223      9.431   -10.040   -24.169
    8.860    -9.135   -24.378     10.360    -9.785   -23.658
    9.791   -10.723   -25.470     10.055   -11.948   -25.435
    9.803   -10.041   -26.521     10.901   -12.133   -25.057
    8.684   -10.376   -21.807      9.575   -10.683   -21.016
    7.710    -9.527   -21.493      6.918    -9.421   -22.111
    7.620    -8.968   -20.150      8.580    -8.510   -19.912
    6.525    -7.909   -20.065      6.320    -7.648   -19.027
    5.656    -8.379   -20.526      6.801    -6.666   -20.889
    7.598    -6.075   -20.438      7.100    -7.038   -21.869
    5.563    -5.800   -21.060      4.805    -5.579   -20.109
    5.349    -5.307   -22.279      4.413    -5.054   -22.561
    6.083    -5.357   -22.971      7.368   -10.079   -19.140
    7.928   -10.068   -18.049      6.533   -11.043   -19.513
    6.282   -11.128   -20.488      6.246   -12.172   -18.635
    5.911   -11.778   -17.675      5.161   -13.074   -19.220
    5.494   -13.522   -20.156      5.004   -13.904   -18.531
    3.832   -12.417   -19.424      3.320   -11.352   -18.736
    3.592   -11.196   -17.702      2.060   -11.048   -19.204
    1.728   -10.095   -19.177      1.734   -11.928   -20.205
    0.574   -12.020   -20.984     -0.064   -11.155   -21.086
    0.519   -13.016   -21.925     -0.292   -13.016   -22.639
    1.586   -13.911   -22.108      1.556   -14.607   -22.934
    2.743   -13.818   -21.336      3.326   -14.714   -21.181
    2.825   -12.809   -20.365      7.494   -13.001   -18.396
    7.765   -13.414   -17.275      8.244   -13.256   -19.461
    7.906   -13.015   -20.382      9.467   -14.033   -19.357
    9.209   -15.017   -18.966     10.119   -14.190   -20.732
    9.380   -14.478   -21.479     10.467   -13.207   -21.051
   11.313   -15.139   -20.758     11.975   -14.947   -19.914
   10.956   -16.161   -20.631     12.077   -15.041   -22.073
   12.315   -14.003   -22.303     11.435   -15.388   -22.883
   13.342   -15.889   -22.045     13.094   -16.950   -22.045
   13.884   -15.699   -21.119     14.259   -15.591   -23.191
   14.130   -14.633   -23.485     14.010   -16.168   -23.982
   10.429   -13.370   -18.369     11.008   -14.036   -17.508
   10.587   -12.055   -18.487      9.986   -11.532   -19.108
   11.469   -11.313   -17.585     12.468   -11.747   -17.617
   11.623    -9.867   -18.052     10.652    -9.374   -18.109
   12.177    -9.319   -17.290     12.370    -9.739   -19.370
   12.362    -8.706   -19.718     11.861   -10.326   -20.134
   13.810   -10.232   -19.275     14.107   -11.332   -19.803
   14.639    -9.525   -18.659     14.973   -11.630   -19.572
   10.942   -11.352   -16.157     11.622   -11.816   -15.242
    9.715   -10.869   -15.984      9.164   -10.634   -16.797
    9.049   -10.846   -14.686      9.584   -10.141   -14.050
    7.605   -10.377   -14.850      7.063   -11.027   -15.536
    7.145   -10.461   -13.866      7.399    -8.914   -15.218
    7.927    -8.711   -16.150      5.915    -8.639   -15.429
    5.753    -7.602   -15.725      5.356    -8.816   -14.510
    5.504    -9.283   -16.206      7.980    -8.029   -14.129
    8.562    -8.619   -13.422      7.187    -7.529   -13.574
    8.632    -7.265   -14.552      9.052   -12.200   -13.985
    8.888   -12.269   -12.766      9.227   -13.270   -14.757
    9.235   -13.158   -15.761      9.111   -14.624   -14.223
    8.395   -14.594   -13.401      8.599   -15.598   -15.295
    8.035   -16.412   -14.839      7.918   -15.080   -15.970
    9.674   -16.132   -16.055      9.948   -15.483   -16.685
   10.438   -15.109   -13.660     10.474   -16.018   -12.830
   11.525   -14.493   -14.117     11.414   -13.597   -14.569
   12.867   -14.840   -13.658     13.580   -14.313   -14.291
   13.070   -14.400   -12.205     14.061   -14.684   -11.851
   12.362   -14.935   -11.572     12.861   -12.933   -11.981
   11.859   -12.438   -11.173     11.910   -11.118   -11.170
   10.996   -10.543   -11.144     12.907   -10.737   -11.950
   12.811    -9.907   -12.518     13.518   -11.853   -12.469
   14.274   -11.777   -13.237     13.143   -16.334   -13.795
   13.538   -16.990   -12.830     12.943   -16.866   -14.998
   12.861   -16.261   -15.803     13.115   -18.299   -15.226
   12.612   -18.850   -14.431     12.405   -18.736   -16.515
   12.297   -19.820   -16.545     11.430   -18.252   -16.458
   13.028   -18.221   -17.810     13.096   -17.133   -17.798
   14.019   -18.674   -17.852     12.252   -18.668   -19.044
   11.069   -19.051   -18.901     12.820   -18.641   -20.157
   10.669   -19.325   -19.712     14.590   -18.727   -15.240
   14.900   -19.916   -15.166     15.493   -17.755   -15.309
   15.188   -16.801   -15.436     16.916   -18.052   -15.469
   16.979   -18.929   -16.114     17.619   -16.896   -16.174
   18.701   -16.986   -16.078     17.343   -15.956   -15.696
   17.246   -16.810   -17.635     17.344   -17.846   -18.327
   16.842   -15.717   -18.088     16.648   -18.465   -18.166
   17.631   -18.414   -14.171     17.523   -17.701   -13.174
   18.372   -19.521   -14.229     18.447   -19.991   -15.120
   19.074   -20.143   -13.095     20.105   -20.298   -13.414
   19.093   -19.269   -11.831     18.125   -18.790   -11.681
   19.181   -19.947   -10.982     20.225   -18.244   -11.697
   20.057   -17.454   -12.429     20.217   -17.615   -10.310
   19.518   -18.135    -9.655     19.909   -16.571   -10.363
   21.207   -17.656    -9.855     21.579   -18.879   -11.986
   21.913   -18.633   -12.994     22.332   -18.512   -11.288
   21.449   -19.954   -11.861     18.495   -21.528   -12.789
   18.580   -22.443   -13.612     -4.953   -29.836    -5.889
   -5.816   -29.525    -5.619     -4.373   -29.591    -5.169
   -1.721   -37.446    -0.116     -0.941   -37.703     0.376
   -1.894   -38.188    -0.695    -23.394   -29.769    -7.030
  -23.027   -30.385    -7.664    -23.035   -30.049    -6.188
  -20.701   -37.209    -8.538    -20.865   -36.807    -7.685
  -21.501   -37.048    -9.037    -19.689   -33.584    -8.099
  -19.748   -32.961    -7.375    -18.931   -34.128    -7.886
  -13.175   -47.867    -6.103    -13.474   -47.151    -6.664
  -12.817   -48.514    -6.710      9.475   -40.708    -4.629
    9.879   -40.807    -3.767      9.865   -41.404    -5.158
   -1.822   -47.789    -5.100     -2.261   -47.205    -4.482
   -1.411   -48.455    -4.550     -5.816   -44.668   -12.141
   -5.440   -45.036   -12.940     -6.534   -44.114   -12.446
   -5.332   -45.240    -2.688     -6.064   -45.852    -2.760
   -5.661   -44.426    -3.068    -12.779   -44.133    -4.670
  -12.095   -44.489    -5.236    -12.354   -43.415    -4.202
   -4.266   -43.072    -1.497     -4.427   -42.205    -1.126
   -5.100   -43.321    -1.894     -1.597   -39.385    -1.776
   -1.977   -40.168    -2.174     -1.079   -38.988    -2.476
    2.450   -41.937    -4.763      2.887   -42.192    -3.951
    1.559   -41.713    -4.496    -16.693   -36.438    -4.263
  -17.535   -36.552    -4.703    -16.074   -36.934    -4.798
   -8.266   -39.715    -7.233     -8.620   -39.248    -7.989
   -7.363   -39.407    -7.162    -15.674   -36.278   -12.519
  -15.079   -36.021   -13.223    -15.566   -35.599   -11.854
  -15.290   -39.842    -5.885    -14.902   -40.372    -6.581
  -16.229   -39.855    -6.069    -12.102   -41.886    -6.184
  -11.470   -41.315    -6.621    -11.798   -42.773    -6.377
  -16.230   -43.737   -13.065    -15.515   -43.109   -13.168
  -16.894   -43.264   -12.564    -14.587   -38.340   -16.377
  -14.738   -38.562   -15.458    -15.464   -38.275   -16.755
  -11.387   -44.738   -16.618    -10.710   -45.369   -16.376
  -12.006   -45.241   -17.147     -4.466   -30.623   -25.904
   -3.861   -29.930   -26.168     -4.801   -30.976   -26.728
   -7.499   -20.717    -0.074     -6.974   -21.118     0.619
   -7.104   -21.032    -0.887     -3.163   -40.853   -13.560
   -3.679   -40.477   -12.847     -3.627   -40.593   -14.355
   -3.477   -43.161   -12.015     -2.910   -43.646   -11.416
   -2.875   -42.638   -12.544     -5.496   -47.055   -13.575
   -5.294   -46.441   -14.280     -6.166   -47.631   -13.943
    4.577   -27.770    -5.365      5.349   -27.806    -4.801
    4.111   -26.982    -5.085      8.924   -33.446    -8.000
    8.324   -34.127    -7.696      8.450   -32.627    -7.856
    9.608   -33.477    -4.986      9.443   -33.393    -4.047
    9.894   -34.383    -5.099      1.424   -33.073     4.274
    0.571   -32.742     3.993      1.217   -33.791     4.872
   -1.048   -32.779     3.686     -1.097   -31.967     4.190
   -1.582   -32.612     2.910      1.441   -41.304    -2.337
    1.794   -42.015    -1.802      1.879   -41.401    -3.182
    6.734   -41.156    -5.221      7.279   -41.855    -5.581
    7.304   -40.704    -4.599     10.798   -35.613    -8.904
   10.606   -36.313    -9.527     11.457   -35.986    -8.319
   12.313   -26.339   -12.074     12.620   -25.591   -11.561
   12.396   -26.056   -12.984     13.749   -30.355   -12.086
   13.582   -30.937   -11.345     12.879   -30.081   -12.377
   12.234   -33.526   -10.323     11.630   -32.959    -9.843
   13.096   -33.139   -10.174      4.159   -27.179    -8.403
    4.174   -27.882    -7.754      5.059   -27.130    -8.725
    4.638   -19.559    -9.710      4.147   -19.996   -10.406
    4.106   -18.797    -9.483      7.051   -23.781    -3.307
    7.640   -23.336    -3.917      6.227   -23.866    -3.787
   -0.690   -19.953    -2.694     -0.956   -19.398    -3.427
   -1.299   -20.691    -2.719     -0.447   -21.938    -0.623
    0.233   -22.402    -0.135     -0.615   -21.149    -0.109
   -1.041   -15.811    -3.045     -1.478   -14.971    -2.909
   -1.126   -15.976    -3.984     -2.808   -13.721    -6.651
   -2.768   -12.789    -6.864     -3.181   -13.750    -5.770
    8.674   -17.456   -10.949      7.942   -17.519   -10.336
    8.887   -16.523   -10.974    -21.151   -28.077   -14.423
  -20.584   -28.832   -14.579    -22.035   -28.442   -14.396
  -15.914   -28.297    -5.789    -16.277   -27.582    -5.267
  -16.109   -29.086    -5.283    -18.973   -31.220   -11.631
  -18.979   -32.056   -11.165    -18.355   -31.351   -12.350
  -17.876   -30.219    -9.334    -17.473   -29.566    -9.906
  -17.170   -30.491    -8.747     -5.971   -20.992    -2.874
   -5.681   -21.312    -3.728     -5.511   -21.544    -2.242
  -12.077   -21.221    -0.781    -12.885   -21.341    -1.280
  -11.600   -22.042    -0.896     -5.566   -12.512    -2.300
   -5.751   -13.451    -2.282     -6.091   -12.179    -3.027
   -9.349   -19.199    -1.194    -10.172   -18.971    -1.626
   -9.169   -20.095    -1.479     -5.558   -14.166    -6.401
   -5.898   -13.470    -5.839     -6.280   -14.790    -6.473
    7.074   -28.262     0.777      7.264   -27.469     1.279
    7.256   -28.021    -0.131      0.427   -12.386    -8.189
    1.103   -12.928    -8.594     -0.398   -12.793    -8.454
  -14.056   -33.229    -5.292    -14.469   -33.528    -6.102
  -14.427   -32.360    -5.141    -12.122   -24.166    -0.546
  -12.836   -24.498    -1.090    -11.648   -24.949    -0.269
  -13.088   -28.514    -5.762    -13.594   -28.409    -4.957
  -13.678   -28.221    -6.456     11.511   -31.425   -11.597
   10.922   -31.862   -12.211     12.027   -32.134   -11.215
   -4.039   -32.758    -4.013     -3.461   -33.360    -4.482
   -4.921   -33.081    -4.195      1.751   -27.782    -1.640
    0.921   -28.014    -1.223      1.859   -26.849    -1.457
   -0.306   -14.756    -7.435      0.187   -13.960    -7.636
   -0.273   -14.824    -6.481      7.541   -43.754    -6.791
    7.969   -43.069    -7.304      7.295   -43.323    -5.973
   10.702   -31.357    -7.506     11.561   -30.938    -7.458
   10.122   -30.773    -7.018     -3.899   -47.495    -3.627
   -3.289   -48.045    -4.118     -3.349   -47.028    -2.998
    1.854   -22.755     0.524      2.426   -22.164     1.013
    1.732   -22.326    -0.323    -15.943   -20.777    -0.727
  -15.498   -20.769    -1.574    -16.854   -20.569    -0.933
   11.737   -25.763    -7.662     10.982   -26.157    -8.099
   12.489   -26.253    -7.995    -16.809   -40.110    -2.148
  -16.453   -39.268    -2.430    -16.972   -40.000    -1.211
   -4.061   -18.960    -2.495     -3.946   -18.371    -1.750
   -4.323   -19.793    -2.104    -21.269   -31.612    -7.774
  -21.952   -32.079    -8.255    -20.454   -32.039    -8.039
  -19.408   -29.504    -6.348    -18.498   -29.743    -6.523
  -19.379   -29.049    -5.506    -10.024   -45.413    -2.978
  -10.605   -45.154    -2.263    -10.602   -45.828    -3.618
   10.980   -38.951    -6.616     10.247   -39.365    -7.070
   10.583   -38.232    -6.125      2.807   -19.167    -4.744
    2.614   -18.817    -5.614      2.375   -20.021    -4.728
  -11.421   -15.840     0.279    -11.918   -16.469     0.802
  -11.967   -15.054     0.266    -26.287   -36.852    -4.247
  -26.560   -35.995    -3.920    -25.408   -36.977    -3.890
  -26.287   -33.750   -13.553    -25.567   -33.196   -13.253
  -27.003   -33.564   -12.945    -26.287   -33.750    -4.247
  -26.069   -33.268    -3.450    -27.244   -33.743    -4.277
  -26.287   -33.750    -1.145    -26.055   -33.373    -0.296
  -25.493   -33.664    -1.672    -26.287   -30.648   -13.553
  -25.430   -30.844   -13.930    -26.382   -31.272   -12.834
  -26.287   -30.648   -10.451    -27.187   -30.901   -10.246
  -25.946   -30.291    -9.631    -26.287   -30.648    -7.349
  -25.915   -30.687    -6.468    -26.383   -31.564    -7.610
  -26.287   -30.648    -4.247    -25.535   -31.105    -4.622
  -25.921   -30.133    -3.528    -26.287   -30.648    -1.145
  -26.844   -29.871    -1.106    -25.480   -30.344    -1.559
  -26.287   -27.546   -13.553    -26.797   -28.105   -12.967
  -25.411   -27.532   -13.170    -26.287   -27.546   -10.451
  -26.159   -26.954    -9.710    -27.154   -27.926   -10.307
  -26.287   -27.546    -4.247    -26.630   -28.190    -3.627
  -25.668   -27.026    -3.735    -26.287   -27.546    -1.145
  -25.737   -27.037    -1.740    -25.861   -28.401    -1.097
  -23.185   -43.056   -10.451    -22.524   -43.463    -9.892
  -23.859   -43.728   -10.553    -23.185   -43.056    -7.349
  -22.494   -43.546    -7.795    -22.725   -42.351    -6.895
  -23.185   -43.056    -4.247    -22.829   -43.448    -5.044
  -22.415   -42.822    -3.730    -23.185   -39.954   -16.655
  -23.207   -39.024   -16.430    -23.124   -40.404   -15.813
  -23.185   -39.954    -7.349    -22.637   -40.584    -6.882
  -23.807   -40.493    -7.837    -23.185   -39.954    -4.247
  -22.946   -40.680    -3.671    -22.349   -39.618    -4.569
  -23.185   -39.954    -1.145    -22.888   -40.421    -0.364
  -24.140   -39.948    -1.071    -23.185   -39.954     1.957
  -22.332   -40.378     2.051    -23.784   -40.506     2.461
  -23.185   -36.852    -4.247    -22.778   -37.393    -3.571
  -23.792   -37.443    -4.693    -23.185   -36.852    -1.145
  -23.625   -37.689    -1.295    -22.285   -37.090    -0.925
  -23.185   -36.852     1.957    -23.085   -36.090     2.527
  -23.521   -37.540     2.532    -23.185   -33.750   -19.757
  -23.612   -34.556   -20.047    -22.493   -34.044   -19.166
  -23.185   -33.750    -4.247    -23.280   -33.254    -5.060
  -22.990   -34.642    -4.532    -23.185   -33.750    -1.145
  -24.082   -34.061    -1.020    -22.663   -34.273    -0.537
  -23.185   -33.750     1.957    -22.928   -32.830     2.013
  -22.391   -34.205     1.678    -23.185   -33.750     5.059
  -22.567   -33.101     4.725    -22.925   -34.569     4.638
  -23.185   -30.648    -4.247    -22.832   -30.700    -5.135
  -23.444   -29.732    -4.145    -23.185   -30.648    -1.145
  -23.986   -30.377    -0.697    -23.443   -31.417    -1.653
  -23.185   -30.648     1.957    -22.796   -30.127     2.659
  -23.476   -31.452     2.387    -23.185   -30.648     5.059
  -23.359   -31.519     4.703    -23.741   -30.063     4.545
  -23.185   -27.546   -16.655    -22.484   -28.003   -17.120
  -23.211   -26.677   -17.055    -23.185   -27.546    -4.247
  -23.220   -26.671    -4.633    -23.677   -27.467    -3.430
  -23.185   -27.546    -1.145    -22.797   -26.919    -0.535
  -22.485   -27.739    -1.768    -23.185   -27.546     1.957
  -23.697   -28.152     2.493    -22.683   -28.110     1.370
  -23.185   -27.546     5.059    -22.435   -27.856     5.566
  -23.899   -28.137     5.301    -23.185   -24.444   -16.655
  -23.921   -24.675   -16.088    -23.338   -23.527   -16.883
  -23.185   -24.444   -13.553    -23.632   -24.604   -14.384
  -23.178   -25.296   -13.117    -23.185   -24.444    -1.145
  -23.108   -23.494    -1.233    -22.584   -24.795    -1.801
  -23.185   -24.444     1.957    -22.519   -24.910     2.461
  -23.494   -23.756     2.546    -23.185   -21.342   -16.655
  -23.998   -20.936   -16.355    -22.989   -22.004   -15.993
  -23.185   -21.342    -1.145    -23.167   -22.295    -1.222
  -23.445   -21.180    -0.238    -23.185   -21.342     1.957
  -22.649   -21.567     2.717    -22.553   -21.114     1.276
  -23.185   -18.240   -10.451    -22.585   -17.499   -10.528
  -23.807   -18.121   -11.169    -20.083   -46.158    -7.349
  -20.592   -45.351    -7.270    -19.519   -46.014    -8.109
  -20.083   -46.158    -4.247    -19.242   -45.727    -4.098
  -19.964   -47.043    -3.901    -20.083   -46.158    -1.145
  -20.531   -45.679    -1.842    -20.207   -45.618    -0.365
  -20.083   -43.056    -7.349    -19.686   -43.924    -7.280
  -19.401   -42.456    -7.050    -20.083   -43.056    -4.247
  -19.509   -42.717    -3.561    -20.340   -43.925    -3.937
  -20.083   -43.056    -1.145    -20.108   -43.945    -0.791
  -19.571   -42.559    -0.508    -20.083   -43.056     1.957
  -20.652   -42.566     2.551    -19.500   -43.548     2.535
  -20.083   -39.954    -7.349    -19.948   -39.593    -6.473
  -19.200   -40.077    -7.696    -20.083   -39.954    -4.247
  -20.630   -40.465    -4.844    -19.286   -40.474    -4.147
  -20.083   -39.954    -1.145    -19.805   -39.813    -0.240
  -20.663   -40.715    -1.102    -20.083   -39.954     1.957
  -19.146   -39.789     2.055    -20.166   -40.364     1.097
  -20.083   -39.954     5.059    -19.383   -40.216     5.656
  -20.886   -40.069     5.567    -20.083   -36.852   -22.859
  -19.938   -36.805   -21.915    -19.320   -36.419   -23.241
  -20.083   -36.852    -4.247    -20.595   -37.509    -3.776
  -20.502   -36.792    -5.105    -20.083   -36.852    -1.145
  -19.542   -36.813    -0.357    -19.794   -37.645    -1.595
  -20.083   -36.852     1.957    -21.011   -36.648     1.838
  -19.857   -36.458     2.800    -20.083   -36.852     5.059
  -19.373   -37.492     5.021    -20.373   -36.869     5.971
  -20.083   -36.852     8.161    -20.764   -37.123     7.545
  -20.122   -37.502     8.863    -20.083   -33.750   -22.859
  -20.856   -33.598   -22.315    -19.755   -32.874   -23.061
  -20.083   -33.750    -4.247    -19.144   -33.712    -4.428
  -20.156   -34.312    -3.476    -20.083   -33.750    -1.145
  -19.161   -33.606    -1.355    -20.070   -34.390    -0.433
  -20.083   -33.750     1.957    -19.360   -34.368     1.853
  -20.347   -33.841     2.873    -20.083   -33.750     5.059
  -19.386   -33.298     4.584    -19.747   -33.839     5.951
  -20.083   -33.750     8.161    -20.205   -34.014     9.073
  -19.909   -32.810     8.205    -20.083   -30.648   -22.859
  -20.502   -31.229   -22.224    -19.530   -31.226   -23.385
  -20.083   -30.648    -4.247    -20.922   -30.612    -4.706
  -19.642   -31.414    -4.613    -20.083   -30.648    -1.145
  -19.478   -29.930    -1.330    -20.515   -30.393    -0.330
  -20.083   -30.648     1.957    -19.446   -30.138     1.458
  -20.923   -30.458     1.540    -20.083   -30.648     5.059
  -20.344   -29.927     5.632    -20.663   -30.574     4.301
  -20.083   -30.648     8.161    -20.513   -31.037     8.923
  -20.417   -29.752     8.129    -20.083   -27.546    -4.247
  -19.818   -28.397    -3.899    -19.284   -27.182    -4.626
  -20.083   -27.546    -1.145    -20.083   -28.438    -0.797
  -20.398   -27.639    -2.044    -20.083   -27.546     1.957
  -19.689   -28.176     2.561    -20.951   -27.374     2.323
  -20.083   -27.546     5.059    -19.630   -28.141     4.463
  -20.472   -28.118     5.721    -20.083   -27.546     8.161
  -19.993   -26.982     8.929    -20.808   -27.164     7.667
  -20.083   -24.444   -22.859    -19.672   -24.098   -22.068
  -20.680   -23.751   -23.142    -20.083   -24.444     1.957
  -21.013   -24.262     2.094    -19.837   -25.004     2.693
  -20.083   -24.444     5.059    -19.883   -25.027     5.791
  -20.901   -24.015     5.311    -20.083   -24.444     8.161
  -19.751   -23.819     8.806    -20.982   -24.160     7.994
  -20.083   -21.342     1.957    -20.739   -21.977     1.672
  -20.008   -21.482     2.901    -20.083   -21.342     5.059
  -20.445   -20.547     4.668    -20.694   -21.561     5.763
  -20.083   -18.240   -10.451    -20.502   -18.075    -9.606
  -19.770   -19.142   -10.392    -20.083   -18.240     1.957
  -19.145   -18.407     2.046    -20.271   -17.568     2.613
  -16.981   -46.158    -4.247    -17.013   -47.073    -3.968
  -16.947   -46.200    -5.202    -16.981   -46.158    -1.145
  -17.557   -45.399    -1.057    -17.196   -46.710    -0.393
  -16.981   -46.158     1.957    -17.666   -46.104     2.623
  -16.329   -46.750     2.331    -16.981   -43.056    -1.145
  -16.485   -42.294    -0.847    -17.690   -42.689    -1.672
  -16.981   -43.056     1.957    -16.779   -42.367     1.325
  -17.347   -43.766     1.429    -16.981   -43.056     5.059
  -16.772   -42.860     5.972    -17.938   -43.071     5.031
  -16.981   -39.954     5.059    -17.009   -39.260     5.717
  -16.888   -39.492     4.227    -16.981   -39.954     8.161
  -16.198   -40.477     8.334    -17.511   -40.048     8.953
  -16.981   -36.852   -22.859    -16.692   -37.592   -23.393
  -17.042   -37.206   -21.972    -16.981   -36.852    -1.145
  -16.258   -37.099    -0.569    -17.687   -37.456    -0.915
  -16.981   -36.852     1.957    -17.705   -37.398     2.262
  -16.226   -37.152     2.462    -16.981   -36.852     5.059
  -16.230   -36.263     5.121    -17.734   -36.306     5.287
  -16.981   -36.852     8.161    -17.715   -36.829     8.776
  -16.417   -36.129     8.434    -16.981   -33.750    -7.349
  -17.210   -32.924    -7.774    -16.088   -33.618    -7.031
  -16.981   -33.750    -4.247    -17.629   -33.183    -4.666
  -17.483   -34.256    -3.608    -16.981   -33.750    -1.145
  -17.471   -33.827    -1.963    -16.077   -33.598    -1.420
  -16.981   -33.750     1.957    -16.855   -33.012     1.361
  -17.525   -33.398     2.662    -16.981   -33.750     5.059
  -16.376   -33.840     4.323    -16.507   -34.115     5.806
  -16.981   -33.750     8.161    -16.719   -34.451     8.758
  -16.301   -33.740     7.488    -16.981   -33.750    11.263
  -16.991   -34.684    11.471    -17.608   -33.657    10.546
  -16.981   -30.648    -4.247    -16.643   -31.202    -4.950
  -16.729   -29.760    -4.499    -16.981   -30.648    -1.145
  -17.613   -31.325    -0.904    -17.251   -29.879    -0.643
  -16.981   -30.648     1.957    -17.078   -30.069     2.713
  -17.312   -31.494     2.259    -16.981   -30.648     5.059
  -16.923   -31.515     5.459    -16.386   -30.688     4.311
  -16.981   -30.648     8.161    -16.993   -31.573     8.406
  -16.242   -30.568     7.559    -16.981   -30.648    11.263
  -17.577   -30.099    10.753    -17.478   -30.876    12.049
  -16.981   -27.546   -22.859    -17.839   -27.791   -23.206
  -17.067   -27.650   -21.912    -16.981   -27.546     1.957
  -16.235   -27.339     2.519    -16.919   -26.921     1.235
  -16.981   -27.546     5.059    -17.573   -27.363     5.789
  -17.459   -27.251     4.284    -16.981   -27.546     8.161
  -16.384   -27.234     7.482    -16.445   -27.582     8.953
  -16.981   -27.546    11.263    -16.443   -27.482    10.475
  -17.664   -26.886    11.141    -16.981   -24.444    -7.349
  -16.034   -24.379    -7.470    -17.088   -24.736    -6.444
  -16.981   -24.444     1.957    -16.927   -25.070     2.678
  -16.145   -24.531     1.500    -16.981   -24.444     5.059
  -16.878   -25.129     5.719    -16.093   -24.276     4.746
  -16.981   -24.444     8.161    -17.561   -23.685     8.223
  -16.181   -24.101     7.764    -16.981   -21.342   -22.859
  -16.765   -22.232   -22.582    -16.718   -20.790   -22.123
  -16.981   -21.342     1.957    -16.927   -22.125     1.410
  -16.723   -21.639     2.829    -16.981   -21.342     5.059
  -16.524   -21.897     5.691    -17.358   -20.638     5.587
  -16.981   -21.342     8.161    -17.459   -22.001     7.659
  -17.260   -20.506     7.787    -16.981   -18.240     1.957
  -17.166   -19.146     1.712    -16.067   -18.106     1.708
  -16.981   -18.240     5.059    -17.635   -18.841     4.703
  -16.412   -18.038     4.317    -16.981   -15.138   -10.451
  -17.591   -15.765   -10.838    -16.652   -14.633   -11.195
  -16.981   -15.138     1.957    -16.756   -15.187     2.886
  -17.633   -15.827     1.832    -13.879   -49.260    -4.247
  -13.645   -48.652    -3.546    -14.829   -49.353    -4.177
  -13.879   -49.260    -1.145    -13.248   -49.618    -0.521
  -14.697   -49.201    -0.651    -13.879   -49.260     1.957
  -13.419   -50.059     2.215    -14.727   -49.319     2.397
  -13.879   -46.158    -1.145    -14.071   -47.095    -1.175
  -12.943   -46.099    -1.335    -13.879   -46.158     1.957
  -14.816   -46.343     2.028    -13.635   -45.824     2.820
  -13.879   -46.158     5.059    -14.522   -46.284     4.362
  -13.300   -45.471     4.731    -13.879   -43.056   -22.859
  -14.560   -43.634   -22.514    -13.434   -42.720   -22.082
  -13.879   -43.056     5.059    -14.399   -43.635     5.618
  -14.185   -43.241     4.172    -13.879   -43.056     8.161
  -13.106   -42.939     7.610    -13.673   -42.584     8.968
  -13.879   -39.954   -25.961    -13.148   -40.539   -25.766
  -13.853   -39.297   -25.266    -13.879   -39.954   -22.859
  -13.001   -39.620   -23.042    -14.462   -39.226   -23.073
  -13.879   -39.954     8.161    -13.100   -40.217     8.652
  -13.824   -39.000     8.117    -13.879   -39.954    11.263
  -13.142   -39.659    11.798    -13.473   -40.413    10.528
  -13.879   -36.852     5.059    -13.220   -36.937     5.747
  -14.482   -37.579     5.214    -13.879   -36.852     8.161
  -14.261   -37.413     8.836    -14.394   -36.047     8.199
  -13.879   -36.852    11.263    -14.264   -36.003    11.478
  -14.152   -37.019    10.361    -13.879   -33.750    -1.145
  -13.267   -34.393    -0.787    -14.346   -34.222    -1.834
  -13.879   -33.750     1.957    -13.254   -33.131     1.580
  -13.373   -34.235     2.608    -13.879   -33.750     5.059
  -13.864   -34.561     4.551    -13.564   -34.004     5.926
  -13.879   -33.750     8.161    -13.338   -33.138     7.662
  -14.727   -33.738     7.717    -13.879   -33.750    11.263
  -13.863   -34.435    11.931    -14.717   -33.307    11.394
  -13.879   -30.648    -4.247    -13.371   -29.881    -3.983
  -14.555   -30.731    -3.574    -13.879   -30.648    -1.145
  -14.030   -31.522    -0.786    -12.999   -30.690    -1.518
  -13.879   -30.648     1.957    -13.203   -31.299     2.144
  -13.644   -30.297     1.098    -13.879   -30.648     5.059
  -13.529   -31.303     5.662    -13.492   -30.870     4.213
  -13.879   -30.648     8.161    -13.326   -29.926     8.458
  -13.662   -30.752     7.235    -13.879   -30.648    11.263
  -14.585   -30.546    11.901    -13.339   -29.866    11.377
  -13.879   -27.546     1.957    -14.680   -27.516     1.433
  -13.884   -28.417     2.353    -13.879   -27.546     5.059
  -13.866   -27.738     4.122    -13.659   -26.616     5.117
  -13.879   -27.546     8.161    -13.750   -27.544     9.110
  -14.793   -27.287     8.043    -13.879   -27.546    11.263
  -13.696   -26.831    11.873    -13.036   -27.983    11.146
  -13.879   -24.444     1.957    -14.260   -23.611     1.679
  -14.484   -25.107     1.625    -13.879   -24.444     5.059
  -13.843   -24.785     4.166    -14.396   -23.642     4.989
  -13.879   -24.444     8.161    -14.430   -23.850     8.672
  -13.326   -23.866     7.636    -13.879   -24.444    11.263
  -14.261   -25.191    11.724    -13.366   -24.835    10.556
  -13.879   -21.342     1.957    -13.430   -21.468     1.122
  -14.807   -21.445     1.748    -13.879   -21.342     5.059
  -14.302   -21.671     5.852    -12.945   -21.345     5.267
  -13.879   -21.342     8.161    -14.808   -21.262     8.379
  -13.433   -21.340     9.008    -13.879   -21.342    11.263
  -14.722   -21.764    11.430    -13.856   -21.218    10.315
  -13.879   -18.240     1.957    -14.107   -17.583     2.615
  -13.633   -17.731     1.185    -13.879   -18.240     5.059
  -14.287   -18.411     5.908    -14.215   -18.930     4.488
  -13.879   -18.240     8.161    -14.136   -18.153     9.079
  -13.112   -17.675     8.072    -13.879   -15.138     1.957
  -13.253   -15.526     2.568    -13.885   -15.733     1.208
  -13.879   -15.138     5.059    -14.161   -16.041     5.203
  -14.672   -14.681     4.778    -13.879   -12.036    -1.145
  -14.603   -12.583    -1.448    -13.094   -12.544    -1.345
  -13.879   -12.036     1.957    -13.449   -12.544     1.270
  -13.519   -12.382     2.773    -10.777   -46.158     1.957
   -9.841   -46.137     2.154    -11.190   -45.736     2.710
  -10.777   -46.158     5.059    -11.525   -45.872     5.583
  -10.394   -45.347     4.725    -10.777   -46.158     8.161
  -11.677   -46.093     8.481    -10.864   -46.473     7.262
  -10.777   -43.056     1.957    -10.905   -43.677     1.241
  -10.149   -42.421     1.615    -10.777   -43.056     5.059
  -10.387   -42.183     5.031    -10.211   -43.553     5.650
  -10.777   -43.056     8.161    -10.211   -43.729     7.784
  -10.872   -42.405     7.466    -10.777   -39.954   -25.961
  -10.970   -39.120   -26.388    -11.121   -39.855   -25.074
  -10.777   -39.954     1.957    -10.077   -39.302     1.975
  -11.278   -39.791     2.756    -10.777   -39.954     5.059
  -10.848   -39.960     6.014    -11.111   -39.096     4.799
  -10.777   -39.954     8.161    -10.971   -39.235     7.560
   -9.864   -39.817     8.414    -10.777   -39.954    11.263
  -10.405   -39.514    10.500    -11.715   -39.773    11.212
  -10.777   -36.852    -1.145    -10.847   -37.382    -0.351
   -9.872   -36.970    -1.433    -10.777   -36.852     1.957
  -11.024   -35.953     2.172    -11.225   -37.387     2.612
  -10.777   -36.852     5.059    -10.046   -36.894     5.675
  -10.444   -37.265     4.263    -10.777   -36.852     8.161
  -10.209   -36.673     8.910    -10.456   -37.682     7.809
  -10.777   -36.852    11.263    -10.811   -37.676    11.749
  -10.126   -36.327    11.728    -10.777   -33.750   -29.063
  -10.539   -33.122   -29.745    -10.659   -34.606   -29.474
  -10.777   -33.750   -16.655    -10.018   -33.869   -17.225
  -10.612   -34.330   -15.912    -10.777   -33.750    -1.145
  -11.337   -34.441    -0.792     -9.965   -34.197    -1.383
  -10.777   -33.750     1.957    -11.525   -33.154     1.919
  -11.008   -34.380     2.640    -10.777   -33.750     5.059
  -10.405   -34.105     4.252    -11.263   -32.975     4.779
  -10.777   -33.750     8.161     -9.955   -33.936     7.709
  -10.893   -34.487     8.761    -10.777   -33.750    11.263
  -10.589   -32.855    10.980    -11.251   -33.646    12.088
  -10.777   -33.750    14.365    -10.268   -34.200    15.039
  -11.383   -33.193    14.854    -10.777   -30.648   -29.063
  -10.804   -31.262   -29.797    -11.665   -30.662   -28.707
  -10.777   -30.648    -1.145    -11.596   -30.960    -0.761
  -10.317   -30.228    -0.419    -10.777   -30.648     1.957
  -10.600   -30.262     1.100    -11.505   -31.250     1.804
  -10.777   -30.648     5.059    -10.991   -30.399     5.958
  -11.493   -31.226     4.794    -10.777   -30.648     8.161
  -11.045   -29.788     7.838    -10.062   -30.463     8.770
  -10.777   -30.648    11.263    -10.188   -30.698    12.016
  -10.642   -29.768    10.912    -10.777   -30.648    14.365
  -11.261   -31.380    14.747    -10.347   -30.229    15.111
  -10.777   -27.546   -19.757    -11.450   -28.209   -19.605
  -10.165   -27.655   -19.030    -10.777   -27.546   -16.655
  -11.561   -27.138   -16.289    -11.079   -28.391   -16.987
  -10.777   -27.546    -1.145    -11.025   -26.904    -0.480
  -10.802   -28.387    -0.688    -10.777   -27.546     1.957
  -11.345   -28.146     2.441    -11.372   -26.886     1.602
  -10.777   -27.546     5.059    -10.467   -28.451     5.096
  -11.158   -27.459     4.186    -10.777   -27.546     8.161
  -10.681   -28.453     7.872     -9.895   -27.181     8.101
  -10.777   -27.546    11.263    -11.277   -28.053    10.624
  -10.887   -26.636    10.987    -10.777   -27.546    14.365
  -11.295   -26.781    14.114    -10.704   -28.061    13.562
  -10.777   -24.444     1.957    -10.677   -24.106     2.847
  -11.699   -24.694     1.899    -10.777   -24.444     5.059
   -9.926   -24.293     5.470    -10.569   -24.691     4.159
  -10.777   -24.444     8.161     -9.821   -24.480     8.154
  -11.044   -25.241     8.618    -10.777   -24.444    11.263
  -10.007   -24.475    10.696    -11.490   -24.172    10.686
  -10.777   -21.342     1.957    -10.995   -22.272     1.898
  -11.601   -20.892     1.769    -10.777   -21.342     5.059
  -11.488   -20.723     5.226    -10.188   -21.236     5.806
  -10.777   -21.342     8.161    -10.352   -21.473     9.009
  -10.609   -22.152     7.681    -10.777   -21.342    11.263
  -10.863   -22.208    11.662    -11.552   -20.864    11.558
  -10.777   -18.240   -16.655    -10.272   -18.648   -17.358
  -11.691   -18.385   -16.900    -10.777   -18.240     1.957
  -11.005   -18.869     2.641    -11.391   -18.425     1.247
  -10.777   -18.240     5.059    -11.489   -18.736     4.655
  -10.091   -18.888     5.216    -10.777   -18.240     8.161
  -11.390   -17.508     8.096    -10.771   -18.626     7.286
  -10.777   -15.138    -4.247    -11.525   -14.550    -4.142
  -11.166   -15.983    -4.472    -10.777   -15.138     5.059
  -11.072   -15.828     4.466     -9.929   -15.443     5.381
  -10.777   -15.138     8.161    -11.502   -14.872     7.597
  -10.497   -14.328     8.589    -10.777   -12.036   -16.655
  -10.897   -11.276   -17.225     -9.890   -12.341   -16.845
  -10.777   -12.036    -1.145    -11.577   -12.560    -1.182
  -10.767   -11.677    -0.258    -10.777   -12.036     1.957
   -9.953   -11.866     1.502    -11.189   -12.738     1.454
   -7.675   -52.362    -4.247     -7.750   -51.846    -5.049
   -7.511   -53.255    -4.550     -7.675   -52.362    -1.145
   -7.320   -53.237    -1.301     -7.036   -51.770    -1.540
   -7.675   -49.260    -1.145     -8.279   -48.625    -1.528
   -8.110   -49.552    -0.344     -7.675   -49.260     1.957
   -7.514   -48.571     2.601     -6.804   -49.509     1.650
   -7.675   -49.260     5.059     -8.071   -49.528     5.888
   -7.915   -49.953     4.444     -7.675   -46.158    -1.145
   -7.127   -45.387    -1.001     -8.565   -45.856    -0.965
   -7.675   -46.158     1.957     -7.583   -46.983     2.435
   -8.001   -46.416     1.095     -7.675   -46.158     5.059
   -8.069   -46.951     4.696     -7.108   -46.473     5.763
   -7.675   -46.158     8.161     -8.352   -45.513     8.366
   -7.619   -46.705     8.945     -7.675   -43.056    -1.145
   -7.070   -42.620    -0.545     -8.113   -42.341    -1.606
   -7.675   -43.056     1.957     -7.403   -42.480     2.671
   -7.046   -43.777     1.977     -7.675   -43.056     5.059
   -7.865   -43.414     5.926     -7.564   -42.117     5.206
   -7.675   -43.056     8.161     -7.287   -43.745     8.702
   -8.562   -43.366     7.978     -7.675   -43.056    11.263
   -7.885   -43.726    11.914     -6.753   -43.204    11.055
   -7.675   -39.954     1.957     -8.481   -39.884     2.468
   -6.974   -39.884     2.605     -7.675   -39.954     5.059
   -8.288   -39.276     5.343     -6.811   -39.556     5.165
   -7.675   -39.954     8.161     -7.530   -39.010     8.103
   -7.209   -40.221     8.953     -7.675   -39.954    11.263
   -8.182   -40.748    11.094     -6.763   -40.241    11.233
   -7.675   -36.852   -29.063     -8.160   -36.043   -29.226
   -7.979   -37.146   -28.205     -7.675   -36.852    -7.349
   -7.394   -36.939    -8.260     -6.910   -36.501    -6.894
   -7.675   -36.852     1.957     -8.184   -37.645     1.788
   -7.047   -37.109     2.632     -7.675   -36.852     5.059
   -8.274   -37.236     4.419     -7.582   -35.940     4.784
   -7.675   -36.852     8.161     -8.063   -36.331     7.459
   -8.042   -37.728     8.040     -7.675   -36.852    11.263
   -6.978   -36.934    10.613     -7.313   -36.270    11.931
   -7.675   -36.852    14.365     -8.251   -37.185    15.054
   -6.993   -37.518    14.280     -7.675   -33.750   -29.063
   -7.376   -33.181   -28.355     -7.850   -34.590   -28.639
   -7.675   -33.750    -4.247     -7.172   -32.993    -3.947
   -7.068   -34.236    -4.805     -7.675   -33.750    -1.145
   -8.300   -33.242    -0.627     -7.726   -33.372    -2.023
   -7.675   -33.750     1.957     -8.153   -33.933     2.766
   -8.247   -34.075     1.262     -7.675   -33.750     5.059
   -8.390   -33.289     4.621     -7.806   -33.565     5.989
   -7.675   -33.750     8.161     -8.268   -34.381     8.570
   -6.810   -34.154     8.230     -7.675   -33.750    11.263
   -7.471   -34.680    11.356     -7.776   -33.435    12.162
   -7.675   -33.750    14.365     -7.400   -34.566    14.784
   -8.447   -33.476    14.860     -7.675   -30.648   -29.063
   -6.998   -31.009   -28.492     -8.499   -30.931   -28.668
   -7.675   -30.648     1.957     -8.313   -30.882     1.283
   -6.884   -31.131     1.718     -7.675   -30.648     5.059
   -7.472   -31.305     4.394     -8.345   -30.097     4.655
   -7.675   -30.648     8.161     -6.876   -30.892     7.695
   -8.373   -30.761     7.516     -7.675   -30.648    11.263
   -7.035   -30.362    11.914     -8.522   -30.537    11.695
   -7.675   -30.648    14.365     -7.021   -30.377    15.009
   -8.304   -31.167    14.866     -7.675   -27.546   -29.063
   -8.254   -27.538   -29.825     -7.927   -26.770   -28.563
   -7.675   -27.546     1.957     -7.589   -26.831     1.327
   -8.245   -27.195     2.642     -7.675   -27.546     5.059
   -7.233   -28.230     5.561     -8.248   -28.021     4.457
   -7.675   -27.546     8.161     -7.923   -27.902     9.014
   -8.207   -26.756     8.068     -7.675   -27.546    11.263
   -8.290   -27.329    10.563     -8.230   -27.742    12.018
   -7.675   -27.546    14.365     -8.444   -28.023    14.679
   -7.399   -28.023    13.583     -7.675   -24.444     1.957
   -6.737   -24.279     2.050     -7.792   -24.645     1.029
   -7.675   -24.444     5.059     -7.351   -23.602     4.739
   -6.970   -24.777     5.614     -7.675   -24.444     8.161
   -7.169   -24.223     7.380     -7.481   -25.368     8.319
   -7.675   -24.444    11.263     -8.192   -24.973    10.656
   -7.141   -25.079    11.740     -7.675   -24.444    14.365
   -8.193   -23.897    13.775     -7.285   -25.108    13.797
   -7.675   -21.342     5.059     -8.135   -21.844     4.387
   -8.101   -21.594     5.878     -7.675   -21.342     8.161
   -7.887   -21.137     7.251     -6.976   -21.993     8.104
   -7.675   -21.342    11.263     -8.354   -21.239    10.597
   -6.861   -21.112    10.815     -7.675   -18.240   -16.655
   -7.139   -18.820   -17.195     -7.891   -17.507   -17.232
   -7.675   -18.240     1.957     -7.282   -17.937     2.776
   -7.076   -18.914     1.639     -7.675   -18.240     5.059
   -8.284   -17.812     4.457     -8.109   -18.194     5.911
   -7.675   -18.240     8.161     -7.370   -18.912     7.553
   -7.476   -17.412     7.724     -7.675   -18.240    11.263
   -6.996   -17.609    11.024     -8.497   -17.798    11.052
   -7.675   -15.138    -1.145     -8.354   -14.533    -0.846
   -6.912   -14.582    -1.302     -7.675   -15.138     1.957
   -6.753   -15.391     1.920     -7.766   -14.464     1.284
   -7.675   -15.138     5.059     -8.230   -14.543     4.555
   -8.242   -15.883     5.257     -7.675   -15.138     8.161
   -6.908   -14.577     8.045     -7.348   -16.025     8.018
   -7.675   -12.036    -1.145     -7.483   -12.459    -0.308
   -8.245   -11.302    -0.917     -7.675   -12.036     1.957
   -8.262   -11.280     1.936     -7.197   -11.945     2.781
   -7.675   -12.036     5.059     -8.214   -12.274     5.813
   -7.808   -12.748     4.434     -7.675    -8.934    -1.145
   -8.006    -9.634    -1.706     -8.382    -8.772    -0.521
   -4.573   -52.362   -10.451     -4.513   -53.245   -10.817
   -3.965   -51.843   -10.976     -4.573   -52.362    -1.145
   -3.861   -52.774    -1.634     -5.362   -52.582    -1.640
   -4.573   -49.260    -1.145     -5.183   -48.994    -0.457
   -4.202   -48.439    -1.467     -4.573   -49.260     1.957
   -4.292   -48.408     1.626     -4.564   -49.831     1.189
   -4.573   -49.260     5.059     -4.609   -48.770     5.880
   -4.089   -50.057     5.277     -4.573   -46.158     1.957
   -4.234   -46.404     2.818     -5.433   -46.576     1.910
   -4.573   -46.158     5.059     -4.683   -45.214     5.172
   -3.910   -46.401     5.705     -4.573   -46.158     8.161
   -4.927   -45.646     8.888     -5.337   -46.380     7.630
   -4.573   -43.056     1.957     -3.751   -42.621     1.732
   -4.907   -42.565     2.708     -4.573   -43.056     5.059
   -4.592   -42.339     4.426     -3.693   -43.023     5.433
   -4.573   -43.056     8.161     -3.783   -42.813     7.679
   -5.289   -42.898     7.546     -4.573   -43.056    11.263
   -4.802   -43.429    12.115     -5.280   -43.335    10.682
   -4.573   -39.954   -22.859     -5.169   -40.448   -22.296
   -3.768   -39.878   -22.348     -4.573   -39.954    -1.145
   -4.985   -39.833    -2.000     -4.609   -40.898    -0.992
   -4.573   -39.954     1.957     -3.778   -39.799     1.448
   -5.170   -39.255     1.690     -4.573   -39.954     5.059
   -4.829   -40.762     4.614     -4.434   -40.216     5.969
   -4.573   -39.954     8.161     -4.042   -40.231     7.415
   -4.240   -40.468     8.897     -4.573   -39.954    11.263
   -4.011   -39.608    11.956     -5.072   -39.197    10.958
   -4.573   -36.852     1.957     -4.253   -37.659     1.553
   -4.632   -37.058     2.890     -4.573   -36.852     5.059
   -3.688   -37.132     5.294     -4.457   -36.336     4.261
   -4.573   -36.852     8.161     -4.779   -35.946     8.390
   -5.409   -37.313     8.229     -4.573   -36.852    11.263
   -3.755   -36.540    11.649     -4.506   -36.620    10.337
   -4.573   -36.852    14.365     -4.969   -37.150    15.184
   -5.228   -36.271    13.979     -4.573   -33.750    -1.145
   -3.808   -33.380    -0.704     -5.188   -33.020    -1.213
   -4.573   -33.750     1.957     -3.859   -33.264     1.546
   -4.148   -34.510     2.354     -4.573   -33.750     5.059
   -4.955   -34.390     5.660     -3.673   -34.049     4.933
   -4.573   -33.750     8.161     -4.702   -33.997     9.077
   -4.722   -34.558     7.671     -4.573   -33.750    11.263
   -3.665   -33.877    10.990     -4.937   -33.149    10.614
   -4.573   -33.750    14.365     -5.072   -33.816    15.180
   -4.090   -32.928    14.446     -4.573   -30.648     1.957
   -4.245   -31.142     1.206     -5.010   -29.889     1.572
   -4.573   -30.648     5.059     -5.268   -31.293     4.929
   -4.771   -30.250     5.907     -4.573   -30.648     8.161
   -4.145   -31.207     7.513     -4.726   -29.822     7.702
   -4.573   -30.648    11.263     -4.136   -31.390    10.846
   -3.887   -30.225    11.779     -4.573   -30.648    14.365
   -5.131   -31.054    13.702     -3.839   -31.254    14.466
   -4.573   -27.546   -19.757     -5.451   -27.235   -19.537
   -4.696   -28.070   -20.548     -4.573   -27.546     1.957
   -3.652   -27.330     2.102     -4.880   -27.866     2.805
   -4.573   -27.546     5.059     -3.887   -27.052     4.611
   -5.259   -27.656     4.401     -4.573   -27.546     8.161
   -4.062   -26.743     8.066     -3.919   -28.235     8.277
   -4.573   -27.546    11.263     -4.384   -28.466    11.448
   -3.816   -27.071    11.606     -4.573   -27.546    14.365
   -4.571   -28.501    14.308     -4.115   -27.257    13.576
   -4.573   -24.444     1.957     -5.230   -24.009     1.414
   -4.990   -25.261     2.229     -4.573   -24.444     5.059
   -4.089   -25.065     4.516     -4.049   -24.364     5.856
   -4.573   -24.444     8.161     -5.110   -24.594     8.939
   -5.161   -24.011     7.543     -4.573   -24.444    11.263
   -4.284   -25.049    10.581     -3.890   -24.492    11.932
   -4.573   -24.444    14.365     -4.749   -24.962    15.151
   -4.794   -25.026    13.639     -4.573   -21.342     1.957
   -3.714   -21.384     1.538     -5.179   -21.666     1.291
   -4.573   -21.342     5.059     -4.777   -20.452     4.771
   -4.229   -21.233     5.946     -4.573   -21.342     8.161
   -3.953   -21.677     8.808     -5.414   -21.720     8.417
   -4.573   -21.342    11.263     -4.254   -20.499    10.940
   -5.418   -21.460    10.831     -4.573   -18.240     1.957
   -3.883   -18.119     2.610     -5.264   -18.710     2.423
   -4.573   -18.240     5.059     -4.459   -17.312     5.265
   -4.163   -18.347     4.201     -4.573   -18.240     8.161
   -4.849   -18.901     7.527     -4.550   -18.705     8.998
   -4.573   -18.240    11.263     -3.949   -18.199    10.539
   -5.424   -18.358    10.842     -4.573   -15.138    -1.145
   -4.401   -14.637    -0.347     -3.916   -14.828    -1.768
   -4.573   -15.138     1.957     -5.501   -15.308     1.799
   -4.546   -14.759     2.836     -4.573   -15.138     5.059
   -3.760   -15.023     4.568     -4.506   -16.017     5.432
   -4.573   -15.138     8.161     -5.004   -14.562     7.530
   -3.647   -15.104     7.923     -4.573   -12.036     1.957
   -5.164   -12.725     1.655     -5.136   -11.431     2.440
   -4.573   -12.036     5.059     -5.098   -12.322     5.806
   -5.183   -11.539     4.514     -4.573    -8.934   -13.553
   -4.765    -8.336   -14.275     -4.995    -8.534   -12.793
   -4.573    -8.934    -7.349     -4.119    -8.106    -7.192
   -4.676    -8.974    -8.300     -4.573    -8.934    -4.247
   -5.154    -9.218    -3.541     -4.051    -8.231    -3.860
   -4.573    -8.934    -1.145     -4.237    -8.167    -0.681
   -5.301    -8.597    -1.667     -1.471   -52.362   -13.553
   -2.273   -52.355   -13.032     -1.007   -51.567   -13.292
   -1.471   -52.362   -10.451     -1.172   -51.543   -10.846
   -2.081   -52.090    -9.766     -1.471   -52.362    -7.349
   -0.833   -52.853    -6.831     -2.084   -53.026    -7.666
   -1.471   -52.362    -4.247     -1.880   -51.758    -4.865
   -2.059   -53.117    -4.224     -1.471   -52.362    -1.145
   -2.216   -52.253    -1.735     -1.465   -53.297    -0.937
   -1.471   -49.260    -1.145     -1.340   -48.509    -1.723
   -1.681   -49.984    -1.735     -1.471   -49.260     1.957
   -2.120   -49.963     1.970     -0.965   -49.387     2.760
   -1.471   -49.260     5.059     -1.937   -48.569     4.590
   -0.720   -49.464     4.503     -1.471   -46.158    -1.145
   -1.507   -45.781    -0.266     -0.928   -45.549    -1.645
   -1.471   -46.158     1.957     -1.352   -46.584     2.806
   -2.207   -46.621     1.557     -1.471   -46.158     5.059
   -0.850   -45.944     5.755     -2.309   -45.820     5.373
   -1.471   -46.158     8.161     -0.916   -45.409     8.377
   -1.203   -46.841     8.776     -1.471   -43.056   -13.553
   -0.924   -43.551   -14.163     -1.632   -42.223   -13.996
   -1.471   -43.056    -1.145     -1.833   -43.112    -2.029
   -0.678   -43.592    -1.176     -1.471   -43.056     1.957
   -1.158   -43.713     1.335     -2.256   -43.445     2.342
   -1.471   -43.056     5.059     -2.084   -43.779     5.195
   -1.152   -42.844     5.936     -1.471   -43.056     8.161
   -0.805   -42.377     8.268     -1.227   -43.507     7.353
   -1.471   -43.056    11.263     -1.595   -43.997    11.386
   -2.014   -42.839    10.506     -1.471   -39.954   -19.757
   -1.816   -40.145   -20.629     -0.848   -40.660   -19.586
   -1.471   -39.954     1.957     -2.136   -39.503     2.477
   -1.964   -40.393     1.264     -1.471   -39.954     5.059
   -2.195   -40.487     4.731     -1.809   -39.558     5.862
   -1.471   -39.954     8.161     -2.030   -40.499     8.715
   -0.896   -40.576     7.715     -1.471   -39.954    11.263
   -2.186   -40.371    11.744     -1.798   -39.874    10.368
   -1.471   -36.852     5.059     -0.722   -36.673     4.492
   -1.976   -36.039     5.053     -1.471   -36.852     8.161
   -0.795   -37.149     7.553     -1.310   -37.352     8.961
   -1.471   -36.852    11.263     -2.271   -36.806    10.740
   -1.072   -37.687    11.019     -1.471   -36.852    14.365
   -0.958   -37.602    14.066     -2.033   -37.206    15.054
   -1.471   -33.750   -25.961     -1.863   -33.522   -25.119
   -1.013   -32.956   -26.235     -1.471   -33.750     8.161
   -0.739   -33.306     8.589     -1.059   -34.402     7.595
   -1.471   -33.750    11.263     -1.272   -33.486    10.365
   -2.154   -33.142    11.547     -1.471   -33.750    14.365
   -0.853   -33.121    13.994     -2.053   -33.221    14.911
   -1.471   -30.648     1.957     -1.694   -31.201     2.706
   -1.984   -31.006     1.233     -1.471   -30.648     5.059
   -0.878   -30.858     5.781     -1.530   -29.693     5.068
   -1.471   -30.648     8.161     -2.407   -30.469     8.077
   -1.181   -30.081     8.876     -1.471   -30.648    11.263
   -1.122   -29.843    10.882     -2.299   -30.791    10.806
   -1.471   -30.648    14.365     -2.072   -31.208    13.875
   -0.599   -30.943    14.102     -1.471   -27.546   -16.655
   -2.140   -27.779   -16.012     -1.494   -26.590   -16.690
   -1.471   -27.546     1.957     -1.135   -27.573     2.853
   -0.856   -26.983     1.487     -1.471   -27.546     5.059
   -0.897   -27.808     5.779     -0.879   -27.397     4.322
   -1.471   -27.546     8.161     -1.668   -27.412     9.088
   -0.767   -26.925     7.973     -1.471   -27.546    11.263
   -1.473   -28.462    11.542     -0.544   -27.318    11.196
   -1.471   -27.546    14.365     -0.975   -28.029    15.026
   -0.957   -27.638    13.564     -1.471   -24.444   -29.063
   -2.098   -24.452   -28.340     -1.151   -23.542   -29.094
   -1.471   -24.444     1.957     -1.039   -24.388     2.809
   -1.262   -23.615     1.527     -1.471   -24.444     5.059
   -0.788   -24.555     4.398     -1.523   -23.498     5.196
   -1.471   -24.444     8.161     -2.077   -25.085     8.531
   -0.603   -24.774     8.392     -1.471   -24.444    11.263
   -1.700   -24.095    12.125     -0.515   -24.406    11.236
   -1.471   -24.444    14.365     -1.927   -23.714    14.783
   -1.299   -25.059    15.079     -1.471   -21.342     1.957
   -1.546   -20.511     2.426     -2.250   -21.834     2.216
   -1.471   -21.342     5.059     -1.325   -21.593     4.147
   -2.187   -20.708     5.022     -1.471   -21.342     8.161
   -2.257   -21.056     7.697     -1.186   -22.124     7.690
   -1.471   -21.342    11.263     -1.855   -20.917    10.497
   -2.038   -21.085    11.990     -1.471   -18.240    -1.145
   -1.469   -19.163    -0.894     -2.361   -17.941    -0.957
   -1.471   -18.240     1.957     -2.241   -18.085     1.410
   -1.583   -19.133     2.283     -1.471   -18.240     5.059
   -1.602   -19.187     5.031     -0.677   -18.092     4.546
   -1.471   -18.240     8.161     -0.816   -18.333     8.853
   -2.267   -18.619     8.532     -1.471   -18.240    11.263
   -0.923   -18.818    11.794     -2.355   -18.363    11.609
   -1.471   -15.138     1.957     -1.510   -14.245     1.613
   -1.120   -15.658     1.235     -1.471   -15.138     5.059
   -1.680   -14.304     5.481     -1.046   -14.891     4.238
   -1.471   -15.138     8.161     -0.706   -14.775     8.608
   -1.118   -15.831     7.605     -1.471   -12.036    -4.247
   -2.256   -12.411    -3.849     -1.261   -12.628    -4.969
   -1.471   -12.036    -1.145     -2.102   -12.387    -1.773
   -0.822   -11.585    -1.684     -1.471   -12.036     1.957
   -1.462   -12.949     2.243     -2.346   -11.722     2.185
   -1.471   -12.036     5.059     -2.224   -11.949     5.643
   -1.496   -11.247     4.517     -1.471    -8.934   -13.553
   -0.701    -8.904   -14.121     -1.375    -9.749   -13.061
   -1.471    -8.934   -10.451     -2.314    -9.383   -10.502
   -1.118    -9.183    -9.597     -1.471    -8.934    -7.349
   -1.712    -8.516    -8.176     -0.891    -9.651    -7.603
   -1.471    -8.934    -4.247     -1.178    -9.800    -3.967
   -1.898    -9.085    -5.090     -1.471    -8.934    -1.145
   -0.676    -8.674    -0.679     -1.241    -8.861    -2.071
    1.631   -52.362   -10.451      2.214   -52.218   -11.196
    2.009   -51.838    -9.745      1.631   -52.362    -7.349
    1.907   -53.253    -7.566      1.759   -51.868    -8.158
    1.631   -52.362    -4.247      0.925   -52.780    -4.740
    2.336   -53.010    -4.245      1.631   -49.260   -13.553
    2.313   -49.247   -12.881      1.866   -49.996   -14.118
    1.631   -49.260    -4.247      1.439   -49.972    -4.857
    2.259   -48.708    -4.712      1.631   -49.260    -1.145
    1.236   -48.771    -1.866      1.884   -50.096    -1.536
    1.631   -49.260     1.957      1.027   -49.864     2.390
    2.453   -49.747     1.895      1.631   -46.158    -1.145
    2.089   -45.538    -0.578      1.083   -45.611    -1.706
    1.631   -46.158     1.957      2.110   -46.879     1.548
    2.228   -45.824     2.626      1.631   -46.158     5.059
    1.231   -45.686     4.329      2.411   -45.648     5.276
    1.631   -46.158     8.161      0.769   -46.528     8.349
    2.177   -46.438     8.896      1.631   -43.056     1.957
    0.938   -43.415     1.404      2.090   -42.434     1.393
    1.631   -43.056     5.059      0.677   -43.042     5.125
    1.907   -43.699     5.712      1.631   -43.056     8.161
    0.697   -42.881     8.269      1.760   -43.918     8.558
    1.631   -39.954   -25.961      1.061   -40.067   -26.721
    1.083   -40.189   -25.213      1.631   -39.954     1.957
    1.562   -39.011     2.103      0.836   -40.181     1.475
    1.631   -39.954     5.059      2.412   -40.331     5.464
    1.079   -39.696     5.797      1.631   -39.954     8.161
    2.160   -40.133     7.384      1.397   -39.030     8.084
    1.631   -39.954    11.263      2.284   -40.653    11.241
    1.671   -39.561    10.392      1.631   -36.852   -22.859
    2.523   -36.951   -22.526      1.103   -36.676   -22.081
    1.631   -36.852     5.059      2.244   -36.132     5.205
    2.174   -37.563     4.719      1.631   -36.852     8.161
    1.399   -37.732     8.458      1.895   -36.969     7.249
    1.631   -36.852    11.263      0.955   -36.180    11.345
    1.171   -37.614    10.913      1.631   -33.750     8.161
    1.094   -34.529     8.015      2.402   -33.884     7.611
    1.631   -33.750    11.263      2.069   -34.445    11.755
    2.015   -32.940    11.599      1.631   -33.750    14.365
    2.406   -33.323    14.730      1.058   -33.028    14.109
    1.631   -30.648   -22.859      0.904   -30.299   -23.374
    1.850   -29.946   -22.246      1.631   -30.648     5.059
    1.820   -31.586     5.075      0.835   -30.555     5.582
    1.631   -30.648     8.161      1.217   -30.601     9.023
    1.090   -31.265     7.669      1.631   -30.648    11.263
    0.925   -31.222    11.558      1.204   -29.807    11.099
    1.631   -30.648    14.365      2.170   -30.453    15.132
    2.182   -31.213    13.823      1.631   -27.546     5.059
    1.008   -27.107     5.638      1.524   -28.476     5.257
    1.631   -27.546     8.161      2.495   -27.918     7.986
    1.780   -26.915     8.865      1.631   -27.546    11.263
    2.102   -28.209    10.759      1.825   -26.722    10.816
    1.631   -27.546    14.365      0.981   -27.109    14.915
    2.468   -27.174    14.642      1.631   -24.444     5.059
    1.097   -25.009     5.617      1.944   -23.755     5.645
    1.631   -24.444     8.161      1.565   -23.682     7.586
    1.781   -25.180     7.568      1.631   -24.444    11.263
    1.184   -23.653    11.566      1.329   -24.561    10.363
    1.631   -21.342     5.059      2.272   -21.869     5.536
    0.903   -21.237     5.672      1.631   -21.342     8.161
    1.182   -21.409     7.319      2.373   -21.942     8.086
    1.631   -21.342    11.263      0.744   -21.665    11.108
    1.863   -20.880    10.458      1.631   -18.240    -1.145
    1.402   -17.871    -0.292      0.976   -18.921    -1.296
    1.631   -18.240     1.957      1.171   -18.853     1.385
    2.543   -18.283     1.671      1.631   -18.240     5.059
    0.990   -18.374     4.361      1.142   -18.397     5.867
    1.631   -18.240     8.161      2.064   -17.967     8.970
    0.926   -18.819     8.450      1.631   -15.138    -4.247
    0.953   -14.518    -3.977      1.742   -15.716    -3.492
    1.631   -15.138    -1.145      2.272   -14.464    -0.918
    1.818   -15.859    -0.544      1.631   -15.138     1.957
    0.909   -15.012     2.572      2.297   -15.603     2.462
    1.631   -15.138     5.059      2.184   -14.634     5.657
    2.235   -15.468     4.395      1.631   -15.138     8.161
    1.807   -15.226     7.225      2.292   -14.520     8.472
    1.631   -12.036   -16.655      1.074   -12.535   -16.058
    2.211   -12.689   -17.045      1.631   -12.036    -4.247
    2.324   -11.499    -3.862      1.969   -12.285    -5.107
    1.631   -12.036    -1.145      1.022   -12.400    -1.787
    2.356   -11.694    -1.668      1.631   -12.036     1.957
    1.163   -12.326     2.740      2.543   -11.961     2.237
    1.631    -8.934   -10.451      1.315    -9.577    -9.817
    1.734    -9.428   -11.264      1.631    -8.934    -7.349
    1.060    -8.267    -6.969      2.442    -8.468    -7.551
    1.631    -8.934    -4.247      2.054    -8.296    -4.822
    0.696    -8.745    -4.326      4.733   -49.260   -13.553
    5.376   -49.436   -14.240      5.034   -49.776   -12.805
    4.733   -49.260    -7.349      5.260   -48.770    -7.980
    5.373   -49.746    -6.828      4.733   -49.260    -4.247
    5.327   -49.755    -4.812      4.037   -48.962    -4.832
    4.733   -49.260    -1.145      5.331   -49.049    -1.861
    4.010   -48.642    -1.246      4.733   -49.260     1.957
    4.102   -48.785     2.497      4.551   -50.184     2.131
    4.733   -46.158    -1.145      4.151   -46.914    -1.069
    4.370   -45.648    -1.868      4.733   -46.158     1.957
    5.012   -45.323     2.332      5.457   -46.757     2.140
    4.733   -46.158     5.059      3.890   -46.027     4.626
    4.856   -47.107     5.062      4.733   -43.056    -4.247
    4.122   -43.433    -3.614      4.699   -42.114    -4.083
    4.733   -43.056    -1.145      5.266   -43.807    -0.884
    3.865   -43.424    -1.308      4.733   -43.056     1.957
    5.555   -42.594     2.123      4.262   -42.494     1.343
    4.733   -43.056     5.059      4.073   -42.551     4.585
    4.277   -43.375     5.838      4.733   -43.056     8.161
    5.456   -43.021     8.787      4.113   -43.675     8.546
    4.733   -39.954     1.957      5.237   -40.531     2.531
    5.231   -39.934     1.140      4.733   -39.954     5.059
    4.243   -39.978     5.881      4.075   -39.760     4.393
    4.733   -39.954     8.161      4.721   -39.211     7.559
    5.490   -39.794     8.725      4.733   -39.954    11.263
    4.509   -39.344    10.561      3.905   -40.117    11.714
    4.733   -36.852   -19.757      4.770   -37.204   -18.868
    4.018   -36.217   -19.734      4.733   -36.852     8.161
    4.982   -35.965     8.419      5.548   -37.251     7.855
    4.733   -36.852    11.263      5.367   -37.225    10.651
    3.936   -36.742    10.745      4.733   -33.750     8.161
    5.144   -33.216     8.841      3.895   -34.016     8.539
    4.733   -33.750    11.263      4.074   -33.082    11.078
    4.490   -34.094    12.123      4.733   -30.648     8.161
    4.311   -31.506     8.125      5.597   -30.821     8.534
    4.733   -30.648    11.263      4.558   -30.542    12.198
    5.653   -30.910    11.220      4.733   -27.546    -1.145
    4.779   -28.312    -1.717      5.567   -27.547    -0.675
    4.733   -27.546     5.059      4.097   -26.947     4.669
    4.264   -28.376     5.141      4.733   -27.546     8.161
    4.895   -26.845     7.531      4.608   -27.094     8.996
    4.733   -27.546    11.263      3.904   -27.739    10.827
    4.760   -26.591    11.317      4.733   -24.444    -4.247
    5.646   -24.232    -4.053      4.413   -24.873    -3.454
    4.733   -24.444    -1.145      4.604   -24.570    -2.085
    5.125   -25.263    -0.844      4.733   -24.444     1.957
    4.935   -23.742     2.576      4.238   -25.081     2.471
    4.733   -24.444     5.059      5.316   -23.986     5.665
    4.484   -25.243     5.524      4.733   -24.444     8.161
    4.355   -25.036     7.511      5.618   -24.779     8.306
    4.733   -24.444    11.263      4.464   -24.631    10.364
    5.222   -25.220    11.534      4.733   -21.342    -4.247
    5.498   -20.784    -4.102      3.995   -20.826    -3.921
    4.733   -21.342    -1.145      4.905   -22.110    -1.689
    4.186   -21.670    -0.432      4.733   -21.342     1.957
    4.062   -21.149     1.303      5.462   -21.705     1.454
    4.733   -21.342     5.059      3.999   -21.020     4.536
    4.428   -22.176     5.414      4.733   -21.342     8.161
    4.164   -21.845     8.744      4.343   -21.449     7.294
    4.733   -21.342    11.263      5.142   -21.918    10.618
    5.115   -20.481    11.092      4.733   -18.240    -1.145
    3.966   -18.280    -1.716      4.408   -17.852    -0.333
    4.733   -18.240     1.957      5.126   -18.733     2.677
    5.155   -18.586     1.171      4.733   -18.240     5.059
    4.088   -18.803     5.486      4.605   -18.394     4.124
    4.733   -18.240     8.161      4.493   -18.947     8.760
    3.947   -18.093     7.636      4.733   -15.138    -4.247
    5.354   -15.037    -4.969      3.874   -15.137    -4.668
    4.733   -15.138    -1.145      4.937   -15.498    -2.008
    3.937   -15.595    -0.875      4.733   -15.138     1.957
    4.851   -14.229     1.680      5.509   -15.330     2.483
    4.733   -15.138     5.059      5.092   -14.639     5.793
    5.497   -15.540     4.646      4.733   -12.036    -7.349
    5.294   -11.797    -8.087      4.174   -12.734    -7.688
    4.733   -12.036    -4.247      5.545   -11.553    -4.403
    4.513   -11.845    -3.335      4.733   -12.036    -1.145
    5.348   -12.010    -0.412      4.043   -12.633    -0.858
    4.733   -12.036     1.957      4.396   -12.925     2.065
    4.155   -11.637     1.308      7.835   -49.260   -10.451
    8.087   -49.900   -11.117      6.998   -49.581   -10.115
    7.835   -49.260    -7.349      8.393   -49.391    -6.582
    8.326   -49.653    -8.071      7.835   -49.260    -4.247
    7.238   -49.720    -4.837      7.856   -49.802    -3.458
    7.835   -46.158   -10.451      7.800   -45.789    -9.569
    6.919   -46.236   -10.715      7.835   -46.158    -7.349
    8.002   -45.681    -8.161      8.702   -46.436    -7.052
    7.835   -46.158    -4.247      7.334   -45.621    -4.860
    8.404   -45.538    -3.792      7.835   -46.158    -1.145
    7.214   -46.697    -0.655      7.462   -45.278    -1.119
    7.835   -46.158     1.957      8.489   -46.247     1.264
    7.274   -45.439     1.668      7.835   -43.056    -4.247
    8.329   -43.507    -4.932      8.505   -42.695    -3.667
    7.835   -43.056     1.957      7.779   -43.093     1.003
    8.774   -43.065     2.142      7.835   -43.056     5.059
    8.693   -42.765     4.750      7.305   -42.260     5.080
    7.835   -39.954   -22.859      8.297   -39.714   -22.056
    7.427   -39.140   -23.153      7.835   -39.954     1.957
    6.893   -40.064     2.085      8.205   -40.817     2.143
    7.835   -39.954     5.059      7.474   -39.315     5.673
    8.670   -39.575     4.783      7.835   -39.954     8.161
    7.157   -40.436     8.633      7.607   -40.060     7.238
    7.835   -36.852   -16.655      8.524   -36.957   -17.311
    7.852   -37.669   -16.156      7.835   -36.852     5.059
    8.419   -37.382     4.517      8.374   -36.113     5.341
    7.835   -36.852     8.161      7.578   -37.346     8.940
    7.316   -37.233     7.453      7.835   -33.750   -13.553
    7.106   -34.169   -14.010      8.593   -33.909   -14.115
    7.835   -33.750     8.161      8.315   -33.552     8.965
    8.484   -33.652     7.465      7.835   -33.750    11.263
    8.622   -33.845    10.727      7.153   -34.207    10.772
    7.835   -30.648   -22.859      7.687   -31.366   -23.475
    8.784   -30.523   -22.861      7.835   -30.648     1.957
    7.638   -30.794     1.032      7.039   -30.913     2.417
    7.835   -30.648     5.059      8.357   -30.510     4.269
    8.395   -30.344     5.773      7.835   -30.648     8.161
    8.379   -30.399     7.414      7.410   -29.834     8.431
    7.835   -30.648    11.263      8.687   -30.815    11.666
    7.357   -31.470    11.366      7.835   -27.546     5.059
    8.594   -27.130     4.651      7.224   -27.692     4.337
    7.835   -27.546     8.161      8.402   -26.921     8.613
    7.019   -27.534     8.662      7.835   -27.546    11.263
    8.193   -28.283    10.769      8.136   -26.771    10.789
    7.835   -24.444   -19.757      8.231   -24.605   -18.901
    7.443   -23.574   -19.680      7.835   -24.444     1.957
    7.464   -25.250     2.316      7.326   -23.743     2.364
    7.835   -24.444     5.059      8.191   -23.646     5.450
    7.608   -24.996     5.807      7.835   -24.444     8.161
    7.731   -24.172     9.073      8.520   -23.871     7.816
    7.835   -21.342   -19.757      8.125   -22.251   -19.826
    7.129   -21.364   -19.111      7.835   -21.342    -4.247
    8.440   -20.849    -4.801      8.196   -22.228    -4.226
    7.835   -21.342    -1.145      7.570   -20.911    -0.333
    7.817   -22.276    -0.937      7.835   -21.342     1.957
    7.081   -20.858     2.294      7.534   -22.249     1.904
    7.835   -21.342     5.059      7.882   -20.643     5.712
    8.737   -21.652     4.976      7.835   -21.342     8.161
    8.400   -21.318     7.389      7.301   -20.551     8.092
    7.835   -18.240    -4.247      7.907   -18.009    -3.321
    7.093   -17.726    -4.565      7.835   -18.240    -1.145
    7.122   -17.647    -0.910      7.682   -18.447    -2.067
    7.835   -18.240     1.957      8.710   -17.939     2.203
    7.264   -17.909     2.650      7.835   -18.240     5.059
    8.562   -17.668     4.812      7.422   -17.796     5.800
    7.835   -15.138   -10.451      7.146   -15.529    -9.915
    7.643   -15.430   -11.342      7.835   -15.138    -7.349
    7.680   -15.841    -6.718      7.273   -15.354    -8.093
    7.835   -15.138    -4.247      7.620   -14.207    -4.189
    8.520   -15.184    -4.913      7.835   -15.138    -1.145
    7.524   -15.959    -1.525      7.082   -14.549    -1.197
    7.835   -15.138     1.957      8.354   -14.364     2.176
    7.185   -14.821     1.331      7.835   -12.036   -10.451
    8.495   -12.596   -10.859      8.278   -11.657    -9.692
    7.835   -12.036    -7.349      7.327   -11.287    -7.038
    7.709   -12.707    -6.679      7.835   -12.036    -4.247
    8.484   -12.678    -3.960      7.410   -12.444    -5.001
   10.937   -46.158   -10.451     11.583   -45.470   -10.293
   10.958   -46.694    -9.658     10.937   -46.158    -7.349
   11.461   -45.923    -8.115     11.337   -46.965    -7.024
   10.937   -46.158    -4.247     10.386   -46.198    -3.466
   10.329   -46.272    -4.977     10.937   -46.158    -1.145
   11.539   -46.139    -1.889     11.055   -47.028    -0.764
   10.937   -43.056   -10.451     10.102   -43.462   -10.683
   11.535   -43.324   -11.149     10.937   -43.056    -7.349
   11.386   -43.578    -6.684     11.587   -42.410    -7.625
   10.937   -43.056    -4.247     10.320   -42.888    -3.536
   11.670   -43.506    -3.827     10.937   -43.056    -1.145
   11.624   -43.507    -1.636     11.336   -42.228    -0.879
   10.937   -43.056     1.957     11.689   -43.551     1.632
   11.098   -42.966     2.896     10.937   -39.954    -1.145
   10.617   -39.374    -1.835     10.470   -39.673    -0.358
   10.937   -39.954     1.957     10.791   -40.633     2.616
   11.504   -39.317     2.391     10.937   -39.954     5.059
   11.454   -39.157     4.943     10.705   -39.957     5.988
   10.937   -36.852    -4.247     10.737   -35.925    -4.121
   11.622   -36.862    -4.916     10.937   -36.852    -1.145
   10.099   -36.645    -1.557     11.582   -36.356    -1.649
   10.937   -36.852     1.957     11.818   -37.218     2.033
   11.010   -36.194     1.266     10.937   -36.852     5.059
   11.499   -37.269     4.406     11.320   -35.984     5.186
   10.937   -36.852     8.161     11.026   -36.915     9.112
   10.040   -36.551     8.024     10.937   -33.750    -1.145
   11.652   -33.204    -1.472     10.537   -33.229    -0.449
   10.937   -33.750     1.957     11.667   -34.307     1.687
   10.864   -33.891     2.901     10.937   -33.750     5.059
   11.489   -33.782     4.278     11.463   -33.277     5.704
   10.937   -33.750     8.161     11.510   -33.422     8.855
   11.478   -34.376     7.680     10.937   -30.648    -4.247
   11.615   -31.322    -4.288     11.301   -29.912    -4.739
   10.937   -30.648    -1.145     10.231   -31.201    -1.477
   11.179   -31.044    -0.308     10.937   -30.648     1.957
   10.893   -31.604     1.947     11.475   -30.425     1.198
   10.937   -30.648     5.059     10.650   -29.752     5.232
   11.848   -30.669     5.351     10.937   -30.648     8.161
   10.227   -30.847     7.552     11.067   -29.704     8.078
   10.937   -27.546    -4.247     10.923   -28.171    -4.972
   11.146   -28.076    -3.478     10.937   -27.546    -1.145
   10.001   -27.742    -1.119     10.990   -26.678    -1.544
   10.937   -27.546     1.957     10.026   -27.714     2.196
   11.449   -27.996     2.629     10.937   -27.546     5.059
   10.635   -28.221     5.666     11.100   -28.014     4.240
   10.937   -27.546     8.161     11.660   -27.365     7.560
   10.153   -27.500     7.615     10.937   -24.444    -4.247
   10.473   -25.223    -4.552     11.272   -24.686    -3.384
   10.937   -24.444    -1.145     10.335   -24.031    -1.764
   10.631   -25.348    -1.079     10.937   -24.444     1.957
   11.604   -25.080     1.698     11.025   -23.732     1.324
   10.937   -24.444     5.059     10.845   -23.920     4.264
   10.444   -23.962     5.723     10.937   -24.444     8.161
   11.463   -24.116     7.432     11.279   -25.322     8.328
   10.937   -21.342    -7.349     10.543   -21.993    -6.769
   10.303   -21.237    -8.058     10.937   -21.342    -4.247
   11.183   -21.019    -3.380     10.070   -20.969    -4.405
   10.937   -21.342    -1.145     10.535   -20.820    -1.838
   11.879   -21.225    -1.273     10.937   -21.342     1.957
   10.331   -20.604     2.017     11.556   -21.204     2.674
   10.937   -21.342     5.059     10.386   -21.763     5.718
   11.015   -21.992     4.361     10.937   -18.240   -10.451
   10.609   -18.871    -9.811     11.777   -17.950   -10.094
   10.937   -18.240    -7.349     11.054   -17.296    -7.456
   11.400   -18.624    -8.093     10.937   -18.240    -4.247
   11.482   -17.662    -4.781     11.000   -19.093    -4.675
   10.937   -18.240    -1.145     11.291   -17.657    -1.817
   10.804   -17.675    -0.384     10.937   -18.240     1.957
   10.891   -18.346     2.907     10.646   -17.341     1.802
   10.937   -15.138   -10.451     11.691   -14.570   -10.290
   10.219   -14.722    -9.975     10.937   -15.138    -7.349
   11.010   -14.196    -7.505     10.658   -15.209    -6.436
   10.937   -15.138    -4.247     11.409   -14.408    -4.648
   10.603   -14.784    -3.423     10.937   -15.138    -1.145
   10.372   -14.665    -0.535     11.548   -15.616    -0.585
   14.039   -43.056   -10.451     13.306   -42.442   -10.491
   13.666   -43.852   -10.072     14.039   -43.056    -7.349
   14.236   -42.380    -6.701     13.231   -43.461    -7.035
   14.039   -43.056    -4.247     14.566   -42.624    -4.919
   14.672   -43.555    -3.730     14.039   -39.954    -7.349
   13.170   -39.653    -7.086     14.606   -39.194    -7.220
   14.039   -39.954    -4.247     13.634   -40.743    -4.608
   14.343   -39.468    -5.013     14.039   -39.954    -1.145
   14.160   -39.649    -0.246     14.255   -40.886    -1.113
   14.039   -39.954     1.957     13.782   -39.996     1.036
   13.213   -39.877     2.434     14.039   -36.852    -4.247
   14.715   -37.291    -4.763     14.523   -36.392    -3.561
   14.039   -36.852    -1.145     13.884   -37.747    -0.845
   13.350   -36.692    -1.789     14.039   -36.852     1.957
   14.886   -36.454     2.158     13.403   -36.312     2.426
   14.039   -33.750    -7.349     14.696   -34.276    -7.805
   13.564   -34.378    -6.805     14.039   -33.750    -4.247
   14.005   -32.816    -4.043     14.889   -34.038    -3.914
   14.039   -33.750    -1.145     14.595   -34.458    -1.470
   13.213   -33.859    -1.615     14.039   -33.750     1.957
   14.414   -33.273     2.697     13.179   -33.352     1.826
   14.039   -33.750     5.059     14.061   -34.457     4.415
   14.902   -33.776     5.472     14.039   -30.648    -7.349
   13.643   -31.488    -7.120     13.312   -30.121    -7.680
   14.039   -30.648    -4.247     14.019   -31.338    -3.584
   13.636   -29.893    -3.819     14.039   -30.648    -1.145
   13.436   -29.931    -1.339     14.675   -30.626    -1.860
   14.039   -30.648     1.957     14.855   -31.141     1.868
   13.966   -30.472     2.895     14.039   -30.648     5.059
   13.627   -31.401     5.482     13.309   -30.077     4.821
   14.039   -27.546   -10.451     14.339   -26.909    -9.803
   13.214   -27.878   -10.098     14.039   -27.546    -7.349
   13.156   -27.199    -7.470     13.911   -28.375    -6.888
   14.039   -27.546    -4.247     13.673   -27.459    -5.127
   13.599   -26.868    -3.736     14.039   -27.546    -1.145
   14.417   -26.672    -1.244     13.344   -27.434    -0.497
   14.039   -27.546     1.957     13.478   -26.973     1.435
   13.510   -27.769     2.723     14.039   -27.546     5.059
   14.012   -27.274     4.142     13.120   -27.620     5.315
   14.039   -24.444    -7.349     14.139   -24.795    -8.234
   14.017   -25.217    -6.786     14.039   -24.444    -4.247
   14.195   -23.788    -4.926     13.187   -24.211    -3.879
   14.039   -24.444    -1.145     14.382   -23.894    -0.441
   14.380   -24.047    -1.946     14.039   -24.444     1.957
   13.390   -24.695     1.301     14.171   -25.235     2.480
   14.039   -21.342    -7.349     13.281   -20.778    -7.195
   14.360   -21.082    -8.213     14.039   -21.342    -4.247
   13.215   -21.801    -4.405     14.253   -21.539    -3.335
   14.039   -21.342    -1.145     13.295   -21.151    -0.574
   14.782   -20.908    -0.724     14.039   -21.342     1.957
   14.838   -21.491     2.463     13.496   -20.793     2.523
   14.039   -18.240    -7.349     13.733   -17.333    -7.351
   13.423   -18.700    -6.780     14.039   -18.240    -4.247
   13.149   -18.282    -3.898     14.494   -17.627    -3.669
   17.141   -36.852   -10.451     17.781   -36.349   -10.955
   17.668   -37.359    -9.834     17.141   -36.852    -7.349
   17.636   -36.051    -7.179     17.689   -37.552    -6.993
   17.141   -36.852    -4.247     17.690   -36.268    -4.771
   17.413   -37.733    -4.506     17.141   -33.750   -10.451
   17.287   -34.633   -10.111     16.801   -33.258    -9.704
   17.141   -33.750    -7.349     16.369   -33.220    -7.155
   17.602   -33.818    -6.513     17.141   -33.750    -4.247
   17.455   -32.851    -4.344     17.094   -33.886    -3.301
   17.141   -33.750    -1.145     16.562   -33.556    -0.409
   16.875   -33.136    -1.829     17.141   -30.648   -10.451
   16.575   -30.712   -11.220     17.049   -31.494   -10.013
   17.141   -30.648    -7.349     16.811   -31.226    -6.661
   17.173   -29.783    -6.941     17.141   -30.648    -4.247
   16.264   -30.500    -4.598     16.997   -30.892    -3.333
   17.141   -30.648    -1.145     17.658   -31.454    -1.144
   17.187   -30.332    -0.243     17.141   -27.546   -10.451
   16.725   -26.850   -10.958     17.914   -27.786   -10.962
   17.141   -27.546    -7.349     18.078   -27.645    -7.178
   16.918   -28.295    -7.901     17.141   -27.546    -4.247
   17.316   -26.896    -4.927     17.619   -28.325    -4.532
   17.141   -27.546    -1.145     17.733   -28.298    -1.155
   16.950   -27.379    -2.068     17.141   -24.444   -10.451
   17.623   -25.125   -10.920     16.888   -23.819   -11.130
   17.141   -24.444    -7.349     16.375   -24.395    -6.778
   16.919   -23.889    -8.096     17.141   -24.444    -4.247
   17.702   -23.697    -4.455     17.662   -24.974    -3.644
     7166 = No. of integer atom codes. iac's: 
  25    1   20    4   20    4    4   20    4    4   12   38   36    7   11   30
  25    1   20    4   20    4    4   20    4    4   39   20    4    4    4   11
  30   25    1   20    4   20    4    4   20    4    4   12   38   36    7   11
  30   25    1   20    4   20    4    4   20    4    4   20    4    4   20    4
   4   43    1    1   11   30   25    1   20    4   20    4    4   20    4    4
  12   38   36    7   11   30   25    1   20    4   20    4    4   14   14    3
  14    3   14    3   14    3   14    3   11   30   25    1   20    4   20    4
   4   20    4    4   12   38   36    7   11   30   25    1   20    4   20    6
   6   20    4    4   13   30   25    1    1   11   30   25    1   20    4   20
   4   20    4    4    4   20    4    4   20    4    4    4   11   30   25    1
  20    4   20    4    4   12   38   36    7   11   30   25    1   20    4   20
   4    4   20    4    4   20    4    4   20    4    4   43    1    1   11   30
  25    1   20    4   20    4    4   32    7   11   30   25    1   20    4    4
  11   30   25    1   20    4   20    4    4   32    7   11   30   25    1   20
   4   20    4    4   19   23    3   26    1   17   14    3   14    3   14    3
  14    3   16   11   30   25    1   20    4   20    4    4    4   11   30   25
   1   20    4   20    4    4    4   11   30   25    1   20    4   20    4   20
   4    4    4   20    4    4   20    4    4    4   11   30   25    1   20    4
  20    4    4   14   14    3   14    3   14   33    7   14    3   14    3   11
  30   25    1   20    4   20    6    6   20    4    4   13   30   25    1    1
  11   30   25    1   20    4   20    4    4   12   38   36    7   11   30   25
   1   20    4   20    4   20    4    4    4   20    4    4   20    4    4    4
  11   30   25    1   20    4   20    4    4   20    4    4   20    4    4   28
  10   15   28   10   10   28   10   10   11   30   25    1   20    4   20    4
   4   22   27   18    3   26    1   23    3   11   30   25    1   20    4   20
   4    4   20    4    4   12   38   36    7   11   30   25    1   20    4   20
   4    4    4   11   30   25    1   20    4   20    4    4   32    7   11   30
  25    1   20    4   20    4    4   12   38   36    7   11   30   25    1   20
   4   20    4    4   14   14    3   14    3   14    3   14    3   14    3   11
  30   25   21    4    4   20    4    4   20    4    4   20    4   11   30   25
   1   20    4   20    4    4   40    9   11   30   25    1   20    4   20    4
   4   20    4    4   20    4    4   41    1   15   42    1   41    1    1   11
  30   25    1   20    4   20    4   20    4    4    4   20    4    4    4   11
  30   25    1   20    4   20    4    4    4   11   30   25    1   20    4   20
   4    4   20    4    4   20    4    4   20    4    4   29   10   10   10   11
  30   25    1   20    4   20    4    4   20    4   20    4    4    4   20    4
   4    4   11   30   25   21    4    4   20    4    4   20    4    4   20    4
  11   30   25    1   20    4   20    4    4   20    4    4   20    4    4   20
   4    4   43    1    1   11   30   25    1   20    4   20    4    4   12   30
  25    1    1   11   30   25    1   20    4   20    4    4   20    4    4   20
   4    4   20    4    4   43    1    1   11   30   25    1   20    4   20    4
   4   12   30   25    1    1   11   30   25    1   20    4   20    4    4   20
   4    4   20    4    4   41    1   15   42    1   41    1    1   11   30   25
   1   20    4   20    4    4   12   30   25    1    1   11   30   25    1   20
   4   20    4    4   20    4    4   20    4    4   28   10   15   28   10   10
  28   10   10   11   30   25    1   20    4   20    4    4   14   14    3   14
   3   14   33    7   14    3   14    3   11   30   25    1   20    4   20    4
   4   20    4    4   20    4    4   28   10   15   28   10   10   28   10   10
  11   30   25    1   20    4   20    4    4   12   35   35   11   30   25    1
  20    4   20    4   20    4    4    4   20    4    4    4   11   30   25    1
  20    4   20    4    4   32    7   11   30   25   21    4    4   20    4    4
  20    4    4   20    4   11   30   25    1   20    4   20    4    4   14   14
   3   14    3   14    3   14    3   14    3   11   30   25    1   20    4   20
   4    4   12   38   36    7   11   30   25    1   20    4   20    4    4   22
  27   18    3   26    1   23    3   11   30   25    1   20    4   20    4    4
  32    7   11   30   25    1   20    4   20    4    4   20    4    4   20    4
   4   41    1   15   42    1   41    1    1   11   30   25    1   20    4   20
   4   20    4    4    4   20    4    4   20    4    4    4   11   30   25    1
  20    4   20    4    4   20    4    4   20    4    4   20    4    4   43    1
   1   11   30   25    1   20    4   20    4    4   20    4   20    4    4    4
  20    4    4    4   11   30   25    1   20    4   20    4    4   22   27   18
   3   26    1   23    3   11   30   25    1   20    4   20    6    6   20    4
   4   13   30   25    1    1   11   30   25    1   20    4   20    4    4   20
   4    4   12   38   36    7   11   30   25    1   20    4   20    4    4   12
  38   36    7   11   30   25    1   20    4   20    4    4   12   30   25    1
   1   11   30   25    1   20    4   20    4    4   12   38   36    7   11   30
  25    1   20    4   20    4    4   14   14    3   14    3   14   33    7   14
   3   14    3   11   30   25    1   20    4   20    4   20    4    4    4   20
   4    4   20    4    4    4   11   30   25    1   20    4   20    4    4   12
  30   25    1    1   11   30   25    1   20    4   20    4    4    4   11   30
  25    1   20    4   20    4    4   32    7   11   30   25    1   20    4   20
   4    4   20    4   20    4    4    4   20    4    4    4   11   30   25    1
  20    4   20    4   20    4    4    4   20    4    4   20    4    4    4   11
  30   25    1   20    4   20    4    4   20    4    4   20    4    4   20    4
   4   43    1    1   11   30   25    1   20    4   20    4    4   20    4    4
  39   20    4    4    4   11   30   25    1   20    4   20    4    4   20    4
   4   12   38   36    7   11   30   25    1   20    4   20    4    4   20    4
   4   12   38   36    7   11   30   25    1   20    4   20    4    4    4   11
  30   25    1   20    4   20    6    6   20    4    4   13   30   25    1    1
  11   30   25    1   20    4   20    4    4   20    4    4   20    4    4   41
   1   15   42    1   41    1    1   11   30   25    1   20    4   20    4    4
  32    7   11   30   25    1   20    4   20    4    4   14   14    3   14    3
  14   33    7   14    3   14    3   11   30   25    1   20    4   20    4   20
   4    4    4   20    4    4   20    4    4    4   11   30   25    1   20    4
  20    4    4   20    4   20    4    4    4   20    4    4    4   11   30   25
   1   20    4   20    4   20    4    4    4   32    7   11   30   25    1   20
   4   20    6    6   20    4    4   13   30   25    1    1   11   30   25    1
  20    4    4   11   30   25   21    4    4   20    4    4   20    4    4   20
   4   11   30   25    1   20    4   20    4    4   20    4   20    4    4    4
  20    4    4    4   11   30   25   21    4    4   20    4    4   20    4    4
  20    4   11   30   25    1   20    4   20    4    4   12   30   25    1    1
  11   30   25    1   20    4   20    4   20    4    4    4   32    7   11   30
  25    1   20    4   20    4    4   40    9   11   30   25    1   20    4    4
  11   30   25    1   20    4   20    4    4   22   27   18    3   26    1   23
   3   11   30   25    1   20    4   20    4    4   14   14    3   14    3   14
   3   14    3   14    3   11   30   25    1   20    4   20    4    4   19   23
   3   26    1   17   14    3   14    3   14    3   14    3   16   11   30   25
   1   20    4   20    4    4   20    4    4   12   38   36    7   11   30   25
   1   20    4   20    4    4   20    4    4   39   20    4    4    4   11   30
  25    1   20    4   20    4   20    4    4    4   20    4    4    4   11   30
  25    1   20    4   20    4    4   19   23    3   26    1   17   14    3   14
   3   14    3   14    3   16   11   30   25    1   20    4   20    4    4   20
   4    4   12   38   36    7   11   30   25    1   20    4   20    6    6   20
   4    4   13   30   25    1    1   11   30   25    1   20    4   20    4    4
  20    4    4   20    4    4   20    4    4   43    1    1   11   30   25    1
  20    4   20    4    4   32    7   11   30   25    1   20    4   20    4    4
  20    4    4   20    4    4   41    1   15   42    1   41    1    1   11   30
  25    1   20    4    4   11   30   25    1   20    4   20    4   20    4    4
   4   20    4    4    4   11   30   25    1   20    4   20    4   20    4    4
   4   20    4    4    4   11   30   25    1   20    4   20    4    4   20    4
   4   39   20    4    4    4   11   30   25    1   20    4   20    4    4   20
   4   20    4    4    4   20    4    4    4   11   30   25    1   20    4   20
   4    4   12   30   25    1    1   11   30   25    1   20    4   20    4    4
  20    4    4   20    4    4   28   10   15   28   10   10   28   10   10   11
  30   25    1   20    4   20    4   20    4    4    4   20    4    4    4   11
  30   25    1   20    4   20    4    4   20    4    4   39   20    4    4    4
  11   30   25    1   20    4   20    5    5   20    4    4   12   35   35   11
  30   25    1   20    4   20    4    4   20    4    4   20    4    4   20    4
   4   29   10   10   10   11   30   25    1   20    4    4   11   30   25    1
  20    4   20    4    4   32    7   11   30   25    1   20    4   20    4    4
  20    4   20    4    4    4   20    4    4    4   11   30   25    1   20    4
  20    4    4   20    4    4   20    4    4   20    4    4   29   10   10   10
  11   30   25    1   20    4   20    4    4   40    9   11   30   25    1   20
   4   20    4    4    4   11   30   25    1   20    4   20    6    6   20    4
   4   13   30   25    1    1   11   30   25    1   20    4   20    4    4   14
  14    3   14    3   14   33    7   14    3   14    3   11   30   25    1   20
   4   20    4    4   19   23    3   26    1   17   14    3   14    3   14    3
  14    3   16   11   30   25   21    4    4   20    4    4   20    4    4   20
   4   11   30   25    1   20    4   20    6    6   20    4    4   13   30   25
   1    1   11   30   25    1   20    4   20    4    4   20    4    4   20    4
   4   20    4    4   43    1    1   11   30   25    1   20    4   20    4    4
  20    4    4   12   38   36    7   11   30   25    1   20    4   20    4    4
  20    4    4   12   38   36    7   11   30   25    1   20    4   20    4    4
  20    4    4   20    4    4   20    4    4   43    1    1   11   30   25    1
  20    4   20    4    4   20    4    4   12   38   36    7   11   30   25    1
  20    4   20    4    4   20    4    4   39   20    4    4    4   11   30   25
   1   20    4   20    4   20    4    4    4   20    4    4   20    4    4    4
  11   30   25    1   20    4   20    4    4   14   14    3   14    3   14    3
  14    3   14    3   11   30   25    1   20    4   20    4    4   20    4    4
  12   38   36    7   11   30   25    1   20    4   20    4    4   12   38   36
   7   11   30   25    1   20    4   20    4   20    4    4    4   32    7   11
  30   25    1   20    4   20    4    4   12   30   25    1    1   11   30   25
   1   20    4   20    4    4   20    4   20    4    4    4   20    4    4    4
  11   30   25    1   20    4   20    4    4   20    4    4   20    4    4   20
   4    4   43    1    1   11   30   25    1   20    4   20    4    4   20    4
  20    4    4    4   20    4    4    4   11   30   25    1   20    4   20    4
  20    4    4    4   32    7   11   30   25    1   20    4   20    4    4   20
   4   20    4    4    4   20    4    4    4   11   30   25    1   20    4   20
   4   20    4    4    4   20    4    4   20    4    4    4   11   30   25    1
  20    4   20    4    4   32    7   11   30   25    1   20    4   20    4    4
  20    4    4   12   38   36    7   11   30   25    1   20    4   20    4    4
  12   38   36    7   11   30   25    1   20    4   20    4   20    4    4    4
  20    4    4   20    4    4    4   11   30   25    1   20    4   20    4    4
  20    4    4   20    4    4   20    4    4   43    1    1   11   30   25    1
  20    4   20    4    4   32    7   11   30   25    1   20    4   20    4    4
  14   14    3   14    3   14   33    7   14    3   14    3   11   30   25    1
  20    4   20    4    4   14   14    3   14    3   14   33    7   14    3   14
   3   11   30   25    1   20    4   20    4   20    4    4    4   32    7   11
  30   25    1   20    4   20    4   20    4    4    4   20    4    4    4   11
  30   25    1   20    4   20    4    4   20    4    4   20    4    4   28   10
  15   28   10   10   28   10   10   11   30   25    1   20    4   20    6    6
  20    4    4   13   30   25    1    1   11   30   25    1   20    4   20    4
   4   20    4   20    4    4    4   20    4    4    4   11   30   25    1   20
   4   20    4    4   20    4    4   12   38   36    7   11   30   25    1   20
   4   20    4    4   20    4   20    4    4    4   20    4    4    4   11   30
  25    1   20    4   20    4    4   20    4    4   12   38   36    7   11   30
  25    1   20    4   20    4    4   12   30   25    1    1   11   30   25    1
  20    4   20    4    4   20    4   20    4    4    4   20    4    4    4   11
  30   25    1   20    4   20    4   20    4    4    4   32    7   11   30   25
   1   20    4   20    4   20    4    4    4   32    7   11   30   25    1   20
   4   20    6    6   20    4    4   13   30   25    1    1   11   30   25    1
  20    4   20    4    4   20    4    4   12   38   36    7   11   30   25    1
  20    4   20    4   20    4    4    4   32    7   11   30   25    1   20    4
  20    4    4   20    4    4   20    4    4   41    1   15   42    1   41    1
   1   11   30   25    1   20    4   20    4    4   20    4    4   12   38   36
   7   11   30   25    1   20    4   20    4   20    4    4    4   20    4    4
  20    4    4    4   11   30   25    1   20    4   20    4    4   20    4   20
   4    4    4   20    4    4    4   11   30   25    1   20    4   20    4    4
  22   27   18    3   26    1   23    3   11   30   25    1   20    4   20    4
   4   14   14    3   14    3   14    3   14    3   14    3   11   30   25    1
  20    4   20    4    4   22   27   18    3   26    1   23    3   11   30   25
   1   20    4   20    4    4   14   14    3   14    3   14   33    7   14    3
  14    3   11   30   25    1   20    4   20    4   20    4    4    4   32    7
  11   30   25    1   20    4   20    4   20    4    4    4   32    7   11   30
  25    1   20    4   20    4    4   19   23    3   26    1   17   14    3   14
   3   14    3   14    3   16   11   30   25   21    4    4   20    4    4   20
   4    4   20    4   11   30   25    1   20    4   20    4    4   12   35   35
  11   30   25    1   20    4   20    4    4   14   14    3   14    3   14    3
  14    3   14    3   11   30   25    1   20    4    4   11   30   25    1   20
   4   20    4   20    4    4    4   20    4    4    4   11   30   25   21    4
   4   20    4    4   20    4    4   20    4   11   30   25    1   20    4   20
   5    5   20    4    4   12   35   35   11   30   25    1   20    4   20    4
   4   32    7   11   30   25   21    4    4   20    4    4   20    4    4   20
   4   11   30   25    1   20    4   20    4    4    4   11   30   25    1   20
   4   20    4    4   32    7   11   30   25    1   20    4   20    4    4   14
  14    3   14    3   14    3   14    3   14    3   11   30   25    1   20    4
  20    4    4   20    4   20    4    4    4   20    4    4    4   11   30   25
   1   20    4   20    4    4   12   30   25    1    1   11   30   25    1   20
   4   20    4    4   14   14    3   14    3   14    3   14    3   14    3   11
  30   25    1   20    4   20    4    4   20    4   20    4    4    4   20    4
   4    4   11   30   25    1   20    4   20    4    4   14   14    3   14    3
  14    3   14    3   14    3   11   30   25    1   20    4   20    4    4   20
   4    4   20    4    4   20    4    4   43    1    1   11   30   25    1   20
   4   20    4   20    4    4    4   20    4    4    4   11   30   25    1   20
   4   20    4    4   20    4    4   20    4    4   41    1   15   42    1   41
   1    1   11   30   25    1   20    4   20    4    4   20    4    4   12   38
  36    7   11   30   25    1   20    4   20    4    4   32    7   11   30   25
   1   20    4    4   11   30   25    1   20    4   20    4    4   32    7   11
  30   25    1   20    4   20    4    4   20    4   20    4    4    4   20    4
   4    4   11   30   25    1   20    4   20    4    4   32    7   11   30   25
  21    4    4   20    4    4   20    4    4   20    4   11   30   25    1   20
   4   20    4    4   20    4    4   12   38   36    7   11   30   25    1   20
   4   20    4    4   22   27   18    3   26    1   23    3   11   30   25    1
  20    4    4   11   30   25   21    4    4   20    4    4   20    4    4   20
   4   11   30   25    1   20    4   20    4   20    4    4    4   20    4    4
   4   11   30   25    1   20    4   20    4   20    4    4    4   20    4    4
   4   11   30   25    1   20    4   20    4   20    4    4    4   20    4    4
   4   11   30   25    1   20    4   20    4    4   23   26    1   18    3   27
  22    3   11   30   25    1   20    4   20    4    4   59   57   58   58   58
  11   30   25    1   20    4   20    4    4   32    7   11   30   25    1   20
   4   20    4    4    4   11   30   25    1   20    4    4   11   30   25    1
  20    4   20    4   20    4    4    4   20    4    4   20    4    4    4   11
  30   25    1   20    4    4   11   30   25    1   20    4   20    4    4   20
   4    4   20    4    4   28   10   15   28   10   10   28   10   10   11   30
  25    1   20    4   20    4    4   32    7   11   30   25    1   20    4    4
  11   30   25    1   20    4   20    4   20    4    4    4   32    7   11   30
  25    1   20    4   20    4    4   14   14    3   14    3   14    3   14    3
  14    3   11   30   25    1   20    4   20    4    4   40    9   11   30   25
   1   20    4   20    4    4   20    4   20    4    4    4   20    4    4    4
  11   30   25    1   20    4   20    4    4    4   11   30   25    1   20    4
  20    4    4   12   35   35   11   30   25    1   20    4   20    4   20    4
   4    4   32    7   11   30   25    1   20    4   20    4    4   40    9   11
  30   25    1   20    4   20    4    4   20    4   20    4    4    4   20    4
   4    4   11   30   25    1   20    4   20    4    4   20    4   20    4    4
   4   20    4    4    4   11   30   25    1   20    4   20    4    4   20    4
  20    4    4    4   20    4    4    4   11   30   25    1   20    4   20    4
   4   20    4    4   39   20    4    4    4   11   30   25    1   20    4   20
   4    4   12   38   36    7   11   30   25    1   20    4   20    4    4   20
   4    4   20    4    4   20    4    4   43    1    1   11   30   25    1   20
   4   20    4    4   20    4    4   20    4    4   41    1   15   42    1   41
   1    1   11   30   25    1   20    4   20    4    4   20    4    4   20    4
   4   20    4    4   43    1    1   11   30   25    1   20    4   20    4    4
  12   38   36    7   11   30   25   21    4    4   20    4    4   20    4    4
  20    4   11   30   25    1   20    4   20    4    4   32    7   11   30   25
   1   20    4   20    4    4   32    7   11   30   25    1   20    4   20    4
  20    4    4    4   20    4    4    4   11   30   25    1   20    4   20    4
   4   12   38   36    7   11   30   25    1   20    4   20    4   20    4    4
   4   20    4    4   20    4    4    4   11   30   25    1   20    4   20    4
   4   20    4    4   20    4    4   20    4    4   43    1    1   11   30   25
   1   20    4   20    4    4   20    4    4   20    4    4   20    4    4   43
   1    1   11   30   25    1   20    4   20    4   20    4    4    4   20    4
   4    4   11   30   25    1   20    4   20    4    4   20    4   20    4    4
   4   20    4    4    4   11   30   25    1   20    4   20    4    4   20    4
  20    4    4    4   20    4    4    4   11   30   25    1   20    4   20    4
   4   20    4    4   12   38   36    7   11   30   25    1   20    4   20    4
   4   20    4    4   39   20    4    4    4   11   30   25    1   20    4   20
   4    4   20    4    4   20    4    4   28   10   15   28   10   10   28   10
  10   11   30   25    1   20    4   20    4    4   20    4    4   20    4    4
  20    4    4   43    1    1   11   30   25    1   20    4   20    4    4   14
  14    3   14    3   14    3   14    3   14    3   11   30   25    1   20    4
  20    4    4   20    4    4   20    4    4   28   10   15   28   10   10   28
  10   10   11   30   25    1   20    4   20    4    4   20    4    4   39   20
   4    4    4   11   30   25    1   20    4    4   11   30   25    1   20    4
  20    4    4   20    4   20    4    4    4   20    4    4    4   11   30   25
   1   20    4   20    4   20    4    4    4   20    4    4   20    4    4    4
  11   30   25    1   20    4   20    6    6   20    4    4   13   30   25    1
   1   11   30   25    1   20    4   20    4   20    4    4    4   32    7   11
  30   25    1   20    4   20    4    4    4   11   30   25    1   20    4   20
   4    4   12   35   35   11   30   25    1   20    4   20    6    6   20    4
   4   13   30   25    1    1   11   30   25    1   20    4   20    4    4   20
   4   20    4    4    4   20    4    4    4   11   30   25    1   20    4   20
   4    4   20    4    4   20    4    4   41    1   15   42    1   41    1    1
  11   30   25    1   20    4   20    4    4   14   14    3   14    3   14    3
  14    3   14    3   11   30   25    1   20    4   20    4    4   32    7   11
  30   25    1   20    4   20    4    4   14   14    3   14    3   14   33    7
  14    3   14    3   11   30   25    1   20    4   20    4    4   20    4   20
   4    4    4   20    4    4    4   11   30   25    1   20    4   20    4    4
   4   11   30   25    1   20    4   20    4   20    4    4    4   20    4    4
   4   11   30   25    1   20    4   20    4   20    4    4    4   20    4    4
  20    4    4    4   11   30   25    1   20    4   20    4    4   20    4    4
  12   38   36    7   11   30   25    1   20    4    4   11   30   25    1   20
   4   20    4    4    4   11   30   25    1   20    4   20    4    4   20    4
   4   20    4    4   20    4    4   43    1    1   11   30   25    1   20    4
  20    4    4   14   14    3   14    3   14    3   14    3   14    3   11   30
  25    1   20    4   20    4   20    4    4    4   20    4    4   20    4    4
   4   11   30   25    1   20    4   20    4    4   20    4    4   39   20    4
   4    4   11   30   25    1   20    4    4   11   30   25    1   20    4   20
   4    4   12   38   36    7   11   30   25    1   20    4   20    4    4   32
   7   11   30   25    1   20    4   20    4    4   32    7   11   30   25    1
  20    4   20    4   20    4    4    4   20    4    4    4   11   30   25    1
  20    4   20    6    6   20    4    4   13   30   25    1    1   11   30   25
   1   20    4   20    4    4   12   38   36    7   11   30   25    1   20    4
  20    6    6   20    4    4   13   30   25    1    1   11   30   25    1   20
   4   20    4    4   19   23    3   26    1   17   14    3   14    3   14    3
  14    3   16   11   30   25    1   20    4   20    4    4   20    4    4   20
   4    4   20    4    4   43    1    1   11   30   25    1   20    4   20    4
   4   20    4    4   12   38   36    7   11   30   25    1   20    4   20    4
   4   20    4   20    4    4    4   20    4    4    4   11   30   25    1   20
   4   20    4    4   32    7   11   30   25    1   20    4   20    4    4   22
  27   18    3   26    1   23    3   11   30   25    1   20    4   20    4    4
  20    4    4   12   38   36    7   11   30   25    1   20    4   20    4    4
  12   38   36    7   11   30   25    1   20    4   20    4    4   20    4   20
   4    4    4   20    4    4    4   11   30   34    8    8   34    8    8   34
   8    8   34    8    8   34    8    8   34    8    8   34    8    8   34    8
   8   34    8    8   34    8    8   34    8    8   34    8    8   34    8    8
  34    8    8   34    8    8   34    8    8   34    8    8   34    8    8   34
   8    8   34    8    8   34    8    8   34    8    8   34    8    8   34    8
   8   34    8    8   34    8    8   34    8    8   34    8    8   34    8    8
  34    8    8   34    8    8   34    8    8   34    8    8   34    8    8   34
   8    8   34    8    8   34    8    8   34    8    8   34    8    8   34    8
   8   34    8    8   34    8    8   34    8    8   34    8    8   34    8    8
  34    8    8   34    8    8   34    8    8   34    8    8   34    8    8   34
   8    8   34    8    8   34    8    8   34    8    8   34    8    8   34    8
   8   34    8    8   34    8    8   34    8    8   34    8    8   34    8    8
  34    8    8   34    8    8   34    8    8   34    8    8   34    8    8   34
   8    8   34    8    8   34    8    8   34    8    8   34    8    8   34    8
   8   34    8    8   34    8    8   34    8    8   34    8    8   34    8    8
  34    8    8   34    8    8   34    8    8   34    8    8   34    8    8   34
   8    8   34    8    8   34    8    8   34    8    8   34    8    8   34    8
   8   34    8    8   34    8    8   34    8    8   34    8    8   34    8    8
  34    8    8   34    8    8   34    8    8   34    8    8   34    8    8   34
   8    8   34    8    8   34    8    8   34    8    8   34    8    8   34    8
   8   34    8    8   34    8    8   34    8    8   34    8    8   34    8    8
  34    8    8   34    8    8   34    8    8   34    8    8   34    8    8   34
   8    8   34    8    8   34    8    8   34    8    8   34    8    8   34    8
   8   34    8    8   34    8    8   34    8    8   34    8    8   34    8    8
  34    8    8   34    8    8   34    8    8   34    8    8   34    8    8   34
   8    8   34    8    8   34    8    8   34    8    8   34    8    8   34    8
   8   34    8    8   34    8    8   34    8    8   34    8    8   34    8    8
  34    8    8   34    8    8   34    8    8   34    8    8   34    8    8   34
   8    8   34    8    8   34    8    8   34    8    8   34    8    8   34    8
   8   34    8    8   34    8    8   34    8    8   34    8    8   34    8    8
  34    8    8   34    8    8   34    8    8   34    8    8   34    8    8   34
   8    8   34    8    8   34    8    8   34    8    8   34    8    8   34    8
   8   34    8    8   34    8    8   34    8    8   34    8    8   34    8    8
  34    8    8   34    8    8   34    8    8   34    8    8   34    8    8   34
   8    8   34    8    8   34    8    8   34    8    8   34    8    8   34    8
   8   34    8    8   34    8    8   34    8    8   34    8    8   34    8    8
  34    8    8   34    8    8   34    8    8   34    8    8   34    8    8   34
   8    8   34    8    8   34    8    8   34    8    8   34    8    8   34    8
   8   34    8    8   34    8    8   34    8    8   34    8    8   34    8    8
  34    8    8   34    8    8   34    8    8   34    8    8   34    8    8   34
   8    8   34    8    8   34    8    8   34    8    8   34    8    8   34    8
   8   34    8    8   34    8    8   34    8    8   34    8    8   34    8    8
  34    8    8   34    8    8   34    8    8   34    8    8   34    8    8   34
   8    8   34    8    8   34    8    8   34    8    8   34    8    8   34    8
   8   34    8    8   34    8    8   34    8    8   34    8    8   34    8    8
  34    8    8   34    8    8   34    8    8   34    8    8   34    8    8   34
   8    8   34    8    8   34    8    8   34    8    8   34    8    8   34    8
   8   34    8    8   34    8    8   34    8    8   34    8    8   34    8    8
  34    8    8   34    8    8   34    8    8   34    8    8   34    8    8   34
   8    8   34    8    8   34    8    8   34    8    8   34    8    8   34    8
   8   34    8    8   34    8    8   34    8    8   34    8    8   34    8    8
  34    8    8   34    8    8   34    8    8   34    8    8   34    8    8   34
   8    8   34    8    8   34    8    8   34    8    8   34    8    8   34    8
   8   34    8    8   34    8    8   34    8    8   34    8    8   34    8    8
  34    8    8   34    8    8   34    8    8   34    8    8   34    8    8   34
   8    8   34    8    8   34    8    8   34    8    8   34    8    8   34    8
   8   34    8    8   34    8    8   34    8    8   34    8    8   34    8    8
  34    8    8   34    8    8   34    8    8   34    8    8   34    8    8   34
   8    8   34    8    8   34    8    8   34    8    8   34    8    8   34    8
   8   34    8    8   34    8    8   34    8    8   34    8    8   34    8    8
  34    8    8   34    8    8   34    8    8   34    8    8   34    8    8   34
   8    8   34    8    8   34    8    8   34    8    8   34    8    8   34    8
   8   34    8    8   34    8    8   34    8    8   34    8    8   34    8    8
  34    8    8   34    8    8   34    8    8   34    8    8   34    8    8   34
   8    8   34    8    8   34    8    8   34    8    8   34    8    8   34    8
   8   34    8    8   34    8    8   34    8    8   34    8    8   34    8    8
  34    8    8   34    8    8   34    8    8   34    8    8   34    8    8   34
   8    8   34    8    8   34    8    8   34    8    8   34    8    8   34    8
   8   34    8    8   34    8    8   34    8    8   34    8    8   34    8    8
  34    8    8   34    8    8   34    8    8   34    8    8   34    8    8   34
   8    8   34    8    8   34    8    8   34    8    8   34    8    8   34    8
   8   34    8    8   34    8    8   34    8    8   34    8    8   34    8    8
  34    8    8   34    8    8   34    8    8   34    8    8   34    8    8   34
   8    8   34    8    8   34    8    8   34    8    8   34    8    8   34    8
   8   34    8    8   34    8    8   34    8    8   34    8    8   34    8    8
  34    8    8   34    8    8   34    8    8   34    8    8   34    8    8   34
   8    8   34    8    8   34    8    8   34    8    8   34    8    8   34    8
   8   34    8    8   34    8    8   34    8    8   34    8    8   34    8    8
  34    8    8   34    8    8   34    8    8   34    8    8   34    8    8   34
   8    8   34    8    8   34    8    8   34    8    8   34    8    8   34    8
   8   34    8    8   34    8    8   34    8    8   34    8    8   34    8    8
  34    8    8   34    8    8   34    8    8   34    8    8   34    8    8   34
   8    8   34    8    8   34    8    8   34    8    8   34    8    8   34    8
   8   34    8    8   34    8    8   34    8    8   34    8    8   34    8    8
  34    8    8   34    8    8   34    8    8   34    8    8   34    8    8   34
   8    8   34    8    8   34    8    8   34    8    8   34    8    8   34    8
   8   34    8    8   34    8    8   34    8    8   34    8    8   34    8    8
  34    8    8   34    8    8   34    8    8   34    8    8   34    8    8   34
   8    8   34    8    8   34    8    8   34    8    8   34    8    8   34    8
   8   34    8    8   34    8    8   34    8    8   34    8    8   34    8    8
  34    8    8   34    8    8   34    8    8   34    8    8   34    8    8   34
   8    8   34    8    8   34    8    8   34    8    8   34    8    8   34    8
   8   34    8    8   34    8    8   34    8    8   34    8    8   34    8    8
  34    8    8   34    8    8   34    8    8   34    8    8   34    8    8   34
   8    8   34    8    8   34    8    8   34    8    8   34    8    8   34    8
   8   34    8    8   34    8    8   34    8    8   34    8    8   34    8    8
  34    8    8   34    8    8   34    8    8   34    8    8   34    8    8   34
   8    8   34    8    8   34    8    8   34    8    8   34    8    8   34    8
   8   34    8    8   34    8    8   34    8    8   34    8    8   34    8    8
  34    8    8   34    8    8   34    8    8   34    8    8   34    8    8   34
   8    8   34    8    8   34    8    8   34    8    8   34    8    8   34    8
   8   34    8    8   34    8    8   34    8    8   34    8    8   34    8    8
  34    8    8   34    8    8   34    8    8   34    8    8   34    8    8   34
   8    8   34    8    8   34    8    8   34    8    8   34    8    8   34    8
   8   34    8    8   34    8    8   34    8    8   34    8    8   34    8    8
  34    8    8   34    8    8   34    8    8   34    8    8   34    8    8   34
   8    8   34    8    8   34    8    8   34    8    8   34    8    8   34    8
   8   34    8    8   34    8    8   34    8    8   34    8    8   34    8    8
  34    8    8   34    8    8   34    8    8   34    8    8   34    8    8   34
   8    8   34    8    8   34    8    8   34    8    8   34    8    8   34    8
   8   34    8    8   34    8    8   34    8    8   34    8    8   34    8    8
  34    8    8   34    8    8   34    8    8   34    8    8   34    8    8   34
   8    8   34    8    8   34    8    8   34    8    8   34    8    8   34    8
   8   34    8    8   34    8    8   34    8    8   34    8    8   34    8    8
  34    8    8   34    8    8   34    8    8   34    8    8   34    8    8   34
   8    8   34    8    8   34    8    8   34    8    8   34    8    8   34    8
   8   34    8    8   34    8    8   34    8    8   34    8    8   34    8    8
  34    8    8   34    8    8   34    8    8   34    8    8   34    8    8   34
   8    8   34    8    8   34    8    8   34    8    8   34    8    8   34    8
   8   34    8    8   34    8    8   34    8    8   34    8    8   34    8    8
  34    8    8   34    8    8   34    8    8   34    8    8   34    8    8   34
   8    8   34    8    8   34    8    8   34    8    8   34    8    8   34    8
   8   34    8    8   34    8    8   34    8    8   34    8    8   34    8    8
  34    8    8   34    8    8   34    8    8   34    8    8   34    8    8   34
   8    8   34    8    8   34    8    8   34    8    8   34    8    8   34    8
   8   34    8    8   34    8    8   34    8    8   34    8    8   34    8    8
  34    8    8   34    8    8   34    8    8   34    8    8   34    8    8   34
   8    8   34    8    8   34    8    8   34    8    8   34    8    8   34    8
   8   34    8    8   34    8    8   34    8    8   34    8    8   34    8    8
  34    8    8   34    8    8   34    8    8   34    8    8   34    8    8   34
   8    8   34    8    8   34    8    8   34    8    8   34    8    8   34    8
   8   34    8    8   34    8    8   34    8    8   34    8    8   34    8    8
  34    8    8   34    8    8   34    8    8   34    8    8   34    8    8   34
   8    8   34    8    8   34    8    8   34    8    8   34    8    8   34    8
   8   34    8    8   34    8    8   34    8    8   34    8    8   34    8    8
  34    8    8   34    8    8   34    8    8   34    8    8   34    8    8   34
   8    8   34    8    8   34    8    8   34    8    8   34    8    8   34    8
   8   34    8    8   34    8    8   34    8    8   34    8    8   34    8    8
  34    8    8   34    8    8   34    8    8   34    8    8   34    8    8   34
   8    8   34    8    8   34    8    8   34    8    8   34    8    8   34    8
   8   34    8    8   34    8    8   34    8    8   34    8    8   34    8    8
  34    8    8   34    8    8   34    8    8   34    8    8   34    8    8   34
   8    8   34    8    8   34    8    8   34    8    8   34    8    8   34    8
   8   34    8    8   34    8    8   34    8    8   34    8    8   34    8    8
  34    8    8   34    8    8   34    8    8   34    8    8   34    8    8   34
   8    8   34    8    8   34    8    8   34    8    8   34    8    8
     7220     4898 = No. of bonds, no. of solute bonds. i - j - icode: (5 per line)
      1       2   1       1       3   2       3       4   3       3       5   4       5       6   3
      5       7   3       5       8   4       8       9   3       8      10   3       8      11   5
     11      12   6      11      13   7      12      14   8       3      15   5      15      16   7
     15      17   9      17      18   1      17      19   2      19      20   3      19      21   4
     21      22   3      21      23   3      21      24   4      24      25   3      24      26   3
     24      27  10      27      28  10      28      29   3      28      30   3      28      31   3
     19      32   5      32      33   7      32      34   9      34      35   1      34      36   2
     36      37   3      36      38   4      38      39   3      38      40   3      38      41   4
     41      42   3      41      43   3      41      44   5      44      45   6      44      46   7
     45      47   8      36      48   5      48      49   7      48      50   9      50      51   1
     50      52   2      52      53   3      52      54   4      54      55   3      54      56   3
     54      57   4      57      58   3      57      59   3      57      60   4      60      61   3
     60      62   3      60      63   4      63      64   3      63      65   3      63      66  11
     66      67   1      66      68   1      52      69   5      69      70   7      69      71   9
     71      72   1      71      73   2      73      74   3      73      75   4      75      76   3
     75      77   3      75      78   4      78      79   3      78      80   3      78      81   5
     81      82   6      81      83   7      82      84   8      73      85   5      85      86   7
     85      87   9      87      88   1      87      89   2      89      90   3      89      91   4
     91      92   3      91      93   3      91      94  12      94      95  13      95      96  14
     95      97  13      97      98  14      97      99  13      99     100  14      99     101  13
    101     102  14     101     103  13     103     104  14      89     105   5     105     106   7
     94     103  13     105     107   9     107     108   1     107     109   2     109     110   3
    109     111   4     111     112   3     111     113   3     111     114   4     114     115   3
    114     116   3     114     117   5     117     118   6     117     119   7     118     120   8
    109     121   5     121     122   7     121     123   9     123     124   1     123     125   2
    125     126   3     125     127   4     127     128   3     127     129   3     127     130   4
    130     131   3     130     132   3     130     133   5     133     134   7     133     135   9
    135     136   1     135     137   1     125     138   5     138     139   7     138     140   9
    140     141   1     140     142   2     142     143   3     142     144   4     144     145   3
    144     146   4     146     147   3     146     148   3     146     149   3     144     150   4
    150     151   3     150     152   3     150     153   4     153     154   3     153     155   3
    153     156   3     142     157   5     157     158   7     157     159   9     159     160   1
    159     161   2     161     162   3     161     163   4     163     164   3     163     165   3
    163     166   5     166     167   6     166     168   7     167     169   8     161     170   5
    170     171   7     170     172   9     172     173   1     172     174   2     174     175   3
    174     176   4     176     177   3     176     178   3     176     179   4     179     180   3
    179     181   3     179     182   4     182     183   3     182     184   3     182     185   4
    185     186   3     185     187   3     185     188  11     188     189   1     188     190   1
    174     191   5     191     192   7     191     193   9     193     194   1     193     195   2
    195     196   3     195     197   4     197     198   3     197     199   3     197     200  15
    200     201   8     195     202   5     202     203   7     202     204   9     204     205   1
    204     206   2     206     207   3     206     208   3     206     209   5     209     210   7
    209     211   9     211     212   1     211     213   2     213     214   3     213     215   4
    215     216   3     215     217   3     215     218  15     218     219   8     213     220   5
    220     221   7     220     222   9     222     223   1     222     224   2     224     225   3
    224     226   4     226     227   3     226     228   3     226     229  16     229     230  17
    230     231  14     230     232  18     232     233   1     232     234  19     234     235  13
    235     236  14     235     237  13     237     238  14     237     239  13     239     240  14
    239     241  13     241     242  14     241     243  20     224     244   5     244     245   7
    229     243  21     234     243  22     244     246   9     246     247   1     246     248   2
    248     249   3     248     250   4     250     251   3     250     252   3     250     253   3
    248     254   5     254     255   7     254     256   9     256     257   1     256     258   2
    258     259   3     258     260   4     260     261   3     260     262   3     260     263   3
    258     264   5     264     265   7     264     266   9     266     267   1     266     268   2
    268     269   3     268     270   4     270     271   3     270     272   4     272     273   3
    272     274   3     272     275   3     270     276   4     276     277   3     276     278   3
    276     279   4     279     280   3     279     281   3     279     282   3     268     283   5
    283     284   7     283     285   9     285     286   1     285     287   2     287     288   3
    287     289   4     289     290   3     289     291   3     289     292  12     292     293  13
    293     294  14     293     295  13     295     296  14     295     297  13     297     298   6
    298     299   8     297     300  13     300     301  14     300     302  13     302     303  14
    287     304   5     304     305   7     292     302  13     304     306   9     306     307   1
    306     308   2     308     309   3     308     310   4     310     311   3     310     312   3
    310     313   4     313     314   3     313     315   3     313     316   5     316     317   7
    316     318   9     318     319   1     318     320   1     308     321   5     321     322   7
    321     323   9     323     324   1     323     325   2     325     326   3     325     327   4
    327     328   3     327     329   3     327     330   5     330     331   6     330     332   7
    331     333   8     325     334   5     334     335   7     334     336   9     336     337   1
    336     338   2     338     339   3     338     340   4     340     341   3     340     342   4
    342     343   3     342     344   3     342     345   3     340     346   4     346     347   3
    346     348   3     346     349   4     349     350   3     349     351   3     349     352   3
    338     353   5     353     354   7     353     355   9     355     356   1     355     357   2
    357     358   3     357     359   4     359     360   3     359     361   3     359     362   4
    362     363   3     362     364   3     362     365   4     365     366   3     365     367   3
    365     368  23     368     369   1     368     370  24     370     371  24     371     372   1
    371     373   1     370     374  24     374     375   1     374     376   1     357     377   5
    377     378   7     377     379   9     379     380   1     379     381   2     381     382   3
    381     383   4     383     384   3     383     385   3     383     386  25     386     387  26
    387     388  27     388     389  14     388     390  28     390     391   1     390     392  18
    392     393  14     381     394   5     394     395   7     386     392  29     394     396   9
    396     397   1     396     398   2     398     399   3     398     400   4     400     401   3
    400     402   3     400     403   4     403     404   3     403     405   3     403     406   5
    406     407   6     406     408   7     407     409   8     398     410   5     410     411   7
    410     412   9     412     413   1     412     414   2     414     415   3     414     416   4
    416     417   3     416     418   3     416     419   3     414     420   5     420     421   7
    420     422   9     422     423   1     422     424   2     424     425   3     424     426   4
    426     427   3     426     428   3     426     429  15     429     430   8     424     431   5
    431     432   7     431     433   9     433     434   1     433     435   2     435     436   3
    435     437   4     437     438   3     437     439   3     437     440   5     440     441   6
    440     442   7     441     443   8     435     444   5     444     445   7     444     446   9
    446     447   1     446     448   2     448     449   3     448     450   4     450     451   3
    450     452   3     450     453  12     453     454  13     454     455  14     454     456  13
    456     457  14     456     458  13     458     459  14     458     460  13     460     461  14
    460     462  13     462     463  14     448     464   5     464     465   7     453     462  13
    464     466   9     466     467   2     467     468   3     467     469   3     467     470   4
    470     471   3     470     472   3     470     473   4     473     474   3     473     475   3
    466     476   2     476     477   3     476     478   5     478     479   7     473     476   4
    478     480   9     480     481   1     480     482   2     482     483   3     482     484   4
    484     485   3     484     486   3     484     487  30     487     488  31     482     489   5
    489     490   7     489     491   9     491     492   1     491     493   2     493     494   3
    493     495   4     495     496   3     495     497   3     495     498   4     498     499   3
    498     500   3     498     501   4     501     502   3     501     503   3     501     504  11
    504     505   1     504     506  11     506     507  32     507     508   1     506     509  11
    509     510   1     509     511   1     493     512   5     512     513   7     512     514   9
    514     515   1     514     516   2     516     517   3     516     518   4     518     519   3
    518     520   4     520     521   3     520     522   3     520     523   3     518     524   4
    524     525   3     524     526   3     524     527   3     516     528   5     528     529   7
    528     530   9     530     531   1     530     532   2     532     533   3     532     534   4
    534     535   3     534     536   3     534     537   3     532     538   5     538     539   7
    538     540   9     540     541   1     540     542   2     542     543   3     542     544   4
    544     545   3     544     546   3     544     547   4     547     548   3     547     549   3
    547     550   4     550     551   3     550     552   3     550     553   4     553     554   3
    553     555   3     553     556  33     556     557   1     556     558   1     556     559   1
    542     560   5     560     561   7     560     562   9     562     563   1     562     564   2
    564     565   3     564     566   4     566     567   3     566     568   3     566     569   4
    569     570   3     569     571   4     571     572   3     571     573   3     571     574   3
    569     575   4     575     576   3     575     577   3     575     578   3     564     579   5
    579     580   7     579     581   9     581     582   2     582     583   3     582     584   3
    582     585   4     585     586   3     585     587   3     585     588   4     588     589   3
    588     590   3     581     591   2     591     592   3     591     593   5     593     594   7
    588     591   4     593     595   9     595     596   1     595     597   2     597     598   3
    597     599   4     599     600   3     599     601   3     599     602   4     602     603   3
    602     604   3     602     605   4     605     606   3     605     607   3     605     608   4
    608     609   3     608     610   3     608     611  11     611     612   1     611     613   1
    597     614   5     614     615   7     614     616   9     616     617   1     616     618   2
    618     619   3     618     620   4     620     621   3     620     622   3     620     623   5
    623     624   7     623     625   9     625     626   1     625     627   1     618     628   5
    628     629   7     628     630   9     630     631   1     630     632   2     632     633   3
    632     634   4     634     635   3     634     636   3     634     637   4     637     638   3
    637     639   3     637     640   4     640     641   3     640     642   3     640     643   4
    643     644   3     643     645   3     643     646  11     646     647   1     646     648   1
    632     649   5     649     650   7     649     651   9     651     652   1     651     653   2
    653     654   3     653     655   4     655     656   3     655     657   3     655     658   5
    658     659   7     658     660   9     660     661   1     660     662   1     653     663   5
    663     664   7     663     665   9     665     666   1     665     667   2     667     668   3
    667     669   4     669     670   3     669     671   3     669     672   4     672     673   3
    672     674   3     672     675   4     675     676   3     675     677   3     675     678  11
    678     679   1     678     680  11     680     681  32     681     682   1     680     683  11
    683     684   1     683     685   1     667     686   5     686     687   7     686     688   9
    688     689   1     688     690   2     690     691   3     690     692   4     692     693   3
    692     694   3     692     695   5     695     696   7     695     697   9     697     698   1
    697     699   1     690     700   5     700     701   7     700     702   9     702     703   1
    702     704   2     704     705   3     704     706   4     706     707   3     706     708   3
    706     709   4     709     710   3     709     711   3     709     712   4     712     713   3
    712     714   3     712     715  23     715     716   1     715     717  24     717     718  24
    718     719   1     718     720   1     717     721  24     721     722   1     721     723   1
    704     724   5     724     725   7     724     726   9     726     727   1     726     728   2
    728     729   3     728     730   4     730     731   3     730     732   3     730     733  12
    733     734  13     734     735  14     734     736  13     736     737  14     736     738  13
    738     739   6     739     740   8     738     741  13     741     742  14     741     743  13
    743     744  14     728     745   5     745     746   7     733     743  13     745     747   9
    747     748   1     747     749   2     749     750   3     749     751   4     751     752   3
    751     753   3     751     754   4     754     755   3     754     756   3     754     757   4
    757     758   3     757     759   3     757     760  23     760     761   1     760     762  24
    762     763  24     763     764   1     763     765   1     762     766  24     766     767   1
    766     768   1     749     769   5     769     770   7     769     771   9     771     772   1
    771     773   2     773     774   3     773     775   4     775     776   3     775     777   3
    775     778   5     778     779  34     778     780  34     773     781   5     781     782   7
    781     783   9     783     784   1     783     785   2     785     786   3     785     787   4
    787     788   3     787     789   4     789     790   3     789     791   3     789     792   3
    787     793   4     793     794   3     793     795   3     793     796   3     785     797   5
    797     798   7     797     799   9     799     800   1     799     801   2     801     802   3
    801     803   4     803     804   3     803     805   3     803     806  15     806     807   8
    801     808   5     808     809   7     808     810   9     810     811   2     811     812   3
    811     813   3     811     814   4     814     815   3     814     816   3     814     817   4
    817     818   3     817     819   3     810     820   2     820     821   3     820     822   5
    822     823   7     817     820   4     822     824   9     824     825   1     824     826   2
    826     827   3     826     828   4     828     829   3     828     830   3     828     831  12
    831     832  13     832     833  14     832     834  13     834     835  14     834     836  13
    836     837  14     836     838  13     838     839  14     838     840  13     840     841  14
    826     842   5     842     843   7     831     840  13     842     844   9     844     845   1
    844     846   2     846     847   3     846     848   4     848     849   3     848     850   3
    848     851   5     851     852   6     851     853   7     852     854   8     846     855   5
    855     856   7     855     857   9     857     858   1     857     859   2     859     860   3
    859     861   4     861     862   3     861     863   3     861     864  25     864     865  26
    865     866  27     866     867  14     866     868  28     868     869   1     868     870  18
    870     871  14     859     872   5     872     873   7     864     870  29     872     874   9
    874     875   1     874     876   2     876     877   3     876     878   4     878     879   3
    878     880   3     878     881  15     881     882   8     876     883   5     883     884   7
    883     885   9     885     886   1     885     887   2     887     888   3     887     889   4
    889     890   3     889     891   3     889     892   4     892     893   3     892     894   3
    892     895   4     895     896   3     895     897   3     895     898  11     898     899   1
    898     900  11     900     901  32     901     902   1     900     903  11     903     904   1
    903     905   1     887     906   5     906     907   7     906     908   9     908     909   1
    908     910   2     910     911   3     910     912   4     912     913   3     912     914   4
    914     915   3     914     916   3     914     917   3     912     918   4     918     919   3
    918     920   3     918     921   4     921     922   3     921     923   3     921     924   3
    910     925   5     925     926   7     925     927   9     927     928   1     927     929   2
    929     930   3     929     931   4     931     932   3     931     933   3     931     934   4
    934     935   3     934     936   3     934     937   4     937     938   3     937     939   3
    937     940   4     940     941   3     940     942   3     940     943  11     943     944   1
    943     945   1     929     946   5     946     947   7     946     948   9     948     949   1
    948     950   2     950     951   3     950     952   4     952     953   3     952     954   3
    952     955   4     955     956   3     955     957   4     957     958   3     957     959   3
    957     960   3     955     961   4     961     962   3     961     963   3     961     964   3
    950     965   5     965     966   7     965     967   9     967     968   1     967     969   2
    969     970   3     969     971   4     971     972   3     971     973   3     971     974  25
    974     975  26     975     976  27     976     977  14     976     978  28     978     979   1
    978     980  18     980     981  14     969     982   5     982     983   7     974     980  29
    982     984   9     984     985   1     984     986   2     986     987   3     986     988   4
    988     989   3     988     990   3     988     991   4     991     992   3     991     993   3
    991     994   5     994     995   7     994     996   9     996     997   1     996     998   1
    986     999   5     999    1000   7     999    1001   9    1001    1002   1    1001    1003   2
   1003    1004   3    1003    1005   4    1005    1006   3    1005    1007   3    1005    1008   4
   1008    1009   3    1008    1010   3    1008    1011   5    1011    1012   6    1011    1013   7
   1012    1014   8    1003    1015   5    1015    1016   7    1015    1017   9    1017    1018   1
   1017    1019   2    1019    1020   3    1019    1021   4    1021    1022   3    1021    1023   3
   1021    1024   5    1024    1025   6    1024    1026   7    1025    1027   8    1019    1028   5
   1028    1029   7    1028    1030   9    1030    1031   1    1030    1032   2    1032    1033   3
   1032    1034   4    1034    1035   3    1034    1036   3    1034    1037   5    1037    1038   7
   1037    1039   9    1039    1040   1    1039    1041   1    1032    1042   5    1042    1043   7
   1042    1044   9    1044    1045   1    1044    1046   2    1046    1047   3    1046    1048   4
   1048    1049   3    1048    1050   3    1048    1051   5    1051    1052   6    1051    1053   7
   1052    1054   8    1046    1055   5    1055    1056   7    1055    1057   9    1057    1058   1
   1057    1059   2    1059    1060   3    1059    1061   4    1061    1062   3    1061    1063   3
   1061    1064  12    1064    1065  13    1065    1066  14    1065    1067  13    1067    1068  14
   1067    1069  13    1069    1070   6    1070    1071   8    1069    1072  13    1072    1073  14
   1072    1074  13    1074    1075  14    1059    1076   5    1076    1077   7    1064    1074  13
   1076    1078   9    1078    1079   1    1078    1080   2    1080    1081   3    1080    1082   4
   1082    1083   3    1082    1084   4    1084    1085   3    1084    1086   3    1084    1087   3
   1082    1088   4    1088    1089   3    1088    1090   3    1088    1091   4    1091    1092   3
   1091    1093   3    1091    1094   3    1080    1095   5    1095    1096   7    1095    1097   9
   1097    1098   1    1097    1099   2    1099    1100   3    1099    1101   4    1101    1102   3
   1101    1103   3    1101    1104   5    1104    1105   7    1104    1106   9    1106    1107   1
   1106    1108   1    1099    1109   5    1109    1110   7    1109    1111   9    1111    1112   1
   1111    1113   2    1113    1114   3    1113    1115   4    1115    1116   3    1115    1117   3
   1115    1118   3    1113    1119   5    1119    1120   7    1119    1121   9    1121    1122   1
   1121    1123   2    1123    1124   3    1123    1125   4    1125    1126   3    1125    1127   3
   1125    1128  15    1128    1129   8    1123    1130   5    1130    1131   7    1130    1132   9
   1132    1133   1    1132    1134   2    1134    1135   3    1134    1136   4    1136    1137   3
   1136    1138   3    1136    1139   4    1139    1140   3    1139    1141   4    1141    1142   3
   1141    1143   3    1141    1144   3    1139    1145   4    1145    1146   3    1145    1147   3
   1145    1148   3    1134    1149   5    1149    1150   7    1149    1151   9    1151    1152   1
   1151    1153   2    1153    1154   3    1153    1155   4    1155    1156   3    1155    1157   4
   1157    1158   3    1157    1159   3    1157    1160   3    1155    1161   4    1161    1162   3
   1161    1163   3    1161    1164   4    1164    1165   3    1164    1166   3    1164    1167   3
   1153    1168   5    1168    1169   7    1168    1170   9    1170    1171   1    1170    1172   2
   1172    1173   3    1172    1174   4    1174    1175   3    1174    1176   3    1174    1177   4
   1177    1178   3    1177    1179   3    1177    1180   4    1180    1181   3    1180    1182   3
   1180    1183   4    1183    1184   3    1183    1185   3    1183    1186  11    1186    1187   1
   1186    1188   1    1172    1189   5    1189    1190   7    1189    1191   9    1191    1192   1
   1191    1193   2    1193    1194   3    1193    1195   4    1195    1196   3    1195    1197   3
   1195    1198   4    1198    1199   3    1198    1200   3    1198    1201  10    1201    1202  10
   1202    1203   3    1202    1204   3    1202    1205   3    1193    1206   5    1206    1207   7
   1206    1208   9    1208    1209   1    1208    1210   2    1210    1211   3    1210    1212   4
   1212    1213   3    1212    1214   3    1212    1215   4    1215    1216   3    1215    1217   3
   1215    1218   5    1218    1219   6    1218    1220   7    1219    1221   8    1210    1222   5
   1222    1223   7    1222    1224   9    1224    1225   1    1224    1226   2    1226    1227   3
   1226    1228   4    1228    1229   3    1228    1230   3    1228    1231   4    1231    1232   3
   1231    1233   3    1231    1234   5    1234    1235   6    1234    1236   7    1235    1237   8
   1226    1238   5    1238    1239   7    1238    1240   9    1240    1241   1    1240    1242   2
   1242    1243   3    1242    1244   4    1244    1245   3    1244    1246   3    1244    1247   3
   1242    1248   5    1248    1249   7    1248    1250   9    1250    1251   1    1250    1252   2
   1252    1253   3    1252    1254   4    1254    1255   3    1254    1256   3    1254    1257   4
   1257    1258   3    1257    1259   3    1257    1260   5    1260    1261   7    1260    1262   9
   1262    1263   1    1262    1264   1    1252    1265   5    1265    1266   7    1265    1267   9
   1267    1268   1    1267    1269   2    1269    1270   3    1269    1271   4    1271    1272   3
   1271    1273   3    1271    1274   4    1274    1275   3    1274    1276   3    1274    1277   4
   1277    1278   3    1277    1279   3    1277    1280  11    1280    1281   1    1280    1282  11
   1282    1283  32    1283    1284   1    1282    1285  11    1285    1286   1    1285    1287   1
   1269    1288   5    1288    1289   7    1288    1290   9    1290    1291   1    1290    1292   2
   1292    1293   3    1292    1294   4    1294    1295   3    1294    1296   3    1294    1297  15
   1297    1298   8    1292    1299   5    1299    1300   7    1299    1301   9    1301    1302   1
   1301    1303   2    1303    1304   3    1303    1305   4    1305    1306   3    1305    1307   3
   1305    1308  12    1308    1309  13    1309    1310  14    1309    1311  13    1311    1312  14
   1311    1313  13    1313    1314   6    1314    1315   8    1313    1316  13    1316    1317  14
   1316    1318  13    1318    1319  14    1303    1320   5    1320    1321   7    1308    1318  13
   1320    1322   9    1322    1323   1    1322    1324   2    1324    1325   3    1324    1326   4
   1326    1327   3    1326    1328   4    1328    1329   3    1328    1330   3    1328    1331   3
   1326    1332   4    1332    1333   3    1332    1334   3    1332    1335   4    1335    1336   3
   1335    1337   3    1335    1338   3    1324    1339   5    1339    1340   7    1339    1341   9
   1341    1342   1    1341    1343   2    1343    1344   3    1343    1345   4    1345    1346   3
   1345    1347   3    1345    1348   4    1348    1349   3    1348    1350   4    1350    1351   3
   1350    1352   3    1350    1353   3    1348    1354   4    1354    1355   3    1354    1356   3
   1354    1357   3    1343    1358   5    1358    1359   7    1358    1360   9    1360    1361   1
   1360    1362   2    1362    1363   3    1362    1364   4    1364    1365   3    1364    1366   4
   1366    1367   3    1366    1368   3    1366    1369   3    1364    1370  15    1370    1371   8
   1362    1372   5    1372    1373   7    1372    1374   9    1374    1375   1    1374    1376   2
   1376    1377   3    1376    1378   4    1378    1379   3    1378    1380   3    1378    1381   4
   1381    1382   3    1381    1383   3    1381    1384   5    1384    1385   7    1384    1386   9
   1386    1387   1    1386    1388   1    1376    1389   5    1389    1390   7    1389    1391   9
   1391    1392   1    1391    1393   2    1393    1394   3    1393    1395   3    1393    1396   5
   1396    1397   7    1396    1398   9    1398    1399   2    1399    1400   3    1399    1401   3
   1399    1402   4    1402    1403   3    1402    1404   3    1402    1405   4    1405    1406   3
   1405    1407   3    1398    1408   2    1408    1409   3    1408    1410   5    1410    1411   7
   1405    1408   4    1410    1412   9    1412    1413   1    1412    1414   2    1414    1415   3
   1414    1416   4    1416    1417   3    1416    1418   3    1416    1419   4    1419    1420   3
   1419    1421   4    1421    1422   3    1421    1423   3    1421    1424   3    1419    1425   4
   1425    1426   3    1425    1427   3    1425    1428   3    1414    1429   5    1429    1430   7
   1429    1431   9    1431    1432   2    1432    1433   3    1432    1434   3    1432    1435   4
   1435    1436   3    1435    1437   3    1435    1438   4    1438    1439   3    1438    1440   3
   1431    1441   2    1441    1442   3    1441    1443   5    1443    1444   7    1438    1441   4
   1443    1445   9    1445    1446   1    1445    1447   2    1447    1448   3    1447    1449   4
   1449    1450   3    1449    1451   3    1449    1452   5    1452    1453   7    1452    1454   9
   1454    1455   1    1454    1456   1    1447    1457   5    1457    1458   7    1457    1459   9
   1459    1460   1    1459    1461   2    1461    1462   3    1461    1463   4    1463    1464   3
   1463    1465   4    1465    1466   3    1465    1467   3    1465    1468   3    1463    1469  15
   1469    1470   8    1461    1471   5    1471    1472   7    1471    1473   9    1473    1474   1
   1473    1475   2    1475    1476   3    1475    1477   4    1477    1478   3    1477    1479   3
   1477    1480  30    1480    1481  31    1475    1482   5    1482    1483   7    1482    1484   9
   1484    1485   1    1484    1486   2    1486    1487   3    1486    1488   3    1486    1489   5
   1489    1490   7    1489    1491   9    1491    1492   1    1491    1493   2    1493    1494   3
   1493    1495   4    1495    1496   3    1495    1497   3    1495    1498  25    1498    1499  26
   1499    1500  27    1500    1501  14    1500    1502  28    1502    1503   1    1502    1504  18
   1504    1505  14    1493    1506   5    1506    1507   7    1498    1504  29    1506    1508   9
   1508    1509   1    1508    1510   2    1510    1511   3    1510    1512   4    1512    1513   3
   1512    1514   3    1512    1515  12    1515    1516  13    1516    1517  14    1516    1518  13
   1518    1519  14    1518    1520  13    1520    1521  14    1520    1522  13    1522    1523  14
   1522    1524  13    1524    1525  14    1510    1526   5    1526    1527   7    1515    1524  13
   1526    1528   9    1528    1529   1    1528    1530   2    1530    1531   3    1530    1532   4
   1532    1533   3    1532    1534   3    1532    1535  16    1535    1536  17    1536    1537  14
   1536    1538  18    1538    1539   1    1538    1540  19    1540    1541  13    1541    1542  14
   1541    1543  13    1543    1544  14    1543    1545  13    1545    1546  14    1545    1547  13
   1547    1548  14    1547    1549  20    1530    1550   5    1550    1551   7    1535    1549  21
   1540    1549  22    1550    1552   9    1552    1553   1    1552    1554   2    1554    1555   3
   1554    1556   4    1556    1557   3    1556    1558   3    1556    1559   4    1559    1560   3
   1559    1561   3    1559    1562   5    1562    1563   6    1562    1564   7    1563    1565   8
   1554    1566   5    1566    1567   7    1566    1568   9    1568    1569   1    1568    1570   2
   1570    1571   3    1570    1572   4    1572    1573   3    1572    1574   3    1572    1575   4
   1575    1576   3    1575    1577   3    1575    1578  10    1578    1579  10    1579    1580   3
   1579    1581   3    1579    1582   3    1570    1583   5    1583    1584   7    1583    1585   9
   1585    1586   1    1585    1587   2    1587    1588   3    1587    1589   4    1589    1590   3
   1589    1591   4    1591    1592   3    1591    1593   3    1591    1594   3    1589    1595   4
   1595    1596   3    1595    1597   3    1595    1598   3    1587    1599   5    1599    1600   7
   1599    1601   9    1601    1602   1    1601    1603   2    1603    1604   3    1603    1605   4
   1605    1606   3    1605    1607   3    1605    1608  16    1608    1609  17    1609    1610  14
   1609    1611  18    1611    1612   1    1611    1613  19    1613    1614  13    1614    1615  14
   1614    1616  13    1616    1617  14    1616    1618  13    1618    1619  14    1618    1620  13
   1620    1621  14    1620    1622  20    1603    1623   5    1623    1624   7    1608    1622  21
   1613    1622  22    1623    1625   9    1625    1626   1    1625    1627   2    1627    1628   3
   1627    1629   4    1629    1630   3    1629    1631   3    1629    1632   4    1632    1633   3
   1632    1634   3    1632    1635   5    1635    1636   6    1635    1637   7    1636    1638   8
   1627    1639   5    1639    1640   7    1639    1641   9    1641    1642   1    1641    1643   2
   1643    1644   3    1643    1645   4    1645    1646   3    1645    1647   3    1645    1648   4
   1648    1649   3    1648    1650   3    1648    1651   5    1651    1652   7    1651    1653   9
   1653    1654   1    1653    1655   1    1643    1656   5    1656    1657   7    1656    1658   9
   1658    1659   1    1658    1660   2    1660    1661   3    1660    1662   4    1662    1663   3
   1662    1664   3    1662    1665   4    1665    1666   3    1665    1667   3    1665    1668   4
   1668    1669   3    1668    1670   3    1668    1671   4    1671    1672   3    1671    1673   3
   1671    1674  11    1674    1675   1    1674    1676   1    1660    1677   5    1677    1678   7
   1677    1679   9    1679    1680   1    1679    1681   2    1681    1682   3    1681    1683   4
   1683    1684   3    1683    1685   3    1683    1686  15    1686    1687   8    1681    1688   5
   1688    1689   7    1688    1690   9    1690    1691   1    1690    1692   2    1692    1693   3
   1692    1694   4    1694    1695   3    1694    1696   3    1694    1697   4    1697    1698   3
   1697    1699   3    1697    1700   4    1700    1701   3    1700    1702   3    1700    1703  11
   1703    1704   1    1703    1705  11    1705    1706  32    1706    1707   1    1705    1708  11
   1708    1709   1    1708    1710   1    1692    1711   5    1711    1712   7    1711    1713   9
   1713    1714   1    1713    1715   2    1715    1716   3    1715    1717   3    1715    1718   5
   1718    1719   7    1718    1720   9    1720    1721   1    1720    1722   2    1722    1723   3
   1722    1724   4    1724    1725   3    1724    1726   4    1726    1727   3    1726    1728   3
   1726    1729   3    1724    1730   4    1730    1731   3    1730    1732   3    1730    1733   3
   1722    1734   5    1734    1735   7    1734    1736   9    1736    1737   1    1736    1738   2
   1738    1739   3    1738    1740   4    1740    1741   3    1740    1742   4    1742    1743   3
   1742    1744   3    1742    1745   3    1740    1746   4    1746    1747   3    1746    1748   3
   1746    1749   3    1738    1750   5    1750    1751   7    1750    1752   9    1752    1753   1
   1752    1754   2    1754    1755   3    1754    1756   4    1756    1757   3    1756    1758   3
   1756    1759   4    1759    1760   3    1759    1761   3    1759    1762  10    1762    1763  10
   1763    1764   3    1763    1765   3    1763    1766   3    1754    1767   5    1767    1768   7
   1767    1769   9    1769    1770   1    1769    1771   2    1771    1772   3    1771    1773   4
   1773    1774   3    1773    1775   3    1773    1776   4    1776    1777   3    1776    1778   4
   1778    1779   3    1778    1780   3    1778    1781   3    1776    1782   4    1782    1783   3
   1782    1784   3    1782    1785   3    1771    1786   5    1786    1787   7    1786    1788   9
   1788    1789   1    1788    1790   2    1790    1791   3    1790    1792   4    1792    1793   3
   1792    1794   3    1792    1795   5    1795    1796   7    1795    1797   9    1797    1798   1
   1797    1799   1    1790    1800   5    1800    1801   7    1800    1802   9    1802    1803   1
   1802    1804   2    1804    1805   3    1804    1806   4    1806    1807   3    1806    1808   3
   1806    1809   4    1809    1810   3    1809    1811   3    1809    1812   4    1812    1813   3
   1812    1814   3    1812    1815  23    1815    1816   1    1815    1817  24    1817    1818  24
   1818    1819   1    1818    1820   1    1817    1821  24    1821    1822   1    1821    1823   1
   1804    1824   5    1824    1825   7    1824    1826   9    1826    1827   1    1826    1828   2
   1828    1829   3    1828    1830   4    1830    1831   3    1830    1832   4    1832    1833   3
   1832    1834   3    1832    1835   3    1830    1836   4    1836    1837   3    1836    1838   3
   1836    1839   3    1828    1840   5    1840    1841   7    1840    1842   9    1842    1843   1
   1842    1844   2    1844    1845   3    1844    1846   4    1846    1847   3    1846    1848   3
   1846    1849   4    1849    1850   3    1849    1851   3    1849    1852  10    1852    1853  10
   1853    1854   3    1853    1855   3    1853    1856   3    1844    1857   5    1857    1858   7
   1857    1859   9    1859    1860   1    1859    1861   2    1861    1862   3    1861    1863   4
   1863    1864   3    1863    1865   3    1863    1866   4    1866    1867   3    1866    1868   3
   1866    1869   5    1869    1870  34    1869    1871  34    1861    1872   5    1872    1873   7
   1872    1874   9    1874    1875   1    1874    1876   2    1876    1877   3    1876    1878   4
   1878    1879   3    1878    1880   3    1878    1881   4    1881    1882   3    1881    1883   3
   1881    1884   4    1884    1885   3    1884    1886   3    1884    1887   4    1887    1888   3
   1887    1889   3    1887    1890  33    1890    1891   1    1890    1892   1    1890    1893   1
   1876    1894   5    1894    1895   7    1894    1896   9    1896    1897   1    1896    1898   2
   1898    1899   3    1898    1900   3    1898    1901   5    1901    1902   7    1901    1903   9
   1903    1904   1    1903    1905   2    1905    1906   3    1905    1907   4    1907    1908   3
   1907    1909   3    1907    1910  15    1910    1911   8    1905    1912   5    1912    1913   7
   1912    1914   9    1914    1915   1    1914    1916   2    1916    1917   3    1916    1918   4
   1918    1919   3    1918    1920   3    1918    1921   4    1921    1922   3    1921    1923   4
   1923    1924   3    1923    1925   3    1923    1926   3    1921    1927   4    1927    1928   3
   1927    1929   3    1927    1930   3    1916    1931   5    1931    1932   7    1931    1933   9
   1933    1934   1    1933    1935   2    1935    1936   3    1935    1937   4    1937    1938   3
   1937    1939   3    1937    1940   4    1940    1941   3    1940    1942   3    1940    1943   4
   1943    1944   3    1943    1945   3    1943    1946   4    1946    1947   3    1946    1948   3
   1946    1949  33    1949    1950   1    1949    1951   1    1949    1952   1    1935    1953   5
   1953    1954   7    1953    1955   9    1955    1956   1    1955    1957   2    1957    1958   3
   1957    1959   4    1959    1960   3    1959    1961   3    1959    1962  30    1962    1963  31
   1957    1964   5    1964    1965   7    1964    1966   9    1966    1967   1    1966    1968   2
   1968    1969   3    1968    1970   4    1970    1971   3    1970    1972   3    1970    1973   3
   1968    1974   5    1974    1975   7    1974    1976   9    1976    1977   1    1976    1978   2
   1978    1979   3    1978    1980   4    1980    1981   3    1980    1982   3    1980    1983   4
   1983    1984   3    1983    1985   3    1983    1986   5    1986    1987   7    1986    1988   9
   1988    1989   1    1988    1990   1    1978    1991   5    1991    1992   7    1991    1993   9
   1993    1994   1    1993    1995   2    1995    1996   3    1995    1997   4    1997    1998   3
   1997    1999   3    1997    2000  12    2000    2001  13    2001    2002  14    2001    2003  13
   2003    2004  14    2003    2005  13    2005    2006   6    2006    2007   8    2005    2008  13
   2008    2009  14    2008    2010  13    2010    2011  14    1995    2012   5    2012    2013   7
   2000    2010  13    2012    2014   9    2014    2015   1    2014    2016   2    2016    2017   3
   2016    2018   4    2018    2019   3    2018    2020   3    2018    2021  16    2021    2022  17
   2022    2023  14    2022    2024  18    2024    2025   1    2024    2026  19    2026    2027  13
   2027    2028  14    2027    2029  13    2029    2030  14    2029    2031  13    2031    2032  14
   2031    2033  13    2033    2034  14    2033    2035  20    2016    2036   5    2036    2037   7
   2021    2035  21    2026    2035  22    2036    2038   9    2038    2039   2    2039    2040   3
   2039    2041   3    2039    2042   4    2042    2043   3    2042    2044   3    2042    2045   4
   2045    2046   3    2045    2047   3    2038    2048   2    2048    2049   3    2048    2050   5
   2050    2051   7    2045    2048   4    2050    2052   9    2052    2053   1    2052    2054   2
   2054    2055   3    2054    2056   4    2056    2057   3    2056    2058   3    2056    2059   4
   2059    2060   3    2059    2061   3    2059    2062   5    2062    2063   7    2062    2064   9
   2064    2065   1    2064    2066   1    2054    2067   5    2067    2068   7    2067    2069   9
   2069    2070   1    2069    2071   2    2071    2072   3    2071    2073   4    2073    2074   3
   2073    2075   3    2073    2076   4    2076    2077   3    2076    2078   3    2076    2079   4
   2079    2080   3    2079    2081   3    2079    2082   4    2082    2083   3    2082    2084   3
   2082    2085  11    2085    2086   1    2085    2087   1    2071    2088   5    2088    2089   7
   2088    2090   9    2090    2091   1    2090    2092   2    2092    2093   3    2092    2094   4
   2094    2095   3    2094    2096   3    2094    2097   4    2097    2098   3    2097    2099   3
   2097    2100   5    2100    2101   6    2100    2102   7    2101    2103   8    2092    2104   5
   2104    2105   7    2104    2106   9    2106    2107   1    2106    2108   2    2108    2109   3
   2108    2110   4    2110    2111   3    2110    2112   3    2110    2113   4    2113    2114   3
   2113    2115   3    2113    2116   5    2116    2117   6    2116    2118   7    2117    2119   8
   2108    2120   5    2120    2121   7    2120    2122   9    2122    2123   1    2122    2124   2
   2124    2125   3    2124    2126   4    2126    2127   3    2126    2128   3    2126    2129   4
   2129    2130   3    2129    2131   3    2129    2132   4    2132    2133   3    2132    2134   3
   2132    2135   4    2135    2136   3    2135    2137   3    2135    2138  11    2138    2139   1
   2138    2140   1    2124    2141   5    2141    2142   7    2141    2143   9    2143    2144   1
   2143    2145   2    2145    2146   3    2145    2147   4    2147    2148   3    2147    2149   3
   2147    2150   4    2150    2151   3    2150    2152   3    2150    2153   5    2153    2154   6
   2153    2155   7    2154    2156   8    2145    2157   5    2157    2158   7    2157    2159   9
   2159    2160   1    2159    2161   2    2161    2162   3    2161    2163   4    2163    2164   3
   2163    2165   3    2163    2166   4    2166    2167   3    2166    2168   3    2166    2169  10
   2169    2170  10    2170    2171   3    2170    2172   3    2170    2173   3    2161    2174   5
   2174    2175   7    2174    2176   9    2176    2177   1    2176    2178   2    2178    2179   3
   2178    2180   4    2180    2181   3    2180    2182   4    2182    2183   3    2182    2184   3
   2182    2185   3    2180    2186   4    2186    2187   3    2186    2188   3    2186    2189   4
   2189    2190   3    2189    2191   3    2189    2192   3    2178    2193   5    2193    2194   7
   2193    2195   9    2195    2196   1    2195    2197   2    2197    2198   3    2197    2199   4
   2199    2200   3    2199    2201   3    2199    2202  12    2202    2203  13    2203    2204  14
   2203    2205  13    2205    2206  14    2205    2207  13    2207    2208  14    2207    2209  13
   2209    2210  14    2209    2211  13    2211    2212  14    2197    2213   5    2213    2214   7
   2202    2211  13    2213    2215   9    2215    2216   1    2215    2217   2    2217    2218   3
   2217    2219   4    2219    2220   3    2219    2221   3    2219    2222   4    2222    2223   3
   2222    2224   3    2222    2225   5    2225    2226   6    2225    2227   7    2226    2228   8
   2217    2229   5    2229    2230   7    2229    2231   9    2231    2232   1    2231    2233   2
   2233    2234   3    2233    2235   4    2235    2236   3    2235    2237   3    2235    2238   5
   2238    2239   6    2238    2240   7    2239    2241   8    2233    2242   5    2242    2243   7
   2242    2244   9    2244    2245   1    2244    2246   2    2246    2247   3    2246    2248   4
   2248    2249   3    2248    2250   4    2250    2251   3    2250    2252   3    2250    2253   3
   2248    2254  15    2254    2255   8    2246    2256   5    2256    2257   7    2256    2258   9
   2258    2259   1    2258    2260   2    2260    2261   3    2260    2262   4    2262    2263   3
   2262    2264   3    2262    2265   5    2265    2266   7    2265    2267   9    2267    2268   1
   2267    2269   1    2260    2270   5    2270    2271   7    2270    2272   9    2272    2273   1
   2272    2274   2    2274    2275   3    2274    2276   4    2276    2277   3    2276    2278   3
   2276    2279   4    2279    2280   3    2279    2281   4    2281    2282   3    2281    2283   3
   2281    2284   3    2279    2285   4    2285    2286   3    2285    2287   3    2285    2288   3
   2274    2289   5    2289    2290   7    2289    2291   9    2291    2292   1    2291    2293   2
   2293    2294   3    2293    2295   4    2295    2296   3    2295    2297   3    2295    2298   4
   2298    2299   3    2298    2300   3    2298    2301   4    2301    2302   3    2301    2303   3
   2301    2304   4    2304    2305   3    2304    2306   3    2304    2307  11    2307    2308   1
   2307    2309   1    2293    2310   5    2310    2311   7    2310    2312   9    2312    2313   1
   2312    2314   2    2314    2315   3    2314    2316   4    2316    2317   3    2316    2318   3
   2316    2319   4    2319    2320   3    2319    2321   4    2321    2322   3    2321    2323   3
   2321    2324   3    2319    2325   4    2325    2326   3    2325    2327   3    2325    2328   3
   2314    2329   5    2329    2330   7    2329    2331   9    2331    2332   1    2331    2333   2
   2333    2334   3    2333    2335   4    2335    2336   3    2335    2337   4    2337    2338   3
   2337    2339   3    2337    2340   3    2335    2341  15    2341    2342   8    2333    2343   5
   2343    2344   7    2343    2345   9    2345    2346   1    2345    2347   2    2347    2348   3
   2347    2349   4    2349    2350   3    2349    2351   3    2349    2352   4    2352    2353   3
   2352    2354   4    2354    2355   3    2354    2356   3    2354    2357   3    2352    2358   4
   2358    2359   3    2358    2360   3    2358    2361   3    2347    2362   5    2362    2363   7
   2362    2364   9    2364    2365   1    2364    2366   2    2366    2367   3    2366    2368   4
   2368    2369   3    2368    2370   4    2370    2371   3    2370    2372   3    2370    2373   3
   2368    2374   4    2374    2375   3    2374    2376   3    2374    2377   4    2377    2378   3
   2377    2379   3    2377    2380   3    2366    2381   5    2381    2382   7    2381    2383   9
   2383    2384   1    2383    2385   2    2385    2386   3    2385    2387   4    2387    2388   3
   2387    2389   3    2387    2390  15    2390    2391   8    2385    2392   5    2392    2393   7
   2392    2394   9    2394    2395   1    2394    2396   2    2396    2397   3    2396    2398   4
   2398    2399   3    2398    2400   3    2398    2401   4    2401    2402   3    2401    2403   3
   2401    2404   5    2404    2405   6    2404    2406   7    2405    2407   8    2396    2408   5
   2408    2409   7    2408    2410   9    2410    2411   1    2410    2412   2    2412    2413   3
   2412    2414   4    2414    2415   3    2414    2416   3    2414    2417   5    2417    2418   6
   2417    2419   7    2418    2420   8    2412    2421   5    2421    2422   7    2421    2423   9
   2423    2424   1    2423    2425   2    2425    2426   3    2425    2427   4    2427    2428   3
   2427    2429   4    2429    2430   3    2429    2431   3    2429    2432   3    2427    2433   4
   2433    2434   3    2433    2435   3    2433    2436   4    2436    2437   3    2436    2438   3
   2436    2439   3    2425    2440   5    2440    2441   7    2440    2442   9    2442    2443   1
   2442    2444   2    2444    2445   3    2444    2446   4    2446    2447   3    2446    2448   3
   2446    2449   4    2449    2450   3    2449    2451   3    2449    2452   4    2452    2453   3
   2452    2454   3    2452    2455   4    2455    2456   3    2455    2457   3    2455    2458  11
   2458    2459   1    2458    2460   1    2444    2461   5    2461    2462   7    2461    2463   9
   2463    2464   1    2463    2465   2    2465    2466   3    2465    2467   4    2467    2468   3
   2467    2469   3    2467    2470  15    2470    2471   8    2465    2472   5    2472    2473   7
   2472    2474   9    2474    2475   1    2474    2476   2    2476    2477   3    2476    2478   4
   2478    2479   3    2478    2480   3    2478    2481  12    2481    2482  13    2482    2483  14
   2482    2484  13    2484    2485  14    2484    2486  13    2486    2487   6    2487    2488   8
   2486    2489  13    2489    2490  14    2489    2491  13    2491    2492  14    2476    2493   5
   2493    2494   7    2481    2491  13    2493    2495   9    2495    2496   1    2495    2497   2
   2497    2498   3    2497    2499   4    2499    2500   3    2499    2501   3    2499    2502  12
   2502    2503  13    2503    2504  14    2503    2505  13    2505    2506  14    2505    2507  13
   2507    2508   6    2508    2509   8    2507    2510  13    2510    2511  14    2510    2512  13
   2512    2513  14    2497    2514   5    2514    2515   7    2502    2512  13    2514    2516   9
   2516    2517   1    2516    2518   2    2518    2519   3    2518    2520   4    2520    2521   3
   2520    2522   4    2522    2523   3    2522    2524   3    2522    2525   3    2520    2526  15
   2526    2527   8    2518    2528   5    2528    2529   7    2528    2530   9    2530    2531   1
   2530    2532   2    2532    2533   3    2532    2534   4    2534    2535   3    2534    2536   4
   2536    2537   3    2536    2538   3    2536    2539   3    2534    2540   4    2540    2541   3
   2540    2542   3    2540    2543   3    2532    2544   5    2544    2545   7    2544    2546   9
   2546    2547   1    2546    2548   2    2548    2549   3    2548    2550   4    2550    2551   3
   2550    2552   3    2550    2553   4    2553    2554   3    2553    2555   3    2553    2556   4
   2556    2557   3    2556    2558   3    2556    2559  23    2559    2560   1    2559    2561  24
   2561    2562  24    2562    2563   1    2562    2564   1    2561    2565  24    2565    2566   1
   2565    2567   1    2548    2568   5    2568    2569   7    2568    2570   9    2570    2571   1
   2570    2572   2    2572    2573   3    2572    2574   4    2574    2575   3    2574    2576   3
   2574    2577   4    2577    2578   3    2577    2579   3    2577    2580   5    2580    2581   7
   2580    2582   9    2582    2583   1    2582    2584   1    2572    2585   5    2585    2586   7
   2585    2587   9    2587    2588   1    2587    2589   2    2589    2590   3    2589    2591   4
   2591    2592   3    2591    2593   3    2591    2594   4    2594    2595   3    2594    2596   4
   2596    2597   3    2596    2598   3    2596    2599   3    2594    2600   4    2600    2601   3
   2600    2602   3    2600    2603   3    2589    2604   5    2604    2605   7    2604    2606   9
   2606    2607   1    2606    2608   2    2608    2609   3    2608    2610   4    2610    2611   3
   2610    2612   3    2610    2613   4    2613    2614   3    2613    2615   3    2613    2616   5
   2616    2617   6    2616    2618   7    2617    2619   8    2608    2620   5    2620    2621   7
   2620    2622   9    2622    2623   1    2622    2624   2    2624    2625   3    2624    2626   4
   2626    2627   3    2626    2628   3    2626    2629   4    2629    2630   3    2629    2631   4
   2631    2632   3    2631    2633   3    2631    2634   3    2629    2635   4    2635    2636   3
   2635    2637   3    2635    2638   3    2624    2639   5    2639    2640   7    2639    2641   9
   2641    2642   1    2641    2643   2    2643    2644   3    2643    2645   4    2645    2646   3
   2645    2647   3    2645    2648   4    2648    2649   3    2648    2650   3    2648    2651   5
   2651    2652   6    2651    2653   7    2652    2654   8    2643    2655   5    2655    2656   7
   2655    2657   9    2657    2658   1    2657    2659   2    2659    2660   3    2659    2661   4
   2661    2662   3    2661    2663   3    2661    2664   5    2664    2665   7    2664    2666   9
   2666    2667   1    2666    2668   1    2659    2669   5    2669    2670   7    2669    2671   9
   2671    2672   1    2671    2673   2    2673    2674   3    2673    2675   4    2675    2676   3
   2675    2677   3    2675    2678   4    2678    2679   3    2678    2680   4    2680    2681   3
   2680    2682   3    2680    2683   3    2678    2684   4    2684    2685   3    2684    2686   3
   2684    2687   3    2673    2688   5    2688    2689   7    2688    2690   9    2690    2691   1
   2690    2692   2    2692    2693   3    2692    2694   4    2694    2695   3    2694    2696   4
   2696    2697   3    2696    2698   3    2696    2699   3    2694    2700  15    2700    2701   8
   2692    2702   5    2702    2703   7    2702    2704   9    2704    2705   1    2704    2706   2
   2706    2707   3    2706    2708   4    2708    2709   3    2708    2710   4    2710    2711   3
   2710    2712   3    2710    2713   3    2708    2714  15    2714    2715   8    2706    2716   5
   2716    2717   7    2716    2718   9    2718    2719   1    2718    2720   2    2720    2721   3
   2720    2722   4    2722    2723   3    2722    2724   3    2722    2725   4    2725    2726   3
   2725    2727   3    2725    2728   5    2728    2729   7    2728    2730   9    2730    2731   1
   2730    2732   1    2720    2733   5    2733    2734   7    2733    2735   9    2735    2736   1
   2735    2737   2    2737    2738   3    2737    2739   4    2739    2740   3    2739    2741   3
   2739    2742   4    2742    2743   3    2742    2744   3    2742    2745   5    2745    2746   6
   2745    2747   7    2746    2748   8    2737    2749   5    2749    2750   7    2749    2751   9
   2751    2752   1    2751    2753   2    2753    2754   3    2753    2755   4    2755    2756   3
   2755    2757   4    2757    2758   3    2757    2759   3    2757    2760   3    2755    2761  15
   2761    2762   8    2753    2763   5    2763    2764   7    2763    2765   9    2765    2766   1
   2765    2767   2    2767    2768   3    2767    2769   4    2769    2770   3    2769    2771   3
   2769    2772   4    2772    2773   3    2772    2774   3    2772    2775   4    2775    2776   3
   2775    2777   3    2775    2778  11    2778    2779   1    2778    2780  11    2780    2781  32
   2781    2782   1    2780    2783  11    2783    2784   1    2783    2785   1    2767    2786   5
   2786    2787   7    2786    2788   9    2788    2789   1    2788    2790   2    2790    2791   3
   2790    2792   4    2792    2793   3    2792    2794   3    2792    2795   4    2795    2796   3
   2795    2797   3    2795    2798   5    2798    2799   6    2798    2800   7    2799    2801   8
   2790    2802   5    2802    2803   7    2802    2804   9    2804    2805   1    2804    2806   2
   2806    2807   3    2806    2808   4    2808    2809   3    2808    2810   4    2810    2811   3
   2810    2812   3    2810    2813   3    2808    2814   4    2814    2815   3    2814    2816   3
   2814    2817   4    2817    2818   3    2817    2819   3    2817    2820   3    2806    2821   5
   2821    2822   7    2821    2823   9    2823    2824   1    2823    2825   2    2825    2826   3
   2825    2827   4    2827    2828   3    2827    2829   3    2827    2830   4    2830    2831   3
   2830    2832   4    2832    2833   3    2832    2834   3    2832    2835   3    2830    2836   4
   2836    2837   3    2836    2838   3    2836    2839   3    2825    2840   5    2840    2841   7
   2840    2842   9    2842    2843   1    2842    2844   2    2844    2845   3    2844    2846   4
   2846    2847   3    2846    2848   3    2846    2849  25    2849    2850  26    2850    2851  27
   2851    2852  14    2851    2853  28    2853    2854   1    2853    2855  18    2855    2856  14
   2844    2857   5    2857    2858   7    2849    2855  29    2857    2859   9    2859    2860   1
   2859    2861   2    2861    2862   3    2861    2863   4    2863    2864   3    2863    2865   3
   2863    2866  12    2866    2867  13    2867    2868  14    2867    2869  13    2869    2870  14
   2869    2871  13    2871    2872  14    2871    2873  13    2873    2874  14    2873    2875  13
   2875    2876  14    2861    2877   5    2877    2878   7    2866    2875  13    2877    2879   9
   2879    2880   1    2879    2881   2    2881    2882   3    2881    2883   4    2883    2884   3
   2883    2885   3    2883    2886  25    2886    2887  26    2887    2888  27    2888    2889  14
   2888    2890  28    2890    2891   1    2890    2892  18    2892    2893  14    2881    2894   5
   2894    2895   7    2886    2892  29    2894    2896   9    2896    2897   1    2896    2898   2
   2898    2899   3    2898    2900   4    2900    2901   3    2900    2902   3    2900    2903  12
   2903    2904  13    2904    2905  14    2904    2906  13    2906    2907  14    2906    2908  13
   2908    2909   6    2909    2910   8    2908    2911  13    2911    2912  14    2911    2913  13
   2913    2914  14    2898    2915   5    2915    2916   7    2903    2913  13    2915    2917   9
   2917    2918   1    2917    2919   2    2919    2920   3    2919    2921   4    2921    2922   3
   2921    2923   4    2923    2924   3    2923    2925   3    2923    2926   3    2921    2927  15
   2927    2928   8    2919    2929   5    2929    2930   7    2929    2931   9    2931    2932   1
   2931    2933   2    2933    2934   3    2933    2935   4    2935    2936   3    2935    2937   4
   2937    2938   3    2937    2939   3    2937    2940   3    2935    2941  15    2941    2942   8
   2933    2943   5    2943    2944   7    2943    2945   9    2945    2946   1    2945    2947   2
   2947    2948   3    2947    2949   4    2949    2950   3    2949    2951   3    2949    2952  16
   2952    2953  17    2953    2954  14    2953    2955  18    2955    2956   1    2955    2957  19
   2957    2958  13    2958    2959  14    2958    2960  13    2960    2961  14    2960    2962  13
   2962    2963  14    2962    2964  13    2964    2965  14    2964    2966  20    2947    2967   5
   2967    2968   7    2952    2966  21    2957    2966  22    2967    2969   9    2969    2970   2
   2970    2971   3    2970    2972   3    2970    2973   4    2973    2974   3    2973    2975   3
   2973    2976   4    2976    2977   3    2976    2978   3    2969    2979   2    2979    2980   3
   2979    2981   5    2981    2982   7    2976    2979   4    2981    2983   9    2983    2984   1
   2983    2985   2    2985    2986   3    2985    2987   4    2987    2988   3    2987    2989   3
   2987    2990   5    2990    2991  34    2990    2992  34    2985    2993   5    2993    2994   7
   2993    2995   9    2995    2996   1    2995    2997   2    2997    2998   3    2997    2999   4
   2999    3000   3    2999    3001   3    2999    3002  12    3002    3003  13    3003    3004  14
   3003    3005  13    3005    3006  14    3005    3007  13    3007    3008  14    3007    3009  13
   3009    3010  14    3009    3011  13    3011    3012  14    2997    3013   5    3013    3014   7
   3002    3011  13    3013    3015   9    3015    3016   1    3015    3017   2    3017    3018   3
   3017    3019   3    3017    3020   5    3020    3021   7    3020    3022   9    3022    3023   1
   3022    3024   2    3024    3025   3    3024    3026   4    3026    3027   3    3026    3028   4
   3028    3029   3    3028    3030   3    3028    3031   3    3026    3032   4    3032    3033   3
   3032    3034   3    3032    3035   3    3024    3036   5    3036    3037   7    3036    3038   9
   3038    3039   2    3039    3040   3    3039    3041   3    3039    3042   4    3042    3043   3
   3042    3044   3    3042    3045   4    3045    3046   3    3045    3047   3    3038    3048   2
   3048    3049   3    3048    3050   5    3050    3051   7    3045    3048   4    3050    3052   9
   3052    3053   1    3052    3054   2    3054    3055   3    3054    3056   4    3056    3057   3
   3056    3058   3    3056    3059   4    3059    3060   3    3059    3061   3    3059    3062   5
   3062    3063  34    3062    3064  34    3054    3065   5    3065    3066   7    3065    3067   9
   3067    3068   1    3067    3069   2    3069    3070   3    3069    3071   4    3071    3072   3
   3071    3073   3    3071    3074  15    3074    3075   8    3069    3076   5    3076    3077   7
   3076    3078   9    3078    3079   2    3079    3080   3    3079    3081   3    3079    3082   4
   3082    3083   3    3082    3084   3    3082    3085   4    3085    3086   3    3085    3087   3
   3078    3088   2    3088    3089   3    3088    3090   5    3090    3091   7    3085    3088   4
   3090    3092   9    3092    3093   1    3092    3094   2    3094    3095   3    3094    3096   4
   3096    3097   3    3096    3098   3    3096    3099   3    3094    3100   5    3100    3101   7
   3100    3102   9    3102    3103   1    3102    3104   2    3104    3105   3    3104    3106   4
   3106    3107   3    3106    3108   3    3106    3109  15    3109    3110   8    3104    3111   5
   3111    3112   7    3111    3113   9    3113    3114   1    3113    3115   2    3115    3116   3
   3115    3117   4    3117    3118   3    3117    3119   3    3117    3120  12    3120    3121  13
   3121    3122  14    3121    3123  13    3123    3124  14    3123    3125  13    3125    3126  14
   3125    3127  13    3127    3128  14    3127    3129  13    3129    3130  14    3115    3131   5
   3131    3132   7    3120    3129  13    3131    3133   9    3133    3134   1    3133    3135   2
   3135    3136   3    3135    3137   4    3137    3138   3    3137    3139   3    3137    3140   4
   3140    3141   3    3140    3142   4    3142    3143   3    3142    3144   3    3142    3145   3
   3140    3146   4    3146    3147   3    3146    3148   3    3146    3149   3    3135    3150   5
   3150    3151   7    3150    3152   9    3152    3153   1    3152    3154   2    3154    3155   3
   3154    3156   4    3156    3157   3    3156    3158   3    3156    3159   5    3159    3160   7
   3159    3161   9    3161    3162   1    3161    3163   1    3154    3164   5    3164    3165   7
   3164    3166   9    3166    3167   1    3166    3168   2    3168    3169   3    3168    3170   4
   3170    3171   3    3170    3172   3    3170    3173  12    3173    3174  13    3174    3175  14
   3174    3176  13    3176    3177  14    3176    3178  13    3178    3179  14    3178    3180  13
   3180    3181  14    3180    3182  13    3182    3183  14    3168    3184   5    3184    3185   7
   3173    3182  13    3184    3186   9    3186    3187   1    3186    3188   2    3188    3189   3
   3188    3190   4    3190    3191   3    3190    3192   3    3190    3193   4    3193    3194   3
   3193    3195   4    3195    3196   3    3195    3197   3    3195    3198   3    3193    3199   4
   3199    3200   3    3199    3201   3    3199    3202   3    3188    3203   5    3203    3204   7
   3203    3205   9    3205    3206   1    3205    3207   2    3207    3208   3    3207    3209   4
   3209    3210   3    3209    3211   3    3209    3212  12    3212    3213  13    3213    3214  14
   3213    3215  13    3215    3216  14    3215    3217  13    3217    3218  14    3217    3219  13
   3219    3220  14    3219    3221  13    3221    3222  14    3207    3223   5    3223    3224   7
   3212    3221  13    3223    3225   9    3225    3226   1    3225    3227   2    3227    3228   3
   3227    3229   4    3229    3230   3    3229    3231   3    3229    3232   4    3232    3233   3
   3232    3234   3    3232    3235   4    3235    3236   3    3235    3237   3    3235    3238   4
   3238    3239   3    3238    3240   3    3238    3241  11    3241    3242   1    3241    3243   1
   3227    3244   5    3244    3245   7    3244    3246   9    3246    3247   1    3246    3248   2
   3248    3249   3    3248    3250   4    3250    3251   3    3250    3252   4    3252    3253   3
   3252    3254   3    3252    3255   3    3250    3256   4    3256    3257   3    3256    3258   3
   3256    3259   3    3248    3260   5    3260    3261   7    3260    3262   9    3262    3263   1
   3262    3264   2    3264    3265   3    3264    3266   4    3266    3267   3    3266    3268   3
   3266    3269   4    3269    3270   3    3269    3271   3    3269    3272   4    3272    3273   3
   3272    3274   3    3272    3275  11    3275    3276   1    3275    3277  11    3277    3278  32
   3278    3279   1    3277    3280  11    3280    3281   1    3280    3282   1    3264    3283   5
   3283    3284   7    3283    3285   9    3285    3286   1    3285    3287   2    3287    3288   3
   3287    3289   4    3289    3290   3    3289    3291   3    3289    3292   4    3292    3293   3
   3292    3294   3    3292    3295   5    3295    3296   6    3295    3297   7    3296    3298   8
   3287    3299   5    3299    3300   7    3299    3301   9    3301    3302   1    3301    3303   2
   3303    3304   3    3303    3305   4    3305    3306   3    3305    3307   3    3305    3308  15
   3308    3309   8    3303    3310   5    3310    3311   7    3310    3312   9    3312    3313   1
   3312    3314   2    3314    3315   3    3314    3316   3    3314    3317   5    3317    3318   7
   3317    3319   9    3319    3320   1    3319    3321   2    3321    3322   3    3321    3323   4
   3323    3324   3    3323    3325   3    3323    3326  15    3326    3327   8    3321    3328   5
   3328    3329   7    3328    3330   9    3330    3331   1    3330    3332   2    3332    3333   3
   3332    3334   4    3334    3335   3    3334    3336   3    3334    3337   4    3337    3338   3
   3337    3339   4    3339    3340   3    3339    3341   3    3339    3342   3    3337    3343   4
   3343    3344   3    3343    3345   3    3343    3346   3    3332    3347   5    3347    3348   7
   3347    3349   9    3349    3350   1    3349    3351   2    3351    3352   3    3351    3353   4
   3353    3354   3    3353    3355   3    3353    3356  15    3356    3357   8    3351    3358   5
   3358    3359   7    3358    3360   9    3360    3361   2    3361    3362   3    3361    3363   3
   3361    3364   4    3364    3365   3    3364    3366   3    3364    3367   4    3367    3368   3
   3367    3369   3    3360    3370   2    3370    3371   3    3370    3372   5    3372    3373   7
   3367    3370   4    3372    3374   9    3374    3375   1    3374    3376   2    3376    3377   3
   3376    3378   4    3378    3379   3    3378    3380   3    3378    3381   4    3381    3382   3
   3381    3383   3    3381    3384   5    3384    3385   6    3384    3386   7    3385    3387   8
   3376    3388   5    3388    3389   7    3388    3390   9    3390    3391   1    3390    3392   2
   3392    3393   3    3392    3394   4    3394    3395   3    3394    3396   3    3394    3397  25
   3397    3398  26    3398    3399  27    3399    3400  14    3399    3401  28    3401    3402   1
   3401    3403  18    3403    3404  14    3392    3405   5    3405    3406   7    3397    3403  29
   3405    3407   9    3407    3408   1    3407    3409   2    3409    3410   3    3409    3411   3
   3409    3412   5    3412    3413   7    3412    3414   9    3414    3415   2    3415    3416   3
   3415    3417   3    3415    3418   4    3418    3419   3    3418    3420   3    3418    3421   4
   3421    3422   3    3421    3423   3    3414    3424   2    3424    3425   3    3424    3426   5
   3426    3427   7    3421    3424   4    3426    3428   9    3428    3429   1    3428    3430   2
   3430    3431   3    3430    3432   4    3432    3433   3    3432    3434   4    3434    3435   3
   3434    3436   3    3434    3437   3    3432    3438   4    3438    3439   3    3438    3440   3
   3438    3441   3    3430    3442   5    3442    3443   7    3442    3444   9    3444    3445   1
   3444    3446   2    3446    3447   3    3446    3448   4    3448    3449   3    3448    3450   4
   3450    3451   3    3450    3452   3    3450    3453   3    3448    3454   4    3454    3455   3
   3454    3456   3    3454    3457   3    3446    3458   5    3458    3459   7    3458    3460   9
   3460    3461   1    3460    3462   2    3462    3463   3    3462    3464   4    3464    3465   3
   3464    3466   4    3466    3467   3    3466    3468   3    3466    3469   3    3464    3470   4
   3470    3471   3    3470    3472   3    3470    3473   3    3462    3474   5    3474    3475   7
   3474    3476   9    3476    3477   1    3476    3478   2    3478    3479   3    3478    3480   4
   3480    3481   3    3480    3482   3    3480    3483  25    3483    3484  18    3483    3489  29
   3484    3485   1    3484    3486  28    3486    3487  14    3486    3488  27    3488    3489  26
   3489    3490  14    3478    3491   5    3491    3492   7    3491    3493   9    3493    3494   1
   3493    3495   2    3495    3496   3    3495    3497   4    3497    3498   3    3497    3499   3
   3497    3500  30    3500    3501  35    3501    3502  36    3501    3503  36    3501    3504  36
   3495    3505   5    3505    3506   7    3505    3507   9    3507    3508   1    3507    3509   2
   3509    3510   3    3509    3511   4    3511    3512   3    3511    3513   3    3511    3514  15
   3514    3515   8    3509    3516   5    3516    3517   7    3516    3518   9    3518    3519   1
   3518    3520   2    3520    3521   3    3520    3522   4    3522    3523   3    3522    3524   3
   3522    3525   3    3520    3526   5    3526    3527   7    3526    3528   9    3528    3529   1
   3528    3530   2    3530    3531   3    3530    3532   3    3530    3533   5    3533    3534   7
   3533    3535   9    3535    3536   1    3535    3537   2    3537    3538   3    3537    3539   4
   3539    3540   3    3539    3541   4    3541    3542   3    3541    3543   3    3541    3544   3
   3539    3545   4    3545    3546   3    3545    3547   3    3545    3548   4    3548    3549   3
   3548    3550   3    3548    3551   3    3537    3552   5    3552    3553   7    3552    3554   9
   3554    3555   1    3554    3556   2    3556    3557   3    3556    3558   3    3556    3559   5
   3559    3560   7    3559    3561   9    3561    3562   1    3561    3563   2    3563    3564   3
   3563    3565   4    3565    3566   3    3565    3567   3    3565    3568   4    3568    3569   3
   3568    3570   3    3568    3571   4    3571    3572   3    3571    3573   3    3571    3574  23
   3574    3575   1    3574    3576  24    3576    3577  24    3577    3578   1    3577    3579   1
   3576    3580  24    3580    3581   1    3580    3582   1    3563    3583   5    3583    3584   7
   3583    3585   9    3585    3586   1    3585    3587   2    3587    3588   3    3587    3589   4
   3589    3590   3    3589    3591   3    3589    3592  15    3592    3593   8    3587    3594   5
   3594    3595   7    3594    3596   9    3596    3597   1    3596    3598   2    3598    3599   3
   3598    3600   3    3598    3601   5    3601    3602   7    3601    3603   9    3603    3604   1
   3603    3605   2    3605    3606   3    3605    3607   4    3607    3608   3    3607    3609   4
   3609    3610   3    3609    3611   3    3609    3612   3    3607    3613  15    3613    3614   8
   3605    3615   5    3615    3616   7    3615    3617   9    3617    3618   1    3617    3619   2
   3619    3620   3    3619    3621   4    3621    3622   3    3621    3623   3    3621    3624  12
   3624    3625  13    3625    3626  14    3625    3627  13    3627    3628  14    3627    3629  13
   3629    3630  14    3629    3631  13    3631    3632  14    3631    3633  13    3633    3634  14
   3619    3635   5    3635    3636   7    3624    3633  13    3635    3637   9    3637    3638   1
   3637    3639   2    3639    3640   3    3639    3641   4    3641    3642   3    3641    3643   3
   3641    3644  30    3644    3645  31    3639    3646   5    3646    3647   7    3646    3648   9
   3648    3649   1    3648    3650   2    3650    3651   3    3650    3652   4    3652    3653   3
   3652    3654   3    3652    3655   4    3655    3656   3    3655    3657   4    3657    3658   3
   3657    3659   3    3657    3660   3    3655    3661   4    3661    3662   3    3661    3663   3
   3661    3664   3    3650    3665   5    3665    3666   7    3665    3667   9    3667    3668   1
   3667    3669   2    3669    3670   3    3669    3671   4    3671    3672   3    3671    3673   3
   3671    3674   3    3669    3675   5    3675    3676   7    3675    3677   9    3677    3678   1
   3677    3679   2    3679    3680   3    3679    3681   4    3681    3682   3    3681    3683   3
   3681    3684   5    3684    3685  34    3684    3686  34    3679    3687   5    3687    3688   7
   3687    3689   9    3689    3690   1    3689    3691   2    3691    3692   3    3691    3693   4
   3693    3694   3    3693    3695   4    3695    3696   3    3695    3697   3    3695    3698   3
   3693    3699  15    3699    3700   8    3691    3701   5    3701    3702   7    3701    3703   9
   3703    3704   1    3703    3705   2    3705    3706   3    3705    3707   4    3707    3708   3
   3707    3709   3    3707    3710  30    3710    3711  31    3705    3712   5    3712    3713   7
   3712    3714   9    3714    3715   1    3714    3716   2    3716    3717   3    3716    3718   4
   3718    3719   3    3718    3720   3    3718    3721   4    3721    3722   3    3721    3723   4
   3723    3724   3    3723    3725   3    3723    3726   3    3721    3727   4    3727    3728   3
   3727    3729   3    3727    3730   3    3716    3731   5    3731    3732   7    3731    3733   9
   3733    3734   1    3733    3735   2    3735    3736   3    3735    3737   4    3737    3738   3
   3737    3739   3    3737    3740   4    3740    3741   3    3740    3742   4    3742    3743   3
   3742    3744   3    3742    3745   3    3740    3746   4    3746    3747   3    3746    3748   3
   3746    3749   3    3735    3750   5    3750    3751   7    3750    3752   9    3752    3753   1
   3752    3754   2    3754    3755   3    3754    3756   4    3756    3757   3    3756    3758   3
   3756    3759   4    3759    3760   3    3759    3761   4    3761    3762   3    3761    3763   3
   3761    3764   3    3759    3765   4    3765    3766   3    3765    3767   3    3765    3768   3
   3754    3769   5    3769    3770   7    3769    3771   9    3771    3772   1    3771    3773   2
   3773    3774   3    3773    3775   4    3775    3776   3    3775    3777   3    3775    3778   4
   3778    3779   3    3778    3780   3    3778    3781  10    3781    3782  10    3782    3783   3
   3782    3784   3    3782    3785   3    3773    3786   5    3786    3787   7    3786    3788   9
   3788    3789   1    3788    3790   2    3790    3791   3    3790    3792   4    3792    3793   3
   3792    3794   3    3792    3795   5    3795    3796   6    3795    3797   7    3796    3798   8
   3790    3799   5    3799    3800   7    3799    3801   9    3801    3802   1    3801    3803   2
   3803    3804   3    3803    3805   4    3805    3806   3    3805    3807   3    3805    3808   4
   3808    3809   3    3808    3810   3    3808    3811   4    3811    3812   3    3811    3813   3
   3811    3814   4    3814    3815   3    3814    3816   3    3814    3817  11    3817    3818   1
   3817    3819   1    3803    3820   5    3820    3821   7    3820    3822   9    3822    3823   1
   3822    3824   2    3824    3825   3    3824    3826   4    3826    3827   3    3826    3828   3
   3826    3829   4    3829    3830   3    3829    3831   3    3829    3832   4    3832    3833   3
   3832    3834   3    3832    3835  11    3835    3836   1    3835    3837  11    3837    3838  32
   3838    3839   1    3837    3840  11    3840    3841   1    3840    3842   1    3824    3843   5
   3843    3844   7    3843    3845   9    3845    3846   1    3845    3847   2    3847    3848   3
   3847    3849   4    3849    3850   3    3849    3851   3    3849    3852   4    3852    3853   3
   3852    3854   3    3852    3855   4    3855    3856   3    3855    3857   3    3855    3858   4
   3858    3859   3    3858    3860   3    3858    3861  11    3861    3862   1    3861    3863   1
   3847    3864   5    3864    3865   7    3864    3866   9    3866    3867   1    3866    3868   2
   3868    3869   3    3868    3870   4    3870    3871   3    3870    3872   3    3870    3873   5
   3873    3874   6    3873    3875   7    3874    3876   8    3868    3877   5    3877    3878   7
   3877    3879   9    3879    3880   2    3880    3881   3    3880    3882   3    3880    3883   4
   3883    3884   3    3883    3885   3    3883    3886   4    3886    3887   3    3886    3888   3
   3879    3889   2    3889    3890   3    3889    3891   5    3891    3892   7    3886    3889   4
   3891    3893   9    3893    3894   1    3893    3895   2    3895    3896   3    3895    3897   4
   3897    3898   3    3897    3899   3    3897    3900  15    3900    3901   8    3895    3902   5
   3902    3903   7    3902    3904   9    3904    3905   1    3904    3906   2    3906    3907   3
   3906    3908   4    3908    3909   3    3908    3910   3    3908    3911  15    3911    3912   8
   3906    3913   5    3913    3914   7    3913    3915   9    3915    3916   1    3915    3917   2
   3917    3918   3    3917    3919   4    3919    3920   3    3919    3921   4    3921    3922   3
   3921    3923   3    3921    3924   3    3919    3925   4    3925    3926   3    3925    3927   3
   3925    3928   3    3917    3929   5    3929    3930   7    3929    3931   9    3931    3932   1
   3931    3933   2    3933    3934   3    3933    3935   4    3935    3936   3    3935    3937   3
   3935    3938   5    3938    3939   6    3938    3940   7    3939    3941   8    3933    3942   5
   3942    3943   7    3942    3944   9    3944    3945   1    3944    3946   2    3946    3947   3
   3946    3948   4    3948    3949   3    3948    3950   4    3950    3951   3    3950    3952   3
   3950    3953   3    3948    3954   4    3954    3955   3    3954    3956   3    3954    3957   4
   3957    3958   3    3957    3959   3    3957    3960   3    3946    3961   5    3961    3962   7
   3961    3963   9    3963    3964   1    3963    3965   2    3965    3966   3    3965    3967   4
   3967    3968   3    3967    3969   3    3967    3970   4    3970    3971   3    3970    3972   3
   3970    3973   4    3973    3974   3    3973    3975   3    3973    3976   4    3976    3977   3
   3976    3978   3    3976    3979  11    3979    3980   1    3979    3981   1    3965    3982   5
   3982    3983   7    3982    3984   9    3984    3985   1    3984    3986   2    3986    3987   3
   3986    3988   4    3988    3989   3    3988    3990   3    3988    3991   4    3991    3992   3
   3991    3993   3    3991    3994   4    3994    3995   3    3994    3996   3    3994    3997   4
   3997    3998   3    3997    3999   3    3997    4000  11    4000    4001   1    4000    4002   1
   3986    4003   5    4003    4004   7    4003    4005   9    4005    4006   1    4005    4007   2
   4007    4008   3    4007    4009   4    4009    4010   3    4009    4011   4    4011    4012   3
   4011    4013   3    4011    4014   3    4009    4015   4    4015    4016   3    4015    4017   3
   4015    4018   3    4007    4019   5    4019    4020   7    4019    4021   9    4021    4022   1
   4021    4023   2    4023    4024   3    4023    4025   4    4025    4026   3    4025    4027   3
   4025    4028   4    4028    4029   3    4028    4030   4    4030    4031   3    4030    4032   3
   4030    4033   3    4028    4034   4    4034    4035   3    4034    4036   3    4034    4037   3
   4023    4038   5    4038    4039   7    4038    4040   9    4040    4041   1    4040    4042   2
   4042    4043   3    4042    4044   4    4044    4045   3    4044    4046   3    4044    4047   4
   4047    4048   3    4047    4049   4    4049    4050   3    4049    4051   3    4049    4052   3
   4047    4053   4    4053    4054   3    4053    4055   3    4053    4056   3    4042    4057   5
   4057    4058   7    4057    4059   9    4059    4060   1    4059    4061   2    4061    4062   3
   4061    4063   4    4063    4064   3    4063    4065   3    4063    4066   4    4066    4067   3
   4066    4068   3    4066    4069   5    4069    4070   6    4069    4071   7    4070    4072   8
   4061    4073   5    4073    4074   7    4073    4075   9    4075    4076   1    4075    4077   2
   4077    4078   3    4077    4079   4    4079    4080   3    4079    4081   3    4079    4082   4
   4082    4083   3    4082    4084   3    4082    4085  10    4085    4086  10    4086    4087   3
   4086    4088   3    4086    4089   3    4077    4090   5    4090    4091   7    4090    4092   9
   4092    4093   1    4092    4094   2    4094    4095   3    4094    4096   4    4096    4097   3
   4096    4098   3    4096    4099   4    4099    4100   3    4099    4101   3    4099    4102   4
   4102    4103   3    4102    4104   3    4102    4105  23    4105    4106   1    4105    4107  24
   4107    4108  24    4108    4109   1    4108    4110   1    4107    4111  24    4111    4112   1
   4111    4113   1    4094    4114   5    4114    4115   7    4114    4116   9    4116    4117   1
   4116    4118   2    4118    4119   3    4118    4120   4    4120    4121   3    4120    4122   3
   4120    4123   4    4123    4124   3    4123    4125   3    4123    4126   4    4126    4127   3
   4126    4128   3    4126    4129   4    4129    4130   3    4129    4131   3    4129    4132  11
   4132    4133   1    4132    4134   1    4118    4135   5    4135    4136   7    4135    4137   9
   4137    4138   1    4137    4139   2    4139    4140   3    4139    4141   4    4141    4142   3
   4141    4143   3    4141    4144  12    4144    4145  13    4145    4146  14    4145    4147  13
   4147    4148  14    4147    4149  13    4149    4150  14    4149    4151  13    4151    4152  14
   4151    4153  13    4153    4154  14    4139    4155   5    4155    4156   7    4144    4153  13
   4155    4157   9    4157    4158   1    4157    4159   2    4159    4160   3    4159    4161   4
   4161    4162   3    4161    4163   3    4161    4164   4    4164    4165   3    4164    4166   3
   4164    4167   4    4167    4168   3    4167    4169   3    4167    4170  23    4170    4171   1
   4170    4172  24    4172    4173  24    4173    4174   1    4173    4175   1    4172    4176  24
   4176    4177   1    4176    4178   1    4159    4179   5    4179    4180   7    4179    4181   9
   4181    4182   1    4181    4183   2    4183    4184   3    4183    4185   4    4185    4186   3
   4185    4187   3    4185    4188   4    4188    4189   3    4188    4190   3    4188    4191  10
   4191    4192  10    4192    4193   3    4192    4194   3    4192    4195   3    4183    4196   5
   4196    4197   7    4196    4198   9    4198    4199   1    4198    4200   2    4200    4201   3
   4200    4202   3    4200    4203   5    4203    4204   7    4203    4205   9    4205    4206   1
   4205    4207   2    4207    4208   3    4207    4209   4    4209    4210   3    4209    4211   3
   4209    4212   4    4212    4213   3    4212    4214   4    4214    4215   3    4214    4216   3
   4214    4217   3    4212    4218   4    4218    4219   3    4218    4220   3    4218    4221   3
   4207    4222   5    4222    4223   7    4222    4224   9    4224    4225   1    4224    4226   2
   4226    4227   3    4226    4228   4    4228    4229   3    4228    4230   4    4230    4231   3
   4230    4232   3    4230    4233   3    4228    4234   4    4234    4235   3    4234    4236   3
   4234    4237   4    4237    4238   3    4237    4239   3    4237    4240   3    4226    4241   5
   4241    4242   7    4241    4243   9    4243    4244   1    4243    4245   2    4245    4246   3
   4245    4247   4    4247    4248   3    4247    4249   3    4247    4250   4    4250    4251   3
   4250    4252   3    4250    4253   5    4253    4254   7    4253    4255   9    4255    4256   1
   4255    4257   1    4245    4258   5    4258    4259   7    4258    4260   9    4260    4261   1
   4260    4262   2    4262    4263   3    4262    4264   4    4264    4265   3    4264    4266   4
   4266    4267   3    4266    4268   3    4266    4269   3    4264    4270  15    4270    4271   8
   4262    4272   5    4272    4273   7    4272    4274   9    4274    4275   1    4274    4276   2
   4276    4277   3    4276    4278   4    4278    4279   3    4278    4280   3    4278    4281   3
   4276    4282   5    4282    4283   7    4282    4284   9    4284    4285   1    4284    4286   2
   4286    4287   3    4286    4288   4    4288    4289   3    4288    4290   3    4288    4291   5
   4291    4292  34    4291    4293  34    4286    4294   5    4294    4295   7    4294    4296   9
   4296    4297   1    4296    4298   2    4298    4299   3    4298    4300   4    4300    4301   3
   4300    4302   3    4300    4303   4    4303    4304   3    4303    4305   3    4303    4306   5
   4306    4307   7    4306    4308   9    4308    4309   1    4308    4310   1    4298    4311   5
   4311    4312   7    4311    4313   9    4313    4314   1    4313    4315   2    4315    4316   3
   4315    4317   4    4317    4318   3    4317    4319   3    4317    4320   4    4320    4321   3
   4320    4322   4    4322    4323   3    4322    4324   3    4322    4325   3    4320    4326   4
   4326    4327   3    4326    4328   3    4326    4329   3    4315    4330   5    4330    4331   7
   4330    4332   9    4332    4333   1    4332    4334   2    4334    4335   3    4334    4336   4
   4336    4337   3    4336    4338   3    4336    4339   4    4339    4340   3    4339    4341   3
   4339    4342   4    4342    4343   3    4342    4344   3    4342    4345  11    4345    4346   1
   4345    4347  11    4347    4348  32    4348    4349   1    4347    4350  11    4350    4351   1
   4350    4352   1    4334    4353   5    4353    4354   7    4353    4355   9    4355    4356   1
   4355    4357   2    4357    4358   3    4357    4359   4    4359    4360   3    4359    4361   3
   4359    4362  12    4362    4363  13    4363    4364  14    4363    4365  13    4365    4366  14
   4365    4367  13    4367    4368  14    4367    4369  13    4369    4370  14    4369    4371  13
   4371    4372  14    4357    4373   5    4373    4374   7    4362    4371  13    4373    4375   9
   4375    4376   1    4375    4377   2    4377    4378   3    4377    4379   4    4379    4380   3
   4379    4381   3    4379    4382  15    4382    4383   8    4377    4384   5    4384    4385   7
   4384    4386   9    4386    4387   1    4386    4388   2    4388    4389   3    4388    4390   4
   4390    4391   3    4390    4392   3    4390    4393  12    4393    4394  13    4394    4395  14
   4394    4396  13    4396    4397  14    4396    4398  13    4398    4399   6    4399    4400   8
   4398    4401  13    4401    4402  14    4401    4403  13    4403    4404  14    4388    4405   5
   4405    4406   7    4393    4403  13    4405    4407   9    4407    4408   1    4407    4409   2
   4409    4410   3    4409    4411   4    4411    4412   3    4411    4413   3    4411    4414   4
   4414    4415   3    4414    4416   4    4416    4417   3    4416    4418   3    4416    4419   3
   4414    4420   4    4420    4421   3    4420    4422   3    4420    4423   3    4409    4424   5
   4424    4425   7    4424    4426   9    4426    4427   1    4426    4428   2    4428    4429   3
   4428    4430   4    4430    4431   3    4430    4432   3    4430    4433   3    4428    4434   5
   4434    4435   7    4434    4436   9    4436    4437   1    4436    4438   2    4438    4439   3
   4438    4440   4    4440    4441   3    4440    4442   4    4442    4443   3    4442    4444   3
   4442    4445   3    4440    4446   4    4446    4447   3    4446    4448   3    4446    4449   3
   4438    4450   5    4450    4451   7    4450    4452   9    4452    4453   1    4452    4454   2
   4454    4455   3    4454    4456   4    4456    4457   3    4456    4458   4    4458    4459   3
   4458    4460   3    4458    4461   3    4456    4462   4    4462    4463   3    4462    4464   3
   4462    4465   4    4465    4466   3    4465    4467   3    4465    4468   3    4454    4469   5
   4469    4470   7    4469    4471   9    4471    4472   1    4471    4473   2    4473    4474   3
   4473    4475   4    4475    4476   3    4475    4477   3    4475    4478   4    4478    4479   3
   4478    4480   3    4478    4481   5    4481    4482   6    4481    4483   7    4482    4484   8
   4473    4485   5    4485    4486   7    4485    4487   9    4487    4488   1    4487    4489   2
   4489    4490   3    4489    4491   3    4489    4492   5    4492    4493   7    4492    4494   9
   4494    4495   1    4494    4496   2    4496    4497   3    4496    4498   4    4498    4499   3
   4498    4500   3    4498    4501   3    4496    4502   5    4502    4503   7    4502    4504   9
   4504    4505   1    4504    4506   2    4506    4507   3    4506    4508   4    4508    4509   3
   4508    4510   3    4508    4511   4    4511    4512   3    4511    4513   3    4511    4514   4
   4514    4515   3    4514    4516   3    4514    4517   4    4517    4518   3    4517    4519   3
   4517    4520  11    4520    4521   1    4520    4522   1    4506    4523   5    4523    4524   7
   4523    4525   9    4525    4526   1    4525    4527   2    4527    4528   3    4527    4529   4
   4529    4530   3    4529    4531   3    4529    4532  12    4532    4533  13    4533    4534  14
   4533    4535  13    4535    4536  14    4535    4537  13    4537    4538  14    4537    4539  13
   4539    4540  14    4539    4541  13    4541    4542  14    4527    4543   5    4543    4544   7
   4532    4541  13    4543    4545   9    4545    4546   1    4545    4547   2    4547    4548   3
   4547    4549   4    4549    4550   3    4549    4551   4    4551    4552   3    4551    4553   3
   4551    4554   3    4549    4555   4    4555    4556   3    4555    4557   3    4555    4558   4
   4558    4559   3    4558    4560   3    4558    4561   3    4547    4562   5    4562    4563   7
   4562    4564   9    4564    4565   1    4564    4566   2    4566    4567   3    4566    4568   4
   4568    4569   3    4568    4570   3    4568    4571   4    4571    4572   3    4571    4573   3
   4571    4574  10    4574    4575  10    4575    4576   3    4575    4577   3    4575    4578   3
   4566    4579   5    4579    4580   7    4579    4581   9    4581    4582   1    4581    4583   2
   4583    4584   3    4583    4585   3    4583    4586   5    4586    4587   7    4586    4588   9
   4588    4589   1    4588    4590   2    4590    4591   3    4590    4592   4    4592    4593   3
   4592    4594   3    4592    4595   5    4595    4596   6    4595    4597   7    4596    4598   8
   4590    4599   5    4599    4600   7    4599    4601   9    4601    4602   1    4601    4603   2
   4603    4604   3    4603    4605   4    4605    4606   3    4605    4607   3    4605    4608  15
   4608    4609   8    4603    4610   5    4610    4611   7    4610    4612   9    4612    4613   1
   4612    4614   2    4614    4615   3    4614    4616   4    4616    4617   3    4616    4618   3
   4616    4619  15    4619    4620   8    4614    4621   5    4621    4622   7    4621    4623   9
   4623    4624   1    4623    4625   2    4625    4626   3    4625    4627   4    4627    4628   3
   4627    4629   4    4629    4630   3    4629    4631   3    4629    4632   3    4627    4633   4
   4633    4634   3    4633    4635   3    4633    4636   3    4625    4637   5    4637    4638   7
   4637    4639   9    4639    4640   1    4639    4641   2    4641    4642   3    4641    4643   4
   4643    4644   3    4643    4645   3    4643    4646   4    4646    4647   3    4646    4648   3
   4646    4649   5    4649    4650   7    4649    4651   9    4651    4652   1    4651    4653   1
   4641    4654   5    4654    4655   7    4654    4656   9    4656    4657   1    4656    4658   2
   4658    4659   3    4658    4660   4    4660    4661   3    4660    4662   3    4660    4663   5
   4663    4664   6    4663    4665   7    4664    4666   8    4658    4667   5    4667    4668   7
   4667    4669   9    4669    4670   1    4669    4671   2    4671    4672   3    4671    4673   4
   4673    4674   3    4673    4675   3    4673    4676   4    4676    4677   3    4676    4678   3
   4676    4679   5    4679    4680   7    4679    4681   9    4681    4682   1    4681    4683   1
   4671    4684   5    4684    4685   7    4684    4686   9    4686    4687   1    4686    4688   2
   4688    4689   3    4688    4690   4    4690    4691   3    4690    4692   3    4690    4693  16
   4693    4694  17    4694    4695  14    4694    4696  18    4696    4697   1    4696    4698  19
   4698    4699  13    4699    4700  14    4699    4701  13    4701    4702  14    4701    4703  13
   4703    4704  14    4703    4705  13    4705    4706  14    4705    4707  20    4688    4708   5
   4708    4709   7    4693    4707  21    4698    4707  22    4708    4710   9    4710    4711   1
   4710    4712   2    4712    4713   3    4712    4714   4    4714    4715   3    4714    4716   3
   4714    4717   4    4717    4718   3    4717    4719   3    4717    4720   4    4720    4721   3
   4720    4722   3    4720    4723   4    4723    4724   3    4723    4725   3    4723    4726  11
   4726    4727   1    4726    4728   1    4712    4729   5    4729    4730   7    4729    4731   9
   4731    4732   1    4731    4733   2    4733    4734   3    4733    4735   4    4735    4736   3
   4735    4737   3    4735    4738   4    4738    4739   3    4738    4740   3    4738    4741   5
   4741    4742   6    4741    4743   7    4742    4744   8    4733    4745   5    4745    4746   7
   4745    4747   9    4747    4748   1    4747    4749   2    4749    4750   3    4749    4751   4
   4751    4752   3    4751    4753   3    4751    4754   4    4754    4755   3    4754    4756   4
   4756    4757   3    4756    4758   3    4756    4759   3    4754    4760   4    4760    4761   3
   4760    4762   3    4760    4763   3    4749    4764   5    4764    4765   7    4764    4766   9
   4766    4767   1    4766    4768   2    4768    4769   3    4768    4770   4    4770    4771   3
   4770    4772   3    4770    4773  15    4773    4774   8    4768    4775   5    4775    4776   7
   4775    4777   9    4777    4778   1    4777    4779   2    4779    4780   3    4779    4781   4
   4781    4782   3    4781    4783   3    4781    4784  25    4784    4785  26    4785    4786  27
   4786    4787  14    4786    4788  28    4788    4789   1    4788    4790  18    4790    4791  14
   4779    4792   5    4792    4793   7    4784    4790  29    4792    4794   9    4794    4795   1
   4794    4796   2    4796    4797   3    4796    4798   4    4798    4799   3    4798    4800   3
   4798    4801   4    4801    4802   3    4801    4803   3    4801    4804   5    4804    4805   6
   4804    4806   7    4805    4807   8    4796    4808   5    4808    4809   7    4808    4810   9
   4810    4811   1    4810    4812   2    4812    4813   3    4812    4814   4    4814    4815   3
   4814    4816   3    4814    4817   5    4817    4818   6    4817    4819   7    4818    4820   8
   4812    4821   5    4821    4822   7    4821    4823   9    4823    4824   1    4823    4825   2
   4825    4826   3    4825    4827   4    4827    4828   3    4827    4829   3    4827    4830   4
   4830    4831   3    4830    4832   4    4832    4833   3    4832    4834   3    4832    4835   3
   4830    4836   4    4836    4837   3    4836    4838   3    4836    4839   3    4825    4840   5
   4840    4841   7    4842    4843  37    4842    4844  37    4845    4846  37    4845    4847  37
   4846    4847  38    4848    4849  37    4848    4850  37    4849    4850  38    4851    4852  37
   4851    4853  37    4852    4853  38    4854    4855  37    4854    4856  37    4855    4856  38
   4857    4858  37    4857    4859  37    4858    4859  38    4860    4861  37    4860    4862  37
   4861    4862  38    4863    4864  37    4863    4865  37    4864    4865  38    4866    4867  37
   4866    4868  37    4867    4868  38    4869    4870  37    4869    4871  37    4870    4871  38
   4872    4873  37    4872    4874  37    4873    4874  38    4875    4876  37    4875    4877  37
   4876    4877  38    4878    4879  37    4878    4880  37    4879    4880  38    4881    4882  37
   4881    4883  37    4882    4883  38    4884    4885  37    4884    4886  37    4885    4886  38
   4887    4888  37    4887    4889  37    4888    4889  38    4890    4891  37    4890    4892  37
   4891    4892  38    4893    4894  37    4893    4895  37    4894    4895  38    4896    4897  37
   4896    4898  37    4897    4898  38    4899    4900  37    4899    4901  37    4900    4901  38
   4902    4903  37    4902    4904  37    4903    4904  38    4905    4906  37    4905    4907  37
   4906    4907  38    4908    4909  37    4908    4910  37    4909    4910  38    4911    4912  37
   4911    4913  37    4912    4913  38    4914    4915  37    4914    4916  37    4915    4916  38
   4917    4918  37    4917    4919  37    4918    4919  38    4920    4921  37    4920    4922  37
   4921    4922  38    4923    4924  37    4923    4925  37    4924    4925  38    4926    4927  37
   4926    4928  37    4927    4928  38    4929    4930  37    4929    4931  37    4930    4931  38
   4932    4933  37    4932    4934  37    4933    4934  38    4935    4936  37    4935    4937  37
   4936    4937  38    4938    4939  37    4938    4940  37    4939    4940  38    4941    4942  37
   4941    4943  37    4942    4943  38    4944    4945  37    4944    4946  37    4945    4946  38
   4947    4948  37    4947    4949  37    4948    4949  38    4950    4951  37    4950    4952  37
   4951    4952  38    4953    4954  37    4953    4955  37    4954    4955  38    4956    4957  37
   4956    4958  37    4957    4958  38    4959    4960  37    4959    4961  37    4960    4961  38
   4962    4963  37    4962    4964  37    4963    4964  38    4965    4966  37    4965    4967  37
   4966    4967  38    4968    4969  37    4968    4970  37    4969    4970  38    4971    4972  37
   4971    4973  37    4972    4973  38    4974    4975  37    4974    4976  37    4975    4976  38
   4977    4978  37    4977    4979  37    4978    4979  38    4980    4981  37    4980    4982  37
   4981    4982  38    4983    4984  37    4983    4985  37    4984    4985  38    4986    4987  37
   4986    4988  37    4987    4988  38    4989    4990  37    4989    4991  37    4990    4991  38
   4992    4993  37    4992    4994  37    4993    4994  38    4995    4996  37    4995    4997  37
   4996    4997  38    4998    4999  37    4998    5000  37    4999    5000  38    5001    5002  37
   5001    5003  37    5002    5003  38    5004    5005  37    5004    5006  37    5005    5006  38
   5007    5008  37    5007    5009  37    5008    5009  38    5010    5011  37    5010    5012  37
   5011    5012  38    5013    5014  37    5013    5015  37    5014    5015  38    5016    5017  37
   5016    5018  37    5017    5018  38    5019    5020  37    5019    5021  37    5020    5021  38
   5022    5023  37    5022    5024  37    5023    5024  38    5025    5026  37    5025    5027  37
   5026    5027  38    5028    5029  37    5028    5030  37    5029    5030  38    5031    5032  37
   5031    5033  37    5032    5033  38    5034    5035  37    5034    5036  37    5035    5036  38
   5037    5038  37    5037    5039  37    5038    5039  38    5040    5041  37    5040    5042  37
   5041    5042  38    5043    5044  37    5043    5045  37    5044    5045  38    5046    5047  37
   5046    5048  37    5047    5048  38    5049    5050  37    5049    5051  37    5050    5051  38
   5052    5053  37    5052    5054  37    5053    5054  38    5055    5056  37    5055    5057  37
   5056    5057  38    5058    5059  37    5058    5060  37    5059    5060  38    5061    5062  37
   5061    5063  37    5062    5063  38    5064    5065  37    5064    5066  37    5065    5066  38
   5067    5068  37    5067    5069  37    5068    5069  38    5070    5071  37    5070    5072  37
   5071    5072  38    5073    5074  37    5073    5075  37    5074    5075  38    5076    5077  37
   5076    5078  37    5077    5078  38    5079    5080  37    5079    5081  37    5080    5081  38
   5082    5083  37    5082    5084  37    5083    5084  38    5085    5086  37    5085    5087  37
   5086    5087  38    5088    5089  37    5088    5090  37    5089    5090  38    5091    5092  37
   5091    5093  37    5092    5093  38    5094    5095  37    5094    5096  37    5095    5096  38
   5097    5098  37    5097    5099  37    5098    5099  38    5100    5101  37    5100    5102  37
   5101    5102  38    5103    5104  37    5103    5105  37    5104    5105  38    5106    5107  37
   5106    5108  37    5107    5108  38    5109    5110  37    5109    5111  37    5110    5111  38
   5112    5113  37    5112    5114  37    5113    5114  38    5115    5116  37    5115    5117  37
   5116    5117  38    5118    5119  37    5118    5120  37    5119    5120  38    5121    5122  37
   5121    5123  37    5122    5123  38    5124    5125  37    5124    5126  37    5125    5126  38
   5127    5128  37    5127    5129  37    5128    5129  38    5130    5131  37    5130    5132  37
   5131    5132  38    5133    5134  37    5133    5135  37    5134    5135  38    5136    5137  37
   5136    5138  37    5137    5138  38    5139    5140  37    5139    5141  37    5140    5141  38
   5142    5143  37    5142    5144  37    5143    5144  38    5145    5146  37    5145    5147  37
   5146    5147  38    5148    5149  37    5148    5150  37    5149    5150  38    5151    5152  37
   5151    5153  37    5152    5153  38    5154    5155  37    5154    5156  37    5155    5156  38
   5157    5158  37    5157    5159  37    5158    5159  38    5160    5161  37    5160    5162  37
   5161    5162  38    5163    5164  37    5163    5165  37    5164    5165  38    5166    5167  37
   5166    5168  37    5167    5168  38    5169    5170  37    5169    5171  37    5170    5171  38
   5172    5173  37    5172    5174  37    5173    5174  38    5175    5176  37    5175    5177  37
   5176    5177  38    5178    5179  37    5178    5180  37    5179    5180  38    5181    5182  37
   5181    5183  37    5182    5183  38    5184    5185  37    5184    5186  37    5185    5186  38
   5187    5188  37    5187    5189  37    5188    5189  38    5190    5191  37    5190    5192  37
   5191    5192  38    5193    5194  37    5193    5195  37    5194    5195  38    5196    5197  37
   5196    5198  37    5197    5198  38    5199    5200  37    5199    5201  37    5200    5201  38
   5202    5203  37    5202    5204  37    5203    5204  38    5205    5206  37    5205    5207  37
   5206    5207  38    5208    5209  37    5208    5210  37    5209    5210  38    5211    5212  37
   5211    5213  37    5212    5213  38    5214    5215  37    5214    5216  37    5215    5216  38
   5217    5218  37    5217    5219  37    5218    5219  38    5220    5221  37    5220    5222  37
   5221    5222  38    5223    5224  37    5223    5225  37    5224    5225  38    5226    5227  37
   5226    5228  37    5227    5228  38    5229    5230  37    5229    5231  37    5230    5231  38
   5232    5233  37    5232    5234  37    5233    5234  38    5235    5236  37    5235    5237  37
   5236    5237  38    5238    5239  37    5238    5240  37    5239    5240  38    5241    5242  37
   5241    5243  37    5242    5243  38    5244    5245  37    5244    5246  37    5245    5246  38
   5247    5248  37    5247    5249  37    5248    5249  38    5250    5251  37    5250    5252  37
   5251    5252  38    5253    5254  37    5253    5255  37    5254    5255  38    5256    5257  37
   5256    5258  37    5257    5258  38    5259    5260  37    5259    5261  37    5260    5261  38
   5262    5263  37    5262    5264  37    5263    5264  38    5265    5266  37    5265    5267  37
   5266    5267  38    5268    5269  37    5268    5270  37    5269    5270  38    5271    5272  37
   5271    5273  37    5272    5273  38    5274    5275  37    5274    5276  37    5275    5276  38
   5277    5278  37    5277    5279  37    5278    5279  38    5280    5281  37    5280    5282  37
   5281    5282  38    5283    5284  37    5283    5285  37    5284    5285  38    5286    5287  37
   5286    5288  37    5287    5288  38    5289    5290  37    5289    5291  37    5290    5291  38
   5292    5293  37    5292    5294  37    5293    5294  38    5295    5296  37    5295    5297  37
   5296    5297  38    5298    5299  37    5298    5300  37    5299    5300  38    5301    5302  37
   5301    5303  37    5302    5303  38    5304    5305  37    5304    5306  37    5305    5306  38
   5307    5308  37    5307    5309  37    5308    5309  38    5310    5311  37    5310    5312  37
   5311    5312  38    5313    5314  37    5313    5315  37    5314    5315  38    5316    5317  37
   5316    5318  37    5317    5318  38    5319    5320  37    5319    5321  37    5320    5321  38
   5322    5323  37    5322    5324  37    5323    5324  38    5325    5326  37    5325    5327  37
   5326    5327  38    5328    5329  37    5328    5330  37    5329    5330  38    5331    5332  37
   5331    5333  37    5332    5333  38    5334    5335  37    5334    5336  37    5335    5336  38
   5337    5338  37    5337    5339  37    5338    5339  38    5340    5341  37    5340    5342  37
   5341    5342  38    5343    5344  37    5343    5345  37    5344    5345  38    5346    5347  37
   5346    5348  37    5347    5348  38    5349    5350  37    5349    5351  37    5350    5351  38
   5352    5353  37    5352    5354  37    5353    5354  38    5355    5356  37    5355    5357  37
   5356    5357  38    5358    5359  37    5358    5360  37    5359    5360  38    5361    5362  37
   5361    5363  37    5362    5363  38    5364    5365  37    5364    5366  37    5365    5366  38
   5367    5368  37    5367    5369  37    5368    5369  38    5370    5371  37    5370    5372  37
   5371    5372  38    5373    5374  37    5373    5375  37    5374    5375  38    5376    5377  37
   5376    5378  37    5377    5378  38    5379    5380  37    5379    5381  37    5380    5381  38
   5382    5383  37    5382    5384  37    5383    5384  38    5385    5386  37    5385    5387  37
   5386    5387  38    5388    5389  37    5388    5390  37    5389    5390  38    5391    5392  37
   5391    5393  37    5392    5393  38    5394    5395  37    5394    5396  37    5395    5396  38
   5397    5398  37    5397    5399  37    5398    5399  38    5400    5401  37    5400    5402  37
   5401    5402  38    5403    5404  37    5403    5405  37    5404    5405  38    5406    5407  37
   5406    5408  37    5407    5408  38    5409    5410  37    5409    5411  37    5410    5411  38
   5412    5413  37    5412    5414  37    5413    5414  38    5415    5416  37    5415    5417  37
   5416    5417  38    5418    5419  37    5418    5420  37    5419    5420  38    5421    5422  37
   5421    5423  37    5422    5423  38    5424    5425  37    5424    5426  37    5425    5426  38
   5427    5428  37    5427    5429  37    5428    5429  38    5430    5431  37    5430    5432  37
   5431    5432  38    5433    5434  37    5433    5435  37    5434    5435  38    5436    5437  37
   5436    5438  37    5437    5438  38    5439    5440  37    5439    5441  37    5440    5441  38
   5442    5443  37    5442    5444  37    5443    5444  38    5445    5446  37    5445    5447  37
   5446    5447  38    5448    5449  37    5448    5450  37    5449    5450  38    5451    5452  37
   5451    5453  37    5452    5453  38    5454    5455  37    5454    5456  37    5455    5456  38
   5457    5458  37    5457    5459  37    5458    5459  38    5460    5461  37    5460    5462  37
   5461    5462  38    5463    5464  37    5463    5465  37    5464    5465  38    5466    5467  37
   5466    5468  37    5467    5468  38    5469    5470  37    5469    5471  37    5470    5471  38
   5472    5473  37    5472    5474  37    5473    5474  38    5475    5476  37    5475    5477  37
   5476    5477  38    5478    5479  37    5478    5480  37    5479    5480  38    5481    5482  37
   5481    5483  37    5482    5483  38    5484    5485  37    5484    5486  37    5485    5486  38
   5487    5488  37    5487    5489  37    5488    5489  38    5490    5491  37    5490    5492  37
   5491    5492  38    5493    5494  37    5493    5495  37    5494    5495  38    5496    5497  37
   5496    5498  37    5497    5498  38    5499    5500  37    5499    5501  37    5500    5501  38
   5502    5503  37    5502    5504  37    5503    5504  38    5505    5506  37    5505    5507  37
   5506    5507  38    5508    5509  37    5508    5510  37    5509    5510  38    5511    5512  37
   5511    5513  37    5512    5513  38    5514    5515  37    5514    5516  37    5515    5516  38
   5517    5518  37    5517    5519  37    5518    5519  38    5520    5521  37    5520    5522  37
   5521    5522  38    5523    5524  37    5523    5525  37    5524    5525  38    5526    5527  37
   5526    5528  37    5527    5528  38    5529    5530  37    5529    5531  37    5530    5531  38
   5532    5533  37    5532    5534  37    5533    5534  38    5535    5536  37    5535    5537  37
   5536    5537  38    5538    5539  37    5538    5540  37    5539    5540  38    5541    5542  37
   5541    5543  37    5542    5543  38    5544    5545  37    5544    5546  37    5545    5546  38
   5547    5548  37    5547    5549  37    5548    5549  38    5550    5551  37    5550    5552  37
   5551    5552  38    5553    5554  37    5553    5555  37    5554    5555  38    5556    5557  37
   5556    5558  37    5557    5558  38    5559    5560  37    5559    5561  37    5560    5561  38
   5562    5563  37    5562    5564  37    5563    5564  38    5565    5566  37    5565    5567  37
   5566    5567  38    5568    5569  37    5568    5570  37    5569    5570  38    5571    5572  37
   5571    5573  37    5572    5573  38    5574    5575  37    5574    5576  37    5575    5576  38
   5577    5578  37    5577    5579  37    5578    5579  38    5580    5581  37    5580    5582  37
   5581    5582  38    5583    5584  37    5583    5585  37    5584    5585  38    5586    5587  37
   5586    5588  37    5587    5588  38    5589    5590  37    5589    5591  37    5590    5591  38
   5592    5593  37    5592    5594  37    5593    5594  38    5595    5596  37    5595    5597  37
   5596    5597  38    5598    5599  37    5598    5600  37    5599    5600  38    5601    5602  37
   5601    5603  37    5602    5603  38    5604    5605  37    5604    5606  37    5605    5606  38
   5607    5608  37    5607    5609  37    5608    5609  38    5610    5611  37    5610    5612  37
   5611    5612  38    5613    5614  37    5613    5615  37    5614    5615  38    5616    5617  37
   5616    5618  37    5617    5618  38    5619    5620  37    5619    5621  37    5620    5621  38
   5622    5623  37    5622    5624  37    5623    5624  38    5625    5626  37    5625    5627  37
   5626    5627  38    5628    5629  37    5628    5630  37    5629    5630  38    5631    5632  37
   5631    5633  37    5632    5633  38    5634    5635  37    5634    5636  37    5635    5636  38
   5637    5638  37    5637    5639  37    5638    5639  38    5640    5641  37    5640    5642  37
   5641    5642  38    5643    5644  37    5643    5645  37    5644    5645  38    5646    5647  37
   5646    5648  37    5647    5648  38    5649    5650  37    5649    5651  37    5650    5651  38
   5652    5653  37    5652    5654  37    5653    5654  38    5655    5656  37    5655    5657  37
   5656    5657  38    5658    5659  37    5658    5660  37    5659    5660  38    5661    5662  37
   5661    5663  37    5662    5663  38    5664    5665  37    5664    5666  37    5665    5666  38
   5667    5668  37    5667    5669  37    5668    5669  38    5670    5671  37    5670    5672  37
   5671    5672  38    5673    5674  37    5673    5675  37    5674    5675  38    5676    5677  37
   5676    5678  37    5677    5678  38    5679    5680  37    5679    5681  37    5680    5681  38
   5682    5683  37    5682    5684  37    5683    5684  38    5685    5686  37    5685    5687  37
   5686    5687  38    5688    5689  37    5688    5690  37    5689    5690  38    5691    5692  37
   5691    5693  37    5692    5693  38    5694    5695  37    5694    5696  37    5695    5696  38
   5697    5698  37    5697    5699  37    5698    5699  38    5700    5701  37    5700    5702  37
   5701    5702  38    5703    5704  37    5703    5705  37    5704    5705  38    5706    5707  37
   5706    5708  37    5707    5708  38    5709    5710  37    5709    5711  37    5710    5711  38
   5712    5713  37    5712    5714  37    5713    5714  38    5715    5716  37    5715    5717  37
   5716    5717  38    5718    5719  37    5718    5720  37    5719    5720  38    5721    5722  37
   5721    5723  37    5722    5723  38    5724    5725  37    5724    5726  37    5725    5726  38
   5727    5728  37    5727    5729  37    5728    5729  38    5730    5731  37    5730    5732  37
   5731    5732  38    5733    5734  37    5733    5735  37    5734    5735  38    5736    5737  37
   5736    5738  37    5737    5738  38    5739    5740  37    5739    5741  37    5740    5741  38
   5742    5743  37    5742    5744  37    5743    5744  38    5745    5746  37    5745    5747  37
   5746    5747  38    5748    5749  37    5748    5750  37    5749    5750  38    5751    5752  37
   5751    5753  37    5752    5753  38    5754    5755  37    5754    5756  37    5755    5756  38
   5757    5758  37    5757    5759  37    5758    5759  38    5760    5761  37    5760    5762  37
   5761    5762  38    5763    5764  37    5763    5765  37    5764    5765  38    5766    5767  37
   5766    5768  37    5767    5768  38    5769    5770  37    5769    5771  37    5770    5771  38
   5772    5773  37    5772    5774  37    5773    5774  38    5775    5776  37    5775    5777  37
   5776    5777  38    5778    5779  37    5778    5780  37    5779    5780  38    5781    5782  37
   5781    5783  37    5782    5783  38    5784    5785  37    5784    5786  37    5785    5786  38
   5787    5788  37    5787    5789  37    5788    5789  38    5790    5791  37    5790    5792  37
   5791    5792  38    5793    5794  37    5793    5795  37    5794    5795  38    5796    5797  37
   5796    5798  37    5797    5798  38    5799    5800  37    5799    5801  37    5800    5801  38
   5802    5803  37    5802    5804  37    5803    5804  38    5805    5806  37    5805    5807  37
   5806    5807  38    5808    5809  37    5808    5810  37    5809    5810  38    5811    5812  37
   5811    5813  37    5812    5813  38    5814    5815  37    5814    5816  37    5815    5816  38
   5817    5818  37    5817    5819  37    5818    5819  38    5820    5821  37    5820    5822  37
   5821    5822  38    5823    5824  37    5823    5825  37    5824    5825  38    5826    5827  37
   5826    5828  37    5827    5828  38    5829    5830  37    5829    5831  37    5830    5831  38
   5832    5833  37    5832    5834  37    5833    5834  38    5835    5836  37    5835    5837  37
   5836    5837  38    5838    5839  37    5838    5840  37    5839    5840  38    5841    5842  37
   5841    5843  37    5842    5843  38    5844    5845  37    5844    5846  37    5845    5846  38
   5847    5848  37    5847    5849  37    5848    5849  38    5850    5851  37    5850    5852  37
   5851    5852  38    5853    5854  37    5853    5855  37    5854    5855  38    5856    5857  37
   5856    5858  37    5857    5858  38    5859    5860  37    5859    5861  37    5860    5861  38
   5862    5863  37    5862    5864  37    5863    5864  38    5865    5866  37    5865    5867  37
   5866    5867  38    5868    5869  37    5868    5870  37    5869    5870  38    5871    5872  37
   5871    5873  37    5872    5873  38    5874    5875  37    5874    5876  37    5875    5876  38
   5877    5878  37    5877    5879  37    5878    5879  38    5880    5881  37    5880    5882  37
   5881    5882  38    5883    5884  37    5883    5885  37    5884    5885  38    5886    5887  37
   5886    5888  37    5887    5888  38    5889    5890  37    5889    5891  37    5890    5891  38
   5892    5893  37    5892    5894  37    5893    5894  38    5895    5896  37    5895    5897  37
   5896    5897  38    5898    5899  37    5898    5900  37    5899    5900  38    5901    5902  37
   5901    5903  37    5902    5903  38    5904    5905  37    5904    5906  37    5905    5906  38
   5907    5908  37    5907    5909  37    5908    5909  38    5910    5911  37    5910    5912  37
   5911    5912  38    5913    5914  37    5913    5915  37    5914    5915  38    5916    5917  37
   5916    5918  37    5917    5918  38    5919    5920  37    5919    5921  37    5920    5921  38
   5922    5923  37    5922    5924  37    5923    5924  38    5925    5926  37    5925    5927  37
   5926    5927  38    5928    5929  37    5928    5930  37    5929    5930  38    5931    5932  37
   5931    5933  37    5932    5933  38    5934    5935  37    5934    5936  37    5935    5936  38
   5937    5938  37    5937    5939  37    5938    5939  38    5940    5941  37    5940    5942  37
   5941    5942  38    5943    5944  37    5943    5945  37    5944    5945  38    5946    5947  37
   5946    5948  37    5947    5948  38    5949    5950  37    5949    5951  37    5950    5951  38
   5952    5953  37    5952    5954  37    5953    5954  38    5955    5956  37    5955    5957  37
   5956    5957  38    5958    5959  37    5958    5960  37    5959    5960  38    5961    5962  37
   5961    5963  37    5962    5963  38    5964    5965  37    5964    5966  37    5965    5966  38
   5967    5968  37    5967    5969  37    5968    5969  38    5970    5971  37    5970    5972  37
   5971    5972  38    5973    5974  37    5973    5975  37    5974    5975  38    5976    5977  37
   5976    5978  37    5977    5978  38    5979    5980  37    5979    5981  37    5980    5981  38
   5982    5983  37    5982    5984  37    5983    5984  38    5985    5986  37    5985    5987  37
   5986    5987  38    5988    5989  37    5988    5990  37    5989    5990  38    5991    5992  37
   5991    5993  37    5992    5993  38    5994    5995  37    5994    5996  37    5995    5996  38
   5997    5998  37    5997    5999  37    5998    5999  38    6000    6001  37    6000    6002  37
   6001    6002  38    6003    6004  37    6003    6005  37    6004    6005  38    6006    6007  37
   6006    6008  37    6007    6008  38    6009    6010  37    6009    6011  37    6010    6011  38
   6012    6013  37    6012    6014  37    6013    6014  38    6015    6016  37    6015    6017  37
   6016    6017  38    6018    6019  37    6018    6020  37    6019    6020  38    6021    6022  37
   6021    6023  37    6022    6023  38    6024    6025  37    6024    6026  37    6025    6026  38
   6027    6028  37    6027    6029  37    6028    6029  38    6030    6031  37    6030    6032  37
   6031    6032  38    6033    6034  37    6033    6035  37    6034    6035  38    6036    6037  37
   6036    6038  37    6037    6038  38    6039    6040  37    6039    6041  37    6040    6041  38
   6042    6043  37    6042    6044  37    6043    6044  38    6045    6046  37    6045    6047  37
   6046    6047  38    6048    6049  37    6048    6050  37    6049    6050  38    6051    6052  37
   6051    6053  37    6052    6053  38    6054    6055  37    6054    6056  37    6055    6056  38
   6057    6058  37    6057    6059  37    6058    6059  38    6060    6061  37    6060    6062  37
   6061    6062  38    6063    6064  37    6063    6065  37    6064    6065  38    6066    6067  37
   6066    6068  37    6067    6068  38    6069    6070  37    6069    6071  37    6070    6071  38
   6072    6073  37    6072    6074  37    6073    6074  38    6075    6076  37    6075    6077  37
   6076    6077  38    6078    6079  37    6078    6080  37    6079    6080  38    6081    6082  37
   6081    6083  37    6082    6083  38    6084    6085  37    6084    6086  37    6085    6086  38
   6087    6088  37    6087    6089  37    6088    6089  38    6090    6091  37    6090    6092  37
   6091    6092  38    6093    6094  37    6093    6095  37    6094    6095  38    6096    6097  37
   6096    6098  37    6097    6098  38    6099    6100  37    6099    6101  37    6100    6101  38
   6102    6103  37    6102    6104  37    6103    6104  38    6105    6106  37    6105    6107  37
   6106    6107  38    6108    6109  37    6108    6110  37    6109    6110  38    6111    6112  37
   6111    6113  37    6112    6113  38    6114    6115  37    6114    6116  37    6115    6116  38
   6117    6118  37    6117    6119  37    6118    6119  38    6120    6121  37    6120    6122  37
   6121    6122  38    6123    6124  37    6123    6125  37    6124    6125  38    6126    6127  37
   6126    6128  37    6127    6128  38    6129    6130  37    6129    6131  37    6130    6131  38
   6132    6133  37    6132    6134  37    6133    6134  38    6135    6136  37    6135    6137  37
   6136    6137  38    6138    6139  37    6138    6140  37    6139    6140  38    6141    6142  37
   6141    6143  37    6142    6143  38    6144    6145  37    6144    6146  37    6145    6146  38
   6147    6148  37    6147    6149  37    6148    6149  38    6150    6151  37    6150    6152  37
   6151    6152  38    6153    6154  37    6153    6155  37    6154    6155  38    6156    6157  37
   6156    6158  37    6157    6158  38    6159    6160  37    6159    6161  37    6160    6161  38
   6162    6163  37    6162    6164  37    6163    6164  38    6165    6166  37    6165    6167  37
   6166    6167  38    6168    6169  37    6168    6170  37    6169    6170  38    6171    6172  37
   6171    6173  37    6172    6173  38    6174    6175  37    6174    6176  37    6175    6176  38
   6177    6178  37    6177    6179  37    6178    6179  38    6180    6181  37    6180    6182  37
   6181    6182  38    6183    6184  37    6183    6185  37    6184    6185  38    6186    6187  37
   6186    6188  37    6187    6188  38    6189    6190  37    6189    6191  37    6190    6191  38
   6192    6193  37    6192    6194  37    6193    6194  38    6195    6196  37    6195    6197  37
   6196    6197  38    6198    6199  37    6198    6200  37    6199    6200  38    6201    6202  37
   6201    6203  37    6202    6203  38    6204    6205  37    6204    6206  37    6205    6206  38
   6207    6208  37    6207    6209  37    6208    6209  38    6210    6211  37    6210    6212  37
   6211    6212  38    6213    6214  37    6213    6215  37    6214    6215  38    6216    6217  37
   6216    6218  37    6217    6218  38    6219    6220  37    6219    6221  37    6220    6221  38
   6222    6223  37    6222    6224  37    6223    6224  38    6225    6226  37    6225    6227  37
   6226    6227  38    6228    6229  37    6228    6230  37    6229    6230  38    6231    6232  37
   6231    6233  37    6232    6233  38    6234    6235  37    6234    6236  37    6235    6236  38
   6237    6238  37    6237    6239  37    6238    6239  38    6240    6241  37    6240    6242  37
   6241    6242  38    6243    6244  37    6243    6245  37    6244    6245  38    6246    6247  37
   6246    6248  37    6247    6248  38    6249    6250  37    6249    6251  37    6250    6251  38
   6252    6253  37    6252    6254  37    6253    6254  38    6255    6256  37    6255    6257  37
   6256    6257  38    6258    6259  37    6258    6260  37    6259    6260  38    6261    6262  37
   6261    6263  37    6262    6263  38    6264    6265  37    6264    6266  37    6265    6266  38
   6267    6268  37    6267    6269  37    6268    6269  38    6270    6271  37    6270    6272  37
   6271    6272  38    6273    6274  37    6273    6275  37    6274    6275  38    6276    6277  37
   6276    6278  37    6277    6278  38    6279    6280  37    6279    6281  37    6280    6281  38
   6282    6283  37    6282    6284  37    6283    6284  38    6285    6286  37    6285    6287  37
   6286    6287  38    6288    6289  37    6288    6290  37    6289    6290  38    6291    6292  37
   6291    6293  37    6292    6293  38    6294    6295  37    6294    6296  37    6295    6296  38
   6297    6298  37    6297    6299  37    6298    6299  38    6300    6301  37    6300    6302  37
   6301    6302  38    6303    6304  37    6303    6305  37    6304    6305  38    6306    6307  37
   6306    6308  37    6307    6308  38    6309    6310  37    6309    6311  37    6310    6311  38
   6312    6313  37    6312    6314  37    6313    6314  38    6315    6316  37    6315    6317  37
   6316    6317  38    6318    6319  37    6318    6320  37    6319    6320  38    6321    6322  37
   6321    6323  37    6322    6323  38    6324    6325  37    6324    6326  37    6325    6326  38
   6327    6328  37    6327    6329  37    6328    6329  38    6330    6331  37    6330    6332  37
   6331    6332  38    6333    6334  37    6333    6335  37    6334    6335  38    6336    6337  37
   6336    6338  37    6337    6338  38    6339    6340  37    6339    6341  37    6340    6341  38
   6342    6343  37    6342    6344  37    6343    6344  38    6345    6346  37    6345    6347  37
   6346    6347  38    6348    6349  37    6348    6350  37    6349    6350  38    6351    6352  37
   6351    6353  37    6352    6353  38    6354    6355  37    6354    6356  37    6355    6356  38
   6357    6358  37    6357    6359  37    6358    6359  38    6360    6361  37    6360    6362  37
   6361    6362  38    6363    6364  37    6363    6365  37    6364    6365  38    6366    6367  37
   6366    6368  37    6367    6368  38    6369    6370  37    6369    6371  37    6370    6371  38
   6372    6373  37    6372    6374  37    6373    6374  38    6375    6376  37    6375    6377  37
   6376    6377  38    6378    6379  37    6378    6380  37    6379    6380  38    6381    6382  37
   6381    6383  37    6382    6383  38    6384    6385  37    6384    6386  37    6385    6386  38
   6387    6388  37    6387    6389  37    6388    6389  38    6390    6391  37    6390    6392  37
   6391    6392  38    6393    6394  37    6393    6395  37    6394    6395  38    6396    6397  37
   6396    6398  37    6397    6398  38    6399    6400  37    6399    6401  37    6400    6401  38
   6402    6403  37    6402    6404  37    6403    6404  38    6405    6406  37    6405    6407  37
   6406    6407  38    6408    6409  37    6408    6410  37    6409    6410  38    6411    6412  37
   6411    6413  37    6412    6413  38    6414    6415  37    6414    6416  37    6415    6416  38
   6417    6418  37    6417    6419  37    6418    6419  38    6420    6421  37    6420    6422  37
   6421    6422  38    6423    6424  37    6423    6425  37    6424    6425  38    6426    6427  37
   6426    6428  37    6427    6428  38    6429    6430  37    6429    6431  37    6430    6431  38
   6432    6433  37    6432    6434  37    6433    6434  38    6435    6436  37    6435    6437  37
   6436    6437  38    6438    6439  37    6438    6440  37    6439    6440  38    6441    6442  37
   6441    6443  37    6442    6443  38    6444    6445  37    6444    6446  37    6445    6446  38
   6447    6448  37    6447    6449  37    6448    6449  38    6450    6451  37    6450    6452  37
   6451    6452  38    6453    6454  37    6453    6455  37    6454    6455  38    6456    6457  37
   6456    6458  37    6457    6458  38    6459    6460  37    6459    6461  37    6460    6461  38
   6462    6463  37    6462    6464  37    6463    6464  38    6465    6466  37    6465    6467  37
   6466    6467  38    6468    6469  37    6468    6470  37    6469    6470  38    6471    6472  37
   6471    6473  37    6472    6473  38    6474    6475  37    6474    6476  37    6475    6476  38
   6477    6478  37    6477    6479  37    6478    6479  38    6480    6481  37    6480    6482  37
   6481    6482  38    6483    6484  37    6483    6485  37    6484    6485  38    6486    6487  37
   6486    6488  37    6487    6488  38    6489    6490  37    6489    6491  37    6490    6491  38
   6492    6493  37    6492    6494  37    6493    6494  38    6495    6496  37    6495    6497  37
   6496    6497  38    6498    6499  37    6498    6500  37    6499    6500  38    6501    6502  37
   6501    6503  37    6502    6503  38    6504    6505  37    6504    6506  37    6505    6506  38
   6507    6508  37    6507    6509  37    6508    6509  38    6510    6511  37    6510    6512  37
   6511    6512  38    6513    6514  37    6513    6515  37    6514    6515  38    6516    6517  37
   6516    6518  37    6517    6518  38    6519    6520  37    6519    6521  37    6520    6521  38
   6522    6523  37    6522    6524  37    6523    6524  38    6525    6526  37    6525    6527  37
   6526    6527  38    6528    6529  37    6528    6530  37    6529    6530  38    6531    6532  37
   6531    6533  37    6532    6533  38    6534    6535  37    6534    6536  37    6535    6536  38
   6537    6538  37    6537    6539  37    6538    6539  38    6540    6541  37    6540    6542  37
   6541    6542  38    6543    6544  37    6543    6545  37    6544    6545  38    6546    6547  37
   6546    6548  37    6547    6548  38    6549    6550  37    6549    6551  37    6550    6551  38
   6552    6553  37    6552    6554  37    6553    6554  38    6555    6556  37    6555    6557  37
   6556    6557  38    6558    6559  37    6558    6560  37    6559    6560  38    6561    6562  37
   6561    6563  37    6562    6563  38    6564    6565  37    6564    6566  37    6565    6566  38
   6567    6568  37    6567    6569  37    6568    6569  38    6570    6571  37    6570    6572  37
   6571    6572  38    6573    6574  37    6573    6575  37    6574    6575  38    6576    6577  37
   6576    6578  37    6577    6578  38    6579    6580  37    6579    6581  37    6580    6581  38
   6582    6583  37    6582    6584  37    6583    6584  38    6585    6586  37    6585    6587  37
   6586    6587  38    6588    6589  37    6588    6590  37    6589    6590  38    6591    6592  37
   6591    6593  37    6592    6593  38    6594    6595  37    6594    6596  37    6595    6596  38
   6597    6598  37    6597    6599  37    6598    6599  38    6600    6601  37    6600    6602  37
   6601    6602  38    6603    6604  37    6603    6605  37    6604    6605  38    6606    6607  37
   6606    6608  37    6607    6608  38    6609    6610  37    6609    6611  37    6610    6611  38
   6612    6613  37    6612    6614  37    6613    6614  38    6615    6616  37    6615    6617  37
   6616    6617  38    6618    6619  37    6618    6620  37    6619    6620  38    6621    6622  37
   6621    6623  37    6622    6623  38    6624    6625  37    6624    6626  37    6625    6626  38
   6627    6628  37    6627    6629  37    6628    6629  38    6630    6631  37    6630    6632  37
   6631    6632  38    6633    6634  37    6633    6635  37    6634    6635  38    6636    6637  37
   6636    6638  37    6637    6638  38    6639    6640  37    6639    6641  37    6640    6641  38
   6642    6643  37    6642    6644  37    6643    6644  38    6645    6646  37    6645    6647  37
   6646    6647  38    6648    6649  37    6648    6650  37    6649    6650  38    6651    6652  37
   6651    6653  37    6652    6653  38    6654    6655  37    6654    6656  37    6655    6656  38
   6657    6658  37    6657    6659  37    6658    6659  38    6660    6661  37    6660    6662  37
   6661    6662  38    6663    6664  37    6663    6665  37    6664    6665  38    6666    6667  37
   6666    6668  37    6667    6668  38    6669    6670  37    6669    6671  37    6670    6671  38
   6672    6673  37    6672    6674  37    6673    6674  38    6675    6676  37    6675    6677  37
   6676    6677  38    6678    6679  37    6678    6680  37    6679    6680  38    6681    6682  37
   6681    6683  37    6682    6683  38    6684    6685  37    6684    6686  37    6685    6686  38
   6687    6688  37    6687    6689  37    6688    6689  38    6690    6691  37    6690    6692  37
   6691    6692  38    6693    6694  37    6693    6695  37    6694    6695  38    6696    6697  37
   6696    6698  37    6697    6698  38    6699    6700  37    6699    6701  37    6700    6701  38
   6702    6703  37    6702    6704  37    6703    6704  38    6705    6706  37    6705    6707  37
   6706    6707  38    6708    6709  37    6708    6710  37    6709    6710  38    6711    6712  37
   6711    6713  37    6712    6713  38    6714    6715  37    6714    6716  37    6715    6716  38
   6717    6718  37    6717    6719  37    6718    6719  38    6720    6721  37    6720    6722  37
   6721    6722  38    6723    6724  37    6723    6725  37    6724    6725  38    6726    6727  37
   6726    6728  37    6727    6728  38    6729    6730  37    6729    6731  37    6730    6731  38
   6732    6733  37    6732    6734  37    6733    6734  38    6735    6736  37    6735    6737  37
   6736    6737  38    6738    6739  37    6738    6740  37    6739    6740  38    6741    6742  37
   6741    6743  37    6742    6743  38    6744    6745  37    6744    6746  37    6745    6746  38
   6747    6748  37    6747    6749  37    6748    6749  38    6750    6751  37    6750    6752  37
   6751    6752  38    6753    6754  37    6753    6755  37    6754    6755  38    6756    6757  37
   6756    6758  37    6757    6758  38    6759    6760  37    6759    6761  37    6760    6761  38
   6762    6763  37    6762    6764  37    6763    6764  38    6765    6766  37    6765    6767  37
   6766    6767  38    6768    6769  37    6768    6770  37    6769    6770  38    6771    6772  37
   6771    6773  37    6772    6773  38    6774    6775  37    6774    6776  37    6775    6776  38
   6777    6778  37    6777    6779  37    6778    6779  38    6780    6781  37    6780    6782  37
   6781    6782  38    6783    6784  37    6783    6785  37    6784    6785  38    6786    6787  37
   6786    6788  37    6787    6788  38    6789    6790  37    6789    6791  37    6790    6791  38
   6792    6793  37    6792    6794  37    6793    6794  38    6795    6796  37    6795    6797  37
   6796    6797  38    6798    6799  37    6798    6800  37    6799    6800  38    6801    6802  37
   6801    6803  37    6802    6803  38    6804    6805  37    6804    6806  37    6805    6806  38
   6807    6808  37    6807    6809  37    6808    6809  38    6810    6811  37    6810    6812  37
   6811    6812  38    6813    6814  37    6813    6815  37    6814    6815  38    6816    6817  37
   6816    6818  37    6817    6818  38    6819    6820  37    6819    6821  37    6820    6821  38
   6822    6823  37    6822    6824  37    6823    6824  38    6825    6826  37    6825    6827  37
   6826    6827  38    6828    6829  37    6828    6830  37    6829    6830  38    6831    6832  37
   6831    6833  37    6832    6833  38    6834    6835  37    6834    6836  37    6835    6836  38
   6837    6838  37    6837    6839  37    6838    6839  38    6840    6841  37    6840    6842  37
   6841    6842  38    6843    6844  37    6843    6845  37    6844    6845  38    6846    6847  37
   6846    6848  37    6847    6848  38    6849    6850  37    6849    6851  37    6850    6851  38
   6852    6853  37    6852    6854  37    6853    6854  38    6855    6856  37    6855    6857  37
   6856    6857  38    6858    6859  37    6858    6860  37    6859    6860  38    6861    6862  37
   6861    6863  37    6862    6863  38    6864    6865  37    6864    6866  37    6865    6866  38
   6867    6868  37    6867    6869  37    6868    6869  38    6870    6871  37    6870    6872  37
   6871    6872  38    6873    6874  37    6873    6875  37    6874    6875  38    6876    6877  37
   6876    6878  37    6877    6878  38    6879    6880  37    6879    6881  37    6880    6881  38
   6882    6883  37    6882    6884  37    6883    6884  38    6885    6886  37    6885    6887  37
   6886    6887  38    6888    6889  37    6888    6890  37    6889    6890  38    6891    6892  37
   6891    6893  37    6892    6893  38    6894    6895  37    6894    6896  37    6895    6896  38
   6897    6898  37    6897    6899  37    6898    6899  38    6900    6901  37    6900    6902  37
   6901    6902  38    6903    6904  37    6903    6905  37    6904    6905  38    6906    6907  37
   6906    6908  37    6907    6908  38    6909    6910  37    6909    6911  37    6910    6911  38
   6912    6913  37    6912    6914  37    6913    6914  38    6915    6916  37    6915    6917  37
   6916    6917  38    6918    6919  37    6918    6920  37    6919    6920  38    6921    6922  37
   6921    6923  37    6922    6923  38    6924    6925  37    6924    6926  37    6925    6926  38
   6927    6928  37    6927    6929  37    6928    6929  38    6930    6931  37    6930    6932  37
   6931    6932  38    6933    6934  37    6933    6935  37    6934    6935  38    6936    6937  37
   6936    6938  37    6937    6938  38    6939    6940  37    6939    6941  37    6940    6941  38
   6942    6943  37    6942    6944  37    6943    6944  38    6945    6946  37    6945    6947  37
   6946    6947  38    6948    6949  37    6948    6950  37    6949    6950  38    6951    6952  37
   6951    6953  37    6952    6953  38    6954    6955  37    6954    6956  37    6955    6956  38
   6957    6958  37    6957    6959  37    6958    6959  38    6960    6961  37    6960    6962  37
   6961    6962  38    6963    6964  37    6963    6965  37    6964    6965  38    6966    6967  37
   6966    6968  37    6967    6968  38    6969    6970  37    6969    6971  37    6970    6971  38
   6972    6973  37    6972    6974  37    6973    6974  38    6975    6976  37    6975    6977  37
   6976    6977  38    6978    6979  37    6978    6980  37    6979    6980  38    6981    6982  37
   6981    6983  37    6982    6983  38    6984    6985  37    6984    6986  37    6985    6986  38
   6987    6988  37    6987    6989  37    6988    6989  38    6990    6991  37    6990    6992  37
   6991    6992  38    6993    6994  37    6993    6995  37    6994    6995  38    6996    6997  37
   6996    6998  37    6997    6998  38    6999    7000  37    6999    7001  37    7000    7001  38
   7002    7003  37    7002    7004  37    7003    7004  38    7005    7006  37    7005    7007  37
   7006    7007  38    7008    7009  37    7008    7010  37    7009    7010  38    7011    7012  37
   7011    7013  37    7012    7013  38    7014    7015  37    7014    7016  37    7015    7016  38
   7017    7018  37    7017    7019  37    7018    7019  38    7020    7021  37    7020    7022  37
   7021    7022  38    7023    7024  37    7023    7025  37    7024    7025  38    7026    7027  37
   7026    7028  37    7027    7028  38    7029    7030  37    7029    7031  37    7030    7031  38
   7032    7033  37    7032    7034  37    7033    7034  38    7035    7036  37    7035    7037  37
   7036    7037  38    7038    7039  37    7038    7040  37    7039    7040  38    7041    7042  37
   7041    7043  37    7042    7043  38    7044    7045  37    7044    7046  37    7045    7046  38
   7047    7048  37    7047    7049  37    7048    7049  38    7050    7051  37    7050    7052  37
   7051    7052  38    7053    7054  37    7053    7055  37    7054    7055  38    7056    7057  37
   7056    7058  37    7057    7058  38    7059    7060  37    7059    7061  37    7060    7061  38
   7062    7063  37    7062    7064  37    7063    7064  38    7065    7066  37    7065    7067  37
   7066    7067  38    7068    7069  37    7068    7070  37    7069    7070  38    7071    7072  37
   7071    7073  37    7072    7073  38    7074    7075  37    7074    7076  37    7075    7076  38
   7077    7078  37    7077    7079  37    7078    7079  38    7080    7081  37    7080    7082  37
   7081    7082  38    7083    7084  37    7083    7085  37    7084    7085  38    7086    7087  37
   7086    7088  37    7087    7088  38    7089    7090  37    7089    7091  37    7090    7091  38
   7092    7093  37    7092    7094  37    7093    7094  38    7095    7096  37    7095    7097  37
   7096    7097  38    7098    7099  37    7098    7100  37    7099    7100  38    7101    7102  37
   7101    7103  37    7102    7103  38    7104    7105  37    7104    7106  37    7105    7106  38
   7107    7108  37    7107    7109  37    7108    7109  38    7110    7111  37    7110    7112  37
   7111    7112  38    7113    7114  37    7113    7115  37    7114    7115  38    7116    7117  37
   7116    7118  37    7117    7118  38    7119    7120  37    7119    7121  37    7120    7121  38
   7122    7123  37    7122    7124  37    7123    7124  38    7125    7126  37    7125    7127  37
   7126    7127  38    7128    7129  37    7128    7130  37    7129    7130  38    7131    7132  37
   7131    7133  37    7132    7133  38    7134    7135  37    7134    7136  37    7135    7136  38
   7137    7138  37    7137    7139  37    7138    7139  38    7140    7141  37    7140    7142  37
   7141    7142  38    7143    7144  37    7143    7145  37    7144    7145  38    7146    7147  37
   7146    7148  37    7147    7148  38    7149    7150  37    7149    7151  37    7150    7151  38
   7152    7153  37    7152    7154  37    7153    7154  38    7155    7156  37    7155    7157  37
   7156    7157  38    7158    7159  37    7158    7160  37    7159    7160  38    7161    7162  37
   7161    7163  37    7162    7163  38    7164    7165  37    7164    7166  37    7165    7166  38
       38 = No. of bond codes. Parameters: 
      1  868.000     1.0100   
      2  674.000     1.4490   
      3  680.000     1.0900   
      4  536.000     1.5290   
      5  634.000     1.5220   
      6  900.000     1.3640   
      7 1140.000     1.2290   
      8 1106.000     0.9450   
      9  980.000     1.3350   
     10  454.000     1.8100   
     11  764.000     1.4480   
     12  634.000     1.5100   
     13  938.000     1.4000   
     14  734.000     1.0800   
     15  640.000     1.4100   
     16  634.000     1.4950   
     17 1092.000     1.3520   
     18  854.000     1.3810
[truncated: 1,344,237 more chars]
