# Supplementary material for: Correction to “Loop Dynamics and Enzyme Catalysis in Protein Tyrosine Phosphatases”
Source: J Am Chem Soc. 2022 May 24;144(22):10091–3. doi: 10.1021/jacs.2c04624 (PMC11027752; doi:10.1021/jacs.2c04624)
Supplement: Supplementary file 2 — ja2c04624_si_002.zip [file ja2c04624_si_002.zip › Data_Package/Topologies/YopH_st1.top]

Q topology file
TITLE      YopH_23.top
DATE       20220406
VERSION    6.0.9 , git id=5052ebe188f8a10a1a96094b61a7386f0e694bb2                         
LIB_FILES  params/CYM.lib;params/PNPP.lib;qoplsaa.lib
FORCEFIELD Q-OPLSAA
FF_TYPE    2
PRM_FILE   qoplsaa.prm
END        of header
    6673    4351       3   80100 = Total no. of atoms, no. of solute atoms, atoms per solvent molecule, solvent dielectric as eps*1000. Coordinates: (2*3 per line)
  -20.659    -2.786   -10.377    -21.358    -2.265   -10.887
  -19.454    -3.267   -11.114    -19.313    -2.681   -12.022
  -18.198    -3.037   -10.270    -18.041    -1.973   -10.096
  -18.314    -3.505    -9.292    -17.054    -3.586   -10.905
  -17.135    -3.451   -11.837    -19.567    -4.749   -11.458
  -19.992    -5.557   -10.632    -19.188    -5.123   -12.690
  -18.682    -4.257   -13.768    -19.520    -3.774   -14.270
  -17.989    -3.507   -13.387    -18.015    -5.254   -14.687
  -17.956    -4.862   -15.703    -17.104    -5.579   -14.185
  -18.954    -6.416   -14.623    -19.866    -6.206   -15.182
  -18.498    -7.327   -15.010    -19.249    -6.519   -13.130
  -20.260    -6.903   -12.995    -18.235    -7.392   -12.392
  -18.279    -8.617   -12.478    -17.327    -6.750   -11.662
  -17.213    -5.754   -11.787    -16.303    -7.461   -10.905
  -16.473    -8.532   -11.013    -14.918    -7.100   -11.436
  -14.143    -7.634   -10.887    -14.735    -6.039   -11.266
  -14.762    -7.366   -12.911    -14.692    -8.670   -13.402
  -14.927    -9.491   -12.741    -14.585    -8.914   -14.768
  -14.951    -9.861   -15.136    -14.545    -7.844   -15.651
  -14.446    -8.067   -17.003    -14.191    -7.296   -17.486
  -14.610    -6.544   -15.183    -14.998    -5.791   -15.853
  -14.718    -6.314   -13.821    -14.902    -5.309   -13.471
  -16.381    -7.105    -9.425    -15.441    -7.355    -8.670
  -17.507    -6.525    -9.021    -18.313    -6.524    -9.629
  -17.692    -6.131    -7.637    -18.445    -5.344    -7.581
  -16.759    -5.696    -7.278    -18.077    -7.267    -6.707
  -18.157    -8.419    -7.128    -18.330    -6.969    -5.423
  -18.296    -5.641    -4.782    -18.781    -4.912    -5.431
  -17.273    -5.450    -4.458    -19.117    -5.873    -3.532
  -20.183    -5.842    -3.759    -18.739    -5.194    -2.767
  -18.704    -7.244    -3.129    -19.428    -7.676    -2.438
  -17.663    -7.147    -2.822    -18.705    -8.002    -4.457
  -17.876    -8.699    -4.333    -20.043    -8.675    -4.753
  -20.231    -9.847    -4.433    -20.969    -7.944    -5.370
  -20.717    -7.055    -5.778    -22.274    -8.513    -5.697
  -22.694    -8.954    -4.793    -23.224    -7.434    -6.234
  -24.150    -7.883    -6.594    -22.765    -7.007    -7.126
  -23.521    -6.282    -5.273    -23.898    -6.659    -4.322
  -24.314    -5.662    -5.690    -22.316    -5.394    -5.024
  -21.641    -5.019    -6.008    -22.053    -5.064    -3.846
  -21.494    -4.086    -6.021    -22.122    -9.616    -6.746
  -22.642   -10.721    -6.580    -21.407    -9.307    -7.824
  -21.268    -8.330    -8.040    -21.183   -10.264    -8.902
  -22.154   -10.613    -9.252    -20.440    -9.592   -10.053
  -20.566    -8.510   -10.013    -19.372    -9.806   -10.000
  -20.810    -9.943   -11.016    -20.396   -11.471    -8.407
  -20.714   -12.616    -8.738    -19.361   -11.211    -7.615
  -19.308   -10.308    -7.166    -18.535   -12.284    -7.071
  -18.098   -12.845    -7.897    -17.386   -11.693    -6.252
  -16.934   -12.456    -5.618    -17.803   -10.961    -5.561
  -16.330   -11.001    -7.094    -15.774   -11.727    -7.687
  -16.880   -10.271    -7.688    -15.387   -10.188    -6.221
  -15.927    -9.393    -5.706    -14.968   -10.828    -5.445
  -14.284    -9.614    -6.982    -14.347    -8.626    -7.180
  -13.117   -10.217    -7.190    -12.885   -11.423    -6.690
  -13.645   -11.963    -6.300    -12.049   -11.912    -6.978
  -12.181    -9.607    -7.904    -11.618   -10.135    -8.556
  -11.926    -8.655    -7.682    -19.368   -13.218    -6.200
  -19.177   -14.436    -6.213    -20.295   -12.642    -5.441
  -20.641   -11.736    -5.722    -21.160   -13.432    -4.574
  -20.549   -14.068    -3.934    -21.943   -12.509    -3.633
  -21.306   -11.706    -3.263    -22.314   -13.064    -2.771
  -22.796   -12.061    -4.143    -22.126   -14.290    -5.396
  -22.421   -15.427    -5.029    -22.621   -13.743    -6.503
  -22.234   -12.875    -6.845    -23.547   -14.471    -7.368
  -24.378   -14.852    -6.774    -24.147   -13.523    -8.410
  -23.359   -13.005    -8.957    -24.659   -12.729    -7.866
  -25.164   -14.140    -9.379    -24.680   -14.865   -10.034
  -25.554   -13.358   -10.031    -26.345   -14.795    -8.684
  -26.767   -14.310    -7.610    -26.874   -15.793    -9.220
  -26.144   -14.381    -6.903    -22.819   -15.628    -8.057
  -23.366   -16.724    -8.186    -21.589   -15.375    -8.500
  -21.321   -14.414    -8.656    -20.786   -16.405    -9.155
  -21.320   -16.778   -10.029    -19.437   -15.827    -9.607
  -18.956   -15.289    -8.790    -19.653   -15.050   -10.340
  -18.454   -16.805   -10.265    -18.238   -17.614    -9.567
  -19.083   -17.390   -11.520    -18.548   -17.059   -12.410
  -19.047   -18.479   -11.497    -20.125   -17.085   -11.615
  -17.159   -16.086   -10.606    -16.941   -15.315    -9.867
  -17.233   -15.601   -11.579    -16.319   -16.780   -10.633
  -20.555   -17.555    -8.179    -20.708   -18.725    -8.528
  -20.192   -17.215    -6.947    -20.488   -16.310    -6.610
  -19.948   -18.226    -5.928    -19.182   -18.908    -6.298
  -19.467   -17.564    -4.637    -20.188   -16.822    -4.295
  -18.502   -17.121    -4.882    -19.272   -18.533    -3.626
  -18.694   -18.170    -2.972    -21.217   -19.030    -5.657
  -21.167   -20.246    -5.475    -22.355   -18.340    -5.639
  -22.295   -17.354    -5.428    -23.646   -18.979    -5.395
  -23.608   -19.462    -4.419    -24.758   -17.927    -5.403
  -24.664   -17.261    -4.545    -24.676   -17.308    -6.296
  -26.036   -18.537    -5.389    -25.953   -19.400    -5.012
  -23.953   -20.044    -6.444    -24.329   -21.172    -6.117
  -23.794   -19.679    -7.710    -23.817   -18.695    -7.937
  -24.061   -20.618    -8.789    -25.086   -20.982    -8.715
  -23.979   -19.904   -10.147    -22.960   -19.574   -10.350
  -24.205   -20.630   -10.928    -24.961   -18.741   -10.276
  -25.971   -19.060   -10.020    -24.701   -17.991    -9.529
  -24.937   -18.076   -11.650    -23.918   -17.810   -11.932
  -25.310   -18.766   -12.407    -25.773   -16.877   -11.650
  -25.574   -16.334   -10.822    -26.012   -16.110   -12.708
  -25.482   -16.398   -13.894    -25.744   -15.732   -14.606
  -26.787   -15.043   -12.572    -26.808   -14.699   -11.623
  -27.746   -15.227   -12.831    -23.089   -21.798    -8.740
  -23.501   -22.949    -8.860    -21.802   -21.520    -8.548
  -21.571   -20.666    -8.061    -20.813   -22.594    -8.506
  -20.895   -23.150    -9.440    -19.399   -22.003    -8.480
  -18.658   -22.787    -8.325    -19.408   -21.289    -7.656
  -19.053   -21.170    -9.722    -19.751   -20.335    -9.787
  -17.639   -20.616    -9.607    -17.115   -20.698   -10.559
  -17.068   -21.173    -8.864    -17.727   -19.561    -9.346
  -19.198   -22.027   -10.976    -18.278   -22.015   -11.560
  -19.410   -23.063   -10.712    -20.008   -21.663   -11.609
  -21.021   -23.553    -7.331    -20.849   -24.766    -7.475
  -21.401   -23.010    -6.179    -21.267   -22.018    -6.042
  -21.645   -23.826    -4.995    -20.736   -24.382    -4.767
  -22.002   -22.944    -3.780    -22.810   -22.263    -4.048
  -22.427   -23.799    -2.594    -21.741   -23.664    -1.757
  -22.421   -24.856    -2.861    -23.431   -23.537    -2.260
  -20.858   -22.162    -3.412    -20.664   -21.565    -4.118
  -22.777   -24.814    -5.257    -22.694   -25.985    -4.888
  -23.838   -24.342    -5.903    -23.748   -23.478    -6.419
  -24.968   -25.201    -6.223    -25.341   -25.636    -5.296
  -26.104   -24.400    -6.919    -25.686   -23.911    -7.799
  -27.229   -25.324    -7.363    -27.934   -25.492    -6.549
  -26.834   -26.294    -7.666    -27.775   -24.900    -8.206
  -26.632   -23.429    -6.007    -25.975   -22.765    -5.862
  -24.532   -26.338    -7.147    -24.937   -27.481    -6.967
  -23.706   -26.021    -8.141    -23.121   -25.206    -8.025
  -23.244   -27.035    -9.079    -24.120   -27.511    -9.519
  -22.427   -26.387   -10.197    -21.570   -25.851    -9.789
  -23.100   -25.675   -10.675    -21.996   -27.314   -11.335
  -21.337   -28.084   -10.933    -23.213   -27.988   -11.975
  -24.109   -27.812   -11.379    -23.393   -27.589   -12.973
  -23.067   -29.065   -12.060    -21.234   -26.506   -12.371
  -20.160   -26.652   -12.259    -21.438   -25.442   -12.254
  -21.515   -26.799   -13.382    -22.416   -28.123    -8.399
  -22.602   -29.303    -8.675    -21.504   -27.725    -7.516
  -21.655   -26.838    -7.057    -20.672   -28.695    -6.813
  -20.094   -29.244    -7.556    -19.716   -27.992    -5.845
  -20.122   -27.125    -5.324    -18.962   -27.527    -6.480
  -18.944   -28.966    -4.959    -19.629   -29.587    -4.382
  -18.394   -29.656    -5.598    -17.959   -28.265    -4.044
  -17.587   -28.948    -3.280    -18.467   -27.459    -3.515
  -16.835   -27.690    -4.773    -16.918   -27.630    -5.778
  -15.719   -27.255    -4.196    -15.580   -27.330    -2.879
  -15.058   -28.091    -2.469    -15.659   -26.475    -2.348
  -14.739   -26.750    -4.936    -13.836   -26.569    -4.522
  -14.880   -26.600    -5.925    -21.522   -29.697    -6.043
  -21.246   -30.895    -6.060    -22.564   -29.215    -5.369
  -22.950   -28.323    -5.645    -23.424   -30.106    -4.597
  -22.784   -30.687    -3.934    -24.420   -29.307    -3.751
  -24.980   -28.609    -4.373    -25.152   -29.986    -3.314
  -23.749   -28.553    -2.629    -22.875   -29.089    -1.947
  -24.155   -27.306    -2.420    -24.767   -26.859    -3.087
  -24.163   -26.962    -1.470    -24.172   -31.084    -5.485
  -24.271   -32.267    -5.166    -24.695   -30.594    -6.604
  -24.815   -29.595    -6.691    -25.426   -31.445    -7.526
  -26.232   -31.932    -6.977    -26.016   -30.626    -8.694
  -25.209   -30.131    -9.235    -26.784   -31.523    -9.639
  -27.598   -30.975   -10.114    -26.133   -31.903   -10.426
  -27.211   -32.375    -9.110    -26.898   -29.619    -8.182
  -26.506   -29.243    -7.409    -24.515   -32.525    -8.103
  -24.944   -33.656    -8.334    -23.251   -32.174    -8.320
  -23.015   -31.192    -8.321    -22.275   -33.099    -8.890
  -22.791   -33.706    -9.633    -21.189   -32.313    -9.627
  -20.380   -32.973    -9.939    -20.774   -31.590    -8.925
  -21.680   -31.466   -10.804    -22.452   -30.782   -10.450
  -20.521   -30.654   -11.369    -20.192   -31.066   -12.323
  -20.821   -29.620   -11.538    -19.671   -30.655   -10.686
  -22.274   -32.372   -11.866    -22.473   -33.364   -11.460
  -21.584   -32.487   -12.702    -23.185   -31.912   -12.249
  -21.628   -34.035    -7.877    -20.790   -34.863    -8.243
  -22.008   -33.903    -6.610    -22.331   -32.992    -6.316
  -21.461   -34.760    -5.557    -20.390   -34.575    -5.481
  -22.134   -34.446    -4.229    -21.440   -33.945    -3.555
  -22.990   -33.788    -4.377    -22.484   -35.356    -3.742
  -21.675   -36.225    -5.933    -22.771   -36.624    -6.331
  -20.619   -37.046    -5.820    -19.254   -36.680    -5.397
  -19.302   -36.105    -4.472    -18.739   -36.106    -6.167
  -18.614   -38.036    -5.153    -18.880   -38.414    -4.166
  -17.562   -37.922    -5.413    -19.229   -38.881    -6.224
  -18.805   -38.638    -7.198    -19.095   -39.945    -6.030
  -20.697   -38.472    -6.157    -21.151   -38.569    -7.143
  -21.489   -39.336    -5.176    -21.321   -39.234    -3.960
  -22.348   -40.191    -5.719    -22.274   -40.396    -6.705
  -23.153   -41.089    -4.903    -23.107   -40.792    -3.855
  -24.612   -41.034    -5.340    -24.780   -40.197    -6.017
  -25.268   -40.904    -4.479    -24.903   -41.951    -5.853
  -22.612   -42.505    -5.060    -21.677   -42.741    -5.829
  -23.208   -43.447    -4.336    -24.117   -43.252    -3.940
  -22.779   -44.836    -4.398    -21.704   -44.868    -4.218
  -23.503   -45.684    -3.337    -24.576   -45.671    -3.527
  -22.993   -47.120    -3.363    -22.601   -47.407    -2.387
  -22.188   -47.230    -4.089    -23.790   -47.815    -3.629
  -23.264   -45.127    -2.039    -22.784   -44.320    -2.143
  -23.050   -45.425    -5.777    -24.183   -45.409    -6.263
  -21.998   -45.941    -6.404    -21.084   -45.880    -5.979
  -22.104   -46.535    -7.730    -21.101   -46.764    -8.091
  -22.888   -47.848    -7.661    -22.573   -48.441    -6.802
  -23.930   -47.541    -7.572    -22.752   -48.673    -8.926
  -23.425   -49.693    -9.095    -21.875   -48.237    -9.825
  -22.076   -47.404   -10.360    -21.236   -48.913   -10.219
  -22.794   -45.569    -8.692    -23.626   -45.970    -9.509
  -22.440   -44.291    -8.581    -21.555   -44.085    -8.140
  -23.012   -43.248    -9.423    -24.087   -43.166    -9.265
  -22.411   -41.892    -9.051    -21.388   -41.809    -9.419
  -22.351   -41.812    -7.966    -23.231   -40.723    -9.562
  -23.608   -40.714   -10.754    -23.489   -39.804    -8.759
  -24.535   -40.872   -10.849    -22.725   -43.537   -10.892
  -21.570   -43.707   -11.286    -23.775   -43.601   -11.723
  -25.203   -43.569   -11.357    -25.393   -42.713   -10.709
  -25.506   -44.489   -10.857    -25.876   -43.388   -12.686
  -25.917   -42.333   -12.956    -26.893   -43.781   -12.671
  -25.019   -44.141   -13.642    -25.244   -45.207   -13.602
  -25.161   -43.792   -14.665    -23.594   -43.871   -13.151
  -22.988   -44.770   -13.262    -22.908   -42.726   -13.897
  -22.515   -42.873   -15.055    -22.756   -41.588   -13.227
  -23.397   -41.395   -12.471    -22.104   -40.431   -13.836
  -22.332   -40.431   -14.902    -22.612   -39.133   -13.202
  -22.018   -38.283   -13.538    -22.428   -39.192   -12.129
  -24.094   -38.866   -13.404    -24.327   -38.770   -14.464
  -24.666   -39.721   -13.043    -24.521   -37.622   -12.646
  -24.023   -36.738   -13.045    -25.591   -37.462   -12.780
  -24.249   -37.730   -11.215    -24.627   -38.598   -10.864
  -24.386   -36.729   -10.352    -24.793   -35.539   -10.773
  -25.055   -35.543   -11.748    -24.111   -36.914    -9.068
  -24.154   -37.887    -8.800    -23.186   -36.591    -8.820
  -20.589   -40.505   -13.668    -19.849   -39.809   -14.361
  -20.131   -41.352   -12.751    -20.763   -41.687   -12.038
  -18.701   -41.483   -12.497    -18.167   -40.770   -13.126
  -18.390   -41.042   -11.062    -17.364   -41.296   -10.796
  -19.030   -41.591   -10.371    -18.619   -39.563   -10.835
  -17.770   -38.614   -11.406    -16.958   -38.943   -12.038
  -18.014   -37.249   -11.264    -17.459   -36.541   -11.862
  -19.119   -36.821   -10.542    -19.379   -35.474   -10.421
  -18.725   -35.019    -9.913    -19.971   -37.745    -9.958
  -20.964   -37.431    -9.674    -19.716   -39.108   -10.106
  -20.507   -39.806    -9.875    -18.130   -42.874   -12.757
  -18.794   -43.889   -12.545    -16.883   -42.900   -13.218
  -16.510   -42.055   -13.627    -16.186   -44.144   -13.523
  -16.786   -44.719   -14.229    -14.823   -43.821   -14.135
  -14.889   -42.944   -14.779    -14.178   -43.561   -13.296
  -14.064   -44.947   -14.833    -13.926   -45.773   -14.136
  -14.856   -45.437   -16.044    -15.446   -44.627   -16.472
  -14.184   -45.804   -16.819    -15.534   -46.245   -15.769
  -12.704   -44.422   -15.268    -12.277   -45.057   -16.044
  -12.009   -44.407   -14.429    -12.871   -43.409   -15.634
  -16.011   -44.961   -12.250    -15.587   -44.436   -11.221
  -16.346   -46.247   -12.318    -16.334   -46.687   -13.227
  -16.223   -47.129   -11.159    -16.053   -46.513   -10.276
  -17.507   -47.945   -10.979    -17.390   -48.675   -10.178
  -17.647   -48.545   -11.879    -18.771   -47.120   -10.773
  -18.973   -46.502   -11.648    -19.571   -47.853   -10.664
  -18.709   -46.241    -9.539    -18.373   -46.701    -8.448
  -19.044   -44.966    -9.706    -19.810   -44.575    -9.176
  -18.409   -44.349   -10.191    -15.042   -48.084   -11.315
  -14.748   -48.539   -12.420    -14.373   -48.390   -10.207
  -14.361   -47.698    -9.471    -13.233   -49.301   -10.236
  -12.402   -48.850   -10.778    -12.742   -49.571    -8.822
  -12.328   -50.576    -8.743    -11.958   -48.865    -8.546
  -13.585   -49.476    -8.137    -13.653   -50.606   -10.906
  -14.674   -51.196   -10.549    -12.865   -51.051   -11.880
  -12.261   -50.381   -12.334    -13.165   -52.276   -12.612
  -14.235   -52.290   -12.822    -12.388   -52.296   -13.932
  -11.329   -52.479   -13.751    -12.442   -51.305   -14.383
  -13.003   -53.480   -15.153    -11.839   -54.109   -15.336
  -12.829   -53.516   -11.787    -12.390   -54.532   -12.325
  -13.043   -53.421   -10.477    -13.127   -52.504   -10.062
  -12.764   -54.535    -9.589    -13.271   -55.427    -9.956
  -13.179   -54.312    -8.606    -11.282   -54.823    -9.440
  -10.559   -54.928   -10.433    -10.830   -54.948    -8.195
  -11.337   -54.482    -7.457     -9.430   -55.234    -7.936
   -8.961   -55.603    -8.848     -9.372   -56.041    -7.205
   -8.642   -54.052    -7.407     -8.856   -53.598    -6.281
   -7.720   -53.558    -8.228     -7.758   -53.810    -9.205
   -6.878   -52.426    -7.860     -6.378   -52.680    -6.926
   -5.804   -52.194    -8.928     -5.253   -51.276    -8.726
   -5.065   -52.990    -8.840     -6.335   -52.201   -10.355
   -7.261   -51.631   -10.424     -5.619   -51.703   -11.009
   -6.565   -53.605   -10.888     -7.196   -53.743   -11.958
   -6.106   -54.573   -10.243     -6.819   -53.256   -12.674
   -7.680   -51.145    -7.664     -8.813   -51.021    -8.133
   -7.075   -50.195    -6.963     -6.065   -50.192    -6.975
   -7.710   -48.914    -6.696     -8.737   -49.054    -6.358
   -6.984   -48.206    -5.547     -6.936   -48.846    -4.666
   -5.944   -48.069    -5.845     -7.548   -46.839    -5.190
   -7.800   -46.280    -6.092     -8.486   -46.973    -4.651
   -6.584   -46.045    -4.317     -5.629   -45.908    -4.825
   -7.080   -45.095    -4.116     -6.379   -46.676    -2.954
   -6.018   -47.700    -3.054     -7.348   -46.620    -2.458
   -5.409   -45.885    -2.136     -5.423   -46.216    -1.182
   -5.669   -44.909    -2.157     -4.480   -45.994    -2.517
   -7.670   -48.040    -7.949     -6.698   -48.067    -8.705
   -8.736   -47.276    -8.167     -9.617   -47.596    -7.790
   -8.825   -46.382    -9.319     -8.038   -46.647   -10.025
  -10.194   -46.518    -9.992    -10.987   -46.562    -9.246
  -10.224   -47.495   -10.474    -10.518   -45.468   -11.065
  -10.391   -44.475   -10.634     -9.572   -45.615   -12.243
   -9.781   -44.860   -13.001     -9.686   -46.594   -12.708
   -8.546   -45.515   -11.889    -11.964   -45.627   -11.521
  -12.012   -45.791   -12.597    -12.430   -46.483   -11.033
  -12.550   -44.739   -11.285     -8.621   -44.935    -8.887
   -7.799   -44.219    -9.455     -9.377   -44.508    -7.879
   -9.967   -45.160    -7.383     -9.286   -43.136    -7.385
   -8.991   -42.499    -8.219    -10.646   -42.670    -6.849
  -10.610   -41.617    -6.569    -10.892   -43.257    -5.964
  -11.778   -42.896    -7.837    -11.658   -42.581    -9.019
  -12.892   -43.432    -7.347    -13.247   -44.294    -7.735
  -13.285   -43.068    -6.491     -8.249   -42.968    -6.281
   -8.223   -43.736    -5.319     -7.400   -41.956    -6.420
   -7.621   -41.225    -7.081     -6.383   -41.668    -5.411
   -5.824   -42.580    -5.201     -5.428   -40.586    -5.932
   -4.952   -40.906    -6.859     -6.033   -39.726    -6.220
   -4.384   -40.097    -4.932     -4.864   -39.638    -4.067
   -3.778   -40.942    -4.606     -3.412   -39.119    -5.593
   -2.871   -38.545    -4.840     -3.980   -38.394    -6.176
   -2.457   -39.768    -6.496     -2.784   -39.925    -7.439
   -1.411   -40.487    -6.097     -0.597   -41.036    -6.988
    0.401   -41.023    -6.836     -0.918   -41.081    -7.945
   -1.172   -40.660    -4.803     -0.619   -39.983    -4.297
   -1.780   -41.271    -4.277     -7.098   -41.200    -4.138
   -6.624   -41.436    -3.026     -8.249   -40.553    -4.325
   -8.484   -40.252    -5.260     -9.080   -40.046    -3.231
   -8.756   -40.487    -2.288     -8.980   -38.520    -3.162
   -9.590   -38.132    -2.347     -9.395   -38.096    -4.076
   -7.572   -38.012    -3.021     -6.872   -38.179    -1.828
   -7.441   -38.328    -0.922     -5.563   -37.723    -1.701
   -5.403   -37.125    -0.816     -4.939   -37.094    -2.776
   -4.009   -36.569    -2.618     -5.627   -36.921    -3.972
   -5.096   -36.591    -4.853     -6.939   -37.380    -4.087
   -7.454   -37.287    -5.032    -10.532   -40.456    -3.510
  -11.025   -40.262    -4.616    -11.217   -41.012    -2.513
  -10.764   -41.218    -1.634    -12.593   -41.454    -2.718
  -12.630   -42.125    -3.576    -13.071   -42.290    -1.526
  -14.057   -42.711    -1.722    -12.319   -43.072    -1.420
  -13.056   -41.559    -0.199    -13.579   -40.606    -0.279
  -12.011   -41.437     0.088    -13.677   -42.422     0.888
  -13.200   -43.401     0.920    -14.728   -42.597     0.658
  -13.596   -41.799     2.205    -13.552   -40.790     2.205
  -14.073   -42.347     3.318    -14.671   -43.530     3.272
  -15.529   -43.642     2.752    -14.089   -44.348     3.387
  -13.950   -41.715     4.478    -14.690   -41.770     5.164
  -13.022   -41.475     4.798    -13.573   -40.315    -2.966
  -14.689   -40.539    -3.445    -13.158   -39.093    -2.647
  -12.162   -38.926    -2.664    -14.016   -37.927    -2.840
  -15.055   -38.255    -2.872    -13.916   -36.994    -1.618
  -14.583   -36.139    -1.729    -14.259   -37.530    -0.733
  -12.495   -36.502    -1.343    -11.526   -37.238    -1.617
  -12.352   -35.372    -0.827    -13.725   -37.161    -4.135
  -14.369   -36.152    -4.424    -12.772   -37.659    -4.920
  -12.521   -38.630    -4.799    -12.382   -37.039    -6.190
  -12.976   -36.145    -6.380    -10.886   -36.622    -6.152
  -10.276   -37.519    -6.050    -10.493   -35.908    -7.440
  -10.464   -34.829    -7.288     -9.503   -36.224    -7.768
  -11.203   -36.121    -8.239    -10.633   -35.717    -4.938
   -9.569   -35.502    -4.835    -10.924   -36.272    -4.046
  -11.442   -34.429    -4.936    -11.934   -34.284    -3.974
  -10.797   -33.569    -5.113    -12.208   -34.446    -5.711
  -12.604   -38.054    -7.314    -11.695   -38.810    -7.672
  -13.813   -38.063    -7.876    -14.584   -37.717    -7.323
  -14.171   -39.021    -8.922    -13.604   -39.937    -8.756
  -15.643   -39.449    -8.762    -15.854   -40.336    -9.359
  -16.264   -38.669    -9.202    -16.102   -39.647    -7.316
  -15.312   -39.363    -6.620    -16.960   -38.986    -7.196
  -16.565   -41.064    -7.006    -17.228   -41.709    -7.822
  -16.237   -41.545    -5.811    -16.442   -42.508    -5.584
  -15.642   -41.002    -5.202    -13.935   -38.538   -10.356
  -13.705   -37.353   -10.603    -14.008   -39.483   -11.290
  -14.040   -40.447   -10.992    -13.788   -39.236   -12.714
  -13.400   -38.223   -12.826    -12.744   -40.243   -13.220
  -11.813   -40.144   -12.662    -13.105   -41.245   -12.987
  -12.391   -40.223   -14.986    -13.129   -39.145   -15.264
  -15.073   -39.349   -13.546    -15.693   -40.412   -13.594
  -15.470   -38.259   -14.199    -15.083   -37.363   -13.941
  -16.679   -38.268   -15.025    -17.543   -38.437   -14.382
  -16.829   -36.935   -15.768    -16.634   -36.096   -15.100
  -16.044   -36.880   -16.522    -18.171   -36.766   -16.473
  -18.429   -37.667   -17.029    -18.087   -35.970   -17.213
  -19.272   -36.412   -15.484    -19.126   -35.407   -15.088
  -19.230   -37.091   -14.633    -20.600   -36.511   -16.086
  -20.510   -36.591   -17.089    -21.645   -35.774   -15.728
  -21.531   -34.865   -14.768    -21.464   -35.279   -13.849
  -22.814   -35.949   -16.329    -22.866   -35.473   -17.218
  -23.012   -36.922   -16.514    -16.584   -39.415   -16.035
  -15.660   -39.460   -16.847    -17.545   -40.335   -15.997
  -18.105   -40.410   -15.160    -17.525   -41.491   -16.896
  -16.564   -41.984   -16.747    -18.636   -42.478   -16.510
  -19.608   -41.984   -16.516    -18.478   -42.775   -15.473
  -18.670   -43.747   -17.366    -17.663   -44.132   -17.523
  -19.053   -43.499   -18.356    -19.564   -44.815   -16.739
  -19.445   -45.767   -17.256    -19.244   -44.971   -15.709
  -20.975   -44.436   -16.734    -21.103   -43.615   -16.160
  -21.757   -44.433   -17.811    -21.269   -44.792   -18.990
  -20.283   -44.592   -19.077    -23.029   -44.070   -17.708
  -23.531   -44.611   -17.019    -23.135   -43.101   -17.443
  -17.625   -41.174   -18.387    -16.850   -41.695   -19.185
  -18.571   -40.321   -18.763    -18.903   -39.648   -18.087
  -18.761   -39.986   -20.170    -18.918   -40.926   -20.700
  -20.012   -39.122   -20.339    -20.894   -39.646   -19.971
  -20.190   -38.995   -21.407    -19.910   -37.744   -19.717
  -19.121   -37.164   -20.195    -19.633   -37.838   -18.667
  -21.216   -36.978   -19.796    -21.751   -36.748   -20.881
  -21.736   -36.582   -18.645    -21.142   -36.166   -17.942
  -22.713   -36.327   -18.649    -17.569   -39.296   -20.834
  -17.457   -39.302   -22.059    -16.682   -38.700   -20.043
  -16.567   -39.070   -19.110    -15.520   -38.017   -20.610
  -15.605   -38.066   -21.696    -15.473   -36.532   -20.173
  -14.558   -36.071   -20.545    -16.684   -35.775   -20.713
  -17.404   -36.464   -21.154    -17.188   -35.232   -19.913
  -16.388   -35.057   -21.478    -15.465   -36.457   -18.741
  -16.341   -36.621   -18.427    -14.205   -38.685   -20.217
  -13.120   -38.146   -20.465    -14.301   -39.861   -19.605
  -15.181   -40.114   -19.178    -13.112   -40.593   -19.176
  -12.522   -39.993   -18.483    -13.525   -41.855   -18.413
  -12.770   -42.634   -18.519    -13.640   -41.643   -17.350
  -14.465   -42.162   -18.872    -12.230   -40.961   -20.363
  -12.723   -41.315   -21.433    -10.917   -40.871   -20.172
  -10.570   -40.884   -19.223     -9.960   -41.190   -21.227
  -10.328   -40.854   -22.197     -8.611   -40.460   -20.990
   -8.185   -40.809   -20.049     -7.632   -40.777   -22.117
   -7.034   -41.655   -21.873     -6.948   -39.944   -22.277
   -8.159   -40.971   -23.051     -8.845   -38.955   -20.893
   -8.010   -38.406   -21.329     -8.939   -38.647   -19.852
   -9.755   -38.665   -21.419     -9.704   -42.691   -21.280
   -9.694   -43.294   -22.353     -9.513   -43.278   -20.104
   -9.730   -42.755   -19.267     -9.229   -44.704   -19.943
   -9.458   -45.219   -20.876     -7.754   -44.880   -19.588
   -7.453   -44.157   -18.830     -7.656   -45.844   -19.089
   -6.784   -44.875   -20.744     -7.152   -44.243   -21.552
   -5.817   -44.590   -20.330     -6.613   -46.286   -21.211
   -7.471   -46.603   -21.803     -6.567   -46.879   -20.297
   -5.379   -46.564   -21.948     -5.200   -47.558   -21.941
   -5.026   -45.993   -23.094     -5.804   -45.078   -23.655
   -6.261   -44.489   -22.974     -3.913   -46.383   -23.701
   -3.616   -47.304   -23.410     -3.136   -45.763   -23.521
  -10.078   -45.304   -18.819    -10.340   -44.649   -17.812
  -10.483   -46.560   -18.981    -10.592   -46.891   -19.929
  -11.294   -47.230   -17.973    -12.130   -46.574   -17.730
  -11.838   -48.548   -18.531    -11.099   -49.343   -18.432
  -12.732   -48.856   -17.988    -12.095   -48.452   -19.586
  -10.519   -47.494   -16.682    -11.117   -47.685   -15.625
   -9.189   -47.508   -16.761     -8.745   -47.571   -17.666
   -8.375   -47.762   -15.575     -9.064   -48.013   -14.769
   -7.453   -48.970   -15.811     -6.943   -49.251   -14.890
   -8.057   -49.831   -16.099     -6.430   -48.733   -16.901
   -6.593   -47.780   -17.695     -5.457   -49.518   -16.974
   -6.597   -46.938   -17.266     -7.564   -46.557   -15.100
   -6.576   -46.703   -14.377     -7.989   -45.364   -15.508
   -8.920   -45.285   -15.892     -7.325   -44.130   -15.103
   -6.652   -44.353   -14.275     -6.529   -43.531   -16.275
   -6.296   -42.483   -16.088     -7.226   -43.545   -17.113
   -5.286   -44.286   -16.773     -5.579   -45.291   -17.077
   -4.674   -43.563   -17.972     -5.377   -42.840   -18.386
   -3.776   -43.020   -17.677     -4.455   -44.329   -18.716
   -4.272   -44.386   -15.649     -3.355   -44.861   -15.998
   -4.012   -43.395   -15.277     -4.665   -44.971   -14.817
   -8.355   -43.105   -14.632     -9.503   -43.106   -15.083
   -7.944   -42.252   -13.698     -6.975   -42.261   -13.413
   -8.791   -41.172   -13.206     -9.834   -41.354   -13.466
   -8.600   -40.992   -11.691     -8.778   -41.931   -11.167
   -7.559   -40.715   -11.525     -9.488   -39.908   -11.104
   -9.414   -38.746   -11.500    -10.325   -40.283   -10.139
  -10.036   -40.224    -9.173    -11.119   -40.859   -10.380
   -8.233   -39.979   -14.003     -7.268   -39.318   -13.598
   -8.837   -39.755   -15.168     -9.392   -40.505   -15.555
   -8.440   -38.706   -16.109     -8.111   -37.812   -15.580
   -7.269   -39.199   -16.953     -7.588   -39.395   -17.977
   -6.864   -40.126   -16.546     -6.486   -38.441   -16.974
   -9.624   -38.376   -17.020    -10.386   -39.269   -17.396
   -9.765   -37.106   -17.396     -8.966   -36.490   -17.345
  -10.883   -36.700   -18.248    -11.300   -37.607   -18.686
  -11.975   -35.999   -17.432    -11.597   -35.073   -16.998
  -12.775   -35.792   -18.143    -12.545   -36.868   -16.344
  -12.044   -36.880   -15.225    -13.602   -37.610   -16.665
  -13.484   -38.427   -17.247    -14.381   -37.606   -16.022
  -10.550   -35.762   -19.386     -9.666   -34.910   -19.278
  -11.286   -35.926   -20.480    -11.782   -36.796   -20.612
  -11.167   -35.034   -21.623    -10.131   -34.764   -21.826
  -11.866   -35.623   -22.853    -12.057   -34.849   -23.596
  -12.848   -35.989   -22.553    -11.137   -36.770   -23.495
   -9.905   -36.571   -24.107     -9.320   -35.723   -23.785
   -9.223   -37.619   -24.704     -8.383   -37.408   -25.349
   -9.774   -38.889   -24.694     -9.089   -39.931   -25.277
   -8.741   -40.543   -24.646    -11.000   -39.119   -24.095
  -11.560   -39.999   -24.377    -11.679   -38.058   -23.496
  -12.570   -38.258   -22.919    -11.967   -33.817   -21.164
  -13.057   -33.966   -20.611    -11.427   -32.625   -21.377
  -10.420   -32.568   -21.426    -12.123   -31.404   -20.996
  -13.180   -31.635   -20.862    -11.551   -30.781   -19.694
  -10.485   -30.599   -19.833    -12.246   -29.439   -19.406
  -11.847   -28.985   -18.499    -12.088   -28.739   -20.226
  -13.320   -29.574   -19.276    -11.733   -31.750   -18.524
  -12.764   -32.100   -18.472    -11.088   -32.597   -18.760
  -11.289   -31.191   -17.188    -11.208   -30.105   -17.232
  -10.312   -31.586   -16.911    -12.052   -31.482   -16.466
  -11.991   -30.364   -22.095    -10.898   -30.134   -22.611
  -13.111   -29.764   -22.484    -13.973   -30.286   -22.422
  -13.069   -28.709   -23.486    -12.029   -28.476   -23.713
  -13.817   -29.103   -24.772    -13.499   -30.087   -25.115
  -14.880   -29.193   -24.551    -13.623   -28.057   -25.875
  -14.029   -27.093   -25.567    -12.555   -27.897   -26.021
  -14.212   -28.447   -27.220    -14.062   -29.579   -27.675
  -14.868   -27.495   -27.873    -15.700   -27.091   -27.468
  -14.661   -27.333   -28.848    -13.721   -27.490   -22.843
  -14.873   -27.549   -22.408    -12.964   -26.400   -22.745
  -12.053   -26.388   -23.182    -13.460   -25.156   -22.158
  -14.455   -25.317   -21.742    -12.485   -24.608   -21.070
  -11.544   -24.334   -21.547    -13.077   -23.375   -20.405
  -13.427   -22.664   -21.154    -13.926   -23.645   -19.777
  -12.331   -22.890   -19.776    -12.211   -25.684   -20.023
  -11.140   -25.853   -19.914    -12.669   -26.630   -20.314
  -12.612   -25.397   -19.051    -13.545   -24.190   -23.331
  -12.529   -23.697   -23.815    -14.765   -23.927   -23.793
  -15.538   -24.521   -23.529    -14.924   -23.069   -24.952
  -15.981   -22.841   -25.092    -14.303   -22.180   -24.844
  -14.422   -23.889   -26.129    -15.018   -24.908   -26.485
  -13.317   -23.450   -26.725    -12.917   -22.568   -26.437
  -12.692   -24.152   -27.846    -13.394   -24.885   -28.243
  -12.288   -23.152   -28.942    -11.582   -23.605   -29.638
  -11.779   -22.309   -28.475    -13.474   -22.597   -29.711
  -13.938   -23.200   -30.679    -13.968   -21.440   -29.283
  -13.390   -20.819   -28.735    -14.963   -21.277   -29.336
  -11.421   -24.877   -27.380    -10.855   -25.666   -28.128
  -10.983   -24.618   -26.148    -11.266   -23.742   -25.732
   -9.741   -25.217   -25.637     -8.953   -25.149   -26.387
   -9.178   -24.352   -24.487     -9.790   -24.481   -23.594
   -7.734   -24.732   -24.182     -7.614   -24.972   -23.125
   -7.435   -25.607   -24.759     -7.152   -23.859   -24.477
   -9.221   -22.971   -24.874     -9.906   -22.861   -25.516
   -9.848   -26.672   -25.178    -10.560   -26.977   -24.223
   -9.118   -27.560   -25.854     -8.848   -27.323   -26.798
   -9.147   -28.988   -25.536    -10.052   -29.228   -24.978
   -9.261   -29.808   -26.831     -9.174   -30.874   -26.622
   -8.400   -29.573   -27.456    -10.522   -29.517   -27.636
  -11.411   -29.820   -27.083    -10.612   -28.439   -27.766
  -10.492   -30.173   -29.013    -10.232   -31.228   -28.930
   -9.709   -29.712   -29.615    -11.760   -30.037   -29.737
  -11.862   -30.807   -30.382    -12.248   -28.897   -30.224
  -11.586   -27.756   -30.075    -11.114   -27.469   -30.921
  -13.406   -28.904   -30.877    -13.430   -28.230   -31.629
  -13.609   -29.802   -31.293     -7.935   -29.469   -24.739
   -6.791   -29.257   -25.138     -8.202   -30.111   -23.608
   -9.109   -29.976   -23.184     -7.146   -30.632   -22.750
   -6.255   -30.814   -23.352     -6.823   -29.657   -21.593
   -6.005   -30.060   -20.995     -6.434   -28.283   -22.127
   -7.049   -28.015   -22.986     -6.579   -27.519   -21.363
   -5.379   -28.375   -22.386     -7.977   -29.532   -20.748
   -7.964   -30.235   -20.116     -7.587   -31.936   -22.108
   -8.667   -32.460   -22.391     -6.712   -32.450   -21.249
   -5.742   -32.215   -21.402     -6.955   -33.652   -20.458
   -8.022   -33.873   -20.430     -6.138   -34.880   -20.944
   -5.117   -34.559   -21.150     -6.103   -35.951   -19.854
   -5.381   -35.690   -19.080     -5.813   -36.916   -20.270
   -7.080   -36.063   -19.384     -6.748   -35.434   -22.239
   -6.927   -34.632   -22.955     -7.739   -35.821   -22.002
   -5.946   -36.563   -22.883     -4.888   -36.471   -22.638
   -6.289   -37.532   -22.521     -6.048   -36.548   -23.968
   -6.464   -33.280   -19.064     -5.353   -32.760   -18.905
   -7.306   -33.529   -18.066     -8.280   -33.670   -18.292
   -6.991   -33.266   -16.661     -5.992   -32.840   -16.565
   -8.012   -32.295   -16.068     -8.341   -31.577   -16.819
   -8.892   -32.832   -15.712     -7.588   -31.742   -15.230
   -7.064   -34.608   -15.932     -7.993   -35.381   -16.145
   -6.089   -34.896   -15.076     -5.233   -34.361   -15.098
   -6.089   -36.171   -14.354     -7.117   -36.515   -14.240
   -5.306   -37.224   -15.158     -5.786   -37.408   -16.119
   -5.362   -38.133   -14.560     -3.507   -36.864   -15.424
   -3.568   -35.576   -15.076     -5.484   -36.060   -12.953
   -4.964   -35.010   -12.572     -5.561   -37.147   -12.190
   -6.231   -37.865   -12.424     -4.968   -37.179   -10.853
   -5.005   -36.187   -10.403     -5.658   -38.224    -9.958
   -5.298   -38.150    -8.932     -6.720   -37.986   -10.011
   -5.541   -39.668   -10.469     -5.967   -39.757   -11.468
   -4.487   -39.927   -10.567     -6.187   -40.693    -9.548
   -7.145   -40.393    -8.835     -5.674   -41.920    -9.576
   -5.475   -42.361   -10.463     -5.826   -42.513    -8.772
   -3.526   -37.597   -11.076     -3.150   -37.984   -12.185
   -2.708   -37.505   -10.039     -3.091   -37.411    -9.109
   -1.324   -37.936   -10.172     -0.889   -37.545   -11.092
   -0.518   -37.516    -8.939     -0.806   -36.516    -8.614
   -0.771   -38.180    -8.112      0.987   -37.573    -9.125
    1.643   -38.789    -9.318      1.060   -39.688    -9.450
    3.033   -38.845    -9.483      3.540   -39.764    -9.230
    3.771   -37.671    -9.456      5.137   -37.721    -9.631
    5.469   -38.604    -9.689      3.144   -36.449    -9.266
    3.677   -35.540    -9.503      1.756   -36.405    -9.101
    1.348   -35.546    -8.589     -1.471   -39.458   -10.252
   -2.119   -40.074    -9.398     -0.880   -40.090   -11.277
   -0.002   -39.569   -12.344      0.685   -38.833   -11.925
   -0.608   -39.289   -13.206      0.745   -40.812   -12.783
    1.577   -41.019   -12.110      0.949   -40.679   -13.845
   -0.295   -41.882   -12.682      0.170   -42.866   -12.621
   -1.019   -41.691   -13.474     -1.024   -41.546   -11.378
   -2.085   -41.766   -11.497     -0.519   -42.369   -10.208
    0.503   -42.055    -9.600     -1.264   -43.422    -9.880
   -1.848   -43.816   -10.604     -0.865   -44.321    -8.807
   -0.451   -43.749    -7.976     -2.049   -45.176    -8.353
   -1.718   -45.970    -7.684     -2.430   -45.607    -9.279
   -3.225   -44.412    -7.744     -3.520   -43.615    -8.427
   -4.395   -45.358    -7.558     -4.443   -45.711    -6.528
   -5.336   -44.856    -7.783     -4.306   -46.225    -8.213
   -2.814   -43.791    -6.408     -2.935   -44.508    -5.596
   -3.432   -42.923    -6.181     -1.772   -43.472    -6.427
    0.209   -45.215    -9.407      0.298   -45.350   -10.627
    1.028   -45.816    -8.552      1.003   -45.561    -7.575
    2.097   -46.697    -9.005      2.844   -46.091    -9.517
    2.738   -47.386    -7.795      3.043   -46.650    -7.051
    1.965   -47.974    -7.300      3.890   -48.322    -8.129
    3.593   -49.039    -8.894      4.151   -48.904    -7.245
    5.128   -47.579    -8.587      5.125   -46.925    -9.623
    6.196   -47.676    -7.810      7.014   -48.168    -8.140
    6.069   -47.568    -6.814      1.588   -47.754    -9.983
    2.187   -47.984   -11.032      0.467   -48.383    -9.642
   -0.169   -47.896    -9.028     -0.110   -49.429   -10.479
    0.679   -50.146   -10.705     -1.228   -50.140    -9.723
   -1.557   -51.026   -10.266     -0.871   -50.473    -8.748
   -2.328   -49.264    -9.538     -2.367   -49.020    -8.626
   -0.667   -48.920   -11.799     -0.931   -49.709   -12.704
   -0.846   -47.607   -11.908     -0.944   -47.076   -11.054
   -1.404   -47.012   -13.120     -1.948   -47.797   -13.645
   -2.392   -45.892   -12.743     -2.777   -45.402   -13.637
   -1.833   -45.116   -12.221     -3.542   -46.335   -11.831
   -4.144   -47.104   -12.315     -3.125   -46.802   -10.939
   -4.449   -45.186   -11.373     -3.997   -44.056   -11.165
   -5.739   -45.488   -11.185     -6.199   -46.135   -11.809
   -6.313   -44.799   -10.721     -0.362   -46.454   -14.088
   -0.714   -45.999   -15.183      0.914   -46.494   -13.715
    1.204   -47.246   -13.106      1.944   -45.931   -14.589
    1.697   -44.875   -14.699      3.326   -46.016   -13.925
    4.115   -45.844   -14.658      3.473   -47.046   -13.601
    3.519   -45.113   -12.700      2.762   -45.362   -11.956
    4.897   -45.353   -12.098      5.261   -46.348   -12.354
    4.860   -45.281   -11.011      5.618   -44.622   -12.464
    3.359   -43.642   -13.096      3.947   -43.000   -12.440
    2.316   -43.334   -13.017      3.686   -43.474   -14.122
    2.010   -46.492   -16.006      2.105   -45.722   -16.960
    1.960   -47.809   -16.169      1.611   -48.396   -15.425
    2.025   -48.361   -17.520      2.973   -48.053   -17.960
    1.963   -49.897   -17.480      2.773   -50.298   -16.870
    1.047   -50.188   -16.966      1.960   -50.544   -18.867
    1.017   -50.350   -19.379      2.736   -50.082   -19.477
    2.221   -52.038   -18.836      1.924   -52.676   -17.809
    2.710   -52.572   -19.853      0.992   -52.723   -17.662
    0.899   -47.793   -18.388      1.135   -47.371   -19.520
   -0.317   -47.759   -17.843     -0.517   -48.433   -17.118
   -1.471   -47.245   -18.574     -1.518   -47.753   -19.537
   -2.753   -47.525   -17.785     -2.859   -48.592   -17.589
   -2.709   -47.027   -16.816     -3.895   -47.058   -18.486
   -3.612   -46.440   -19.143     -1.335   -45.748   -18.834
   -1.726   -45.246   -19.889     -0.776   -45.040   -17.857
   -0.267   -45.523   -17.131     -0.579   -43.601   -17.978
   -1.530   -43.099   -18.155     -0.008   -43.057   -16.663
    0.930   -43.554   -16.415     -0.696   -43.303   -15.854
    0.192   -41.573   -16.647     -0.853   -40.677   -16.710
   -0.376   -39.446   -16.655     -0.917   -38.684   -16.114
    0.939   -39.511   -16.560      1.439   -38.838   -15.997
    1.320   -40.831   -16.554      2.359   -41.120   -16.619
    0.365   -43.305   -19.149      0.088   -42.439   -19.983
    1.476   -44.033   -19.222      1.724   -44.649   -18.461
    2.443   -43.836   -20.300      2.714   -42.780   -20.318
    3.713   -44.658   -20.034      4.270   -44.816   -20.958
    3.426   -45.649   -19.683      4.623   -44.052   -18.999
    5.139   -42.770   -19.175      5.132   -42.348   -20.169
    5.987   -42.208   -18.222      6.299   -41.179   -18.322
    6.327   -42.926   -17.079      6.856   -42.437   -16.274
    5.818   -44.204   -16.895      5.791   -44.607   -15.893
    4.970   -44.762   -17.852      4.335   -45.583   -17.554
    1.870   -44.194   -21.676      2.150   -43.517   -22.666
    1.075   -45.259   -21.740      0.714   -45.665   -20.889
    0.471   -45.661   -23.007      1.244   -45.805   -23.762
   -0.287   -46.986   -22.852      0.380   -47.771   -22.494
   -1.025   -46.861   -22.060     -1.022   -47.437   -24.115
   -1.617   -48.328   -23.916     -1.733   -46.664   -24.407
   -0.058   -47.682   -25.266     -0.501   -47.372   -26.212
    0.831   -47.066   -25.129      0.368   -49.075   -25.360
    1.328   -49.112   -25.672     -0.372   -50.051   -25.878
   -1.581   -49.789   -26.357     -2.313   -49.995   -25.692
    0.095   -51.293   -25.921     -0.572   -51.943   -26.311
    0.931   -51.371   -26.483     -0.484   -44.561   -23.463
   -0.554   -44.250   -24.651     -1.216   -43.980   -22.512
   -0.895   -44.057   -21.558     -2.147   -42.889   -22.808
   -2.862   -43.229   -23.557     -2.886   -42.430   -21.539
   -3.513   -43.232   -21.149     -2.104   -42.188   -20.819
   -3.706   -41.143   -21.730     -4.592   -41.337   -22.335
   -3.110   -40.431   -22.301     -4.191   -40.326   -20.183
   -2.611   -39.711   -19.654     -2.717   -38.683   -19.308
   -1.922   -39.708   -20.498     -2.200   -40.323   -18.852
   -1.363   -41.710   -23.373     -1.738   -41.133   -24.396
   -0.270   -41.351   -22.707      0.211   -42.062   -22.176
    0.542   -40.228   -23.161     -0.052   -39.314   -23.130
    1.716   -39.992   -22.206      2.378   -40.858   -22.189
    2.328   -39.202   -22.642      1.365   -39.550   -20.779
    0.708   -40.294   -20.328      2.640   -39.443   -19.949
    3.197   -40.380   -19.975      2.404   -39.225   -18.907
    3.287   -38.651   -20.325      0.642   -38.197   -20.809
    1.210   -37.470   -21.389      0.525   -37.799   -19.801
   -0.331   -38.406   -21.255      1.060   -40.449   -24.579
    1.038   -39.536   -25.401      1.524   -41.660   -24.867
    1.182   -42.442   -24.327      2.043   -41.963   -26.195
    2.757   -41.180   -26.451      2.771   -43.300   -26.172
    2.164   -44.062   -25.684      3.707   -43.218   -25.620
    2.999   -43.640   -27.182      0.964   -41.971   -27.283
    1.141   -41.359   -28.339     -0.151   -42.651   -27.037
   -0.369   -42.931   -26.091     -1.213   -42.711   -28.040
   -0.822   -43.119   -28.972     -2.299   -43.697   -27.603
   -2.843   -43.311   -26.741     -3.040   -43.764   -28.400
   -1.770   -45.101   -27.321     -1.180   -45.467   -28.161
   -1.121   -44.989   -26.452     -2.872   -46.092   -27.006
   -3.850   -45.693   -26.338     -2.757   -47.273   -27.415
   -3.606   -45.366   -25.485     -1.834   -41.339   -28.320
   -2.289   -41.081   -29.429     -1.846   -40.471   -27.311
   -1.143   -40.600   -26.598     -2.395   -39.119   -27.433
   -3.365   -39.162   -27.928     -2.674   -38.562   -26.015
   -1.800   -38.682   -25.375     -3.464   -39.155   -25.554
   -3.125   -37.092   -25.995     -4.074   -36.687   -26.680
   -2.457   -36.296   -25.162     -2.715   -35.323   -25.083
   -1.622   -36.636   -24.706     -1.430   -38.206   -28.203
   -1.800   -37.096   -28.583     -0.208   -38.677   -28.459
   -0.076   -39.678   -28.496      0.774   -37.843   -29.158
    1.746   -38.336   -29.159      0.301   -37.547   -30.591
    0.477   -36.502   -30.846     -0.785   -37.636   -30.590
    0.824   -38.470   -31.697      1.790   -38.124   -32.064
    0.151   -38.398   -32.551      0.900   -39.916   -31.274
    1.665   -40.053   -30.510     -0.090   -40.138   -30.876
    1.151   -40.836   -32.386      0.473   -40.676   -33.117
    1.415   -42.126   -32.209      1.469   -42.617   -30.976
    2.250   -42.253   -30.449      1.604   -42.922   -33.251
    1.309   -42.499   -34.119      1.095   -43.791   -33.171
    0.847   -36.546   -28.353      0.874   -35.441   -28.906
    0.876   -36.697   -27.033      1.274   -37.553   -26.675
    0.898   -35.559   -26.107     -0.104   -35.140   -26.010
    1.184   -36.051   -24.671      2.191   -36.464   -24.618
    1.040   -34.912   -23.666      0.285   -35.152   -22.917
    0.730   -33.995   -24.167      2.025   -34.809   -23.212
    0.249   -37.085   -24.333      0.396   -37.340   -23.435
    1.878   -34.443   -26.461      3.088   -34.656   -26.494
    1.362   -33.229   -26.718     -0.064   -32.889   -26.885
   -0.450   -33.376   -27.781     -0.604   -33.040   -25.950
   -0.024   -31.374   -27.070     -0.868   -31.036   -27.671
   -0.043   -30.853   -26.113      1.252   -31.147   -27.786
    1.574   -30.111   -27.680      1.168   -31.386   -28.846
    2.217   -32.088   -27.071      2.904   -32.391   -27.861
    2.915   -31.436   -25.874      3.884   -30.693   -26.040
    2.401   -31.709   -24.680      1.640   -32.369   -24.608
    2.989   -31.204   -23.443      4.032   -31.519   -23.418
    2.921   -29.644   -23.335      3.301   -29.212   -24.261
    1.478   -29.183   -23.134      0.893   -29.955   -22.634
    1.004   -28.976   -24.093      1.435   -28.277   -22.529
    3.796   -29.161   -22.166      4.811   -29.548   -22.259
    3.393   -29.510   -21.215      3.767   -28.074   -22.246
    2.289   -31.806   -22.229      1.064   -31.951   -22.206
    3.088   -32.178   -21.235      4.050   -32.384   -21.463
    2.583   -32.725   -19.982      1.496   -32.800   -20.020
    3.220   -34.090   -19.681      2.866   -34.843   -20.385
    4.286   -33.929   -19.842      3.103   -34.604   -18.234
    3.497   -33.848   -17.555      1.643   -34.864   -17.892
    1.550   -35.722   -17.227      1.205   -34.002   -17.388
    1.060   -35.066   -18.791      3.911   -35.897   -18.065
    4.443   -35.897   -17.114      4.650   -35.994   -18.860
    3.190   -36.714   -18.102      2.996   -31.725   -18.913
    4.187   -31.483   -18.716      2.016   -31.122   -18.247
    1.065   -31.193   -18.580      2.311   -30.158   -17.190
    3.348   -29.828   -17.260      1.438   -28.908   -17.357
    0.380   -29.167   -17.308      1.622   -28.436   -18.322
    1.647   -28.177   -16.576      2.045   -30.803   -15.833
    0.930   -31.247   -15.563      3.078   -30.881   -14.998
    4.007   -30.852   -15.393      2.959   -31.461   -13.666
    1.974   -31.916   -13.562      4.067   -32.512   -13.395
    5.038   -32.018   -13.442      3.891   -33.124   -11.998
    4.451   -32.555   -11.256      4.259   -34.150   -11.979
    2.819   -33.082   -11.804      4.016   -33.600   -14.465
    4.998   -34.054   -14.601      3.708   -33.182   -15.423
    3.311   -34.386   -14.194      3.091   -30.324   -12.664
    4.085   -29.593   -12.670      2.078   -30.172   -11.817
    1.212   -30.659   -11.998      2.054   -29.092   -10.834
    2.898   -28.436   -11.046      0.750   -28.294   -10.990
   -0.088   -28.835   -10.551      0.842   -27.396   -10.380
    0.418   -27.845   -12.424      0.400   -28.723   -13.070
   -0.953   -27.201   -12.441     -0.971   -26.314   -11.807
   -1.221   -26.893   -13.452     -1.650   -27.953   -12.070
    1.477   -26.873   -12.946      1.080   -25.859   -12.993
    2.346   -26.859   -12.288      1.810   -27.155   -13.945
    2.199   -29.578    -9.389      2.041   -28.798    -8.447
    2.489   -30.866    -9.219      2.202   -31.506    -9.946
    2.695   -31.437    -7.891      1.935   -31.057    -7.208
    2.651   -32.961    -7.956      3.568   -33.390    -7.552
    2.551   -33.299    -8.987      1.782   -33.268    -7.373
    4.074   -30.978    -7.428      5.008   -30.910    -8.232
    4.207   -30.668    -6.140      3.376   -30.366    -5.653
    5.482   -30.192    -5.605      5.909   -29.499    -6.330
    5.262   -29.459    -4.277      4.503   -28.684    -4.385
    6.235   -29.049    -4.006      4.872   -30.362    -3.259
    5.400   -30.197    -2.493      6.485   -31.317    -5.390
    6.111   -32.482    -5.235      7.766   -30.966    -5.390
    8.040   -30.101    -5.834      8.793   -31.967    -5.164
    8.649   -32.774    -5.883     10.188   -31.357    -5.347
   10.957   -32.033    -4.972     10.268   -30.435    -4.771
   10.440   -31.064    -6.711      9.945   -31.667    -7.244
    8.631   -32.542    -3.753      8.952   -33.704    -3.506
    8.109   -31.733    -2.833      8.164   -30.735    -2.981
    7.901   -32.194    -1.456      8.842   -32.544    -1.032
    7.468   -31.030    -0.566      6.557   -30.570    -0.949
    7.246   -31.391     0.438      8.492   -30.054    -0.483
    8.353   -29.540     0.298      6.853   -33.304    -1.412
    7.016   -34.292    -0.700      5.773   -33.132    -2.171
    5.493   -32.185    -2.383      4.719   -34.139    -2.225
    4.395   -34.356    -1.207      3.532   -33.626    -3.049
    3.869   -33.228    -4.006      2.909   -34.483    -3.307
    2.656   -32.614    -2.321      3.269   -31.895    -1.778
    2.040   -33.202    -1.641      1.726   -31.874    -3.266
    2.234   -31.080    -4.077      0.497   -32.083    -3.197
    5.257   -35.426    -2.850      5.053   -36.521    -2.325
    5.946   -35.286    -3.978      5.894   -34.410    -4.477
    6.510   -36.434    -4.682      5.691   -37.113    -4.921
    7.193   -35.979    -6.001      7.940   -35.220    -5.767
    7.888   -37.165    -6.676      7.778   -38.068    -6.076
    7.454   -37.361    -7.656      8.953   -36.972    -6.808
    6.133   -35.364    -6.928      5.451   -34.728    -6.364
    5.507   -36.177    -7.294      6.684   -34.624    -8.144
    6.037   -34.770    -9.009      7.675   -34.996    -8.403
    6.705   -33.575    -7.847      7.503   -37.194    -3.798
    7.579   -38.423    -3.855      8.243   -36.462    -2.968
    7.912   -35.540    -2.722      9.225   -37.076    -2.075
    9.744   -37.848    -2.643     10.244   -36.032    -1.620
   10.943   -36.462    -0.902     10.821   -35.660    -2.467
    9.749   -35.184    -1.147      8.594   -37.751    -0.854
    9.226   -38.592    -0.204      7.358   -37.383    -0.537
    6.798   -36.902    -1.227      6.666   -37.964     0.613
    7.369   -38.038     1.442      5.477   -37.080     1.013
    4.700   -37.113     0.250      5.815   -36.048     1.104
    4.883   -37.469     2.355      4.789   -38.653     2.687
    4.466   -36.474     3.128      3.741   -35.853     2.799
    4.616   -36.548     4.124      6.175   -39.368     0.262
    5.174   -39.528    -0.434      6.870   -40.388     0.751
    7.386   -40.240     1.606      6.484   -41.761     0.441
    6.528   -41.863    -0.643      7.489   -42.736     1.055
    7.481   -42.665     2.143      7.142   -43.716     0.726
    8.898   -42.554     0.514      9.578   -43.283     0.956
    9.183   -41.538     0.788      8.958   -42.659    -1.004
    8.581   -43.679    -1.581      9.430   -41.600    -1.655
    9.205   -41.470    -2.631     10.237   -41.124    -1.279
    5.059   -42.123     0.860      4.410   -42.945     0.212
    4.563   -41.519     1.934      5.018   -40.695     2.300
    3.200   -41.806     2.368      3.093   -42.876     2.549
    2.906   -41.143     3.718      1.849   -40.892     3.801
    3.427   -40.186     3.747      3.357   -41.964     4.910
    2.913   -42.959     4.883      4.433   -42.120     4.840
    3.046   -41.268     6.232      3.132   -41.966     7.065
    2.017   -40.908     6.226      3.934   -40.132     6.457
    4.850   -40.340     6.828      3.614   -38.858     6.246
    2.409   -38.528     5.804      2.065   -37.587     5.931
    1.879   -39.187     5.251      4.514   -37.911     6.466
    4.263   -36.939     6.352      5.443   -38.159     6.775
    2.157   -41.353     1.348      1.038   -41.863     1.331
    2.525   -40.405     0.492      3.260   -39.774     0.780
    1.594   -39.889    -0.511      0.611   -39.844    -0.042
    2.005   -38.468    -0.919      1.536   -38.186    -1.862
    3.078   -38.454    -1.109      1.716   -37.409     0.128
    1.139   -37.736     1.353      1.287   -38.743     1.714
    0.867   -36.747     2.306      0.078   -36.939     3.018
    1.171   -35.419     2.033      0.606   -34.657     2.549
    1.748   -35.078     0.816      1.595   -34.072     0.453
    2.016   -36.074    -0.130      2.475   -35.805    -1.070
    1.457   -40.767    -1.759      0.529   -40.586    -2.544
    2.385   -41.702    -1.952      3.256   -41.653    -1.444
    2.309   -42.587    -3.104      3.133   -43.300    -3.070
    1.391   -43.169    -3.025      2.289   -41.902    -4.460
    1.497   -42.259    -5.329      3.163   -40.915    -4.637
    3.955   -40.865    -4.012      3.264   -40.174    -5.896
    2.458   -40.473    -6.566      3.090   -38.680    -5.613
    3.855   -38.328    -4.920      3.164   -38.191    -6.584
    1.689   -38.341    -5.090      0.953   -38.405    -5.892
    1.396   -39.091    -4.356      1.571   -36.724    -4.295
    1.680   -35.620    -5.734      2.714   -35.302    -5.871
    1.079   -34.729    -5.554      1.329   -36.117    -6.638
    4.635   -40.476    -6.514      5.616   -39.796    -6.240
    4.713   -41.508    -7.370      3.618   -42.370    -7.855
    3.419   -43.152    -7.122      2.779   -41.763    -8.196
    4.204   -42.959    -9.116      4.115   -42.257    -9.945
    3.765   -43.952    -9.212      5.642   -43.161    -8.747
    5.754   -44.029    -8.097      6.269   -43.293    -9.629
    5.988   -41.876    -7.995      6.692   -42.109    -7.197
    6.638   -40.832    -8.889      5.959   -40.161    -9.664
    7.957   -40.679    -8.758      8.382   -40.945    -7.881
    8.691   -39.732    -9.593      8.079   -38.847    -9.768
   10.038   -39.349    -8.980     10.716   -40.203    -8.977
    9.879   -39.016    -7.954     10.686   -38.193    -9.722
   10.384   -38.033   -10.926     11.485   -37.453    -9.124
    8.929   -40.456   -10.909      9.982   -41.058   -11.130
    7.938   -40.376   -11.785      7.309   -39.589   -11.712
    7.974   -41.065   -13.059      8.624   -41.931   -12.934
    6.552   -41.562   -13.380      6.581   -42.355   -14.127
    6.136   -42.021   -12.483      5.579   -40.481   -13.826
    5.485   -40.121   -15.167      5.857   -40.820   -15.901
    4.584   -39.141   -15.592      4.409   -38.999   -16.648
    3.770   -38.508   -14.675      2.891   -37.540   -15.132
    2.905   -37.443   -16.072      3.839   -38.841   -13.326
    3.487   -38.126   -12.597      4.746   -39.828   -12.909
    4.999   -39.882   -11.861      8.526   -40.260   -14.232
    8.786   -40.822   -15.294      8.725   -38.956   -14.048
    8.180   -38.494   -13.334      9.214   -38.120   -15.144
    9.185   -38.708   -16.061      8.214   -36.982   -15.431
    8.491   -36.406   -16.314      7.255   -37.435   -15.683
    7.961   -36.071   -14.258      7.034   -36.411   -13.273
    6.327   -37.203   -13.471      6.823   -35.577   -12.169
    6.145   -35.880   -11.385      7.542   -34.394   -12.047
    7.175   -33.629   -11.378      8.467   -34.045   -13.026
    9.277   -33.393   -12.733      8.671   -34.882   -14.124
    9.471   -34.662   -14.816     10.621   -37.534   -15.001
   11.180   -37.043   -15.980     11.199   -37.581   -13.805
   10.633   -37.748   -12.985     12.543   -37.042   -13.616
   12.741   -36.366   -14.448     12.620   -36.247   -12.310
   12.332   -36.870   -11.463     13.661   -35.930   -12.247
   11.794   -34.968   -12.341     10.740   -35.194   -12.501
   12.143   -34.348   -13.167     11.982   -34.138   -11.085
   13.030   -33.869   -10.954     11.431   -33.203   -11.180
   11.504   -34.831    -9.893     10.956   -35.660   -10.072
   11.320   -34.243    -8.716     11.578   -32.949    -8.576
   12.490   -32.655    -8.256     11.015   -32.291    -9.096
   10.873   -34.942    -7.683     10.043   -34.643    -7.192
   11.542   -35.507    -7.180     13.626   -38.119   -13.640
   14.805   -37.837   -13.420     13.222   -39.354   -13.910
   12.393   -39.444   -14.479     14.165   -40.462   -13.975
   15.134   -40.075   -14.292     14.298   -41.135   -12.602
   15.231   -41.144   -12.038     14.055   -40.222   -12.059
   13.044   -41.857   -12.131     12.187   -41.184   -12.140
   12.888   -42.692   -12.814     13.198   -42.460   -10.746
   14.146   -43.204   -10.479     12.261   -42.150    -9.857
   12.300   -42.545    -8.928     11.419   -41.685   -10.166
   13.689   -41.479   -15.004     12.512   -41.514   -15.360
   14.605   -42.307   -15.488     15.411   -42.508   -14.914
   14.240   -43.313   -16.468     13.436   -42.919   -17.090
   15.450   -43.650   -17.333     16.245   -44.088   -16.729
   15.179   -44.379   -18.096     15.930   -42.471   -17.964
   15.540   -41.723   -17.538     13.729   -44.544   -15.728
   13.943   -44.681   -14.524     13.028   -45.421   -16.436
   12.949   -45.329   -17.439     12.520   -46.616   -15.791
   13.341   -47.149   -15.311     11.853   -46.302   -14.988
   11.753   -47.568   -16.686     11.456   -47.273   -17.847
   11.427   -48.723   -16.119     11.994   -49.023   -15.339
   10.687   -49.767   -16.814     10.476   -49.431   -17.829
   11.496   -51.081   -16.850     11.811   -51.342   -15.840
   10.661   -52.212   -17.428      9.625   -51.899   -17.555
   10.671   -53.077   -16.765     11.128   -52.445   -18.385
   12.668   -50.896   -17.650     13.426   -51.093   -17.121
    9.369   -50.021   -16.099      9.347   -50.240   -14.887
    8.276   -49.996   -16.859      8.365   -49.836   -17.852
    6.938   -50.204   -16.313      7.031   -50.627   -15.313
    6.201   -48.853   -16.244      5.269   -48.951   -15.687
    6.006   -48.585   -17.282      7.046   -47.762   -15.623
    7.884   -46.970   -16.409      7.700   -46.922   -17.472
    8.720   -46.016   -15.839      9.665   -45.837   -16.330
    8.723   -45.843   -14.461      9.558   -44.903   -13.892
   10.474   -45.119   -13.982      7.898   -46.615   -13.655
    8.095   -46.666   -12.594      7.063   -47.567   -14.237
    6.162   -47.818   -13.697      6.177   -51.195   -17.192
    5.490   -50.810   -18.136      6.312   -52.479   -16.875
    6.481   -52.703   -15.905      5.651   -53.498   -17.665
    5.705   -54.453   -17.143      4.602   -53.241   -17.809
    6.352   -53.614   -19.004      7.567   -53.802   -19.056
    5.603   -53.491   -20.095      4.610   -53.661   -20.026
    6.209   -53.585   -21.418      7.057   -54.269   -21.390
    5.223   -54.198   -22.412      5.674   -54.276   -23.401
    4.962   -55.210   -22.101      4.040   -53.429   -22.493
    3.330   -53.996   -22.754      6.671   -52.227   -21.927
    7.090   -52.103   -23.071      6.606   -51.208   -21.078
    6.055   -51.294   -20.236      7.024   -49.878   -21.495
    7.209   -49.911   -22.569      5.907   -48.847   -21.206
    5.634   -48.916   -20.153      6.400   -47.427   -21.488
    6.976   -47.396   -22.413      5.560   -46.741   -21.595
    7.034   -47.151   -20.645      4.676   -49.187   -22.053
    4.396   -50.232   -21.921      4.958   -49.104   -23.103
    3.487   -48.283   -21.817      3.179   -48.317   -20.772
    3.734   -47.249   -22.059      2.704   -48.672   -22.468
    8.313   -49.431   -20.814      8.516   -49.676   -19.623
    9.189   -48.796   -21.586      8.936   -48.561   -22.535
   10.442   -48.270   -21.059     10.484   -48.466   -19.988
   11.674   -48.889   -21.762     12.578   -48.383   -21.423
   11.775   -50.373   -21.444     11.213   -50.613   -20.542
   11.369   -50.971   -22.260     12.840   -50.559   -21.303
   11.570   -48.711   -23.179     12.301   -48.187   -23.470
   10.420   -46.761   -21.287      9.961   -46.288   -22.329
   10.895   -46.006   -20.302     11.429   -46.435   -19.560
   10.902   -44.550   -20.402     10.619   -44.282   -21.420
    9.892   -43.922   -19.406     10.160   -44.227   -18.394
    9.949   -42.392   -19.492      9.200   -41.941   -18.841
   10.926   -42.025   -19.178      9.764   -42.083   -20.521
    8.482   -44.420   -19.713      7.994   -44.778   -18.807
    7.871   -43.618   -20.127      8.504   -45.238   -20.433
   12.278   -43.965   -20.125     12.980   -44.407   -19.218
   12.657   -42.972   -20.920     11.955   -42.507   -21.477
   13.935   -42.294   -20.764     14.497   -42.740   -19.943
   14.741   -42.382   -22.062     14.829   -43.417   -22.392
   14.179   -41.780   -22.776     16.109   -41.726   -21.989
   16.031   -40.719   -21.579     16.742   -42.288   -21.303
   16.806   -41.670   -23.334     16.912   -42.725   -23.997
   17.253   -40.570   -23.727     16.358   -42.737   -24.762
   13.634   -40.828   -20.452     12.827   -40.210   -21.146
   14.262   -40.277   -19.415     14.601   -40.885   -18.683
   14.052   -38.874   -19.044     13.240   -38.476   -19.653
   13.686   -38.761   -17.560     12.721   -39.228   -17.364
   14.482   -39.253   -17.002     13.650   -37.400   -17.145
   13.257   -36.886   -17.834     15.304   -38.050   -19.316
   16.414   -38.461   -18.977     15.121   -36.890   -19.934
   14.186   -36.581   -20.160     16.238   -36.006   -20.240
   17.115   -36.316   -19.672     16.542   -36.034   -21.740
   17.388   -35.387   -21.972     15.695   -35.596   -22.268
   16.772   -37.436   -22.287     17.597   -37.923   -21.767
   15.892   -38.044   -22.076     17.013   -37.428   -23.791
   16.174   -36.968   -24.313     17.141   -38.470   -24.085
   18.314   -36.725   -24.143     18.300   -35.694   -23.791
   18.361   -36.768   -25.231     19.500   -37.430   -23.572
   19.191   -38.206   -23.004     20.000   -36.806   -22.956
   15.861   -34.590   -19.820     14.733   -34.159   -20.034
   16.797   -33.877   -19.205     17.536   -34.370   -18.725
   16.536   -32.512   -18.775     15.504   -32.443   -18.430
   17.491   -32.109   -17.656     17.415   -31.041   -17.452
   18.509   -32.248   -18.021     17.344   -32.910   -16.377
   17.560   -33.963   -16.556     16.324   -32.766   -16.020
   18.461   -32.275   -15.111     19.907   -33.253   -15.461
   19.822   -33.685   -16.458     19.971   -34.074   -14.747
   20.813   -32.649   -15.403     16.730   -31.557   -19.942
   17.642   -31.733   -20.747     15.871   -30.548   -20.041
   15.423   -30.228   -19.194     16.010   -29.566   -21.104
   16.936   -29.784   -21.636     14.823   -29.627   -22.112
   14.933   -28.834   -22.852     14.794   -30.985   -22.817
   14.930   -30.864   -23.892     13.837   -31.481   -22.657
   15.599   -31.575   -22.379     13.584   -29.432   -21.426
   13.494   -30.109   -20.773     16.149   -28.174   -20.481
   17.002   -27.971   -19.618     15.314   -27.224   -20.885
   14.478   -27.478   -21.392     15.418   -25.860   -20.360
   16.469   -25.585   -20.267     14.868   -24.873   -21.400
   14.955   -23.847   -21.042     15.505   -24.920   -22.283
   13.441   -25.176   -21.829     12.753   -25.045   -20.994
   13.369   -26.224   -22.121     12.978   -24.332   -23.002
   13.025   -23.103   -22.952     12.518   -24.990   -24.061
   12.932   -25.874   -24.322     11.833   -24.556   -24.663
   14.737   -25.615   -19.012     14.021   -26.470   -18.492
   14.998   -24.441   -18.444     15.414   -23.721   -19.017
   14.399   -24.014   -17.182     13.559   -24.663   -16.937
   15.439   -24.018   -16.055     16.307   -23.419   -16.330
   15.006   -23.507   -15.195     15.863   -25.408   -15.611
   14.997   -25.998   -15.310     16.312   -25.933   -16.454
   16.878   -25.383   -14.482     18.042   -25.026   -14.681
   16.439   -25.756   -13.284     17.026   -26.322   -12.688
   15.598   -25.340   -12.910     13.897   -22.596   -17.423
   14.649   -21.742   -17.892     12.626   -22.350   -17.121
   12.191   -22.922   -16.412     12.036   -21.027   -17.333
   12.799   -20.343   -17.704     10.933   -21.086   -18.422
   10.160   -21.786   -18.105     10.306   -19.710   -18.610
    9.351   -19.648   -18.088     10.121   -19.513   -19.666
   11.038   -19.020   -18.191     11.527   -21.569   -19.741
   11.759   -22.633   -19.693     12.449   -21.035   -19.968
   10.831   -21.410   -20.565     11.436   -20.444   -16.056
   10.572   -21.058   -15.432     11.898   -19.255   -15.674
   12.746   -18.891   -16.085     11.375   -18.606   -14.483
   11.306   -19.332   -13.673     12.048   -17.808   -14.170
    9.997   -18.036   -14.769      9.774   -17.452   -15.830
    9.072   -18.187   -13.825      9.182   -18.962   -13.187
    7.707   -17.702   -14.022      7.605   -17.418   -15.069
    6.712   -18.826   -13.708      5.687   -18.474   -13.821
    6.797   -19.031   -12.641      6.906   -20.165   -14.432
    7.932   -20.501   -14.284      5.952   -21.209   -13.843
    5.208   -21.509   -14.581      6.497   -22.102   -13.538
    5.429   -20.815   -12.971      6.654   -19.991   -15.928
    7.355   -19.274   -16.356      5.646   -19.618   -16.107
    6.763   -20.953   -16.428      7.369   -16.480   -13.175
    6.288   -15.903   -13.316      8.296   -16.100   -12.298
    9.001   -16.770   -12.027      8.095   -14.958   -11.421
    8.954   -14.291   -11.491      7.218   -14.401   -11.750
    7.904   -15.388    -9.974      7.548   -16.536    -9.712
    8.145   -14.481    -9.031      8.724   -13.687    -9.262
    7.982   -14.797    -7.608      8.326   -13.937    -7.033
    6.502   -15.056    -7.294      6.387   -15.466    -6.291
    6.115   -15.810    -7.979      5.644   -13.810    -7.434
    4.402   -13.927    -7.340      6.206   -12.711    -7.632
    4.052   -14.607    -7.895      8.806   -16.013    -7.173
    8.459   -16.694    -6.205      9.891   -16.284    -7.890
   10.038   -15.819    -8.774     10.738   -17.416    -7.552
   11.286   -17.422    -6.610      9.959   -17.566    -6.804
   10.212   -18.745    -8.066     10.899   -19.766    -7.988
    8.994   -18.746    -8.595      8.390   -17.947    -8.461
    8.408   -19.978    -9.116      8.520   -20.760    -8.366
    6.915   -19.786    -9.451      6.828   -19.088   -10.284
    6.305   -21.117    -9.860      6.729   -21.932    -9.273
    6.507   -21.325   -10.911      5.225   -21.116    -9.713
    6.169   -19.208    -8.240      6.562   -18.226    -7.979
    5.136   -19.025    -8.537      6.152   -20.117    -7.025
    5.218   -20.006    -6.474      6.969   -19.868    -6.348
    6.255   -21.163    -7.316      9.160   -20.403   -10.378
    9.277   -19.630   -11.327      9.670   -21.633   -10.387
    9.206   -22.330    -9.822     10.426   -22.131   -11.530
   10.568   -21.299   -12.219     11.797   -22.635   -11.064
   12.369   -23.027   -11.905     11.571   -23.433   -10.357
   12.616   -21.626   -10.284     13.566   -22.060    -9.974
   12.028   -21.378    -9.400     12.920   -20.149   -11.250
   13.959   -20.813   -12.544     14.358   -19.996   -13.145
   14.802   -21.341   -12.098     13.373   -21.475   -13.182
    9.741   -23.258   -12.300      9.075   -24.110   -11.712
    9.908   -23.253   -13.620     10.238   -22.412   -14.071
    9.360   -24.308   -14.463      8.724   -24.958   -13.862
    8.566   -23.712   -15.639      9.104   -22.874   -16.081
    8.413   -24.458   -16.419      7.589   -23.356   -15.312
   10.555   -25.109   -14.984     11.379   -24.587   -15.742
   10.667   -26.360   -14.546      9.834   -26.814   -14.200
   11.754   -27.243   -14.974     12.577   -26.642   -15.361
   12.229   -28.127   -13.814     12.973   -28.847   -14.157
   11.389   -28.711   -13.439     12.795   -27.321   -12.659
   13.681   -26.473   -12.903     12.360   -27.538   -11.510
   11.207   -28.123   -16.087     10.189   -28.794   -15.907
   11.878   -28.127   -17.232     12.563   -27.407   -17.410
   11.399   -28.913   -18.357     10.365   -29.191   -18.150
   11.287   -28.013   -19.594     12.247   -27.549   -19.820
   11.049   -28.633   -20.458     10.201   -26.952   -19.437
    9.226   -27.417   -19.293     10.396   -26.386   -18.526
   10.108   -25.777   -20.786      9.533   -26.824   -22.107
    8.765   -27.499   -21.729      9.082   -26.210   -22.886
   10.351   -27.406   -22.531     12.229   -30.159   -18.637
   13.417   -30.230   -18.320     11.566   -31.157   -19.206
   10.565   -31.167   -19.074     12.194   -32.426   -19.527
   13.273   -32.332   -19.651     11.935   -33.469   -18.432
   12.417   -34.414   -18.681     10.855   -33.619   -18.437
   12.311   -33.069   -17.025     11.496   -32.222   -16.271
   10.459   -32.136   -16.559     11.851   -31.848   -14.971
   11.249   -31.135   -14.428     13.035   -32.326   -14.421
   13.411   -31.946   -13.150     12.681   -31.871   -12.555
   13.853   -33.170   -15.151     14.708   -33.633   -14.681
   13.488   -33.535   -16.447     14.289   -33.774   -17.131
   11.571   -32.973   -20.792     10.593   -32.434   -21.312
   12.143   -34.072   -21.262     12.811   -34.557   -20.680
   11.635   -34.782   -22.422     10.640   -34.413   -22.670
   12.588   -34.662   -23.637     13.589   -34.945   -23.312
   12.138   -35.583   -24.754     12.550   -36.583   -24.618
   11.052   -35.670   -24.767     12.463   -35.210   -25.725
   12.580   -33.310   -24.123     12.833   -33.317   -25.034
   11.545   -36.239   -21.961     12.500   -36.780   -21.401
   10.382   -36.852   -22.157      9.559   -36.268   -22.206
   10.161   -38.249   -21.787     11.030   -38.616   -21.241
    8.899   -38.392   -20.936      8.020   -38.065   -21.491
    8.734   -39.463   -20.822      8.893   -37.814   -19.529
    9.009   -36.731   -19.582      7.561   -38.148   -18.865
    6.728   -37.808   -19.480      7.457   -39.225   -18.732
    7.479   -37.674   -17.887     10.044   -38.408   -18.720
    9.810   -39.425   -18.406     10.231   -37.817   -17.824
   10.894   -38.383   -19.402      9.978   -39.077   -23.048
    9.024   -38.861   -23.797     10.878   -40.025   -23.281
   11.496   -40.316   -22.537     10.786   -40.873   -24.469
   10.088   -40.411   -25.167     12.163   -41.034   -25.146
   12.865   -41.501   -24.455     12.040   -41.879   -26.416
   11.375   -41.399   -27.134     11.627   -42.861   -26.185
   13.045   -41.959   -26.830     12.664   -39.737   -25.504
   12.198   -39.436   -26.269     10.228   -42.231   -24.062
   10.842   -42.971   -23.295      9.052   -42.531   -24.598
    8.496   -41.752   -24.922      8.309   -43.752   -24.302
    8.692   -44.165   -23.369      6.815   -43.396   -24.135
    6.426   -43.060   -25.096      6.024   -44.609   -23.689
    5.323   -44.918   -24.464      6.689   -45.449   -23.487
    5.458   -44.398   -22.782      6.675   -42.256   -23.123
    7.043   -42.562   -22.144      7.337   -41.447   -23.432
    5.254   -41.690   -23.016      5.125   -40.842   -23.689
    4.516   -42.445   -23.287      5.041   -41.355   -22.001
    8.452   -44.816   -25.389      8.058   -44.591   -26.533
    9.007   -45.972   -25.022      9.610   -45.964   -24.212
    9.214   -47.071   -25.966      8.937   -46.762   -26.974
   10.708   -47.422   -26.067     10.849   -48.360   -26.604
   11.069   -47.625   -25.059     11.585   -46.322   -26.661
   11.435   -45.382   -26.130     11.318   -46.272   -27.717
   13.062   -46.719   -26.652     13.379   -46.999   -25.647
   13.208   -47.598   -27.281     13.923   -45.647   -27.153
   13.832   -44.836   -26.558     14.053   -45.323   -28.436
   13.380   -45.991   -29.367     13.949   -46.683   -29.833
   14.853   -44.326   -28.789     15.292   -43.883   -27.995
   15.601   -44.627   -29.397      8.435   -48.321   -25.575
    8.353   -48.670   -24.397      7.860   -48.986   -26.572
    8.123   -48.764   -27.522      7.092   -50.207   -26.352
    7.560   -50.768   -25.543      5.647   -49.858   -25.973
    5.217   -49.164   -26.695      5.669   -49.307   -25.033
    4.746   -51.068   -25.789      4.593   -51.583   -26.737
    5.239   -51.784   -25.132      3.399   -50.723   -25.176
    2.984   -49.545   -25.233      2.739   -51.639   -24.642
    2.041   -49.486   -25.252      7.122   -51.063   -27.615
    6.818   -50.584   -28.701      7.498   -52.330   -27.468
    7.623   -52.712   -26.541      7.575   -53.236   -28.608
    8.371   -52.884   -29.264      7.908   -54.645   -28.128
    8.712   -55.075   -28.725      7.041   -55.298   -28.221
    8.189   -54.523   -27.082      6.275   -53.242   -29.408
    5.193   -53.432   -28.853      6.389   -53.019   -30.715
    7.251   -52.641   -31.082      5.218   -53.013   -31.573
    5.495   -53.360   -32.568      4.503   -53.736   -31.180
    4.521   -51.668   -31.683      3.560   -51.524   -32.439
    5.009   -50.678   -30.941      5.560   -50.926   -30.132
    4.420   -49.341   -30.951      3.585   -49.337   -31.652
    3.919   -48.986   -29.544      4.758   -48.807   -28.871
    3.403   -48.028   -29.605      2.951   -50.000   -28.939
    3.361   -51.008   -29.002      2.825   -49.788   -27.877
    1.580   -49.971   -29.589      0.813   -50.930   -29.494
    1.259   -48.863   -30.245      0.328   -48.482   -30.161
    1.790   -48.643   -31.075      5.435   -48.289   -31.400
    6.643   -48.492   -31.277      4.942   -47.172   -31.934
    3.990   -47.168   -32.270      5.819   -46.083   -32.360
    6.641   -46.490   -32.948      5.037   -45.035   -33.175
    4.132   -44.734   -32.647      5.644   -44.130   -33.210
    4.714   -45.430   -34.624      3.933   -44.788   -35.033
    4.305   -46.440   -34.633      5.959   -45.390   -35.504
    6.396   -44.391   -35.505      6.650   -46.119   -35.080
    5.677   -45.856   -36.931      6.598   -45.899   -37.512
    5.284   -46.872   -36.906      4.685   -44.995   -37.635
    4.740   -45.161   -38.630      4.923   -44.023   -37.495
    6.376   -45.431   -31.091      5.651   -45.258   -30.110
    7.663   -45.091   -31.111      8.268   -45.640   -31.705
    8.323   -44.442   -29.974      8.007   -44.927   -29.051
    9.853   -44.513   -30.121     10.154   -44.013   -31.041
   10.545   -43.853   -28.929     11.056   -42.941   -29.237
    9.818   -43.585   -28.163     11.281   -44.522   -28.482
   10.252   -45.888   -30.204     10.654   -46.033   -31.047
    7.878   -42.979   -29.954      7.893   -42.312   -30.984
    7.489   -42.484   -28.785      7.899   -42.881   -27.952
    7.006   -41.111   -28.662      7.178   -40.606   -29.612
    5.478   -41.108   -28.342      5.321   -41.699   -27.440
    4.991   -39.696   -28.072      5.058   -39.463   -27.009
    3.949   -39.584   -28.372      5.584   -38.964   -28.621
    4.687   -41.761   -29.483      4.942   -42.817   -29.572
    3.632   -41.750   -29.210      4.833   -41.058   -30.826
    4.006   -41.314   -31.488      5.760   -41.354   -31.318
    4.845   -39.975   -30.702      7.727   -40.321   -27.568
    7.934   -40.823   -26.460      8.117   -39.087   -27.880
    7.637   -38.618   -28.635      8.763   -38.237   -26.888
    9.011   -38.841   -26.015     10.029   -37.584   -27.453
   10.799   -38.332   -27.639     10.440   -36.886   -26.724
    9.759   -36.877   -28.647     10.520   -36.363   -28.870
    7.742   -37.177   -26.481      7.051   -36.603   -27.326
    7.649   -36.929   -25.180      8.459   -37.134   -24.612
    6.699   -35.965   -24.633      6.145   -35.522   -25.460
    5.712   -36.670   -23.660      6.281   -37.069   -22.820
    4.691   -35.671   -23.121      3.717   -35.829   -23.583
    4.570   -35.787   -22.044      5.099   -34.690   -23.366
    5.014   -37.832   -24.368      5.594   -38.749   -24.266
    4.906   -37.625   -25.433      4.022   -38.007   -23.952
    7.391   -34.843   -23.859      8.183   -35.107   -22.952
    7.116   -33.574   -24.218      6.414   -33.103   -25.424
    6.559   -33.820   -26.232      5.350   -32.957   -25.237
    7.129   -31.822   -25.721      6.499   -31.157   -26.313
    8.059   -31.999   -26.261      7.382   -31.242   -24.365
    6.489   -30.745   -23.985      8.307   -30.673   -24.461
    7.735   -32.450   -23.503      8.812   -32.590   -23.412
    7.073   -32.347   -22.127      5.850   -32.462   -22.020
    7.862   -32.136   -21.078      8.834   -32.400   -21.146
    7.300   -32.009   -19.731      6.216   -32.100   -19.804
    7.853   -33.114   -18.778      8.933   -32.996   -18.694
    7.230   -32.968   -17.383      7.223   -33.925   -16.861
    7.802   -32.264   -16.778      6.204   -32.607   -17.448
    7.556   -34.494   -19.353      8.483   -35.023   -19.573
    6.992   -34.410   -20.282      6.965   -35.017   -18.601
    7.625   -30.651   -19.110      8.759   -30.185   -19.194
    6.617   -30.011   -18.523      5.672   -30.337   -18.669
    6.804   -28.739   -17.822      7.846   -28.427   -17.892
    5.851   -27.622   -18.336      4.824   -27.983   -18.287
    5.984   -26.383   -17.458      5.015   -25.905   -17.317
    6.651   -25.655   -17.919      6.393   -26.683   -16.493
    6.185   -27.270   -19.779      5.598   -26.414   -20.112
    7.239   -27.010   -19.877      5.959   -28.171   -20.349
    6.450   -29.037   -16.364      5.289   -29.291   -16.046
    7.450   -29.039   -15.486      8.375   -29.249   -15.834
    7.206   -29.314   -14.071      6.162   -29.610   -13.964
    8.110   -30.452   -13.561      9.158   -30.233   -13.767
    7.875   -31.354   -14.126      7.940   -30.756   -12.099
    8.981   -31.176   -11.298      8.537   -31.375   -10.068
    8.925   -32.195    -9.481      7.243   -31.102   -10.044
    6.832   -30.671    -9.228      6.846   -30.713   -11.301
    5.905   -30.204   -11.449      7.442   -28.103   -13.180
    8.542   -27.544   -13.151      6.405   -27.702   -12.458
    5.488   -28.084   -12.640      6.526   -26.607   -11.505
    7.459   -26.065   -11.661      5.311   -25.668   -11.540
    4.407   -26.249   -11.356      5.454   -24.613   -10.450
    5.284   -23.615   -10.855      4.726   -24.778    -9.656
    6.451   -24.637   -10.009      5.205   -25.005   -12.909
    5.821   -24.107   -12.951      4.176   -24.713   -13.119
    5.534   -25.681   -13.699      6.558   -27.350   -10.171
    5.546   -27.912    -9.744      7.726   -27.369    -9.530
    8.391   -26.633    -9.720      7.884   -28.091    -8.280
    8.840   -28.615    -8.282      7.125   -28.873    -8.268
    7.737   -27.316    -6.987      7.805   -27.917    -5.912
    7.543   -26.003    -7.086      7.895   -25.551    -7.918
    7.380   -25.150    -5.910      7.500   -25.790    -5.036
    8.471   -24.062    -5.867      8.189   -23.261    -5.184
    9.390   -24.492    -5.469      8.785   -23.472    -7.238
    7.971   -23.524    -8.158      9.974   -22.888    -7.367
   10.290   -22.588    -8.278     10.426   -22.517    -6.544
    5.999   -24.497    -5.798      5.886   -23.329    -5.420
    4.954   -25.252    -6.130      5.103   -26.207    -6.422
    3.575   -24.767    -6.028      3.577   -23.758    -5.617
    2.878   -24.790    -7.398      3.494   -24.298    -8.150
    2.786   -25.826    -7.725      1.487   -24.187    -7.412
    0.728   -23.838    -6.331      1.205   -23.483    -5.429
   -0.488   -23.349    -6.741     -0.970   -22.660    -6.182
   -0.541   -23.371    -8.111     -1.566   -22.978    -8.986
   -2.584   -22.992    -8.626     -1.339   -23.116   -10.332
   -2.206   -23.180   -10.972     -0.129   -23.633   -10.822
   -0.140   -24.065   -11.812      0.896   -24.027    -9.950
    1.911   -24.003   -10.317      0.689   -23.897    -8.570
    2.843   -25.705    -5.066      2.219   -26.679    -5.491
    2.909   -25.417    -3.754      3.527   -24.219    -3.159
    3.338   -23.357    -3.799      4.599   -24.352    -3.016
    2.778   -24.089    -1.856      1.799   -23.637    -2.017
    3.452   -23.644    -1.124      2.638   -25.514    -1.425
    3.583   -25.894    -1.036      1.868   -25.629    -0.662
    2.259   -26.231    -2.721      2.755   -27.199    -2.654
    0.751   -26.380    -2.891      0.073   -25.479    -3.389
    0.234   -27.528    -2.466      0.827   -28.199    -1.999
   -1.191   -27.822    -2.571     -1.482   -27.700    -3.614
   -1.470   -29.253    -2.136     -0.868   -29.955    -2.713
   -1.280   -29.300    -1.064     -2.951   -29.564    -2.342
   -3.387   -29.532    -3.523     -3.632   -29.830    -1.316
   -2.796   -29.104    -4.123     -2.042   -26.879    -1.733
   -1.547   -26.228    -0.811     -3.327   -26.809    -2.069
   -3.714   -27.572    -2.606     -4.275   -25.966    -1.349
   -5.251   -26.086    -1.818     -4.359   -26.413     0.114
   -5.112   -25.835     0.649     -3.417   -26.153     0.596
   -4.588   -27.912     0.312     -4.304   -28.215     1.320
   -3.938   -28.465    -0.365     -6.019   -28.340     0.038
   -6.952   -27.895     0.710     -6.198   -29.212    -0.948
   -6.432   -30.171    -0.734     -5.713   -29.031    -1.815
   -3.902   -24.483    -1.411     -4.360   -23.687    -0.591
   -3.066   -24.112    -2.377     -2.530   -24.815    -2.866
   -2.662   -22.716    -2.521     -3.327   -22.104    -1.911
   -1.200   -22.492    -2.076     -1.015   -21.424    -1.960
   -0.920   -23.203    -0.756     -0.849   -24.280    -0.905
   -1.723   -23.018    -0.043      0.015   -22.858    -0.314
   -0.314   -22.992    -3.085      0.390   -23.459    -2.661
   -2.789   -22.263    -3.972     -3.019   -23.075    -4.870
   -2.640   -20.961    -4.196     -2.891   -20.328    -3.450
   -2.733   -20.411    -5.541     -2.587   -21.228    -6.248
   -4.108   -19.793    -5.763     -4.727   -20.443    -6.382
   -4.623   -19.651    -4.813     -4.029   -18.824    -6.256
   -1.652   -19.370    -5.796     -1.532   -18.391    -5.060
   -0.856   -19.595    -6.836     -1.214   -20.180    -7.577
    0.193   -18.655    -7.198      0.736   -18.358    -6.301
    1.154   -19.273    -8.230      1.855   -18.508    -8.563
    1.936   -20.416    -7.585      2.608   -20.037    -6.815
    1.258   -21.127    -7.113      2.532   -20.951    -8.325
    0.373   -19.780    -9.427     -0.364   -20.520    -9.115
   -0.161   -18.963    -9.911      1.033   -20.241   -10.162
   -0.506   -17.434    -7.794     -1.684   -17.503    -8.134
    0.210   -16.321    -7.909      1.063   -16.238    -7.375
   -0.366   -15.087    -8.443     -1.185   -14.785    -7.790
    0.678   -13.971    -8.418      1.110   -13.871    -7.422
    0.216   -13.016    -8.668      1.706   -14.247    -9.355
    2.435   -13.672    -9.179     -0.901   -15.215    -9.869
   -0.539   -16.134   -10.612     -1.760   -14.276   -10.254
   -1.703   -13.377    -9.797     -2.312   -14.287   -11.600
   -2.764   -15.259   -11.797     -3.382   -13.202   -11.760
   -3.804   -13.222   -12.765     -4.205   -13.394   -11.071
   -2.866   -11.912   -11.492     -3.592   -11.319   -11.375
   -1.182   -14.068   -12.604     -1.206   -14.615   -13.711
   -0.188   -13.273   -12.209     -0.372   -12.616   -11.465
    0.962   -12.997   -13.069      0.597   -12.586   -14.010
    1.912   -11.993   -12.401      2.294   -12.391   -11.461
    2.795   -11.914   -13.035      1.365   -10.571   -12.205
    2.175    -9.871   -12.001      0.909   -10.237   -13.137
    0.311   -10.463   -11.112      0.340   -11.275   -10.159
   -0.543    -9.548   -11.203      0.602   -12.144   -10.422
    1.730   -14.291   -13.370      2.049   -14.585   -14.526
    2.032   -15.054   -12.325      2.075   -14.611   -11.418
    2.750   -16.316   -12.474      3.720   -16.156   -12.946
    3.052   -16.945   -11.094      2.124   -17.011   -10.526
    3.626   -18.354   -11.267      4.428   -18.534   -10.551
    2.855   -19.107   -11.101      3.999   -18.380   -12.291
    4.033   -16.062   -10.332      3.941   -16.222    -9.258
    3.836   -15.008   -10.530      5.017   -16.355   -10.698
    1.929   -17.306   -13.297      2.455   -17.991   -14.179
    0.635   -17.373   -13.003      0.233   -16.687   -12.380
   -0.272   -18.279   -13.702      0.054   -19.309   -13.557
   -1.696   -18.202   -13.107     -2.103   -17.201   -13.250
   -2.609   -19.228   -13.763     -3.136   -18.791   -14.611
   -3.357   -19.585   -13.055     -2.040   -20.086   -14.121
   -1.641   -18.475   -11.700     -1.641   -17.653   -11.234
   -0.336   -17.948   -15.189     -0.339   -18.844   -16.038
   -0.394   -16.659   -15.506     -0.663   -15.990   -14.799
   -0.445   -16.234   -16.899     -1.309   -16.689   -17.383
   -0.627   -14.713   -16.989      0.035   -14.093   -16.385
   -1.630   -14.606   -16.575     -0.886   -14.210   -18.403
   -1.739   -14.725   -18.845     -0.032   -14.469   -19.028
   -1.086   -12.702   -18.450     -1.860   -12.393   -17.747
   -1.457   -12.427   -19.437      0.208   -11.954   -18.187
    0.562   -12.141   -17.173      0.985   -12.309   -18.864
    0.031   -10.490   -18.391     -0.333   -10.320   -19.318
    0.931   -10.034   -18.351      0.844   -16.657   -17.606
    0.807   -17.141   -18.738      1.985   -16.494   -16.938
    2.011   -15.817   -16.189      3.263   -16.881   -17.537
    3.350   -16.356   -18.488      4.421   -16.432   -16.645
    4.471   -17.041   -15.743      5.372   -16.534   -17.168
    4.218   -15.390   -16.396      3.330   -18.393   -17.758
    3.884   -18.864   -18.757      2.776   -19.151   -16.816
    2.712   -18.768   -15.883      2.772   -20.610   -16.920
    3.787   -20.966   -17.096      2.283   -21.237   -15.609
    2.875   -20.879   -14.767      1.268   -20.867   -15.468
    2.151   -22.765   -15.567      1.438   -23.080   -16.328
    3.494   -23.425   -15.846      3.375   -24.264   -16.532
    4.183   -22.716   -16.305      3.947   -23.797   -14.927
    1.635   -23.182   -14.207      0.732   -22.628   -13.951
    2.379   -22.984   -13.435      1.398   -24.246   -14.187
    1.884   -21.064   -18.073      2.258   -21.942   -18.850
    0.705   -20.463   -18.194      0.272   -20.098   -17.358
   -0.193   -20.839   -19.274     -0.387   -21.909   -19.202
   -1.510   -20.070   -19.161     -2.087   -20.418   -18.304
   -1.322   -19.005   -19.024     -2.117   -20.198   -20.057
    0.478   -20.560   -20.619      0.371   -21.357   -21.554
    1.175   -19.433   -20.719      1.424   -18.924   -19.883
    1.848   -19.083   -21.968      1.107   -19.118   -22.767
    2.425   -17.667   -21.880      3.028   -17.552   -20.979
    3.032   -17.531   -22.775      1.390   -16.694   -21.887
    0.633   -17.058   -21.454      2.951   -20.088   -22.308
    3.103   -20.490   -23.466      3.713   -20.501   -21.301
    3.360   -20.406   -20.359      4.791   -21.473   -21.515
    5.474   -21.106   -22.281      5.610   -21.660   -20.231
    4.952   -21.768   -19.368      6.189   -20.741   -20.137
    6.666   -22.772   -20.248      6.171   -23.725   -20.434
    7.691   -22.526   -21.347      7.485   -23.154   -22.213
    7.660   -21.487   -21.676      8.701   -22.744   -20.999
    7.353   -22.828   -18.891      6.751   -23.390   -18.177
    8.323   -23.319   -18.970      7.462   -21.787   -18.587
    4.241   -22.828   -21.961      4.759   -23.447   -22.895
    3.190   -23.281   -21.286      2.602   -22.594   -20.836
    2.568   -24.558   -21.603      3.347   -25.320   -21.570
    1.481   -24.907   -20.549      0.757   -24.094   -20.500
    0.759   -26.199   -20.927      1.047   -26.523   -21.927
    1.009   -27.000   -20.231     -0.304   -25.969   -20.852
    2.141   -25.078   -19.175      2.343   -26.130   -18.973
    1.487   -24.708   -18.385      3.083   -24.533   -19.121
    1.985   -24.557   -23.019      2.207   -25.496   -23.784
    1.255   -23.504   -23.375      0.844   -22.932   -22.651
    0.673   -23.411   -24.716      0.094   -24.318   -24.892
   -0.249   -22.192   -24.837      0.270   -21.285   -24.525
   -0.520   -22.115   -25.890     -1.533   -22.342   -24.034
   -2.139   -23.439   -24.057     -1.946   -21.353   -23.390
    1.751   -23.330   -25.792      1.621   -23.944   -26.850
    2.810   -22.565   -25.538      2.778   -21.910   -24.770
    3.889   -22.432   -26.509      3.461   -22.097   -27.454
    4.917   -21.417   -26.025      5.243   -21.653   -25.012
    4.408   -20.454   -26.065      6.106   -21.283   -26.952
    6.871   -20.646   -26.507      6.565   -22.261   -27.098
    5.720   -20.733   -28.312      5.333   -19.570   -28.433
    5.810   -21.573   -29.344      5.911   -22.564   -29.177
    5.370   -21.280   -30.205      4.582   -23.768   -26.744
    4.894   -24.132   -27.879      4.828   -24.490   -25.655
    4.245   -24.331   -24.846      5.483   -25.792   -25.722
    6.442   -25.673   -26.227      5.705   -26.366   -24.297
    4.748   -26.448   -23.782      6.377   -27.740   -24.353
    6.253   -28.269   -23.408      7.446   -27.638   -24.538
    5.950   -28.353   -25.146      6.544   -25.470   -23.553
    6.271   -24.584   -23.736      4.616   -26.748   -26.545
    5.117   -27.477   -27.407      3.312   -26.740   -26.279
    2.997   -26.367   -25.395      2.389   -27.601   -27.011
    2.747   -28.627   -26.930      0.979   -27.503   -26.406
    0.965   -26.799   -25.574      0.265   -27.151   -27.150
    0.640   -28.472   -26.039      2.350   -27.228   -28.494
    2.351   -28.102   -29.366      2.320   -25.931   -28.786
    1.911   -25.317   -28.096      2.275   -25.473   -30.173
    1.372   -25.878   -30.629      2.215   -23.942   -30.213
    1.466   -23.568   -29.515      3.164   -23.557   -29.839
    1.990   -23.367   -31.598      2.175   -22.293   -31.604
    2.725   -23.859   -32.235      0.595   -23.643   -32.128
    0.322   -23.270   -33.287     -0.227   -24.229   -31.388
   -0.457   -23.678   -33.632      3.477   -25.972   -30.984
    3.327   -26.428   -32.124      4.670   -25.875   -30.401
    4.691   -25.891   -29.391      5.891   -26.321   -31.071
    5.968   -25.791   -32.021      7.140   -26.011   -30.204
    7.036   -26.484   -29.228      8.419   -26.501   -30.880
    8.953   -25.671   -31.342      8.189   -27.226   -31.661
    8.997   -26.984   -30.092      7.235   -24.593   -30.013
    6.730   -24.165   -30.688      5.823   -27.820   -31.366
    6.118   -28.252   -32.480      5.406   -28.607   -30.376
    4.863   -28.195   -29.631      5.317   -30.060   -30.547
    6.268   -30.402   -30.956      5.081   -30.744   -29.197
    5.742   -30.330   -28.436      4.074   -30.494   -28.863
    5.201   -32.265   -29.246      4.521   -32.683   -29.989
    4.872   -32.671   -28.290      6.629   -32.723   -29.503
    7.326   -32.190   -28.856      6.909   -32.470   -30.525
    6.759   -34.231   -29.306      6.129   -34.768   -30.015
    6.399   -34.497   -28.312      8.177   -34.711   -29.432
    8.641   -34.199   -30.168      8.181   -35.681   -29.715
    4.218   -30.461   -31.532      4.429   -31.322   -32.392
    3.048   -29.845   -31.398      2.833   -29.413   -30.511
    1.925   -30.127   -32.292      1.621   -31.169   -32.189
    0.737   -29.241   -31.931      1.025   -28.190   -31.941
    0.476   -29.445   -30.892     -0.511   -29.463   -32.773
   -0.255   -29.521   -33.831     -0.962   -30.420   -32.510
   -1.513   -28.341   -32.522     -1.314   -27.855   -31.567
   -2.474   -28.852   -32.470     -1.577   -27.330   -33.583
   -2.297   -27.582   -34.245     -0.541   -26.729   -34.162
    0.688   -27.023   -33.808      0.724   -27.613   -32.989
   -0.746   -25.804   -35.088     -1.698   -25.799   -35.425
   -0.559   -24.871   -34.750      2.337   -29.863   -33.743
    2.040   -30.655   -34.636      3.019   -28.742   -33.972
    3.322   -28.175   -33.193      3.477   -28.377   -35.310
    2.620   -28.210   -35.963      4.255   -27.057   -35.270
    5.044   -27.098   -34.519      3.571   -26.260   -34.979
    4.859   -26.693   -36.619      4.141   -26.348   -37.560
    6.182   -26.778   -36.721      6.757   -26.661   -35.899
    6.553   -27.344   -37.471      4.366   -29.478   -35.889
    4.281   -29.797   -37.073      5.235   -30.048   -35.059
    5.006   -30.049   -34.075      6.105   -31.119   -35.525
    6.720   -30.715   -36.329      7.017   -31.589   -34.384
    7.546   -30.745   -33.940      6.367   -32.044   -33.637
    7.994   -32.709   -34.749      8.489   -32.494   -35.696
    8.790   -32.727   -34.005      7.280   -34.373   -34.806
    6.880   -34.603   -33.078      6.188   -35.438   -32.973
    7.787   -34.850   -32.526      6.432   -33.704   -32.655
    5.251   -32.272   -36.065      5.490   -32.761   -37.170
    4.239   -32.690   -35.306      4.257   -32.486   -34.317
    3.375   -33.778   -35.755      4.009   -34.646   -35.938
    2.351   -34.131   -34.673      1.494   -34.646   -35.108
    1.961   -33.211   -34.237      2.929   -34.967   -33.553
    3.458   -36.235   -33.808      3.802   -36.416   -34.816
    4.001   -37.015   -32.784      4.023   -38.086   -32.925
    4.017   -36.526   -31.491      4.550   -37.299   -30.475
    5.040   -38.041   -30.794      3.500   -35.271   -31.210
    3.687   -34.820   -30.247      2.956   -34.497   -32.243
    2.891   -33.429   -32.095      2.672   -33.436   -37.069
    2.507   -34.295   -37.933      2.260   -32.182   -37.222
    2.650   -31.460   -36.634      1.604   -31.772   -38.457
    0.791   -32.471   -38.654      1.035   -30.356   -38.335
    1.838   -29.621   -38.276      0.479   -30.136   -39.246
    0.050   -30.168   -37.194      0.575   -29.949   -36.264
   -0.493   -31.098   -37.028     -0.963   -29.075   -37.474
   -0.606   -28.106   -38.180     -2.111   -29.184   -36.982
   -1.334   -27.604   -38.513      2.569   -31.826   -39.640
    2.181   -32.215   -40.740      3.825   -31.448   -39.419
    4.175   -31.453   -38.472      4.808   -31.456   -40.496
    4.418   -30.883   -41.337      6.112   -30.784   -40.051
    5.912   -29.798   -39.631      6.760   -30.630   -40.914
    6.810   -31.570   -39.100      6.476   -32.453   -39.137
    5.097   -32.876   -40.965      5.529   -33.079   -42.096
    4.860   -33.856   -40.099      4.273   -33.671   -39.298
    5.095   -35.248   -40.458      5.827   -35.263   -41.265
    5.655   -36.022   -39.258      5.580   -37.097   -39.424
    5.042   -35.739   -38.402      7.083   -35.632   -38.886
    7.757   -35.790   -39.728      7.114   -34.563   -38.675
    7.568   -36.391   -37.663      6.914   -36.207   -36.811
    7.560   -37.437   -37.968      9.018   -36.069   -37.311
    9.299   -36.536   -36.367      9.118   -34.994   -37.158
    9.982   -36.469   -38.370     10.878   -36.038   -38.191
   10.132   -37.467   -38.328      3.825   -35.931   -40.968
    3.836   -37.120   -41.282      2.732   -35.178   -41.044
    2.806   -34.175   -40.950      1.475   -35.737   -41.520
    1.628   -36.195   -42.497      0.767   -34.920   -41.663
    0.854   -36.751   -40.576      0.303   -37.769   -41.006
    0.938   -36.484   -39.278      1.612   -35.802   -38.961
    0.371   -37.391   -38.288      0.800   -38.379   -38.456
    0.724   -36.923   -36.877      0.506   -35.862   -36.757
    1.783   -37.150   -36.752     -0.002   -37.669   -35.913
    0.603   -38.226   -35.447     -1.147   -37.513   -38.410
   -1.842   -36.523   -38.643     -1.658   -38.730   -38.242
   -1.069   -39.520   -38.463     -3.098   -38.961   -38.326
   -3.504   -38.465   -39.208     -3.395   -40.455   -38.494
   -4.456   -40.617   -38.683     -2.843   -40.827   -39.357
   -2.999   -41.201   -37.356     -2.237   -40.789   -36.978
   -3.802   -38.433   -37.077     -5.030   -38.355   -37.034
   -3.023   -38.073   -36.061     -2.028   -37.976   -36.207
   -3.591   -37.549   -34.821     -4.368   -38.238   -34.490
   -2.514   -37.457   -33.751     -1.914   -36.557   -33.885
   -2.962   -37.412   -32.758     -1.849   -38.320   -33.787
   -4.235   -36.182   -35.029     -5.107   -35.776   -34.262
   -3.808   -35.474   -36.065     -3.442   -35.980   -36.859
   -4.355   -34.154   -36.347     -4.225   -33.534   -35.460
   -3.633   -33.498   -37.546     -3.784   -34.118   -38.430
   -4.210   -32.111   -37.813     -4.496   -31.626   -36.880
   -5.100   -32.178   -38.439     -3.452   -31.499   -38.301
   -2.141   -33.400   -37.263     -1.892   -32.426   -36.842
   -1.836   -34.161   -36.544     -1.559   -33.538   -38.174
   -5.849   -34.245   -36.654     -6.584   -33.277   -36.473
   -6.297   -35.416   -37.099     -5.631   -36.071   -37.485
   -7.702   -35.617   -37.448     -8.142   -34.634   -37.615
   -7.801   -36.426   -38.737     -7.855   -35.764   -39.602
   -8.699   -37.044   -38.735     -6.891   -37.026   -38.743
   -8.509   -36.299   -36.350     -9.646   -36.715   -36.577
   -7.923   -36.415   -35.162     -7.069   -35.908   -34.977
   -8.595   -37.060   -34.041     -9.571   -37.410   -34.378
   -7.762   -38.245   -33.544     -7.311   -38.779   -34.381
   -6.936   -37.875   -32.937     -8.567   -39.211   -32.701
   -9.382   -38.749   -31.874     -8.380   -40.435   -32.852
  -10.230   -39.163   -31.921     -8.804   -36.063   -32.906
   -7.849   -35.615   -32.267    -10.064   -35.727   -32.655
  -10.776   -36.408   -32.878    -10.411   -34.771   -31.614
   -9.883   -33.843   -31.832    -11.917   -34.505   -31.650
  -12.231   -34.207   -32.650    -12.453   -35.426   -31.421
  -12.345   -33.451   -30.654    -12.518   -33.787   -29.461
  -12.503   -32.283   -31.065    -12.054   -34.577   -29.229
   -9.995   -35.217   -30.217     -9.940   -34.407   -29.291
   -9.690   -36.499   -30.059     -9.817   -37.150   -30.821
   -9.292   -37.015   -28.753     -9.745   -36.409   -27.968
   -9.837   -38.429   -28.557     -9.700   -38.755   -27.526
  -10.888   -38.361   -28.839     -9.195   -39.341   -29.430
   -8.506   -38.883   -29.887     -7.783   -37.032   -28.551
   -7.301   -37.379   -27.472     -7.038   -36.648   -29.581
   -7.437   -36.720   -30.506     -5.582   -36.654   -29.495
   -5.318   -37.062   -28.519     -5.016   -37.574   -30.580
   -5.235   -37.181   -31.573     -3.944   -37.615   -30.387
   -5.481   -39.021   -30.457     -5.301   -39.397   -29.450
   -6.561   -39.060   -30.602     -4.811   -39.913   -31.491
   -4.416   -39.555   -32.442     -5.702   -39.728   -32.091
   -5.294   -41.354   -31.377     -6.383   -41.398   -31.413
   -4.915   -41.733   -30.428     -4.726   -42.232   -32.442
   -3.729   -42.083   -32.507     -5.112   -41.968   -33.337
   -4.949   -35.264   -29.591     -5.629   -34.275   -29.860
   -3.637   -35.209   -29.366     -3.110   -36.058   -29.514
   -2.871   -33.962   -29.401     -1.832   -34.221   -29.198
   -2.945   -33.314   -30.795     -3.982   -33.198   -31.110
   -2.458   -32.346   -30.674     -2.128   -34.058   -31.873
   -2.412   -35.110   -31.867     -2.408   -33.481   -33.253
   -1.492   -33.437   -33.843     -3.123   -34.101   -33.793
   -2.828   -32.482   -33.136     -0.644   -33.946   -31.540
   -0.423   -34.443   -30.595     -0.347   -32.902   -31.446
   -0.033   -34.405   -32.317     -3.301   -32.962   -28.323
   -3.164   -31.747   -28.487     -3.796   -33.491   -27.210
   -3.433   -34.401   -26.965     -4.256   -32.669   -26.096
   -4.484   -31.679   -26.491     -5.528   -33.267   -25.484
   -5.341   -34.277   -25.120     -5.769   -32.692   -24.590
   -6.746   -33.242   -26.395     -6.927   -32.234   -26.769
   -6.556   -33.864   -27.270     -7.965   -33.766   -25.660
   -7.789   -34.777   -25.293     -8.104   -33.101   -24.808
   -9.179   -33.746   -26.474     -9.045   -33.789   -27.474
  -10.353   -33.310   -26.032    -10.467   -32.852   -24.790
  -11.127   -32.117   -24.582    -10.015   -33.345   -24.033
  -11.415   -33.337   -26.825    -12.336   -33.472   -26.432
  -11.292   -33.348   -27.827     -3.250   -32.492   -24.965
   -2.622   -33.452   -24.522     -3.071   -31.248   -24.496
   -3.522   -29.963   -25.063     -4.512   -29.723   -24.676
   -3.372   -29.982   -26.142     -2.486   -28.993   -24.525
   -1.580   -29.024   -25.130     -2.997   -28.041   -24.378
   -2.222   -29.533   -23.148     -3.049   -29.301   -22.477
   -1.212   -29.212   -22.892     -2.131   -31.039   -23.393
   -1.115   -31.308   -23.682     -2.697   -31.836   -22.213
   -3.919   -31.929   -22.050     -1.818   -32.428   -21.409
   -0.943   -32.709   -21.827     -2.236   -33.201   -20.240
   -3.324   -33.260   -20.212     -1.607   -34.627   -20.238
   -0.522   -34.532   -20.286     -1.981   -35.373   -18.949
   -1.872   -36.450   -19.079     -3.018   -35.175   -18.678
   -1.347   -35.064   -18.118     -2.087   -35.404   -21.460
   -1.648   -34.998   -22.371     -3.171   -35.340   -21.555
   -1.812   -36.456   -21.389     -1.735   -32.453   -19.010
   -0.556   -32.114   -18.927     -2.626   -32.192   -18.062
   -3.605   -32.189   -18.309     -2.246   -31.468   -16.853
   -1.160   -31.373   -16.838     -2.896   -30.046   -16.819
   -3.970   -30.154   -16.667     -2.319   -29.224   -15.672
   -2.259   -29.822   -14.763     -1.312   -28.882   -15.912
   -2.936   -28.349   -15.466     -2.656   -29.311   -18.140
   -1.664   -29.534   -18.531     -2.637   -28.242   -17.929
   -3.719   -29.556   -19.196     -3.327   -29.350   -20.192
   -4.578   -28.904   -19.035     -4.065   -30.589   -19.172
   -2.681   -32.189   -15.584     -3.804   -32.685   -15.499
   -1.786   -32.272   -14.601     -0.806   -32.144   -14.808
   -2.149   -32.867   -13.317     -3.177   -32.565   -13.116
   -2.107   -34.423   -13.358     -2.603   -34.797   -14.254
   -2.669   -34.744   -12.481     -0.736   -35.032   -13.255
    0.002   -35.033   -12.089     -0.470   -35.087   -11.198
    1.122   -35.709   -12.279      2.037   -35.381   -11.808
    1.142   -36.141   -13.527     -0.008   -35.729   -14.158
   -0.001   -35.602   -15.231     -1.305   -32.322   -12.176
   -0.209   -31.804   -12.382     -1.878   -32.372   -10.980
   -2.887   -32.368   -10.946     -1.199   -31.953    -9.759
   -0.153   -31.734    -9.975     -1.896   -30.740    -9.120
   -1.491   -29.810    -9.519     -1.630   -30.725    -8.063
   -3.734   -30.687    -9.190     -1.297   -33.205    -8.888
   -0.777   -34.252    -9.279     -1.945   -33.135    -7.728
   -1.948   -32.253    -7.236     -2.086   -34.342    -6.917
   -1.322   -35.065    -7.203     -1.903   -34.039    -5.418
   -1.032   -33.404    -5.257     -2.825   -33.556    -5.095
   -1.819   -35.299    -4.557     -2.713   -35.910    -4.682
   -0.997   -35.913    -4.925     -1.575   -34.998    -3.079
   -1.194   -34.046    -2.708     -2.590   -34.673    -2.852
   -1.669   -36.216    -2.270     -1.301   -37.050    -2.705
   -1.805   -36.228    -0.946     -1.859   -35.089    -0.272
   -1.282   -34.959     0.547     -2.574   -34.411    -0.492
   -1.905   -37.377    -0.299     -1.952   -38.244    -0.814
   -2.248   -37.362     0.651     -3.469   -34.947    -7.178
   -3.579   -36.093    -7.617     -4.520   -34.168    -6.930
   -4.392   -33.358    -6.340     -5.891   -34.630    -7.149
   -5.895   -35.713    -7.025     -6.824   -34.020    -6.096
   -7.086   -34.759    -5.339     -7.749   -33.671    -6.555
   -6.352   -33.174    -5.596     -6.402   -34.289    -8.553
   -7.320   -34.937    -9.066     -5.805   -33.272    -9.164
   -4.891   -32.982    -8.848     -6.222   -32.847   -10.490
   -6.392   -33.723   -11.115     -5.415   -32.275   -10.949
   -7.479   -31.992   -10.463     -8.258   -32.006   -11.418
   -7.684   -31.245    -9.378     -7.054   -31.312    -8.592
   -8.865   -30.387    -9.257     -9.404   -30.348   -10.203
   -9.915   -30.998    -8.299    -10.800   -30.362    -8.307
  -10.313   -32.382    -8.779     -9.633   -32.731    -9.556
  -10.280   -33.099    -7.959    -11.324   -32.379    -9.187
   -9.368   -31.046    -6.875     -8.981   -30.071    -6.578
   -8.551   -31.764    -6.800    -10.222   -31.347    -6.268
   -8.581   -28.964    -8.781     -9.391   -28.058    -8.995
   -7.441   -28.769    -8.123     -6.693   -29.437    -8.244
   -7.095   -27.448    -7.626     -6.646   -27.539    -6.637
   -8.023   -26.882    -7.546     -6.153   -26.690    -8.542
   -6.580   -25.877    -9.363     -4.860   -26.956    -8.386
   -4.580   -27.695    -7.757     -3.828   -26.317    -9.188
   -3.869   -25.245    -8.995     -2.459   -26.858    -8.749
   -2.439   -27.946    -8.809     -1.701   -26.510    -9.451
   -2.079   -26.385    -7.332     -1.864   -25.316    -7.326
   -2.954   -26.499    -6.692     -0.926   -27.174    -6.706
   -0.498   -26.628    -5.865     -0.211   -27.299    -7.519
   -1.363   -28.494    -6.258     -2.330   -28.735    -6.422
   -0.583   -29.383    -5.649      0.691   -29.096    -5.407
    0.968   -28.759    -4.496      1.328   -28.993    -6.184
   -1.079   -30.558    -5.289     -1.256   -31.267    -5.987
   -0.935   -30.855    -4.335     -4.072   -26.535   -10.683
   -3.904   -25.623   -11.506     -4.488   -27.747   -11.027
   -4.956   -28.294   -10.319     -4.789   -28.107   -12.411
   -3.887   -27.955   -13.004     -5.220   -29.595   -12.501
   -5.962   -29.808   -11.731     -5.800   -29.911   -13.873
   -5.091   -30.486   -14.468     -6.027   -28.994   -14.417
   -6.709   -30.477   -13.669     -4.080   -30.434   -12.271
   -3.520   -30.396   -13.031     -5.899   -27.238   -13.003
   -5.807   -26.809   -14.150     -6.948   -26.981   -12.224
   -6.887   -27.162   -11.232     -8.064   -26.167   -12.708
   -8.359   -26.555   -13.683     -9.248   -26.277   -11.749
   -9.710   -27.262   -11.821     -8.922   -26.137   -10.719
   -9.981   -25.511   -12.003     -7.663   -24.706   -12.889
   -8.112   -24.044   -13.827     -6.826   -24.199   -11.988
   -6.837   -24.596   -11.059     -6.376   -22.816   -12.092
   -7.252   -22.168   -12.111     -5.484   -22.445   -10.901
   -5.940   -22.763    -9.963     -4.542   -22.966   -11.070
   -5.104   -20.972   -10.844     -4.488   -20.700   -11.701
   -6.005   -20.362   -10.906     -4.374   -20.610    -9.562
   -4.791   -20.989    -8.468     -3.286   -19.864    -9.692
   -2.902   -19.692   -10.610     -2.755   -19.610    -8.871
   -5.614   -22.638   -13.405     -5.830   -21.659   -14.127
   -4.731   -23.586   -13.724     -4.732   -24.460   -13.218
   -3.966   -23.508   -14.972     -3.519   -22.515   -15.024
   -2.848   -24.562   -15.004     -2.168   -24.429   -14.162
   -3.312   -25.532   -14.824     -2.066   -24.666   -16.325
   -2.762   -24.924   -17.123     -1.403   -23.338   -16.666
   -2.017   -22.769   -17.364     -1.267   -22.733   -15.770
   -0.448   -23.620   -17.109     -1.017   -25.771   -16.213
   -0.107   -25.494   -16.746     -1.388   -26.699   -16.648
   -0.757   -25.961   -15.172     -4.859   -23.682   -16.207
   -4.715   -22.944   -17.179     -5.772   -24.653   -16.189
   -6.042   -25.071   -15.310     -6.647   -24.843   -17.349
   -6.006   -24.979   -18.220     -7.547   -26.104   -17.191
   -8.009   -26.089   -16.204     -8.653   -26.123   -18.262
   -9.490   -25.491   -17.963     -9.033   -27.135   -18.404
   -8.279   -25.761   -19.220     -6.675   -27.360   -17.317
   -6.155   -27.374   -18.275     -5.880   -27.286   -16.576
   -7.404   -28.675   -17.079     -7.267   -29.350   -17.924
   -7.018   -29.173   -16.190     -8.473   -28.513   -16.943
   -7.499   -23.594   -17.598     -7.702   -23.188   -18.745
   -7.986   -22.976   -16.526     -7.491   -23.084   -15.652
   -8.768   -21.760   -16.685     -9.640   -21.968   -17.305
   -9.057   -21.395   -15.699     -7.921   -20.684   -17.347
   -8.385   -19.980   -18.244     -6.670   -20.547   -16.908
   -6.399   -20.980   -16.037     -5.775   -19.550   -17.490
   -6.274   -18.582   -17.442     -4.465   -19.481   -16.700
   -3.677   -19.025   -17.299     -4.132   -20.480   -16.418
   -4.586   -18.893   -15.790     -5.481   -19.855   -18.959
   -5.373   -18.943   -19.777     -5.340   -21.135   -19.289
   -5.041   -21.777   -18.569     -5.069   -21.539   -20.661
   -4.155   -21.058   -21.010     -4.790   -23.042   -20.729
   -4.902   -23.408   -21.750     -5.568   -23.553   -20.161
   -3.436   -23.458   -20.152     -2.620   -23.068   -20.761
   -3.316   -23.002   -19.169     -3.240   -25.257   -19.950
   -2.988   -25.787   -21.660     -2.017   -25.438   -22.010
   -2.988   -26.876   -21.707     -3.770   -25.396   -22.311
   -6.224   -21.194   -21.593     -6.001   -20.761   -22.723
   -7.460   -21.376   -21.137     -7.624   -21.422   -20.141
   -8.588   -21.077   -22.009     -8.387   -21.541   -22.974
   -9.898   -21.653   -21.447    -10.564   -21.956   -22.255
   -9.657   -22.577   -20.922    -10.800   -20.621   -20.278
  -10.503   -19.456   -20.862     -8.713   -19.580   -22.241
   -9.249   -19.157   -23.258     -8.204   -18.778   -21.313
   -7.457   -19.130   -20.731     -8.275   -17.336   -21.488
   -9.218   -17.104   -21.982     -8.234   -16.631   -20.131
   -7.379   -16.971   -19.547     -8.063   -15.568   -20.300
   -9.531   -16.792   -19.335     -9.666   -17.829   -19.027
  -10.336   -16.537   -20.025     -9.642   -15.715   -17.892
   -9.232   -16.870   -16.569     -9.521   -16.440   -15.610
   -9.796   -17.793   -16.704     -8.165   -17.094   -16.561
   -7.139   -16.867   -22.400     -7.126   -15.727   -22.867
   -6.195   -17.766   -22.666     -6.464   -18.738   -22.608
   -5.064   -17.468   -23.537     -4.907   -16.389   -23.547
   -3.808   -18.173   -23.005     -3.900   -19.254   -23.110
   -3.712   -17.978   -21.937     -2.532   -17.705   -23.683
   -2.248   -16.507   -23.742     -1.745   -18.653   -24.185
   -2.146   -19.526   -24.496     -0.903   -18.354   -24.657
   -5.378   -17.933   -24.971     -4.568   -17.759   -25.882
   -6.562   -18.519   -25.156     -7.084   -18.814   -24.343
   -7.022   -19.013   -26.459     -6.169   -19.318   -27.065
   -7.963   -20.211   -26.253     -7.565   -20.888   -25.496
   -8.919   -19.853   -25.870     -8.234   -20.988   -27.535
   -8.389   -20.370   -28.609     -8.313   -22.235   -27.464
   -8.068   -19.482   -28.574     -7.773   -17.874   -27.166
   -8.816   -17.427   -26.692     -7.247   -17.412   -28.297
   -6.343   -17.744   -28.601     -7.862   -16.307   -29.028
   -7.980   -15.482   -28.326     -6.950   -15.853   -30.170
   -5.957   -15.606   -29.795     -7.351   -14.947   -30.625
   -6.844   -16.854   -31.170     -6.234   -17.512   -30.873
   -9.245   -16.618   -29.596     -9.925   -15.729   -30.106
   -9.665   -17.872   -29.511     -8.962   -18.596   -29.463
  -10.958   -18.266   -30.049    -11.200   -17.586   -30.865
  -10.868   -19.691   -30.595    -10.723   -20.405   -29.784
  -11.811   -19.868   -31.112     -9.804   -19.869   -31.662
   -8.862   -19.422   -31.346    -10.107   -19.333   -32.561
   -9.618   -21.331   -31.994    -10.549   -21.763   -32.362
   -8.885   -21.437   -32.794     -9.152   -22.092   -30.835
   -9.601   -21.742   -30.001     -9.009   -23.413   -30.817
   -9.299   -24.128   -31.898     -9.510   -23.550   -32.699
   -8.577   -24.021   -29.723     -9.231   -24.710   -29.380
   -7.703   -24.506   -29.870    -12.093   -18.189   -29.030
  -13.264   -18.313   -29.390    -11.756   -17.957   -27.768
  -10.783   -17.986   -27.497    -12.766   -17.935   -26.716
  -13.576   -18.618   -26.973    -12.222   -18.643   -25.470
  -11.310   -18.159   -25.120    -12.946   -18.557   -24.660
  -11.952   -20.119   -25.706    -12.605   -20.757   -26.532
  -10.998   -20.673   -24.967    -10.201   -21.103   -25.415
  -11.180   -20.864   -23.992    -13.364   -16.593   -26.294
  -13.678   -16.403   -25.119    -13.536   -15.669   -27.232
  -13.645   -15.970   -28.190    -14.122   -14.383   -26.876
  -13.488   -13.910   -26.126    -14.169   -13.462   -28.095
  -14.715   -12.547   -27.865    -14.634   -14.064   -28.875
  -12.854   -13.135   -28.506    -12.355   -13.934   -28.576
  -15.527   -14.575   -26.311    -16.312   -15.384   -26.816
  -15.816   -13.833   -25.245    -15.121   -13.186   -24.901
  -17.103   -13.863   -24.561    -17.133   -12.976   -23.928
  -18.248   -13.758   -25.571    -19.208   -13.914   -25.080
  -18.153   -14.583   -26.277    -18.255   -12.458   -26.361
  -17.496   -12.478   -27.143    -19.249   -12.362   -26.799
  -18.042   -11.239   -25.478    -18.710   -11.074   -24.455
  -17.108   -10.379   -25.871    -16.243   -10.722   -26.263
  -17.375    -9.420   -26.043    -17.341   -15.058   -23.638
  -18.379   -15.130   -22.983    -16.402   -15.999   -23.590
  -15.691   -16.031   -24.306    -16.542   -17.155   -22.698
  -17.526   -17.606   -22.829    -15.431   -18.172   -22.967
  -14.921   -17.666   -22.147    -14.851   -18.138   -23.889
  -15.499   -19.447   -22.117    -15.668   -19.176   -21.075
  -16.652   -20.311   -22.602    -17.532   -20.165   -21.976
  -16.385   -21.367   -22.560    -16.920   -20.067   -23.630
  -14.181   -20.222   -22.230    -13.509   -19.737   -22.938
  -14.360   -21.238   -22.581    -13.750   -20.237   -21.229
  -16.404   -16.609   -21.273    -15.384   -16.008   -20.934
  -17.416   -16.824   -20.434    -18.331   -16.969   -20.836
  -17.394   -16.294   -19.069    -16.851   -15.349   -19.101
  -18.828   -16.019   -18.594    -19.367   -15.417   -19.325
  -18.810   -15.452   -17.663    -19.526   -17.234   -18.375
  -20.413   -17.130   -18.684    -16.698   -17.176   -18.030
  -16.432   -18.355   -18.270    -16.402   -16.599   -16.868
  -16.330   -15.593   -16.820    -15.766   -17.378   -15.819
  -14.883   -17.866   -16.231    -15.369   -16.501   -14.606
  -16.245   -15.955   -14.256    -14.834   -17.378   -13.471
  -13.967   -17.949   -13.802    -14.527   -16.767   -12.623
  -15.650   -18.043   -13.187    -14.293   -15.505   -15.031
  -14.154   -14.740   -14.267    -14.578   -15.003   -15.955
  -13.378   -16.080   -15.170    -16.771   -18.449   -15.406
  -16.393   -19.588   -15.136    -18.055   -18.085   -15.378
  -18.332   -17.318   -15.974    -19.110   -19.039   -15.029
  -18.982   -19.377   -14.001    -20.490   -18.371   -15.110
  -20.501   -17.442   -14.540    -20.660   -18.069   -16.144
  -21.642   -19.277   -14.685    -21.503   -19.620   -13.660
  -21.646   -20.171   -15.308    -23.004   -18.604   -14.816
  -23.048   -17.369   -14.986    -24.029   -19.311   -14.742
  -23.239   -16.894   -14.192    -19.065   -20.241   -15.983
  -19.179   -21.398   -15.556    -18.904   -19.961   -17.275
  -18.488   -19.072   -17.513    -18.823   -21.018   -18.291
  -19.728   -21.623   -18.244    -18.644   -20.441   -19.706
  -17.841   -19.705   -19.722    -18.333   -21.240   -20.379
  -19.912   -19.823   -20.277    -21.010   -20.397   -20.086
  -19.795   -18.769   -20.946    -21.164   -20.606   -19.177
  -17.615   -21.911   -18.017    -17.736   -23.135   -17.959
  -16.443   -21.289   -17.887    -16.407   -20.281   -17.929
  -15.193   -22.014   -17.648    -14.941   -22.557   -18.559
  -14.058   -21.058   -17.300    -14.300   -20.485   -16.405
  -13.215   -21.676   -16.990    -13.552   -20.157   -18.381
  -13.072   -20.735   -19.170    -14.352   -19.557   -18.815
  -12.327   -19.099   -17.582    -12.966   -17.499   -18.014
  -12.166   -16.761   -17.961    -13.332   -17.519   -19.041
  -13.776   -17.206   -17.346    -15.265   -23.016   -16.513
  -14.919   -24.187   -16.683    -15.690   -22.549   -15.342
  -15.741   -21.551   -15.193    -15.748   -23.422   -14.175
  -14.803   -23.964   -14.136    -15.905   -22.615   -12.856
  -16.883   -22.134   -12.850    -15.807   -23.551   -11.654
  -15.081   -24.343   -11.840    -16.769   -24.022   -11.453
  -15.500   -22.912   -10.826    -14.831   -21.547   -12.776
  -15.142   -20.647   -13.306    -14.638   -21.272   -11.739
  -13.896   -21.896   -13.215    -16.851   -24.459   -14.290
  -16.651   -25.613   -13.918    -18.006   -24.068   -14.827
  -18.269   -23.099   -14.720    -19.102   -25.024   -14.977
  -19.296   -25.470   -14.001    -20.375   -24.319   -15.474
  -20.726   -23.596   -14.738    -21.173   -25.051   -15.595
  -20.177   -23.669   -16.713    -19.248   -23.619   -16.880
  -18.700   -26.146   -15.936    -19.030   -27.312   -15.713
  -17.968   -25.794   -16.992    -17.943   -24.822   -17.266
  -17.510   -26.781   -17.963    -18.376   -27.375   -18.256
  -16.960   -26.066   -19.206    -16.260   -25.281   -18.919
  -16.497   -26.846   -19.810    -18.092   -25.493   -20.066
  -18.846   -25.015   -19.441    -18.536   -26.370   -20.536
  -17.653   -24.528   -21.159    -16.516   -24.555   -21.629
  -18.581   -23.677   -21.588    -18.337   -22.712   -21.758
  -19.352   -24.066   -22.113    -16.482   -27.743   -17.359
  -16.561   -28.956   -17.574    -15.528   -27.224   -16.594
  -15.726   -26.362   -16.107    -14.547   -28.111   -15.985
  -14.098   -28.715   -16.774    -13.449   -27.311   -15.266
  -13.886   -26.629   -14.537    -12.862   -28.012   -14.673
  -12.493   -26.569   -16.192    -13.012   -25.772   -16.724
  -12.113   -27.254   -16.950    -11.072   -25.871   -15.287
  -11.737   -24.290   -14.776    -12.247   -23.821   -15.617
  -12.471   -24.444   -13.985    -10.948   -23.630   -14.416
  -15.236   -29.050   -14.997    -14.915   -30.237   -14.936
  -16.205   -28.532   -14.245    -16.219   -27.533   -14.099
  -16.895   -29.364   -13.261    -16.158   -29.826   -12.605
  -17.698   -28.480   -12.294    -18.382   -29.085   -11.698
  -18.327   -27.803   -12.873    -16.783   -27.654   -11.393
  -16.139   -27.007   -11.989    -16.185   -28.390   -10.854
  -17.504   -26.848   -10.315    -18.171   -27.486    -9.735
  -18.016   -26.060   -10.867    -16.520   -26.228    -9.423
  -15.578   -26.578    -9.520    -16.811   -25.581    -8.299
  -18.073   -25.450    -7.905    -18.283   -25.269    -6.934
  -18.774   -25.235    -8.600    -15.833   -25.079    -7.557
  -15.970   -24.210    -7.062    -14.887   -25.346    -7.791
  -17.779   -30.445   -13.871    -17.766   -31.599   -13.427
  -18.537   -30.079   -14.896    -18.284   -29.246   -15.409
  -19.411   -31.038   -15.551    -20.003   -31.526   -14.776
  -20.367   -30.318   -16.536    -19.780   -29.688   -17.205
  -21.139   -31.339   -17.364    -20.757   -31.375   -18.384
  -22.195   -31.075   -17.413    -21.057   -32.337   -16.933
  -21.338   -29.445   -15.755    -21.825   -30.020   -14.967
  -20.814   -28.613   -15.284    -22.110   -29.037   -16.407
  -18.627   -32.128   -16.289    -19.102   -33.260   -16.426
  -17.417   -31.793   -16.738    -16.934   -31.051   -16.253
  -16.584   -32.736   -17.479    -17.268   -33.472   -17.901
  -15.900   -32.012   -18.646    -15.232   -31.234   -18.277
  -15.259   -32.723   -19.166    -16.896   -31.436   -19.648
  -17.467   -32.233   -20.125    -17.576   -30.811   -19.068
  -16.242   -30.579   -20.711    -15.393   -31.044   -21.471
  -16.642   -29.317   -20.775    -16.069   -28.588   -20.374
  -17.198   -29.056   -21.577    -15.551   -33.533   -16.676
  -14.859   -34.378   -17.242    -15.439   -33.274   -15.375
  -16.167   -32.745   -14.916    -14.506   -34.033   -14.527
  -14.282   -34.976   -15.026    -13.201   -33.256   -14.295
  -13.410   -32.258   -13.910    -12.725   -33.189   -15.273
  -12.216   -33.992   -13.382    -12.426   -33.774   -12.335
  -12.387   -35.063   -13.489    -10.749   -33.705   -13.711
  -10.477   -34.148   -14.669    -10.699   -32.617   -13.758
   -9.846   -34.200   -12.669     -9.427   -33.505   -12.067
   -9.574   -35.484   -12.431    -10.127   -36.439   -13.171
   -9.590   -36.888   -13.900    -11.035   -36.803   -12.921
   -8.758   -35.815   -11.433     -9.128   -35.955   -10.504
   -7.781   -35.575   -11.518    -15.205   -34.349   -13.203
  -15.601   -35.489   -12.972    -15.334   -33.347   -12.334
  -15.155   -32.407   -12.657    -16.053   -33.491   -11.065
  -17.008   -33.967   -11.286    -15.294   -34.364   -10.052
  -15.103   -35.354   -10.466    -15.941   -34.459    -9.180
  -13.992   -33.751    -9.588    -13.954   -32.612    -9.127
  -12.912   -34.520    -9.697    -12.832   -35.355    -9.135
  -12.404   -34.489   -10.570    -16.357   -32.110   -10.487
  -15.788   -31.109   -10.923    -17.255   -32.056    -9.507
  -17.944   -32.793    -9.472    -17.660   -30.780    -8.932
  -18.044   -30.130    -9.719    -18.515   -30.984    -8.287
  -16.654   -30.020    -8.095    -16.945   -28.922    -7.616
  -15.469   -30.593    -7.926    -15.161   -31.242    -8.636
  -14.430   -29.961    -7.126    -14.922   -29.336    -6.381
  -13.586   -31.037    -6.401    -12.959   -31.545    -7.134
  -12.688   -30.392    -5.348    -11.802   -29.958    -5.811
  -12.355   -31.132    -4.621    -13.215   -29.602    -4.813
  -14.515   -32.065    -5.748    -13.938   -32.854    -5.266
  -15.107   -32.466    -6.571    -15.516   -31.469    -4.781
  -16.154   -30.743    -5.285    -16.160   -32.245    -4.367
  -15.013   -30.966    -3.955    -13.498   -29.057    -7.945
  -12.777   -28.236    -7.378    -13.515   -29.193    -9.270
  -13.970   -29.993    -9.685    -12.649   -28.370   -10.116
  -11.626   -28.725    -9.990    -13.048   -28.502   -11.590
  -14.069   -28.154   -11.745    -12.426   -27.822   -12.172
  -12.868   -29.915   -12.155    -13.488   -30.629   -11.613
  -13.219   -29.933   -13.187    -11.137   -30.481   -12.148
  -10.541   -29.751   -13.667    -10.600   -30.485   -14.471
  -11.178   -28.909   -13.939     -9.511   -29.409   -13.562
  -12.692   -26.907    -9.683    -13.753   -26.275    -9.689
  -11.510   -26.387    -9.349    -10.689   -26.967    -9.446
  -11.307   -25.035    -8.832    -10.250   -24.772    -8.870
  -12.172   -23.965    -9.544    -13.225   -24.218    -9.422
  -11.910   -22.593    -8.921    -11.160   -22.046    -9.492
  -12.821   -21.995    -8.910    -11.553   -22.690    -7.896
  -11.837   -23.927   -11.029    -12.593   -24.456   -11.609
  -10.875   -24.402   -11.220    -11.787   -22.901   -11.392
  -11.741   -25.185    -7.378    -12.823   -24.756    -6.980
  -10.885   -25.823    -6.588     -9.906   -25.796    -6.834
  -11.206   -26.091    -5.196    -12.221   -26.489    -5.185
  -10.270   -27.165    -4.636    -10.171   -27.992    -5.339
   -9.281   -26.728    -4.503    -10.708   -27.673    -3.268
  -11.484   -27.032    -2.849    -11.106   -28.675    -3.427
   -9.563   -27.787    -2.286     -9.756   -28.182    -1.135
   -8.362   -27.438    -2.732     -8.132   -27.565    -3.707
   -7.780   -26.843    -2.161    -11.202   -24.895    -4.254
  -12.224   -24.587    -3.642    -10.059   -24.225    -4.140
   -9.418   -24.269    -4.919     -9.914   -23.090    -3.227
  -10.374   -23.360    -2.276     -8.435   -22.900    -2.862
   -8.312   -22.050    -2.190     -7.907   -22.609    -3.770
   -7.737   -24.141    -2.298     -6.666   -23.967    -2.196
   -7.833   -24.951    -3.021     -8.337   -24.600    -0.971
   -9.383   -24.880    -1.098     -7.827   -25.510    -0.654
   -8.191   -23.553     0.125     -8.638   -22.608    -0.183
   -7.134   -23.355     0.304     -8.810   -24.005     1.409
   -9.503   -23.332     1.705     -8.096   -24.088     2.118
   -9.252   -24.903     1.271    -10.470   -21.765    -3.744
  -10.426   -21.485    -4.940    -10.984   -20.943    -2.835
  -11.377   -21.356    -2.001    -11.518   -19.657    -3.244
  -12.281   -19.832    -4.003    -12.194   -18.951    -2.068
  -11.563   -18.991    -1.180    -12.327   -17.895    -2.305
  -13.552   -19.539    -1.750    -14.372   -19.668    -2.685
  -13.803   -19.871    -0.578    -10.425   -18.779    -3.831
  -10.677   -18.003    -4.750     -9.205   -18.907    -3.320
   -9.079   -19.380    -2.437     -8.105   -18.108    -3.842
   -8.417   -17.064    -3.826     -6.853   -18.268    -2.973
   -5.950   -18.130    -3.568     -6.840   -17.441    -2.263
   -6.778   -19.558    -2.174     -5.751   -19.764    -1.871
   -7.085   -20.392    -2.805     -7.676   -19.538    -0.943
   -8.788   -20.105    -0.997     -7.267   -18.947     0.078
   -7.784   -18.475    -5.292     -7.274   -17.649    -6.044
   -8.081   -19.713    -5.681     -8.326   -20.408    -4.990
   -7.828   -20.159    -7.049     -6.842   -19.808    -7.354
   -7.883   -21.695    -7.119     -7.793   -22.036    -8.150
   -8.840   -21.967    -6.673     -6.813   -22.348    -6.239
   -5.815   -22.068    -6.576     -6.904   -21.952    -5.228
   -6.908   -23.861    -6.143     -7.994   -24.441    -6.149
   -5.754   -24.509    -6.021     -5.030   -24.379    -6.713
   -5.647   -25.213    -5.305     -8.878   -19.515    -7.954
   -8.578   -19.061    -9.062    -10.116   -19.462    -7.478
  -10.334   -19.825    -6.561    -11.163   -18.826    -8.262
  -11.184   -19.281    -9.252    -12.526   -18.991    -7.581
  -12.722   -20.041    -7.362    -12.465   -18.413    -6.659
  -13.710   -18.365    -8.334    -13.498   -17.310    -8.510
  -13.920   -19.056    -9.676    -13.026   -18.977   -10.294
  -14.744   -18.596   -10.222    -14.149   -20.113    -9.541
  -14.962   -18.478    -7.484    -15.749   -19.004    -8.025
  -14.757   -19.037    -6.571    -15.339   -17.494    -7.206
  -10.833   -17.336    -8.413    -11.051   -16.756    -9.478
  -10.292   -16.720    -7.363     -9.789   -17.278    -6.688
   -9.963   -15.297    -7.433    -10.879   -14.770    -7.699
   -9.482   -14.779    -6.074     -8.657   -15.386    -5.701
   -9.180   -13.747    -6.250    -10.595   -14.751    -5.043
  -11.767   -14.596    -5.450    -10.302   -14.873    -3.835
   -8.936   -14.986    -8.517     -8.978   -13.922    -9.139
   -8.018   -15.920    -8.743     -8.120   -16.831    -8.319
   -7.012   -15.755    -9.779     -6.499   -14.807    -9.619
   -5.992   -16.917    -9.740     -6.533   -17.863    -9.766
   -5.062   -16.846   -10.947     -5.088   -15.853   -11.395
   -4.033   -17.053   -10.654     -5.352   -17.571   -11.708
   -5.181   -16.844    -8.441     -4.300   -17.483    -8.500
   -4.844   -15.825    -8.252     -5.778   -17.168    -7.588
   -7.705   -15.712   -11.142     -7.402   -14.859   -11.978
   -8.644   -16.626   -11.371     -8.683   -17.455   -10.796
   -9.353   -16.638   -12.641     -8.613   -16.672   -13.441
  -10.260   -17.864   -12.740    -11.009   -17.819   -13.531
  -10.885   -17.823   -11.848     -9.540   -19.215   -12.659
   -9.052   -19.297   -11.688    -10.553   -20.337   -12.796
  -11.071   -20.273   -13.753    -11.303   -20.278   -12.007
  -10.070   -21.312   -12.731     -8.476   -19.328   -13.759
   -8.304   -20.371   -14.023     -7.527   -18.912   -13.421
   -8.783   -18.794   -14.658    -10.169   -15.359   -12.806
  -10.277   -14.824   -13.905    -10.748   -14.870   -11.714
  -10.941   -15.503   -10.951    -11.535   -13.643   -11.777
  -12.284   -13.758   -12.560    -12.235   -13.370   -10.433
  -11.501   -13.435    -9.630    -12.853   -11.966   -10.431
  -12.438   -11.361   -11.237    -12.648   -11.455    -9.490
  -13.932   -12.054   -10.556    -13.315   -14.432   -10.208
  -14.075   -14.379   -10.988    -12.852   -15.410   -10.341
  -13.957   -14.408    -8.834    -14.758   -15.145    -8.770
  -14.389   -13.428    -8.629    -13.227   -14.629    -8.056
  -10.635   -12.465   -12.144    -10.987   -11.637   -12.986
   -9.466   -12.405   -11.516     -9.150   -13.198   -10.976
   -8.516   -11.329   -11.777     -9.029   -10.381   -11.616
   -7.331   -11.435   -10.812     -6.825   -12.393   -10.929
   -7.722   -11.445    -9.794     -6.341   -10.289   -10.927
   -6.834    -9.335   -10.739     -5.971   -10.239   -11.951
   -5.171   -10.478    -9.987     -5.504   -10.459    -8.949
   -4.724   -11.429   -10.275     -4.102    -9.426   -10.226
   -4.483    -8.431    -9.998     -3.815    -9.421   -11.277
   -2.898    -9.696    -9.406     -2.809   -10.691    -9.257
   -3.011    -9.280    -8.493     -8.024   -11.361   -13.223
   -7.853   -10.314   -13.856     -7.796   -12.559   -13.753
   -7.697   -13.362   -13.148     -7.342   -12.677   -15.135
   -6.484   -12.019   -15.272     -6.937   -14.121   -15.447
   -6.933   -14.295   -16.523     -7.742   -14.735   -15.043
   -5.627   -14.599   -14.817     -5.674   -14.434   -13.741
   -5.453   -16.092   -15.079     -6.093   -16.416   -15.900
   -4.422   -16.317   -15.352     -5.708   -16.678   -14.196
   -4.451   -13.803   -15.387     -4.070   -14.274   -16.293
   -3.634   -13.754   -14.668     -4.853   -12.820   -15.632
   -8.446   -12.231   -16.091     -8.174   -11.579   -17.100
   -9.689   -12.581   -15.770     -9.897   -12.786   -14.803
  -10.825   -12.201   -16.605    -10.662   -12.555   -17.623
  -12.093   -12.886   -16.116    -12.531   -13.495   -16.906
  -11.875   -13.541   -15.273    -12.779   -12.088   -15.831
  -11.018   -10.691   -16.601    -11.257   -10.089   -17.645
  -10.917   -10.081   -15.423    -11.030   -10.629   -14.582
  -11.089    -8.638   -15.307    -12.078    -8.386   -15.690
  -10.990    -8.205   -13.839    -11.761    -8.692   -13.242
  -10.046    -8.573   -13.438    -11.033    -6.694   -13.643
  -11.699    -6.229   -14.370    -10.043    -6.283   -13.840
  -11.438    -6.270   -12.237    -11.201    -7.032   -11.274
  -11.987    -5.158   -12.096    -10.284    -7.247   -11.194
  -10.055    -7.902   -16.153    -10.353    -6.869   -16.751
   -8.843    -8.447   -16.209     -8.591    -9.178   -15.560
   -7.790    -7.829   -16.994     -6.848    -8.343   -16.804
   -7.667    -6.795   -16.672     -8.089    -7.853   -18.483
   -7.561    -7.039   -19.242     -8.939    -8.783   -18.905
   -9.479    -9.305   -18.230     -9.300    -8.902   -20.314
   -8.560    -8.362   -20.905     -9.332   -10.366   -20.745
   -9.646   -10.455   -21.785    -10.128   -10.853   -20.182
   -8.064   -11.147   -20.501     -7.203   -10.618   -20.909
   -7.893   -11.249   -19.429     -8.141   -12.530   -21.111
   -9.154   -13.217   -20.982     -7.073   -12.947   -21.779
   -6.541   -13.733   -21.434     -6.594   -12.273   -22.360
  -10.671    -8.308   -20.601    -11.105    -8.276   -21.751
  -11.356    -7.851   -19.559    -10.971    -7.903   -18.627
  -12.684    -7.294   -19.747    -12.668    -6.584   -20.574
  -12.996    -6.763   -18.848    -13.663    -8.412   -20.055
  -14.729    -8.190   -20.632    -13.284    -9.625   -19.667
  -12.683    -9.663   -18.856    -14.092   -10.822   -19.881
  -14.579   -10.750   -20.853    -13.171   -12.050   -19.841
  -12.340   -11.929   -20.535    -12.699   -12.066   -18.859
  -13.844   -13.399   -20.039    -14.282   -13.469   -21.034
  -14.669   -13.498   -19.334    -12.843   -14.527   -19.807
  -12.431   -14.474   -18.799    -13.355   -15.486   -19.879
  -11.750   -14.517   -20.783    -11.276   -13.626   -20.747
  -11.833   -14.998   -22.021    -12.967   -15.540   -22.454
  -13.226   -16.364   -21.930    -10.782   -14.938   -22.830
  -10.607   -15.814   -23.302    -10.890   -14.240   -23.552
  -15.166   -10.917   -18.791    -14.896   -10.656   -17.620
  -16.402   -11.292   -19.165    -16.858   -11.653   -20.520
  -16.115   -12.295   -20.994    -17.185   -10.762   -21.056
  -18.125   -12.427   -20.231    -18.793   -12.408   -21.092
  -17.917   -13.462   -19.960    -18.714   -11.657   -19.088
  -19.135   -10.714   -19.436    -19.389   -12.291   -18.513
  -17.498   -11.408   -18.198    -17.606   -10.455   -17.681
  -17.318   -12.507   -17.155    -16.752   -13.566   -17.441
  -17.793   -12.247   -15.940    -17.893   -11.280   -15.665
  -17.710   -13.238   -14.869    -16.826   -13.855   -15.027
  -17.640   -12.561   -13.497    -17.804   -13.287   -12.701
  -18.507   -11.901   -13.494    -16.433   -11.676   -13.179
  -16.445   -10.805   -13.834    -16.513   -11.212   -11.730
  -16.387   -10.131   -11.664    -15.729   -11.676   -11.132
  -17.504   -11.526   -11.401    -15.143   -12.461   -13.412
  -15.056   -12.757   -14.457    -14.273   -11.853   -13.165
  -15.115   -13.362   -12.799    -18.945   -14.128   -14.906
  -18.864   -15.327   -14.654    -20.085   -13.528   -15.242
  -20.033   -12.675   -15.780    -21.363   -14.243   -15.267
  -21.174   -15.285   -15.010    -22.300   -13.625   -14.231
  -23.307   -14.030   -14.332    -22.419   -12.578   -14.509
  -21.858   -13.635   -12.771    -20.793   -13.405   -12.724
  -22.626   -12.566   -12.002    -22.919   -12.934   -11.019
  -22.008   -11.680   -11.854    -23.528   -12.269   -12.537
  -22.086   -15.013   -12.188    -22.655   -14.948   -11.261
  -21.136   -15.497   -11.961    -22.635   -15.648   -12.883
  -22.079   -14.209   -16.609    -21.821   -13.342   -17.437
  -22.999   -15.152   -16.804    -22.968   -15.985   -16.233
  -23.801   -15.207   -18.024    -23.242   -14.758   -18.845
  -24.188   -16.651   -18.360    -24.611   -17.149   -17.487
  -24.963   -16.626   -19.126    -23.023   -17.465   -18.890
  -23.095   -18.695   -18.968    -21.948   -16.785   -19.268
  -21.031   -17.191   -19.151    -22.012   -15.777   -19.291
  -25.064   -14.393   -17.765    -25.632   -14.461   -16.673
  -25.491   -13.626   -18.765    -24.797   -13.307   -19.426
  -26.689   -12.792   -18.663    -26.745   -12.383   -17.654
  -26.631   -11.650   -19.688    -27.549   -11.062   -19.661
  -26.478   -12.123   -20.658    -25.521   -10.802   -19.458
  -25.161   -10.546   -20.293    -27.942   -13.622   -18.924
  -27.795   -14.799   -19.300     -8.730   -33.265    -1.986
   -9.840   -33.576    -2.380     -8.359   -33.414    -0.832
   -7.808   -32.594    -2.932     -8.297   -31.994    -4.098
   -6.439   -32.531    -2.651     -7.430   -31.324    -4.955
   -5.575   -31.858    -3.508     -6.072   -31.243    -4.652
   -5.218   -30.497    -5.427     -4.543   -32.176    -3.526
   -7.784   -30.985    -5.917     -9.265   -32.294    -4.471
   -6.042   -33.062    -1.798     -4.914   -30.718    -6.978
   -6.014   -31.214    -7.829     -4.264   -29.296    -7.413
   -3.602   -31.667    -6.892     -5.261   -42.105   -12.728
   -4.481   -42.362   -12.236     -5.434   -42.847   -13.307
   -9.690   -42.006   -17.613     -9.323   -42.622   -18.247
   -9.331   -42.286   -16.771      5.415   -39.973    -3.056
    5.251   -39.571    -2.203      4.615   -39.812    -3.555
    4.472   -27.782    -7.207      4.413   -27.159    -6.483
    5.230   -28.326    -6.994      0.826   -45.014    -5.612
    0.527   -44.298    -6.173      1.184   -45.661    -6.219
   -3.801   -16.703   -19.215     -3.397   -16.802   -18.353
   -3.411   -17.399   -19.744    -18.852   -32.228    -5.908
  -19.291   -31.644    -5.290    -18.441   -32.894    -5.358
  -13.843   -42.200   -10.530    -13.467   -42.568   -11.329
  -14.561   -41.646   -10.835     -8.956   -39.179    -6.856
   -9.688   -39.791    -6.928     -9.285   -38.365    -7.236
   10.199   -26.308   -10.254     10.883   -26.664   -10.820
   10.624   -25.590    -9.786     11.714   -30.643   -11.629
   11.553   -29.776   -11.258     10.880   -30.892   -12.026
   -2.977   -12.707    -8.123     -3.357   -13.490    -8.521
   -2.459   -12.310    -8.823      8.541   -28.634    -3.181
    8.978   -28.889    -2.369      7.650   -28.410    -2.914
    3.007   -16.232    -6.897      2.165   -16.346    -7.337
    3.626   -16.728    -7.432    -17.796   -23.895    -5.313
  -18.150   -23.428    -6.069    -16.893   -23.587    -5.242
   -3.286   -40.380   -13.905     -2.691   -40.123   -14.609
   -3.178   -39.701   -13.240     11.003   -34.717    -4.986
   11.391   -35.247    -5.682     10.064   -34.730    -5.170
   -1.952   -39.316    -2.392     -1.320   -38.745    -2.829
   -1.648   -40.203    -2.585    -17.993   -34.250    -7.645
  -17.278   -33.622    -7.748    -18.657   -33.777    -7.144
  -15.774   -36.195    -7.028    -15.925   -36.417    -6.109
  -16.651   -36.130    -7.406      8.829   -39.893     2.880
    9.506   -40.524     3.122      8.210   -40.396     2.351
    6.071   -42.775    -3.937      6.676   -42.082    -4.201
    5.736   -43.128    -4.761     -6.530   -48.273   -11.875
   -6.005   -48.674   -11.182     -6.135   -48.588   -12.688
   -4.325   -41.138    -1.404     -4.841   -40.762    -0.691
   -4.789   -40.878    -2.199      8.570   -41.187    -4.947
    9.137   -41.672    -4.348      9.172   -40.664    -5.476
  -12.967   -44.300    -4.478    -12.765   -43.686    -5.183
  -13.637   -44.876    -4.846     -7.578   -13.513    -3.592
   -6.806   -13.549    -3.028     -8.044   -12.725    -3.312
  -14.188   -46.748    -7.657    -14.788   -47.429    -7.353
  -14.662   -45.929    -7.513      9.475   -42.524    -6.995
    9.310   -42.440    -6.056      9.761   -43.430    -7.108
  -14.963   -33.442   -22.544    -15.816   -33.111   -22.825
  -15.170   -34.160   -21.946     11.816   -28.709    -7.207
   11.767   -27.897    -6.703     11.282   -28.542    -7.983
  -19.331   -43.088    -7.123    -18.978   -43.799    -6.588
  -18.893   -43.185    -7.968     -0.709   -48.295    -6.708
   -0.164   -48.994    -7.068     -0.139   -47.843    -6.086
  -16.781   -35.185    -3.200    -16.973   -35.885    -3.823
  -16.122   -35.558    -2.615    -11.529   -22.176    -0.086
  -11.222   -21.428     0.427    -11.446   -21.893    -0.996
   -0.386   -39.619     5.292     -0.553   -40.201     6.033
   -1.256   -39.345     5.001     -5.771   -15.448    -5.314
   -6.375   -14.881    -4.834     -4.909   -15.061    -5.165
  -19.341   -33.998   -13.090    -19.326   -34.701   -12.441
  -18.441   -33.949   -13.412     -4.912   -26.599   -25.867
   -5.403   -27.036   -26.563     -5.444   -25.837   -25.640
    2.244   -44.622    -0.161      2.833   -44.177    -0.771
    1.420   -44.707    -0.641     -0.872   -32.687    -0.945
   -1.138   -32.132    -1.678     -1.481   -33.425    -0.970
    5.865   -45.381    -1.364      6.545   -45.845    -0.876
    5.697   -44.592    -0.850     -5.534   -13.383    -7.457
   -5.971   -12.543    -7.321     -5.619   -13.548    -8.396
  -16.825   -19.330    -3.943    -16.785   -18.398    -4.156
  -17.198   -19.359    -3.062    -18.323   -21.301    -5.022
  -19.055   -21.364    -4.409    -18.110   -20.368    -5.047
  -20.853   -27.365    -2.160    -20.286   -28.120    -2.316
  -21.737   -27.730    -2.133    -13.246   -26.909    -1.492
  -13.609   -26.194    -0.970    -13.441   -27.698    -0.986
  -18.481   -32.943    -3.273    -18.487   -33.779    -2.807
  -17.863   -33.074    -3.992    -20.226   -33.018    -1.275
  -19.823   -32.365    -1.847    -19.520   -33.290    -0.688
  -17.819   -37.453    -1.650    -17.529   -37.773    -2.504
  -17.359   -38.005    -1.018    -19.422   -41.974    -3.256
  -20.230   -42.094    -3.755    -18.945   -42.795    -3.371
  -17.997   -43.770    -4.586    -18.182   -44.709    -4.568
  -18.522   -43.437    -5.313    -15.758   -44.330    -8.382
  -16.581   -44.102    -8.814    -15.578   -45.226    -8.667
  -11.308   -46.413    -6.626    -11.648   -45.717    -6.064
  -12.030   -47.037    -6.698    -10.129   -44.323    -3.274
   -9.939   -43.530    -2.772     -9.947   -44.082    -4.182
   -3.556   -40.179   -16.470     -2.880   -40.721   -16.875
   -4.381   -40.586   -16.735     -9.630   -27.498   -21.720
  -10.043   -27.797   -22.530    -10.001   -26.629   -21.569
   -0.671   -45.947    -3.815     -1.385   -46.279    -4.359
   -0.197   -46.730    -3.538     -8.217   -43.702    -1.068
   -8.723   -43.597    -0.263     -8.807   -43.409    -1.762
    2.963   -46.171    -4.433      2.374   -46.608    -5.047
    3.479   -46.880    -4.051      4.415   -44.250    -5.264
    4.993   -44.852    -5.733      3.533   -44.573    -5.446
    3.516   -46.072    -1.994      2.686   -46.304    -1.577
    3.624   -45.139    -1.811     -2.083   -43.333    -2.886
   -1.590   -42.537    -3.087     -2.050   -43.401    -1.932
   -0.568   -44.550    -1.221     -0.140   -43.865    -1.734
   -0.814   -44.119    -0.403      7.709   -45.055    -6.170
    8.568   -44.636    -6.122      7.129   -44.471    -5.682
    8.746   -27.639     0.859      9.356   -28.189     0.368
    9.296   -27.172     1.488     11.021   -26.127    -7.580
   11.593   -25.536    -7.091     10.899   -25.698    -8.427
   11.690   -37.258    -5.199     12.135   -37.250    -6.046
   10.779   -37.050    -5.405     14.159   -28.679    -9.462
   13.404   -29.073    -9.899     14.911   -29.169    -9.795
   -2.345   -38.489     2.202     -1.989   -37.647     1.920
   -2.508   -38.379     3.139     -2.462   -35.885     2.481
   -2.347   -35.296     3.226     -2.724   -36.718     2.872
   13.559   -31.166    -9.502     12.876   -31.633    -9.983
   14.374   -31.593    -9.767     -3.050   -19.391    -1.971
   -2.140   -19.630    -2.146     -3.021   -18.936    -1.129
   -3.116   -15.928    -5.761     -3.697   -15.669    -5.046
   -3.694   -16.343    -6.401     -1.084   -14.553    -4.965
   -1.817   -14.967    -5.419     -1.481   -13.834    -4.474
   -3.366   -16.579    -2.747     -3.559   -16.229    -3.617
   -3.798   -17.433    -2.731      1.076   -15.430    -3.730
    0.579   -16.059    -3.207      0.530   -14.644    -3.743
    0.665   -18.421    -3.645      0.393   -17.564    -3.318
    1.544   -18.546    -3.288      1.131   -20.841    -2.927
    1.851   -20.287    -2.627      0.416   -20.655    -2.319
  -14.373   -22.542    -3.849    -14.155   -22.060    -3.052
  -15.329   -22.535    -3.879     -1.475   -12.071    -6.064
   -1.242   -11.694    -5.216     -0.681   -11.985    -6.591
    3.789   -17.560    -4.751      4.647   -17.756    -5.128
    3.694   -18.184    -4.032    -26.628   -36.922    -6.978
  -27.528   -37.176    -6.773    -26.287   -36.565    -6.158
  -26.628   -36.922    -3.876    -26.256   -36.961    -2.995
  -26.724   -37.838    -4.137    -26.628   -33.820   -13.182
  -25.876   -34.277   -13.558    -26.262   -33.305   -12.463
  -26.628   -33.820    -3.876    -27.185   -33.043    -3.837
  -25.821   -33.516    -4.290    -26.628   -33.820    -0.774
  -27.138   -34.379    -0.187    -25.752   -33.806    -0.390
  -26.628   -30.718   -13.182    -26.500   -30.126   -12.442
  -27.495   -31.098   -13.038    -26.628   -30.718    -3.876
  -26.971   -31.362    -3.256    -26.009   -30.199    -3.364
  -26.628   -30.718    -0.774    -26.078   -30.209    -1.369
  -26.202   -31.574    -0.726    -26.628   -27.616   -13.182
  -25.967   -28.023   -12.623    -27.302   -28.288   -13.284
  -26.628   -27.616   -10.080    -25.937   -28.105   -10.526
  -26.168   -26.910    -9.626    -26.628   -27.616    -3.876
  -26.272   -28.007    -4.673    -25.858   -27.382    -3.359
  -26.628   -27.616    -0.774    -26.650   -26.686    -0.549
  -26.567   -28.066     0.069    -26.628   -24.514   -10.080
  -26.080   -25.144    -9.613    -27.250   -25.053   -10.568
  -23.526   -40.024   -16.284    -23.287   -40.750   -15.709
  -22.690   -39.688   -16.606    -23.526   -40.024    -0.774
  -23.229   -40.491     0.007    -24.481   -40.018    -0.700
  -23.526   -40.024     2.328    -22.673   -40.448     2.422
  -24.125   -40.576     2.832    -23.526   -36.922    -3.876
  -23.119   -37.463    -3.200    -24.133   -37.513    -4.322
  -23.526   -36.922    -0.774    -23.966   -37.759    -0.924
  -22.626   -37.160    -0.554    -23.526   -36.922     2.328
  -23.426   -36.160     2.898    -23.862   -37.610     2.903
  -23.526   -33.820   -19.386    -23.953   -34.626   -19.676
  -22.834   -34.114   -18.795    -23.526   -33.820    -0.774
  -23.621   -33.324    -1.587    -23.331   -34.712    -1.059
  -23.526   -33.820     2.328    -24.423   -34.131     2.453
  -23.004   -34.343     2.936    -23.526   -33.820     5.430
  -23.269   -32.900     5.486    -22.732   -34.275     5.151
  -23.526   -30.718   -19.386    -22.908   -30.069   -19.721
  -23.266   -31.537   -19.808    -23.526   -30.718   -16.284
  -23.173   -30.770   -17.172    -23.785   -29.802   -16.182
  -23.526   -30.718   -13.182    -24.327   -30.447   -12.734
  -23.784   -31.487   -13.690    -23.526   -30.718     2.328
  -23.137   -30.197     3.030    -23.817   -31.522     2.758
  -23.526   -30.718     5.430    -23.700   -31.589     5.074
  -24.082   -30.133     4.916    -23.526   -27.616   -19.386
  -22.825   -28.073   -19.851    -23.552   -26.747   -19.786
  -23.526   -27.616   -16.284    -23.561   -26.741   -16.670
  -24.018   -27.537   -15.467    -23.526   -27.616     2.328
  -23.138   -26.989     2.938    -22.826   -27.809     1.705
  -23.526   -27.616     5.430    -24.038   -28.222     5.966
  -23.024   -28.180     4.843    -23.526   -24.514   -16.284
  -22.776   -24.824   -15.778    -24.240   -25.105   -16.043
  -23.526   -24.514   -13.182    -24.262   -24.745   -12.615
  -23.679   -23.597   -13.410    -23.526   -24.514     2.328
  -23.973   -24.674     1.497    -23.519   -25.366     2.764
  -23.526   -21.412   -16.284    -23.449   -20.462   -16.372
  -22.925   -21.763   -16.940    -23.526   -21.412   -13.182
  -22.860   -21.878   -12.678    -23.835   -20.724   -12.593
  -23.526   -21.412    -0.774    -24.339   -21.006    -0.474
  -23.330   -22.074    -0.111    -23.526   -21.412     2.328
  -23.508   -22.365     2.251    -23.786   -21.250     3.235
  -20.424   -46.228   -13.182    -19.888   -46.454   -12.422
  -19.792   -46.001   -13.863    -20.424   -46.228    -3.876
  -19.824   -45.487    -3.953    -21.046   -46.109    -4.594
  -20.424   -46.228    -0.774    -20.933   -45.421    -0.695
  -19.860   -46.084    -1.533    -20.424   -43.126    -0.774
  -19.583   -42.695    -0.625    -20.305   -44.011    -0.428
  -20.424   -43.126     2.328    -20.872   -42.647     1.631
  -20.548   -42.585     3.108    -20.424   -40.024    -0.774
  -20.027   -40.892    -0.705    -19.742   -39.424    -0.474
  -20.424   -40.024     2.328    -19.850   -39.685     3.014
  -20.681   -40.893     2.638    -20.424   -40.024     5.430
  -20.449   -40.913     5.784    -19.912   -39.527     6.068
  -20.424   -36.922   -13.182    -20.993   -36.432   -12.588
  -19.841   -37.414   -12.605    -20.424   -36.922    -0.774
  -20.289   -36.561     0.102    -19.541   -37.044    -1.121
  -20.424   -36.922     2.328    -20.971   -37.433     1.731
  -19.627   -37.442     2.429    -20.424   -36.922     5.430
  -20.146   -36.781     6.335    -21.004   -37.683     5.473
  -20.424   -36.922     8.532    -19.487   -36.757     8.630
  -20.507   -37.332     7.672    -20.424   -33.820   -22.488
  -19.724   -34.082   -21.892    -21.227   -33.934   -21.980
  -20.424   -33.820   -19.386    -20.279   -33.773   -18.442
  -19.661   -33.387   -19.768    -20.424   -33.820     2.328
  -20.936   -34.477     2.799    -20.843   -33.760     1.470
  -20.424   -33.820     5.430    -19.883   -33.781     6.218
  -20.135   -34.613     4.980    -20.424   -33.820     8.532
  -21.352   -33.616     8.413    -20.198   -33.426     9.375
  -20.424   -30.718   -22.488    -19.714   -31.358   -22.526
  -20.714   -30.734   -21.576    -20.424   -30.718     2.328
  -21.105   -30.989     1.712    -20.463   -31.368     3.030
  -20.424   -30.718     5.430    -21.197   -30.566     5.974
  -20.096   -29.842     5.228    -20.424   -30.718     8.532
  -19.485   -30.680     8.351    -20.497   -31.280     9.304
  -20.424   -27.616   -22.488    -19.502   -27.472   -22.699
  -20.411   -28.256   -21.777    -20.424   -27.616   -19.386
  -19.701   -28.234   -19.490    -20.688   -27.707   -18.471
  -20.424   -27.616     2.328    -19.727   -27.164     1.853
  -20.088   -27.705     3.220    -20.424   -27.616     5.430
  -20.546   -27.880     6.342    -20.250   -26.676     5.474
  -20.424   -27.616     8.532    -20.843   -28.197     9.167
  -19.871   -28.194     8.007    -20.424   -24.514   -19.386
  -21.263   -24.478   -19.845    -19.983   -25.280   -19.753
  -20.424   -24.514   -10.080    -19.819   -23.796   -10.266
  -20.856   -24.259    -9.265    -20.424   -24.514    -0.774
  -19.787   -24.004    -1.274    -21.264   -24.323    -1.192
  -20.424   -24.514     2.328    -20.685   -23.793     2.901
  -21.004   -24.440     1.570    -20.424   -24.514     5.430
  -20.854   -24.903     6.192    -20.758   -23.617     5.398
  -20.424   -24.514     8.532    -20.159   -25.365     8.881
  -19.625   -24.150     8.153    -20.424   -21.412   -13.182
  -20.424   -22.304   -12.835    -20.739   -21.505   -14.081
  -20.424   -21.412    -0.774    -20.030   -22.041    -0.170
  -21.292   -21.240    -0.409    -20.424   -21.412     2.328
  -19.971   -22.007     1.732    -20.813   -21.984     2.989
  -20.424   -21.412     5.430    -20.334   -20.848     6.198
  -21.149   -21.030     4.936    -20.424   -18.310    -0.774
  -20.013   -17.964     0.018    -21.021   -17.617    -1.057
  -20.424   -18.310     2.328    -21.354   -18.128     2.465
  -20.178   -18.869     3.064    -20.424   -15.208    -0.774
  -20.224   -15.791    -0.042    -21.242   -14.779    -0.522
  -17.322   -49.330    -6.978    -16.990   -48.706    -6.333
  -18.221   -49.047    -7.145    -17.322   -49.330    -3.876
  -17.978   -49.966    -4.161    -17.247   -49.471    -2.932
  -17.322   -46.228   -16.284    -17.684   -45.434   -16.676
  -17.933   -46.448   -15.581    -17.322   -46.228    -3.876
  -17.741   -46.064    -3.031    -17.009   -47.131    -3.817
  -17.322   -46.228    -0.774    -16.384   -46.395    -0.685
  -17.510   -45.557    -0.118    -17.322   -46.228     2.328
  -17.354   -47.143     2.608    -17.288   -46.270     1.373
  -17.322   -43.126   -10.080    -17.898   -42.367    -9.992
  -17.537   -43.678    -9.328    -17.322   -43.126    -0.774
  -18.007   -43.072    -0.108    -16.670   -43.718    -0.400
  -17.322   -43.126     2.328    -16.826   -42.364     2.626
  -18.031   -42.759     1.801    -17.322   -43.126     5.430
  -17.120   -42.437     4.798    -17.688   -43.836     4.902
  -17.322   -40.024    -3.876    -17.113   -39.828    -2.963
  -18.279   -40.039    -3.905    -17.322   -40.024    -0.774
  -17.350   -39.330    -0.116    -17.229   -39.562    -1.607
  -17.322   -40.024     2.328    -16.539   -40.547     2.500
  -17.852   -40.118     3.119    -17.322   -40.024     5.430
  -17.033   -40.764     4.896    -17.383   -40.378     6.317
  -17.322   -40.024     8.532    -16.599   -40.271     9.108
  -18.028   -40.628     8.762    -17.322   -36.922     2.328
  -18.046   -37.468     2.633    -16.567   -37.222     2.833
  -17.322   -36.922     5.430    -16.571   -36.333     5.492
  -18.075   -36.376     5.658    -17.322   -36.922     8.532
  -18.056   -36.899     9.147    -16.758   -36.199     8.805
  -17.322   -33.820   -25.590    -17.551   -32.994   -26.016
  -16.429   -33.688   -25.273    -17.322   -33.820    -0.774
  -17.970   -33.253    -1.193    -17.824   -34.326    -0.135
  -17.322   -33.820     2.328    -17.812   -33.897     1.510
  -16.418   -33.668     2.053    -17.322   -33.820     5.430
  -17.196   -33.082     4.834    -17.866   -33.468     6.135
  -17.322   -33.820     8.532    -16.717   -33.910     7.797
  -16.848   -34.185     9.279    -17.322   -33.820    11.634
  -17.060   -34.521    12.231    -16.642   -33.810    10.961
  -17.322   -30.718   -25.590    -17.332   -31.652   -25.382
  -17.949   -30.625   -26.307    -17.322   -30.718    -0.774
  -16.984   -31.272    -1.477    -17.070   -29.830    -1.026
  -17.322   -30.718     2.328    -17.954   -31.395     2.569
  -17.592   -29.949     2.830    -17.322   -30.718     5.430
  -17.419   -30.139     6.186    -17.653   -31.564     5.733
  -17.322   -30.718     8.532    -17.264   -31.585     8.932
  -16.727   -30.758     7.784    -17.322   -30.718    11.634
  -17.334   -31.643    11.879    -16.583   -30.638    11.032
  -17.322   -27.616   -25.590    -17.918   -27.067   -26.101
  -17.819   -27.844   -24.805    -17.322   -27.616   -22.488
  -18.180   -27.861   -22.835    -17.408   -27.720   -21.541
  -17.322   -27.616    -0.774    -16.576   -27.409    -0.212
  -17.260   -26.991    -1.496    -17.322   -27.616     2.328
  -17.914   -27.433     3.058    -17.800   -27.321     1.553
  -17.322   -27.616     5.430    -16.725   -27.304     4.751
  -16.786   -27.652     6.222    -17.322   -27.616     8.532
  -16.784   -27.552     7.744    -18.005   -26.956     8.410
  -17.322   -27.616    11.634    -16.375   -27.551    11.514
  -17.429   -27.908    12.539    -17.322   -24.514    -0.774
  -17.268   -25.140    -0.053    -16.486   -24.601    -1.231
  -17.322   -24.514     2.328    -17.219   -25.199     2.988
  -16.434   -24.346     2.015    -17.322   -24.514     5.430
  -17.902   -23.755     5.492    -16.522   -24.171     5.033
  -17.322   -24.514     8.532    -17.106   -25.404     8.810
  -17.059   -23.962     9.269    -17.322   -21.412    -0.774
  -17.268   -22.195    -1.321    -17.064   -21.709     0.098
  -17.322   -21.412     2.328    -16.865   -21.967     2.960
  -17.699   -20.708     2.856    -17.322   -21.412     5.430
  -17.800   -22.071     4.928    -17.601   -20.576     5.056
  -17.322   -21.412     8.532    -17.507   -22.318     8.287
  -16.408   -21.278     8.283    -17.322   -18.310    -6.978
  -17.976   -18.911    -7.334    -16.753   -18.108    -7.720
  -17.322   -18.310    -0.774    -17.932   -18.937    -1.161
  -16.993   -17.805    -1.517    -17.322   -18.310     2.328
  -17.097   -18.359     3.257    -17.974   -18.999     2.203
  -17.322   -18.310     5.430    -17.088   -17.701     6.131
  -18.272   -18.403     5.501    -17.322   -15.208    -3.876
  -16.691   -15.565    -3.252    -18.140   -15.148    -3.382
  -17.322   -15.208    -0.774    -16.862   -16.006    -0.516
  -18.170   -15.267    -0.334    -17.322   -15.208     2.328
  -17.514   -16.145     2.299    -16.386   -15.148     2.138
  -17.322   -12.106    -3.876    -18.259   -12.290    -3.805
  -17.078   -11.771    -3.013    -14.220   -49.330   -16.284
  -14.863   -49.456   -16.982    -13.641   -48.643   -16.613
  -14.220   -49.330    -3.876    -14.901   -49.908    -3.531
  -13.775   -48.994    -3.098    -14.220   -49.330    -0.774
  -14.740   -49.909    -0.216    -14.526   -49.515    -1.662
  -14.220   -49.330     2.328    -13.447   -49.213     1.777
  -14.014   -48.858     3.134    -14.220   -46.228   -19.386
  -13.489   -46.813   -19.191    -14.194   -45.572   -18.691
  -14.220   -46.228    -0.774    -13.342   -45.895    -0.956
  -14.803   -45.500    -0.988    -14.220   -46.228     2.328
  -13.441   -46.491     2.819    -14.165   -45.274     2.284
  -14.220   -46.228     5.430    -13.483   -45.933     5.965
  -13.814   -46.687     4.695    -14.220   -43.126   -22.488
  -13.561   -43.211   -21.800    -14.823   -43.853   -22.333
  -14.220   -43.126     8.532    -14.602   -43.688     9.207
  -14.735   -42.321     8.570    -14.220   -40.024   -25.590
  -14.605   -39.175   -25.376    -14.493   -40.191   -26.492
  -14.220   -40.024     8.532    -13.608   -40.667     8.890
  -14.687   -40.496     7.843    -14.220   -40.024    11.634
  -13.595   -39.405    11.257    -13.714   -40.509    12.286
  -14.220   -36.922   -25.590    -14.205   -37.733   -26.098
  -13.905   -37.177   -24.723    -14.220   -36.922   -22.488
  -13.679   -36.310   -22.987    -15.068   -36.910   -22.933
  -14.220   -36.922     2.328    -14.204   -37.607     2.996
  -15.058   -36.479     2.459    -14.220   -36.922     5.430
  -13.712   -36.156     5.694    -14.896   -37.005     6.103
  -14.220   -36.922     8.532    -14.371   -37.796     8.891
  -13.340   -36.964     8.159    -14.220   -36.922    11.634
  -13.544   -37.573    11.821    -13.985   -36.571    10.776
  -14.220   -33.820   -25.590    -13.870   -34.475   -24.988
  -13.833   -34.042   -26.437    -14.220   -33.820    -3.876
  -13.667   -33.098    -3.580    -14.003   -33.924    -4.802
  -14.220   -33.820    -0.774    -14.926   -33.718    -0.136
  -13.680   -33.039    -0.661    -14.220   -33.820     2.328
  -15.021   -33.790     1.804    -14.225   -34.691     2.724
  -14.220   -33.820     5.430    -14.207   -34.012     4.493
  -14.000   -32.891     5.488    -14.220   -33.820     8.532
  -14.091   -33.818     9.481    -15.134   -33.561     8.414
  -14.220   -33.820    11.634    -14.037   -33.105    12.244
  -13.377   -34.257    11.517    -14.220   -30.718    -0.774
  -14.601   -29.885    -1.052    -14.825   -31.381    -1.106
  -14.220   -30.718     2.328    -14.184   -31.059     1.435
  -14.737   -29.916     2.258    -14.220   -30.718     5.430
  -14.771   -30.124     5.940    -13.667   -30.140     4.905
  -14.220   -30.718     8.532    -14.602   -31.465     8.993
  -13.707   -31.109     7.825    -14.220   -30.718    11.634
  -13.771   -30.845    10.799    -15.148   -30.821    11.426
  -14.220   -27.616   -19.386    -14.643   -27.946   -18.594
  -13.286   -27.619   -19.179    -14.220   -27.616     2.328
  -15.149   -27.537     2.546    -13.774   -27.614     3.175
  -14.220   -27.616     5.430    -15.063   -28.038     5.596
  -14.197   -27.493     4.482    -14.220   -27.616     8.532
  -14.448   -26.959     9.190    -13.974   -27.107     7.760
  -14.220   -27.616    11.634    -14.628   -27.787    12.483
  -14.556   -28.306    11.063    -14.220   -24.514    -0.774
  -14.477   -24.427     0.144    -13.453   -23.949    -0.863
  -14.220   -24.514     2.328    -13.594   -24.902     2.939
  -14.226   -25.109     1.579    -14.220   -24.514     5.430
  -14.502   -25.417     5.574    -15.013   -24.057     5.149
  -14.220   -24.514     8.532    -14.944   -25.061     8.229
  -13.435   -25.022     8.332    -14.220   -24.514    11.634
  -13.790   -25.022    10.947    -13.860   -24.861    12.450
  -14.220   -21.412   -10.080    -13.284   -21.390    -9.884
  -14.633   -20.990    -9.327    -14.220   -21.412    -6.978
  -14.969   -21.126    -6.454    -13.837   -20.601    -7.312
  -14.220   -21.412     2.328    -15.120   -21.346     2.648
  -14.307   -21.726     1.429    -14.220   -21.412     5.430
  -14.348   -22.033     4.714    -13.592   -20.777     5.088
  -14.220   -21.412     8.532    -13.830   -20.538     8.504
  -13.654   -21.908     9.123    -14.220   -21.412    11.634
  -13.654   -22.085    11.257    -14.315   -20.761    10.939
  -14.220   -18.310     2.328    -14.413   -17.475     1.901
  -14.564   -18.211     3.216    -14.220   -18.310     5.430
  -13.520   -17.657     5.448    -14.721   -18.146     6.229
  -14.220   -18.310     8.532    -14.291   -18.316     9.487
  -14.554   -17.451     8.272    -14.220   -15.208    -3.876
  -14.414   -14.489    -4.477    -13.307   -15.070    -3.623
  -14.220   -15.208    -0.774    -13.848   -14.767    -1.538
  -15.158   -15.026    -0.826    -14.220   -15.208     2.328
  -14.290   -15.737     3.122    -13.315   -15.325     2.040
  -14.220   -15.208     5.430    -14.467   -14.308     5.645
  -14.669   -15.742     6.085    -14.220   -12.106    -3.876
  -13.489   -12.147    -3.260    -13.887   -12.518    -4.673
  -14.220   -12.106    -0.774    -13.652   -11.926    -0.025
  -13.899   -12.935    -1.126    -14.220   -12.106     2.328
  -14.254   -12.930     2.814    -13.569   -11.580     2.793
  -11.118   -52.432    -6.978    -10.880   -51.804    -7.660
  -11.000   -53.289    -7.389    -11.118   -52.432    -3.876
  -10.359   -52.551    -4.446    -10.953   -53.012    -3.132
  -11.118   -49.330   -13.182    -11.678   -50.022   -12.829
  -10.306   -49.777   -13.421    -11.118   -49.330    -6.978
  -11.866   -48.734    -7.016    -11.349   -49.960    -6.295
  -11.118   -49.330    -3.876    -10.746   -49.685    -4.683
  -11.604   -48.555    -4.156    -11.118   -49.330    -0.774
  -10.296   -49.517    -1.227    -11.234   -50.067    -0.174
  -11.118   -49.330     2.328    -10.930   -48.436     2.045
  -11.592   -49.226     3.153    -11.118   -46.228   -22.488
  -10.609   -46.679   -21.815    -11.724   -45.671   -21.999
  -11.118   -46.228    -0.774    -11.145   -46.842    -1.507
  -12.006   -46.243    -0.417    -11.118   -46.228     2.328
  -11.937   -46.541     2.712    -10.658   -45.808     3.054
  -11.118   -46.228     5.430    -10.941   -45.842     4.573
  -11.846   -46.830     5.277    -11.118   -46.228     8.532
  -11.332   -45.979     9.431    -11.834   -46.806     8.267
  -11.118   -43.126   -13.182    -11.386   -42.267   -13.506
  -10.403   -42.941   -12.573    -11.118   -43.126     2.328
  -10.529   -43.177     3.081    -10.983   -42.246     1.977
  -11.118   -43.126     5.430    -11.602   -43.858     5.812
  -10.688   -42.708     6.176    -11.118   -43.126     8.532
  -11.791   -43.789     8.684    -10.506   -43.235     9.260
  -11.118   -40.024     2.328    -11.902   -39.616     2.695
  -11.420   -40.869     1.997    -11.118   -40.024     5.430
  -11.366   -39.382     6.096    -11.143   -40.865     5.887
  -11.118   -40.024     8.532    -11.686   -40.624     9.016
  -11.713   -39.364     8.177    -11.118   -40.024    11.634
  -10.808   -40.929    11.672    -11.499   -39.937    10.761
  -11.118   -36.922   -10.080    -11.022   -37.829   -10.369
  -10.236   -36.557   -10.140    -11.118   -36.922     2.328
  -11.618   -37.429     1.689    -11.228   -36.013     2.052
  -11.118   -36.922     5.430    -11.636   -36.157     5.179
  -11.045   -37.437     4.627    -11.118   -36.922     8.532
  -11.018   -36.584     9.422    -12.040   -37.172     8.474
  -11.118   -36.922    11.634    -10.267   -36.771    12.045
  -10.910   -37.169    10.734    -11.118   -33.820   -16.284
  -10.162   -33.857   -16.292    -11.385   -34.617   -15.827
  -11.118   -33.820     2.328    -10.348   -33.851     1.760
  -11.831   -33.548     1.751    -11.118   -33.820     5.430
  -11.336   -34.750     5.371    -11.942   -33.370     5.242
  -11.118   -33.820     8.532    -11.829   -33.201     8.699
  -10.529   -33.714     9.279    -11.118   -33.820    11.634
  -10.693   -33.951    12.482    -10.950   -34.631    11.154
  -11.118   -33.820    14.736    -11.204   -34.686    15.135
  -11.893   -33.342    15.032    -11.118   -30.718    -0.774
  -10.613   -31.126    -1.477    -12.032   -30.863    -1.019
  -11.118   -30.718     2.328    -11.346   -31.347     3.012
  -11.732   -30.903     1.618    -11.118   -30.718     5.430
  -11.830   -31.214     5.026    -10.432   -31.367     5.587
  -11.118   -30.718     8.532    -11.731   -29.986     8.467
  -11.112   -31.104     7.657    -11.118   -30.718    11.634
  -11.866   -30.130    11.739    -11.507   -31.563    11.409
  -11.118   -30.718    14.736    -11.413   -31.408    14.143
  -10.270   -31.023    15.058    -11.118   -27.616     2.328
  -11.843   -27.350     1.763    -10.838   -26.807     2.755
  -11.118   -27.616     5.430    -11.238   -26.857     4.860
  -10.231   -27.921     5.241    -11.118   -27.616     8.532
  -11.918   -28.140     8.495    -11.108   -27.257     9.419
  -11.118   -27.616    11.634    -10.294   -27.446    11.179
  -11.530   -28.318    11.131    -11.118   -27.616    14.736
  -11.193   -27.100    13.934    -10.954   -28.509    14.433
  -11.118   -24.514    -0.774    -10.763   -25.389    -0.930
  -10.479   -23.921    -1.169    -11.118   -24.514     2.328
  -11.722   -23.878     1.945    -11.553   -24.806     3.129
  -11.118   -24.514     5.430    -10.957   -23.824     6.074
  -10.247   -24.763     5.123    -11.118   -24.514     8.532
  -11.514   -24.782     9.361    -11.358   -25.207     7.917
  -11.118   -24.514    11.634    -10.570   -23.743    11.778
  -12.008   -24.212    11.814    -11.118   -21.412   -16.284
  -11.026   -22.236   -15.807    -11.444   -21.669   -17.146
  -11.118   -21.412     2.328    -11.512   -22.204     1.964
  -10.551   -21.727     3.032    -11.118   -21.412     5.430
  -11.795   -20.767     5.635    -11.062   -21.958     6.214
  -11.118   -21.412     8.532    -10.513   -20.976     9.132
  -11.556   -20.697     8.071    -11.118   -21.412    11.634
  -10.846   -20.836    12.349    -10.489   -22.132    11.654
  -11.118   -18.310     2.328    -11.308   -18.667     3.195
  -11.007   -17.371     2.475    -11.118   -18.310     5.430
  -10.731   -18.998     5.971    -12.005   -18.620     5.247
  -11.118   -18.310     8.532    -11.328   -18.980     9.183
  -10.196   -18.457     8.324    -11.118   -15.208    -0.774
  -11.924   -15.138    -0.263    -10.417   -15.137    -0.126
  -11.118   -15.208     2.328    -11.731   -14.530     2.612
  -10.255   -14.809     2.434    -11.118   -15.208     5.430
  -10.973   -14.264     5.372    -10.652   -15.474     6.222
  -11.118   -15.208     8.532    -11.625   -16.002     8.363
  -10.206   -15.494     8.502    -11.118   -12.106    -3.876
  -11.603   -11.297    -4.038    -11.422   -12.399    -3.017
  -11.118   -12.106    -0.774    -10.837   -12.192    -1.685
  -10.353   -11.754    -0.319    -11.118   -12.106     2.328
  -11.627   -12.898     2.159    -10.490   -12.362     3.003
  -11.118    -9.004    -3.876    -11.717    -9.387    -4.516
  -11.025    -8.092    -4.151     -8.016   -52.432    -3.876
   -8.404   -51.911    -4.579     -8.383   -53.308    -3.997
   -8.016   -52.432    -0.774     -7.319   -52.514    -1.425
   -7.654   -51.850    -0.106     -8.016   -49.330   -19.386
   -8.592   -49.664   -18.698     -7.334   -49.996   -19.472
   -8.016   -49.330    -0.774     -7.717   -48.761    -0.065
   -8.191   -50.170    -0.349     -8.016   -49.330     2.328
   -7.513   -48.573     2.628     -7.409   -49.817     1.770
   -8.016   -49.330     5.430     -8.641   -48.822     5.948
   -8.067   -48.952     4.553     -8.016   -46.228    -0.774
   -8.494   -46.411     0.035     -8.588   -46.553    -1.469
   -8.016   -46.228     2.328     -8.731   -45.767     1.890
   -8.147   -46.044     3.258     -8.016   -46.228     5.430
   -8.609   -46.859     5.839     -7.151   -46.632     5.499
   -8.016   -46.228     8.532     -7.812   -47.159     8.625
   -8.117   -45.914     9.430     -8.016   -43.126   -25.590
   -7.741   -43.942   -25.172     -8.788   -42.852   -25.095
   -8.016   -43.126     2.328     -7.339   -43.488     2.900
   -8.840   -43.410     2.723     -8.016   -43.126     5.430
   -8.654   -43.360     4.756     -7.225   -43.610     5.191
   -8.016   -43.126     8.532     -7.813   -43.784     7.867
   -8.686   -42.575     8.128     -8.016   -43.126    11.634
   -7.217   -43.370    11.168     -8.714   -43.239    10.989
   -8.016   -40.024    -0.774     -7.376   -39.738    -0.123
   -8.863   -39.913    -0.342     -8.016   -40.024     2.328
   -7.362   -39.754     2.972     -8.645   -40.543     2.829
   -8.016   -40.024     5.430     -8.595   -40.017     4.669
   -8.268   -39.248     5.931     -8.016   -40.024     8.532
   -7.930   -39.309     7.902     -8.586   -39.673     9.217
   -8.016   -40.024    11.634     -7.574   -40.709    12.136
   -8.589   -40.500    11.033     -8.016   -36.922    -6.978
   -8.264   -37.278    -6.125     -8.548   -36.132    -7.072
   -8.016   -36.922     2.328     -8.631   -36.705     1.628
   -8.571   -37.118     3.083     -8.016   -36.922     5.430
   -8.785   -37.399     5.743     -7.740   -37.399     4.648
   -8.016   -36.922     8.532     -7.078   -36.757     8.625
   -8.133   -37.123     7.604     -8.016   -36.922    11.634
   -7.692   -36.081    11.314     -7.311   -37.255    12.189
   -8.016   -36.922    14.736     -7.510   -36.701    13.955
   -7.822   -37.846    14.895     -8.016   -33.820     2.328
   -8.533   -34.349     1.721     -7.482   -34.455     2.805
   -8.016   -33.820     5.430     -8.534   -33.273     4.840
   -7.626   -34.484     4.862     -8.016   -33.820     8.532
   -8.476   -34.322     7.860     -8.442   -34.073     9.351
   -8.016   -33.820    11.634     -8.228   -33.615    10.724
   -7.317   -34.471    11.577     -8.016   -33.820    14.736
   -8.695   -33.718    14.070     -7.202   -33.591    14.288
   -8.016   -30.718   -28.692     -7.480   -31.299   -29.232
   -8.232   -29.985   -29.269     -8.016   -30.718     2.328
   -7.623   -30.415     3.147     -7.417   -31.393     2.010
   -8.016   -30.718     5.430     -8.625   -30.291     4.828
   -8.450   -30.672     6.282     -8.016   -30.718     8.532
   -7.711   -31.391     7.924     -7.817   -29.891     8.095
   -8.016   -30.718    11.634     -7.337   -30.088    11.395
   -8.838   -30.276    11.423     -8.016   -30.718    14.736
   -8.695   -30.114    15.036     -7.253   -30.162    14.579
   -8.016   -27.616   -28.692     -7.094   -27.869   -28.729
   -8.107   -26.942   -29.366     -8.016   -27.616     5.430
   -8.571   -27.021     4.926     -8.583   -28.361     5.628
   -8.016   -27.616     8.532     -7.249   -27.056     8.416
   -7.689   -28.504     8.389     -8.016   -27.616    11.634
   -7.824   -28.039    12.471     -8.586   -26.882    11.862
   -8.016   -27.616    14.736     -8.603   -26.861    14.715
   -7.538   -27.525    15.561     -8.016   -24.514     5.430
   -8.555   -24.753     6.184     -8.149   -25.226     4.805
   -8.016   -24.514     8.532     -8.347   -25.215     7.971
   -8.723   -24.352     9.156     -8.016   -24.514    11.634
   -7.956   -25.396    11.268     -7.408   -23.994    11.109
   -8.016   -24.514    14.736     -7.304   -24.925    14.248
   -8.805   -24.733    14.241     -8.016   -21.412   -10.080
   -8.626   -21.146    -9.393     -7.645   -20.591   -10.403
   -8.016   -21.412     2.328     -7.735   -20.559     1.997
   -8.007   -21.983     1.560     -8.016   -21.412     5.430
   -8.052   -20.921     6.251     -7.532   -22.208     5.648
   -8.016   -21.412     8.532     -7.677   -21.657     9.393
   -8.876   -21.830     8.485     -8.016   -21.412    11.634
   -8.126   -20.468    11.747     -7.353   -21.655    12.280
   -8.016   -18.310     2.328     -8.370   -17.798     3.055
   -8.780   -18.532     1.797     -8.016   -18.310     5.430
   -7.194   -17.874     5.205     -8.350   -17.819     6.181
   -8.016   -18.310     8.532     -8.035   -17.593     7.899
   -7.136   -18.277     8.906     -8.016   -18.310    11.634
   -7.226   -18.066    11.152     -8.732   -18.151    11.019
   -8.016   -15.208    -0.774     -8.245   -15.580     0.077
   -8.723   -15.486    -1.355     -8.016   -15.208     2.328
   -8.612   -15.702     2.891     -7.211   -15.131     2.839
   -8.016   -15.208     5.430     -8.428   -15.087     4.575
   -8.052   -16.152     5.583     -8.016   -15.208     8.532
   -7.221   -15.052     8.023     -8.613   -14.509     8.265
   -8.016   -12.106    -6.978     -8.272   -12.913    -7.423
   -7.877   -12.367    -6.068     -8.016   -12.106    -0.774
   -7.485   -12.383    -1.520     -7.683   -12.619    -0.038
   -8.016   -12.106     2.328     -7.454   -11.759     3.021
   -8.515   -11.348     2.023     -8.016   -12.106     5.430
   -7.696   -12.912     5.026     -8.075   -12.311     6.363
   -8.016    -9.004    -6.978     -7.132    -9.283    -6.743
   -7.901    -8.488    -7.776     -8.016    -9.004    -3.876
   -8.222    -8.097    -3.647     -8.852    -9.464    -3.809
   -8.016    -9.004    -0.774     -7.198    -8.691    -0.389
   -7.949    -8.771    -1.700     -4.914   -52.432   -13.182
   -5.310   -52.730   -12.363     -5.569   -51.851   -13.569
   -4.914   -52.432    -3.876     -4.149   -52.062    -3.436
   -5.529   -51.702    -3.944     -4.914   -52.432    -0.774
   -4.200   -51.946    -1.185     -4.489   -53.193    -0.377
   -4.914   -49.330   -19.386     -5.296   -49.970   -18.786
   -4.014   -49.629   -19.512     -4.914   -49.330   -10.080
   -5.043   -49.578    -9.165     -5.063   -50.139   -10.570
   -4.914   -49.330    -3.876     -4.006   -49.458    -4.149
   -5.278   -48.729    -4.525     -4.914   -49.330    -0.774
   -5.413   -49.396     0.040     -4.431   -48.508    -0.694
   -4.914   -49.330     2.328     -4.586   -49.825     1.577
   -5.351   -48.571     1.943     -4.914   -49.330     5.430
   -5.609   -49.976     5.300     -5.112   -48.933     6.278
   -4.914   -46.228     2.328     -4.486   -46.787     1.680
   -5.067   -45.403     1.869     -4.914   -46.228     5.430
   -4.477   -46.971     5.013     -4.228   -45.806     5.946
   -4.914   -46.228     8.532     -5.472   -46.634     7.869
   -4.180   -46.835     8.633     -4.914   -43.126   -25.590
   -5.792   -42.815   -25.370     -5.037   -43.651   -26.382
   -4.914   -43.126    -3.876     -3.993   -42.910    -3.731
   -5.221   -43.446    -3.028     -4.914   -43.126     2.328
   -4.228   -42.632     1.880     -5.600   -43.236     1.670
   -4.914   -43.126     5.430     -4.403   -42.323     5.335
   -4.260   -43.815     5.546     -4.914   -43.126     8.532
   -4.725   -44.046     8.717     -4.157   -42.652     8.875
   -4.914   -43.126    11.634     -4.912   -44.082    11.577
   -4.456   -42.837    10.845     -4.914   -40.024   -25.590
   -5.571   -39.589   -26.134     -5.331   -40.841   -25.318
   -4.914   -40.024     2.328     -4.430   -40.646     1.785
   -4.390   -39.944     3.125     -4.914   -40.024     5.430
   -5.451   -40.174     6.208     -5.502   -39.591     4.812
   -4.914   -40.024     8.532     -4.625   -40.629     7.850
   -4.231   -40.072     9.201     -4.914   -40.024    11.634
   -5.090   -40.542    12.420     -5.135   -40.607    10.908
   -4.914   -36.922     2.328     -4.055   -36.965     1.909
   -5.520   -37.247     1.662     -4.914   -36.922     5.430
   -5.118   -36.033     5.142     -4.570   -36.814     6.317
   -4.914   -36.922     8.532     -4.294   -37.258     9.179
   -5.755   -37.300     8.788     -4.914   -36.922    11.634
   -4.595   -36.080    11.311     -5.759   -37.041    11.202
   -4.914   -36.922    14.736     -4.224   -36.801    15.389
   -5.605   -37.392    15.202     -4.914   -33.820    -0.774
   -4.800   -32.892    -0.568     -4.504   -33.928    -1.632
   -4.914   -33.820     2.328     -5.190   -34.481     1.694
   -4.891   -34.285     3.164     -4.914   -33.820     5.430
   -4.290   -33.780     4.705     -5.765   -33.938     5.009
   -4.914   -33.820     8.532     -4.742   -33.320     9.330
   -4.257   -33.511     7.909     -4.914   -33.820    11.634
   -5.842   -33.991    11.476     -4.887   -33.442    12.513
   -4.914   -33.820    14.736     -4.101   -33.705    14.245
   -4.847   -34.699    15.109     -4.914   -30.718     2.328
   -5.345   -30.143     1.696     -3.988   -30.684     2.090
   -4.914   -30.718     5.430     -5.505   -31.407     5.128
   -5.477   -30.113     5.913     -4.914   -30.718     8.532
   -5.439   -31.004     9.279     -5.524   -30.222     7.987
   -4.914   -30.718    11.634     -5.106   -30.120    10.912
   -5.336   -30.319    12.395     -4.914   -30.718    14.736
   -4.460   -29.890    14.893     -5.017   -30.759    13.786
   -4.914   -27.616   -28.692     -5.495   -27.900   -27.987
   -4.392   -26.914   -28.305     -4.914   -27.616    -3.876
   -4.578   -26.850    -3.412     -5.642   -27.279    -4.398
   -4.914   -27.616     5.430     -5.717   -27.608     5.952
   -4.450   -26.821     5.691     -4.914   -27.616     8.532
   -4.615   -26.797     8.138     -5.524   -27.343     9.218
   -4.914   -27.616    11.634     -4.276   -28.107    12.152
   -5.527   -28.279    11.317     -4.914   -27.616    14.736
   -5.324   -27.011    14.118     -5.502   -28.370    14.760
   -4.914   -24.514   -28.692     -5.659   -24.404   -29.283
   -4.908   -25.448   -28.484     -4.914   -24.514     2.328
   -4.783   -23.763     1.750     -5.124   -25.237     1.738
   -4.914   -24.514     5.430     -5.564   -25.217     5.443
   -4.409   -24.640     6.233     -4.914   -24.514     8.532
   -5.380   -23.823     8.063     -4.163   -24.717     7.976
   -4.914   -24.514    11.634     -4.950   -24.137    12.513
   -4.371   -23.904    11.135     -4.914   -24.514    14.736
   -4.795   -24.940    15.585     -5.650   -24.977    14.337
   -4.914   -21.412   -25.590     -4.293   -21.198   -24.894
   -5.752   -21.073   -25.277     -4.914   -21.412     2.328
   -4.359   -20.663     2.544     -4.646   -22.095     2.943
   -4.914   -21.412     5.430     -4.367   -21.906     4.821
   -5.075   -20.579     4.988     -4.914   -21.412     8.532
   -5.276   -21.467     7.648     -4.122   -21.947     8.501
   -4.914   -21.412    11.634     -4.601   -22.069    11.013
   -5.699   -21.800    12.019     -4.914   -18.310   -13.182
   -5.527   -19.032   -13.046     -4.595   -18.098   -12.305
   -4.914   -18.310    -0.774     -4.249   -17.630    -0.668
   -4.670   -18.760    -1.582     -4.914   -18.310     2.328
   -5.038   -19.251     2.451     -5.457   -18.093     1.571
   -4.914   -18.310     5.430     -5.259   -18.500     4.558
   -4.291   -19.016     5.601     -4.914   -18.310     8.532
   -5.579   -17.859     9.052     -5.408   -18.748     7.840
   -4.914   -18.310    11.634     -5.638   -18.842    11.307
   -5.252   -17.914    12.438     -4.914   -15.208    -0.774
   -5.473   -15.753    -0.220     -4.339   -15.829    -1.220
   -4.914   -15.208     2.328     -5.629   -15.624     2.808
   -5.241   -15.127     1.432     -4.914   -15.208     5.430
   -4.165   -15.029     4.863     -5.419   -14.395     5.424
   -4.914   -15.208     8.532     -4.238   -15.504     7.924
   -4.753   -15.708     9.332     -4.914   -12.106   -19.386
   -5.714   -12.059   -19.910     -4.515   -12.941   -19.631
   -4.914   -12.106    -3.876     -4.401   -12.856    -4.176
   -5.476   -12.459    -3.187     -4.914   -12.106    -0.774
   -5.306   -11.877     0.069     -4.456   -11.311    -1.048
   -4.914   -12.106     2.328     -4.182   -11.662     2.756
   -4.502   -12.758     1.762     -4.914   -12.106     5.430
   -4.715   -11.842     4.532     -5.597   -11.498     5.714
   -4.914    -9.004   -13.182     -4.296    -8.374   -13.554
   -5.496    -8.475   -12.637     -4.914    -9.004    -6.978
   -5.137    -9.557    -6.229     -5.427    -9.362    -7.702
   -4.914    -9.004    -3.876     -4.321    -9.213    -3.155
   -4.973    -8.048    -3.868     -4.914    -9.004    -0.774
   -5.850    -8.825    -0.858     -4.624    -8.436    -0.060
   -1.812   -52.432   -13.182     -1.463   -51.627   -13.563
   -2.640   -52.575   -13.639     -1.812   -52.432    -6.978
   -2.413   -52.992    -7.469     -0.940   -52.727    -7.241
   -1.812   -52.432    -3.876     -2.481   -52.665    -3.233
   -1.835   -51.476    -3.911     -1.812   -52.432    -0.774
   -1.476   -52.459     0.122     -1.197   -51.870    -1.244
   -1.812   -49.330   -16.284     -1.238   -49.592   -15.565
   -1.220   -49.181   -17.021     -1.812   -49.330    -3.876
   -2.009   -49.196    -2.949     -1.108   -48.710    -4.064
   -1.812   -49.330    -0.774     -1.814   -50.246    -0.496
   -0.885   -49.102    -0.841     -1.812   -49.330     2.328
   -1.316   -49.814     2.988     -1.298   -49.423     1.526
   -1.812   -49.330     5.430     -2.439   -49.339     6.154
   -1.492   -48.429     5.400     -1.812   -46.228     2.328
   -1.380   -46.172     3.180     -1.603   -45.400     1.898
   -1.812   -46.228     5.430     -1.129   -46.339     4.769
   -1.864   -45.283     5.567     -1.812   -46.228     8.532
   -2.418   -46.870     8.902     -0.944   -46.558     8.763
   -1.812   -43.126     2.328     -2.041   -42.778     3.190
   -0.856   -43.088     2.300     -1.812   -43.126     5.430
   -2.268   -42.396     5.848     -1.640   -43.741     6.143
   -1.812   -43.126     8.532     -1.887   -42.296     9.002
   -2.591   -43.619     8.791     -1.812   -43.126    11.634
   -1.666   -43.378    10.723     -2.528   -42.492    11.597
   -1.812   -40.024     8.532     -2.598   -39.738     8.068
   -1.527   -40.807     8.061     -1.812   -40.024    11.634
   -2.196   -39.599    10.868     -2.379   -39.767    12.361
   -1.812   -36.922     5.430     -1.810   -37.846     5.681
   -2.702   -36.624     5.618     -1.812   -36.922     8.532
   -2.582   -36.768     7.985     -1.924   -37.815     8.858
   -1.812   -36.922    11.634     -1.943   -37.870    11.606
   -1.018   -36.775    11.121     -1.812   -36.922    14.736
   -1.157   -37.016    15.428     -2.608   -37.302    15.107
   -1.812   -33.820     5.430     -1.264   -34.398     5.961
   -2.696   -33.943     5.776     -1.812   -33.820     8.532
   -1.851   -32.928     8.188     -1.461   -34.341     7.810
   -1.812   -33.820    11.634     -2.021   -32.987    12.056
   -1.387   -33.573    10.813     -1.812   -33.820    14.736
   -1.047   -33.458    15.183     -1.459   -34.514    14.180
   -1.812   -30.718     2.328     -2.597   -31.093     2.726
   -1.602   -31.310     1.606     -1.812   -30.718     5.430
   -2.443   -31.069     4.802     -1.163   -30.267     4.891
   -1.812   -30.718     8.532     -1.803   -31.631     8.818
   -2.687   -30.404     8.760     -1.812   -30.718    11.634
   -2.565   -30.631    12.218     -1.837   -29.930    11.092
   -1.812   -30.718    14.736     -1.042   -30.689    14.169
   -1.716   -31.533    15.228     -1.812   -27.616   -28.692
   -2.655   -28.065   -28.744     -1.459   -27.866   -27.839
   -1.812   -27.616     2.328     -2.053   -27.198     1.502
   -1.232   -28.333     2.074     -1.812   -27.616     5.430
   -1.519   -28.483     5.710     -2.239   -27.768     4.587
   -1.812   -27.616     8.532     -1.017   -27.357     8.998
   -1.582   -27.544     7.606     -1.812   -27.616    11.634
   -1.229   -27.472    10.889     -1.434   -27.092    12.340
   -1.812   -27.616    14.736     -1.536   -28.506    14.519
   -1.684   -27.121    13.927     -1.812   -24.514   -28.692
   -2.518   -24.931   -29.186     -1.107   -25.161   -28.690
   -1.812   -24.514     2.328     -1.131   -24.501     3.000
   -1.577   -25.250     1.763     -1.812   -24.514     5.430
   -2.004   -25.225     4.820     -1.184   -23.961     4.965
   -1.812   -24.514     8.532     -2.207   -24.025     7.811
   -1.559   -25.350     8.141     -1.812   -24.514    11.634
   -2.416   -25.117    12.067     -0.990   -25.000    11.572
   -1.812   -24.514    14.736     -1.355   -23.893    15.304
   -2.361   -23.966    14.175     -1.812   -21.412     2.328
   -1.334   -22.133     1.919     -1.215   -21.077     2.997
   -1.812   -21.412     5.430     -2.212   -20.940     4.700
   -1.032   -20.902     5.647     -1.812   -21.412     8.532
   -2.675   -21.781     8.720     -1.266   -21.692     9.267
   -1.812   -21.412    11.634     -2.505   -21.771    11.081
   -1.353   -20.790    11.071     -1.812   -18.310     2.328
   -2.767   -18.295     2.394     -1.536   -18.952     2.981
   -1.812   -18.310     5.430     -2.746   -18.134     5.538
   -1.683   -19.171     5.827     -1.812   -18.310     8.532
   -2.382   -18.423     7.772     -2.360   -18.545     9.281
   -1.812   -18.310    11.634     -1.881   -17.366    11.780
   -2.607   -18.536    11.152     -1.812   -15.208    -0.774
   -1.031   -15.584    -0.369     -2.364   -14.950    -0.036
   -1.812   -15.208     2.328     -1.283   -15.387     1.551
   -2.046   -14.283     2.251     -1.812   -15.208     5.430
   -1.159   -15.907     5.408     -1.772   -14.814     4.559
   -1.812   -15.208     8.532     -0.920   -15.307     8.865
   -2.341   -15.031     9.310     -1.812   -12.106    -0.774
   -1.199   -11.385    -0.628     -1.270   -12.817    -1.114
   -1.812   -12.106     2.328     -2.044   -12.985     2.625
   -1.548   -12.222     1.416     -1.812   -12.106     5.430
   -2.488   -11.434     5.512     -2.272   -12.868     5.079
   -1.812    -9.004   -13.182     -2.349    -9.782   -13.328
   -1.041    -9.138   -13.733     -1.812    -9.004    -6.978
   -1.374    -9.698    -6.487     -1.428    -8.194    -6.642
   -1.812    -9.004    -3.876     -1.037    -8.577    -3.511
   -2.385    -8.281    -4.132     -1.812    -9.004    -0.774
   -2.539    -8.655    -1.288     -1.593    -8.302    -0.161
    1.290   -52.432   -10.080      1.479   -53.371   -10.065
    0.494   -52.339    -9.557      1.290   -52.432    -6.978
    0.876   -52.386    -6.116      0.749   -53.049    -7.471
    1.290   -52.432    -3.876      0.584   -53.007    -3.581
    0.863   -51.592    -4.040      1.290   -49.330    -3.876
    1.829   -49.135    -3.109      1.841   -49.895    -4.418
    1.290   -49.330    -0.774      0.667   -48.891    -0.195
    1.183   -50.261    -0.577      1.290   -49.330     2.328
    2.154   -49.703     2.153      1.439   -48.699     3.032
    1.290   -46.228     2.328      1.761   -46.892     1.824
    1.484   -45.405     1.881      1.290   -46.228     5.430
    0.640   -45.791     5.980      2.127   -45.856     5.707
    1.290   -46.228     8.532      0.756   -46.794     9.090
    1.603   -45.539     9.118      1.290   -43.126     5.430
    1.224   -42.364     4.855      1.440   -43.862     4.837
    1.290   -43.126     8.532      0.843   -42.336     8.835
    0.988   -43.243     7.632      1.290   -40.024     8.532
    1.931   -40.551     9.009      0.562   -39.920     9.145
    1.290   -40.024    11.634      0.841   -40.092    10.792
    2.032   -40.625    11.559      1.290   -36.922     8.532
    0.403   -37.245     8.376      1.522   -36.460     7.727
    1.290   -36.922    11.634      1.061   -36.554    12.487
    0.635   -37.603    11.484      1.290   -33.820     5.430
    0.830   -34.434     4.858      2.202   -33.864     5.144
    1.290   -33.820     8.532      0.649   -33.954     7.834
    0.801   -33.977     9.340      1.290   -33.820    11.634
    1.723   -33.547    12.443      0.585   -34.399    11.923
    1.290   -33.820    14.736      0.612   -33.201    15.006
    1.401   -34.398    15.491      1.290   -30.718    -0.774
    1.931   -30.045    -0.547      1.477   -31.439    -0.173
    1.290   -30.718     2.328      0.568   -30.592     2.943
    1.956   -31.184     2.833      1.290   -30.718     5.430
    1.843   -30.214     6.028      1.894   -31.049     4.766
    1.290   -30.718     8.532      1.466   -30.807     7.596
    1.951   -30.100     8.843      1.290   -30.718    11.634
    0.733   -31.217    12.232      1.870   -31.372    11.244
    1.290   -30.718    14.736      1.983   -30.182    15.121
    1.628   -30.967    13.877      1.290   -27.616     2.328
    0.681   -27.980     1.686      2.015   -27.275     1.805
    1.290   -27.616     5.430      0.822   -27.906     6.213
    2.202   -27.541     5.710      1.290   -27.616     8.532
    0.974   -28.259     9.167      1.393   -28.111     7.720
    1.290   -27.616    11.634      0.719   -26.949    12.014
    2.101   -27.150    11.432      1.290   -27.616    14.736
    1.713   -26.978    14.162      0.355   -27.427    14.658
    1.290   -24.514     2.328      1.933   -24.690     1.642
    1.591   -25.029     3.076      1.290   -24.514     5.430
    1.817   -24.023     4.800      1.930   -24.999     5.951
    1.290   -24.514     8.532      1.884   -25.008     7.967
    0.594   -24.216     7.947      1.290   -24.514    11.634
    1.888   -24.302    10.918      0.567   -23.896    11.533
    1.290   -21.412     2.328      0.658   -20.937     2.868
    1.108   -22.335     2.502      1.290   -21.412     5.430
    0.708   -22.167     5.506      0.927   -20.901     4.707
    1.290   -21.412     8.532      1.569   -20.576     8.907
    2.014   -22.010     8.715      1.290   -21.412    11.634
    0.447   -21.280    11.201      1.413   -22.361    11.637
    1.290   -18.310    -0.774      0.679   -18.686    -0.141
    1.256   -17.368    -0.610      1.290   -18.310     2.328
    1.823   -19.061     2.589      0.422   -18.677     2.166
    1.290   -18.310     5.430      2.112   -17.848     5.596
    0.819   -17.747     4.816      1.290   -18.310     8.532
    0.630   -17.804     8.058      0.834   -18.629     9.311
    1.290   -15.208    -0.774      2.013   -15.172    -0.148
    0.670   -15.827    -0.390      1.290   -15.208     2.328
    1.794   -15.785     2.902      1.788   -15.187     1.511
    1.290   -15.208     5.430      0.800   -15.232     6.252
    0.632   -15.013     4.764      1.290   -15.208     8.532
    1.278   -14.464     7.930      2.047   -15.048     9.096
    1.290   -12.106    -6.978      1.066   -11.495    -7.680
    0.462   -12.269    -6.528      1.290   -12.106    -3.876
    1.327   -12.458    -2.987      0.575   -11.470    -3.853
    1.290   -12.106    -0.774      1.539   -11.218    -0.517
    2.105   -12.504    -1.080      1.290   -12.106     2.328
    1.924   -12.478     1.716      0.493   -11.995     1.810
    1.290    -9.004    -6.978      1.701    -8.469    -6.299
    0.452    -9.269    -6.600      1.290    -9.004    -3.876
    0.631    -8.335    -4.062      1.047    -9.348    -3.017
    4.392   -49.330   -13.182      3.970   -50.189   -13.219
    5.256   -49.504   -12.809      4.392   -49.330    -3.876
    4.217   -49.225    -2.941      5.312   -49.593    -3.920
    4.392   -49.330    -0.774      4.438   -50.096    -1.346
    5.226   -49.332    -0.304      4.392   -49.330     2.328
    3.756   -48.732     1.938      3.923   -50.160     2.410
    4.392   -46.228     2.328      4.554   -45.527     1.697
    4.267   -45.776     3.162      4.392   -46.228     5.430
    3.563   -46.421     4.993      4.419   -45.273     5.484
    4.392   -43.126     8.532      5.305   -42.914     8.727
    4.072   -43.556     9.325      4.392   -40.024   -25.590
    4.263   -40.151   -26.530      4.784   -40.844   -25.290
    4.392   -40.024    11.634      4.594   -39.323    12.253
    3.897   -40.662    12.148      4.392   -36.922    11.634
    4.975   -36.464    12.240      4.143   -37.721    12.099
    4.392   -33.820     2.328      4.014   -34.412     1.678
    5.277   -34.155     2.472      4.392   -33.820     5.430
    4.123   -34.008     4.531      4.881   -34.597     5.701
    4.392   -33.820     8.532      5.157   -33.263     8.677
    3.654   -33.305     8.858      4.392   -33.820    11.634
    4.564   -34.588    11.090      3.845   -34.149    12.347
    4.392   -30.718    -0.774      3.721   -30.525    -1.428
    5.121   -31.082    -1.277      4.392   -30.718     2.328
    3.658   -30.396     1.805      4.087   -31.553     2.683
    4.392   -30.718     5.430      3.823   -31.221     6.013
    4.002   -30.825     4.563      4.392   -30.718     8.532
    4.801   -31.294     7.887      4.774   -29.857     8.361
    4.392   -30.718    11.634      3.625   -30.758    11.064
    4.067   -30.330    12.447      4.392   -27.616    -0.774
    4.785   -28.109    -0.054      4.814   -27.962    -1.560
    4.392   -27.616     2.328      3.747   -28.179     2.755
    4.264   -27.771     1.393      4.392   -27.616     5.430
    4.152   -28.323     6.028      3.606   -27.469     4.905
    4.392   -27.616     8.532      5.013   -27.515     7.811
    3.533   -27.615     8.112      4.392   -27.616    11.634
    4.596   -27.977    10.772      3.596   -28.074    11.904
    4.392   -24.514     2.328      4.510   -23.606     2.051
    5.168   -24.706     2.854      4.392   -24.514     5.430
    4.751   -24.016     6.164      5.156   -24.916     5.017
    4.392   -24.514     8.532      4.953   -24.275     7.794
    3.833   -25.213     8.193      4.392   -24.514    11.634
    5.204   -24.031    11.478      4.172   -24.323    12.546
    4.392   -21.412    -3.876      5.007   -21.386    -3.143
    3.702   -22.009    -3.589      4.392   -21.412    -0.774
    4.055   -22.301    -0.666      3.814   -21.013    -1.424
    4.392   -21.412     2.328      4.644   -22.051     1.662
    3.555   -21.732     2.664      4.392   -21.412     5.430
    4.949   -21.542     6.197      4.883   -21.804     4.708
    4.392   -21.412     8.532      3.795   -21.871     7.943
    4.413   -21.953     9.321      4.392   -21.412    11.634
    4.357   -21.043    12.517      3.476   -21.489    11.370
    4.392   -18.310    -0.774      4.559   -17.832    -1.586
    5.259   -18.587    -0.477      4.392   -18.310     2.328
    3.891   -17.772     1.715      4.961   -17.689     2.783
    4.392   -18.310     5.430      3.771   -18.848     5.920
    4.019   -17.429     5.456      4.392   -18.310     8.532
    5.046   -18.398     7.839      3.831   -17.590     8.243
    4.392   -15.208   -19.386      4.886   -15.659   -20.071
    5.062   -14.847   -18.806      4.392   -15.208    -3.876
    4.335   -15.245    -4.831      5.331   -15.216    -3.691
    4.392   -15.208    -0.774      5.250   -14.917    -1.083
    3.862   -14.411    -0.754      4.392   -15.208     2.328
    4.854   -14.967     3.131      3.983   -14.394     2.034
    4.392   -15.208     5.430      3.450   -15.317     5.558
    4.762   -16.071     5.616      4.392   -12.106   -16.284
    4.031   -11.467   -15.670      5.226   -11.727   -16.561
    4.392   -12.106   -13.182      3.714   -12.588   -12.710
    4.164   -12.211   -14.105      4.392   -12.106   -10.080
    5.081   -12.211   -10.736      4.409   -12.922    -9.581
    4.392   -12.106    -3.876      4.976   -12.635    -4.419
    4.931   -11.367    -3.594      4.392   -12.106    -0.774
    4.135   -12.599     0.005      3.873   -12.487    -1.482
    4.392   -12.106     2.328      3.663   -12.524     1.872
    5.150   -12.265     1.766      7.494   -49.330   -10.080
    7.974   -49.133    -9.276      8.143   -49.232   -10.777
    7.494   -49.330    -3.876      8.281   -49.425    -4.412
    6.812   -49.787    -4.368      7.494   -46.228   -10.080
    7.346   -46.946   -10.696      8.443   -46.103   -10.082
    7.494   -46.228    -3.876      7.297   -46.374    -4.801
    6.698   -46.493    -3.416      7.494   -46.228     2.328
    8.016   -46.091     1.538      8.054   -45.924     3.042
    7.494   -43.126     5.430      8.038   -42.877     4.683
    7.069   -42.312     5.700      7.494   -40.024     5.430
    8.346   -40.191     5.833      7.016   -40.847     5.533
    7.494   -40.024     8.532      8.253   -39.608     8.124
    6.883   -40.171     7.811      7.494   -36.922   -10.080
    8.061   -36.297    -9.629      6.678   -36.911    -9.580
    7.494   -36.922     5.430      7.852   -37.660     4.936
    7.795   -36.147     4.956      7.494   -36.922     8.532
    7.890   -37.084     9.389      7.102   -36.052     8.609
    7.494   -33.820     2.328      7.123   -34.626     2.687
    6.985   -33.119     2.735      7.494   -33.820     5.430
    7.850   -33.022     5.821      7.267   -34.372     6.178
    7.494   -33.820     8.532      7.390   -33.548     9.444
    8.179   -33.247     8.187      7.494   -33.820    11.634
    7.784   -34.729    11.565      6.788   -33.842    12.280
    7.494   -30.718     2.328      8.099   -30.225     1.774
    7.855   -31.604     2.349      7.494   -30.718     5.430
    7.229   -30.287     6.242      7.476   -31.652     5.638
    7.494   -30.718     8.532      6.740   -30.235     8.869
    7.193   -31.625     8.479      7.494   -30.718    11.634
    7.541   -30.019    12.287      8.396   -31.029    11.551
    7.494   -27.616     5.430      8.059   -27.592     4.658
    6.960   -26.825     5.361      7.494   -27.616     8.532
    7.566   -27.386     9.458      6.752   -27.103     8.215
    7.494   -27.616    11.634      6.781   -27.023    11.869
    7.341   -27.823    10.713      7.494   -24.514    -0.774
    8.369   -24.213    -0.528      6.923   -24.183    -0.081
    7.494   -24.514     2.328      8.221   -23.943     2.081
    7.081   -24.070     3.069      7.494   -24.514     5.430
    6.805   -24.906     5.966      7.302   -24.806     4.540
    7.494   -24.514     8.532      7.339   -25.217     9.163
    6.932   -24.730     7.789      7.494   -21.412    -3.876
    7.279   -20.481    -3.818      8.179   -21.459    -4.542
    7.494   -21.412    -0.774      7.183   -22.233    -1.154
    6.741   -20.823    -0.826      7.494   -21.412     2.328
    8.013   -20.638     2.547      6.844   -21.095     1.702
    7.494   -21.412     5.430      8.154   -21.972     5.022
    7.937   -21.033     6.189      7.494   -21.412     8.532
    6.986   -20.663     8.844      7.368   -22.083     9.202
    7.494   -18.310   -19.386      8.143   -18.952   -19.100
    7.069   -18.718   -20.140      7.494   -18.310    -3.876
    8.140   -17.621    -3.717      7.515   -18.846    -3.083
    7.494   -18.310    -0.774      8.018   -18.075    -1.540
    7.893   -19.116    -0.449      7.494   -18.310     2.328
    6.943   -18.349     3.109      6.886   -18.424     1.599
    7.494   -18.310     5.430      8.096   -18.290     4.686
    7.612   -19.180     5.811      7.494   -15.208   -16.284
    6.659   -15.613   -16.516      8.092   -15.476   -16.982
    7.494   -15.208    -3.876      7.943   -15.729    -3.211
    8.144   -14.561    -4.152      7.494   -15.208    -0.774
    6.877   -15.039    -0.063      8.227   -15.657    -0.354
    7.494   -15.208     2.328      8.181   -15.658     1.837
    7.893   -14.379     2.594      7.494   -12.106   -10.080
    8.246   -12.601   -10.406      7.655   -12.016    -9.141
    7.494   -12.106    -3.876      7.174   -11.525    -4.566
    7.027   -11.824    -3.090     10.596   -46.228   -10.080
   10.450   -46.907    -9.421     11.163   -45.591    -9.646
   10.596   -46.228    -6.978     11.113   -45.431    -7.094
   10.364   -46.231    -6.050     10.596   -46.228    -3.876
   10.396   -45.301    -3.750     11.281   -46.238    -4.545
   10.596   -46.228    -0.774      9.758   -46.021    -1.186
   11.241   -45.732    -1.278     10.596   -43.126   -16.284
   11.477   -43.492   -16.208     10.669   -42.468   -16.975
   10.596   -43.126    -3.876     11.158   -43.543    -4.529
   10.979   -42.258    -3.749     10.596   -43.126     2.328
   10.685   -43.189     3.279      9.699   -42.825     2.191
   10.596   -40.024    -3.876     11.311   -39.478    -4.204
   10.196   -39.503    -3.180     10.596   -40.024     5.430
   11.326   -40.581     5.160     10.523   -40.165     6.374
   10.596   -36.922     2.328     11.148   -36.954     1.547
   11.122   -36.449     2.973     10.596   -36.922     5.430
   11.169   -36.594     6.124     11.137   -37.548     4.948
   10.596   -36.922     8.532     11.274   -37.597     8.492
   10.960   -36.187     8.040     10.596   -33.820     2.328
    9.890   -34.373     1.996     10.838   -34.216     3.166
   10.596   -33.820     5.430     10.552   -34.776     5.421
   11.134   -33.597     4.671     10.596   -33.820     8.532
   10.309   -32.924     8.705     11.507   -33.841     8.824
   10.596   -30.718     2.328      9.886   -30.917     1.718
   10.726   -29.774     2.245     10.596   -30.718     5.430
   10.582   -31.343     4.705     10.805   -31.248     6.199
   10.596   -30.718     8.532      9.660   -30.914     8.559
   10.649   -29.850     8.133     10.596   -27.616    -0.774
    9.685   -27.784    -0.535     11.108   -28.066    -0.102
   10.596   -27.616     5.430     10.294   -28.291     6.037
   10.759   -28.084     4.611     10.596   -27.616     8.532
   11.319   -27.435     7.931      9.812   -27.570     7.986
   10.596   -24.514    -3.876     10.132   -25.293    -4.181
   10.931   -24.756    -3.013     10.596   -24.514    -0.774
    9.994   -24.101    -1.393     10.290   -25.418    -0.708
   10.596   -24.514     2.328     11.263   -25.150     2.069
   10.684   -23.802     1.695     10.596   -24.514     5.430
   10.504   -23.990     4.635     10.103   -24.032     6.094
   10.596   -24.514     8.532     11.122   -24.186     7.803
   10.938   -25.392     8.699     10.596   -21.412    -3.876
   10.202   -22.063    -3.296      9.962   -21.307    -4.585
   10.596   -21.412    -0.774     10.842   -21.089     0.093
    9.729   -21.039    -0.932     10.596   -21.412     2.328
   10.194   -20.890     1.635     11.538   -21.295     2.200
   10.596   -21.412     5.430      9.990   -20.674     5.490
   11.215   -21.274     6.147     10.596   -18.310    -3.876
   10.045   -18.731    -3.217     10.674   -18.960    -4.574
   10.596   -18.310    -0.774     10.268   -18.941    -0.134
   11.436   -18.020    -0.417     10.596   -18.310     2.328
   10.713   -17.366     2.221     11.059   -18.694     1.584
   10.596   -15.208   -13.182     11.141   -14.630   -13.717
   10.659   -16.061   -13.611     10.596   -15.208   -10.080
   10.950   -14.625   -10.752     10.463   -14.643    -9.319
   10.596   -15.208    -3.876     10.550   -15.314    -2.926
   10.305   -14.309    -4.031     10.596   -15.208    -0.774
   11.350   -14.640    -0.613      9.878   -14.792    -0.298
   13.698   -43.126    -6.978     13.771   -42.185    -7.134
   13.419   -43.197    -6.065     13.698   -43.126    -3.876
   14.170   -42.396    -4.277     13.364   -42.772    -3.052
   13.698   -40.024   -10.080     13.133   -39.551    -9.470
   14.309   -40.503    -9.520     13.698   -40.024    -6.978
   12.965   -39.410    -7.018     13.325   -40.820    -6.599
   13.698   -40.024    -3.876     13.895   -39.348    -3.228
   12.890   -40.429    -3.561     13.698   -40.024    -0.774
   14.225   -39.592    -1.446     14.331   -40.523    -0.257
   13.698   -40.024     2.328     12.829   -39.723     2.591
   14.265   -39.264     2.457     13.698   -36.922   -10.080
   13.293   -37.710   -10.441     14.002   -36.436   -10.846
   13.698   -36.922    -6.978     13.819   -36.617    -6.079
   13.914   -37.854    -6.946     13.698   -36.922    -3.876
   13.441   -36.964    -4.797     12.872   -36.845    -3.399
   13.698   -36.922    -0.774     14.374   -37.361    -1.290
   14.182   -36.462    -0.088     13.698   -36.922     2.328
   13.543   -37.817     2.628     13.009   -36.762     1.685
   13.698   -33.820    -6.978     14.545   -33.422    -6.777
   13.062   -33.280    -6.510     13.698   -33.820    -3.876
   14.355   -34.346    -4.332     13.223   -34.448    -3.332
   13.698   -33.820    -0.774     13.664   -32.886    -0.570
   14.548   -34.108    -0.441     13.698   -33.820     2.328
   14.254   -34.528     2.004     12.872   -33.929     1.858
   13.698   -33.820     5.430     14.073   -33.343     6.171
   12.838   -33.422     5.299     13.698   -30.718    -6.978
   13.720   -31.425    -7.623     14.561   -30.744    -6.565
   13.698   -30.718    -3.876     13.302   -31.558    -3.646
   12.971   -30.191    -4.207     13.698   -30.718    -0.774
   13.678   -31.408    -0.111     13.295   -29.963    -0.346
   13.698   -30.718     2.328     13.095   -30.001     2.134
   14.334   -30.696     1.613     13.698   -30.718     5.430
   14.514   -31.211     5.341     13.625   -30.542     6.368
   13.698   -27.616    -3.876     13.286   -28.369    -3.454
   12.968   -27.045    -4.114     13.698   -27.616    -0.774
   13.998   -26.979    -0.125     12.873   -27.948    -0.421
   13.698   -27.616     2.328     12.815   -27.269     2.207
   13.570   -28.445     2.789     13.698   -27.616     5.430
   13.332   -27.529     4.551     13.258   -26.938     5.942
   13.698   -24.514   -10.080     14.076   -23.640   -10.180
   13.003   -24.402    -9.432     13.698   -24.514    -6.978
   13.137   -23.941    -7.500     13.169   -24.737    -6.213
   13.698   -24.514    -3.876     13.671   -24.242    -4.793
   12.779   -24.588    -3.620     13.698   -24.514    -0.774
   13.798   -24.865    -1.659     13.676   -25.287    -0.210
   13.698   -24.514     2.328     13.854   -23.858     1.649
   12.846   -24.281     2.696     13.698   -21.412    -6.978
   14.041   -20.862    -6.274     14.039   -21.015    -7.780
   13.698   -21.412    -3.876     13.049   -21.663    -4.532
   13.830   -22.203    -3.353     13.698   -21.412    -0.774
   12.940   -20.848    -0.620     14.019   -21.152    -1.638
   13.698   -21.412     2.328     12.874   -21.871     2.170
   13.912   -21.609     3.240     13.698   -18.310    -6.978
   12.954   -18.119    -6.408     14.441   -17.876    -6.557
   13.698   -18.310    -3.876     14.497   -18.459    -3.370
   13.155   -17.761    -3.310     16.800   -36.922   -10.080
   16.494   -36.015   -10.082     16.184   -37.383    -9.511
   16.800   -36.922    -6.978     15.910   -36.965    -6.630
   17.255   -36.309    -6.400     16.800   -36.922    -3.876
   17.440   -36.419    -4.380     17.327   -37.429    -3.258
   16.800   -33.820   -13.182     17.295   -33.019   -13.012
   17.348   -34.519   -12.826     16.800   -33.820   -10.080
   17.349   -33.236   -10.604     17.072   -34.701   -10.339
   16.800   -33.820    -6.978     16.946   -34.703    -6.638
   16.460   -33.328    -6.231     16.800   -33.820    -3.876
   16.028   -33.290    -3.682     17.261   -33.888    -3.040
   16.800   -33.820    -0.774     17.114   -32.921    -0.871
   16.753   -33.956     0.172     16.800   -30.718   -13.182
   16.221   -30.524   -12.446     16.534   -30.104   -13.866
   16.800   -30.718   -10.080     16.234   -30.782   -10.849
   16.708   -31.564    -9.642     16.800   -30.718    -6.978
   16.470   -31.296    -6.290     16.832   -29.853    -6.570
   16.800   -30.718    -3.876     15.923   -30.570    -4.227
   16.656   -30.962    -2.962     16.800   -30.718    -0.774
   17.317   -31.524    -0.773     16.846   -30.402     0.128
   16.800   -27.616   -10.080     16.384   -26.920   -10.587
   17.573   -27.856   -10.591     16.800   -27.616    -6.978
   17.737   -27.715    -6.807     16.577   -28.365    -7.530
   16.800   -27.616    -3.876     16.975   -26.966    -4.556
   17.278   -28.395    -4.161     16.800   -27.616    -0.774
   17.392   -28.368    -0.784     16.609   -27.449    -1.697
   16.800   -24.514   -10.080     17.282   -25.195   -10.549
   16.547   -23.889   -10.759     16.800   -24.514    -6.978
   16.034   -24.465    -6.407     16.578   -23.959    -7.725
   16.800   -24.514    -3.876     17.361   -23.767    -4.084
   17.321   -25.044    -3.273
     6673 = No. of integer atom codes. iac's: 
  25    1   20    4   20    4    4   32    7   11   30   25   21    4    4   20
   4    4   20    4    4   20    4   11   30   25    1   20    4   20    4    4
  14   14    3   14    3   14   33    7   14    3   14    3   11   30   25    1
  20    4    4   11   30   25   21    4    4   20    4    4   20    4    4   20
   4   11   30   25    1   20    4   20    4    4   20    4    4   12   38   36
   7   11   30   25    1   20    4   20    4    4    4   11   30   25    1   20
   4   20    4    4   20    4    4   20    4    4   28   10   15   28   10   10
  28   10   10   11   30   25    1   20    4   20    4    4    4   11   30   25
   1   20    4   20    4    4   20    4    4   12   38   36    7   11   30   25
   1   20    4   20    4    4   20    4   20    4    4    4   20    4    4    4
  11   30   25    1   20    4   20    4    4   32    7   11   30   25    1   20
   4   20    4    4   32    7   11   30   25    1   20    4   20    4    4   20
   4    4   20    4    4   41    1   15   42    1   41    1    1   11   30   25
   1   20    4   20    4    4   20    4   20    4    4    4   20    4    4    4
  11   30   25    1   20    4   20    4   20    4    4    4   32    7   11   30
  25    1   20    4   20    4   20    4    4    4   32    7   11   30   25    1
  20    4   20    4    4   20    4   20    4    4    4   20    4    4    4   11
  30   25    1   20    4   20    4    4   20    4    4   20    4    4   28   10
  15   28   10   10   28   10   10   11   30   25    1   20    4   20    4    4
  12   30   25    1    1   11   30   25    1   20    4   20    4   20    4    4
   4   32    7   11   30   25    1   20    4   20    4    4   20    4   20    4
   4    4   20    4    4    4   11   30   25    1   20    4   20    4    4    4
  11   30   25   21    4    4   20    4    4   20    4    4   20    4   11   30
  25    1   20    4   20    4    4    4   11   30   25    1   20    4   20    4
  20    4    4    4   32    7   11   30   25    1   20    4   20    4    4   12
  30   25    1    1   11   30   25    1   20    4   20    4    4   12   38   36
   7   11   30   25   21    4    4   20    4    4   20    4    4   20    4   11
  30   25    1   20    4   20    4    4   20    4    4   20    4    4   41    1
  15   42    1   41    1    1   11   30   25    1   20    4   20    4    4   14
  14    3   14    3   14   33    7   14    3   14    3   11   30   25    1   20
   4   20    4    4   20    4   20    4    4    4   20    4    4    4   11   30
  25    1   20    4   20    6    6   20    4    4   13   30   25    1    1   11
  30   25    1   20    4   20    4    4    4   11   30   25    1   20    4   20
   4    4   40    9   11   30   25    1   20    4    4   11   30   25    1   20
   4    4   11   30   25    1   20    4   20    4    4   20    4    4   12   38
  36    7   11   30   25    1   20    4   20    4    4   20    4    4   20    4
   4   20    4    4   29   10   10   10   11   30   25    1   20    4   20    4
   4   20    4   20    4    4    4   20    4    4    4   11   30   25    1   20
   4   20    4    4   12   30   25    1    1   11   30   25    1   20    4   20
   4    4   20    4    4   20    4    4   28   10   15   28   10   10   28   10
  10   11   30   25    1   20    4   20    4    4   14   14    3   14    3   14
   3   14    3   14    3   11   30   25    1   20    4   20    4    4   20    4
   4   20    4    4   28   10   15   28   10   10   28   10   10   11   30   25
   1   20    4   20    4    4   12   35   35   11   30   25    1   20    4   20
   4   20    4    4    4   20    4    4   20    4    4    4   11   30   25    1
  20    4   20    6    6   20    4    4   13   30   25    1    1   11   30   25
   1   20    4   20    4    4   40    9   11   30   25    1   20    4   20    4
   4   20    4    4   20    4    4   41    1   15   42    1   41    1    1   11
  30   25    1   20    4   20    4    4   20    4    4   20    4    4   41    1
  15   42    1   41    1    1   11   30   25    1   20    4   20    6    6   20
   4    4   13   30   25    1    1   11   30   25    1   20    4   20    4   20
   4    4    4   32    7   11   30   25    1   20    4   20    4    4    4   11
  30   25    1   20    4   20    4   20    4    4    4   20    4    4    4   11
  30   25    1   20    4   20    4    4   20    4    4   20    4    4   41    1
  15   42    1   41    1    1   11   30   25    1   20    4   20    4    4    4
  11   30   25    1   20    4   20    4    4   12   38   36    7   11   30   25
   1   20    4   20    4    4   20    4   20    4    4    4   20    4    4    4
  11   30   25    1   20    4   20    4    4   12   30   25    1    1   11   30
  25    1   20    4   20    4    4    4   11   30   25    1   20    4   20    4
   4   12   30   25    1    1   11   30   25    1   20    4   20    4    4   14
  14    3   14    3   14   33    7   14    3   14    3   11   30   25    1   20
   4   20    4   20    4    4    4   20    4    4   20    4    4    4   11   30
  25    1   20    4   20    6    6   20    4    4   13   30   25    1    1   11
  30   25    1   20    4   20    4   20    4    4    4   20    4    4    4   11
  30   25    1   20    4    4   11   30   25    1   20    4   20    4    4   12
  30   25    1    1   11   30   25    1   20    4   20    4   20    4    4    4
  32    7   11   30   25    1   20    4   20    4    4   20    4    4   20    4
   4   41    1   15   42    1   41    1    1   11   30   25    1   20    4   20
   4   20    4    4    4   32    7   11   30   25    1   20    4   20    4   20
   4    4    4   20    4    4   20    4    4    4   11   30   25    1   20    4
  20    4    4    4   11   30   25    1   20    4   20    4    4   40    9   11
  30   25    1   20    4   20    6    6   20    4    4   13   30   25    1    1
  11   30   25    1   20    4   20    4    4   14   14    3   14    3   14   33
   7   14    3   14    3   11   30   25   21    4    4   20    4    4   20    4
   4   20    4   11   30   25    1   20    4   20    4    4   20    4   20    4
   4    4   20    4    4    4   11   30   25    1   20    4   20    6    6   20
   4    4   13   30   25    1    1   11   30   25    1   20    4   20    4    4
  32    7   11   30   25    1   20    4   20    6    6   20    4    4   13   30
  25    1    1   11   30   25    1   20    4   20    4    4   20    4   20    4
   4    4   20    4    4    4   11   30   25    1   20    4   20    4    4   20
   4    4   12   38   36    7   11   30   25    1   20    4   20    4    4   32
   7   11   30   25    1   20    4   20    4    4   22   27   18    3   26    1
  23    3   11   30   25    1   20    4   20    4    4   14   14    3   14    3
  14    3   14    3   14    3   11   30   25    1   20    4   20    4    4   20
   4    4   20    4    4   41    1   15   42    1   41    1    1   11   30   25
   1   20    4   20    4    4   20    4    4   39   20    4    4    4   11   30
  25    1   20    4   20    4    4   20    4   20    4    4    4   20    4    4
   4   11   30   25    1   20    4   20    4    4    4   11   30   25    1   20
   4   20    4    4   20    4    4   12   38   36    7   11   30   25    1   20
   4   20    4    4   12   30   25    1    1   11   30   25    1   20    4   20
   4    4   20    4    4   20    4    4   41    1   15   42    1   41    1    1
  11   30   25    1   20    4   20    4   20    4    4    4   32    7   11   30
  25   21    4    4   20    4    4   20    4    4   20    4   11   30   25    1
  20    4   20    4   20    4    4    4   20    4    4    4   11   30   25    1
  20    4   20    4    4   20    4   20    4    4    4   20    4    4    4   11
  30   25    1   20    4   20    4    4    4   11   30   25    1   20    4   20
   4   20    4    4    4   20    4    4    4   11   30   25    1   20    4   20
   4    4   20    4   20    4    4    4   20    4    4    4   11   30   25    1
  20    4   20    4    4    4   11   30   25    1   20    4   20    4    4   32
   7   11   30   25    1   20    4   20    4    4   32    7   11   30   25    1
  20    4   20    4    4   32    7   11   30   25    1   20    4   20    5    5
  20    4    4   12   35   35   11   30   25    1   20    4   20    4   20    4
   4    4   20    4    4   20    4    4    4   11   30   25    1   20    4   20
   4    4    4   11   30   25    1   20    4   20    4    4   12   30   25    1
   1   11   30   25    1   20    4   20    6    6   20    4    4   13   30   25
   1    1   11   30   25    1   20    4   20    4    4   20    4    4   20    4
   4   28   10   15   28   10   10   28   10   10   11   30   25    1   20    4
  20    4    4   14   14    3   14    3   14    3   14    3   14    3   11   30
  25    1   20    4    4   11   30   25    1   20    4   20    4    4   20    4
   4   39   20    4    4    4   11   30   25   21    4    4   20    4    4   20
   4    4   20    4   11   30   25    1   20    4   20    4    4   12   35   35
  11   30   25    1   20    4   20    4    4   14   14    3   14    3   14   33
   7   14    3   14    3   11   30   25    1   20    4   20    4    4   14   14
   3   14    3   14    3   14    3   14    3   11   30   25    1   20    4   20
   4    4   20    4    4   20    4    4   28   10   15   28   10   10   28   10
  10   11   30   25    1   20    4   20    6    6   20    4    4   13   30   25
   1    1   11   30   25    1   20    4   20    4    4   32    7   11   30   25
   1   20    4    4   11   30   25    1   20    4   20    4   20    4    4    4
  32    7   11   30   25    1   20    4   20    4    4   14   14    3   14    3
  14   33    7   14    3   14    3   11   30   25    1   20    4    4   11   30
  25    1   20    4   20    4    4   32    7   11   30   25    1   20    4   20
   4   20    4    4    4   20    4    4   20    4    4    4   11   30   25    1
  20    4   20    4   20    4    4    4   32    7   11   30   25    1   20    4
  20    4   20    4    4    4   20    4    4    4   11   30   25    1   20    4
  20    4    4   20    4    4   12   38   36    7   11   30   25    1   20    4
  20    4    4   32    7   11   30   25    1   20    4   20    4    4   20    4
   4   20    4    4   20    4    4   43    1    1   11   30   25    1   20    4
  20    4    4   20    4    4   39   20    4    4    4   11   30   25    1   20
   4   20    4   20    4    4    4   32    7   11   30   25    1   20    4   20
   6    6   20    4    4   13   30   25    1    1   11   30   25    1   20    4
  20    6    6   20    4    4   13   30   25    1    1   11   30   25    1   20
   4   20    4   20    4    4    4   20    4    4    4   11   30   25    1   20
   4    4   11   30   25    1   20    4   20    4    4   20    4   20    4    4
   4   20    4    4    4   11   30   25    1   20    4    4   11   30   25    1
  20    4   20    4    4   12   38   36    7   11   30   25    1   20    4    4
  11   30   25    1   20    4   20    4   20    4    4    4   20    4    4   20
   4    4    4   11   30   25    1   20    4   20    4    4   20    4    4   39
  20    4    4    4   11   30   25    1   20    4   20    4    4    4   11   30
  25    1   20    4   20    4    4   12   35   35   11   30   25    1   20    4
  20    4    4   20    4    4   39   20    4    4    4   11   30   25    1   20
   4   20    4    4   14   14    3   14    3   14   33    7   14    3   14    3
  11   30   25    1   20    4   20    4   20    4    4    4   32    7   11   30
  25    1   20    4   20    4    4   20    4   20    4    4    4   20    4    4
   4   11   30   25    1   20    4   20    4   20    4    4    4   32    7   11
  30   25    1   20    4   20    4   20    4    4    4   20    4    4   20    4
   4    4   11   30   25    1   20    4   20    4    4   20    4    4   20    4
   4   41    1   15   42    1   41    1    1   11   30   25    1   20    4   20
   4    4   20    4    4   12   38   36    7   11   30   25    1   20    4   20
   4    4    4   11   30   25    1   20    4    4   11   30   25    1   20    4
  20    6    6   20    4    4   13   30   25    1    1   11   30   25    1   20
   4   20    4    4   20    4    4   20    4    4   20    4    4   43    1    1
  11   30   25    1   20    4   20    4   20    4    4    4   32    7   11   30
  25    1   20    4   20    4   20    4    4    4   20    4    4   20    4    4
   4   11   30   25    1   20    4   20    4    4   32    7   11   30   25    1
  20    4   20    4   20    4    4    4   20    4    4    4   11   30   25   21
   4    4   20    4    4   20    4    4   20    4   11   30   25    1   20    4
  20    4   20    4    4    4   20    4    4    4   11   30   25    1   20    4
  20    4   20    4    4    4   20    4    4    4   11   30   25    1   20    4
  20    4    4   22   27   18    3   26    1   23    3   11   30   25    1   20
   4   20    4   20    4    4    4   20    4    4    4   11   30   25    1   20
   4    4   11   30   25    1   20    4   20    4    4   12   30   25    1    1
  11   30   25    1   20    4   20    4    4   19   23    3   26    1   17   14
   3   14    3   14    3   14    3   16   11   30   25   21    4    4   20    4
   4   20    4    4   20    4   11   30   25    1   20    4   20    4    4   12
  38   36    7   11   30   25    1   20    4   20    6    6   20    4    4   13
  30   25    1    1   11   30   25    1   20    4   20    4   20    4    4    4
  32    7   11   30   25    1   20    4   20    4    4    4   11   30   25    1
  20    4   20    4   20    4    4    4   20    4    4    4   11   30   25    1
  20    4   20    4    4   32    7   11   30   25    1   20    4   20    4    4
  32    7   11   30   25    1   20    4   20    4    4   20    4    4   12   38
  36    7   11   30   25    1   20    4   20    4   20    4    4    4   20    4
   4    4   11   30   25    1   20    4   20    4   20    4    4    4   32    7
  11   30   25    1   20    4   20    4    4   20    4    4   20    4    4   20
   4    4   43    1    1   11   30   25    1   20    4   20    4    4    4   11
  30   25    1   20    4   20    4    4   20    4   20    4    4    4   20    4
   4    4   11   30   25    1   20    4   20    4    4    4   11   30   25    1
  20    4   20    4    4   32    7   11   30   25    1   20    4   20    4    4
  20    4   20    4    4    4   20    4    4    4   11   30   25    1   20    4
  20    4   20    4    4    4   20    4    4    4   11   30   25    1   20    4
  20    4    4   12   35   35   11   30   25    1   20    4   20    6    6   20
   4    4   13   30   25    1    1   11   30   25    1   20    4   20    4   20
   4    4    4   32    7   11   30   25    1   20    4   20    4    4    4   11
  30   25    1   20    4   20    4    4   20    4    4   12   38   36    7   11
  30   25    1   20    4   20    4   20    4    4    4   32    7   11   30   25
   1   20    4   20    4    4   20    4    4   20    4    4   20    4    4   43
   1    1   11   30   25    1   20    4   20    4    4   20    4    4   20    4
   4   41    1   15   42    1   41    1    1   11   30   25    1   20    4   20
   4    4   12   30   25    1    1   11   30   25    1   20    4   20    4    4
  20    4    4   39   20    4    4    4   11   30   25    1   20    4   20    4
   4   14   14    3   14    3   14   33    7   14    3   14    3   11   30   25
   1   20    4   20    4    4   20    4    4   12   38   36    7   11   30   25
   1   20    4   20    4    4   32    7   11   30   25    1   20    4   20    4
   4   20    4    4   20    4    4   20    4    4   43    1    1   11   30   25
   1   20    4    4   11   30   25    1   20    4   20    4    4   32    7   11
  30   25    1   20    4   20    4    4   32    7   11   30   25    1   20    4
  20    4    4    4   11   30   25    1   20    4   20    4   20    4    4    4
  20    4    4    4   11   30   25    1   20    4   20    4    4    4   11   30
  25    1   20    4   20    4    4   12   38   36    7   11   30   25    1   20
   4   20    4    4   12   38   36    7   11   30   25    1   20    4   20    4
   4   32    7   11   30   25    1   20    4   20    4    4   20    4    4   20
   4    4   20    4    4   43    1    1   11   30   25    1   20    4   20    4
   4   20    4   20    4    4    4   20    4    4    4   11   30   25    1   20
   4   20    4    4   20    4    4   20    4    4   28   10   15   28   10   10
  28   10   10   11   30   25   21    4    4   20    4    4   20    4    4   20
   4   11   30   25    1   20    4   20    4   20    4    4    4   20    4    4
   4   11   30   25    1   20    4   20    4   20    4    4    4   20    4    4
  20    4    4    4   11   30   25    1   20    4   20    4    4   23   26    1
  18    3   27   22    3   11   30   25    1   20    4   20    4    4   53   11
  30   25    1   20    4   20    4    4   20    4    4   20    4    4   28   10
  15   28   10   10   28   10   10   11   30   25    1   20    4   20    4    4
   4   11   30   25    1   20    4    4   11   30   25    1   20    4   20    4
  20    4    4    4   20    4    4    4   11   30   25    1   20    4    4   11
  30   25    1   20    4   20    4    4   20    4    4   20    4    4   28   10
  15   28   10   10   28   10   10   11   30   25    1   20    4   20    4   20
   4    4    4   32    7   11   30   25    1   20    4   20    4    4    4   11
  30   25    1   20    4   20    6    6   20    4    4   13   30   25    1    1
  11   30   25    1   20    4   20    4    4   20    4   20    4    4    4   20
   4    4    4   11   30   25    1   20    4   20    4   20    4    4    4   20
   4    4   20    4    4    4   11   30   25    1   20    4    4   11   30   25
   1   20    4   20    4    4    4   11   30   25    1   20    4   20    4    4
  20    4    4   39   20    4    4    4   11   30   25    1   20    4   20    4
   4   40    9   11   30   25    1   20    4   20    4    4   20    4    4   39
  20    4    4    4   11   30   25    1   20    4   20    4    4   12   30   25
   1    1   11   30   25    1   20    4   20    4    4   12   38   36    7   11
  30   25    1   20    4   20    4    4   32    7   11   30   25    1   20    4
  20    4    4   20    4    4   20    4    4   41    1   15   42    1   41    1
   1   11   30   25    1   20    4   20    4    4   12   30   25    1    1   11
  30   25    1   20    4   20    4    4   32    7   11   30   25    1   20    4
  20    6    6   20    4    4   13   30   25    1    1   11   30   25    1   20
   4   20    4    4   20    4   20    4    4    4   20    4    4    4   11   30
  25    1   20    4   20    4    4   32    7   11   30   25    1   20    4   20
   4   20    4    4    4   20    4    4    4   11   30   25    1   20    4   20
   4    4   20    4    4   12   38   36    7   11   30   25    1   20    4   20
   4    4   12   38   36    7   11   30   25    1   20    4   20    4    4   20
   4    4   39   20    4    4    4   11   30   25    1   20    4   20    4   20
   4    4    4   20    4    4    4   11   30   25    1   20    4   20    4    4
  32    7   11   30   25    1   20    4   20    6    6   20    4    4   13   30
  25    1    1   11   30   25    1   20    4   20    4    4   20    4    4   39
  20    4    4    4   11   30   25    1   20    4   20    4    4   20    4    4
  20    4    4   28   10   15   28   10   10   28   10   10   11   30   25    1
  20    4   20    4   20    4    4    4   20    4    4    4   11   30   25    1
  20    4   20    6    6   20    4    4   13   30   25    1    1   11   30   25
   1   20    4   20    4    4   20    4    4   20    4    4   28   10   15   28
  10   10   28   10   10   11   30   25    1   20    4   20    4    4   12   30
  25    1    1   11   30   25    1   20    4    4   11   30   25    1   20    4
  20    4   20    4    4    4   20    4    4   20    4    4    4   11   30   25
   1   20    4   20    4    4   20    4    4   39   20    4    4    4   11   30
  25    1   20    4   20    4   20    4    4    4   20    4    4    4   11   30
  25    1   20    4   20    6    6   20    4    4   13   30   25    1    1   11
  30   25    1   20    4   20    4    4   20    4    4   20    4    4   20    4
   4   29   10   10   10   11   30   25    1   20    4   20    4    4   12   35
  35   11   30   25    1   20    4   20    5    5   20    4    4   12   35   35
  11   30   25    1   20    4   20    6    6   20    4    4   13   30   25    1
   1   11   30   25    1   20    4   20    4    4   20    4   20    4    4    4
  20    4    4    4   11   30   25    1   20    4   20    4    4   12   35   35
  11   30   25    1   20    4   20    4   20    4    4    4   20    4    4    4
  11   30   25    1   20    4   20    4    4   20    4   20    4    4    4   20
   4    4    4   11   30   25    1   20    4   20    4   20    4    4    4   20
   4    4   20    4    4    4   11   30   25    1   20    4   20    4    4   20
   4    4   20    4    4   20    4    4   43    1    1   11   30   25    1   20
   4   20    4    4   20    4   20    4    4    4   20    4    4    4   11   30
  25    1   20    4   20    4    4    4   11   30   25    1   20    4   20    4
   4   20    4    4   12   38   36    7   11   30   25    1   20    4    4   11
  30   25    1   20    4   20    6    6   20    4    4   13   30   25    1    1
  11   30   25    1   20    4    4   11   30   25    1   20    4   20    4    4
  20    4    4   20    4    4   41    1   15   42    1   41    1    1   11   30
  25   21    4    4   20    4    4   20    4    4   20    4   11   30   25    1
  20    4   20    4    4   20    4   20    4    4    4   20    4    4    4   11
  30   25    1   20    4   20    4    4   20    4   20    4    4    4   20    4
   4    4   11   30   25    1   20    4   20    4    4   12   30   25    1    1
  11   30   25    1   20    4   20    4    4   32    7   11   30   54   55   55
  14   14   14   14   14   14   56    3    3    3    3   57   58   58   58   34
   8    8   34    8    8   34    8    8   34    8    8   34    8    8   34    8
   8   34    8    8   34    8    8   34    8    8   34    8    8   34    8    8
  34    8    8   34    8    8   34    8    8   34    8    8   34    8    8   34
   8    8   34    8    8   34    8    8   34    8    8   34    8    8   34    8
   8   34    8    8   34    8    8   34    8    8   34    8    8   34    8    8
  34    8    8   34    8    8   34    8    8   34    8    8   34    8    8   34
   8    8   34    8    8   34    8    8   34    8    8   34    8    8   34    8
   8   34    8    8   34    8    8   34    8    8   34    8    8   34    8    8
  34    8    8   34    8    8   34    8    8   34    8    8   34    8    8   34
   8    8   34    8    8   34    8    8   34    8    8   34    8    8   34    8
   8   34    8    8   34    8    8   34    8    8   34    8    8   34    8    8
  34    8    8   34    8    8   34    8    8   34    8    8   34    8    8   34
   8    8   34    8    8   34    8    8   34    8    8   34    8    8   34    8
   8   34    8    8   34    8    8   34    8    8   34    8    8   34    8    8
  34    8    8   34    8    8   34    8    8   34    8    8   34    8    8   34
   8    8   34    8    8   34    8    8   34    8    8   34    8    8   34    8
   8   34    8    8   34    8    8   34    8    8   34    8    8   34    8    8
  34    8    8   34    8    8   34    8    8   34    8    8   34    8    8   34
   8    8   34    8    8   34    8    8   34    8    8   34    8    8   34    8
   8   34    8    8   34    8    8   34    8    8   34    8    8   34    8    8
  34    8    8   34    8    8   34    8    8   34    8    8   34    8    8   34
   8    8   34    8    8   34    8    8   34    8    8   34    8    8   34    8
   8   34    8    8   34    8    8   34    8    8   34    8    8   34    8    8
  34    8    8   34    8    8   34    8    8   34    8    8   34    8    8   34
   8    8   34    8    8   34    8    8   34    8    8   34    8    8   34    8
   8   34    8    8   34    8    8   34    8    8   34    8    8   34    8    8
  34    8    8   34    8    8   34    8    8   34    8    8   34    8    8   34
   8    8   34    8    8   34    8    8   34    8    8   34    8    8   34    8
   8   34    8    8   34    8    8   34    8    8   34    8    8   34    8    8
  34    8    8   34    8    8   34    8    8   34    8    8   34    8    8   34
   8    8   34    8    8   34    8    8   34    8    8   34    8    8   34    8
   8   34    8    8   34    8    8   34    8    8   34    8    8   34    8    8
  34    8    8   34    8    8   34    8    8   34    8    8   34    8    8   34
   8    8   34    8    8   34    8    8   34    8    8   34    8    8   34    8
   8   34    8    8   34    8    8   34    8    8   34    8    8   34    8    8
  34    8    8   34    8    8   34    8    8   34    8    8   34    8    8   34
   8    8   34    8    8   34    8    8   34    8    8   34    8    8   34    8
   8   34    8    8   34    8    8   34    8    8   34    8    8   34    8    8
  34    8    8   34    8    8   34    8    8   34    8    8   34    8    8   34
   8    8   34    8    8   34    8    8   34    8    8   34    8    8   34    8
   8   34    8    8   34    8    8   34    8    8   34    8    8   34    8    8
  34    8    8   34    8    8   34    8    8   34    8    8   34    8    8   34
   8    8   34    8    8   34    8    8   34    8    8   34    8    8   34    8
   8   34    8    8   34    8    8   34    8    8   34    8    8   34    8    8
  34    8    8   34    8    8   34    8    8   34    8    8   34    8    8   34
   8    8   34    8    8   34    8    8   34    8    8   34    8    8   34    8
   8   34    8    8   34    8    8   34    8    8   34    8    8   34    8    8
  34    8    8   34    8    8   34    8    8   34    8    8   34    8    8   34
   8    8   34    8    8   34    8    8   34    8    8   34    8    8   34    8
   8   34    8    8   34    8    8   34    8    8   34    8    8   34    8    8
  34    8    8   34    8    8   34    8    8   34    8    8   34    8    8   34
   8    8   34    8    8   34    8    8   34    8    8   34    8    8   34    8
   8   34    8    8   34    8    8   34    8    8   34    8    8   34    8    8
  34    8    8   34    8    8   34    8    8   34    8    8   34    8    8   34
   8    8   34    8    8   34    8    8   34    8    8   34    8    8   34    8
   8   34    8    8   34    8    8   34    8    8   34    8    8   34    8    8
  34    8    8   34    8    8   34    8    8   34    8    8   34    8    8   34
   8    8   34    8    8   34    8    8   34    8    8   34    8    8   34    8
   8   34    8    8   34    8    8   34    8    8   34    8    8   34    8    8
  34    8    8   34    8    8   34    8    8   34    8    8   34    8    8   34
   8    8   34    8    8   34    8    8   34    8    8   34    8    8   34    8
   8   34    8    8   34    8    8   34    8    8   34    8    8   34    8    8
  34    8    8   34    8    8   34    8    8   34    8    8   34    8    8   34
   8    8   34    8    8   34    8    8   34    8    8   34    8    8   34    8
   8   34    8    8   34    8    8   34    8    8   34    8    8   34    8    8
  34    8    8   34    8    8   34    8    8   34    8    8   34    8    8   34
   8    8   34    8    8   34    8    8   34    8    8   34    8    8   34    8
   8   34    8    8   34    8    8   34    8    8   34    8    8   34    8    8
  34    8    8   34    8    8   34    8    8   34    8    8   34    8    8   34
   8    8   34    8    8   34    8    8   34    8    8   34    8    8   34    8
   8   34    8    8   34    8    8   34    8    8   34    8    8   34    8    8
  34    8    8   34    8    8   34    8    8   34    8    8   34    8    8   34
   8    8   34    8    8   34    8    8   34    8    8   34    8    8   34    8
   8   34    8    8   34    8    8   34    8    8   34    8    8   34    8    8
  34    8    8   34    8    8   34    8    8   34    8    8   34    8    8   34
   8    8   34    8    8   34    8    8   34    8    8   34    8    8   34    8
   8   34    8    8   34    8    8   34    8    8   34    8    8   34    8    8
  34    8    8   34    8    8   34    8    8   34    8    8   34    8    8   34
   8    8   34    8    8   34    8    8   34    8    8   34    8    8   34    8
   8   34    8    8   34    8    8   34    8    8   34    8    8   34    8    8
  34    8    8   34    8    8   34    8    8   34    8    8   34    8    8   34
   8    8   34    8    8   34    8    8   34    8    8   34    8    8   34    8
   8   34    8    8   34    8    8   34    8    8   34    8    8   34    8    8
  34    8    8   34    8    8   34    8    8   34    8    8   34    8    8   34
   8    8   34    8    8   34    8    8   34    8    8   34    8    8   34    8
   8   34    8    8   34    8    8   34    8    8   34    8    8   34    8    8
  34    8    8   34    8    8   34    8    8   34    8    8   34    8    8   34
   8    8   34    8    8   34    8    8   34    8    8   34    8    8   34    8
   8   34    8    8   34    8    8   34    8    8   34    8    8   34    8    8
  34    8    8   34    8    8   34    8    8   34    8    8   34    8    8   34
   8    8   34    8    8   34    8    8   34    8    8   34    8    8   34    8
   8   34    8    8   34    8    8   34    8    8   34    8    8   34    8    8
  34    8    8   34    8    8   34    8    8   34    8    8   34    8    8   34
   8    8   34    8    8   34    8    8   34    8    8   34    8    8   34    8
   8   34    8    8   34    8    8   34    8    8   34    8    8   34    8    8
  34    8    8   34    8    8   34    8    8   34    8    8   34    8    8   34
   8    8   34    8    8   34    8    8   34    8    8   34    8    8   34    8
   8   34    8    8   34    8    8   34    8    8   34    8    8   34    8    8
  34    8    8   34    8    8   34    8    8   34    8    8   34    8    8   34
   8    8   34    8    8   34    8    8   34    8    8   34    8    8   34    8
   8   34    8    8   34    8    8   34    8    8   34    8    8   34    8    8
  34    8    8   34    8    8   34    8    8   34    8    8   34    8    8   34
   8    8   34    8    8   34    8    8   34    8    8   34    8    8   34    8
   8   34    8    8   34    8    8   34    8    8   34    8    8   34    8    8
  34    8    8   34    8    8   34    8    8   34    8    8   34    8    8   34
   8    8   34    8    8   34    8    8   34    8    8   34    8    8   34    8
   8   34    8    8   34    8    8   34    8    8   34    8    8   34    8    8
  34    8    8   34    8    8   34    8    8   34    8    8   34    8    8   34
   8    8   34    8    8   34    8    8   34    8    8   34    8    8   34    8
   8   34    8    8   34    8    8   34    8    8   34    8    8   34    8    8
  34    8    8   34    8    8   34    8    8   34    8    8   34    8    8   34
   8    8   34    8    8   34    8    8   34    8    8   34    8    8   34    8
   8   34    8    8   34    8    8   34    8    8   34    8    8   34    8    8
  34    8    8   34    8    8   34    8    8   34    8    8   34    8    8   34
   8    8   34    8    8   34    8    8   34    8    8   34    8    8   34    8
   8   34    8    8   34    8    8   34    8    8   34    8    8   34    8    8
  34    8    8   34    8    8   34    8    8   34    8    8   34    8    8   34
   8    8   34    8    8   34    8    8   34    8    8   34    8    8   34    8
   8   34    8    8   34    8    8   34    8    8   34    8    8   34    8    8
  34    8    8   34    8    8   34    8    8   34    8    8   34    8    8   34
   8    8   34    8    8   34    8    8   34    8    8   34    8    8   34    8
   8   34    8    8   34    8    8   34    8    8   34    8    8   34    8    8
  34    8    8   34    8    8   34    8    8   34    8    8   34    8    8   34
   8    8   34    8    8   34    8    8   34    8    8   34    8    8   34    8
   8   34    8    8   34    8    8   34    8    8   34    8    8   34    8    8
  34    8    8   34    8    8   34    8    8   34    8    8   34    8    8   34
   8    8   34    8    8   34    8    8   34    8    8   34    8    8   34    8
   8   34    8    8   34    8    8   34    8    8   34    8    8   34    8    8
  34    8    8   34    8    8   34    8    8   34    8    8   34    8    8   34
   8    8   34    8    8   34    8    8   34    8    8   34    8    8   34    8
   8   34    8    8   34    8    8   34    8    8   34    8    8   34    8    8
  34    8    8   34    8    8   34    8    8   34    8    8   34    8    8   34
   8    8   34    8    8   34    8    8   34    8    8   34    8    8   34    8
   8   34    8    8   34    8    8   34    8    8   34    8    8   34    8    8
  34    8    8   34    8    8   34    8    8   34    8    8   34    8    8   34
   8    8   34    8    8   34    8    8   34    8    8   34    8    8   34    8
   8   34    8    8   34    8    8   34    8    8   34    8    8   34    8    8
  34    8    8   34    8    8   34    8    8   34    8    8   34    8    8   34
   8    8   34    8    8   34    8    8   34    8    8   34    8    8   34    8
   8   34    8    8   34    8    8   34    8    8   34    8    8   34    8    8
  34    8    8   34    8    8   34    8    8   34    8    8   34    8    8   34
   8    8   34    8    8   34    8    8   34    8    8   34    8    8   34    8
   8   34    8    8   34    8    8   34    8    8   34    8    8   34    8    8
  34    8    8   34    8    8   34    8    8   34    8    8   34    8    8   34
   8    8   34    8    8   34    8    8   34    8    8   34    8    8   34    8
   8
     6700     4378 = No. of bonds, no. of solute bonds. i - j - icode: (5 per line)
      1       2   1       1       3   2       3       4   3       3       5   4       5       6   3
      5       7   3       5       8   5       8       9   6       3      10   7      10      11   8
     10      12   9      12      13   2      13      14   3      13      15   3      13      16   4
     16      17   3      16      18   3      16      19   4      19      20   3      19      21   3
     12      22   2      22      23   3      22      24   7      24      25   8      19      22   4
     24      26   9      26      27   1      26      28   2      28      29   3      28      30   4
     30      31   3      30      32   3      30      33  10      33      34  11      34      35  12
     34      36  11      36      37  12      36      38  11      38      39  13      39      40   6
     38      41  11      41      42  12      41      43  11      43      44  12      28      45   7
     45      46   8      33      43  11      45      47   9      47      48   1      47      49   2
     49      50   3      49      51   3      49      52   7      52      53   8      52      54   9
     54      55   2      55      56   3      55      57   3      55      58   4      58      59   3
     58      60   3      58      61   4      61      62   3      61      63   3      54      64   2
     64      65   3      64      66   7      66      67   8      61      64   4      66      68   9
     68      69   1      68      70   2      70      71   3      70      72   4      72      73   3
     72      74   3      72      75   4      75      76   3      75      77   3      75      78   7
     78      79  13      78      80   8      79      81   6      70      82   7      82      83   8
     82      84   9      84      85   1      84      86   2      86      87   3      86      88   4
     88      89   3      88      90   3      88      91   3      86      92   7      92      93   8
     92      94   9      94      95   1      94      96   2      96      97   3      96      98   4
     98      99   3      98     100   3      98     101   4     101     102   3     101     103   3
    101     104   4     104     105   3     104     106   3     104     107  14     107     108   1
    107     109  15     109     110  15     110     111   1     110     112   1     109     113  15
    113     114   1     113     115   1      96     116   7     116     117   8     116     118   9
    118     119   1     118     120   2     120     121   3     120     122   4     122     123   3
    122     124   3     122     125   3     120     126   7     126     127   8     126     128   9
    128     129   1     128     130   2     130     131   3     130     132   4     132     133   3
    132     134   3     132     135   4     135     136   3     135     137   3     135     138   7
    138     139  13     138     140   8     139     141   6     130     142   7     142     143   8
    142     144   9     144     145   1     144     146   2     146     147   3     146     148   4
    148     149   3     148     150   3     148     151   4     151     152   3     151     153   4
    153     154   3     153     155   3     153     156   3     151     157   4     157     158   3
    157     159   3     157     160   3     146     161   7     161     162   8     161     163   9
    163     164   1     163     165   2     165     166   3     165     167   4     167     168   3
    167     169   3     167     170   5     170     171   6     165     172   7     172     173   8
    172     174   9     174     175   1     174     176   2     176     177   3     176     178   4
    178     179   3     178     180   3     178     181   5     181     182   6     176     183   7
    183     184   8     183     185   9     185     186   1     185     187   2     187     188   3
    187     189   4     189     190   3     189     191   3     189     192   4     192     193   3
    192     194   3     192     195   4     195     196   3     195     197   3     195     198  16
    198     199   1     198     200  16     200     201  17     201     202   1     200     203  16
    203     204   1     203     205   1     187     206   7     206     207   8     206     208   9
    208     209   1     208     210   2     210     211   3     210     212   4     212     213   3
    212     214   3     212     215   4     215     216   3     215     217   4     217     218   3
    217     219   3     217     220   3     215     221   4     221     222   3     221     223   3
    221     224   3     210     225   7     225     226   8     225     227   9     227     228   1
    227     229   2     229     230   3     229     231   4     231     232   3     231     233   4
    233     234   3     233     235   3     233     236   3     231     237   5     237     238   6
    229     239   7     239     240   8     239     241   9     241     242   1     241     243   2
    243     244   3     243     245   4     245     246   3     245     247   4     247     248   3
    247     249   3     247     250   3     245     251   5     251     252   6     243     253   7
    253     254   8     253     255   9     255     256   1     255     257   2     257     258   3
    257     259   4     259     260   3     259     261   3     259     262   4     262     263   3
    262     264   4     264     265   3     264     266   3     264     267   3     262     268   4
    268     269   3     268     270   3     268     271   3     257     272   7     272     273   8
    272     274   9     274     275   1     274     276   2     276     277   3     276     278   4
    278     279   3     278     280   3     278     281   4     281     282   3     281     283   3
    281     284   4     284     285   3     284     286   3     284     287  14     287     288   1
    287     289  15     289     290  15     290     291   1     290     292   1     289     293  15
    293     294   1     293     295   1     276     296   7     296     297   8     296     298   9
    298     299   1     298     300   2     300     301   3     300     302   4     302     303   3
    302     304   3     302     305   7     305     306   8     305     307   9     307     308   1
    307     309   1     300     310   7     310     311   8     310     312   9     312     313   1
    312     314   2     314     315   3     314     316   4     316     317   3     316     318   4
    318     319   3     318     320   3     318     321   3     316     322   5     322     323   6
    314     324   7     324     325   8     324     326   9     326     327   1     326     328   2
    328     329   3     328     330   4     330     331   3     330     332   3     330     333   4
    333     334   3     333     335   4     335     336   3     335     337   3     335     338   3
    333     339   4     339     340   3     339     341   3     339     342   3     328     343   7
    343     344   8     343     345   9     345     346   1     345     347   2     347     348   3
    347     349   4     349     350   3     349     351   3     349     352   3     347     353   7
    353     354   8     353     355   9     355     356   2     356     357   3     356     358   3
    356     359   4     359     360   3     359     361   3     359     362   4     362     363   3
    362     364   3     355     365   2     365     366   3     365     367   7     367     368   8
    362     365   4     367     369   9     369     370   1     369     371   2     371     372   3
    371     373   4     373     374   3     373     375   3     373     376   3     371     377   7
    377     378   8     377     379   9     379     380   1     379     381   2     381     382   3
    381     383   4     383     384   3     383     385   4     385     386   3     385     387   3
    385     388   3     383     389   5     389     390   6     381     391   7     391     392   8
    391     393   9     393     394   1     393     395   2     395     396   3     395     397   4
    397     398   3     397     399   3     397     400   7     400     401   8     400     402   9
    402     403   1     402     404   1     395     405   7     405     406   8     405     407   9
    407     408   1     407     409   2     409     410   3     409     411   4     411     412   3
    411     413   3     411     414   7     414     415  13     414     416   8     415     417   6
    409     418   7     418     419   8     418     420   9     420     421   2     421     422   3
    421     423   3     421     424   4     424     425   3     424     426   3     424     427   4
    427     428   3     427     429   3     420     430   2     430     431   3     430     432   7
    432     433   8     427     430   4     432     434   9     434     435   1     434     436   2
    436     437   3     436     438   4     438     439   3     438     440   3     438     441   4
    441     442   3     441     443   3     441     444   4     444     445   3     444     446   3
    444     447  16     447     448   1     447     449  16     449     450  17     450     451   1
    449     452  16     452     453   1     452     454   1     436     455   7     455     456   8
    455     457   9     457     458   1     457     459   2     459     460   3     459     461   4
    461     462   3     461     463   3     461     464  10     464     465  11     465     466  12
    465     467  11     467     468  12     467     469  11     469     470  13     470     471   6
    469     472  11     472     473  12     472     474  11     474     475  12     459     476   7
    476     477   8     464     474  11     476     478   9     478     479   1     478     480   2
    480     481   3     480     482   4     482     483   3     482     484   3     482     485   4
    485     486   3     485     487   4     487     488   3     487     489   3     487     490   3
    485     491   4     491     492   3     491     493   3     491     494   3     480     495   7
    495     496   8     495     497   9     497     498   1     497     499   2     499     500   3
    499     501   4     501     502   3     501     503   3     501     504   4     504     505   3
    504     506   3     504     507   7     507     508   8     507     509   9     509     510   1
    509     511   1     499     512   7     512     513   8     512     514   9     514     515   1
    514     516   2     516     517   3     516     518   4     518     519   3     518     520   3
    518     521   3     516     522   7     522     523   8     522     524   9     524     525   1
    524     526   2     526     527   3     526     528   4     528     529   3     528     530   3
    528     531  18     531     532  19     526     533   7     533     534   8     533     535   9
    535     536   1     535     537   2     537     538   3     537     539   3     537     540   7
    540     541   8     540     542   9     542     543   1     542     544   2     544     545   3
    544     546   3     544     547   7     547     548   8     547     549   9     549     550   1
    549     551   2     551     552   3     551     553   4     553     554   3     553     555   3
    553     556   4     556     557   3     556     558   3     556     559   7     559     560  13
    559     561   8     560     562   6     551     563   7     563     564   8     563     565   9
    565     566   1     565     567   2     567     568   3     567     569   4     569     570   3
    569     571   3     569     572   4     572     573   3     572     574   3     572     575   4
    575     576   3     575     577   3     575     578   4     578     579   3     578     580   3
    578     581  20     581     582   1     581     583   1     581     584   1     567     585   7
    585     586   8     585     587   9     587     588   1     587     589   2     589     590   3
    589     591   4     591     592   3     591     593   3     591     594   4     594     595   3
    594     596   4     596     597   3     596     598   3     596     599   3     594     600   4
    600     601   3     600     602   3     600     603   3     589     604   7     604     605   8
    604     606   9     606     607   1     606     608   2     608     609   3     608     610   4
    610     611   3     610     612   3     610     613   7     613     614   8     613     615   9
    615     616   1     615     617   1     608     618   7     618     619   8     618     620   9
    620     621   1     620     622   2     622     623   3     622     624   4     624     625   3
    624     626   3     624     627   4     627     628   3     627     629   3     627     630   4
    630     631   3     630     632   3     630     633  14     633     634   1     633     635  15
    635     636  15     636     637   1     636     638   1     635     639  15     639     640   1
    639     641   1     622     642   7     642     643   8     642     644   9     644     645   1
    644     646   2     646     647   3     646     648   4     648     649   3     648     650   3
    648     651  10     651     652  11     652     653  12     652     654  11     654     655  12
    654     656  11     656     657  12     656     658  11     658     659  12     658     660  11
    660     661  12     646     662   7     662     663   8     651     660  11     662     664   9
    664     665   1     664     666   2     666     667   3     666     668   4     668     669   3
    668     670   3     668     671   4     671     672   3     671     673   3     671     674   4
    674     675   3     674     676   3     674     677  14     677     678   1     677     679  15
    679     680  15     680     681   1     680     682   1     679     683  15     683     684   1
    683     685   1     666     686   7     686     687   8     686     688   9     688     689   1
    688     690   2     690     691   3     690     692   4     692     693   3     692     694   3
    692     695   7     695     696  21     695     697  21     690     698   7     698     699   8
    698     700   9     700     701   1     700     702   2     702     703   3     702     704   4
    704     705   3     704     706   4     706     707   3     706     708   3     706     709   3
    704     710   4     710     711   3     710     712   3     710     713   4     713     714   3
    713     715   3     713     716   3     702     717   7     717     718   8     717     719   9
    719     720   1     719     721   2     721     722   3     721     723   4     723     724   3
    723     725   3     723     726   4     726     727   3     726     728   3     726     729   7
    729     730   8     729     731   9     731     732   1     731     733   1     721     734   7
    734     735   8     734     736   9     736     737   1     736     738   2     738     739   3
    738     740   4     740     741   3     740     742   3     740     743  18     743     744  19
    738     745   7     745     746   8     745     747   9     747     748   1     747     749   2
    749     750   3     749     751   4     751     752   3     751     753   3     751     754   4
    754     755   3     754     756   3     754     757   4     757     758   3     757     759   3
    757     760  16     760     761   1     760     762  16     762     763  17     763     764   1
    762     765  16     765     766   1     765     767   1     749     768   7     768     769   8
    768     770   9     770     771   1     770     772   2     772     773   3     772     774   4
    774     775   3     774     776   3     774     777   4     777     778   3     777     779   3
    777     780   4     780     781   3     780     782   3     780     783  16     783     784   1
    783     785  16     785     786  17     786     787   1     785     788  16     788     789   1
    788     790   1     772     791   7     791     792   8     791     793   9     793     794   1
    793     795   2     795     796   3     795     797   4     797     798   3     797     799   3
    797     800   4     800     801   3     800     802   3     800     803   7     803     804   8
    803     805   9     805     806   1     805     807   1     795     808   7     808     809   8
    808     810   9     810     811   1     810     812   2     812     813   3     812     814   4
    814     815   3     814     816   4     816     817   3     816     818   3     816     819   3
    814     820   5     820     821   6     812     822   7     822     823   8     822     824   9
    824     825   1     824     826   2     826     827   3     826     828   4     828     829   3
    828     830   3     828     831   3     826     832   7     832     833   8     832     834   9
    834     835   1     834     836   2     836     837   3     836     838   4     838     839   3
    838     840   4     840     841   3     840     842   3     840     843   3     838     844   4
    844     845   3     844     846   3     844     847   3     836     848   7     848     849   8
    848     850   9     850     851   1     850     852   2     852     853   3     852     854   4
    854     855   3     854     856   3     854     857   4     857     858   3     857     859   3
    857     860   4     860     861   3     860     862   3     860     863  16     863     864   1
    863     865  16     865     866  17     866     867   1     865     868  16     868     869   1
    868     870   1     852     871   7     871     872   8     871     873   9     873     874   1
    873     875   2     875     876   3     875     877   4     877     878   3     877     879   3
    877     880   3     875     881   7     881     882   8     881     883   9     883     884   1
    883     885   2     885     886   3     885     887   4     887     888   3     887     889   3
    887     890   7     890     891  13     890     892   8     891     893   6     885     894   7
    894     895   8     894     896   9     896     897   1     896     898   2     898     899   3
    898     900   4     900     901   3     900     902   3     900     903   4     903     904   3
    903     905   4     905     906   3     905     907   3     905     908   3     903     909   4
    909     910   3     909     911   3     909     912   3     898     913   7     913     914   8
    913     915   9     915     916   1     915     917   2     917     918   3     917     919   4
    919     920   3     919     921   3     919     922   7     922     923   8     922     924   9
    924     925   1     924     926   1     917     927   7     927     928   8     927     929   9
    929     930   1     929     931   2     931     932   3     931     933   4     933     934   3
    933     935   3     933     936   3     931     937   7     937     938   8     937     939   9
    939     940   1     939     941   2     941     942   3     941     943   4     943     944   3
    943     945   3     943     946   7     946     947   8     946     948   9     948     949   1
    948     950   1     941     951   7     951     952   8     951     953   9     953     954   1
    953     955   2     955     956   3     955     957   4     957     958   3     957     959   3
    957     960  10     960     961  11     961     962  12     961     963  11     963     964  12
    963     965  11     965     966  13     966     967   6     965     968  11     968     969  12
    968     970  11     970     971  12     955     972   7     972     973   8     960     970  11
    972     974   9     974     975   1     974     976   2     976     977   3     976     978   4
    978     979   3     978     980   4     980     981   3     980     982   3     980     983   3
    978     984   4     984     985   3     984     986   3     984     987   4     987     988   3
    987     989   3     987     990   3     976     991   7     991     992   8     991     993   9
    993     994   1     993     995   2     995     996   3     995     997   4     997     998   3
    997     999   3     997    1000   4    1000    1001   3    1000    1002   3    1000    1003   7
   1003    1004   8    1003    1005   9    1005    1006   1    1005    1007   1     995    1008   7
   1008    1009   8    1008    1010   9    1010    1011   1    1010    1012   2    1012    1013   3
   1012    1014   4    1014    1015   3    1014    1016   4    1016    1017   3    1016    1018   3
   1016    1019   3    1014    1020   4    1020    1021   3    1020    1022   3    1020    1023   3
   1012    1024   7    1024    1025   8    1024    1026   9    1026    1027   1    1026    1028   2
   1028    1029   3    1028    1030   3    1028    1031   7    1031    1032   8    1031    1033   9
   1033    1034   1    1033    1035   2    1035    1036   3    1035    1037   4    1037    1038   3
   1037    1039   3    1037    1040   7    1040    1041   8    1040    1042   9    1042    1043   1
   1042    1044   1    1035    1045   7    1045    1046   8    1045    1047   9    1047    1048   1
   1047    1049   2    1049    1050   3    1049    1051   4    1051    1052   3    1051    1053   4
   1053    1054   3    1053    1055   3    1053    1056   3    1051    1057   5    1057    1058   6
   1049    1059   7    1059    1060   8    1059    1061   9    1061    1062   1    1061    1063   2
   1063    1064   3    1063    1065   4    1065    1066   3    1065    1067   3    1065    1068   4
   1068    1069   3    1068    1070   3    1068    1071   4    1071    1072   3    1071    1073   3
   1071    1074  16    1074    1075   1    1074    1076  16    1076    1077  17    1077    1078   1
   1076    1079  16    1079    1080   1    1079    1081   1    1063    1082   7    1082    1083   8
   1082    1084   9    1084    1085   1    1084    1086   2    1086    1087   3    1086    1088   4
   1088    1089   3    1088    1090   4    1090    1091   3    1090    1092   3    1090    1093   3
   1088    1094   5    1094    1095   6    1086    1096   7    1096    1097   8    1096    1098   9
   1098    1099   1    1098    1100   2    1100    1101   3    1100    1102   4    1102    1103   3
   1102    1104   4    1104    1105   3    1104    1106   3    1104    1107   3    1102    1108   4
   1108    1109   3    1108    1110   3    1108    1111   4    1111    1112   3    1111    1113   3
   1111    1114   3    1100    1115   7    1115    1116   8    1115    1117   9    1117    1118   1
   1117    1119   2    1119    1120   3    1119    1121   4    1121    1122   3    1121    1123   3
   1121    1124   3    1119    1125   7    1125    1126   8    1125    1127   9    1127    1128   1
   1127    1129   2    1129    1130   3    1129    1131   4    1131    1132   3    1131    1133   3
   1131    1134  18    1134    1135  19    1129    1136   7    1136    1137   8    1136    1138   9
   1138    1139   1    1138    1140   2    1140    1141   3    1140    1142   4    1142    1143   3
   1142    1144   3    1142    1145   4    1145    1146   3    1145    1147   3    1145    1148   7
   1148    1149   8    1148    1150   9    1150    1151   1    1150    1152   1    1140    1153   7
   1153    1154   8    1153    1155   9    1155    1156   1    1155    1157   2    1157    1158   3
   1157    1159   4    1159    1160   3    1159    1161   3    1159    1162  10    1162    1163  11
   1163    1164  12    1163    1165  11    1165    1166  12    1165    1167  11    1167    1168  13
   1168    1169   6    1167    1170  11    1170    1171  12    1170    1172  11    1172    1173  12
   1157    1174   7    1174    1175   8    1162    1172  11    1174    1176   9    1176    1177   2
   1177    1178   3    1177    1179   3    1177    1180   4    1180    1181   3    1180    1182   3
   1180    1183   4    1183    1184   3    1183    1185   3    1176    1186   2    1186    1187   3
   1186    1188   7    1188    1189   8    1183    1186   4    1188    1190   9    1190    1191   1
   1190    1192   2    1192    1193   3    1192    1194   4    1194    1195   3    1194    1196   3
   1194    1197   4    1197    1198   3    1197    1199   4    1199    1200   3    1199    1201   3
   1199    1202   3    1197    1203   4    1203    1204   3    1203    1205   3    1203    1206   3
   1192    1207   7    1207    1208   8    1207    1209   9    1209    1210   1    1209    1211   2
   1211    1212   3    1211    1213   4    1213    1214   3    1213    1215   3    1213    1216   4
   1216    1217   3    1216    1218   3    1216    1219   7    1219    1220   8    1219    1221   9
   1221    1222   1    1221    1223   1    1211    1224   7    1224    1225   8    1224    1226   9
   1226    1227   1    1226    1228   2    1228    1229   3    1228    1230   4    1230    1231   3
   1230    1232   3    1230    1233   5    1233    1234   6    1228    1235   7    1235    1236   8
   1235    1237   9    1237    1238   1    1237    1239   2    1239    1240   3    1239    1241   4
   1241    1242   3    1241    1243   3    1241    1244   4    1244    1245   3    1244    1246   3
   1244    1247   7    1247    1248   8    1247    1249   9    1249    1250   1    1249    1251   1
   1239    1252   7    1252    1253   8    1252    1254   9    1254    1255   1    1254    1256   2
   1256    1257   3    1256    1258   4    1258    1259   3    1258    1260   3    1258    1261   4
   1261    1262   3    1261    1263   4    1263    1264   3    1263    1265   3    1263    1266   3
   1261    1267   4    1267    1268   3    1267    1269   3    1267    1270   3    1256    1271   7
   1271    1272   8    1271    1273   9    1273    1274   1    1273    1275   2    1275    1276   3
   1275    1277   4    1277    1278   3    1277    1279   3    1277    1280   4    1280    1281   3
   1280    1282   3    1280    1283   7    1283    1284  13    1283    1285   8    1284    1286   6
   1275    1287   7    1287    1288   8    1287    1289   9    1289    1290   1    1289    1291   2
   1291    1292   3    1291    1293   4    1293    1294   3    1293    1295   3    1293    1296   5
   1296    1297   6    1291    1298   7    1298    1299   8    1298    1300   9    1300    1301   1
   1300    1302   2    1302    1303   3    1302    1304   4    1304    1305   3    1304    1306   3
   1304    1307  22    1307    1308  23    1308    1309  24    1309    1310  12    1309    1311  25
   1311    1312   1    1311    1313  26    1313    1314  12    1302    1315   7    1315    1316   8
   1307    1313  27    1315    1317   9    1317    1318   1    1317    1319   2    1319    1320   3
   1319    1321   4    1321    1322   3    1321    1323   3    1321    1324  10    1324    1325  11
   1325    1326  12    1325    1327  11    1327    1328  12    1327    1329  11    1329    1330  12
   1329    1331  11    1331    1332  12    1331    1333  11    1333    1334  12    1319    1335   7
   1335    1336   8    1324    1333  11    1335    1337   9    1337    1338   1    1337    1339   2
   1339    1340   3    1339    1341   4    1341    1342   3    1341    1343   3    1341    1344   4
   1344    1345   3    1344    1346   3    1344    1347   4    1347    1348   3    1347    1349   3
   1347    1350  16    1350    1351   1    1350    1352  16    1352    1353  17    1353    1354   1
   1352    1355  16    1355    1356   1    1355    1357   1    1339    1358   7    1358    1359   8
   1358    1360   9    1360    1361   1    1360    1362   2    1362    1363   3    1362    1364   4
   1364    1365   3    1364    1366   3    1364    1367   4    1367    1368   3    1367    1369   3
   1367    1370  28    1370    1371  28    1371    1372   3    1371    1373   3    1371    1374   3
   1362    1375   7    1375    1376   8    1375    1377   9    1377    1378   1    1377    1379   2
   1379    1380   3    1379    1381   4    1381    1382   3    1381    1383   3    1381    1384   4
   1384    1385   3    1384    1386   4    1386    1387   3    1386    1388   3    1386    1389   3
   1384    1390   4    1390    1391   3    1390    1392   3    1390    1393   3    1379    1394   7
   1394    1395   8    1394    1396   9    1396    1397   1    1396    1398   2    1398    1399   3
   1398    1400   4    1400    1401   3    1400    1402   3    1400    1403   3    1398    1404   7
   1404    1405   8    1404    1406   9    1406    1407   1    1406    1408   2    1408    1409   3
   1408    1410   4    1410    1411   3    1410    1412   3    1410    1413   4    1413    1414   3
   1413    1415   3    1413    1416   7    1416    1417  13    1416    1418   8    1417    1419   6
   1408    1420   7    1420    1421   8    1420    1422   9    1422    1423   1    1422    1424   2
   1424    1425   3    1424    1426   4    1426    1427   3    1426    1428   3    1426    1429   7
   1429    1430   8    1429    1431   9    1431    1432   1    1431    1433   1    1424    1434   7
   1434    1435   8    1434    1436   9    1436    1437   1    1436    1438   2    1438    1439   3
   1438    1440   4    1440    1441   3    1440    1442   3    1440    1443   4    1443    1444   3
   1443    1445   3    1443    1446   4    1446    1447   3    1446    1448   3    1446    1449  16
   1449    1450   1    1449    1451  16    1451    1452  17    1452    1453   1    1451    1454  16
   1454    1455   1    1454    1456   1    1438    1457   7    1457    1458   8    1457    1459   9
   1459    1460   1    1459    1461   2    1461    1462   3    1461    1463   4    1463    1464   3
   1463    1465   4    1465    1466   3    1465    1467   3    1465    1468   3    1463    1469   5
   1469    1470   6    1461    1471   7    1471    1472   8    1471    1473   9    1473    1474   2
   1474    1475   3    1474    1476   3    1474    1477   4    1477    1478   3    1477    1479   3
   1477    1480   4    1480    1481   3    1480    1482   3    1473    1483   2    1483    1484   3
   1483    1485   7    1485    1486   8    1480    1483   4    1485    1487   9    1487    1488   1
   1487    1489   2    1489    1490   3    1489    1491   4    1491    1492   3    1491    1493   4
   1493    1494   3    1493    1495   3    1493    1496   3    1491    1497   4    1497    1498   3
   1497    1499   3    1497    1500   3    1489    1501   7    1501    1502   8    1501    1503   9
   1503    1504   1    1503    1505   2    1505    1506   3    1505    1507   4    1507    1508   3
   1507    1509   3    1507    1510   4    1510    1511   3    1510    1512   4    1512    1513   3
   1512    1514   3    1512    1515   3    1510    1516   4    1516    1517   3    1516    1518   3
   1516    1519   3    1505    1520   7    1520    1521   8    1520    1522   9    1522    1523   1
   1522    1524   2    1524    1525   3    1524    1526   4    1526    1527   3    1526    1528   3
   1526    1529   3    1524    1530   7    1530    1531   8    1530    1532   9    1532    1533   1
   1532    1534   2    1534    1535   3    1534    1536   4    1536    1537   3    1536    1538   4
   1538    1539   3    1538    1540   3    1538    1541   3    1536    1542   4    1542    1543   3
   1542    1544   3    1542    1545   3    1534    1546   7    1546    1547   8    1546    1548   9
   1548    1549   1    1548    1550   2    1550    1551   3    1550    1552   4    1552    1553   3
   1552    1554   3    1552    1555   4    1555    1556   3    1555    1557   4    1557    1558   3
   1557    1559   3    1557    1560   3    1555    1561   4    1561    1562   3    1561    1563   3
   1561    1564   3    1550    1565   7    1565    1566   8    1565    1567   9    1567    1568   1
   1567    1569   2    1569    1570   3    1569    1571   4    1571    1572   3    1571    1573   3
   1571    1574   3    1569    1575   7    1575    1576   8    1575    1577   9    1577    1578   1
   1577    1579   2    1579    1580   3    1579    1581   4    1581    1582   3    1581    1583   3
   1581    1584   5    1584    1585   6    1579    1586   7    1586    1587   8    1586    1588   9
   1588    1589   1    1588    1590   2    1590    1591   3    1590    1592   4    1592    1593   3
   1592    1594   3    1592    1595   5    1595    1596   6    1590    1597   7    1597    1598   8
   1597    1599   9    1599    1600   1    1599    1601   2    1601    1602   3    1601    1603   4
   1603    1604   3    1603    1605   3    1603    1606   5    1606    1607   6    1601    1608   7
   1608    1609   8    1608    1610   9    1610    1611   1    1610    1612   2    1612    1613   3
   1612    1614   4    1614    1615   3    1614    1616   3    1614    1617   4    1617    1618   3
   1617    1619   3    1617    1620   7    1620    1621  21    1620    1622  21    1612    1623   7
   1623    1624   8    1623    1625   9    1625    1626   1    1625    1627   2    1627    1628   3
   1627    1629   4    1629    1630   3    1629    1631   4    1631    1632   3    1631    1633   3
   1631    1634   3    1629    1635   4    1635    1636   3    1635    1637   3    1635    1638   4
   1638    1639   3    1638    1640   3    1638    1641   3    1627    1642   7    1642    1643   8
   1642    1644   9    1644    1645   1    1644    1646   2    1646    1647   3    1646    1648   4
   1648    1649   3    1648    1650   3    1648    1651   3    1646    1652   7    1652    1653   8
   1652    1654   9    1654    1655   1    1654    1656   2    1656    1657   3    1656    1658   4
   1658    1659   3    1658    1660   3    1658    1661   7    1661    1662   8    1661    1663   9
   1663    1664   1    1663    1665   1    1656    1666   7    1666    1667   8    1666    1668   9
   1668    1669   1    1668    1670   2    1670    1671   3    1670    1672   4    1672    1673   3
   1672    1674   3    1672    1675   4    1675    1676   3    1675    1677   3    1675    1678   7
   1678    1679   8    1678    1680   9    1680    1681   1    1680    1682   1    1670    1683   7
   1683    1684   8    1683    1685   9    1685    1686   1    1685    1687   2    1687    1688   3
   1687    1689   4    1689    1690   3    1689    1691   3    1689    1692   4    1692    1693   3
   1692    1694   3    1692    1695   4    1695    1696   3    1695    1697   3    1695    1698  14
   1698    1699   1    1698    1700  15    1700    1701  15    1701    1702   1    1701    1703   1
   1700    1704  15    1704    1705   1    1704    1706   1    1687    1707   7    1707    1708   8
   1707    1709   9    1709    1710   1    1709    1711   2    1711    1712   3    1711    1713   4
   1713    1714   3    1713    1715   3    1713    1716  10    1716    1717  11    1717    1718  12
   1717    1719  11    1719    1720  12    1719    1721  11    1721    1722  12    1721    1723  11
   1723    1724  12    1723    1725  11    1725    1726  12    1711    1727   7    1727    1728   8
   1716    1725  11    1727    1729   9    1729    1730   1    1729    1731   2    1731    1732   3
   1731    1733   3    1731    1734   7    1734    1735   8    1734    1736   9    1736    1737   1
   1736    1738   2    1738    1739   3    1738    1740   4    1740    1741   3    1740    1742   3
   1740    1743   4    1743    1744   3    1743    1745   3    1743    1746  28    1746    1747  28
   1747    1748   3    1747    1749   3    1747    1750   3    1738    1751   7    1751    1752   8
   1751    1753   9    1753    1754   2    1754    1755   3    1754    1756   3    1754    1757   4
   1757    1758   3    1757    1759   3    1757    1760   4    1760    1761   3    1760    1762   3
   1753    1763   2    1763    1764   3    1763    1765   7    1765    1766   8    1760    1763   4
   1765    1767   9    1767    1768   1    1767    1769   2    1769    1770   3    1769    1771   4
   1771    1772   3    1771    1773   3    1771    1774   7    1774    1775  21    1774    1776  21
   1769    1777   7    1777    1778   8    1777    1779   9    1779    1780   1    1779    1781   2
   1781    1782   3    1781    1783   4    1783    1784   3    1783    1785   3    1783    1786  10
   1786    1787  11    1787    1788  12    1787    1789  11    1789    1790  12    1789    1791  11
   1791    1792  13    1792    1793   6    1791    1794  11    1794    1795  12    1794    1796  11
   1796    1797  12    1781    1798   7    1798    1799   8    1786    1796  11    1798    1800   9
   1800    1801   1    1800    1802   2    1802    1803   3    1802    1804   4    1804    1805   3
   1804    1806   3    1804    1807  10    1807    1808  11    1808    1809  12    1808    1810  11
   1810    1811  12    1810    1812  11    1812    1813  12    1812    1814  11    1814    1815  12
   1814    1816  11    1816    1817  12    1802    1818   7    1818    1819   8    1807    1816  11
   1818    1820   9    1820    1821   1    1820    1822   2    1822    1823   3    1822    1824   4
   1824    1825   3    1824    1826   3    1824    1827   4    1827    1828   3    1827    1829   3
   1827    1830   4    1830    1831   3    1830    1832   3    1830    1833  14    1833    1834   1
   1833    1835  15    1835    1836  15    1836    1837   1    1836    1838   1    1835    1839  15
   1839    1840   1    1839    1841   1    1822    1842   7    1842    1843   8    1842    1844   9
   1844    1845   1    1844    1846   2    1846    1847   3    1846    1848   4    1848    1849   3
   1848    1850   3    1848    1851   4    1851    1852   3    1851    1853   3    1851    1854   7
   1854    1855   8    1854    1856   9    1856    1857   1    1856    1858   1    1846    1859   7
   1859    1860   8    1859    1861   9    1861    1862   1    1861    1863   2    1863    1864   3
   1863    1865   4    1865    1866   3    1865    1867   3    1865    1868   5    1868    1869   6
   1863    1870   7    1870    1871   8    1870    1872   9    1872    1873   1    1872    1874   2
   1874    1875   3    1874    1876   3    1874    1877   7    1877    1878   8    1877    1879   9
   1879    1880   1    1879    1881   2    1881    1882   3    1881    1883   4    1883    1884   3
   1883    1885   4    1885    1886   3    1885    1887   3    1885    1888   3    1883    1889   5
   1889    1890   6    1881    1891   7    1891    1892   8    1891    1893   9    1893    1894   1
   1893    1895   2    1895    1896   3    1895    1897   4    1897    1898   3    1897    1899   3
   1897    1900  10    1900    1901  11    1901    1902  12    1901    1903  11    1903    1904  12
   1903    1905  11    1905    1906  13    1906    1907   6    1905    1908  11    1908    1909  12
   1908    1910  11    1910    1911  12    1895    1912   7    1912    1913   8    1900    1910  11
   1912    1914   9    1914    1915   1    1914    1916   2    1916    1917   3    1916    1918   3
   1916    1919   7    1919    1920   8    1919    1921   9    1921    1922   1    1921    1923   2
   1923    1924   3    1923    1925   4    1925    1926   3    1925    1927   3    1925    1928   5
   1928    1929   6    1923    1930   7    1930    1931   8    1930    1932   9    1932    1933   1
   1932    1934   2    1934    1935   3    1934    1936   4    1936    1937   3    1936    1938   4
   1938    1939   3    1938    1940   3    1938    1941   3    1936    1942   4    1942    1943   3
   1942    1944   3    1942    1945   4    1945    1946   3    1945    1947   3    1945    1948   3
   1934    1949   7    1949    1950   8    1949    1951   9    1951    1952   1    1951    1953   2
   1953    1954   3    1953    1955   4    1955    1956   3    1955    1957   4    1957    1958   3
   1957    1959   3    1957    1960   3    1955    1961   5    1961    1962   6    1953    1963   7
   1963    1964   8    1963    1965   9    1965    1966   1    1965    1967   2    1967    1968   3
   1967    1969   4    1969    1970   3    1969    1971   4    1971    1972   3    1971    1973   3
   1971    1974   3    1969    1975   4    1975    1976   3    1975    1977   3    1975    1978   3
   1967    1979   7    1979    1980   8    1979    1981   9    1981    1982   1    1981    1983   2
   1983    1984   3    1983    1985   4    1985    1986   3    1985    1987   3    1985    1988   4
   1988    1989   3    1988    1990   3    1988    1991   7    1991    1992  13    1991    1993   8
   1992    1994   6    1983    1995   7    1995    1996   8    1995    1997   9    1997    1998   1
   1997    1999   2    1999    2000   3    1999    2001   4    2001    2002   3    2001    2003   3
   2001    2004   5    2004    2005   6    1999    2006   7    2006    2007   8    2006    2008   9
   2008    2009   1    2008    2010   2    2010    2011   3    2010    2012   4    2012    2013   3
   2012    2014   3    2012    2015   4    2015    2016   3    2015    2017   3    2015    2018   4
   2018    2019   3    2018    2020   3    2018    2021   4    2021    2022   3    2021    2023   3
   2021    2024  16    2024    2025   1    2024    2026   1    2010    2027   7    2027    2028   8
   2027    2029   9    2029    2030   1    2029    2031   2    2031    2032   3    2031    2033   4
   2033    2034   3    2033    2035   3    2033    2036   4    2036    2037   3    2036    2038   3
   2036    2039  28    2039    2040  28    2040    2041   3    2040    2042   3    2040    2043   3
   2031    2044   7    2044    2045   8    2044    2046   9    2046    2047   1    2046    2048   2
   2048    2049   3    2048    2050   4    2050    2051   3    2050    2052   4    2052    2053   3
   2052    2054   3    2052    2055   3    2050    2056   5    2056    2057   6    2048    2058   7
   2058    2059   8    2058    2060   9    2060    2061   1    2060    2062   2    2062    2063   3
   2062    2064   4    2064    2065   3    2064    2066   3    2064    2067   4    2067    2068   3
   2067    2069   3    2067    2070   7    2070    2071   8    2070    2072   9    2072    2073   1
   2072    2074   1    2062    2075   7    2075    2076   8    2075    2077   9    2077    2078   1
   2077    2079   2    2079    2080   3    2079    2081   4    2081    2082   3    2081    2083   3
   2081    2084   4    2084    2085   3    2084    2086   3    2084    2087   7    2087    2088   8
   2087    2089   9    2089    2090   1    2089    2091   1    2079    2092   7    2092    2093   8
   2092    2094   9    2094    2095   1    2094    2096   2    2096    2097   3    2096    2098   4
   2098    2099   3    2098    2100   4    2100    2101   3    2100    2102   3    2100    2103   3
   2098    2104   4    2104    2105   3    2104    2106   3    2104    2107   3    2096    2108   7
   2108    2109   8    2108    2110   9    2110    2111   1    2110    2112   2    2112    2113   3
   2112    2114   3    2112    2115   7    2115    2116   8    2115    2117   9    2117    2118   1
   2117    2119   2    2119    2120   3    2119    2121   4    2121    2122   3    2121    2123   3
   2121    2124   4    2124    2125   3    2124    2126   4    2126    2127   3    2126    2128   3
   2126    2129   3    2124    2130   4    2130    2131   3    2130    2132   3    2130    2133   3
   2119    2134   7    2134    2135   8    2134    2136   9    2136    2137   1    2136    2138   2
   2138    2139   3    2138    2140   3    2138    2141   7    2141    2142   8    2141    2143   9
   2143    2144   1    2143    2145   2    2145    2146   3    2145    2147   4    2147    2148   3
   2147    2149   3    2147    2150   7    2150    2151  13    2150    2152   8    2151    2153   6
   2145    2154   7    2154    2155   8    2154    2156   9    2156    2157   1    2156    2158   2
   2158    2159   3    2158    2160   3    2158    2161   7    2161    2162   8    2161    2163   9
   2163    2164   1    2163    2165   2    2165    2166   3    2165    2167   4    2167    2168   3
   2167    2169   4    2169    2170   3    2169    2171   3    2169    2172   3    2167    2173   4
   2173    2174   3    2173    2175   3    2173    2176   4    2176    2177   3    2176    2178   3
   2176    2179   3    2165    2180   7    2180    2181   8    2180    2182   9    2182    2183   1
   2182    2184   2    2184    2185   3    2184    2186   4    2186    2187   3    2186    2188   3
   2186    2189   4    2189    2190   3    2189    2191   3    2189    2192  28    2192    2193  28
   2193    2194   3    2193    2195   3    2193    2196   3    2184    2197   7    2197    2198   8
   2197    2199   9    2199    2200   1    2199    2201   2    2201    2202   3    2201    2203   4
   2203    2204   3    2203    2205   3    2203    2206   3    2201    2207   7    2207    2208   8
   2207    2209   9    2209    2210   1    2209    2211   2    2211    2212   3    2211    2213   4
   2213    2214   3    2213    2215   3    2213    2216   7    2216    2217  21    2216    2218  21
   2211    2219   7    2219    2220   8    2219    2221   9    2221    2222   1    2221    2223   2
   2223    2224   3    2223    2225   4    2225    2226   3    2225    2227   3    2225    2228   4
   2228    2229   3    2228    2230   3    2228    2231  28    2231    2232  28    2232    2233   3
   2232    2234   3    2232    2235   3    2223    2236   7    2236    2237   8    2236    2238   9
   2238    2239   1    2238    2240   2    2240    2241   3    2240    2242   4    2242    2243   3
   2242    2244   3    2242    2245  10    2245    2246  11    2246    2247  12    2246    2248  11
   2248    2249  12    2248    2250  11    2250    2251  13    2251    2252   6    2250    2253  11
   2253    2254  12    2253    2255  11    2255    2256  12    2240    2257   7    2257    2258   8
   2245    2255  11    2257    2259   9    2259    2260   1    2259    2261   2    2261    2262   3
   2261    2263   4    2263    2264   3    2263    2265   4    2265    2266   3    2265    2267   3
   2265    2268   3    2263    2269   5    2269    2270   6    2261    2271   7    2271    2272   8
   2271    2273   9    2273    2274   1    2273    2275   2    2275    2276   3    2275    2277   4
   2277    2278   3    2277    2279   3    2277    2280   4    2280    2281   3    2280    2282   4
   2282    2283   3    2282    2284   3    2282    2285   3    2280    2286   4    2286    2287   3
   2286    2288   3    2286    2289   3    2275    2290   7    2290    2291   8    2290    2292   9
   2292    2293   1    2292    2294   2    2294    2295   3    2294    2296   4    2296    2297   3
   2296    2298   4    2298    2299   3    2298    2300   3    2298    2301   3    2296    2302   5
   2302    2303   6    2294    2304   7    2304    2305   8    2304    2306   9    2306    2307   1
   2306    2308   2    2308    2309   3    2308    2310   4    2310    2311   3    2310    2312   4
   2312    2313   3    2312    2314   3    2312    2315   3    2310    2316   4    2316    2317   3
   2316    2318   3    2316    2319   4    2319    2320   3    2319    2321   3    2319    2322   3
   2308    2323   7    2323    2324   8    2323    2325   9    2325    2326   1    2325    2327   2
   2327    2328   3    2327    2329   4    2329    2330   3    2329    2331   3    2329    2332   4
   2332    2333   3    2332    2334   3    2332    2335   4    2335    2336   3    2335    2337   3
   2335    2338  16    2338    2339   1    2338    2340  16    2340    2341  17    2341    2342   1
   2340    2343  16    2343    2344   1    2343    2345   1    2327    2346   7    2346    2347   8
   2346    2348   9    2348    2349   1    2348    2350   2    2350    2351   3    2350    2352   4
   2352    2353   3    2352    2354   3    2352    2355   4    2355    2356   3    2355    2357   3
   2355    2358   7    2358    2359  13    2358    2360   8    2359    2361   6    2350    2362   7
   2362    2363   8    2362    2364   9    2364    2365   1    2364    2366   2    2366    2367   3
   2366    2368   4    2368    2369   3    2368    2370   3    2368    2371   3    2366    2372   7
   2372    2373   8    2372    2374   9    2374    2375   1    2374    2376   2    2376    2377   3
   2376    2378   3    2376    2379   7    2379    2380   8    2379    2381   9    2381    2382   1
   2381    2383   2    2383    2384   3    2383    2385   4    2385    2386   3    2385    2387   3
   2385    2388   4    2388    2389   3    2388    2390   3    2388    2391   7    2391    2392   8
   2391    2393   9    2393    2394   1    2393    2395   1    2383    2396   7    2396    2397   8
   2396    2398   9    2398    2399   1    2398    2400   2    2400    2401   3    2400    2402   4
   2402    2403   3    2402    2404   3    2402    2405   4    2405    2406   3    2405    2407   3
   2405    2408   4    2408    2409   3    2408    2410   3    2408    2411   4    2411    2412   3
   2411    2413   3    2411    2414  16    2414    2415   1    2414    2416   1    2400    2417   7
   2417    2418   8    2417    2419   9    2419    2420   1    2419    2421   2    2421    2422   3
   2421    2423   4    2423    2424   3    2423    2425   4    2425    2426   3    2425    2427   3
   2425    2428   3    2423    2429   5    2429    2430   6    2421    2431   7    2431    2432   8
   2431    2433   9    2433    2434   1    2433    2435   2    2435    2436   3    2435    2437   4
   2437    2438   3    2437    2439   4    2439    2440   3    2439    2441   3    2439    2442   3
   2437    2443   4    2443    2444   3    2443    2445   3    2443    2446   4    2446    2447   3
   2446    2448   3    2446    2449   3    2435    2450   7    2450    2451   8    2450    2452   9
   2452    2453   1    2452    2454   2    2454    2455   3    2454    2456   4    2456    2457   3
   2456    2458   3    2456    2459   5    2459    2460   6    2454    2461   7    2461    2462   8
   2461    2463   9    2463    2464   1    2463    2465   2    2465    2466   3    2465    2467   4
   2467    2468   3    2467    2469   4    2469    2470   3    2469    2471   3    2469    2472   3
   2467    2473   4    2473    2474   3    2473    2475   3    2473    2476   3    2465    2477   7
   2477    2478   8    2477    2479   9    2479    2480   2    2480    2481   3    2480    2482   3
   2480    2483   4    2483    2484   3    2483    2485   3    2483    2486   4    2486    2487   3
   2486    2488   3    2479    2489   2    2489    2490   3    2489    2491   7    2491    2492   8
   2486    2489   4    2491    2493   9    2493    2494   1    2493    2495   2    2495    2496   3
   2495    2497   4    2497    2498   3    2497    2499   4    2499    2500   3    2499    2501   3
   2499    2502   3    2497    2503   4    2503    2504   3    2503    2505   3    2503    2506   3
   2495    2507   7    2507    2508   8    2507    2509   9    2509    2510   1    2509    2511   2
   2511    2512   3    2511    2513   4    2513    2514   3    2513    2515   4    2515    2516   3
   2515    2517   3    2515    2518   3    2513    2519   4    2519    2520   3    2519    2521   3
   2519    2522   3    2511    2523   7    2523    2524   8    2523    2525   9    2525    2526   1
   2525    2527   2    2527    2528   3    2527    2529   4    2529    2530   3    2529    2531   3
   2529    2532  22    2532    2533  23    2533    2534  24    2534    2535  12    2534    2536  25
   2536    2537   1    2536    2538  26    2538    2539  12    2527    2540   7    2540    2541   8
   2532    2538  27    2540    2542   9    2542    2543   1    2542    2544   2    2544    2545   3
   2544    2546   4    2546    2547   3    2546    2548   4    2548    2549   3    2548    2550   3
   2548    2551   3    2546    2552   4    2552    2553   3    2552    2554   3    2552    2555   3
   2544    2556   7    2556    2557   8    2556    2558   9    2558    2559   1    2558    2560   2
   2560    2561   3    2560    2562   3    2560    2563   7    2563    2564   8    2563    2565   9
   2565    2566   1    2565    2567   2    2567    2568   3    2567    2569   4    2569    2570   3
   2569    2571   3    2569    2572   7    2572    2573   8    2572    2574   9    2574    2575   1
   2574    2576   1    2567    2577   7    2577    2578   8    2577    2579   9    2579    2580   1
   2579    2581   2    2581    2582   3    2581    2583   4    2583    2584   3    2583    2585   3
   2583    2586  29    2586    2587  30    2587    2588  12    2587    2589  26    2589    2590   1
   2589    2591  31    2591    2592  11    2592    2593  12    2592    2594  11    2594    2595  12
   2594    2596  11    2596    2597  12    2596    2598  11    2598    2599  12    2598    2600  32
   2581    2601   7    2601    2602   8    2586    2600  33    2591    2600  34    2601    2603   9
   2603    2604   2    2604    2605   3    2604    2606   3    2604    2607   4    2607    2608   3
   2607    2609   3    2607    2610   4    2610    2611   3    2610    2612   3    2603    2613   2
   2613    2614   3    2613    2615   7    2615    2616   8    2610    2613   4    2615    2617   9
   2617    2618   1    2617    2619   2    2619    2620   3    2619    2621   4    2621    2622   3
   2621    2623   3    2621    2624   7    2624    2625  13    2624    2626   8    2625    2627   6
   2619    2628   7    2628    2629   8    2628    2630   9    2630    2631   1    2630    2632   2
   2632    2633   3    2632    2634   4    2634    2635   3    2634    2636   3    2634    2637   4
   2637    2638   3    2637    2639   3    2637    2640   7    2640    2641   8    2640    2642   9
   2642    2643   1    2642    2644   1    2632    2645   7    2645    2646   8    2645    2647   9
   2647    2648   1    2647    2649   2    2649    2650   3    2649    2651   4    2651    2652   3
   2651    2653   4    2653    2654   3    2653    2655   3    2653    2656   3    2651    2657   5
   2657    2658   6    2649    2659   7    2659    2660   8    2659    2661   9    2661    2662   1
   2661    2663   2    2663    2664   3    2663    2665   4    2665    2666   3    2665    2667   3
   2665    2668   3    2663    2669   7    2669    2670   8    2669    2671   9    2671    2672   1
   2671    2673   2    2673    2674   3    2673    2675   4    2675    2676   3    2675    2677   4
   2677    2678   3    2677    2679   3    2677    2680   3    2675    2681   4    2681    2682   3
   2681    2683   3    2681    2684   3    2673    2685   7    2685    2686   8    2685    2687   9
   2687    2688   1    2687    2689   2    2689    2690   3    2689    2691   4    2691    2692   3
   2691    2693   3    2691    2694   5    2694    2695   6    2689    2696   7    2696    2697   8
   2696    2698   9    2698    2699   1    2698    2700   2    2700    2701   3    2700    2702   4
   2702    2703   3    2702    2704   3    2702    2705   5    2705    2706   6    2700    2707   7
   2707    2708   8    2707    2709   9    2709    2710   1    2709    2711   2    2711    2712   3
   2711    2713   4    2713    2714   3    2713    2715   3    2713    2716   4    2716    2717   3
   2716    2718   3    2716    2719   7    2719    2720  13    2719    2721   8    2720    2722   6
   2711    2723   7    2723    2724   8    2723    2725   9    2725    2726   1    2725    2727   2
   2727    2728   3    2727    2729   4    2729    2730   3    2729    2731   4    2731    2732   3
   2731    2733   3    2731    2734   3    2729    2735   4    2735    2736   3    2735    2737   3
   2735    2738   3    2727    2739   7    2739    2740   8    2739    2741   9    2741    2742   1
   2741    2743   2    2743    2744   3    2743    2745   4    2745    2746   3    2745    2747   4
   2747    2748   3    2747    2749   3    2747    2750   3    2745    2751   5    2751    2752   6
   2743    2753   7    2753    2754   8    2753    2755   9    2755    2756   1    2755    2757   2
   2757    2758   3    2757    2759   4    2759    2760   3    2759    2761   3    2759    2762   4
   2762    2763   3    2762    2764   3    2762    2765   4    2765    2766   3    2765    2767   3
   2765    2768   4    2768    2769   3    2768    2770   3    2768    2771  16    2771    2772   1
   2771    2773   1    2757    2774   7    2774    2775   8    2774    2776   9    2776    2777   1
   2776    2778   2    2778    2779   3    2778    2780   4    2780    2781   3    2780    2782   3
   2780    2783   3    2778    2784   7    2784    2785   8    2784    2786   9    2786    2787   1
   2786    2788   2    2788    2789   3    2788    2790   4    2790    2791   3    2790    2792   3
   2790    2793   4    2793    2794   3    2793    2795   4    2795    2796   3    2795    2797   3
   2795    2798   3    2793    2799   4    2799    2800   3    2799    2801   3    2799    2802   3
   2788    2803   7    2803    2804   8    2803    2805   9    2805    2806   1    2805    2807   2
   2807    2808   3    2807    2809   4    2809    2810   3    2809    2811   3    2809    2812   3
   2807    2813   7    2813    2814   8    2813    2815   9    2815    2816   1    2815    2817   2
   2817    2818   3    2817    2819   4    2819    2820   3    2819    2821   3    2819    2822   5
   2822    2823   6    2817    2824   7    2824    2825   8    2824    2826   9    2826    2827   1
   2826    2828   2    2828    2829   3    2828    2830   4    2830    2831   3    2830    2832   3
   2830    2833   4    2833    2834   3    2833    2835   4    2835    2836   3    2835    2837   3
   2835    2838   3    2833    2839   4    2839    2840   3    2839    2841   3    2839    2842   3
   2828    2843   7    2843    2844   8    2843    2845   9    2845    2846   1    2845    2847   2
   2847    2848   3    2847    2849   4    2849    2850   3    2849    2851   4    2851    2852   3
   2851    2853   3    2851    2854   3    2849    2855   4    2855    2856   3    2855    2857   3
   2855    2858   3    2847    2859   7    2859    2860   8    2859    2861   9    2861    2862   1
   2861    2863   2    2863    2864   3    2863    2865   4    2865    2866   3    2865    2867   3
   2865    2868   7    2868    2869  21    2868    2870  21    2863    2871   7    2871    2872   8
   2871    2873   9    2873    2874   1    2873    2875   2    2875    2876   3    2875    2877   4
   2877    2878   3    2877    2879   3    2877    2880   4    2880    2881   3    2880    2882   3
   2880    2883   7    2883    2884   8    2883    2885   9    2885    2886   1    2885    2887   1
   2875    2888   7    2888    2889   8    2888    2890   9    2890    2891   1    2890    2892   2
   2892    2893   3    2892    2894   4    2894    2895   3    2894    2896   4    2896    2897   3
   2896    2898   3    2896    2899   3    2894    2900   5    2900    2901   6    2892    2902   7
   2902    2903   8    2902    2904   9    2904    2905   1    2904    2906   2    2906    2907   3
   2906    2908   4    2908    2909   3    2908    2910   3    2908    2911   3    2906    2912   7
   2912    2913   8    2912    2914   9    2914    2915   1    2914    2916   2    2916    2917   3
   2916    2918   4    2918    2919   3    2918    2920   3    2918    2921   4    2921    2922   3
   2921    2923   3    2921    2924   7    2924    2925  13    2924    2926   8    2925    2927   6
   2916    2928   7    2928    2929   8    2928    2930   9    2930    2931   1    2930    2932   2
   2932    2933   3    2932    2934   4    2934    2935   3    2934    2936   4    2936    2937   3
   2936    2938   3    2936    2939   3    2934    2940   5    2940    2941   6    2932    2942   7
   2942    2943   8    2942    2944   9    2944    2945   1    2944    2946   2    2946    2947   3
   2946    2948   4    2948    2949   3    2948    2950   3    2948    2951   4    2951    2952   3
   2951    2953   3    2951    2954   4    2954    2955   3    2954    2956   3    2954    2957   4
   2957    2958   3    2957    2959   3    2957    2960  16    2960    2961   1    2960    2962   1
   2946    2963   7    2963    2964   8    2963    2965   9    2965    2966   1    2965    2967   2
   2967    2968   3    2967    2969   4    2969    2970   3    2969    2971   3    2969    2972   4
   2972    2973   3    2972    2974   3    2972    2975   4    2975    2976   3    2975    2977   3
   2975    2978  16    2978    2979   1    2978    2980  16    2980    2981  17    2981    2982   1
   2980    2983  16    2983    2984   1    2983    2985   1    2967    2986   7    2986    2987   8
   2986    2988   9    2988    2989   1    2988    2990   2    2990    2991   3    2990    2992   4
   2992    2993   3    2992    2994   3    2992    2995   7    2995    2996   8    2995    2997   9
   2997    2998   1    2997    2999   1    2990    3000   7    3000    3001   8    3000    3002   9
   3002    3003   1    3002    3004   2    3004    3005   3    3004    3006   4    3006    3007   3
   3006    3008   3    3006    3009   4    3009    3010   3    3009    3011   3    3009    3012  28
   3012    3013  28    3013    3014   3    3013    3015   3    3013    3016   3    3004    3017   7
   3017    3018   8    3017    3019   9    3019    3020   1    3019    3021   2    3021    3022   3
   3021    3023   4    3023    3024   3    3023    3025   3    3023    3026  10    3026    3027  11
   3027    3028  12    3027    3029  11    3029    3030  12    3029    3031  11    3031    3032  13
   3032    3033   6    3031    3034  11    3034    3035  12    3034    3036  11    3036    3037  12
   3021    3038   7    3038    3039   8    3026    3036  11    3038    3040   9    3040    3041   1
   3040    3042   2    3042    3043   3    3042    3044   4    3044    3045   3    3044    3046   3
   3044    3047   4    3047    3048   3    3047    3049   3    3047    3050   7    3050    3051  13
   3050    3052   8    3051    3053   6    3042    3054   7    3054    3055   8    3054    3056   9
   3056    3057   1    3056    3058   2    3058    3059   3    3058    3060   4    3060    3061   3
   3060    3062   3    3060    3063   5    3063    3064   6    3058    3065   7    3065    3066   8
   3065    3067   9    3067    3068   1    3067    3069   2    3069    3070   3    3069    3071   4
   3071    3072   3    3071    3073   3    3071    3074   4    3074    3075   3    3074    3076   3
   3074    3077   4    3077    3078   3    3077    3079   3    3077    3080   4    3080    3081   3
   3080    3082   3    3080    3083  16    3083    3084   1    3083    3085   1    3069    3086   7
   3086    3087   8    3086    3088   9    3088    3089   1    3088    3090   2    3090    3091   3
   3090    3092   3    3090    3093   7    3093    3094   8    3093    3095   9    3095    3096   1
   3095    3097   2    3097    3098   3    3097    3099   4    3099    3100   3    3099    3101   3
   3099    3102   5    3102    3103   6    3097    3104   7    3104    3105   8    3104    3106   9
   3106    3107   1    3106    3108   2    3108    3109   3    3108    3110   4    3110    3111   3
   3110    3112   3    3110    3113   5    3113    3114   6    3108    3115   7    3115    3116   8
   3115    3117   9    3117    3118   1    3117    3119   2    3119    3120   3    3119    3121   4
   3121    3122   3    3121    3123   3    3121    3124   3    3119    3125   7    3125    3126   8
   3125    3127   9    3127    3128   1    3127    3129   2    3129    3130   3    3129    3131   4
   3131    3132   3    3131    3133   4    3133    3134   3    3133    3135   3    3133    3136   3
   3131    3137   4    3137    3138   3    3137    3139   3    3137    3140   3    3129    3141   7
   3141    3142   8    3141    3143   9    3143    3144   1    3143    3145   2    3145    3146   3
   3145    3147   4    3147    3148   3    3147    3149   3    3147    3150   3    3145    3151   7
   3151    3152   8    3151    3153   9    3153    3154   1    3153    3155   2    3155    3156   3
   3155    3157   4    3157    3158   3    3157    3159   3    3157    3160   7    3160    3161  13
   3160    3162   8    3161    3163   6    3155    3164   7    3164    3165   8    3164    3166   9
   3166    3167   1    3166    3168   2    3168    3169   3    3168    3170   4    3170    3171   3
   3170    3172   3    3170    3173   7    3173    3174  13    3173    3175   8    3174    3176   6
   3168    3177   7    3177    3178   8    3177    3179   9    3179    3180   1    3179    3181   2
   3181    3182   3    3181    3183   4    3183    3184   3    3183    3185   3    3183    3186   5
   3186    3187   6    3181    3188   7    3188    3189   8    3188    3190   9    3190    3191   1
   3190    3192   2    3192    3193   3    3192    3194   4    3194    3195   3    3194    3196   3
   3194    3197   4    3197    3198   3    3197    3199   3    3197    3200   4    3200    3201   3
   3200    3202   3    3200    3203   4    3203    3204   3    3203    3205   3    3203    3206  16
   3206    3207   1    3206    3208   1    3192    3209   7    3209    3210   8    3209    3211   9
   3211    3212   1    3211    3213   2    3213    3214   3    3213    3215   4    3215    3216   3
   3215    3217   3    3215    3218   4    3218    3219   3    3218    3220   4    3220    3221   3
   3220    3222   3    3220    3223   3    3218    3224   4    3224    3225   3    3224    3226   3
   3224    3227   3    3213    3228   7    3228    3229   8    3228    3230   9    3230    3231   1
   3230    3232   2    3232    3233   3    3232    3234   4    3234    3235   3    3234    3236   3
   3234    3237   4    3237    3238   3    3237    3239   3    3237    3240   4    3240    3241   3
   3240    3242   3    3240    3243  14    3243    3244   1    3243    3245  15    3245    3246  15
   3246    3247   1    3246    3248   1    3245    3249  15    3249    3250   1    3249    3251   1
   3232    3252   7    3252    3253   8    3252    3254   9    3254    3255   2    3255    3256   3
   3255    3257   3    3255    3258   4    3258    3259   3    3258    3260   3    3258    3261   4
   3261    3262   3    3261    3263   3    3254    3264   2    3264    3265   3    3264    3266   7
   3266    3267   8    3261    3264   4    3266    3268   9    3268    3269   1    3268    3270   2
   3270    3271   3    3270    3272   4    3272    3273   3    3272    3274   4    3274    3275   3
   3274    3276   3    3274    3277   3    3272    3278   4    3278    3279   3    3278    3280   3
   3278    3281   3    3270    3282   7    3282    3283   8    3282    3284   9    3284    3285   1
   3284    3286   2    3286    3287   3    3286    3288   4    3288    3289   3    3288    3290   4
   3290    3291   3    3290    3292   3    3290    3293   3    3288    3294   4    3294    3295   3
   3294    3296   3    3294    3297   4    3297    3298   3    3297    3299   3    3297    3300   3
   3286    3301   7    3301    3302   8    3301    3303   9    3303    3304   1    3303    3305   2
   3305    3306   3    3305    3307   4    3307    3308   3    3307    3309   3    3307    3310  22
   3310    3311  26    3310    3316  27    3311    3312   1    3311    3313  25    3313    3314  12
   3313    3315  24    3315    3316  23    3316    3317  12    3305    3318   7    3318    3319   8
   3318    3320   9    3320    3321   1    3320    3322   2    3322    3323   3    3322    3324   4
   3324    3325   3    3324    3326   3    3324    3327  18    3322    3328   7    3328    3329   8
   3328    3330   9    3330    3331   1    3330    3332   2    3332    3333   3    3332    3334   4
   3334    3335   3    3334    3336   3    3334    3337   4    3337    3338   3    3337    3339   3
   3337    3340   4    3340    3341   3    3340    3342   3    3340    3343  14    3343    3344   1
   3343    3345  15    3345    3346  15    3346    3347   1    3346    3348   1    3345    3349  15
   3349    3350   1    3349    3351   1    3332    3352   7    3352    3353   8    3352    3354   9
   3354    3355   1    3354    3356   2    3356    3357   3    3356    3358   4    3358    3359   3
   3358    3360   3    3358    3361   3    3356    3362   7    3362    3363   8    3362    3364   9
   3364    3365   1    3364    3366   2    3366    3367   3    3366    3368   3    3366    3369   7
   3369    3370   8    3369    3371   9    3371    3372   1    3371    3373   2    3373    3374   3
   3373    3375   4    3375    3376   3    3375    3377   4    3377    3378   3    3377    3379   3
   3377    3380   3    3375    3381   4    3381    3382   3    3381    3383   3    3381    3384   3
   3373    3385   7    3385    3386   8    3385    3387   9    3387    3388   1    3387    3389   2
   3389    3390   3    3389    3391   3    3389    3392   7    3392    3393   8    3392    3394   9
   3394    3395   1    3394    3396   2    3396    3397   3    3396    3398   4    3398    3399   3
   3398    3400   3    3398    3401   4    3401    3402   3    3401    3403   3    3401    3404   4
   3404    3405   3    3404    3406   3    3404    3407  14    3407    3408   1    3407    3409  15
   3409    3410  15    3410    3411   1    3410    3412   1    3409    3413  15    3413    3414   1
   3413    3415   1    3396    3416   7    3416    3417   8    3416    3418   9    3418    3419   1
   3418    3420   2    3420    3421   3    3420    3422   4    3422    3423   3    3422    3424   4
   3424    3425   3    3424    3426   3    3424    3427   3    3422    3428   5    3428    3429   6
   3420    3430   7    3430    3431   8    3430    3432   9    3432    3433   1    3432    3434   2
   3434    3435   3    3434    3436   4    3436    3437   3    3436    3438   3    3436    3439   3
   3434    3440   7    3440    3441   8    3440    3442   9    3442    3443   1    3442    3444   2
   3444    3445   3    3444    3446   4    3446    3447   3    3446    3448   3    3446    3449   4
   3449    3450   3    3449    3451   3    3449    3452   7    3452    3453   8    3452    3454   9
   3454    3455   1    3454    3456   1    3444    3457   7    3457    3458   8    3457    3459   9
   3459    3460   1    3459    3461   2    3461    3462   3    3461    3463   4    3463    3464   3
   3463    3465   3    3463    3466   4    3466    3467   3    3466    3468   4    3468    3469   3
   3468    3470   3    3468    3471   3    3466    3472   4    3472    3473   3    3472    3474   3
   3472    3475   3    3461    3476   7    3476    3477   8    3476    3478   9    3478    3479   1
   3478    3480   2    3480    3481   3    3480    3482   4    3482    3483   3    3482    3484   4
   3484    3485   3    3484    3486   3    3484    3487   3    3482    3488   4    3488    3489   3
   3488    3490   3    3488    3491   4    3491    3492   3    3491    3493   3    3491    3494   3
   3480    3495   7    3495    3496   8    3495    3497   9    3497    3498   1    3497    3499   2
   3499    3500   3    3499    3501   3    3499    3502   7    3502    3503   8    3502    3504   9
   3504    3505   1    3504    3506   2    3506    3507   3    3506    3508   4    3508    3509   3
   3508    3510   3    3508    3511   3    3506    3512   7    3512    3513   8    3512    3514   9
   3514    3515   1    3514    3516   2    3516    3517   3    3516    3518   4    3518    3519   3
   3518    3520   3    3518    3521   4    3521    3522   3    3521    3523   3    3521    3524  28
   3524    3525  28    3525    3526   3    3525    3527   3    3525    3528   3    3516    3529   7
   3529    3530   8    3529    3531   9    3531    3532   1    3531    3533   2    3533    3534   3
   3533    3535   4    3535    3536   3    3535    3537   3    3535    3538  18    3538    3539  19
   3533    3540   7    3540    3541   8    3540    3542   9    3542    3543   1    3542    3544   2
   3544    3545   3    3544    3546   4    3546    3547   3    3546    3548   3    3546    3549   4
   3549    3550   3    3549    3551   3    3549    3552  28    3552    3553  28    3553    3554   3
   3553    3555   3    3553    3556   3    3544    3557   7    3557    3558   8    3557    3559   9
   3559    3560   1    3559    3561   2    3561    3562   3    3561    3563   4    3563    3564   3
   3563    3565   3    3563    3566   7    3566    3567   8    3566    3568   9    3568    3569   1
   3568    3570   1    3561    3571   7    3571    3572   8    3571    3573   9    3573    3574   1
   3573    3575   2    3575    3576   3    3575    3577   4    3577    3578   3    3577    3579   3
   3577    3580   7    3580    3581  13    3580    3582   8    3581    3583   6    3575    3584   7
   3584    3585   8    3584    3586   9    3586    3587   1    3586    3588   2    3588    3589   3
   3588    3590   4    3590    3591   3    3590    3592   3    3590    3593   5    3593    3594   6
   3588    3595   7    3595    3596   8    3595    3597   9    3597    3598   1    3597    3599   2
   3599    3600   3    3599    3601   4    3601    3602   3    3601    3603   3    3601    3604   4
   3604    3605   3    3604    3606   3    3604    3607   4    3607    3608   3    3607    3609   3
   3607    3610  16    3610    3611   1    3610    3612  16    3612    3613  17    3613    3614   1
   3612    3615  16    3615    3616   1    3615    3617   1    3599    3618   7    3618    3619   8
   3618    3620   9    3620    3621   1    3620    3622   2    3622    3623   3    3622    3624   4
   3624    3625   3    3624    3626   3    3624    3627   7    3627    3628   8    3627    3629   9
   3629    3630   1    3629    3631   1    3622    3632   7    3632    3633   8    3632    3634   9
   3634    3635   1    3634    3636   2    3636    3637   3    3636    3638   4    3638    3639   3
   3638    3640   3    3638    3641   5    3641    3642   6    3636    3643   7    3643    3644   8
   3643    3645   9    3645    3646   1    3645    3647   2    3647    3648   3    3647    3649   4
   3649    3650   3    3649    3651   3    3649    3652   4    3652    3653   3    3652    3654   3
   3652    3655   7    3655    3656   8    3655    3657   9    3657    3658   1    3657    3659   1
   3647    3660   7    3660    3661   8    3660    3662   9    3662    3663   1    3662    3664   2
   3664    3665   3    3664    3666   4    3666    3667   3    3666    3668   3    3666    3669   4
   3669    3670   3    3669    3671   4    3671    3672   3    3671    3673   3    3671    3674   3
   3669    3675   4    3675    3676   3    3675    3677   3    3675    3678   3    3664    3679   7
   3679    3680   8    3679    3681   9    3681    3682   1    3681    3683   2    3683    3684   3
   3683    3685   4    3685    3686   3    3685    3687   3    3685    3688   5    3688    3689   6
   3683    3690   7    3690    3691   8    3690    3692   9    3692    3693   1    3692    3694   2
   3694    3695   3    3694    3696   4    3696    3697   3    3696    3698   4    3698    3699   3
   3698    3700   3    3698    3701   3    3696    3702   4    3702    3703   3    3702    3704   3
   3702    3705   3    3694    3706   7    3706    3707   8    3706    3708   9    3708    3709   1
   3708    3710   2    3710    3711   3    3710    3712   4    3712    3713   3    3712    3714   3
   3712    3715   4    3715    3716   3    3715    3717   3    3715    3718   7    3718    3719  13
   3718    3720   8    3719    3721   6    3710    3722   7    3722    3723   8    3722    3724   9
   3724    3725   1    3724    3726   2    3726    3727   3    3726    3728   4    3728    3729   3
   3728    3730   3    3728    3731   7    3731    3732  13    3731    3733   8    3732    3734   6
   3726    3735   7    3735    3736   8    3735    3737   9    3737    3738   1    3737    3739   2
   3739    3740   3    3739    3741   4    3741    3742   3    3741    3743   3    3741    3744   4
   3744    3745   3    3744    3746   3    3744    3747  28    3747    3748  28    3748    3749   3
   3748    3750   3    3748    3751   3    3739    3752   7    3752    3753   8    3752    3754   9
   3754    3755   1    3754    3756   2    3756    3757   3    3756    3758   4    3758    3759   3
   3758    3760   4    3760    3761   3    3760    3762   3    3760    3763   3    3758    3764   4
   3764    3765   3    3764    3766   3    3764    3767   3    3756    3768   7    3768    3769   8
   3768    3770   9    3770    3771   1    3770    3772   2    3772    3773   3    3772    3774   4
   3774    3775   3    3774    3776   3    3774    3777   5    3777    3778   6    3772    3779   7
   3779    3780   8    3779    3781   9    3781    3782   1    3781    3783   2    3783    3784   3
   3783    3785   4    3785    3786   3    3785    3787   3    3785    3788   4    3788    3789   3
   3788    3790   3    3788    3791   7    3791    3792   8    3791    3793   9    3793    3794   1
   3793    3795   1    3783    3796   7    3796    3797   8    3796    3798   9    3798    3799   1
   3798    3800   2    3800    3801   3    3800    3802   4    3802    3803   3    3802    3804   3
   3802    3805   4    3805    3806   3    3805    3807   3    3805    3808  28    3808    3809  28
   3809    3810   3    3809    3811   3    3809    3812   3    3800    3813   7    3813    3814   8
   3813    3815   9    3815    3816   1    3815    3817   2    3817    3818   3    3817    3819   4
   3819    3820   3    3819    3821   3    3819    3822   4    3822    3823   3    3822    3824   3
   3822    3825   4    3825    3826   3    3825    3827   3    3825    3828  14    3828    3829   1
   3828    3830  15    3830    3831  15    3831    3832   1    3831    3833   1    3830    3834  15
   3834    3835   1    3834    3836   1    3817    3837   7    3837    3838   8    3837    3839   9
   3839    3840   1    3839    3841   2    3841    3842   3    3841    3843   4    3843    3844   3
   3843    3845   4    3845    3846   3    3845    3847   3    3845    3848   3    3843    3849   4
   3849    3850   3    3849    3851   3    3849    3852   3    3841    3853   7    3853    3854   8
   3853    3855   9    3855    3856   1    3855    3857   2    3857    3858   3    3857    3859   4
   3859    3860   3    3859    3861   3    3859    3862   4    3862    3863   3    3862    3864   3
   3862    3865   7    3865    3866   8    3865    3867   9    3867    3868   1    3867    3869   1
   3857    3870   7    3870    3871   8    3870    3872   9    3872    3873   1    3872    3874   2
   3874    3875   3    3874    3876   4    3876    3877   3    3876    3878   3    3876    3879   4
   3879    3880   3    3879    3881   3    3879    3882   4    3882    3883   3    3882    3884   3
   3882    3885  14    3885    3886   1    3885    3887  15    3887    3888  15    3888    3889   1
   3888    3890   1    3887    3891  15    3891    3892   1    3891    3893   1    3874    3894   7
   3894    3895   8    3894    3896   9    3896    3897   1    3896    3898   2    3898    3899   3
   3898    3900   4    3900    3901   3    3900    3902   3    3900    3903   7    3903    3904   8
   3903    3905   9    3905    3906   1    3905    3907   1    3898    3908   7    3908    3909   8
   3908    3910   9    3910    3911   1    3910    3912   2    3912    3913   3    3912    3914   3
   3912    3915   7    3915    3916   8    3915    3917   9    3917    3918   1    3917    3919   2
   3919    3920   3    3919    3921   4    3921    3922   3    3921    3923   4    3923    3924   3
   3923    3925   3    3923    3926   3    3921    3927   4    3927    3928   3    3927    3929   3
   3927    3930   4    3930    3931   3    3930    3932   3    3930    3933   3    3919    3934   7
   3934    3935   8    3934    3936   9    3936    3937   1    3936    3938   2    3938    3939   3
   3938    3940   4    3940    3941   3    3940    3942   3    3940    3943   4    3943    3944   3
   3943    3945   3    3943    3946  28    3946    3947  28    3947    3948   3    3947    3949   3
   3947    3950   3    3938    3951   7    3951    3952   8    3951    3953   9    3953    3954   1
   3953    3955   2    3955    3956   3    3955    3957   4    3957    3958   3    3957    3959   4
   3959    3960   3    3959    3961   3    3959    3962   3    3957    3963   4    3963    3964   3
   3963    3965   3    3963    3966   3    3955    3967   7    3967    3968   8    3967    3969   9
   3969    3970   1    3969    3971   2    3971    3972   3    3971    3973   4    3973    3974   3
   3973    3975   3    3973    3976   4    3976    3977   3    3976    3978   3    3976    3979   7
   3979    3980   8    3979    3981   9    3981    3982   1    3981    3983   1    3971    3984   7
   3984    3985   8    3984    3986   9    3986    3987   1    3986    3988   2    3988    3989   3
   3988    3990   4    3990    3991   3    3990    3992   3    3990    3993   4    3993    3994   3
   3993    3995   3    3993    3996   4    3996    3997   3    3996    3998   3    3996    3999   4
   3999    4000   3    3999    4001   3    3999    4002  20    4002    4003   1    4002    4004   1
   4002    4005   1    3988    4006   7    4006    4007   8    4006    4008   9    4008    4009   1
   4008    4010   2    4010    4011   3    4010    4012   4    4012    4013   3    4012    4014   3
   4012    4015   7    4015    4016  21    4015    4017  21    4010    4018   7    4018    4019   8
   4018    4020   9    4020    4021   1    4020    4022   2    4022    4023   3    4022    4024   4
   4024    4025   3    4024    4026   3    4024    4027   4    4027    4028   3    4027    4029   3
   4027    4030   7    4030    4031  21    4030    4032  21    4022    4033   7    4033    4034   8
   4033    4035   9    4035    4036   1    4035    4037   2    4037    4038   3    4037    4039   4
   4039    4040   3    4039    4041   3    4039    4042   4    4042    4043   3    4042    4044   3
   4042    4045   7    4045    4046   8    4045    4047   9    4047    4048   1    4047    4049   1
   4037    4050   7    4050    4051   8    4050    4052   9    4052    4053   1    4052    4054   2
   4054    4055   3    4054    4056   4    4056    4057   3    4056    4058   3    4056    4059   4
   4059    4060   3    4059    4061   4    4061    4062   3    4061    4063   3    4061    4064   3
   4059    4065   4    4065    4066   3    4065    4067   3    4065    4068   3    4054    4069   7
   4069    4070   8    4069    4071   9    4071    4072   1    4071    4073   2    4073    4074   3
   4073    4075   4    4075    4076   3    4075    4077   3    4075    4078   7    4078    4079  21
   4078    4080  21    4073    4081   7    4081    4082   8    4081    4083   9    4083    4084   1
   4083    4085   2    4085    4086   3    4085    4087   4    4087    4088   3    4087    4089   4
   4089    4090   3    4089    4091   3    4089    4092   3    4087    4093   4    4093    4094   3
   4093    4095   3    4093    4096   3    4085    4097   7    4097    4098   8    4097    4099   9
   4099    4100   1    4099    4101   2    4101    4102   3    4101    4103   4    4103    4104   3
   4103    4105   3    4103    4106   4    4106    4107   3    4106    4108   4    4108    4109   3
   4108    4110   3    4108    4111   3    4106    4112   4    4112    4113   3    4112    4114   3
   4112    4115   3    4101    4116   7    4116    4117   8    4116    4118   9    4118    4119   1
   4118    4120   2    4120    4121   3    4120    4122   4    4122    4123   3    4122    4124   4
   4124    4125   3    4124    4126   3    4124    4127   3    4122    4128   4    4128    4129   3
   4128    4130   3    4128    4131   4    4131    4132   3    4131    4133   3    4131    4134   3
   4120    4135   7    4135    4136   8    4135    4137   9    4137    4138   1    4137    4139   2
   4139    4140   3    4139    4141   4    4141    4142   3    4141    4143   3    4141    4144   4
   4144    4145   3    4144    4146   3    4144    4147   4    4147    4148   3    4147    4149   3
   4147    4150   4    4150    4151   3    4150    4152   3    4150    4153  16    4153    4154   1
   4153    4155   1    4139    4156   7    4156    4157   8    4156    4158   9    4158    4159   1
   4158    4160   2    4160    4161   3    4160    4162   4    4162    4163   3    4162    4164   3
   4162    4165   4    4165    4166   3    4165    4167   4    4167    4168   3    4167    4169   3
   4167    4170   3    4165    4171   4    4171    4172   3    4171    4173   3    4171    4174   3
   4160    4175   7    4175    4176   8    4175    4177   9    4177    4178   1    4177    4179   2
   4179    4180   3    4179    4181   4    4181    4182   3    4181    4183   3    4181    4184   3
   4179    4185   7    4185    4186   8    4185    4187   9    4187    4188   1    4187    4189   2
   4189    4190   3    4189    4191   4    4191    4192   3    4191    4193   3    4191    4194   4
   4194    4195   3    4194    4196   3    4194    4197   7    4197    4198  13    4197    4199   8
   4198    4200   6    4189    4201   7    4201    4202   8    4201    4203   9    4203    4204   1
   4203    4205   2    4205    4206   3    4205    4207   3    4205    4208   7    4208    4209   8
   4208    4210   9    4210    4211   1    4210    4212   2    4212    4213   3    4212    4214   4
   4214    4215   3    4214    4216   3    4214    4217   4    4217    4218   3    4217    4219   3
   4217    4220   7    4220    4221   8    4220    4222   9    4222    4223   1    4222    4224   1
   4212    4225   7    4225    4226   8    4225    4227   9    4227    4228   1    4227    4229   2
   4229    4230   3    4229    4231   3    4229    4232   7    4232    4233   8    4232    4234   9
   4234    4235   1    4234    4236   2    4236    4237   3    4236    4238   4    4238    4239   3
   4238    4240   3    4238    4241   4    4241    4242   3    4241    4243   3    4241    4244   4
   4244    4245   3    4244    4246   3    4244    4247  16    4247    4248   1    4247    4249  16
   4249    4250  17    4250    4251   1    4249    4252  16    4252    4253   1    4252    4254   1
   4236    4255   7    4255    4256   8    4255    4257   9    4257    4258   2    4258    4259   3
   4258    4260   3    4258    4261   4    4261    4262   3    4261    4263   3    4261    4264   4
   4264    4265   3    4264    4266   3    4257    4267   2    4267    4268   3    4267    4269   7
   4269    4270   8    4264    4267   4    4269    4271   9    4271    4272   1    4271    4273   2
   4273    4274   3    4273    4275   4    4275    4276   3    4275    4277   3    4275    4278   4
   4278    4279   3    4278    4280   4    4280    4281   3    4280    4282   3    4280    4283   3
   4278    4284   4    4284    4285   3    4284    4286   3    4284    4287   3    4273    4288   7
   4288    4289   8    4288    4290   9    4290    4291   1    4290    4292   2    4292    4293   3
   4292    4294   4    4294    4295   3    4294    4296   3    4294    4297   4    4297    4298   3
   4297    4299   4    4299    4300   3    4299    4301   3    4299    4302   3    4297    4303   4
   4303    4304   3    4303    4305   3    4303    4306   3    4292    4307   7    4307    4308   8
   4307    4309   9    4309    4310   1    4309    4311   2    4311    4312   3    4311    4313   4
   4313    4314   3    4313    4315   3    4313    4316   7    4316    4317   8    4316    4318   9
   4318    4319   1    4318    4320   1    4311    4321   7    4321    4322   8    4321    4323   9
   4323    4324   1    4323    4325   2    4325    4326   3    4325    4327   4    4327    4328   3
   4327    4329   3    4327    4330   5    4330    4331   6    4325    4332   7    4332    4333   8
   4334    4335  35    4334    4336  35    4334    4337  36    4337    4338  11    4337    4339  11
   4338    4340  11    4338    4346  12    4339    4341  11    4339    4347  12    4340    4342  11
   4340    4345  12    4341    4342  11    4341    4344  12    4342    4343  13    4343    4348  37
   4348    4349  38    4348    4350  38    4348    4351  38    4352    4353  39    4352    4354  39
   4353    4354  40    4355    4356  39    4355    4357  39    4356    4357  40    4358    4359  39
   4358    4360  39    4359    4360  40    4361    4362  39    4361    4363  39    4362    4363  40
   4364    4365  39    4364    4366  39    4365    4366  40    4367    4368  39    4367    4369  39
   4368    4369  40    4370    4371  39    4370    4372  39    4371    4372  40    4373    4374  39
   4373    4375  39    4374    4375  40    4376    4377  39    4376    4378  39    4377    4378  40
   4379    4380  39    4379    4381  39    4380    4381  40    4382    4383  39    4382    4384  39
   4383    4384  40    4385    4386  39    4385    4387  39    4386    4387  40    4388    4389  39
   4388    4390  39    4389    4390  40    4391    4392  39    4391    4393  39    4392    4393  40
   4394    4395  39    4394    4396  39    4395    4396  40    4397    4398  39    4397    4399  39
   4398    4399  40    4400    4401  39    4400    4402  39    4401    4402  40    4403    4404  39
   4403    4405  39    4404    4405  40    4406    4407  39    4406    4408  39    4407    4408  40
   4409    4410  39    4409    4411  39    4410    4411  40    4412    4413  39    4412    4414  39
   4413    4414  40    4415    4416  39    4415    4417  39    4416    4417  40    4418    4419  39
   4418    4420  39    4419    4420  40    4421    4422  39    4421    4423  39    4422    4423  40
   4424    4425  39    4424    4426  39    4425    4426  40    4427    4428  39    4427    4429  39
   4428    4429  40    4430    4431  39    4430    4432  39    4431    4432  40    4433    4434  39
   4433    4435  39    4434    4435  40    4436    4437  39    4436    4438  39    4437    4438  40
   4439    4440  39    4439    4441  39    4440    4441  40    4442    4443  39    4442    4444  39
   4443    4444  40    4445    4446  39    4445    4447  39    4446    4447  40    4448    4449  39
   4448    4450  39    4449    4450  40    4451    4452  39    4451    4453  39    4452    4453  40
   4454    4455  39    4454    4456  39    4455    4456  40    4457    4458  39    4457    4459  39
   4458    4459  40    4460    4461  39    4460    4462  39    4461    4462  40    4463    4464  39
   4463    4465  39    4464    4465  40    4466    4467  39    4466    4468  39    4467    4468  40
   4469    4470  39    4469    4471  39    4470    4471  40    4472    4473  39    4472    4474  39
   4473    4474  40    4475    4476  39    4475    4477  39    4476    4477  40    4478    4479  39
   4478    4480  39    4479    4480  40    4481    4482  39    4481    4483  39    4482    4483  40
   4484    4485  39    4484    4486  39    4485    4486  40    4487    4488  39    4487    4489  39
   4488    4489  40    4490    4491  39    4490    4492  39    4491    4492  40    4493    4494  39
   4493    4495  39    4494    4495  40    4496    4497  39    4496    4498  39    4497    4498  40
   4499    4500  39    4499    4501  39    4500    4501  40    4502    4503  39    4502    4504  39
   4503    4504  40    4505    4506  39    4505    4507  39    4506    4507  40    4508    4509  39
   4508    4510  39    4509    4510  40    4511    4512  39    4511    4513  39    4512    4513  40
   4514    4515  39    4514    4516  39    4515    4516  40    4517    4518  39    4517    4519  39
   4518    4519  40    4520    4521  39    4520    4522  39    4521    4522  40    4523    4524  39
   4523    4525  39    4524    4525  40    4526    4527  39    4526    4528  39    4527    4528  40
   4529    4530  39    4529    4531  39    4530    4531  40    4532    4533  39    4532    4534  39
   4533    4534  40    4535    4536  39    4535    4537  39    4536    4537  40    4538    4539  39
   4538    4540  39    4539    4540  40    4541    4542  39    4541    4543  39    4542    4543  40
   4544    4545  39    4544    4546  39    4545    4546  40    4547    4548  39    4547    4549  39
   4548    4549  40    4550    4551  39    4550    4552  39    4551    4552  40    4553    4554  39
   4553    4555  39    4554    4555  40    4556    4557  39    4556    4558  39    4557    4558  40
   4559    4560  39    4559    4561  39    4560    4561  40    4562    4563  39    4562    4564  39
   4563    4564  40    4565    4566  39    4565    4567  39    4566    4567  40    4568    4569  39
   4568    4570  39    4569    4570  40    4571    4572  39    4571    4573  39    4572    4573  40
   4574    4575  39    4574    4576  39    4575    4576  40    4577    4578  39    4577    4579  39
   4578    4579  40    4580    4581  39    4580    4582  39    4581    4582  40    4583    4584  39
   4583    4585  39    4584    4585  40    4586    4587  39    4586    4588  39    4587    4588  40
   4589    4590  39    4589    4591  39    4590    4591  40    4592    4593  39    4592    4594  39
   4593    4594  40    4595    4596  39    4595    4597  39    4596    4597  40    4598    4599  39
   4598    4600  39    4599    4600  40    4601    4602  39    4601    4603  39    4602    4603  40
   4604    4605  39    4604    4606  39    4605    4606  40    4607    4608  39    4607    4609  39
   4608    4609  40    4610    4611  39    4610    4612  39    4611    4612  40    4613    4614  39
   4613    4615  39    4614    4615  40    4616    4617  39    4616    4618  39    4617    4618  40
   4619    4620  39    4619    4621  39    4620    4621  40    4622    4623  39    4622    4624  39
   4623    4624  40    4625    4626  39    4625    4627  39    4626    4627  40    4628    4629  39
   4628    4630  39    4629    4630  40    4631    4632  39    4631    4633  39    4632    4633  40
   4634    4635  39    4634    4636  39    4635    4636  40    4637    4638  39    4637    4639  39
   4638    4639  40    4640    4641  39    4640    4642  39    4641    4642  40    4643    4644  39
   4643    4645  39    4644    4645  40    4646    4647  39    4646    4648  39    4647    4648  40
   4649    4650  39    4649    4651  39    4650    4651  40    4652    4653  39    4652    4654  39
   4653    4654  40    4655    4656  39    4655    4657  39    4656    4657  40    4658    4659  39
   4658    4660  39    4659    4660  40    4661    4662  39    4661    4663  39    4662    4663  40
   4664    4665  39    4664    4666  39    4665    4666  40    4667    4668  39    4667    4669  39
   4668    4669  40    4670    4671  39    4670    4672  39    4671    4672  40    4673    4674  39
   4673    4675  39    4674    4675  40    4676    4677  39    4676    4678  39    4677    4678  40
   4679    4680  39    4679    4681  39    4680    4681  40    4682    4683  39    4682    4684  39
   4683    4684  40    4685    4686  39    4685    4687  39    4686    4687  40    4688    4689  39
   4688    4690  39    4689    4690  40    4691    4692  39    4691    4693  39    4692    4693  40
   4694    4695  39    4694    4696  39    4695    4696  40    4697    4698  39    4697    4699  39
   4698    4699  40    4700    4701  39    4700    4702  39    4701    4702  40    4703    4704  39
   4703    4705  39    4704    4705  40    4706    4707  39    4706    4708  39    4707    4708  40
   4709    4710  39    4709    4711  39    4710    4711  40    4712    4713  39    4712    4714  39
   4713    4714  40    4715    4716  39    4715    4717  39    4716    4717  40    4718    4719  39
   4718    4720  39    4719    4720  40    4721    4722  39    4721    4723  39    4722    4723  40
   4724    4725  39    4724    4726  39    4725    4726  40    4727    4728  39    4727    4729  39
   4728    4729  40    4730    4731  39    4730    4732  39    4731    4732  40    4733    4734  39
   4733    4735  39    4734    4735  40    4736    4737  39    4736    4738  39    4737    4738  40
   4739    4740  39    4739    4741  39    4740    4741  40    4742    4743  39    4742    4744  39
   4743    4744  40    4745    4746  39    4745    4747  39    4746    4747  40    4748    4749  39
   4748    4750  39    4749    4750  40    4751    4752  39    4751    4753  39    4752    4753  40
   4754    4755  39    4754    4756  39    4755    4756  40    4757    4758  39    4757    4759  39
   4758    4759  40    4760    4761  39    4760    4762  39    4761    4762  40    4763    4764  39
   4763    4765  39    4764    4765  40    4766    4767  39    4766    4768  39    4767    4768  40
   4769    4770  39    4769    4771  39    4770    4771  40    4772    4773  39    4772    4774  39
   4773    4774  40    4775    4776  39    4775    4777  39    4776    4777  40    4778    4779  39
   4778    4780  39    4779    4780  40    4781    4782  39    4781    4783  39    4782    4783  40
   4784    4785  39    4784    4786  39    4785    4786  40    4787    4788  39    4787    4789  39
   4788    4789  40    4790    4791  39    4790    4792  39    4791    4792  40    4793    4794  39
   4793    4795  39    4794    4795  40    4796    4797  39    4796    4798  39    4797    4798  40
   4799    4800  39    4799    4801  39    4800    4801  40    4802    4803  39    4802    4804  39
   4803    4804  40    4805    4806  39    4805    4807  39    4806    4807  40    4808    4809  39
   4808    4810  39    4809    4810  40    4811    4812  39    4811    4813  39    4812    4813  40
   4814    4815  39    4814    4816  39    4815    4816  40    4817    4818  39    4817    4819  39
   4818    4819  40    4820    4821  39    4820    4822  39    4821    4822  40    4823    4824  39
   4823    4825  39    4824    4825  40    4826    4827  39    4826    4828  39    4827    4828  40
   4829    4830  39    4829    4831  39    4830    4831  40    4832    4833  39    4832    4834  39
   4833    4834  40    4835    4836  39    4835    4837  39    4836    4837  40    4838    4839  39
   4838    4840  39    4839    4840  40    4841    4842  39    4841    4843  39    4842    4843  40
   4844    4845  39    4844    4846  39    4845    4846  40    4847    4848  39    4847    4849  39
   4848    4849  40    4850    4851  39    4850    4852  39    4851    4852  40    4853    4854  39
   4853    4855  39    4854    4855  40    4856    4857  39    4856    4858  39    4857    4858  40
   4859    4860  39    4859    4861  39    4860    4861  40    4862    4863  39    4862    4864  39
   4863    4864  40    4865    4866  39    4865    4867  39    4866    4867  40    4868    4869  39
   4868    4870  39    4869    4870  40    4871    4872  39    4871    4873  39    4872    4873  40
   4874    4875  39    4874    4876  39    4875    4876  40    4877    4878  39    4877    4879  39
   4878    4879  40    4880    4881  39    4880    4882  39    4881    4882  40    4883    4884  39
   4883    4885  39    4884    4885  40    4886    4887  39    4886    4888  39    4887    4888  40
   4889    4890  39    4889    4891  39    4890    4891  40    4892    4893  39    4892    4894  39
   4893    4894  40    4895    4896  39    4895    4897  39    4896    4897  40    4898    4899  39
   4898    4900  39    4899    4900  40    4901    4902  39    4901    4903  39    4902    4903  40
   4904    4905  39    4904    4906  39    4905    4906  40    4907    4908  39    4907    4909  39
   4908    4909  40    4910    4911  39    4910    4912  39    4911    4912  40    4913    4914  39
   4913    4915  39    4914    4915  40    4916    4917  39    4916    4918  39    4917    4918  40
   4919    4920  39    4919    4921  39    4920    4921  40    4922    4923  39    4922    4924  39
   4923    4924  40    4925    4926  39    4925    4927  39    4926    4927  40    4928    4929  39
   4928    4930  39    4929    4930  40    4931    4932  39    4931    4933  39    4932    4933  40
   4934    4935  39    4934    4936  39    4935    4936  40    4937    4938  39    4937    4939  39
   4938    4939  40    4940    4941  39    4940    4942  39    4941    4942  40    4943    4944  39
   4943    4945  39    4944    4945  40    4946    4947  39    4946    4948  39    4947    4948  40
   4949    4950  39    4949    4951  39    4950    4951  40    4952    4953  39    4952    4954  39
   4953    4954  40    4955    4956  39    4955    4957  39    4956    4957  40    4958    4959  39
   4958    4960  39    4959    4960  40    4961    4962  39    4961    4963  39    4962    4963  40
   4964    4965  39    4964    4966  39    4965    4966  40    4967    4968  39    4967    4969  39
   4968    4969  40    4970    4971  39    4970    4972  39    4971    4972  40    4973    4974  39
   4973    4975  39    4974    4975  40    4976    4977  39    4976    4978  39    4977    4978  40
   4979    4980  39    4979    4981  39    4980    4981  40    4982    4983  39    4982    4984  39
   4983    4984  40    4985    4986  39    4985    4987  39    4986    4987  40    4988    4989  39
   4988    4990  39    4989    4990  40    4991    4992  39    4991    4993  39    4992    4993  40
   4994    4995  39    4994    4996  39    4995    4996  40    4997    4998  39    4997    4999  39
   4998    4999  40    5000    5001  39    5000    5002  39    5001    5002  40    5003    5004  39
   5003    5005  39    5004    5005  40    5006    5007  39    5006    5008  39    5007    5008  40
   5009    5010  39    5009    5011  39    5010    5011  40    5012    5013  39    5012    5014  39
   5013    5014  40    5015    5016  39    5015    5017  39    5016    5017  40    5018    5019  39
   5018    5020  39    5019    5020  40    5021    5022  39    5021    5023  39    5022    5023  40
   5024    5025  39    5024    5026  39    5025    5026  40    5027    5028  39    5027    5029  39
   5028    5029  40    5030    5031  39    5030    5032  39    5031    5032  40    5033    5034  39
   5033    5035  39    5034    5035  40    5036    5037  39    5036    5038  39    5037    5038  40
   5039    5040  39    5039    5041  39    5040    5041  40    5042    5043  39    5042    5044  39
   5043    5044  40    5045    5046  39    5045    5047  39    5046    5047  40    5048    5049  39
   5048    5050  39    5049    5050  40    5051    5052  39    5051    5053  39    5052    5053  40
   5054    5055  39    5054    5056  39    5055    5056  40    5057    5058  39    5057    5059  39
   5058    5059  40    5060    5061  39    5060    5062  39    5061    5062  40    5063    5064  39
   5063    5065  39    5064    5065  40    5066    5067  39    5066    5068  39    5067    5068  40
   5069    5070  39    5069    5071  39    5070    5071  40    5072    5073  39    5072    5074  39
   5073    5074  40    5075    5076  39    5075    5077  39    5076    5077  40    5078    5079  39
   5078    5080  39    5079    5080  40    5081    5082  39    5081    5083  39    5082    5083  40
   5084    5085  39    5084    5086  39    5085    5086  40    5087    5088  39    5087    5089  39
   5088    5089  40    5090    5091  39    5090    5092  39    5091    5092  40    5093    5094  39
   5093    5095  39    5094    5095  40    5096    5097  39    5096    5098  39    5097    5098  40
   5099    5100  39    5099    5101  39    5100    5101  40    5102    5103  39    5102    5104  39
   5103    5104  40    5105    5106  39    5105    5107  39    5106    5107  40    5108    5109  39
   5108    5110  39    5109    5110  40    5111    5112  39    5111    5113  39    5112    5113  40
   5114    5115  39    5114    5116  39    5115    5116  40    5117    5118  39    5117    5119  39
   5118    5119  40    5120    5121  39    5120    5122  39    5121    5122  40    5123    5124  39
   5123    5125  39    5124    5125  40    5126    5127  39    5126    5128  39    5127    5128  40
   5129    5130  39    5129    5131  39    5130    5131  40    5132    5133  39    5132    5134  39
   5133    5134  40    5135    5136  39    5135    5137  39    5136    5137  40    5138    5139  39
   5138    5140  39    5139    5140  40    5141    5142  39    5141    5143  39    5142    5143  40
   5144    5145  39    5144    5146  39    5145    5146  40    5147    5148  39    5147    5149  39
   5148    5149  40    5150    5151  39    5150    5152  39    5151    5152  40    5153    5154  39
   5153    5155  39    5154    5155  40    5156    5157  39    5156    5158  39    5157    5158  40
   5159    5160  39    5159    5161  39    5160    5161  40    5162    5163  39    5162    5164  39
   5163    5164  40    5165    5166  39    5165    5167  39    5166    5167  40    5168    5169  39
   5168    5170  39    5169    5170  40    5171    5172  39    5171    5173  39    5172    5173  40
   5174    5175  39    5174    5176  39    5175    5176  40    5177    5178  39    5177    5179  39
   5178    5179  40    5180    5181  39    5180    5182  39    5181    5182  40    5183    5184  39
   5183    5185  39    5184    5185  40    5186    5187  39    5186    5188  39    5187    5188  40
   5189    5190  39    5189    5191  39    5190    5191  40    5192    5193  39    5192    5194  39
   5193    5194  40    5195    5196  39    5195    5197  39    5196    5197  40    5198    5199  39
   5198    5200  39    5199    5200  40    5201    5202  39    5201    5203  39    5202    5203  40
   5204    5205  39    5204    5206  39    5205    5206  40    5207    5208  39    5207    5209  39
   5208    5209  40    5210    5211  39    5210    5212  39    5211    5212  40    5213    5214  39
   5213    5215  39    5214    5215  40    5216    5217  39    5216    5218  39    5217    5218  40
   5219    5220  39    5219    5221  39    5220    5221  40    5222    5223  39    5222    5224  39
   5223    5224  40    5225    5226  39    5225    5227  39    5226    5227  40    5228    5229  39
   5228    5230  39    5229    5230  40    5231    5232  39    5231    5233  39    5232    5233  40
   5234    5235  39    5234    5236  39    5235    5236  40    5237    5238  39    5237    5239  39
   5238    5239  40    5240    5241  39    5240    5242  39    5241    5242  40    5243    5244  39
   5243    5245  39    5244    5245  40    5246    5247  39    5246    5248  39    5247    5248  40
   5249    5250  39    5249    5251  39    5250    5251  40    5252    5253  39    5252    5254  39
   5253    5254  40    5255    5256  39    5255    5257  39    5256    5257  40    5258    5259  39
   5258    5260  39    5259    5260  40    5261    5262  39    5261    5263  39    5262    5263  40
   5264    5265  39    5264    5266  39    5265    5266  40    5267    5268  39    5267    5269  39
   5268    5269  40    5270    5271  39    5270    5272  39    5271    5272  40    5273    5274  39
   5273    5275  39    5274    5275  40    5276    5277  39    5276    5278  39    5277    5278  40
   5279    5280  39    5279    5281  39    5280    5281  40    5282    5283  39    5282    5284  39
   5283    5284  40    5285    5286  39    5285    5287  39    5286    5287  40    5288    5289  39
   5288    5290  39    5289    5290  40    5291    5292  39    5291    5293  39    5292    5293  40
   5294    5295  39    5294    5296  39    5295    5296  40    5297    5298  39    5297    5299  39
   5298    5299  40    5300    5301  39    5300    5302  39    5301    5302  40    5303    5304  39
   5303    5305  39    5304    5305  40    5306    5307  39    5306    5308  39    5307    5308  40
   5309    5310  39    5309    5311  39    5310    5311  40    5312    5313  39    5312    5314  39
   5313    5314  40    5315    5316  39    5315    5317  39    5316    5317  40    5318    5319  39
   5318    5320  39    5319    5320  40    5321    5322  39    5321    5323  39    5322    5323  40
   5324    5325  39    5324    5326  39    5325    5326  40    5327    5328  39    5327    5329  39
   5328    5329  40    5330    5331  39    5330    5332  39    5331    5332  40    5333    5334  39
   5333    5335  39    5334    5335  40    5336    5337  39    5336    5338  39    5337    5338  40
   5339    5340  39    5339    5341  39    5340    5341  40    5342    5343  39    5342    5344  39
   5343    5344  40    5345    5346  39    5345    5347  39    5346    5347  40    5348    5349  39
   5348    5350  39    5349    5350  40    5351    5352  39    5351    5353  39    5352    5353  40
   5354    5355  39    5354    5356  39    5355    5356  40    5357    5358  39    5357    5359  39
   5358    5359  40    5360    5361  39    5360    5362  39    5361    5362  40    5363    5364  39
   5363    5365  39    5364    5365  40    5366    5367  39    5366    5368  39    5367    5368  40
   5369    5370  39    5369    5371  39    5370    5371  40    5372    5373  39    5372    5374  39
   5373    5374  40    5375    5376  39    5375    5377  39    5376    5377  40    5378    5379  39
   5378    5380  39    5379    5380  40    5381    5382  39    5381    5383  39    5382    5383  40
   5384    5385  39    5384    5386  39    5385    5386  40    5387    5388  39    5387    5389  39
   5388    5389  40    5390    5391  39    5390    5392  39    5391    5392  40    5393    5394  39
   5393    5395  39    5394    5395  40    5396    5397  39    5396    5398  39    5397    5398  40
   5399    5400  39    5399    5401  39    5400    5401  40    5402    5403  39    5402    5404  39
   5403    5404  40    5405    5406  39    5405    5407  39    5406    5407  40    5408    5409  39
   5408    5410  39    5409    5410  40    5411    5412  39    5411    5413  39    5412    5413  40
   5414    5415  39    5414    5416  39    5415    5416  40    5417    5418  39    5417    5419  39
   5418    5419  40    5420    5421  39    5420    5422  39    5421    5422  40    5423    5424  39
   5423    5425  39    5424    5425  40    5426    5427  39    5426    5428  39    5427    5428  40
   5429    5430  39    5429    5431  39    5430    5431  40    5432    5433  39    5432    5434  39
   5433    5434  40    5435    5436  39    5435    5437  39    5436    5437  40    5438    5439  39
   5438    5440  39    5439    5440  40    5441    5442  39    5441    5443  39    5442    5443  40
   5444    5445  39    5444    5446  39    5445    5446  40    5447    5448  39    5447    5449  39
   5448    5449  40    5450    5451  39    5450    5452  39    5451    5452  40    5453    5454  39
   5453    5455  39    5454    5455  40    5456    5457  39    5456    5458  39    5457    5458  40
   5459    5460  39    5459    5461  39    5460    5461  40    5462    5463  39    5462    5464  39
   5463    5464  40    5465    5466  39    5465    5467  39    5466    5467  40    5468    5469  39
   5468    5470  39    5469    5470  40    5471    5472  39    5471    5473  39    5472    5473  40
   5474    5475  39    5474    5476  39    5475    5476  40    5477    5478  39    5477    5479  39
   5478    5479  40    5480    5481  39    5480    5482  39    5481    5482  40    5483    5484  39
   5483    5485  39    5484    5485  40    5486    5487  39    5486    5488  39    5487    5488  40
   5489    5490  39    5489    5491  39    5490    5491  40    5492    5493  39    5492    5494  39
   5493    5494  40    5495    5496  39    5495    5497  39    5496    5497  40    5498    5499  39
   5498    5500  39    5499    5500  40    5501    5502  39    5501    5503  39    5502    5503  40
   5504    5505  39    5504    5506  39    5505    5506  40    5507    5508  39    5507    5509  39
   5508    5509  40    5510    5511  39    5510    5512  39    5511    5512  40    5513    5514  39
   5513    5515  39    5514    5515  40    5516    5517  39    5516    5518  39    5517    5518  40
   5519    5520  39    5519    5521  39    5520    5521  40    5522    5523  39    5522    5524  39
   5523    5524  40    5525    5526  39    5525    5527  39    5526    5527  40    5528    5529  39
   5528    5530  39    5529    5530  40    5531    5532  39    5531    5533  39    5532    5533  40
   5534    5535  39    5534    5536  39    5535    5536  40    5537    5538  39    5537    5539  39
   5538    5539  40    5540    5541  39    5540    5542  39    5541    5542  40    5543    5544  39
   5543    5545  39    5544    5545  40    5546    5547  39    5546    5548  39    5547    5548  40
   5549    5550  39    5549    5551  39    5550    5551  40    5552    5553  39    5552    5554  39
   5553    5554  40    5555    5556  39    5555    5557  39    5556    5557  40    5558    5559  39
   5558    5560  39    5559    5560  40    5561    5562  39    5561    5563  39    5562    5563  40
   5564    5565  39    5564    5566  39    5565    5566  40    5567    5568  39    5567    5569  39
   5568    5569  40    5570    5571  39    5570    5572  39    5571    5572  40    5573    5574  39
   5573    5575  39    5574    5575  40    5576    5577  39    5576    5578  39    5577    5578  40
   5579    5580  39    5579    5581  39    5580    5581  40    5582    5583  39    5582    5584  39
   5583    5584  40    5585    5586  39    5585    5587  39    5586    5587  40    5588    5589  39
   5588    5590  39    5589    5590  40    5591    5592  39    5591    5593  39    5592    5593  40
   5594    5595  39    5594    5596  39    5595    5596  40    5597    5598  39    5597    5599  39
   5598    5599  40    5600    5601  39    5600    5602  39    5601    5602  40    5603    5604  39
   5603    5605  39    5604    5605  40    5606    5607  39    5606    5608  39    5607    5608  40
   5609    5610  39    5609    5611  39    5610    5611  40    5612    5613  39    5612    5614  39
   5613    5614  40    5615    5616  39    5615    5617  39    5616    5617  40    5618    5619  39
   5618    5620  39    5619    5620  40    5621    5622  39    5621    5623  39    5622    5623  40
   5624    5625  39    5624    5626  39    5625    5626  40    5627    5628  39    5627    5629  39
   5628    5629  40    5630    5631  39    5630    5632  39    5631    5632  40    5633    5634  39
   5633    5635  39    5634    5635  40    5636    5637  39    5636    5638  39    5637    5638  40
   5639    5640  39    5639    5641  39    5640    5641  40    5642    5643  39    5642    5644  39
   5643    5644  40    5645    5646  39    5645    5647  39    5646    5647  40    5648    5649  39
   5648    5650  39    5649    5650  40    5651    5652  39    5651    5653  39    5652    5653  40
   5654    5655  39    5654    5656  39    5655    5656  40    5657    5658  39    5657    5659  39
   5658    5659  40    5660    5661  39    5660    5662  39    5661    5662  40    5663    5664  39
   5663    5665  39    5664    5665  40    5666    5667  39    5666    5668  39    5667    5668  40
   5669    5670  39    5669    5671  39    5670    5671  40    5672    5673  39    5672    5674  39
   5673    5674  40    5675    5676  39    5675    5677  39    5676    5677  40    5678    5679  39
   5678    5680  39    5679    5680  40    5681    5682  39    5681    5683  39    5682    5683  40
   5684    5685  39    5684    5686  39    5685    5686  40    5687    5688  39    5687    5689  39
   5688    5689  40    5690    5691  39    5690    5692  39    5691    5692  40    5693    5694  39
   5693    5695  39    5694    5695  40    5696    5697  39    5696    5698  39    5697    5698  40
   5699    5700  39    5699    5701  39    5700    5701  40    5702    5703  39    5702    5704  39
   5703    5704  40    5705    5706  39    5705    5707  39    5706    5707  40    5708    5709  39
   5708    5710  39    5709    5710  40    5711    5712  39    5711    5713  39    5712    5713  40
   5714    5715  39    5714    5716  39    5715    5716  40    5717    5718  39    5717    5719  39
   5718    5719  40    5720    5721  39    5720    5722  39    5721    5722  40    5723    5724  39
   5723    5725  39    5724    5725  40    5726    5727  39    5726    5728  39    5727    5728  40
   5729    5730  39    5729    5731  39    5730    5731  40    5732    5733  39    5732    5734  39
   5733    5734  40    5735    5736  39    5735    5737  39    5736    5737  40    5738    5739  39
   5738    5740  39    5739    5740  40    5741    5742  39    5741    5743  39    5742    5743  40
   5744    5745  39    5744    5746  39    5745    5746  40    5747    5748  39    5747    5749  39
   5748    5749  40    5750    5751  39    5750    5752  39    5751    5752  40    5753    5754  39
   5753    5755  39    5754    5755  40    5756    5757  39    5756    5758  39    5757    5758  40
   5759    5760  39    5759    5761  39    5760    5761  40    5762    5763  39    5762    5764  39
   5763    5764  40    5765    5766  39    5765    5767  39    5766    5767  40    5768    5769  39
   5768    5770  39    5769    5770  40    5771    5772  39    5771    5773  39    5772    5773  40
   5774    5775  39    5774    5776  39    5775    5776  40    5777    5778  39    5777    5779  39
   5778    5779  40    5780    5781  39    5780    5782  39    5781    5782  40    5783    5784  39
   5783    5785  39    5784    5785  40    5786    5787  39    5786    5788  39    5787    5788  40
   5789    5790  39    5789    5791  39    5790    5791  40    5792    5793  39    5792    5794  39
   5793    5794  40    5795    5796  39    5795    5797  39    5796    5797  40    5798    5799  39
   5798    5800  39    5799    5800  40    5801    5802  39    5801    5803  39    5802    5803  40
   5804    5805  39    5804    5806  39    5805    5806  40    5807    5808  39    5807    5809  39
   5808    5809  40    5810    5811  39    5810    5812  39    5811    5812  40    5813    5814  39
   5813    5815  39    5814    5815  40    5816    5817  39    5816    5818  39    5817    5818  40
   5819    5820  39    5819    5821  39    5820    5821  40    5822    5823  39    5822    5824  39
   5823    5824  40    5825    5826  39    5825    5827  39    5826    5827  40    5828    5829  39
   5828    5830  39    5829    5830  40    5831    5832  39    5831    5833  39    5832    5833  40
   5834    5835  39    5834    5836  39    5835    5836  40    5837    5838  39    5837    5839  39
   5838    5839  40    5840    5841  39    5840    5842  39    5841    5842  40    5843    5844  39
   5843    5845  39    5844    5845  40    5846    5847  39    5846    5848  39    5847    5848  40
   5849    5850  39    5849    5851  39    5850    5851  40    5852    5853  39    5852    5854  39
   5853    5854  40    5855    5856  39    5855    5857  39    5856    5857  40    5858    5859  39
   5858    5860  39    5859    5860  40    5861    5862  39    5861    5863  39    5862    5863  40
   5864    5865  39    5864    5866  39    5865    5866  40    5867    5868  39    5867    5869  39
   5868    5869  40    5870    5871  39    5870    5872  39    5871    5872  40    5873    5874  39
   5873    5875  39    5874    5875  40    5876    5877  39    5876    5878  39    5877    5878  40
   5879    5880  39    5879    5881  39    5880    5881  40    5882    5883  39    5882    5884  39
   5883    5884  40    5885    5886  39    5885    5887  39    5886    5887  40    5888    5889  39
   5888    5890  39    5889    5890  40    5891    5892  39    5891    5893  39    5892    5893  40
   5894    5895  39    5894    5896  39    5895    5896  40    5897    5898  39    5897    5899  39
   5898    5899  40    5900    5901  39    5900    5902  39    5901    5902  40    5903    5904  39
   5903    5905  39    5904    5905  40    5906    5907  39    5906    5908  39    5907    5908  40
   5909    5910  39    5909    5911  39    5910    5911  40    5912    5913  39    5912    5914  39
   5913    5914  40    5915    5916  39    5915    5917  39    5916    5917  40    5918    5919  39
   5918    5920  39    5919    5920  40    5921    5922  39    5921    5923  39    5922    5923  40
   5924    5925  39    5924    5926  39    5925    5926  40    5927    5928  39    5927    5929  39
   5928    5929  40    5930    5931  39    5930    5932  39    5931    5932  40    5933    5934  39
   5933    5935  39    5934    5935  40    5936    5937  39    5936    5938  39    5937    5938  40
   5939    5940  39    5939    5941  39    5940    5941  40    5942    5943  39    5942    5944  39
   5943    5944  40    5945    5946  39    5945    5947  39    5946    5947  40    5948    5949  39
   5948    5950  39    5949    5950  40    5951    5952  39    5951    5953  39    5952    5953  40
   5954    5955  39    5954    5956  39    5955    5956  40    5957    5958  39    5957    5959  39
   5958    5959  40    5960    5961  39    5960    5962  39    5961    5962  40    5963    5964  39
   5963    5965  39    5964    5965  40    5966    5967  39    5966    5968  39    5967    5968  40
   5969    5970  39    5969    5971  39    5970    5971  40    5972    5973  39    5972    5974  39
   5973    5974  40    5975    5976  39    5975    5977  39    5976    5977  40    5978    5979  39
   5978    5980  39    5979    5980  40    5981    5982  39    5981    5983  39    5982    5983  40
   5984    5985  39    5984    5986  39    5985    5986  40    5987    5988  39    5987    5989  39
   5988    5989  40    5990    5991  39    5990    5992  39    5991    5992  40    5993    5994  39
   5993    5995  39    5994    5995  40    5996    5997  39    5996    5998  39    5997    5998  40
   5999    6000  39    5999    6001  39    6000    6001  40    6002    6003  39    6002    6004  39
   6003    6004  40    6005    6006  39    6005    6007  39    6006    6007  40    6008    6009  39
   6008    6010  39    6009    6010  40    6011    6012  39    6011    6013  39    6012    6013  40
   6014    6015  39    6014    6016  39    6015    6016  40    6017    6018  39    6017    6019  39
   6018    6019  40    6020    6021  39    6020    6022  39    6021    6022  40    6023    6024  39
   6023    6025  39    6024    6025  40    6026    6027  39    6026    6028  39    6027    6028  40
   6029    6030  39    6029    6031  39    6030    6031  40    6032    6033  39    6032    6034  39
   6033    6034  40    6035    6036  39    6035    6037  39    6036    6037  40    6038    6039  39
   6038    6040  39    6039    6040  40    6041    6042  39    6041    6043  39    6042    6043  40
   6044    6045  39    6044    6046  39    6045    6046  40    6047    6048  39    6047    6049  39
   6048    6049  40    6050    6051  39    6050    6052  39    6051    6052  40    6053    6054  39
   6053    6055  39    6054    6055  40    6056    6057  39    6056    6058  39    6057    6058  40
   6059    6060  39    6059    6061  39    6060    6061  40    6062    6063  39    6062    6064  39
   6063    6064  40    6065    6066  39    6065    6067  39    6066    6067  40    6068    6069  39
   6068    6070  39    6069    6070  40    6071    6072  39    6071    6073  39    6072    6073  40
   6074    6075  39    6074    6076  39    6075    6076  40    6077    6078  39    6077    6079  39
   6078    6079  40    6080    6081  39    6080    6082  39    6081    6082  40    6083    6084  39
   6083    6085  39    6084    6085  40    6086    6087  39    6086    6088  39    6087    6088  40
   6089    6090  39    6089    6091  39    6090    6091  40    6092    6093  39    6092    6094  39
   6093    6094  40    6095    6096  39    6095    6097  39    6096    6097  40    6098    6099  39
   6098    6100  39    6099    6100  40    6101    6102  39    6101    6103  39    6102    6103  40
   6104    6105  39    6104    6106  39    6105    6106  40    6107    6108  39    6107    6109  39
   6108    6109  40    6110    6111  39    6110    6112  39    6111    6112  40    6113    6114  39
   6113    6115  39    6114    6115  40    6116    6117  39    6116    6118  39    6117    6118  40
   6119    6120  39    6119    6121  39    6120    6121  40    6122    6123  39    6122    6124  39
   6123    6124  40    6125    6126  39    6125    6127  39    6126    6127  40    6128    6129  39
   6128    6130  39    6129    6130  40    6131    6132  39    6131    6133  39    6132    6133  40
   6134    6135  39    6134    6136  39    6135    6136  40    6137    6138  39    6137    6139  39
   6138    6139  40    6140    6141  39    6140    6142  39    6141    6142  40    6143    6144  39
   6143    6145  39    6144    6145  40    6146    6147  39    6146    6148  39    6147    6148  40
   6149    6150  39    6149    6151  39    6150    6151  40    6152    6153  39    6152    6154  39
   6153    6154  40    6155    6156  39    6155    6157  39    6156    6157  40    6158    6159  39
   6158    6160  39    6159    6160  40    6161    6162  39    6161    6163  39    6162    6163  40
   6164    6165  39    6164    6166  39    6165    6166  40    6167    6168  39    6167    6169  39
   6168    6169  40    6170    6171  39    6170    6172  39    6171    6172  40    6173    6174  39
   6173    6175  39    6174    6175  40    6176    6177  39    6176    6178  39    6177    6178  40
   6179    6180  39    6179    6181  39    6180    6181  40    6182    6183  39    6182    6184  39
   6183    6184  40    6185    6186  39    6185    6187  39    6186    6187  40    6188    6189  39
   6188    6190  39    6189    6190  40    6191    6192  39    6191    6193  39    6192    6193  40
   6194    6195  39    6194    6196  39    6195    6196  40    6197    6198  39    6197    6199  39
   6198    6199  40    6200    6201  39    6200    6202  39    6201    6202  40    6203    6204  39
   6203    6205  39    6204    6205  40    6206    6207  39    6206    6208  39    6207    6208  40
   6209    6210  39    6209    6211  39    6210    6211  40    6212    6213  39    6212    6214  39
   6213    6214  40    6215    6216  39    6215    6217  39    6216    6217  40    6218    6219  39
   6218    6220  39    6219    6220  40    6221    6222  39    6221    6223  39    6222    6223  40
   6224    6225  39    6224    6226  39    6225    6226  40    6227    6228  39    6227    6229  39
   6228    6229  40    6230    6231  39    6230    6232  39    6231    6232  40    6233    6234  39
   6233    6235  39    6234    6235  40    6236    6237  39    6236    6238  39    6237    6238  40
   6239    6240  39    6239    6241  39    6240    6241  40    6242    6243  39    6242    6244  39
   6243    6244  40    6245    6246  39    6245    6247  39    6246    6247  40    6248    6249  39
   6248    6250  39    6249    6250  40    6251    6252  39    6251    6253  39    6252    6253  40
   6254    6255  39    6254    6256  39    6255    6256  40    6257    6258  39    6257    6259  39
   6258    6259  40    6260    6261  39    6260    6262  39    6261    6262  40    6263    6264  39
   6263    6265  39    6264    6265  40    6266    6267  39    6266    6268  39    6267    6268  40
   6269    6270  39    6269    6271  39    6270    6271  40    6272    6273  39    6272    6274  39
   6273    6274  40    6275    6276  39    6275    6277  39    6276    6277  40    6278    6279  39
   6278    6280  39    6279    6280  40    6281    6282  39    6281    6283  39    6282    6283  40
   6284    6285  39    6284    6286  39    6285    6286  40    6287    6288  39    6287    6289  39
   6288    6289  40    6290    6291  39    6290    6292  39    6291    6292  40    6293    6294  39
   6293    6295  39    6294    6295  40    6296    6297  39    6296    6298  39    6297    6298  40
   6299    6300  39    6299    6301  39    6300    6301  40    6302    6303  39    6302    6304  39
   6303    6304  40    6305    6306  39    6305    6307  39    6306    6307  40    6308    6309  39
   6308    6310  39    6309    6310  40    6311    6312  39    6311    6313  39    6312    6313  40
   6314    6315  39    6314    6316  39    6315    6316  40    6317    6318  39    6317    6319  39
   6318    6319  40    6320    6321  39    6320    6322  39    6321    6322  40    6323    6324  39
   6323    6325  39    6324    6325  40    6326    6327  39    6326    6328  39    6327    6328  40
   6329    6330  39    6329    6331  39    6330    6331  40    6332    6333  39    6332    6334  39
   6333    6334  40    6335    6336  39    6335    6337  39    6336    6337  40    6338    6339  39
   6338    6340  39    6339    6340  40    6341    6342  39    6341    6343  39    6342    6343  40
   6344    6345  39    6344    6346  39    6345    6346  40    6347    6348  39    6347    6349  39
   6348    6349  40    6350    6351  39    6350    6352  39    6351    6352  40    6353    6354  39
   6353    6355  39    6354    6355  40    6356    6357  39    6356    6358  39    6357    6358  40
   6359    6360  39    6359    6361  39    6360    6361  40    6362    6363  39    6362    6364  39
   6363    6364  40    6365    6366  39    6365    6367  39    6366    6367  40    6368    6369  39
   6368    6370  39    6369    6370  40    6371    6372  39    6371    6373  39    6372    6373  40
   6374    6375  39    6374    6376  39    6375    6376  40    6377    6378  39    6377    6379  39
   6378    6379  40    6380    6381  39    6380    6382  39    6381    6382  40    6383    6384  39
   6383    6385  39    6384    6385  40    6386    6387  39    6386    6388  39    6387    6388  40
   6389    6390  39    6389    6391  39    6390    6391  40    6392    6393  39    6392    6394  39
   6393    6394  40    6395    6396  39    6395    6397  39    6396    6397  40    6398    6399  39
   6398    6400  39    6399    6400  40    6401    6402  39    6401    6403  39    6402    6403  40
   6404    6405  39    6404    6406  39    6405    6406  40    6407    6408  39    6407    6409  39
   6408    6409  40    6410    6411  39    6410    6412  39    6411    6412  40    6413    6414  39
   6413    6415  39    6414    6415  40    6416    6417  39    6416    6418  39    6417    6418  40
   6419    6420  39    6419    6421  39    6420    6421  40    6422    6423  39    6422    6424  39
   6423    6424  40    6425    6426  39    6425    6427  39    6426    6427  40    6428    6429  39
   6428    6430  39    6429    6430  40    6431    6432  39    6431    6433  39    6432    6433  40
   6434    6435  39    6434    6436  39    6435    6436  40    6437    6438  39    6437    6439  39
   6438    6439  40    6440    6441  39    6440    6442  39    6441    6442  40    6443    6444  39
   6443    6445  39    6444    6445  40    6446    6447  39    6446    6448  39    6447    6448  40
   6449    6450  39    6449    6451  39    6450    6451  40    6452    6453  39    6452    6454  39
   6453    6454  40    6455    6456  39    6455    6457  39    6456    6457  40    6458    6459  39
   6458    6460  39    6459    6460  40    6461    6462  39    6461    6463  39    6462    6463  40
   6464    6465  39    6464    6466  39    6465    6466  40    6467    6468  39    6467    6469  39
   6468    6469  40    6470    6471  39    6470    6472  39    6471    6472  40    6473    6474  39
   6473    6475  39    6474    6475  40    6476    6477  39    6476    6478  39    6477    6478  40
   6479    6480  39    6479    6481  39    6480    6481  40    6482    6483  39    6482    6484  39
   6483    6484  40    6485    6486  39    6485    6487  39    6486    6487  40    6488    6489  39
   6488    6490  39    6489    6490  40    6491    6492  39    6491    6493  39    6492    6493  40
   6494    6495  39    6494    6496  39    6495    6496  40    6497    6498  39    6497    6499  39
   6498    6499  40    6500    6501  39    6500    6502  39    6501    6502  40    6503    6504  39
   6503    6505  39    6504    6505  40    6506    6507  39    6506    6508  39    6507    6508  40
   6509    6510  39    6509    6511  39    6510    6511  40    6512    6513  39    6512    6514  39
   6513    6514  40    6515    6516  39    6515    6517  39    6516    6517  40    6518    6519  39
   6518    6520  39    6519    6520  40    6521    6522  39    6521    6523  39    6522    6523  40
   6524    6525  39    6524    6526  39    6525    6526  40    6527    6528  39    6527    6529  39
   6528    6529  40    6530    6531  39    6530    6532  39    6531    6532  40    6533    6534  39
   6533    6535  39    6534    6535  40    6536    6537  39    6536    6538  39    6537    6538  40
   6539    6540  39    6539    6541  39    6540    6541  40    6542    6543  39    6542    6544  39
   6543    6544  40    6545    6546  39    6545    6547  39    6546    6547  40    6548    6549  39
   6548    6550  39    6549    6550  40    6551    6552  39    6551    6553  39    6552    6553  40
   6554    6555  39    6554    6556  39    6555    6556  40    6557    6558  39    6557    6559  39
   6558    6559  40    6560    6561  39    6560    6562  39    6561    6562  40    6563    6564  39
   6563    6565  39    6564    6565  40    6566    6567  39    6566    6568  39    6567    6568  40
   6569    6570  39    6569    6571  39    6570    6571  40    6572    6573  39    6572    6574  39
   6573    6574  40    6575    6576  39    6575    6577  39    6576    6577  40    6578    6579  39
   6578    6580  39    6579    6580  40    6581    6582  39    6581    6583  39    6582    6583  40
   6584    6585  39    6584    6586  39    6585    6586  40    6587    6588  39    6587    6589  39
   6588    6589  40    6590    6591  39    6590    6592  39    6591    6592  40    6593    6594  39
   6593    6595  39    6594    6595  40    6596    6597  39    6596    6598  39    6597    6598  40
   6599    6600  39    6599    6601  39    6600    6601  40    6602    6603  39    6602    6604  39
   6603    6604  40    6605    6606  39    6605    6607  39    6606    6607  40    6608    6609  39
   6608    6610  39    6609    6610  40    6611    6612  39    6611    6613  39    6612    6613  40
   6614    6615  39    6614    6616  39    6615    6616  40    6617    6618  39    6617    6619  39
   6618    6619  40    6620    6621  39    6620    6622  39    6621    6622  40    6623    6624  39
   6623    6625  39    6624    6625  40    6626    6627  39    6626    6628  39    6627    6628  40
   6629    6630  39    6629    6631  39    6630    6631  40    6632    6633  39    6632    6634  39
   6633    6634  40    6635    6636  39    6635    6637  39    6636    6637  40    6638    6639  39
   6638    6640  39    6639    6640  40    6641    6642  39    6641    6643  39    6642    6643  40
   6644    6645  39    6644    6646  39    6645    6646  40    6647    6648  39    6647    6649  39
   6648    6649  40    6650    6651  39    6650    6652  39    6651    6652  40    6653    6654  39
   6653    6655  39    6654    6655  40    6656    6657  39    6656    6658  39    6657    6658  40
   6659    6660  39    6659    6661  39    6660    6661  40    6662    6663  39    6662    6664  39
   6663    6664  40    6665    6666  39    6665    6667  39    6666    6667  40    6668    6669  39
   6668    6670  39    6669    6670  40    6671    6672  39    6671    6673  39    6672    6673  40
       40 = No. of bond codes. Parameters: 
      1  868.000     1.0100   
      2  674.000     1.4490   
      3  680.000     1.0900   
      4  536.000     1.5290   
      5  640.000     1.4100   
      6 1106.000     0.9450   
      7  634.000     1.5220   
      8 1140.000     1.2290   
      9  980.000     1.3350   
     10  634.000     1.5100   
     11  938.000     1.4000   
     12  734.000     1.0800   
     13  900.000     1.3640   
     14  674.000     1.4630   
     15  962.000     1.3400   
     16  764.000     1.4480   
     17 1000.000     1.2610   
     18  444.000     1.8100   
     19  548.000     1.3360   
     20  734.000     1.4710   
     21 1312.000     1.2500   
     22  634.000     1.5040   
     23  820.000     1.3940   
     24  976.000     1.3350   
     25  954.000     1.3430   
     26  854.000     1.3810   
     27 1040.000     1.3700   
     28  454.000     1.8100   
     29  634.000     1.4950   
     30 1092.000     1.3520   
     31  856.000     1.3800   
     32  938.000     1.4040   
     33  776.000     1.4590   
     34  894.000     1.4190   
     35 1100.000     1.2250   
     36  800.000     1.4600   
     37  460.000     1.6300   
     38 1050.000     1.5160   
     39 1106.000     0.9570   
     40    0.000     1.5183   
     8633     7859 = No. of angles, no. of solute angles. i - j - k - icode: (3 per line)
      2       1       3   1       1       3       4   2       1       3       5   3
      1       3      10   4       4       3       5   5       4       3      10   2
      3       5       6   5       3       5       7   5       3       5       8   6
      5       3      10   7       6       5       7   8       6       5       8   2
      7       5       8   2       5       8       9   9       3      10      11  10
      3      10      12  11      11      10      12  12      10      12      13  13
     10      12      22  13      12      13      14   2      12      13      15   2
     12      13      16   3      13      12      22  14      14      13      15   8
     14      13      16   5      15      13      16   5      13      16      17   5
     13      16      18   5      13      16      19  15      17      16      18   8
     17      16      19   5      18      16      19   5      16      19      20   5
     16      19      21   5      16      19      22  15      20      19      21   8
     20      19      22   5      21      19      22   5      12      22      23   2
     12      22      24   4      12      22      19   3      23      22      24   2
     23      22      19   5      22      24      25  10      24      22      19   7
     22      24      26  11      25      24      26  12      24      26      27  16
     24      26      28  13      27      26      28   1      26      28      29   2
     26      28      30   3      26      28      45   4      29      28      30   5
     29      28      45   2      28      30      31   5      28      30      32   5
     28      30      33  17      30      28      45   7      31      30      32   8
     31      30      33   2      32      30      33   2      30      33      34  18
     30      33      43  18      33      34      35  19      33      34      36  20
     34      33      43  20      35      34      36  19      34      36      37  19
     34      36      38  20      37      36      38  19      36      38      39  18
     36      38      41  20      38      39      40  21      39      38      41  18
     38      41      42  19      38      41      43  20      42      41      43  19
     41      43      44  19      41      43      33  20      44      43      33  19
     28      45      46  10      28      45      47  11      46      45      47  12
     45      47      48  16      45      47      49  13      48      47      49   1
     47      49      50   2      47      49      51   2      47      49      52   4
     50      49      51   8      50      49      52   2      51      49      52   2
     49      52      53  10      49      52      54  11      53      52      54  12
     52      54      55  13      52      54      64  13      54      55      56   2
     54      55      57   2      54      55      58   3      55      54      64  14
     56      55      57   8      56      55      58   5      57      55      58   5
     55      58      59   5      55      58      60   5      55      58      61  15
     59      58      60   8      59      58      61   5      60      58      61   5
     58      61      62   5      58      61      63   5      58      61      64  15
     62      61      63   8      62      61      64   5      63      61      64   5
     54      64      65   2      54      64      66   4      54      64      61   3
     65      64      66   2      65      64      61   5      64      66      67  10
     66      64      61   7      64      66      68  11      67      66      68  12
     66      68      69  16      66      68      70  13      69      68      70   1
     68      70      71   2      68      70      72   3      68      70      82   4
     71      70      72   5      71      70      82   2      70      72      73   5
     70      72      74   5      70      72      75  15      72      70      82   7
     73      72      74   8      73      72      75   5      74      72      75   5
     72      75      76   5      72      75      77   5      72      75      78   7
     76      75      77   8      76      75      78   2      77      75      78   2
     75      78      79  22      75      78      80  10      79      78      80  23
     78      79      81  21      70      82      83  10      70      82      84  11
     83      82      84  12      82      84      85  16      82      84      86  13
     85      84      86   1      84      86      87   2      84      86      88   3
     84      86      92   4      87      86      88   5      87      86      92   2
     86      88      89   5      86      88      90   5      86      88      91   5
     88      86      92   7      89      88      90   8      89      88      91   8
     90      88      91   8      86      92      93  10      86      92      94  11
     93      92      94  12      92      94      95  16      92      94      96  13
     95      94      96   1      94      96      97   2      94      96      98   3
     94      96     116   4      97      96      98   5      97      96     116   2
     96      98      99   5      96      98     100   5      96      98     101  15
     98      96     116   7      99      98     100   8      99      98     101   5
    100      98     101   5      98     101     102   5      98     101     103   5
     98     101     104  15     102     101     103   8     102     101     104   5
    103     101     104   5     101     104     105   5     101     104     106   5
    101     104     107  24     105     104     106   8     105     104     107   2
    106     104     107   2     104     107     108  25     104     107     109  26
    108     107     109  19     107     109     110  18     107     109     113  18
    109     110     111  19     109     110     112  19     110     109     113  18
    111     110     112  19     109     113     114  19     109     113     115  19
    114     113     115  19      96     116     117  10      96     116     118  11
    117     116     118  12     116     118     119  16     116     118     120  13
    119     118     120   1     118     120     121   2     118     120     122   3
    118     120     126   4     121     120     122   5     121     120     126   2
    120     122     123   5     120     122     124   5     120     122     125   5
    122     120     126   7     123     122     124   8     123     122     125   8
    124     122     125   8     120     126     127  10     120     126     128  11
    127     126     128  12     126     128     129  16     126     128     130  13
    129     128     130   1     128     130     131   2     128     130     132   3
    128     130     142   4     131     130     132   5     131     130     142   2
    130     132     133   5     130     132     134   5     130     132     135  15
    132     130     142   7     133     132     134   8     133     132     135   5
    134     132     135   5     132     135     136   5     132     135     137   5
    132     135     138   7     136     135     137   8     136     135     138   2
    137     135     138   2     135     138     139  22     135     138     140  10
    139     138     140  23     138     139     141  21     130     142     143  10
    130     142     144  11     143     142     144  12     142     144     145  16
    142     144     146  13     145     144     146   1     144     146     147   2
    144     146     148   3     144     146     161   4     147     146     148   5
    147     146     161   2     146     148     149   5     146     148     150   5
    146     148     151  15     148     146     161   7     149     148     150   8
    149     148     151   5     150     148     151   5     148     151     152   5
    148     151     153  15     148     151     157  15     152     151     153   5
    152     151     157   5     151     153     154   5     151     153     155   5
    151     153     156   5     153     151     157  15     154     153     155   8
    154     153     156   8     155     153     156   8     151     157     158   5
    151     157     159   5     151     157     160   5     158     157     159   8
    158     157     160   8     159     157     160   8     146     161     162  10
    146     161     163  11     162     161     163  12     161     163     164  16
    161     163     165  13     164     163     165   1     163     165     166   2
    163     165     167   3     163     165     172   4     166     165     167   5
    166     165     172   2     165     167     168   5     165     167     169   5
    165     167     170   6     167     165     172   7     168     167     169   8
    168     167     170   2     169     167     170   2     167     170     171   9
    165     172     173  10     165     172     174  11     173     172     174  12
    172     174     175  16     172     174     176  13     175     174     176   1
    174     176     177   2     174     176     178   3     174     176     183   4
    177     176     178   5     177     176     183   2     176     178     179   5
    176     178     180   5     176     178     181   6     178     176     183   7
    179     178     180   8     179     178     181   2     180     178     181   2
    178     181     182   9     176     183     184  10     176     183     185  11
    184     183     185  12     183     185     186  16     183     185     187  13
    186     185     187   1     185     187     188   2     185     187     189   3
    185     187     206   4     188     187     189   5     188     187     206   2
    187     189     190   5     187     189     191   5     187     189     192  15
    189     187     206   7     190     189     191   8     190     189     192   5
    191     189     192   5     189     192     193   5     189     192     194   5
    189     192     195  15     193     192     194   8     193     192     195   5
    194     192     195   5     192     195     196   5     192     195     197   5
    192     195     198  24     196     195     197   8     196     195     198   2
    197     195     198   2     195     198     199   2     195     198     200  27
    199     198     200  28     198     200     201  29     198     200     203  30
    200     201     202  31     201     200     203  29     200     203     204  28
    200     203     205  28     204     203     205  32     187     206     207  10
    187     206     208  11     207     206     208  12     206     208     209  16
    206     208     210  13     209     208     210   1     208     210     211   2
    208     210     212   3     208     210     225   4     211     210     212   5
    211     210     225   2     210     212     213   5     210     212     214   5
    210     212     215  15     212     210     225   7     213     212     214   8
    213     212     215   5     214     212     215   5     212     215     216   5
    212     215     217  15     212     215     221  15     216     215     217   5
    216     215     221   5     215     217     218   5     215     217     219   5
    215     217     220   5     217     215     221  15     218     217     219   8
    218     217     220   8     219     217     220   8     215     221     222   5
    215     221     223   5     215     221     224   5     222     221     223   8
    222     221     224   8     223     221     224   8     210     225     226  10
    210     225     227  11     226     225     227  12     225     227     228  16
    225     227     229  13     228     227     229   1     227     229     230   2
    227     229     231   3     227     229     239   4     230     229     231   5
    230     229     239   2     229     231     232   5     229     231     233  15
    229     231     237   6     231     229     239   7     232     231     233   5
    232     231     237   2     231     233     234   5     231     233     235   5
    231     233     236   5     233     231     237   6     234     233     235   8
    234     233     236   8     235     233     236   8     231     237     238   9
    229     239     240  10     229     239     241  11     240     239     241  12
    239     241     242  16     239     241     243  13     242     241     243   1
    241     243     244   2     241     243     245   3     241     243     253   4
    244     243     245   5     244     243     253   2     243     245     246   5
    243     245     247  15     243     245     251   6     245     243     253   7
    246     245     247   5     246     245     251   2     245     247     248   5
    245     247     249   5     245     247     250   5     247     245     251   6
    248     247     249   8     248     247     250   8     249     247     250   8
    245     251     252   9     243     253     254  10     243     253     255  11
    254     253     255  12     253     255     256  16     253     255     257  13
    256     255     257   1     255     257     258   2     255     257     259   3
    255     257     272   4     258     257     259   5     258     257     272   2
    257     259     260   5     257     259     261   5     257     259     262  15
    259     257     272   7     260     259     261   8     260     259     262   5
    261     259     262   5     259     262     263   5     259     262     264  15
    259     262     268  15     263     262     264   5     263     262     268   5
    262     264     265   5     262     264     266   5     262     264     267   5
    264     262     268  15     265     264     266   8     265     264     267   8
    266     264     267   8     262     268     269   5     262     268     270   5
    262     268     271   5     269     268     270   8     269     268     271   8
    270     268     271   8     257     272     273  10     257     272     274  11
    273     272     274  12     272     274     275  16     272     274     276  13
    275     274     276   1     274     276     277   2     274     276     278   3
    274     276     296   4     277     276     278   5     277     276     296   2
    276     278     279   5     276     278     280   5     276     278     281  15
    278     276     296   7     279     278     280   8     279     278     281   5
    280     278     281   5     278     281     282   5     278     281     283   5
    278     281     284  15     282     281     283   8     282     281     284   5
    283     281     284   5     281     284     285   5     281     284     286   5
    281     284     287  24     285     284     286   8     285     284     287   2
    286     284     287   2     284     287     288  25     284     287     289  26
    288     287     289  19     287     289     290  18     287     289     293  18
    289     290     291  19     289     290     292  19     290     289     293  18
    291     290     292  19     289     293     294  19     289     293     295  19
    294     293     295  19     276     296     297  10     276     296     298  11
    297     296     298  12     296     298     299  16     296     298     300  13
    299     298     300   1     298     300     301   2     298     300     302   3
    298     300     310   4     301     300     302   5     301     300     310   2
    300     302     303   5     300     302     304   5     300     302     305   7
    302     300     310   7     303     302     304   8     303     302     305   2
    304     302     305   2     302     305     306  10     302     305     307  11
    306     305     307  12     305     307     308  16     305     307     309  16
    308     307     309  19     300     310     311  10     300     310     312  11
    311     310     312  12     310     312     313  16     310     312     314  13
    313     312     314   1     312     314     315   2     312     314     316   3
    312     314     324   4     315     314     316   5     315     314     324   2
    314     316     317   5     314     316     318  15     314     316     322   6
    316     314     324   7     317     316     318   5     317     316     322   2
    316     318     319   5     316     318     320   5     316     318     321   5
    318     316     322   6     319     318     320   8     319     318     321   8
    320     318     321   8     316     322     323   9     314     324     325  10
    314     324     326  11     325     324     326  12     324     326     327  16
    324     326     328  13     327     326     328   1     326     328     329   2
    326     328     330   3     326     328     343   4     329     328     330   5
    329     328     343   2     328     330     331   5     328     330     332   5
    328     330     333  15     330     328     343   7     331     330     332   8
    331     330     333   5     332     330     333   5     330     333     334   5
    330     333     335  15     330     333     339  15     334     333     335   5
    334     333     339   5     333     335     336   5     333     335     337   5
    333     335     338   5     335     333     339  15     336     335     337   8
    336     335     338   8     337     335     338   8     333     339     340   5
    333     339     341   5     333     339     342   5     340     339     341   8
    340     339     342   8     341     339     342   8     328     343     344  10
    328     343     345  11     344     343     345  12     343     345     346  16
    343     345     347  13     346     345     347   1     345     347     348   2
    345     347     349   3     345     347     353   4     348     347     349   5
    348     347     353   2     347     349     350   5     347     349     351   5
    347     349     352   5     349     347     353   7     350     349     351   8
    350     349     352   8     351     349     352   8     347     353     354  10
    347     353     355  11     354     353     355  12     353     355     356  13
    353     355     365  13     355     356     357   2     355     356     358   2
    355     356     359   3     356     355     365  14     357     356     358   8
    357     356     359   5     358     356     359   5     356     359     360   5
    356     359     361   5     356     359     362  15     360     359     361   8
    360     359     362   5     361     359     362   5     359     362     363   5
    359     362     364   5     359     362     365  15     363     362     364   8
    363     362     365   5     364     362     365   5     355     365     366   2
    355     365     367   4     355     365     362   3     366     365     367   2
    366     365     362   5     365     367     368  10     367     365     362   7
    365     367     369  11     368     367     369  12     367     369     370  16
    367     369     371  13     370     369     371   1     369     371     372   2
    369     371     373   3     369     371     377   4     372     371     373   5
    372     371     377   2     371     373     374   5     371     373     375   5
    371     373     376   5     373     371     377   7     374     373     375   8
    374     373     376   8     375     373     376   8     371     377     378  10
    371     377     379  11     378     377     379  12     377     379     380  16
    377     379     381  13     380     379     381   1     379     381     382   2
    379     381     383   3     379     381     391   4     382     381     383   5
    382     381     391   2     381     383     384   5     381     383     385  15
    381     383     389   6     383     381     391   7     384     383     385   5
    384     383     389   2     383     385     386   5     383     385     387   5
    383     385     388   5     385     383     389   6     386     385     387   8
    386     385     388   8     387     385     388   8     383     389     390   9
    381     391     392  10     381     391     393  11     392     391     393  12
    391     393     394  16     391     393     395  13     394     393     395   1
    393     395     396   2     393     395     397   3     393     395     405   4
    396     395     397   5     396     395     405   2     395     397     398   5
    395     397     399   5     395     397     400   7     397     395     405   7
    398     397     399   8     398     397     400   2     399     397     400   2
    397     400     401  10     397     400     402  11     401     400     402  12
    400     402     403  16     400     402     404  16     403     402     404  19
    395     405     406  10     395     405     407  11     406     405     407  12
    405     407     408  16     405     407     409  13     408     407     409   1
    407     409     410   2     407     409     411   3     407     409     418   4
    410     409     411   5     410     409     418   2     409     411     412   5
    409     411     413   5     409     411     414   7     411     409     418   7
    412     411     413   8     412     411     414   2     413     411     414   2
    411     414     415  22     411     414     416  10     415     414     416  23
    414     415     417  21     409     418     419  10     409     418     420  11
    419     418     420  12     418     420     421  13     418     420     430  13
    420     421     422   2     420     421     423   2     420     421     424   3
    421     420     430  14     422     421     423   8     422     421     424   5
    423     421     424   5     421     424     425   5     421     424     426   5
    421     424     427  15     425     424     426   8     425     424     427   5
    426     424     427   5     424     427     428   5     424     427     429   5
    424     427     430  15     428     427     429   8     428     427     430   5
    429     427     430   5     420     430     431   2     420     430     432   4
    420     430     427   3     431     430     432   2     431     430     427   5
    430     432     433  10     432     430     427   7     430     432     434  11
    433     432     434  12     432     434     435  16     432     434     436  13
    435     434     436   1     434     436     437   2     434     436     438   3
    434     436     455   4     437     436     438   5     437     436     455   2
    436     438     439   5     436     438     440   5     436     438     441  15
    438     436     455   7     439     438     440   8     439     438     441   5
    440     438     441   5     438     441     442   5     438     441     443   5
    438     441     444  15     442     441     443   8     442     441     444   5
    443     441     444   5     441     444     445   5     441     444     446   5
    441     444     447  24     445     444     446   8     445     444     447   2
    446     444     447   2     444     447     448   2     444     447     449  27
    448     447     449  28     447     449     450  29     447     449     452  30
    449     450     451  31     450     449     452  29     449     452     453  28
    449     452     454  28     453     452     454  32     436     455     456  10
    436     455     457  11     456     455     457  12     455     457     458  16
    455     457     459  13     458     457     459   1     457     459     460   2
    457     459     461   3     457     459     476   4     460     459     461   5
    460     459     476   2     459     461     462   5     459     461     463   5
    459     461     464  17     461     459     476   7     462     461     463   8
    462     461     464   2     463     461     464   2     461     464     465  18
    461     464     474  18     464     465     466  19     464     465     467  20
    465     464     474  20     466     465     467  19     465     467     468  19
    465     467     469  20     468     467     469  19     467     469     470  18
    467     469     472  20     469     470     471  21     470     469     472  18
    469     472     473  19     469     472     474  20     473     472     474  19
    472     474     475  19     472     474     464  20     475     474     464  19
    459     476     477  10     459     476     478  11     477     476     478  12
    476     478     479  16     476     478     480  13     479     478     480   1
    478     480     481   2     478     480     482   3     478     480     495   4
    481     480     482   5     481     480     495   2     480     482     483   5
    480     482     484   5     480     482     485  15     482     480     495   7
    483     482     484   8     483     482     485   5     484     482     485   5
    482     485     486   5     482     485     487  15     482     485     491  15
    486     485     487   5     486     485     491   5     485     487     488   5
    485     487     489   5     485     487     490   5     487     485     491  15
    488     487     489   8     488     487     490   8     489     487     490   8
    485     491     492   5     485     491     493   5     485     491     494   5
    492     491     493   8     492     491     494   8     493     491     494   8
    480     495     496  10     480     495     497  11     496     495     497  12
    495     497     498  16     495     497     499  13     498     497     499   1
    497     499     500   2     497     499     501   3     497     499     512   4
    500     499     501   5     500     499     512   2     499     501     502   5
    499     501     503   5     499     501     504  15     501     499     512   7
    502     501     503   8     502     501     504   5     503     501     504   5
    501     504     505   5     501     504     506   5     501     504     507   7
    505     504     506   8     505     504     507   2     506     504     507   2
    504     507     508  10     504     507     509  11     508     507     509  12
    507     509     510  16     507     509     511  16     510     509     511  19
    499     512     513  10     499     512     514  11     513     512     514  12
    512     514     515  16     512     514     516  13     515     514     516   1
    514     516     517   2     514     516     518   3     514     516     522   4
    517     516     518   5     517     516     522   2     516     518     519   5
    516     518     520   5     516     518     521   5     518     516     522   7
    519     518     520   8     519     518     521   8     520     518     521   8
    516     522     523  10     516     522     524  11     523     522     524  12
    522     524     525  16     522     524     526  13     525     524     526   1
    524     526     527   2     524     526     528   3     524     526     533   4
    527     526     528   5     527     526     533   2     526     528     529   5
    526     528     530   5     526     528     531  33     528     526     533   7
    529     528     530   8     529     528     531   2     530     528     531   2
    528     531     532  34     526     533     534  10     526     533     535  11
[truncated: 1,189,328 more chars]
