# Supplementary material for: Correction to “Loop Dynamics and Enzyme Catalysis in Protein Tyrosine Phosphatases”
Source: J Am Chem Soc. 2022 May 24;144(22):10091–3. doi: 10.1021/jacs.2c04624 (PMC11027752; doi:10.1021/jacs.2c04624)
Supplement: Supplementary file 2 — ja2c04624_si_002.zip [file ja2c04624_si_002.zip › Data_Package/Topologies/YopH_st2.top]

Q topology file
TITLE      YopH_2I42_st2.top
DATE       20220312
VERSION    6.0.9 , git id=5052ebe188f8a10a1a96094b61a7386f0e694bb2                         
LIB_FILES  params/CSP_resp_MC.lib;params/HOW.lib;qoplsaa.lib
FORCEFIELD Q-OPLSAA
FF_TYPE    2
PRM_FILE   qoplsaa.prm
END        of header
    6668    4340       3   80100 = Total no. of atoms, no. of solute atoms, atoms per solvent molecule, solvent dielectric as eps*1000. Coordinates: (2*3 per line)
  -20.002    -2.730   -10.151    -20.674    -2.096   -10.558
  -18.951    -3.290   -11.019    -18.850    -2.715   -11.940
  -17.589    -3.316   -10.316    -17.335    -2.328    -9.932
  -17.690    -4.048    -9.515    -16.561    -3.762   -11.193
  -16.804    -3.537   -12.078    -19.326    -4.694   -11.348
  -19.923    -5.409   -10.549    -18.987    -5.107   -12.554
  -18.416    -4.288   -13.628    -17.329    -4.370   -13.608
  -18.725    -3.245   -13.553    -18.967    -4.969   -14.808
  -18.384    -4.730   -15.697    -20.010    -4.701   -14.980
  -18.814    -6.426   -14.448    -19.453    -7.047   -15.076
  -17.782    -6.762   -14.546    -19.283    -6.461   -13.007
  -20.359    -6.635   -12.986    -18.443    -7.430   -12.178
  -18.728    -8.609   -12.154    -17.379    -6.928   -11.550
  -17.083    -5.983   -11.748    -16.512    -7.765   -10.719
  -16.860    -8.794   -10.810    -15.073    -7.686   -11.205
  -14.480    -8.500   -10.788    -14.619    -6.759   -10.855
  -14.987    -7.720   -12.708    -14.924    -6.534   -13.452
  -15.238    -5.620   -12.970    -14.929    -6.561   -14.853
  -15.152    -5.653   -15.393    -15.002    -7.780   -15.526
  -15.125    -7.818   -16.914    -15.099    -6.960   -17.310
  -15.049    -8.964   -14.801    -15.478    -9.830   -15.283
  -15.042    -8.928   -13.402    -15.479    -9.770   -12.885
  -16.647    -7.358    -9.249    -15.765    -7.599    -8.424
  -17.789    -6.778    -8.923    -18.579    -6.841    -9.549
  -18.025    -6.365    -7.560    -18.866    -5.673    -7.531
  -17.150    -5.829    -7.194    -18.306    -7.541    -6.643
  -18.560    -8.646    -7.115    -18.344    -7.317    -5.321
  -18.255    -6.006    -4.659    -18.757    -5.256    -5.270
  -17.233    -5.803    -4.340    -19.018    -6.245    -3.378
  -20.092    -6.234    -3.561    -18.624    -5.512    -2.674
  -18.552    -7.634    -3.018    -19.228    -8.091    -2.295
  -17.506    -7.531    -2.728    -18.603    -8.380    -4.350
  -17.760    -9.070    -4.318    -19.940    -9.069    -4.586
  -20.017   -10.307    -4.571    -20.961    -8.258    -4.851
  -20.786    -7.264    -4.898    -22.319    -8.709    -5.137
  -22.772    -9.128    -4.238    -23.130    -7.532    -5.669
  -24.126    -7.856    -5.971    -22.660    -7.214    -6.600
  -23.213    -6.306    -4.765    -23.106    -6.590    -3.718
  -24.217    -5.889    -4.847    -22.213    -5.154    -5.099
  -22.351    -4.082    -4.460    -21.301    -5.300    -5.957
  -22.014    -3.330    -4.923    -22.271    -9.772    -6.250
  -22.835   -10.878    -6.131    -21.579    -9.415    -7.332
  -21.387    -8.432    -7.465    -21.413   -10.273    -8.486
  -22.404   -10.597    -8.804    -20.770    -9.512    -9.593
  -20.979    -8.446    -9.500    -19.688    -9.643    -9.572
  -21.136    -9.847   -10.563    -20.600   -11.515    -8.175
  -20.912   -12.610    -8.690    -19.516   -11.355    -7.413
  -19.398   -10.499    -6.890    -18.684   -12.520    -7.041
  -18.433   -13.083    -7.940    -17.433   -12.082    -6.326
  -16.857   -12.946    -5.994    -17.719   -11.554    -5.416
  -16.598   -11.187    -7.149    -16.084   -11.749    -7.928
  -17.288   -10.425    -7.511    -15.602   -10.509    -6.234
  -16.114    -9.981    -5.430    -14.963   -11.256    -5.764
  -14.761    -9.574    -6.969    -15.114    -8.633    -7.070
  -13.496    -9.807    -7.290    -12.925   -10.966    -6.938
  -13.490   -11.714    -6.563    -11.974   -11.157    -7.221
  -12.803    -8.868    -7.942    -12.112    -9.136    -8.628
  -12.744    -7.947    -7.533    -19.521   -13.397    -6.114
  -19.336   -14.616    -6.042    -20.444   -12.745    -5.403
  -20.679   -11.799    -5.667    -21.362   -13.435    -4.528
  -20.799   -14.100    -3.873    -22.156   -12.437    -3.708
  -21.516   -11.623    -3.367    -22.583   -12.917    -2.827
  -22.970   -12.008    -4.292    -22.293   -14.278    -5.421
  -22.448   -15.488    -5.208    -22.849   -13.670    -6.462
  -22.440   -12.821    -6.825    -23.712   -14.429    -7.316
  -24.531   -14.842    -6.726    -24.332   -13.552    -8.418
  -23.554   -13.060    -9.002    -24.878   -12.740    -7.937
  -25.314   -14.308    -9.345    -24.819   -15.154    -9.821
  -25.658   -13.621   -10.119    -26.559   -14.795    -8.613
  -26.971   -14.121    -7.646    -27.127   -15.845    -9.007
  -26.350   -14.078    -6.935    -22.922   -15.557    -7.930
  -23.402   -16.694    -7.992    -21.694   -15.275    -8.342
  -21.429   -14.312    -8.492    -20.891   -16.316    -8.976
  -21.387   -16.622    -9.897    -19.492   -15.791    -9.406
  -19.010   -15.263    -8.583    -19.662   -15.013   -10.150
  -18.522   -16.811   -10.041    -18.349   -17.592    -9.301
  -19.180   -17.475   -11.253    -18.670   -17.189   -12.173
  -19.131   -18.561   -11.171    -20.227   -17.186   -11.339
  -17.138   -16.206   -10.393    -16.817   -15.510    -9.618
  -17.186   -15.656   -11.333    -16.381   -16.984   -10.489
  -20.754   -17.528    -8.070    -20.857   -18.684    -8.525
  -20.542   -17.269    -6.787    -20.897   -16.398    -6.419
  -20.373   -18.356    -5.834    -19.667   -19.042    -6.302
  -19.736   -17.878    -4.533    -20.190   -18.375    -3.676
  -19.860   -16.795    -4.530    -18.357   -18.175    -4.574
  -17.897   -17.419    -4.906    -21.585   -19.177    -5.534
  -21.473   -20.394    -5.502    -22.739   -18.562    -5.288
  -22.728   -17.624    -4.913    -23.919   -19.398    -5.014
  -23.682   -19.990    -4.130    -25.187   -18.568    -4.705
  -25.940   -19.182    -4.212    -24.925   -17.795    -3.982
  -25.767   -17.911    -5.827    -25.858   -18.538    -6.528
  -24.167   -20.390    -6.150    -24.487   -21.550    -5.918
  -23.908   -19.956    -7.380    -23.694   -18.979    -7.522
  -24.095   -20.800    -8.575    -25.112   -21.191    -8.592
  -23.930   -19.958    -9.855    -22.983   -19.419    -9.843
  -23.875   -20.635   -10.707    -25.084   -19.010   -10.102
  -26.021   -19.560   -10.191    -25.207   -18.395    -9.211
  -24.896   -18.085   -11.278    -23.904   -17.635   -11.260
  -25.027   -18.699   -12.169    -25.915   -17.030   -11.228
  -25.788   -16.489   -10.385    -26.312   -16.277   -12.252
  -25.793   -16.424   -13.470    -25.981   -15.632   -14.068
  -27.252   -15.375   -12.054    -27.675   -15.452   -11.140
  -28.005   -15.448   -12.724    -23.150   -21.993    -8.617
  -23.561   -23.167    -8.716    -21.865   -21.687    -8.550
  -21.607   -20.844    -8.057    -20.871   -22.742    -8.604
  -21.044   -23.324    -9.510    -19.472   -22.124    -8.658
  -18.707   -22.899    -8.613    -19.386   -21.506    -7.764
  -19.211   -21.176    -9.834    -20.007   -20.433    -9.875
  -17.875   -20.463    -9.637    -17.295   -20.470   -10.560
  -17.283   -20.961    -8.869    -18.151   -19.452    -9.338
  -19.227   -21.987   -11.116    -18.268   -21.916   -11.630
  -19.413   -23.040   -10.903    -20.005   -21.635   -11.793
  -21.039   -23.675    -7.402    -20.888   -24.904    -7.525
  -21.412   -23.095    -6.263    -21.232   -22.107    -6.153
  -21.600   -23.882    -5.052    -20.710   -24.501    -4.939
  -21.715   -22.974    -3.776    -22.629   -22.382    -3.820
  -21.694   -23.810    -2.502    -20.889   -23.487    -1.842
  -21.530   -24.862    -2.735    -22.673   -23.657    -2.049
  -20.587   -22.083    -3.732    -20.577   -21.573    -4.527
  -22.779   -24.826    -5.226    -22.644   -26.001    -4.902
  -23.896   -24.356    -5.780    -23.820   -23.590    -6.433
  -25.028   -25.244    -5.990    -25.345   -25.641    -5.026
  -26.199   -24.527    -6.676    -25.883   -24.132    -7.641
  -27.389   -25.473    -6.887    -27.988   -25.546    -5.980
  -27.044   -26.475    -7.143    -28.033   -25.119    -7.692
  -26.618   -23.456    -5.841    -25.907   -22.839    -5.765
  -24.596   -26.391    -6.871    -24.967   -27.583    -6.652
  -23.726   -26.060    -7.818    -23.105   -25.286    -7.629
  -23.248   -27.057    -8.751    -24.111   -27.626    -9.095
  -22.598   -26.373    -9.950    -21.765   -25.746    -9.632
  -23.375   -25.703   -10.317    -22.205   -27.222   -11.172
  -21.552   -28.030   -10.841    -23.408   -27.807   -11.889
  -24.334   -27.494   -11.406    -23.442   -27.467   -12.924
  -23.374   -28.896   -11.889    -21.409   -26.334   -12.103
  -20.344   -26.551   -12.024    -21.554   -25.284   -11.850
  -21.711   -26.481   -13.140    -22.294   -28.032    -8.085
  -22.269   -29.217    -8.433    -21.529   -27.572    -7.099
  -21.898   -26.846    -6.502    -20.595   -28.505    -6.481
  -20.108   -29.045    -7.293    -19.506   -27.806    -5.656
  -19.212   -26.815    -6.003    -20.036   -27.680    -4.712
  -18.387   -28.767    -5.206    -17.689   -28.955    -6.022
  -18.831   -29.734    -4.972    -17.650   -28.258    -3.978
  -17.266   -29.090    -3.387    -18.349   -27.724    -3.335
  -16.552   -27.347    -4.307    -16.701   -26.755    -5.111
  -15.292   -27.477    -3.876    -14.932   -28.486    -3.066
  -14.202   -29.125    -3.348    -15.445   -28.653    -2.212
  -14.357   -26.626    -4.303    -13.452   -26.604    -3.855
  -14.405   -26.309    -5.261    -21.369   -29.538    -5.672
  -21.102   -30.722    -5.803    -22.356   -29.072    -4.895
  -22.531   -28.078    -4.868    -23.216   -29.935    -4.092
  -22.601   -30.452    -3.355    -24.138   -29.078    -3.234
  -24.789   -28.468    -3.860    -24.779   -29.712    -2.621
  -23.343   -28.201    -2.351    -22.150   -28.492    -2.147
  -23.917   -27.130    -1.832    -24.529   -26.563    -2.401
  -24.053   -27.113    -0.831    -23.996   -30.964    -4.877
  -24.158   -32.104    -4.433    -24.441   -30.568    -6.068
  -24.465   -29.574    -6.248    -25.219   -31.398    -6.954
  -25.988   -31.896    -6.363    -25.888   -30.475    -7.989
  -25.229   -29.627    -8.175    -26.147   -31.169    -9.291
  -26.687   -30.515    -9.976    -25.209   -31.451    -9.770
  -26.729   -32.052    -9.026    -27.091   -29.960    -7.417
  -27.054   -30.088    -6.481    -24.384   -32.467    -7.632
  -24.912   -33.527    -8.002    -23.091   -32.188    -7.850
  -22.775   -31.231    -7.782    -22.197   -33.166    -8.505
  -22.781   -33.810    -9.162    -21.239   -32.460    -9.459
  -20.432   -33.129    -9.758    -20.752   -31.678    -8.877
  -21.824   -31.720   -10.696    -22.746   -31.223   -10.394
  -20.792   -30.643   -11.115    -20.396   -30.855   -12.108
  -21.256   -29.657   -11.146    -19.957   -30.605   -10.415
  -22.135   -32.714   -11.894    -22.374   -33.709   -11.517
  -21.271   -32.807   -12.552    -22.985   -32.334   -12.460
  -21.421   -34.102    -7.547    -20.694   -35.010    -7.994
  -21.544   -33.858    -6.248    -21.710   -32.896    -5.989
  -20.881   -34.685    -5.235    -19.801   -34.550    -5.295
  -21.415   -34.298    -3.830    -20.638   -33.806    -3.245
  -22.255   -33.608    -3.914    -21.750   -35.178    -3.281
  -21.240   -36.126    -5.554    -22.401   -36.453    -5.737
  -20.261   -37.014    -5.585    -18.830   -36.829    -5.419
  -18.556   -37.026    -4.383    -18.511   -35.831    -5.718
  -18.307   -37.905    -6.318    -18.412   -37.617    -7.364
  -17.314   -38.180    -5.962    -19.192   -39.042    -6.000
  -19.164   -39.786    -6.796    -18.909   -39.519    -5.062
  -20.560   -38.408    -5.910    -21.041   -38.434    -6.888
  -21.438   -39.177    -4.928    -21.345   -39.020    -3.697
  -22.320   -39.984    -5.490    -22.146   -40.277    -6.441
  -23.189   -40.810    -4.713    -23.255   -40.453    -3.685
  -24.518   -40.907    -5.360    -24.605   -40.187    -6.174
  -25.313   -40.698    -4.644    -24.561   -41.926    -5.744
  -22.501   -42.132    -4.778    -21.622   -42.346    -5.606
  -22.820   -42.988    -3.829    -23.614   -42.800    -3.234
  -22.256   -44.307    -3.812    -21.169   -44.266    -3.741
  -22.878   -45.112    -2.673    -23.961   -45.128    -2.796
  -22.361   -46.525    -2.681    -21.972   -46.799    -1.700
  -21.551   -46.635    -3.402    -23.166   -47.203    -2.965
  -22.587   -44.455    -1.429    -22.111   -43.660    -1.614
  -22.694   -44.906    -5.146    -23.860   -44.756    -5.527
  -21.763   -45.538    -5.851    -20.809   -45.525    -5.521
  -22.018   -46.142    -7.158    -21.093   -46.523    -7.591
  -22.864   -47.378    -7.014    -23.131   -47.543    -5.970
  -23.739   -47.202    -7.640    -22.173   -48.545    -7.526
  -21.938   -49.500    -6.790    -21.741   -48.471    -8.793
  -21.825   -47.603    -9.302    -21.749   -49.328    -9.327
  -22.701   -45.228    -8.166    -23.497   -45.720    -8.994
  -22.366   -43.933    -8.101    -21.467   -43.701    -7.703
  -22.958   -42.896    -8.947    -24.028   -42.845    -8.748
  -22.297   -41.558    -8.620    -22.122   -41.466    -7.548
  -21.316   -41.516    -9.094    -23.082   -40.401    -9.093
  -23.500   -40.406   -10.266    -23.275   -39.463    -8.293
  -24.315   -40.874   -10.366    -22.745   -43.264   -10.417
  -21.621   -43.529   -10.845    -23.842   -43.330   -11.204
  -25.271   -43.152   -10.880    -25.403   -42.228   -10.317
  -25.657   -43.996   -10.308    -25.904   -43.040   -12.241
  -25.795   -42.029   -12.634    -26.960   -43.308   -12.221
  -25.090   -44.017   -13.052    -25.347   -45.044   -12.791
  -25.228   -43.872   -14.123    -23.667   -43.689   -12.612
  -23.052   -44.587   -12.663    -22.978   -42.582   -13.451
  -22.564   -42.823   -14.575    -22.860   -41.377   -12.888
  -23.526   -41.119   -12.174    -22.180   -40.292   -13.557
  -22.457   -40.299   -14.611    -22.556   -38.963   -12.927
  -21.826   -38.196   -13.186    -22.463   -39.074   -11.847
  -23.977   -38.474   -13.218    -24.092   -38.225   -14.273
  -24.681   -39.283   -13.021    -24.331   -37.272   -12.333
  -23.736   -36.402   -12.610    -25.378   -37.002   -12.472
  -24.107   -37.587   -10.923    -24.467   -38.509   -10.722
  -24.322   -36.726    -9.928    -24.791   -35.499   -10.185
  -25.068   -35.385   -11.150    -23.918   -37.025    -8.699
  -24.278   -37.913    -8.379    -22.912   -37.083    -8.626
  -20.665   -40.459   -13.444    -19.931   -39.772   -14.129
  -20.181   -41.383   -12.621    -20.784   -41.759   -11.903
  -18.732   -41.525   -12.429    -18.216   -40.823   -13.084
  -18.310   -41.046   -11.055    -17.246   -41.221   -10.895
  -18.829   -41.635   -10.299    -18.622   -39.601   -10.801
  -17.872   -38.604   -11.411    -17.017   -38.879   -12.010
  -18.172   -37.251   -11.226    -17.649   -36.506   -11.806
  -19.224   -36.879   -10.450    -19.478   -35.528   -10.304
  -18.828   -35.084    -9.781    -20.006   -37.843    -9.827
  -20.937   -37.559    -9.360    -19.690   -39.212    -9.989
  -20.400   -39.957    -9.662    -18.171   -42.878   -12.644
  -18.817   -43.863   -12.406    -16.959   -42.907   -13.147
  -16.583   -42.063   -13.555    -16.276   -44.123   -13.415
  -16.855   -44.744   -14.099    -14.958   -43.732   -14.004
  -15.062   -42.839   -14.620    -14.335   -43.399   -13.174
  -14.176   -44.783   -14.727    -13.815   -45.504   -13.993
  -15.132   -45.482   -15.667    -15.702   -44.756   -16.248
  -14.588   -46.115   -16.368    -15.836   -46.107   -15.117
  -12.975   -44.119   -15.475    -12.522   -44.820   -16.176
  -12.204   -43.811   -14.768    -13.405   -43.253   -15.978
  -16.061   -44.841   -12.090    -15.616   -44.233   -11.116
  -16.360   -46.132   -12.042    -16.305   -46.649   -12.908
  -16.175   -46.904   -10.810    -15.964   -46.231    -9.979
  -17.416   -47.779   -10.516    -17.313   -48.281    -9.554
  -17.430   -48.588   -11.246    -18.747   -47.059   -10.604
  -18.809   -46.475   -11.522    -19.553   -47.791   -10.649
  -18.992   -46.168    -9.432    -18.409   -46.382    -8.389
  -19.844   -45.140    -9.595    -20.726   -45.137    -9.104
  -19.456   -44.253    -9.883    -14.986   -47.836   -11.037
  -14.841   -48.400   -12.126    -14.174   -48.025   -10.001
  -14.126   -47.273    -9.329    -12.995   -48.910   -10.030
  -12.316   -48.654   -10.843    -12.198   -48.753    -8.720
  -11.579   -49.632    -8.538    -11.539   -47.887    -8.772
  -12.903   -48.622    -7.899    -13.455   -50.358   -10.145
  -14.592   -50.679    -9.767    -12.615   -51.247   -10.663
  -11.940   -50.947   -11.352    -13.059   -52.633   -10.701
  -13.768   -52.703    -9.876    -13.863   -52.946   -11.970
  -14.317   -53.935   -11.903    -14.705   -52.255   -12.010
  -12.992   -52.787   -13.558    -11.760   -52.769   -13.041
  -12.038   -53.727   -10.400    -10.802   -53.513   -10.448
  -12.583   -54.847    -9.927    -13.586   -54.960    -9.953
  -11.770   -56.016    -9.631    -11.166   -56.270   -10.502
  -12.450   -56.856    -9.489    -10.885   -55.943    -8.409
  -10.101   -56.868    -8.159    -11.002   -54.846    -7.654
  -11.486   -54.037    -8.016    -10.201   -54.691    -6.450
   -9.684   -55.626    -6.235    -10.859   -54.479    -5.607
   -9.193   -53.579    -6.583     -8.982   -52.827    -5.630
   -8.531   -53.508    -7.739     -8.806   -54.103    -8.507
   -7.571   -52.447    -8.003     -6.695   -52.586    -7.370
   -7.160   -52.472    -9.464     -7.968   -52.858   -10.085
   -6.990   -51.435    -9.753     -5.880   -53.236    -9.715
   -5.013   -52.590    -9.576     -5.786   -54.030    -8.974
   -5.819   -53.876   -11.094     -6.910   -54.246   -11.617
   -4.680   -54.036   -11.626     -6.947   -54.085   -12.548
   -8.249   -51.112    -7.667     -9.498   -50.933    -7.821
   -7.456   -50.216    -7.107     -6.466   -50.280    -7.295
   -7.948   -48.912    -6.705     -8.943   -49.005    -6.269
   -7.031   -48.399    -5.593     -6.871   -49.171    -4.840
   -6.045   -48.239    -6.030     -7.452   -47.113    -4.950
   -7.376   -46.287    -5.657     -8.497   -47.175    -4.646
   -6.579   -46.862    -3.743     -5.530   -46.796    -4.032
   -6.651   -47.715    -3.069     -7.013   -45.605    -3.002
   -6.913   -44.728    -3.642     -8.038   -45.794    -2.682
   -6.159   -45.432    -1.785     -6.438   -46.099    -1.080
   -6.272   -44.495    -1.425     -5.191   -45.585    -2.028
   -7.936   -47.980    -7.912     -7.033   -48.055    -8.731
   -8.976   -47.181    -8.086     -9.877   -47.481    -7.742
   -8.973   -46.257    -9.205     -8.165   -46.554    -9.874
  -10.312   -46.296    -9.989    -11.152   -46.431    -9.307
  -10.296   -47.244   -10.526    -10.647   -45.235   -11.062
  -10.318   -44.259   -10.705     -9.901   -45.566   -12.312
  -10.111   -44.833   -13.091    -10.196   -46.546   -12.688
   -8.825   -45.578   -12.136    -12.149   -45.180   -11.325
  -12.359   -45.308   -12.387    -12.664   -45.975   -10.786
  -12.568   -44.225   -11.007     -8.678   -44.849    -8.729
   -7.737   -44.172    -9.213     -9.470   -44.401    -7.768
   -9.968   -45.056    -7.182     -9.304   -43.053    -7.298
   -8.945   -42.460    -8.139    -10.633   -42.469    -6.824
  -10.503   -41.438    -6.494    -10.982   -43.027    -5.955
  -11.725   -42.528    -7.895    -11.493   -42.277    -9.094
  -12.920   -42.866    -7.461    -13.424   -43.616    -7.912
  -13.278   -42.458    -6.609     -8.264   -42.953    -6.205
   -8.133   -43.838    -5.370     -7.530   -41.860    -6.243
   -7.795   -41.131    -6.890     -6.495   -41.546    -5.296
   -5.884   -42.428    -5.106     -5.620   -40.468    -5.951
   -5.409   -40.723    -6.990     -6.233   -39.570    -6.026
   -4.389   -40.082    -5.252     -4.622   -39.538    -4.336
   -3.868   -41.021    -5.064     -3.450   -39.270    -6.134
   -3.442   -39.662    -7.151     -3.701   -38.209    -6.146
   -2.183   -39.497    -5.526     -2.125   -39.231    -4.553
   -1.256   -40.327    -5.966     -1.369   -40.967    -7.103
   -1.418   -41.976    -7.112     -1.264   -40.464    -7.972
   -0.436   -40.842    -5.065      0.106   -40.233    -4.469
   -0.631   -41.775    -4.730     -7.208   -41.033    -4.001
   -6.868   -41.439    -2.876     -8.228   -40.200    -4.184
   -8.405   -39.863    -5.119     -9.035   -39.628    -3.115
   -8.681   -39.969    -2.142     -9.057   -38.094    -3.213
   -9.797   -37.675    -2.531     -9.332   -37.886    -4.247
   -7.711   -37.470    -2.938     -6.865   -37.098    -3.984
   -7.322   -36.633    -4.845     -5.492   -36.755    -3.752
   -4.944   -36.219    -4.512     -4.993   -36.783    -2.456
   -4.034   -36.335    -2.244     -5.845   -37.130    -1.399
   -5.397   -37.459    -0.473     -7.186   -37.462    -1.641
   -7.738   -37.963    -0.860    -10.393   -40.220    -3.433
  -10.899   -40.066    -4.530    -10.954   -40.979    -2.513
  -10.484   -41.149    -1.636    -12.244   -41.611    -2.753
  -12.156   -42.331    -3.566    -12.699   -42.446    -1.534
  -12.836   -41.809    -0.660    -13.689   -42.849    -1.748
  -11.758   -43.629    -1.208    -10.918   -43.295    -0.598
  -11.305   -43.959    -2.143    -12.435   -44.828    -0.576
  -12.504   -44.706     0.505    -13.449   -44.926    -0.965
  -11.669   -46.036    -0.882    -11.489   -46.192    -1.863
  -11.570   -47.104    -0.096    -10.844   -48.143    -0.490
  -10.625   -48.264    -1.468    -10.234   -48.581     0.185
  -12.170   -47.134     1.086    -13.142   -47.400     1.152
  -11.588   -47.280     1.898    -13.330   -40.632    -3.141
  -14.270   -41.010    -3.814    -13.181   -39.368    -2.793
  -12.238   -39.014    -2.715    -14.211   -38.401    -3.110
  -15.133   -38.966    -3.249    -14.528   -37.577    -1.858
  -15.365   -36.903    -2.041    -14.791   -38.289    -1.076
  -13.321   -36.773    -1.353    -12.419   -37.355    -0.673
  -13.286   -35.546    -1.652    -13.995   -37.475    -4.315
  -14.833   -36.627    -4.576    -12.874   -37.637    -5.018
  -12.123   -38.144    -4.572    -12.494   -36.843    -6.201
  -13.140   -35.986    -6.390    -10.984   -36.445    -6.165
  -10.360   -37.337    -6.219    -10.624   -35.508    -7.318
  -10.648   -34.468    -6.991     -9.619   -35.718    -7.684
  -11.321   -35.620    -8.149    -10.672   -35.713    -4.870
   -9.601   -35.534    -4.779    -10.963   -36.366    -4.047
  -11.419   -34.466    -4.696    -11.832   -34.402    -3.689
  -10.769   -33.604    -4.845    -12.242   -34.399    -5.407
  -12.636   -37.852    -7.311    -11.676   -38.569    -7.607
  -13.825   -37.947    -7.908    -14.647   -37.630    -7.414
  -14.006   -38.976    -8.927    -13.152   -39.638    -8.785
  -15.237   -39.834    -8.626    -16.095   -39.641    -9.271
  -14.853   -40.838    -8.807    -15.513   -39.872    -7.186
  -14.587   -39.798    -6.615    -16.143   -39.003    -6.993
  -16.282   -41.082    -6.739    -16.731   -41.893    -7.541
  -16.492   -41.173    -5.429    -16.765   -42.057    -5.025
  -16.216   -40.411    -4.827    -13.936   -38.509   -10.392
  -13.810   -37.316   -10.670    -14.088   -39.457   -11.312
  -14.069   -40.422   -11.015    -13.889   -39.193   -12.725
  -13.563   -38.159   -12.836    -12.767   -40.132   -13.157
  -11.864   -39.947   -12.575    -13.071   -41.127   -12.830
  -12.339   -40.346   -14.856    -13.044   -39.306   -15.310
  -15.145   -39.382   -13.545    -15.626   -40.519   -13.638
  -15.725   -38.266   -14.013    -15.379   -37.373   -13.691
  -16.947   -38.254   -14.868    -17.808   -38.480   -14.238
  -17.141   -36.910   -15.525    -17.060   -36.107   -14.792
  -16.336   -36.745   -16.241    -18.466   -36.840   -16.251
  -18.790   -37.835   -16.556    -18.361   -36.248   -17.160
  -19.490   -36.201   -15.331    -19.252   -35.152   -15.158
  -19.443   -36.685   -14.355    -20.854   -36.316   -15.817
  -20.842   -36.574   -16.793    -21.825   -35.464   -15.532
  -21.618   -34.406   -14.762    -21.499   -34.653   -13.790
  -23.029   -35.670   -16.044    -23.146   -35.229   -16.945
  -23.229   -36.651   -16.179    -16.877   -39.298   -15.974
  -16.105   -39.160   -16.901    -17.723   -40.317   -15.909
  -18.247   -40.460   -15.058    -17.663   -41.423   -16.857
  -16.702   -41.912   -16.695    -18.749   -42.420   -16.547
  -19.688   -42.124   -17.015    -18.941   -42.400   -15.474
  -18.382   -43.810   -16.936    -18.000   -44.363   -16.078
  -17.566   -43.775   -17.658    -19.555   -44.522   -17.551
  -19.628   -45.542   -17.173    -20.435   -43.936   -17.284
  -19.403   -44.551   -19.009    -18.536   -44.100   -19.265
  -20.371   -44.333   -19.896    -21.609   -44.058   -19.505
  -21.894   -43.122   -19.755    -20.093   -44.375   -21.194
  -20.315   -45.269   -21.608    -20.602   -43.680   -21.722
  -17.726   -41.091   -18.343    -17.015   -41.707   -19.151
  -18.585   -40.131   -18.683    -18.760   -39.416   -17.992
  -18.803   -39.719   -20.073    -19.163   -40.589   -20.623
  -19.854   -38.607   -20.150    -19.412   -37.644   -19.895
  -20.151   -38.506   -21.194    -21.113   -38.853   -19.334
  -21.662   -39.711   -19.722    -20.836   -39.105   -18.310
  -22.048   -37.620   -19.288    -21.886   -36.741   -18.432
  -23.040   -37.575   -20.191    -23.754   -36.865   -20.117
  -22.858   -37.962   -21.106    -17.538   -39.229   -20.758
  -17.257   -39.599   -21.884    -16.762   -38.424   -20.047
  -16.765   -38.559   -19.046    -15.562   -37.849   -20.596
  -15.644   -37.864   -21.683    -15.445   -36.471   -20.135
  -14.449   -36.082   -20.345    -16.489   -35.613   -20.781
  -17.183   -36.222   -21.361    -17.066   -35.077   -20.028
  -16.036   -34.880   -21.449    -15.662   -36.470   -18.731
  -16.574   -36.658   -18.568    -14.294   -38.527   -20.215
  -13.259   -37.915   -20.290    -14.361   -39.793   -19.818
  -15.263   -40.207   -19.629    -13.183   -40.524   -19.418
  -12.606   -39.933   -18.707    -13.617   -41.794   -18.638
  -12.870   -42.581   -18.737    -13.732   -41.574   -17.577
  -14.565   -42.080   -19.094    -12.284   -40.922   -20.586
  -12.746   -41.483   -21.596    -10.980   -40.753   -20.393
  -10.650   -40.591   -19.452     -9.976   -41.141   -21.396
  -10.317   -40.794   -22.371     -8.584   -40.529   -21.085
   -8.305   -40.804   -20.068     -7.516   -41.058   -22.045
   -7.023   -41.935   -21.626     -6.751   -40.302   -22.225
   -7.953   -41.337   -23.004     -8.691   -39.027   -21.153
   -7.813   -38.600   -21.638     -8.757   -38.601   -20.152
   -9.574   -38.721   -21.714     -9.838   -42.641   -21.449
   -9.843   -43.208   -22.558     -9.572   -43.257   -20.284
   -9.511   -42.692   -19.449     -9.423   -44.719   -20.116
   -9.755   -45.216   -21.028     -7.980   -45.114   -19.795
   -7.669   -44.692   -18.839     -7.969   -46.191   -19.628
   -6.980   -44.825   -20.841     -7.253   -45.311   -21.778
   -6.941   -43.753   -21.035     -5.655   -45.307   -20.365
   -5.590   -45.243   -19.279     -4.876   -44.651   -20.754
   -5.347   -46.667   -20.790     -6.040   -47.300   -20.417
   -4.965   -47.001   -22.028     -4.870   -46.072   -23.002
   -5.329   -45.207   -22.757     -4.571   -48.250   -22.266
   -3.579   -48.376   -22.124     -4.762   -48.541   -23.214
  -10.273   -45.217   -18.940    -10.477   -44.502   -17.967
  -10.659   -46.481   -19.007    -10.724   -46.882   -19.932
  -11.471   -47.158   -17.974    -12.358   -46.553   -17.787
  -11.887   -48.532   -18.488    -11.086   -49.257   -18.342
  -12.764   -48.895   -17.952    -12.126   -48.498   -19.551
  -10.748   -47.368   -16.652    -11.382   -47.571   -15.601
   -9.422   -47.460   -16.732     -8.969   -47.352   -17.628
   -8.585   -47.717   -15.561     -9.262   -47.937   -14.736
   -7.744   -48.941   -15.818     -7.196   -49.226   -14.920
   -8.391   -49.782   -16.066     -6.779   -48.740   -16.952
   -5.808   -49.486   -17.077     -6.985   -47.829   -17.742
   -5.160   -49.366   -16.399     -7.685   -46.555   -15.096
   -6.655   -46.794   -14.462     -8.058   -45.319   -15.443
   -8.963   -45.176   -15.869     -7.309   -44.153   -15.033
   -6.626   -44.393   -14.218     -6.586   -43.450   -16.221
   -6.360   -42.412   -15.976     -7.354   -43.338   -16.986
   -5.402   -44.107   -16.950     -5.771   -44.985   -17.481
   -4.872   -43.130   -17.958     -5.562   -42.296   -18.085
   -3.914   -42.723   -17.633     -4.748   -43.686   -18.888
   -4.299   -44.546   -16.016     -3.480   -45.001   -16.573
   -3.896   -43.693   -15.470     -4.664   -45.274   -15.291
   -8.394   -43.250   -14.568     -9.540   -43.467   -14.927
   -8.061   -42.275   -13.741     -7.095   -42.162   -13.470
   -9.008   -41.304   -13.279    -10.019   -41.542   -13.610
   -8.890   -41.168   -11.771     -9.284   -42.055   -11.274
   -7.835   -41.093   -11.506     -9.565   -39.945   -11.220
   -9.405   -38.824   -11.770    -10.248   -40.110   -10.054
   -9.781   -39.953    -9.172    -11.090   -40.668   -10.065
   -8.418   -40.152   -14.064     -7.298   -39.672   -13.759
   -9.157   -39.710   -15.083    -10.017   -40.186   -15.316
   -8.638   -38.735   -16.027     -8.198   -37.879   -15.515
   -7.510   -39.409   -16.770     -7.839   -39.736   -17.756
   -7.161   -40.287   -16.227     -6.714   -38.670   -16.855
   -9.740   -38.355   -17.024    -10.459   -39.241   -17.527
   -9.846   -37.073   -17.350     -9.061   -36.460   -17.182
  -10.877   -36.611   -18.244    -11.335   -37.499   -18.680
  -11.945   -35.865   -17.433    -11.507   -35.015   -16.909
  -12.679   -35.546   -18.173    -12.669   -36.771   -16.424
  -12.469   -36.633   -15.216    -13.508   -37.690   -16.911
  -13.174   -38.373   -17.576    -14.304   -37.942   -16.342
  -10.467   -35.711   -19.407     -9.637   -34.838   -19.250
  -11.208   -35.834   -20.515    -11.833   -36.625   -20.573
  -11.074   -35.017   -21.735    -10.040   -34.776   -21.980
  -11.791   -35.689   -22.900    -12.120   -34.949   -23.630
  -12.711   -36.130   -22.515    -11.036   -36.816   -23.615
  -11.565   -38.113   -23.687    -12.545   -38.312   -23.279
  -10.917   -39.100   -24.430    -11.464   -39.992   -24.698
   -9.717   -38.796   -25.125     -9.080   -39.754   -25.922
   -8.676   -40.444   -25.418     -9.179   -37.547   -25.047
   -8.343   -37.279   -25.676     -9.833   -36.561   -24.297
   -9.396   -35.575   -24.236    -11.850   -33.761   -21.380
  -13.016   -33.813   -20.979    -11.197   -32.625   -21.443
  -10.194   -32.640   -21.325    -11.869   -31.422   -21.097
  -12.907   -31.657   -20.864    -11.220   -30.790   -19.822
  -10.138   -30.778   -19.957    -11.702   -29.336   -19.624
  -11.540   -29.013   -18.596    -12.768   -29.250   -19.837
  -11.167   -28.653   -20.284    -11.547   -31.634   -18.555
  -12.622   -31.661   -18.379    -11.145   -32.622   -18.777
  -10.804   -31.159   -17.298    -10.520   -30.111   -17.391
   -9.893   -31.738   -17.147    -11.495   -31.292   -16.465
  -11.822   -30.486   -22.319    -10.910   -30.574   -23.155
  -12.920   -29.769   -22.506    -13.785   -30.176   -22.180
  -13.063   -28.769   -23.549    -12.069   -28.413   -23.820
  -13.791   -29.287   -24.817    -13.218   -30.083   -25.292
  -14.741   -29.734   -24.525    -14.054   -28.155   -25.797
  -14.852   -27.508   -25.433    -13.139   -27.564   -25.819
  -14.364   -28.591   -27.227    -14.295   -29.779   -27.582
  -14.740   -27.614   -28.048    -15.601   -27.115   -27.874
  -14.256   -27.487   -28.925    -13.836   -27.618   -22.971
  -14.928   -27.822   -22.423    -13.231   -26.445   -22.962
  -12.222   -26.423   -22.938    -13.936   -25.273   -22.479
  -14.981   -25.523   -22.298    -13.293   -24.682   -21.221
  -12.300   -24.317   -21.485    -14.123   -23.507   -20.746
  -13.933   -22.628   -21.361    -13.876   -23.253   -19.715
  -15.188   -23.733   -20.796    -13.138   -25.763   -20.163
  -12.085   -25.990   -19.997    -13.629   -26.683   -20.479
  -13.574   -25.450   -19.214    -13.837   -24.315   -23.659
  -12.719   -23.929   -24.105    -14.995   -23.949   -24.191
  -15.844   -24.424   -23.918    -15.021   -23.121   -25.381
  -16.055   -22.908   -25.652    -14.401   -22.243   -25.203
  -14.391   -24.018   -26.444    -14.849   -25.136   -26.669
  -13.255   -23.595   -26.972    -12.864   -22.720   -26.652
  -12.523   -24.325   -28.026    -13.181   -25.107   -28.404
  -12.171   -23.355   -29.186    -11.527   -23.844   -29.917
  -11.635   -22.533   -28.711    -13.414   -22.828   -29.879
  -13.995   -23.525   -30.711    -13.890   -21.663   -29.462
  -13.284   -21.019   -28.973    -14.818   -21.373   -29.737
  -11.249   -24.992   -27.534    -10.600   -25.689   -28.299
  -10.941   -24.834   -26.242    -11.426   -24.127   -25.708
   -9.727   -25.389   -25.676     -8.957   -25.352   -26.447
   -9.187   -24.473   -24.534     -9.844   -24.536   -23.666
   -7.769   -24.854   -24.137     -7.714   -25.079   -23.072
   -7.439   -25.737   -24.684     -7.148   -24.003   -24.416
   -9.147   -23.115   -24.977     -9.768   -23.011   -25.681
   -9.846   -26.831   -25.205    -10.623   -27.156   -24.276
   -9.080   -27.689   -25.861     -8.776   -27.429   -26.789
   -9.032   -29.104   -25.551     -9.882   -29.314   -24.902
   -9.210   -29.904   -26.847     -9.201   -30.975   -26.643
   -8.351   -29.720   -27.493    -10.495   -29.501   -27.602
  -11.381   -29.746   -27.016    -10.508   -28.415   -27.691
  -10.596   -30.102   -29.028    -10.536   -31.190   -28.992
   -9.783   -29.670   -29.612    -11.856   -29.702   -29.677
  -12.257   -30.499   -30.151    -12.082   -28.545   -30.333
  -11.146   -27.611   -30.480    -11.017   -27.342   -31.445
  -13.298   -28.286   -30.793    -13.306   -27.527   -31.460
  -13.711   -29.080   -31.261     -7.740   -29.504   -24.750
   -6.591   -29.147   -25.114     -7.952   -30.195   -23.628
   -8.874   -30.145   -23.218     -6.874   -30.622   -22.727
   -5.941   -30.764   -23.272     -6.708   -29.602   -21.491
   -5.953   -29.981   -20.802     -6.351   -28.185   -21.912
   -6.994   -27.851   -22.726     -6.480   -27.492   -21.080
   -5.301   -28.197   -22.206     -7.945   -29.482   -20.784
   -7.960   -30.127   -20.094     -7.367   -31.944   -22.136
   -8.460   -32.411   -22.478     -6.538   -32.547   -21.287
   -5.557   -32.338   -21.406     -6.825   -33.765   -20.543
   -7.891   -33.990   -20.564     -5.991   -34.943   -20.981
   -4.950   -34.626   -21.051     -6.098   -36.068   -19.913
   -5.408   -35.884   -19.089     -5.849   -37.036   -20.347
   -7.107   -36.127   -19.506     -6.439   -35.464   -22.360
   -6.326   -34.692   -23.121     -7.511   -35.656   -22.315
   -5.751   -36.745   -22.790     -4.722   -36.769   -22.431
   -6.266   -37.614   -22.381     -5.736   -36.837   -23.876
   -6.361   -33.451   -19.102     -5.207   -33.137   -18.890
   -7.281   -33.375   -18.151     -8.245   -33.234   -18.417
   -6.923   -33.138   -16.738     -5.915   -32.730   -16.663
   -7.911   -32.255   -16.117     -8.293   -31.536   -16.842
   -8.757   -32.829   -15.739     -7.475   -31.701   -15.285
   -6.984   -34.545   -16.113     -7.825   -35.346   -16.494
   -6.031   -34.904   -15.267     -5.156   -34.400   -15.288
   -6.024   -36.224   -14.644     -7.060   -36.555   -14.569
   -5.256   -37.216   -15.504     -5.708   -37.298   -16.492
   -5.377   -38.183   -15.016     -3.475   -36.988   -15.677
   -3.464   -35.702   -15.315     -5.462   -36.129   -13.203
   -5.147   -35.042   -12.744     -5.470   -37.234   -12.453
   -6.031   -38.017   -12.757     -4.975   -37.259   -11.046
   -5.060   -36.271   -10.593     -5.749   -38.338   -10.229
   -5.716   -38.110    -9.164     -6.790   -38.290   -10.550
   -5.238   -39.752   -10.494     -5.271   -39.979   -11.560
   -4.185   -39.798   -10.218     -5.962   -40.851    -9.716
   -6.842   -40.570    -8.907     -5.612   -42.103    -9.980
   -5.506   -42.403   -10.939     -5.708   -42.800    -9.256
   -3.504   -37.687   -11.129     -3.078   -38.278   -12.162
   -2.700   -37.420   -10.092     -3.103   -37.218    -9.188
   -1.308   -37.927   -10.142     -0.821   -37.586   -11.055
   -0.511   -37.512    -8.901     -0.781   -36.503    -8.590
   -0.769   -38.168    -8.070      0.994   -37.591    -9.114
    1.782   -36.422    -9.155      1.301   -35.460    -9.055
    3.184   -36.474    -9.341      3.779   -35.656    -8.962
    3.769   -37.684    -9.477      5.118   -37.757    -9.702
    5.431   -38.645    -9.787      3.013   -38.855    -9.434
    3.482   -39.801    -9.659      1.628   -38.795    -9.262
    1.109   -39.692    -8.958     -1.503   -39.450   -10.188
   -2.124   -40.029    -9.316     -1.037   -40.112   -11.237
   -0.043   -39.677   -12.223      0.673   -39.007   -11.747
   -0.536   -39.339   -13.135      0.597   -40.945   -12.591
    1.386   -41.198   -11.882      0.935   -40.802   -13.617
   -0.480   -41.941   -12.545     -0.070   -42.947   -12.450
   -1.181   -41.771   -13.362     -1.239   -41.550   -11.289
   -2.302   -41.761   -11.404     -0.704   -42.312   -10.101
    0.300   -41.899    -9.510     -1.334   -43.453    -9.798
   -1.877   -43.894   -10.526     -0.915   -44.322    -8.695
   -0.440   -43.725    -7.917     -2.111   -45.128    -8.122
   -1.764   -45.895    -7.430     -2.490   -45.667    -8.991
   -3.377   -44.422    -7.570     -3.678   -43.645    -8.272
   -4.468   -45.423    -7.469     -4.539   -45.814    -6.454
   -5.429   -44.974    -7.721     -4.296   -46.260    -8.145
   -3.153   -43.788    -6.209     -3.343   -44.508    -5.413
   -3.826   -42.943    -6.062     -2.108   -43.479    -6.180
    0.111   -45.264    -9.319      0.130   -45.434   -10.547
    0.901   -45.945    -8.492      0.874   -45.743    -7.503
    1.929   -46.856    -8.976      2.662   -46.267    -9.528
    2.601   -47.490    -7.784      2.564   -48.577    -7.855
    2.027   -47.240    -6.892      4.003   -47.025    -7.588
    4.208   -46.148    -8.202      4.124   -46.815    -6.525
    4.957   -48.118    -7.943      5.566   -48.106    -9.022
    5.059   -49.118    -7.060      5.436   -50.009    -7.352
    4.413   -49.115    -6.284      1.403   -47.929    -9.908
    2.068   -48.355   -10.852      0.215   -48.406    -9.605
   -0.380   -47.844    -9.013     -0.443   -49.415   -10.435
    0.282   -50.204   -10.634     -1.636   -50.008    -9.676
   -2.320   -50.507   -10.363     -1.288   -50.764    -8.972
   -2.344   -49.001    -8.949     -2.001   -48.970    -8.069
   -0.950   -48.887   -11.797     -1.004   -49.643   -12.769
   -1.344   -47.612   -11.856     -1.419   -47.080   -11.001
   -1.855   -47.010   -13.077     -2.466   -47.758   -13.582
   -2.731   -45.802   -12.731     -3.224   -45.415   -13.623
   -2.077   -44.996   -12.400     -3.740   -46.063   -11.635
   -4.335   -46.948   -11.860     -3.217   -46.271   -10.701
   -4.650   -44.892   -11.413     -4.212   -43.756   -11.321
   -5.933   -45.159   -11.292     -6.350   -45.884   -11.858
   -6.525   -44.528   -10.771     -0.749   -46.570   -14.060
   -1.044   -46.236   -15.194      0.514   -46.680   -13.680
    0.734   -47.434   -13.045      1.612   -46.218   -14.504
    1.398   -45.159   -14.648      2.941   -46.276   -13.747
    3.775   -46.368   -14.442      2.957   -47.197   -13.164
    3.165   -45.096   -12.782      2.318   -45.028   -12.099
    4.422   -45.340   -11.985      4.819   -46.335   -12.187
    4.219   -45.272   -10.916      5.192   -44.610   -12.233
    3.287   -43.803   -13.543      3.950   -43.111   -13.024
    2.314   -43.321   -13.641      3.687   -43.972   -14.543
    1.778   -46.747   -15.915      2.048   -45.960   -16.806
    1.548   -48.020   -16.175      0.966   -48.561   -15.551
    1.708   -48.483   -17.547      2.681   -48.134   -17.892
    1.693   -49.997   -17.596      2.348   -50.412   -16.830
    0.691   -50.347   -17.349      2.063   -50.513   -18.934
    1.513   -49.988   -19.714      3.120   -50.320   -19.118
    1.827   -51.985   -19.063      0.650   -52.377   -19.006
    2.801   -52.755   -19.237      0.099   -51.987   -19.667
    0.633   -47.884   -18.515      0.901   -47.536   -19.684
   -0.588   -47.780   -18.022     -0.852   -48.431   -17.296
   -1.662   -47.236   -18.804     -1.650   -47.695   -19.793
   -2.988   -47.517   -18.115     -3.817   -47.125   -18.704
   -3.021   -47.040   -17.136     -3.138   -48.910   -17.963
   -2.595   -49.342   -18.605     -1.505   -45.754   -18.952
   -1.945   -45.170   -19.942     -1.018   -45.119   -17.896
   -0.655   -45.651   -17.118     -0.826   -43.683   -17.893
   -1.784   -43.203   -18.093     -0.289   -43.225   -16.539
    0.661   -43.710   -16.316     -0.979   -43.547   -15.759
   -0.133   -41.742   -16.424     -1.157   -40.878   -16.095
   -0.669   -39.634   -16.114     -1.055   -38.897   -15.426
    0.611   -39.634   -16.424      1.247   -39.009   -15.950
    0.959   -40.962   -16.621      1.972   -41.238   -16.873
    0.142   -43.331   -19.023     -0.111   -42.395   -19.759
    1.265   -44.044   -19.110      1.517   -44.668   -18.356
    2.228   -43.843   -20.186      2.494   -42.786   -20.167
    3.509   -44.651   -19.944      4.010   -44.869   -20.887
    3.248   -45.616   -19.509      4.481   -43.960   -19.002
    5.089   -44.649   -17.963      5.126   -45.725   -18.047
    6.048   -44.034   -17.136      6.221   -44.454   -16.156
    6.403   -42.688   -17.348      7.244   -42.262   -16.821
    5.796   -41.977   -18.368      5.966   -40.915   -18.461
    4.826   -42.622   -19.199      4.145   -41.997   -19.758
    1.604   -44.163   -21.564      1.909   -43.476   -22.536
    0.695   -45.144   -21.650      0.369   -45.601   -20.810
    0.020   -45.459   -22.931      0.782   -45.617   -23.694
   -0.874   -46.686   -22.835     -1.544   -46.607   -21.979
   -1.527   -46.704   -23.708     -0.138   -47.954   -22.799
    0.935   -47.776   -22.725     -0.406   -48.483   -21.884
   -0.454   -48.849   -23.981     -0.244   -48.336   -24.920
   -1.484   -49.185   -23.859      0.419   -50.011   -23.854
    1.365   -49.741   -24.083      0.367   -50.831   -22.802
   -0.543   -50.606   -21.854     -0.253   -50.950   -20.950
    1.298   -51.774   -22.606      1.091   -52.630   -23.100
    2.214   -51.482   -22.915     -0.834   -44.288   -23.341
   -0.825   -43.910   -24.497     -1.562   -43.704   -22.386
   -1.243   -43.802   -21.433     -2.385   -42.549   -22.680
   -3.101   -42.817   -23.457     -3.116   -42.104   -21.432
   -3.878   -42.832   -21.153     -2.358   -42.030   -20.652
   -3.730   -40.698   -21.567     -4.515   -40.690   -22.323
   -2.960   -40.032   -21.955     -4.350   -39.936   -20.038
   -2.929   -39.034   -19.659     -3.194   -38.190   -19.022
   -2.498   -38.635   -20.577     -2.192   -39.656   -19.151
   -1.525   -41.375   -23.182     -1.969   -40.533   -23.957
   -0.300   -41.290   -22.688      0.137   -42.146   -22.377
    0.605   -40.214   -23.059      0.083   -39.268   -22.913
    1.873   -40.241   -22.178      2.373   -41.207   -22.253
    2.582   -39.558   -22.647      1.766   -39.801   -20.713
    1.129   -40.510   -20.184      3.139   -39.845   -20.095
    3.630   -40.793   -20.314      3.077   -39.746   -19.011
    3.767   -39.040   -20.476      1.165   -38.407   -20.568
    1.770   -37.670   -21.097      1.123   -38.113   -19.519
    0.166   -38.487   -20.996      1.017   -40.306   -24.520
    0.923   -39.346   -25.303      1.467   -41.481   -24.865
    1.126   -42.279   -24.348      1.952   -41.756   -26.184
    2.640   -40.949   -26.436      2.727   -43.049   -26.189
    2.155   -43.843   -25.708      3.665   -42.937   -25.645
    2.959   -43.364   -27.206      0.896   -41.771   -27.262
    1.099   -41.147   -28.302     -0.232   -42.444   -27.048
   -0.561   -42.583   -26.103     -1.199   -42.453   -28.117
   -0.639   -42.612   -29.039     -2.135   -43.647   -28.053
   -1.626   -44.553   -28.381     -2.895   -43.488   -28.818
   -2.855   -43.885   -26.786     -2.171   -43.832   -25.939
   -3.619   -43.123   -26.636     -3.522   -45.265   -26.818
   -2.811   -46.281   -27.077     -4.761   -45.326   -26.601
   -1.919   -46.194   -26.777     -1.909   -41.153   -28.279
   -2.550   -40.919   -29.261     -1.825   -40.302   -27.281
   -1.085   -40.420   -26.604     -2.409   -38.992   -27.395
   -3.341   -39.038   -27.958     -2.619   -38.384   -26.006
   -1.714   -38.476   -25.406     -3.395   -38.941   -25.480
   -3.038   -36.935   -26.064     -4.040   -36.593   -26.700
   -2.253   -36.058   -25.435     -2.221   -35.098   -25.748
   -1.555   -36.394   -24.787     -1.372   -38.136   -28.141
   -1.670   -37.007   -28.534     -0.142   -38.652   -28.282
   -0.061   -39.659   -28.293      0.962   -37.902   -28.886
    1.893   -38.466   -28.828      0.641   -37.598   -30.340
    0.962   -36.590   -30.602     -0.443   -37.587   -30.453
    1.197   -38.593   -31.299      1.354   -38.140   -32.278
    2.189   -38.887   -30.955      0.354   -39.817   -31.412
    0.193   -40.267   -30.432     -0.568   -39.467   -31.877
    0.970   -40.795   -32.304      0.524   -40.755   -33.209
    1.255   -42.035   -31.932      0.990   -42.419   -30.688
    1.571   -41.952   -30.007      1.744   -42.924   -32.808
    1.435   -42.746   -33.753      1.467   -43.871   -32.592
    1.046   -36.614   -28.085      1.026   -35.530   -28.640
    1.125   -36.730   -26.759      1.476   -37.595   -26.373
    1.138   -35.573   -25.894      0.145   -35.125   -25.942
    1.235   -36.016   -24.434      2.222   -36.431   -24.231
    0.946   -34.849   -23.482      0.138   -35.103   -22.795
    0.645   -33.962   -24.039      1.827   -34.597   -22.892
    0.250   -37.036   -24.230      0.327   -37.349   -23.342
    2.114   -34.419   -26.229      3.334   -34.531   -26.053
    1.566   -33.261   -26.646      0.142   -32.897   -26.528
   -0.473   -33.696   -26.943     -0.127   -32.602   -25.514
    0.028   -31.673   -27.348     -0.655   -30.927   -26.941
   -0.319   -31.965   -28.339      1.344   -31.119   -27.581
    1.515   -30.965   -28.646      1.400   -30.184   -27.024
    2.370   -32.101   -27.002      3.040   -32.353   -27.824
    3.111   -31.493   -25.800      4.158   -30.868   -25.955
    2.503   -31.626   -24.622      1.659   -32.178   -24.569
    3.050   -31.113   -23.377      4.088   -31.441   -23.313
    3.002   -29.515   -23.275      3.611   -29.103   -24.080
    1.563   -28.957   -23.420      0.827   -29.717   -23.157
    1.371   -28.651   -24.448      1.409   -28.094   -22.773
    3.588   -29.025   -21.917      4.606   -29.391   -21.782
    2.990   -29.394   -21.084      3.579   -27.935   -21.893
    2.312   -31.678   -22.172      1.036   -31.640   -22.086
    3.140   -32.221   -21.272      4.039   -32.535   -21.609
    2.722   -32.746   -19.978      1.656   -32.974   -19.980
    3.570   -33.974   -19.612      3.476   -34.747   -20.374
    4.613   -33.662   -19.656      3.355   -34.565   -18.213
    3.788   -33.890   -17.475      1.876   -34.730   -17.921
    1.708   -35.572   -17.249      1.474   -33.836   -17.443
    1.313   -34.908   -18.837      4.051   -35.911   -18.117
    4.577   -36.006   -17.167      4.784   -36.023   -18.916
    3.244   -36.639   -18.201      3.043   -31.687   -18.929
    4.199   -31.490   -18.667      2.073   -30.992   -18.352
    1.182   -30.895   -18.818      2.394   -30.063   -17.280
    3.467   -29.872   -17.290      1.680   -28.748   -17.427
    0.600   -28.889   -17.384      1.917   -28.285   -18.385
    1.966   -28.057   -16.635      2.038   -30.704   -15.900
    0.865   -31.039   -15.628      3.067   -30.948   -15.086
    3.984   -31.047   -15.498      2.886   -31.525   -13.755
    1.877   -31.932   -13.693      3.869   -32.605   -13.529
    4.865   -32.233   -13.771      3.843   -33.014   -12.101
    4.451   -32.341   -11.496      4.243   -34.021   -11.982
    2.789   -32.968   -11.827      3.537   -33.760   -14.454
    4.408   -34.399   -14.600      3.227   -33.392   -15.432
    2.730   -34.370   -14.048      3.020   -30.417   -12.714
    4.033   -29.742   -12.646      1.943   -30.168   -11.978
    1.052   -30.432   -12.375      1.894   -29.098   -11.005
    2.748   -28.456   -11.221      0.615   -28.271   -11.244
   -0.252   -28.766   -10.807      0.801   -27.295   -10.797
    0.375   -27.968   -12.741      0.427   -28.903   -13.299
   -1.021   -27.343   -12.953     -1.164   -26.487   -12.294
   -1.134   -26.994   -13.980     -1.798   -28.075   -12.733
    1.504   -26.993   -13.276      1.133   -25.970   -13.333
    2.365   -26.998   -12.608      1.841   -27.290   -14.269
    2.042   -29.518    -9.514      1.832   -28.698    -8.590
    2.413   -30.779    -9.296      2.161   -31.466    -9.992
    2.646   -31.274    -7.949      1.988   -30.749    -7.257
    2.391   -32.728    -7.896      3.269   -33.260    -7.530
    2.158   -33.114    -8.888      1.525   -32.906    -7.258
    4.118   -30.982    -7.568      5.049   -31.312    -8.314
    4.307   -30.335    -6.422      3.547   -29.749    -6.107
    5.633   -29.990    -5.899      6.108   -29.323    -6.618
    5.478   -29.255    -4.562      4.883   -28.350    -4.688
    6.470   -28.965    -4.217      4.864   -30.094    -3.591
    5.304   -29.967    -2.764      6.544   -31.196    -5.715
    6.070   -32.346    -5.657      7.862   -30.955    -5.714
    8.205   -30.092    -6.111      8.836   -32.052    -5.519
    8.580   -32.862    -6.202     10.258   -31.594    -5.780
   10.790   -31.433    -4.842     10.802   -32.362    -6.330
   10.263   -30.402    -6.537      9.864   -30.577    -7.376
    8.769   -32.587    -4.090      9.061   -33.743    -3.857
    8.333   -31.769    -3.144      8.411   -30.771    -3.280
    8.243   -32.261    -1.780      9.121   -32.884    -1.612
    8.303   -31.160    -0.749      8.113   -31.556     0.249
    9.292   -30.708    -0.826      7.372   -30.170    -1.040
    6.812   -30.054    -0.288      7.042   -33.163    -1.580
    7.110   -34.089    -0.769      5.985   -32.987    -2.372
    5.789   -32.056    -2.712      4.856   -33.907    -2.241
    4.629   -34.056    -1.185      3.626   -33.442    -2.991
    3.821   -33.403    -4.063      2.841   -34.187    -2.864
    3.130   -32.165    -2.516      3.919   -31.413    -2.536
    2.812   -32.258    -1.477      1.982   -31.696    -3.314
    0.932   -32.354    -3.250      2.123   -30.655    -3.995
    5.264   -35.195    -2.845      4.930   -36.251    -2.323
    6.010   -35.113    -3.940      6.031   -34.234    -4.437
    6.460   -36.305    -4.674      5.591   -36.937    -4.857
    7.107   -35.907    -6.039      7.860   -35.141    -5.853
    7.787   -37.099    -6.722      7.670   -38.003    -6.125
    7.344   -37.286    -7.700      8.853   -36.916    -6.860
    6.051   -35.327    -6.955      5.356   -34.700    -6.396
    5.453   -36.140    -7.367      6.667   -34.563    -8.076
    6.070   -34.660    -8.983      7.666   -34.939    -8.295
    6.711   -33.523    -7.752      7.471   -37.113    -3.892
    7.565   -38.360    -4.066      8.311   -36.354    -3.160
    8.084   -35.375    -3.059      9.388   -36.863    -2.305
    9.975   -37.590    -2.867     10.269   -35.713    -1.855
   11.005   -36.053    -1.127     10.810   -35.289    -2.701
    9.638   -34.943    -1.412      8.794   -37.546    -1.074
    9.403   -38.475    -0.548      7.662   -37.040    -0.563
    7.081   -36.457    -1.149      7.023   -37.690     0.584
    7.822   -37.879     1.301      5.974   -36.816     1.285
    5.132   -36.620     0.622      6.488   -35.896     1.566
    5.456   -37.471     2.601      5.539   -38.685     2.750
    4.997   -36.672     3.544      4.047   -36.333     3.496
    5.530   -36.548     4.393      6.417   -39.050     0.265
    5.269   -39.191    -0.136      7.200   -40.062     0.541
    7.944   -39.907     1.207      6.814   -41.427     0.341
    6.751   -41.579    -0.737      7.932   -42.313     0.883
    8.271   -41.956     1.855      7.488   -43.284     1.102
    9.162   -42.576    -0.076     10.073   -42.736     0.500
    8.989   -43.516    -0.600      9.420   -41.495    -1.166
    8.773   -41.520    -2.198     10.418   -40.611    -0.969
   10.582   -39.879    -1.646     11.170   -40.873    -0.348
    5.453   -41.843     0.921      4.968   -42.913     0.613
    4.856   -41.071     1.808      5.153   -40.112     1.917
    3.534   -41.457     2.334      3.514   -42.508     2.622
    3.163   -40.669     3.589      2.104   -40.790     3.819
    3.279   -39.609     3.363      3.999   -40.975     4.783
    5.054   -41.018     4.513      3.587   -41.883     5.224
    3.763   -39.932     5.784      2.748   -39.997     6.175
    3.897   -38.956     5.317      4.709   -40.039     6.878
    5.525   -40.615     6.728      4.520   -39.496     8.072
    3.406   -38.817     8.322      3.452   -37.829     8.527
    2.518   -39.219     8.055      5.465   -39.587     8.996
    5.373   -39.079     9.864      6.178   -40.297     8.909
    2.432   -41.194     1.308      1.423   -41.902     1.303
    2.594   -40.096     0.557      3.122   -39.345     0.978
    1.671   -39.651    -0.489      0.686   -39.575    -0.029
    2.074   -38.260    -0.993      1.507   -37.993    -1.885
    3.120   -38.282    -1.298      1.924   -37.204     0.022
    2.482   -35.968    -0.160      3.223   -35.831    -0.934
    2.299   -34.960     0.809      2.400   -33.934     0.487
    1.552   -35.208     1.958      1.053   -34.374     2.430
    1.000   -36.457     2.139      0.216   -36.584     2.871
    1.188   -37.432     1.179      0.802   -38.424     1.363
    1.529   -40.616    -1.695      0.637   -40.425    -2.525
    2.393   -41.633    -1.789      3.205   -41.654    -1.188
    2.319   -42.600    -2.880      3.153   -43.297    -2.804
    1.397   -43.163    -2.735      2.283   -41.998    -4.292
    1.562   -42.489    -5.141      3.085   -40.954    -4.529
    3.780   -40.732    -3.830      3.218   -40.259    -5.833
    2.401   -40.551    -6.493      3.222   -38.752    -5.602
    3.920   -38.485    -4.809      3.528   -38.288    -6.540
    1.868   -38.285    -5.281      1.258   -38.225    -6.182
    1.382   -39.012    -4.630      1.856   -36.779    -4.489
    1.493   -35.761    -5.822      2.405   -35.274    -6.167
    0.800   -34.982    -5.505      1.051   -36.328    -6.641
    4.552   -40.669    -6.448      5.550   -40.048    -6.169
    4.571   -41.657    -7.365      3.446   -42.239    -8.099
    2.595   -42.355    -7.427      3.317   -41.719    -9.048
    4.030   -43.578    -8.453      4.032   -44.239    -7.586
    3.475   -44.057    -9.260      5.391   -43.256    -8.857
    6.048   -44.114    -8.714      5.427   -42.980    -9.911
    5.828   -42.092    -7.977      6.516   -42.429    -7.202
    6.494   -41.008    -8.819      5.817   -40.185    -9.409
    7.826   -41.002    -8.846      8.298   -41.447    -8.072
    8.624   -40.040    -9.622      8.113   -39.079    -9.676
   10.010   -39.907    -8.970     10.689   -40.671    -9.348
    9.823   -40.048    -7.905     10.635   -38.527    -9.161
    9.922   -37.583    -9.573     11.839   -38.394    -8.847
    8.742   -40.664   -11.028      9.770   -41.224   -11.429
    7.654   -40.571   -11.778      7.081   -39.747   -11.670
    7.618   -41.227   -13.084      8.174   -42.155   -12.950
    6.168   -41.620   -13.429      6.152   -42.425   -14.163
    5.768   -42.032   -12.502      5.257   -40.516   -13.879
    5.168   -40.167   -15.249      5.477   -40.915   -15.964
    4.303   -39.165   -15.704      4.035   -39.131   -16.750
    3.530   -38.520   -14.801      2.731   -37.504   -15.247
    2.722   -37.429   -16.189      3.591   -38.851   -13.420
    3.234   -38.128   -12.701      4.459   -39.844   -12.979
    4.760   -39.837   -11.942      8.289   -40.531   -14.255
    8.663   -41.179   -15.240      8.537   -39.241   -14.065
    8.170   -38.787   -13.241      9.085   -38.412   -15.096
    9.011   -38.948   -16.042      8.094   -37.293   -15.382
    8.388   -36.734   -16.270      7.127   -37.736   -15.620
    7.887   -36.355   -14.250      8.716   -35.249   -14.079
    9.322   -34.934   -14.915      8.467   -34.320   -13.045
    9.314   -33.770   -12.662      7.383   -34.522   -12.185
    7.080   -33.732   -11.514      6.554   -35.637   -12.362
    5.768   -35.843   -11.650      6.810   -36.529   -13.375
    6.301   -37.481   -13.365     10.490   -37.851   -14.951
   11.007   -37.283   -15.902     11.145   -38.051   -13.819
   10.621   -38.259   -12.981     12.488   -37.496   -13.660
   12.710   -36.841   -14.502     12.631   -36.759   -12.369
   12.441   -37.421   -11.524     13.681   -36.470   -12.328
   11.868   -35.505   -12.228     11.047   -35.472   -12.944
   12.502   -34.632   -12.379     11.360   -35.569   -10.867
   11.874   -36.346   -10.301     10.314   -35.874   -10.901
   11.420   -34.328   -10.141     11.479   -33.474   -10.676
   11.432   -34.264    -8.812     11.394   -35.390    -8.084
   11.570   -36.282    -8.524     11.580   -35.308    -7.095
   11.461   -33.065    -8.223     10.613   -32.667    -7.845
   12.333   -32.561    -8.145     13.508   -38.549   -13.580
   14.665   -38.223   -13.394     13.091   -39.802   -13.727
   12.202   -39.964   -14.179     13.979   -40.928   -13.596
   15.003   -40.604   -13.783     13.826   -41.436   -12.131
   14.463   -40.863   -11.457     12.789   -41.218   -11.877
   13.976   -42.905   -11.876     13.113   -43.451   -12.258
   14.857   -43.266   -12.406     14.162   -43.220   -10.402
   13.322   -42.886    -9.567     15.273   -43.862   -10.075
   15.269   -44.509    -9.299     16.085   -43.793   -10.671
   13.566   -41.945   -14.663     12.426   -41.937   -15.088
   14.511   -42.698   -15.209     15.342   -42.872   -14.662
   14.188   -43.699   -16.220     13.528   -43.246   -16.960
   15.452   -44.205   -16.895     16.174   -44.547   -16.153
   15.224   -45.051   -17.544     16.028   -43.164   -17.671
   15.694   -42.337   -17.357     13.471   -44.867   -15.581
   13.538   -45.009   -14.374     12.841   -45.740   -16.373
   12.748   -45.557   -17.362     12.137   -46.867   -15.800
   12.795   -47.392   -15.107     11.299   -46.490   -15.213
   11.602   -47.847   -16.829     11.820   -47.692   -18.036
   10.980   -48.918   -16.338     11.164   -49.173   -15.378
   10.365   -49.933   -17.182     10.177   -49.537   -18.180
   11.176   -51.227   -17.230     11.331   -51.606   -16.220
   10.452   -52.244   -18.051      9.438   -51.910   -18.270
   10.383   -53.192   -17.517     10.964   -52.422   -18.997
   12.456   -50.987   -17.831     13.127   -51.250   -17.220
    9.052   -50.210   -16.464      9.074   -50.434   -15.256
    7.926   -50.122   -17.169      7.973   -49.978   -18.168
    6.619   -50.337   -16.566      6.760   -50.738   -15.562
    5.849   -49.024   -16.496      4.946   -49.140   -15.896
    5.633   -48.786   -17.537      6.699   -47.937   -15.914
    7.476   -47.127   -16.740      7.151   -47.000   -17.762
    8.328   -46.151   -16.218      9.199   -45.885   -16.799
    8.418   -45.977   -14.864      9.274   -45.004   -14.376
   10.184   -45.252   -14.431      7.647   -46.773   -14.002
    7.859   -46.774   -12.943      6.788   -47.747   -14.540
    5.942   -48.055   -13.944      5.871   -51.349   -17.388
    5.101   -50.996   -18.302      6.051   -52.615   -17.052
    6.203   -52.834   -16.078      5.399   -53.612   -17.851
    5.469   -54.579   -17.352      4.353   -53.360   -18.025
    6.182   -53.656   -19.154      7.421   -53.742   -19.127
    5.487   -53.504   -20.278      4.484   -53.401   -20.222
    6.094   -53.570   -21.625      6.734   -54.445   -21.736
    4.983   -53.837   -22.633      5.362   -53.765   -23.653
    4.593   -54.824   -22.384      3.929   -52.881   -22.446
    3.108   -53.293   -22.668      6.827   -52.295   -22.048
    7.720   -52.306   -22.918      6.376   -51.189   -21.481
    5.562   -51.241   -20.886      6.936   -49.878   -21.742
    7.102   -49.802   -22.817      5.895   -48.852   -21.333
    5.681   -48.999   -20.274      6.408   -47.435   -21.504
    7.002   -47.348   -22.414      5.578   -46.733   -21.580
    7.010   -47.257   -20.613      4.602   -49.122   -22.110
    4.270   -50.149   -21.959      4.820   -48.921   -23.159
    3.561   -48.187   -21.735      3.008   -48.554   -20.870
    3.987   -47.219   -21.473      2.911   -48.089   -22.605
    8.276   -49.557   -21.047      8.560   -49.977   -19.920
    9.062   -48.728   -21.711      8.676   -48.219   -22.493
   10.340   -48.287   -21.203     10.427   -48.572   -20.154
   11.418   -48.895   -21.990     11.251   -48.605   -23.027
   12.738   -48.362   -21.526     13.204   -49.050   -20.821
   13.419   -48.235   -22.368     12.582   -47.403   -21.031
   11.344   -50.312   -21.811     11.954   -50.722   -22.405
   10.410   -46.777   -21.318     10.181   -46.223   -22.375
   10.665   -46.105   -20.211     11.046   -46.586   -19.409
   10.703   -44.661   -20.227     10.464   -44.338   -21.240
    9.651   -44.107   -19.278      9.887   -44.445   -18.269
    9.612   -42.597   -19.292      8.839   -42.225   -18.620
   10.566   -42.185   -18.962      9.381   -42.329   -20.323
    8.294   -44.698   -19.662      7.764   -45.052   -18.778
    7.669   -43.948   -20.147      8.413   -45.537   -20.347
   12.112   -44.189   -19.922     12.896   -44.894   -19.258
   12.455   -43.031   -20.477     11.714   -42.392   -20.729
   13.776   -42.457   -20.340     14.299   -42.934   -19.511
   14.509   -42.719   -21.643     14.681   -43.786   -21.781
   13.836   -42.333   -22.409     15.771   -41.953   -21.833
   15.588   -40.883   -21.736     16.487   -42.223   -21.057
   16.395   -42.239   -23.188     15.748   -42.991   -23.965
   17.515   -41.713   -23.473     15.096   -42.517   -24.459
   13.541   -40.993   -20.130     12.719   -40.415   -20.823
   14.169   -40.405   -19.121     14.486   -40.976   -18.350
   13.940   -39.004   -18.853     13.218   -38.636   -19.583
   13.388   -38.789   -17.456     12.498   -39.397   -17.296
   14.178   -39.071   -16.760     13.083   -37.422   -17.193
   12.711   -37.041   -17.974     15.236   -38.270   -19.074
   16.307   -38.825   -18.867     15.121   -37.007   -19.475
   14.226   -36.721   -19.846     16.248   -36.156   -19.810
   17.134   -36.473   -19.260     16.457   -36.283   -21.340
   16.589   -37.327   -21.625     15.506   -36.016   -21.801
   17.505   -35.412   -22.002     18.442   -35.447   -21.446
   17.175   -34.373   -21.976     17.728   -35.843   -23.480
   18.314   -35.095   -24.014     16.730   -35.994   -23.891
   18.423   -37.225   -23.540     19.441   -37.162   -23.155
   17.913   -37.857   -22.812     18.416   -38.035   -24.838
   17.538   -38.527   -24.924     18.471   -37.408   -25.628
   15.856   -34.733   -19.406     14.821   -34.237   -19.846
   16.585   -34.142   -18.464     17.521   -34.473   -18.278
   16.254   -32.793   -18.086     15.173   -32.685   -18.180
   16.665   -32.417   -16.638     16.066   -32.969   -15.913
   17.729   -32.644   -16.570     16.574   -30.880   -16.371
   17.391   -30.352   -16.863     15.687   -30.550   -16.913
   16.350   -30.224   -14.681     17.340   -28.739   -14.727
   17.453   -28.409   -15.760     16.831   -27.947   -14.178
   18.324   -28.910   -14.291     16.895   -31.864   -19.110
   18.024   -32.110   -19.576     16.120   -30.846   -19.487
   15.283   -30.656   -18.955     16.530   -29.852   -20.440
   17.531   -30.145   -20.758     15.629   -29.840   -21.713
   15.971   -29.055   -22.388     15.704   -31.187   -22.428
   15.869   -31.047   -23.496     14.773   -31.740   -22.305
   16.517   -31.797   -22.034     14.263   -29.565   -21.370
   14.019   -30.118   -20.643     16.676   -28.464   -19.858
   17.770   -27.966   -19.755     15.619   -27.809   -19.459
   14.688   -28.111   -19.707     15.832   -26.463   -18.970
   16.892   -26.305   -18.772     15.500   -25.445   -20.060
   16.093   -24.539   -19.936     14.470   -25.122   -19.907
   15.612   -25.973   -21.489     16.493   -25.563   -21.983
   15.742   -27.055   -21.470     14.384   -25.656   -22.308
   13.741   -24.609   -22.128     14.038   -26.558   -23.207
   14.155   -27.540   -23.003     13.419   -26.285   -23.957
   15.081   -26.088   -17.708     14.282   -26.866   -17.207
   15.326   -24.871   -17.226     15.874   -24.225   -17.776
   14.701   -24.371   -16.016     13.807   -24.953   -15.790
   15.687   -24.387   -14.840     16.559   -23.771   -15.061
   15.206   -23.889   -13.998     16.116   -25.793   -14.372
   15.246   -26.432   -14.221     16.689   -26.265   -15.171
   16.996   -25.813   -13.108     17.994   -26.544   -13.042
   16.600   -25.046   -12.089     17.251   -24.814   -11.353
   15.644   -24.725   -12.041     14.324   -22.949   -16.336
   15.184   -22.159   -16.661     13.037   -22.644   -16.257
   12.466   -23.203   -15.640     12.521   -21.320   -16.564
   13.313   -20.687   -16.964     11.301   -21.394   -17.594
   10.409   -21.693   -17.044     11.042   -20.044   -18.219
   10.096   -19.633   -17.867     10.985   -20.128   -19.304
   11.857   -19.366   -17.965     11.544   -22.388   -18.654
   11.551   -23.397   -18.243     12.508   -22.215   -19.132
   10.771   -22.338   -19.421     12.003   -20.727   -15.273
   11.383   -21.432   -14.478     12.278   -19.458   -15.037
   13.038   -19.012   -15.531     11.764   -18.813   -13.844
   11.533   -19.569   -13.093     12.472   -18.088   -13.442
   10.472   -18.142   -14.305     10.483   -17.439   -15.299
    9.365   -18.342   -13.604      9.306   -19.186   -13.053
    8.116   -17.756   -14.033      8.220   -17.444   -15.072
    6.977   -18.750   -13.906      6.034   -18.294   -14.209
    6.839   -18.917   -12.838      7.130   -20.123   -14.529
    8.096   -20.532   -14.235      6.030   -21.005   -13.929
    5.280   -21.250   -14.681      6.446   -21.940   -13.555
    5.531   -20.501   -13.102      7.020   -20.072   -16.035
    7.778   -19.411   -16.455      6.044   -19.692   -16.337
    7.151   -21.062   -16.472      7.757   -16.569   -13.215
    6.784   -15.890   -13.529      8.469   -16.315   -12.126
    8.991   -17.058   -11.683      8.105   -15.148   -11.325
    8.925   -14.430   -11.335      7.224   -14.661   -11.742
    7.830   -15.569    -9.918      7.722   -16.762    -9.665
    7.765   -14.608    -9.006      8.110   -13.693    -9.259
    7.540   -14.848    -7.574      7.811   -13.937    -7.041
    6.091   -15.171    -7.294      5.973   -15.563    -6.284
    5.757   -15.956    -7.972      5.208   -14.000    -7.473
    4.897   -13.678    -8.630      4.809   -13.397    -6.456
    4.178   -14.186    -8.974      8.380   -15.977    -7.016
    8.022   -16.572    -6.008      9.517   -16.257    -7.621
    9.978   -15.551    -8.177     10.302   -17.359    -7.121
   11.344   -17.227    -7.413     10.277   -17.330    -6.032
    9.814   -18.730    -7.574     10.378   -19.733    -7.142
    8.780   -18.809    -8.420      8.147   -18.025    -8.486
    8.301   -20.115    -8.924      8.338   -20.859    -8.129
    6.796   -20.051    -9.372      6.702   -19.334   -10.188
    6.304   -21.408    -9.850      6.805   -22.212    -9.310
    6.511   -21.541   -10.912      5.230   -21.512    -9.697
    5.883   -19.616    -8.221      6.126   -18.604    -7.899
    4.866   -19.549    -8.607      5.870   -20.579    -7.022
    4.940   -20.482    -6.461      6.693   -20.358    -6.342
    5.964   -21.615    -7.349      9.168   -20.595   -10.109
    9.466   -19.831   -11.038      9.542   -21.858   -10.113
    8.953   -22.521    -9.630     10.364   -22.382   -11.187
   10.593   -21.591   -11.901     11.633   -23.026   -10.659
   11.076   -23.504    -9.853     12.091   -23.760   -11.322
   12.569   -22.106    -9.976     13.390   -22.660    -9.520
   11.984   -21.537    -9.254     13.212   -20.964   -11.151
   12.836   -19.442   -10.232     13.251   -18.585   -10.763
   13.308   -19.485    -9.250     11.754   -19.339   -10.147
    9.664   -23.500   -11.875      8.975   -24.289   -11.250
   10.095   -23.722   -13.097     10.509   -22.948   -13.597
    9.556   -24.787   -13.910      8.993   -25.489   -13.295
    8.704   -24.201   -15.016      9.203   -23.348   -15.477
    8.519   -24.941   -15.795      7.741   -23.864   -14.631
   10.780   -25.452   -14.484     11.620   -24.781   -15.048
   10.906   -26.748   -14.253     10.082   -27.252   -13.958
   11.997   -27.551   -14.743     12.823   -26.924   -15.079
   12.439   -28.584   -13.705     13.191   -29.253   -14.123
   11.590   -29.210   -13.431     12.976   -27.943   -12.450
   12.674   -28.434   -11.357     13.652   -26.904   -12.548
   11.373   -28.260   -15.885     10.226   -28.721   -15.785
   12.175   -28.503   -16.908     13.089   -28.074   -16.936
   11.662   -29.101   -18.128     10.588   -29.278   -18.072
   11.819   -28.075   -19.219     12.194   -27.136   -18.813
   12.522   -28.526   -19.919     10.586   -27.850   -19.998
   10.647   -28.345   -20.967      9.768   -28.163   -19.349
   10.487   -26.123   -20.233     10.081   -25.660   -18.649
    9.366   -26.371   -18.235     10.974   -25.682   -18.024
    9.658   -24.656   -18.640     12.395   -30.338   -18.497
   13.610   -30.330   -18.498     11.674   -31.407   -18.800
   10.687   -31.408   -18.587     12.283   -32.677   -19.213
   13.370   -32.622   -19.279     11.945   -33.808   -18.225
   12.461   -34.727   -18.502     10.865   -33.930   -18.310
   12.251   -33.477   -16.839     11.570   -32.468   -16.205
   10.566   -32.265   -16.546     11.881   -32.104   -14.921
   11.234   -31.423   -14.388     12.902   -32.744   -14.246
   13.247   -32.282   -12.988     12.518   -31.901   -12.522
   13.598   -33.775   -14.855     14.374   -34.301   -14.319
   13.273   -34.139   -16.153     13.049   -35.192   -16.235
   11.694   -33.115   -20.541     10.801   -32.480   -21.074
   12.200   -34.235   -21.033     12.942   -34.700   -20.529
   11.717   -34.857   -22.231     10.724   -34.486   -22.483
   12.709   -34.747   -23.447     13.700   -35.093   -23.151
   12.193   -35.582   -24.635     12.565   -36.605   -24.577
   11.104   -35.624   -24.632     12.516   -35.155   -25.584
   12.807   -33.386   -23.877     13.089   -33.376   -24.779
   11.652   -36.314   -21.826     12.606   -36.822   -21.270
   10.484   -36.926   -21.988      9.660   -36.348   -22.069
   10.266   -38.328   -21.716     11.085   -38.724   -21.116
    8.915   -38.533   -21.016      8.027   -38.647   -21.637
    9.020   -39.616   -20.955      8.702   -38.352   -19.517
    9.031   -37.362   -19.202      7.236   -38.526   -19.256
    6.647   -38.080   -20.057      6.978   -39.584   -19.203
    6.946   -38.056   -18.316      9.411   -39.395   -18.759
    8.721   -40.178   -18.443      9.873   -38.977   -17.865
   10.173   -39.795   -19.427     10.186   -39.069   -23.042
    9.329   -38.751   -23.846     11.023   -40.082   -23.237
   11.670   -40.334   -22.503     11.010   -40.900   -24.443
   10.425   -40.398   -25.214     12.459   -41.140   -24.929
   13.040   -41.581   -24.119     12.523   -42.030   -26.118
   11.890   -41.648   -26.919     12.174   -43.032   -25.867
   13.568   -42.053   -26.429     13.050   -39.886   -25.263
   12.631   -39.555   -26.043     10.301   -42.216   -24.031
   10.762   -42.919   -23.133      9.153   -42.502   -24.641
    8.668   -41.744   -25.099      8.363   -43.671   -24.311
    8.728   -44.075   -23.367      6.875   -43.296   -24.170
    6.505   -42.960   -25.139      6.084   -44.514   -23.745
    5.385   -44.810   -24.527      6.748   -45.358   -23.557
    5.516   -44.317   -22.836      6.731   -42.135   -23.152
    6.862   -42.498   -22.133      7.576   -41.464   -23.307
    5.443   -41.284   -23.270      5.573   -40.489   -24.004
    4.602   -41.899   -23.589      5.186   -40.827   -22.314
    8.510   -44.722   -25.360      8.272   -44.469   -26.548
    8.909   -45.919   -24.943      9.453   -45.972   -24.094
    9.099   -46.977   -25.900      8.646   -46.676   -26.845
   10.573   -47.245   -26.121     10.716   -48.063   -26.828
   10.970   -47.486   -25.135     11.356   -46.024   -26.549
   11.386   -45.284   -25.749     10.895   -45.675   -27.473
   12.762   -46.444   -26.947     12.928   -47.497   -26.719
   12.813   -46.234   -28.015     13.779   -45.634   -26.272
   13.342   -45.063   -25.563     14.773   -45.007   -26.891
   14.923   -45.068   -28.216     15.885   -44.954   -28.502
   15.630   -44.329   -26.168     15.532   -44.513   -25.180
   16.589   -44.543   -26.404      8.489   -48.239   -25.430
    8.653   -48.603   -24.292      7.928   -48.979   -26.376
    7.945   -48.640   -27.327      7.287   -50.265   -26.140
    7.776   -50.779   -25.312      5.817   -50.062   -25.866
    5.367   -49.433   -26.634      5.713   -49.502   -24.937
    5.079   -51.327   -25.733      5.187   -51.932   -26.633
    5.502   -51.911   -24.916      3.623   -51.108   -25.448
    3.110   -49.961   -25.570      2.989   -52.118   -25.094
    2.212   -49.987   -25.864      7.481   -51.048   -27.424
    7.231   -50.554   -28.529      7.962   -52.269   -27.284
    7.892   -52.733   -26.390      8.238   -53.079   -28.460
    9.082   -52.612   -28.968      8.649   -54.495   -28.062
    9.454   -54.857   -28.702      7.809   -55.182   -28.164
    8.994   -54.528   -27.028      7.096   -53.112   -29.459
    5.923   -53.281   -29.082      7.443   -52.842   -30.719
    8.350   -52.441   -30.910      6.477   -52.886   -31.796
    6.984   -53.136   -32.728      5.796   -53.711   -31.589
    5.626   -51.658   -32.001      4.779   -51.655   -32.908
    5.803   -50.655   -31.143      6.394   -50.799   -30.337
    5.068   -49.401   -31.228      4.268   -49.478   -31.964
    4.539   -49.010   -29.872      5.351   -48.692   -29.218
    3.911   -48.128   -29.992      3.724   -50.078   -29.219
    4.291   -51.006   -29.149      3.475   -49.747   -28.211
    2.463   -50.324   -29.965      1.650   -49.412   -30.131
    2.291   -51.551   -30.456      1.597   -51.712   -31.172
    2.934   -52.287   -30.201      6.066   -48.352   -31.645
    7.254   -48.510   -31.416      5.599   -47.257   -32.218
    4.694   -47.275   -32.666      6.539   -46.241   -32.623
    7.462   -46.728   -32.936      6.013   -45.403   -33.807
    5.630   -46.051   -34.595      6.872   -44.908   -34.261
    4.999   -44.324   -33.461      5.272   -43.822   -32.533
    4.036   -44.797   -33.268      4.829   -43.292   -34.612
    4.291   -43.734   -35.451      4.196   -42.478   -34.258
    6.182   -42.698   -35.080      6.807   -42.445   -34.224
    5.988   -41.754   -35.590      6.973   -43.578   -36.044
    6.697   -43.372   -36.993      7.955   -43.353   -35.978
    6.831   -45.390   -31.416      5.922   -45.022   -30.664
    8.116   -45.112   -31.231      8.769   -45.765   -31.640
    8.662   -44.318   -30.127      8.366   -44.788   -29.189
   10.139   -44.316   -30.238     10.410   -43.885   -31.202
   10.777   -43.496   -29.162     11.248   -42.607   -29.582
   10.032   -43.167   -28.438     11.539   -44.068   -28.632
   10.585   -45.679   -30.250     10.965   -45.862   -31.096
    8.178   -42.885   -30.115      8.259   -42.147   -31.128
    7.745   -42.463   -28.938      8.146   -42.892   -28.116
    7.182   -41.154   -28.743      7.232   -40.605   -29.683
    5.716   -41.322   -28.305      5.710   -42.013   -27.462
    5.141   -40.034   -27.812      5.083   -40.031   -26.724
    4.132   -39.892   -28.198      5.750   -39.186   -28.125
    4.929   -41.987   -29.435      5.247   -43.021   -29.568
    3.886   -42.052   -29.125      4.978   -41.237   -30.756
    4.144   -41.528   -31.395      5.902   -41.457   -31.291
    4.925   -40.160   -30.597      7.917   -40.376   -27.683
    8.242   -40.945   -26.648      8.172   -39.088   -27.942
    7.593   -38.638   -28.637      8.849   -38.197   -26.996
    9.286   -38.759   -26.171      9.877   -37.304   -27.694
   10.214   -36.511   -27.027      9.415   -36.815   -28.552
   10.980   -38.033   -28.144     11.755   -37.505   -28.030
    7.791   -37.264   -26.506      6.989   -36.767   -27.315
    7.866   -36.921   -25.218      8.755   -37.014   -24.747
    6.908   -36.008   -24.646      6.352   -35.523   -25.448
    5.924   -36.783   -23.681      6.516   -37.282   -22.914
    4.942   -35.820   -22.989      3.937   -35.937   -23.395
    4.894   -36.023   -21.919      5.340   -34.824   -23.182
    5.150   -37.849   -24.469      5.672   -38.806   -24.436
    5.053   -37.559   -25.515      4.150   -37.990   -24.060
    7.651   -34.960   -23.851      8.646   -35.296   -23.221
    7.351   -33.666   -24.061      6.825   -33.054   -25.304
    7.440   -33.364   -26.149      5.789   -33.346   -25.478
    6.965   -31.578   -25.059      6.080   -31.185   -24.558
    7.102   -31.034   -25.993      8.135   -31.459   -24.204
    8.107   -30.525   -23.642      8.994   -31.634   -24.852
    8.051   -32.659   -23.260      9.041   -33.018   -22.980
    7.208   -32.380   -22.007      5.996   -32.261   -22.081
    7.857   -32.222   -20.867      8.812   -32.549   -20.834
    7.217   -32.034   -19.573      6.137   -32.146   -19.668
    7.833   -33.118   -18.529      8.893   -32.891   -18.417
    7.199   -33.025   -17.133      7.192   -34.000   -16.645
    7.762   -32.340   -16.499      6.171   -32.668   -17.192
    7.730   -34.530   -19.085      8.721   -34.957   -19.237
    7.219   -34.527   -20.048      7.162   -35.104   -18.353
    7.556   -30.658   -19.026      8.663   -30.207   -19.183
    6.612   -29.952   -18.443      5.659   -30.061   -18.759
    6.958   -28.704   -17.825      8.030   -28.516   -17.885
    6.116   -27.507   -18.326      5.091   -27.841   -18.484
    6.114   -26.385   -17.296      5.094   -26.078   -17.063
    6.645   -25.513   -17.676      6.596   -26.700   -16.371
    6.660   -26.995   -19.617      6.453   -25.931   -19.727
    7.741   -27.129   -19.659      6.198   -27.549   -20.434
    6.539   -29.051   -16.397      5.358   -29.386   -16.182
    7.499   -29.143   -15.469      8.428   -29.387   -15.781
    7.175   -29.424   -14.039      6.124   -29.708   -13.995
    8.026   -30.585   -13.471      9.083   -30.426   -13.684
    7.755   -31.504   -13.990      7.845   -30.828   -12.005
    8.816   -31.416   -11.219      8.390   -31.505    -9.972
    8.640   -32.371    -9.378      7.177   -30.990    -9.907
    6.894   -30.463    -9.093      6.813   -30.563   -11.167
    5.960   -29.916   -11.305      7.351   -28.202   -13.165
    8.435   -27.732   -13.054      6.285   -27.657   -12.604
    5.373   -28.060   -12.767      6.386   -26.528   -11.690
    7.233   -25.898   -11.962      5.091   -25.720   -11.614
    4.238   -26.391   -11.507      5.121   -24.751   -10.464
    4.942   -23.734   -10.814      4.345   -24.993    -9.737
    6.085   -24.773    -9.956      4.928   -24.938   -12.883
    5.432   -23.974   -12.808      3.874   -24.747   -13.084
    5.346   -25.477   -13.733      6.618   -27.157   -10.317
    5.669   -27.520    -9.632      7.886   -27.256    -9.920
    8.607   -26.793   -10.455      8.266   -27.874    -8.663
    9.332   -28.101    -8.678      7.778   -28.849    -8.648
    7.908   -27.206    -7.344      7.882   -27.906    -6.372
    7.561   -25.918    -7.294      7.849   -25.309    -8.047
    7.261   -25.296    -5.992      7.218   -26.131    -5.293
    8.436   -24.390    -5.525      9.302   -24.993    -5.253
    8.138   -23.865    -4.617      8.857   -23.324    -6.570
    8.783   -23.551    -7.768      9.308   -22.180    -6.101
    9.180   -21.333    -6.636     10.033   -22.204    -5.399
    5.948   -24.567    -5.797      5.939   -23.427    -5.329
    4.862   -25.181    -6.253      4.944   -26.150    -6.524
    3.475   -24.650    -6.083      3.514   -23.645    -5.662
    2.698   -24.661    -7.409      3.324   -24.298    -8.224
    2.513   -25.705    -7.661      1.315   -23.965    -7.472
    0.580   -23.397    -6.440      1.086   -22.865    -5.648
   -0.655   -22.988    -6.910     -1.130   -22.212    -6.471
   -0.735   -23.250    -8.259     -1.767   -23.011    -9.174
   -2.775   -22.900    -8.802     -1.577   -23.386   -10.494
   -2.462   -23.547   -11.092     -0.394   -23.985   -10.919
   -0.418   -24.558   -11.834      0.650   -24.233   -10.002
    1.653   -24.336   -10.388      0.482   -23.856    -8.647
    2.789   -25.606    -5.087      2.453   -26.760    -5.414
    2.657   -25.155    -3.828      3.024   -23.792    -3.405
    2.200   -23.110    -3.617      3.940   -23.450    -3.888
    3.181   -23.994    -1.928      3.093   -23.046    -1.397
    4.143   -24.452    -1.699      2.101   -24.866    -1.588
    1.165   -24.311    -1.524      2.276   -25.354    -0.629
    2.048   -25.881    -2.719      2.652   -26.716    -2.365
    0.588   -26.208    -2.990     -0.169   -25.360    -3.484
    0.183   -27.395    -2.560      0.840   -28.016    -2.109
   -1.177   -27.837    -2.717     -1.425   -27.870    -3.778
   -1.342   -29.201    -2.092     -0.529   -29.863    -2.392
   -1.333   -29.054    -1.012     -2.667   -29.843    -2.438
   -3.534   -29.191    -3.094     -2.814   -31.023    -2.054
   -2.100   -26.859    -2.018     -1.683   -26.194    -1.096
   -3.298   -26.665    -2.567     -3.383   -26.793    -3.565
   -4.269   -25.803    -1.960     -5.194   -25.940    -2.521
   -4.519   -26.250    -0.525     -5.409   -25.768    -0.122
   -3.640   -25.955     0.048     -4.613   -27.766    -0.376
   -4.103   -28.266    -1.199     -4.097   -28.071     0.534
   -6.031   -28.255    -0.293     -6.945   -27.493     0.062
   -6.231   -29.533    -0.598     -7.008   -29.792    -1.189
   -5.818   -30.237    -0.004     -3.971   -24.333    -1.992
   -4.578   -23.543    -1.237     -3.049   -23.913    -2.845
   -2.345   -24.556    -3.179     -2.778   -22.463    -2.938
   -3.518   -21.943    -2.330     -1.335   -22.084    -2.435
   -1.182   -21.007    -2.504     -1.132   -22.527    -1.094
   -1.754   -21.959    -0.402     -1.393   -23.580    -0.992
   -0.089   -22.360    -0.824     -0.359   -22.740    -3.215
   -0.798   -23.308    -3.830     -2.949   -21.997    -4.412
   -3.037   -22.841    -5.324     -2.985   -20.672    -4.605
   -2.879   -20.066    -3.804     -3.091   -20.038    -5.905
   -3.199   -20.804    -6.673     -4.281   -19.067    -5.941
   -3.985   -18.082    -5.580     -4.764   -19.010    -6.917
   -5.047   -19.420    -5.251     -1.798   -19.239    -6.159
   -1.417   -18.432    -5.316     -1.047   -19.552    -7.222
   -0.993   -20.524    -7.490      0.109   -18.713    -7.549
    0.659   -18.477    -6.638      1.019   -19.337    -8.580
    1.818   -18.631    -8.803      1.620   -20.546    -7.987
    2.072   -21.169    -8.759      2.400   -20.279    -7.274
    0.871   -21.141    -7.465      0.291   -19.666    -9.888
   -0.555   -20.328    -9.703     -0.092   -18.759   -10.355
    1.017   -20.167   -10.529     -0.552   -17.441    -8.096
   -1.747   -17.462    -8.422      0.187   -16.346    -8.225
    1.095   -16.307    -7.784     -0.420   -15.085    -8.664
   -1.316   -14.938    -8.060      0.544   -13.921    -8.391
    0.991   -14.016    -7.401     -0.066   -13.024    -8.494
    1.564   -13.866    -9.363      1.249   -13.365   -10.100
   -0.860   -15.061   -10.122     -0.441   -15.921   -10.907
   -1.680   -14.063   -10.488     -2.099   -13.480    -9.778
   -2.139   -13.895   -11.887     -2.717   -14.770   -12.185
   -3.022   -12.673   -12.038     -4.061   -12.920   -11.821
   -2.982   -12.297   -13.060     -2.586   -11.667   -11.158
   -1.775   -11.313   -11.489     -0.928   -13.759   -12.814
   -0.879   -14.389   -13.889      0.082   -13.010   -12.361
    0.101   -12.736   -11.389      1.287   -12.842   -13.141
    0.990   -12.493   -14.130      2.192   -11.812   -12.516
    3.197   -11.880   -12.932      2.298   -12.037   -11.455
    1.641   -10.394   -12.665      2.407    -9.627   -12.782
    1.083   -10.483   -13.597      0.572   -10.045   -11.627
   -0.190    -9.098   -11.922      0.498   -10.687   -10.537
   -0.012    -8.733   -12.775      2.014   -14.152   -13.324
    2.321   -14.526   -14.444      2.222   -14.918   -12.263
    2.331   -14.473   -11.363      2.919   -16.184   -12.470
    3.857   -15.997   -12.992      3.176   -16.915   -11.157
    2.214   -17.114   -10.684      3.861   -18.229   -11.395
    4.934   -18.087   -11.524      3.714   -18.898   -10.547
    3.472   -18.719   -12.287      3.988   -16.040   -10.229
    3.336   -15.414    -9.620      4.589   -16.649    -9.554
    4.605   -15.426   -10.885      2.041   -17.089   -13.323
    2.537   -17.817   -14.170      0.728   -16.977   -13.139
    0.378   -16.221   -12.568     -0.255   -17.815   -13.828
   -0.033   -18.855   -13.588     -1.680   -17.616   -13.199
   -1.906   -16.552   -13.129     -2.761   -18.321   -14.022
   -3.715   -17.802   -13.930     -2.492   -18.336   -15.078
   -2.859   -19.347   -13.669     -1.664   -18.164   -11.880
   -0.769   -18.196   -11.579     -0.299   -17.672   -15.342
   -0.308   -18.675   -16.060     -0.313   -16.432   -15.822
   -0.328   -15.638   -15.198     -0.351   -16.208   -17.243
   -1.052   -16.933   -17.655     -0.869   -14.818   -17.569
   -1.927   -14.734   -17.319     -0.817   -14.750   -18.656
   -0.109   -13.657   -17.029      0.759   -13.440   -17.652
    0.253   -13.871   -16.023     -1.077   -12.465   -17.012
   -1.760   -12.513   -17.860     -1.714   -12.560   -16.132
   -0.390   -11.107   -16.953      0.234   -10.951   -17.833
    0.241   -11.024   -16.068     -1.473   -10.057   -16.913
   -2.176   -10.324   -16.239     -1.937   -10.019   -17.809
    0.996   -16.514   -17.853      1.072   -17.068   -18.947
    2.047   -16.289   -17.082      1.899   -16.318   -16.083
    3.388   -16.623   -17.536      3.579   -16.111   -18.479
    4.396   -16.157   -16.462      3.877   -15.703   -15.617
    4.972   -17.001   -16.083      5.066   -15.423   -16.909
    3.510   -18.149   -17.759      4.232   -18.647   -18.640
    2.806   -18.911   -16.937      1.953   -18.524   -16.560
    2.864   -20.358   -17.044      3.886   -20.632   -17.305
    2.500   -21.003   -15.705      1.771   -20.393   -15.171
    3.391   -20.929   -15.081      2.087   -22.485   -15.682
    1.304   -22.634   -16.426      3.257   -23.394   -16.033
    3.963   -22.877   -16.683      2.910   -24.283   -16.560
    3.788   -23.715   -15.137      1.493   -22.826   -14.269
    2.130   -23.539   -13.745      1.420   -21.928   -13.655
    0.511   -23.248   -14.485      1.961   -20.836   -18.158
    2.295   -21.818   -18.834      0.798   -20.194   -18.329
    0.409   -19.684   -17.549     -0.132   -20.575   -19.414
   -0.437   -21.612   -19.273     -1.375   -19.648   -19.444
   -2.256   -20.196   -19.779     -1.586   -19.256   -18.449
   -1.220   -18.805   -20.118      0.646   -20.455   -20.729
    0.679   -21.415   -21.526      1.380   -19.346   -20.883
    1.657   -18.856   -20.044      2.195   -19.115   -22.088
    1.575   -19.019   -22.979      2.901   -17.774   -22.012
    3.395   -17.543   -22.956      3.583   -17.823   -21.163
    1.927   -16.797   -21.739      1.362   -17.121   -21.054
    3.253   -20.156   -22.321      3.392   -20.655   -23.440
    4.000   -20.502   -21.272      3.595   -20.397   -20.353
    5.055   -21.489   -21.415      5.736   -21.156   -22.198
    5.834   -21.690   -20.102      5.221   -21.584   -19.207
    6.456   -20.798   -20.026      6.837   -22.848   -20.036
    6.297   -23.786   -20.166      7.883   -22.732   -21.126
    7.457   -22.983   -22.098      8.711   -23.416   -20.939
    8.221   -21.697   -21.066      7.559   -22.875   -18.668
    8.630   -22.717   -18.795      7.419   -23.838   -18.177
    7.176   -22.098   -18.007      4.467   -22.780   -21.825
    5.139   -23.553   -22.518      3.238   -23.059   -21.372
    2.643   -22.308   -21.051      2.602   -24.352   -21.734
    3.355   -25.134   -21.637      1.473   -24.787   -20.753
    0.669   -24.052   -20.766      0.935   -26.145   -21.163
    0.197   -26.044   -21.958      1.739   -26.781   -21.534
    0.462   -26.649   -20.320      2.038   -24.903   -19.358
    2.930   -24.286   -19.251      2.319   -25.934   -19.141
    1.311   -24.583   -18.612      2.105   -24.390   -23.170
    2.326   -25.371   -23.856      1.504   -23.285   -23.623
    1.254   -22.554   -22.972      1.019   -23.175   -25.004
    0.354   -24.014   -25.211      0.282   -21.849   -25.240
    0.872   -21.010   -24.871      0.153   -21.761   -26.319
   -1.108   -21.817   -24.597     -1.727   -22.898   -24.466
   -1.588   -20.712   -24.208     -2.183   -22.965   -23.641
    2.226   -23.265   -25.930      2.300   -24.183   -26.724
    3.219   -22.382   -25.749      3.175   -21.727   -24.982
    4.416   -22.391   -26.590      4.129   -22.046   -27.583
    5.473   -21.469   -26.028      5.626   -21.659   -24.966
    6.426   -21.695   -26.507      5.149   -20.052   -26.263
    4.091   -19.863   -26.078      5.313   -19.822   -27.316
    5.976   -19.095   -25.456      7.152   -19.361   -25.119
    5.375   -17.945   -25.147      4.860   -17.864   -24.282
    5.111   -17.333   -25.906      5.023   -23.757   -26.733
    5.429   -24.136   -27.836      5.114   -24.498   -25.620
    4.480   -24.292   -24.861      5.708   -25.843   -25.627
    6.678   -25.771   -26.120      5.922   -26.282   -24.176
    4.958   -26.363   -23.674      6.650   -27.590   -24.075
    6.474   -28.055   -23.105      7.724   -27.442   -24.183
    6.322   -28.283   -24.850      6.679   -25.264   -23.530
    6.332   -24.423   -23.786      4.852   -26.838   -26.436
    5.365   -27.685   -27.199      3.543   -26.689   -26.297
    3.201   -26.181   -25.494      2.584   -27.511   -27.010
    2.829   -28.564   -26.868      1.226   -27.210   -26.490
    1.277   -26.483   -25.680      0.597   -26.791   -27.275
    0.743   -28.110   -26.110      2.679   -27.157   -28.501
    2.893   -28.049   -29.312      2.586   -25.859   -28.844
    2.068   -25.263   -28.215      2.679   -25.377   -30.232
    1.850   -25.837   -30.770      2.513   -23.882   -30.319
    2.555   -23.431   -29.327      3.343   -23.458   -30.884
    1.242   -23.549   -30.991      1.139   -24.112   -31.919
    0.407   -23.845   -30.355      1.112   -22.075   -31.280
    0.793   -21.301   -30.339      1.308   -21.680   -32.461
    0.283   -21.727   -29.667      3.937   -25.778   -30.967
    3.905   -26.070   -32.137      5.034   -25.920   -30.254
    4.925   -26.156   -29.278      6.272   -26.332   -30.880
    6.378   -25.787   -31.818      7.449   -25.993   -29.952
    7.214   -26.352   -28.950      8.743   -26.638   -30.397
    9.386   -25.909   -30.891      8.548   -27.444   -31.104
    9.288   -27.052   -29.548      7.554   -24.569   -29.875
    7.316   -24.204   -30.714      6.269   -27.804   -31.187
    6.801   -28.240   -32.250      5.731   -28.609   -30.255
    5.100   -28.225   -29.567      5.703   -30.063   -30.494
    6.677   -30.344   -30.895      5.465   -30.845   -29.191
    6.159   -30.520   -28.416      4.480   -30.571   -28.813
    5.500   -32.353   -29.341      4.880   -32.672   -30.179
    5.064   -32.811   -28.453      6.920   -32.845   -29.507
    7.492   -32.686   -28.593      7.419   -32.286   -30.298
    6.875   -34.263   -29.847      6.508   -34.403   -30.864
    6.171   -34.773   -29.190      8.190   -34.908   -29.705
    8.835   -34.509   -30.372      8.111   -35.888   -29.937
    4.644   -30.404   -31.570      4.899   -31.226   -32.438
    3.468   -29.770   -31.504      3.197   -29.379   -30.613
    2.392   -29.984   -32.486      2.004   -31.000   -32.411
    1.274   -28.979   -32.234      1.092   -28.375   -33.123
    1.620   -28.272   -31.480      0.035   -29.573   -31.756
   -0.521   -30.018   -32.581      0.374   -30.281   -31.000
   -0.788   -28.503   -31.073     -0.233   -28.062   -30.245
   -0.995   -27.696   -31.776     -2.062   -29.026   -30.583
   -2.026   -30.035   -30.565     -2.740   -28.524   -29.553
   -2.263   -27.474   -28.884     -2.359   -27.577   -27.884
   -3.912   -29.066   -29.204     -4.689   -28.662   -29.707
   -4.115   -28.950   -28.221      2.981   -29.750   -33.898
    2.919   -30.638   -34.773      3.687   -28.616   -34.042
    3.786   -27.992   -33.254      4.339   -28.244   -35.300
    3.556   -28.196   -36.056      5.025   -26.878   -35.240
    5.736   -26.841   -34.415      4.283   -26.102   -35.050
    5.738   -26.554   -36.537      5.169   -25.934   -37.405
    6.984   -26.979   -36.673      7.514   -27.249   -35.857
    7.260   -27.352   -37.570      5.319   -29.283   -35.756
    5.496   -29.452   -36.954      5.999   -29.953   -34.825
    5.578   -30.053   -33.912      6.910   -30.999   -35.236
    7.584   -30.591   -35.989      7.708   -31.513   -34.068
    8.237   -30.699   -33.573      6.991   -31.979   -33.392
    8.652   -32.618   -34.423      8.945   -32.552   -35.471
    9.568   -32.511   -33.842      7.956   -34.285   -34.087
    8.794   -35.187   -35.279      8.303   -36.150   -35.418
    9.812   -35.378   -34.940      8.822   -34.652   -36.229
    6.111   -32.129   -35.868      6.557   -32.733   -36.848
    4.936   -32.423   -35.294      4.822   -32.196   -34.316
    4.067   -33.484   -35.801      4.661   -34.391   -35.919
    2.904   -33.745   -34.811      2.019   -34.098   -35.341
    2.618   -32.804   -34.341      3.255   -34.722   -33.713
    3.045   -34.414   -32.367      2.749   -33.412   -32.093
    3.456   -35.319   -31.356      3.179   -35.141   -30.328
    4.045   -36.531   -31.719      4.439   -37.464   -30.792
    4.776   -38.255   -31.185      4.238   -36.843   -33.046
    4.896   -37.659   -33.306      3.856   -35.943   -34.026
    4.360   -36.009   -34.979      3.499   -33.093   -37.166
    3.448   -33.928   -38.099      3.112   -31.817   -37.272
    3.268   -31.190   -36.496      2.527   -31.265   -38.481
    1.679   -31.894   -38.751      2.039   -29.835   -38.288
    2.878   -29.139   -38.284      1.558   -29.744   -37.314
    1.041   -29.470   -39.386      0.216   -30.182   -39.408
    1.563   -29.585   -40.336      0.498   -28.083   -39.307
   -0.194   -27.693   -40.261      0.750   -27.376   -38.325
   -1.113   -27.888   -40.155      3.507   -31.316   -39.612
    3.240   -31.899   -40.657      4.692   -30.804   -39.380
    4.990   -30.668   -38.425      5.720   -30.858   -40.407
    5.394   -30.313   -41.293      7.033   -30.232   -39.909
    6.849   -29.251   -39.471      7.706   -30.074   -40.752
    7.690   -31.054   -38.965      7.330   -31.926   -39.024
    5.995   -32.271   -40.804      6.740   -32.491   -41.732
    5.453   -33.242   -40.074      4.631   -33.039   -39.523
    5.727   -34.650   -40.390      6.582   -34.706   -41.064
    6.213   -35.426   -39.146      6.082   -36.499   -39.285
    5.553   -35.171   -38.317      7.677   -35.100   -38.709
    7.700   -34.740   -37.680      8.033   -34.263   -39.310
    8.653   -36.270   -38.895      8.229   -37.192   -38.497
    8.784   -36.447   -39.962     10.013   -35.997   -38.278
   10.189   -36.653   -37.425     10.031   -34.961   -37.940
   11.076   -36.208   -39.297     11.908   -35.705   -39.024
   11.329   -37.185   -39.322      4.577   -35.389   -41.054
    4.758   -36.481   -41.594      3.405   -34.784   -41.023
    3.392   -33.783   -40.889      2.241   -35.378   -41.652
    2.523   -35.789   -42.622      1.522   -34.583   -41.853
    1.544   -36.444   -40.837      0.997   -37.387   -41.408
    1.564   -36.331   -39.507      2.346   -35.850   -39.086
    0.890   -37.323   -38.671      1.082   -38.308   -39.096
    1.395   -37.289   -37.211      2.195   -36.558   -37.099
    1.831   -38.256   -36.961      0.360   -37.014   -36.257
    0.279   -37.758   -35.680     -0.603   -37.067   -38.736
   -1.038   -35.933   -38.847     -1.377   -38.138   -38.699
   -0.987   -38.996   -39.062     -2.831   -38.056   -38.712
   -3.159   -37.376   -39.499     -3.402   -39.444   -38.916
   -3.945   -39.771   -38.029     -4.037   -39.373   -39.799
   -2.362   -40.364   -39.197     -1.545   -39.992   -38.902
   -3.313   -37.558   -37.363     -4.393   -37.007   -37.254
   -2.518   -37.754   -36.320     -1.528   -37.877   -36.477
   -2.942   -37.311   -35.006     -3.838   -37.870   -34.736
   -1.869   -37.565   -33.977     -1.131   -36.762   -33.983
   -2.300   -37.613   -32.977     -1.353   -38.505   -34.172
   -3.290   -35.855   -35.014     -4.108   -35.435   -34.218
   -2.746   -35.095   -35.971     -2.455   -35.528   -36.836
   -2.986   -33.641   -35.981     -2.859   -33.268   -34.965
   -1.930   -32.842   -36.800     -1.996   -31.796   -36.499
   -0.503   -33.337   -36.480     -0.145   -32.903   -35.546
   -0.486   -34.422   -36.372      0.194   -33.063   -37.272
   -2.229   -32.917   -38.272     -2.973   -32.172   -38.552
   -1.330   -32.726   -38.858     -2.611   -33.901   -38.545
   -4.363   -33.251   -36.429     -4.800   -32.128   -36.213
   -5.050   -34.209   -37.036     -4.536   -34.994   -37.411
   -6.398   -34.021   -37.539     -6.533   -32.978   -37.824
   -6.549   -34.834   -38.826     -6.656   -34.172   -39.685
   -7.436   -35.466   -38.780     -5.681   -35.472   -38.992
   -7.450   -34.467   -36.505     -8.571   -33.957   -36.467
   -7.053   -35.414   -35.664     -6.058   -35.512   -35.518
   -7.905   -35.978   -34.653     -8.898   -36.117   -35.081
   -7.430   -37.393   -34.364     -7.362   -37.973   -35.284
   -6.420   -37.353   -33.957     -8.303   -38.127   -33.366
   -7.875   -39.213   -32.941     -9.401   -37.656   -33.009
   -8.460   -39.934   -33.116     -7.977   -35.125   -33.393
   -6.965   -34.814   -32.760     -9.206   -34.771   -33.025
   -9.960   -35.384   -33.301     -9.470   -33.947   -31.859
   -8.608   -33.284   -31.779    -10.691   -33.057   -32.093
  -11.284   -32.969   -31.183    -11.265   -33.568   -32.866
  -10.313   -31.657   -32.593     -9.102   -31.344   -32.753
  -11.237   -30.854   -32.812     -8.520   -31.814   -32.175
   -9.555   -34.648   -30.514    -10.092   -34.108   -29.562
   -9.091   -35.880   -30.452     -8.950   -36.402   -31.305
   -9.040   -36.601   -29.190     -9.482   -35.994   -28.400
   -9.745   -37.979   -29.283     -9.963   -38.368   -28.288
  -10.704   -37.863   -29.787     -8.973   -38.934   -30.008
   -8.309   -38.473   -30.497     -7.534   -36.785   -28.921
   -7.141   -37.440   -27.948     -6.705   -36.285   -29.846
   -7.064   -36.199   -30.786     -5.257   -36.389   -29.726
   -5.054   -36.852   -28.760     -4.699   -37.286   -30.803
   -4.974   -36.919   -31.792     -3.612   -37.301   -30.728
   -5.171   -38.696   -30.610     -4.990   -39.025   -29.587
   -6.251   -38.736   -30.755     -4.510   -39.613   -31.582
   -4.667   -39.270   -32.605     -3.460   -39.634   -31.290
   -5.012   -41.022   -31.410     -5.287   -41.208   -30.372
   -5.882   -41.213   -32.038     -3.876   -41.937   -31.801
   -3.003   -41.431   -31.750     -3.808   -42.692   -31.134
   -4.583   -35.039   -29.713     -5.216   -34.015   -29.929
   -3.296   -35.020   -29.395     -2.751   -35.841   -29.615
   -2.559   -33.748   -29.331     -1.541   -33.993   -29.029
   -2.500   -33.076   -30.701     -3.438   -33.215   -31.238
   -2.420   -32.000   -30.548     -1.313   -33.524   -31.561
   -0.388   -33.472   -30.987     -1.550   -34.891   -32.024
   -0.805   -35.572   -31.612     -2.532   -35.240   -31.705
   -1.506   -34.855   -33.113     -1.229   -32.640   -32.769
   -0.250   -32.165   -32.824     -1.980   -31.851   -32.722
   -1.386   -33.209   -33.685     -3.096   -32.774   -28.299
   -3.142   -31.560   -28.530     -3.611   -33.294   -27.189
   -3.248   -34.179   -26.864     -4.077   -32.375   -26.160
   -4.195   -31.383   -26.597     -5.393   -32.847   -25.561
   -5.232   -33.710   -24.914     -5.711   -32.068   -24.868
   -6.533   -33.082   -26.468     -6.777   -32.176   -27.023
   -6.283   -33.853   -27.197     -7.701   -33.519   -25.624
   -7.428   -34.369   -24.998     -7.973   -32.713   -24.943
   -8.866   -33.851   -26.408     -8.683   -34.264   -27.311
  -10.109   -33.456   -26.140    -10.402   -32.693   -25.088
  -11.083   -31.952   -25.176    -10.021   -32.920   -24.181
  -11.077   -33.853   -26.948    -11.993   -34.059   -26.576
  -10.944   -33.803   -27.948     -3.042   -32.301   -25.020
   -2.387   -33.323   -24.711     -2.832   -31.097   -24.422
   -3.418   -29.770   -24.727     -4.367   -29.662   -24.201
   -3.391   -29.607   -25.804     -2.407   -28.832   -24.181
   -1.566   -28.731   -24.867     -2.948   -27.938   -23.871
   -1.977   -29.513   -22.911     -2.723   -29.373   -22.128
   -0.967   -29.162   -22.698     -1.873   -30.990   -23.301
   -0.850   -31.203   -23.610     -2.429   -31.833   -22.132
   -3.643   -31.851   -21.960     -1.589   -32.570   -21.386
   -0.724   -32.871   -21.812     -2.069   -33.352   -20.224
   -3.154   -33.454   -20.244     -1.358   -34.720   -20.083
   -0.282   -34.546   -20.062     -1.759   -35.393   -18.777
   -1.677   -36.477   -18.861     -2.792   -35.156   -18.524
   -1.122   -35.066   -17.955     -1.671   -35.639   -21.261
   -1.125   -35.325   -22.150     -2.735   -35.614   -21.497
   -1.395   -36.670   -21.039     -1.630   -32.520   -19.041
   -0.513   -32.080   -19.023     -2.489   -32.311   -18.057
   -3.470   -32.367   -18.292     -2.152   -31.500   -16.890
   -1.069   -31.389   -16.830     -2.828   -30.129   -16.953
   -3.908   -30.273   -16.974     -2.464   -29.330   -15.700
   -2.477   -29.970   -14.818     -1.462   -28.909   -15.789
   -3.166   -28.512   -15.538     -2.413   -29.344   -18.206
   -1.751   -28.519   -17.943     -1.862   -30.061   -18.815
   -3.560   -28.861   -18.987     -3.263   -28.646   -20.014
   -3.958   -27.942   -18.557     -4.360   -29.601   -19.010
   -2.671   -32.135   -15.584     -3.860   -32.425   -15.470
   -1.789   -32.323   -14.596     -0.808   -32.372   -14.833
   -2.187   -32.855   -13.292     -3.204   -32.513   -13.099
   -2.205   -34.393   -13.273     -2.774   -34.762   -12.419
   -2.743   -34.743   -14.154     -0.860   -35.043   -13.292
   -0.084   -35.197   -12.158     -0.527   -35.325   -11.260
    0.998   -35.895   -12.463      1.942   -35.645   -12.002
    0.954   -36.198   -13.745     -0.194   -35.669   -14.288
   -0.218   -35.437   -15.342     -1.322   -32.372   -12.144
   -0.115   -32.101   -12.295     -1.951   -32.232   -10.991
   -2.917   -31.940   -11.016     -1.210   -31.878    -9.811
   -0.183   -31.653   -10.097     -1.847   -30.707    -9.109
   -1.499   -29.767    -9.537     -1.541   -30.701    -8.063
   -3.650   -30.762    -9.168     -4.388   -30.337    -6.801
   -3.574   -31.806    -6.491     -4.295   -28.667    -6.701
   -5.797   -30.819    -7.415     -1.267   -33.188    -9.035
   -0.842   -34.223    -9.574     -1.827   -33.169    -7.819
   -1.780   -32.307    -7.295     -1.962   -34.407    -7.040
   -1.214   -35.114    -7.398     -1.713   -34.115    -5.543
   -0.839   -33.476    -5.416     -2.626   -33.625    -5.203
   -1.600   -35.367    -4.667     -2.362   -36.097    -4.941
   -0.637   -35.847    -4.841     -1.720   -34.992    -3.201
   -0.963   -34.256    -2.929     -2.689   -34.527    -3.019
   -1.597   -36.159    -2.334     -1.227   -36.999    -2.755
   -1.595   -36.062    -1.017     -1.680   -34.871    -0.436
   -1.008   -34.604     0.269     -2.471   -34.273    -0.628
   -1.658   -37.156    -0.286     -1.705   -38.061    -0.731
   -1.974   -37.073     0.670     -3.353   -35.045    -7.237
   -3.496   -36.227    -7.522     -4.371   -34.219    -7.087
   -4.184   -33.275    -6.781     -5.753   -34.613    -7.204
   -5.825   -35.689    -7.044     -6.608   -33.847    -6.122
   -6.897   -34.517    -5.312     -7.520   -33.446    -6.564
   -6.045   -33.018    -5.693     -6.275   -34.286    -8.621
   -7.275   -34.848    -9.033     -5.686   -33.280    -9.286
   -4.760   -32.992    -9.002     -6.104   -32.925   -10.637
   -6.274   -33.834   -11.215     -5.282   -32.398   -11.122
   -7.334   -32.050   -10.702     -8.074   -32.083   -11.700
   -7.546   -31.233    -9.675     -6.987   -31.321    -8.838
   -8.732   -30.381    -9.633     -9.248   -30.398   -10.593
   -9.802   -30.942    -8.653    -10.729   -30.387    -8.796
  -10.070   -32.400    -8.901     -9.572   -32.735    -9.811
  -11.138   -32.582    -9.017     -9.710   -33.010    -8.073
   -9.346   -30.760    -7.221     -8.826   -29.810    -7.100
  -10.200   -30.761    -6.543     -8.670   -31.560    -6.919
   -8.521   -28.966    -9.178     -9.439   -28.145    -9.252
   -7.373   -28.673    -8.576     -6.783   -29.418    -8.234
   -7.164   -27.332    -8.056     -6.866   -27.392    -7.009
   -8.111   -26.794    -8.100     -6.136   -26.550    -8.826
   -6.455   -25.589    -9.525     -4.888   -26.952    -8.676
   -4.702   -27.823    -8.200     -3.799   -26.311    -9.359
   -3.889   -25.234    -9.219     -2.456   -26.800    -8.781
   -2.412   -27.889    -8.779     -1.705   -26.384    -9.453
   -2.118   -26.234    -7.368     -1.910   -25.165    -7.420
   -3.001   -26.328    -6.736     -0.961   -26.978    -6.702
   -0.623   -26.447    -5.812     -0.111   -27.006    -7.383
   -1.304   -28.358    -6.346     -2.264   -28.636    -6.490
   -0.459   -29.256    -5.856      0.800   -28.937    -5.644
    1.092   -28.612    -4.733      1.412   -28.798    -6.436
   -0.850   -30.511    -5.665     -0.867   -31.158    -6.440
   -0.857   -30.878    -4.724     -3.984   -26.624   -10.848
   -3.916   -25.704   -11.653     -4.364   -27.871   -11.178
   -4.795   -28.425   -10.451     -4.655   -28.304   -12.551
   -3.741   -28.223   -13.140     -5.175   -29.762   -12.589
   -5.977   -29.878   -11.860     -5.672   -30.118   -13.919
   -4.925   -30.689   -14.470     -5.900   -29.222   -14.497
   -6.553   -30.749   -13.804     -4.146   -30.714   -12.275
   -3.578   -30.800   -13.026     -5.745   -27.403   -13.202
   -5.643   -27.020   -14.383     -6.757   -27.005   -12.442
   -6.729   -27.161   -11.445     -7.828   -26.192   -12.985
   -8.057   -26.558   -13.986     -9.144   -26.402   -12.188
   -9.585   -27.371   -12.420     -8.952   -26.373   -11.115
   -9.791   -25.578   -12.489     -7.529   -24.727   -13.082
   -8.226   -23.987   -13.784     -6.617   -24.247   -12.247
   -6.467   -24.712   -11.363     -6.272   -22.834   -12.335
   -7.191   -22.248   -12.364     -5.409   -22.396   -11.155
   -5.852   -22.716   -10.212     -4.438   -22.869   -11.302
   -5.152   -20.914   -11.148     -4.558   -20.622   -12.014
   -6.138   -20.450   -11.178     -4.467   -20.446    -9.891
   -4.956   -20.649    -8.774     -3.343   -19.762   -10.061
   -2.919   -19.713   -10.976     -2.781   -19.541    -9.251
   -5.522   -22.655   -13.678     -5.761   -21.699   -14.415
   -4.676   -23.616   -14.018     -4.701   -24.496   -13.523
   -3.941   -23.556   -15.259     -3.486   -22.569   -15.338
   -2.827   -24.590   -15.285     -2.229   -24.534   -14.375
   -3.331   -25.555   -15.341     -1.927   -24.573   -16.522
   -2.537   -24.804   -17.395     -1.327   -23.208   -16.708
   -1.918   -22.619   -17.409     -1.298   -22.669   -15.761
   -0.302   -23.339   -17.055     -0.862   -25.646   -16.376
    0.045   -25.364   -16.910     -1.210   -26.592   -16.791
   -0.606   -25.805   -15.329     -4.865   -23.775   -16.451
   -4.716   -23.060   -17.456     -5.802   -24.732   -16.364
   -6.070   -25.074   -15.452     -6.727   -24.966   -17.476
   -6.125   -25.143   -18.367     -7.662   -26.146   -17.288
   -8.101   -26.088   -16.292     -8.788   -26.091   -18.320
   -9.594   -25.442   -17.977     -9.207   -27.084   -18.484
   -8.426   -25.710   -19.275     -6.824   -27.424   -17.378
   -6.335   -27.497   -18.349     -6.005   -27.333   -16.664
   -7.553   -28.662   -17.068     -7.455   -29.382   -17.880
   -7.158   -29.124   -16.163     -8.614   -28.464   -16.915
   -7.526   -23.735   -17.726     -7.665   -23.321   -18.891
   -7.948   -23.074   -16.650     -7.423   -23.185   -15.794
   -8.682   -21.838   -16.806     -9.608   -22.030   -17.349
   -8.933   -21.463   -15.814     -7.892   -20.730   -17.520
   -8.443   -19.908   -18.256     -6.593   -20.678   -17.296
   -6.206   -21.156   -16.495     -5.811   -19.641   -17.909
   -6.360   -18.702   -17.838     -4.588   -19.434   -17.134
   -3.854   -18.875   -17.714     -4.138   -20.389   -16.863
   -4.793   -18.881   -16.217     -5.482   -19.954   -19.362
   -5.337   -19.047   -20.170     -5.363   -21.220   -19.699
   -5.086   -21.878   -18.984     -5.085   -21.601   -21.064
   -4.201   -21.062   -21.407     -4.815   -23.078   -21.137
   -4.802   -23.416   -22.173     -5.630   -23.616   -20.652
   -3.515   -23.419   -20.448     -2.683   -22.888   -20.911
   -3.557   -23.071   -19.416     -3.168   -25.146   -20.421
   -3.080   -25.570   -22.119     -2.115   -25.262   -22.522
   -3.157   -26.652   -22.229     -3.891   -25.066   -22.644
   -6.293   -21.218   -21.882     -6.159   -20.626   -22.924
   -7.482   -21.451   -21.334     -7.533   -21.762   -20.374
   -8.739   -21.105   -22.015     -8.780   -21.648   -22.959
   -9.944   -21.482   -21.151     -9.981   -22.560   -20.993
   -9.772   -21.069   -20.157    -11.565   -20.896   -21.655
  -11.136   -19.764   -22.220     -8.797   -19.639   -22.308
   -9.321   -19.234   -23.356     -8.375   -18.834   -21.334
   -7.716   -19.202   -20.663     -8.393   -17.382   -21.503
   -9.388   -17.102   -21.851     -8.338   -16.684   -20.147
   -7.377   -16.858   -19.663     -8.392   -15.607   -20.308
   -9.464   -17.090   -19.246     -9.293   -18.088   -18.842
  -10.393   -17.135   -19.814     -9.677   -15.933   -17.904
   -9.574   -17.020   -16.480     -9.280   -16.445   -15.602
  -10.554   -17.455   -16.281     -8.846   -17.803   -16.694
   -7.362   -16.769   -22.479     -7.437   -15.573   -22.790
   -6.363   -17.522   -22.917     -6.489   -18.523   -22.973
   -5.432   -16.915   -23.859     -5.762   -15.882   -23.973
   -3.981   -16.867   -23.349     -3.933   -16.389   -22.370
   -3.419   -16.295   -24.087     -3.338   -18.214   -23.278
   -3.914   -19.221   -23.705     -2.113   -18.248   -22.767
   -1.828   -19.033   -22.199     -1.579   -17.392   -22.722
   -5.591   -17.548   -25.232     -4.698   -17.533   -26.087
   -6.748   -18.171   -25.414     -7.236   -18.527   -24.605
   -7.103   -18.732   -26.692     -6.242   -18.828   -27.353
   -7.875   -20.003   -26.526     -7.414   -20.636   -25.768
   -8.881   -19.776   -26.172     -7.988   -20.756   -27.794
   -7.964   -20.151   -28.881     -8.077   -21.984   -27.700
   -7.575   -19.292   -28.817     -8.055   -17.642   -27.148
   -9.089   -17.385   -26.491     -7.694   -16.969   -28.236
   -6.721   -17.004   -28.505     -8.477   -15.855   -28.776
   -8.552   -15.101   -27.992     -7.714   -15.257   -29.957
   -6.902   -14.619   -29.608     -8.378   -14.638   -30.561
   -7.179   -16.306   -30.775     -6.478   -16.728   -30.302
   -9.908   -16.250   -29.166    -10.853   -15.465   -28.975
  -10.047   -17.510   -29.587     -9.208   -17.971   -29.910
  -11.306   -18.116   -30.006    -11.734   -17.504   -30.800
  -11.047   -19.530   -30.526    -10.625   -20.157   -29.741
  -12.035   -19.906   -30.792    -10.212   -19.603   -31.764
   -9.293   -19.030   -31.644    -10.753   -19.128   -32.583
   -9.905   -21.029   -32.143    -10.825   -21.587   -32.317
   -9.330   -21.057   -33.069     -9.135   -21.679   -31.086
   -9.406   -21.297   -30.191     -8.914   -22.984   -31.033
   -9.420   -23.780   -31.984     -9.836   -23.259   -32.743
   -8.133   -23.484   -30.078     -8.626   -24.121   -29.469
   -7.346   -23.996   -30.450    -12.335   -18.239   -28.886
  -13.534   -18.507   -29.149    -11.863   -18.124   -27.643
  -10.865   -18.150   -27.489    -12.738   -18.246   -26.482
  -13.571   -18.898   -26.746    -12.025   -18.935   -25.331
  -11.084   -18.433   -25.105    -12.713   -18.891   -24.487
  -11.763   -20.384   -25.614    -12.529   -21.023   -26.305
  -10.658   -20.907   -25.107     -9.971   -21.321   -25.721
  -10.618   -21.103   -24.117    -13.319   -16.930   -26.038
  -13.675   -16.749   -24.878    -13.459   -16.002   -26.970
  -13.538   -16.293   -27.934    -14.035   -14.711   -26.616
  -13.410   -14.238   -25.858    -13.996   -13.756   -27.825
  -14.487   -12.813   -27.585    -14.480   -14.291   -28.642
  -12.647   -13.505   -28.209    -12.184   -14.328   -28.233
  -15.477   -14.850   -26.056    -16.244   -15.757   -26.461
  -15.757   -14.027   -25.042    -15.025   -13.418   -24.706
  -17.042   -13.936   -24.377    -16.948   -13.115   -23.667
  -18.118   -13.551   -25.379    -19.099   -13.542   -24.905
  -18.175   -14.331   -26.138    -17.849   -12.245   -26.064
  -16.932   -12.300   -26.650    -18.722   -12.024   -26.678
  -17.732   -11.152   -25.058    -18.646   -10.953   -24.242
  -16.588   -10.453   -25.048    -15.777   -10.811   -25.532
  -16.625    -9.470   -24.818    -17.495   -15.133   -23.561
  -18.690   -15.282   -23.290    -16.558   -16.015   -23.215
  -15.655   -15.964   -23.665    -16.829   -17.181   -22.407
  -17.823   -17.583   -22.601    -15.730   -18.196   -22.620
  -14.767   -17.792   -22.307    -15.621   -18.319   -23.698
  -15.940   -19.576   -22.045    -16.125   -19.493   -20.974
  -17.141   -20.185   -22.707    -18.044   -19.976   -22.133
  -17.034   -21.268   -22.776    -17.278   -19.791   -23.714
  -14.716   -20.454   -22.273    -14.058   -20.011   -23.021
  -15.011   -21.440   -22.631    -14.233   -20.490   -21.297
  -16.723   -16.595   -21.000    -15.706   -15.988   -20.657
  -17.792   -16.681   -20.221    -18.691   -16.728   -20.679
  -17.790   -16.111   -18.890    -17.303   -15.136   -18.911
  -19.221   -15.987   -18.404    -19.735   -15.178   -18.923
  -19.244   -15.762   -17.338    -19.909   -17.218   -18.643
  -20.660   -17.041   -19.188    -17.031   -17.045   -17.945
  -16.698   -18.205   -18.318    -16.731   -16.533   -16.751
  -16.646   -15.531   -16.652    -16.072   -17.382   -15.745
  -15.243   -17.882   -16.246    -15.491   -16.545   -14.573
  -16.288   -15.949   -14.128    -14.872   -17.461   -13.489
  -14.012   -18.000   -13.887    -14.532   -16.874   -12.636
  -15.686   -18.135   -13.222    -14.386   -15.600   -15.112
  -14.184   -14.799   -14.401    -14.696   -15.141   -16.051
  -13.515   -16.239   -15.257    -17.106   -18.501   -15.350
  -16.741   -19.678   -15.240    -18.403   -18.168   -15.362
  -18.676   -17.441   -16.008    -19.452   -19.147   -15.046
  -19.269   -19.525   -14.040    -20.848   -18.512   -15.102
  -21.276   -18.565   -16.103    -20.786   -17.456   -14.838
  -21.848   -19.214   -14.197    -21.626   -19.012   -13.149
  -21.742   -20.292   -14.323    -23.282   -18.862   -14.481
  -23.598   -17.663   -14.483    -24.098   -19.789   -14.710
  -23.869   -17.351   -13.633    -19.421   -20.320   -16.002
  -19.406   -21.479   -15.573    -19.358   -20.069   -17.305
  -18.950   -19.201   -17.620    -19.348   -21.210   -18.231
  -20.183   -21.856   -17.958    -19.506   -20.794   -19.711
  -18.844   -19.962   -19.949    -19.200   -21.620   -20.353
  -20.927   -20.424   -20.068    -21.885   -21.202   -19.807
  -21.071   -19.329   -20.617    -21.790   -21.638   -18.974
  -18.109   -22.022   -18.139    -18.152   -23.237   -18.242
  -16.985   -21.331   -17.998    -17.037   -20.357   -17.737
  -15.676   -21.975   -17.968    -15.521   -22.507   -18.907
  -14.628   -20.878   -17.804    -14.738   -20.383   -16.839
  -14.845   -20.120   -18.557    -13.179   -21.255   -18.048
  -12.867   -22.045   -17.365    -13.030   -21.606   -19.069
  -12.175   -19.759   -17.749    -13.123   -18.524   -18.560
  -12.446   -17.891   -19.134    -13.813   -18.994   -19.260
  -13.679   -17.917   -17.846    -15.632   -22.975   -16.818
  -15.449   -24.156   -17.014    -15.925   -22.489   -15.627
  -15.836   -21.493   -15.484    -15.928   -23.323   -14.432
  -14.959   -23.821   -14.395    -16.002   -22.442   -13.136
  -16.895   -21.817   -13.157    -16.012   -23.284   -11.884
  -15.310   -24.113   -11.972    -17.003   -23.704   -11.711
  -15.730   -22.601   -11.082    -14.759   -21.526   -13.094
  -14.962   -20.580   -13.596    -14.481   -21.302   -12.064
  -13.906   -21.998   -13.582    -17.011   -24.406   -14.538
  -16.679   -25.573   -14.377    -18.239   -24.070   -14.962
  -18.522   -23.102   -14.910    -19.307   -25.083   -15.096
  -19.500   -25.502   -14.108    -20.583   -24.494   -15.647
  -20.426   -24.111   -16.655    -21.358   -25.259   -15.707
  -21.026   -23.461   -14.822    -20.401   -22.753   -14.866
  -18.903   -26.205   -16.006    -19.194   -27.363   -15.726
  -18.182   -25.888   -17.075    -18.150   -24.926   -17.380
  -17.782   -26.916   -18.023    -18.663   -27.526   -18.224
  -17.312   -26.292   -19.350    -16.653   -25.444   -19.163
  -16.802   -27.098   -19.878    -18.488   -25.879   -20.294
  -19.367   -25.597   -19.714    -18.753   -26.769   -20.864
  -18.139   -24.752   -21.270    -17.035   -24.696   -21.818
  -19.069   -23.826   -21.452    -18.799   -22.853   -21.476
  -19.999   -24.099   -21.736    -16.731   -27.833   -17.446
  -16.738   -29.030   -17.743    -15.779   -27.279   -16.695
  -15.999   -26.415   -16.221    -14.733   -28.131   -16.065
  -14.241   -28.717   -16.842    -13.697   -27.274   -15.313
  -14.182   -26.434   -14.817    -13.276   -27.876   -14.508
  -12.548   -26.788   -16.198    -12.930   -26.257   -17.070
  -12.021   -27.657   -16.592    -11.340   -25.766   -15.358
  -11.970   -24.191   -15.475    -12.444   -24.061   -16.448
  -12.734   -24.048   -14.711    -11.186   -23.445   -15.350
  -15.397   -29.084   -15.074    -15.078   -30.250   -15.055
  -16.324   -28.568   -14.257    -16.297   -27.573   -14.088
  -17.071   -29.386   -13.280    -16.363   -29.849   -12.593
  -17.861   -28.521   -12.352    -18.610   -29.109   -11.821
  -18.395   -27.756   -12.916    -16.906   -27.876   -11.381
  -16.130   -27.325   -11.913    -16.479   -28.698   -10.807
  -17.574   -27.001   -10.372    -18.158   -27.598    -9.671
  -18.144   -26.265   -10.938    -16.477   -26.340    -9.655
  -15.579   -26.792    -9.753    -16.616   -25.537    -8.617
  -17.826   -25.259    -8.134    -17.970   -25.201    -7.136
  -18.547   -24.931    -8.760    -15.544   -24.960    -8.112
  -15.624   -24.373    -7.294    -14.679   -24.972    -8.634
  -17.956   -30.461   -13.858    -17.896   -31.594   -13.437
  -18.680   -30.153   -14.909    -18.353   -29.394   -15.490
  -19.540   -31.153   -15.544    -20.099   -31.674   -14.767
  -20.536   -30.452   -16.539    -19.956   -29.808   -17.200
  -21.257   -31.464   -17.390    -20.844   -31.483   -18.399
  -22.316   -31.216   -17.468    -21.171   -32.465   -16.966
  -21.521   -29.576   -15.771    -22.004   -30.146   -14.978
  -21.007   -28.734   -15.308    -22.296   -29.184   -16.430
  -18.736   -32.168   -16.326    -19.262   -33.242   -16.665
  -17.482   -31.845   -16.676    -16.972   -31.216   -16.072
  -16.687   -32.789   -17.472    -17.399   -33.521   -17.854
  -16.042   -32.103   -18.692    -15.160   -31.537   -18.394
  -15.755   -32.923   -19.351    -17.043   -31.188   -19.508
  -17.865   -31.781   -19.910    -17.500   -30.471   -18.826
  -16.383   -30.391   -20.642    -15.385   -30.823   -21.201
  -16.956   -29.233   -20.990    -16.405   -28.387   -21.011
  -17.828   -29.260   -21.500    -15.650   -33.591   -16.707
  -14.992   -34.443   -17.315    -15.477   -33.296   -15.406
  -16.171   -32.719   -14.952    -14.549   -34.048   -14.529
  -14.314   -34.994   -15.017    -13.237   -33.300   -14.200
  -13.443   -32.384   -13.646    -12.770   -32.983   -15.133
  -12.245   -34.195   -13.428    -12.352   -34.050   -12.353
  -12.501   -35.239   -13.611    -10.819   -33.965   -13.856
  -10.602   -34.508   -14.776    -10.725   -32.887   -13.988
   -9.883   -34.373   -12.822     -9.507   -33.656   -12.218
   -9.637   -35.644   -12.553    -10.247   -36.566   -13.251
   -9.750   -37.060   -13.978    -11.143   -36.912   -12.940
   -8.839   -36.010   -11.576     -9.226   -36.303   -10.690
   -7.856   -35.787   -11.633    -15.216   -34.350   -13.209
  -15.472   -35.520   -12.884    -15.469   -33.298   -12.434
  -15.538   -32.388   -12.866    -16.108   -33.473   -11.137
  -17.074   -33.948   -11.310    -15.286   -34.359   -10.158
  -15.071   -35.329   -10.606    -15.939   -34.486    -9.294
  -13.972   -33.706    -9.696    -13.937   -32.569    -9.219
  -12.895   -34.441    -9.832    -12.820   -35.319    -9.338
  -12.365   -34.337   -10.685    -16.369   -32.129   -10.571
  -15.918   -31.118   -11.123    -17.088   -32.106    -9.458
  -17.716   -32.878    -9.289    -17.457   -30.849    -8.845
  -18.357   -30.986    -8.246    -17.766   -30.196    -9.661
  -16.451   -30.082    -8.063    -16.746   -28.989    -7.640
  -15.276   -30.638    -7.846    -14.948   -31.310    -8.525
  -14.253   -29.940    -7.073    -14.763   -29.346    -6.315
  -13.268   -30.963    -6.352    -12.488   -31.259    -7.053
  -12.624   -30.323    -5.135    -11.701   -29.813    -5.411
  -12.377   -31.078    -4.388    -13.292   -29.595    -4.675
  -14.015   -32.204    -5.888    -13.335   -32.902    -5.400
  -14.454   -32.669    -6.771    -15.167   -31.860    -4.979
  -15.841   -31.152    -5.462    -15.743   -32.752    -4.733
  -14.814   -31.415    -4.049    -13.419   -28.969    -7.949
  -12.753   -28.108    -7.386    -13.436   -29.127    -9.285
  -13.947   -29.906    -9.674    -12.677   -28.270   -10.231
  -11.635   -28.583   -10.164    -13.136   -28.480   -11.673
  -14.182   -28.197   -11.788    -12.582   -27.791   -12.311
  -12.906   -29.885   -12.181    -13.381   -30.615   -11.526
  -13.394   -29.993   -13.150    -11.137   -30.317   -12.403
  -10.643   -29.278   -13.734    -10.636   -29.852   -14.661
  -11.363   -28.468   -13.850     -9.652   -28.860   -13.558
  -12.713   -26.803    -9.825    -13.785   -26.172    -9.741
  -11.500   -26.300    -9.539    -10.701   -26.894    -9.711
  -11.208   -24.966    -8.995    -10.136   -24.782    -9.064
  -11.999   -23.842    -9.629    -13.052   -23.958    -9.372
  -11.499   -22.513    -9.090    -10.707   -22.114    -9.723
  -12.305   -21.780    -9.063    -11.104   -22.623    -8.080
  -11.844   -23.884   -11.189    -12.623   -24.501   -11.637
  -10.880   -24.308   -11.469    -11.913   -22.884   -11.617
  -11.564   -25.206    -7.503    -12.626   -24.809    -6.972
  -10.641   -25.903    -6.853     -9.692   -25.810    -7.185
  -10.788   -26.346    -5.474    -11.727   -26.898    -5.436
   -9.665   -27.329    -5.152     -9.554   -28.060    -5.953
   -8.751   -26.736    -5.122     -9.691   -28.018    -3.795
   -9.510   -27.300    -2.996    -10.661   -28.513    -3.736
   -8.637   -29.047    -3.778     -7.532   -28.767    -4.222
   -8.997   -30.304    -3.464     -9.514   -30.860    -4.131
   -9.123   -30.517    -2.485    -10.904   -25.273    -4.436
  -11.868   -25.278    -3.702    -10.022   -24.278    -4.456
   -9.410   -24.170    -5.252    -10.040   -23.212    -3.441
  -10.594   -23.535    -2.559     -8.626   -22.857    -2.945
   -8.673   -22.103    -2.159     -8.107   -22.361    -3.765
   -7.769   -24.033    -2.509     -6.724   -23.737    -2.421
   -7.797   -24.797    -3.286     -8.257   -24.625    -1.230
   -9.291   -24.956    -1.328     -7.669   -25.511    -0.990
   -8.126   -23.614    -0.118     -8.591   -22.669    -0.399
   -7.078   -23.420     0.108     -8.810   -24.168     1.098
   -9.489   -23.502     1.437     -8.125   -24.347     1.818
   -9.277   -25.031     0.857    -10.625   -21.962    -3.983
  -10.441   -21.621    -5.147    -11.130   -21.140    -3.090
  -11.497   -21.532    -2.235    -11.745   -19.929    -3.575
  -12.355   -20.208    -4.434    -12.726   -19.356    -2.538
  -12.193   -18.778    -1.783    -13.409   -18.663    -3.030
  -13.551   -20.431    -1.861    -14.438   -21.013    -2.522
  -13.308   -20.694    -0.665    -10.747   -18.910    -4.050
  -11.096   -17.958    -4.735     -9.496   -19.122    -3.718
   -9.276   -19.798    -3.001     -8.470   -18.194    -4.117
   -8.917   -17.200    -4.131     -7.289   -18.189    -3.143
   -6.416   -17.719    -3.597     -7.550   -17.537    -2.310
   -6.937   -19.522    -2.580     -5.881   -19.740    -2.742
   -7.508   -20.304    -3.080     -7.237   -19.565    -1.109
   -8.262   -20.164    -0.695     -6.424   -18.993    -0.357
   -8.014   -18.505    -5.518     -7.642   -17.582    -6.245
   -8.006   -19.795    -5.881     -8.042   -20.511    -5.170
   -7.677   -20.192    -7.230     -6.706   -19.776    -7.500
   -7.644   -21.701    -7.310     -7.340   -22.027    -8.305
   -8.648   -22.095    -7.152     -6.700   -22.268    -6.243
   -5.693   -21.869    -6.370     -7.033   -21.924    -5.264
   -6.643   -23.755    -6.197     -7.654   -24.409    -6.232
   -5.461   -24.296    -6.107     -4.765   -24.103    -6.813
   -5.284   -25.000    -5.405     -8.764   -19.566    -8.123
   -8.493   -19.025    -9.176     -9.986   -19.498    -7.618
  -10.165   -19.821    -6.678    -11.070   -18.882    -8.368
  -11.141   -19.356    -9.347    -12.402   -19.028    -7.604
  -12.529   -20.050    -7.247    -12.261   -18.473    -6.677
  -13.704   -18.499    -8.190    -13.630   -17.420    -8.325
  -13.984   -19.173    -9.561    -13.112   -19.103   -10.211
  -14.818   -18.686   -10.067    -14.231   -20.227    -9.435
  -14.806   -18.809    -7.206    -15.613   -19.356    -7.693
  -14.430   -19.427    -6.390    -15.200   -17.874    -6.807
  -10.717   -17.410    -8.548    -10.845   -16.831    -9.641
  -10.329   -16.788    -7.452     -9.918   -17.347    -6.718
   -9.970   -15.394    -7.480    -10.878   -14.817    -7.656
   -9.369   -14.990    -6.158     -8.790   -15.810    -5.733
   -8.696   -14.163    -6.384    -10.385   -14.559    -5.195
   -9.976   -13.887    -4.233    -11.578   -14.873    -5.391
   -8.966   -15.023    -8.549     -8.985   -13.893    -9.051
   -8.019   -15.915    -8.813     -8.148   -16.878    -8.537
   -7.015   -15.615    -9.822     -6.704   -14.583    -9.663
   -5.739   -16.530    -9.727     -6.045   -17.555    -9.517
   -4.945   -16.499   -11.021     -5.048   -15.532   -11.513
   -3.885   -16.663   -10.826     -5.288   -17.271   -11.710
   -4.852   -16.032    -8.606     -4.014   -16.710    -8.446
   -5.411   -15.966    -7.672     -4.513   -15.036    -8.892
   -7.697   -15.665   -11.170     -7.487   -14.764   -12.001
   -8.593   -16.641   -11.337     -8.591   -17.427   -10.703
   -9.353   -16.764   -12.574     -8.637   -16.821   -13.394
  -10.197   -18.017   -12.577    -10.970   -17.961   -13.343
  -10.669   -18.041   -11.595     -9.413   -19.303   -12.701
   -8.905   -19.499   -11.757    -10.365   -20.470   -13.006
  -10.769   -20.384   -14.014    -11.204   -20.473   -12.310
   -9.851   -21.428   -12.924     -8.395   -19.150   -13.775
   -8.417   -20.005   -14.451     -7.393   -19.089   -13.349
   -8.573   -18.247   -14.359    -10.206   -15.513   -12.796
  -10.277   -15.018   -13.893    -10.781   -14.964   -11.733
  -10.959   -15.566   -10.942    -11.583   -13.716   -11.807
  -12.316   -13.833   -12.605    -12.328   -13.430   -10.452
  -11.642   -13.588    -9.620    -12.879   -12.052   -10.385
  -12.453   -11.428   -11.170    -12.648   -11.588    -9.426
  -13.953   -12.152   -10.541    -13.537   -14.361   -10.304
  -14.402   -13.955   -10.829    -13.308   -15.295   -10.817
  -13.897   -14.695    -8.840    -14.485   -15.611    -8.788
  -14.487   -13.894    -8.395    -12.999   -14.832    -8.237
  -10.700   -12.483   -12.142    -11.158   -11.554   -12.789
   -9.450   -12.472   -11.686     -9.069   -13.309   -11.270
   -8.548   -11.356   -11.919     -9.088   -10.431   -11.716
   -7.331   -11.444   -11.015     -6.450   -11.738   -11.585
   -7.494   -12.253   -10.303     -7.062   -10.166   -10.232
   -7.581   -10.186    -9.274     -7.467    -9.316   -10.780
   -5.558    -9.965   -10.029     -5.357    -9.526    -9.052
   -5.118   -10.955   -10.153     -4.963    -9.101   -11.141
   -5.397    -8.101   -11.125     -5.231    -9.530   -12.107
   -3.449    -8.997   -11.084     -3.041    -9.657   -11.731
   -3.126    -9.262   -10.164     -8.103   -11.339   -13.358
   -8.049   -10.291   -13.977     -7.781   -12.497   -13.893
   -7.584   -13.288   -13.297     -7.381   -12.565   -15.277
   -6.541   -11.887   -15.431     -6.968   -13.987   -15.617
   -6.870   -14.111   -16.696     -7.799   -14.638   -15.345
   -5.732   -14.511   -14.903     -5.848   -14.378   -13.827
   -5.506   -15.993   -15.214     -6.107   -16.303   -16.068
   -4.460   -16.179   -15.457     -5.779   -16.541   -14.312
   -4.550   -13.692   -15.393     -4.124   -14.133   -16.294
   -3.766   -13.656   -14.637     -4.893   -12.683   -15.623
   -8.550   -12.110   -16.167     -8.370   -11.352   -17.105
   -9.759   -12.549   -15.833     -9.828   -13.347   -15.217
  -10.943   -12.189   -16.588    -10.854   -12.534   -17.618
  -12.170   -12.871   -16.024    -12.621   -13.529   -16.767
  -11.908   -13.479   -15.158    -12.918   -12.140   -15.715
  -11.134   -10.706   -16.571    -11.218   -10.090   -17.609
  -11.221   -10.141   -15.378    -11.434   -10.738   -14.592
  -11.399    -8.708   -15.190    -12.407    -8.436   -15.504
  -11.201    -8.361   -13.732    -12.017    -8.756   -13.127
  -10.315    -8.890   -13.381    -11.001    -6.903   -13.461
  -11.773    -6.310   -13.951    -10.046    -6.578   -13.873
  -11.009    -6.618   -11.986    -10.131    -7.123   -11.242
  -11.931    -5.902   -11.550     -9.252    -6.987   -11.562
  -10.406    -7.927   -16.018    -10.714    -6.861   -16.552
   -9.227    -8.499   -16.166     -9.027    -9.378   -15.710
   -8.179    -7.850   -16.917     -7.213    -8.262   -16.624
   -8.169    -6.789   -16.669     -8.359    -8.003   -18.399
   -7.578    -7.455   -19.163     -9.267    -8.870   -18.807
   -9.950    -9.223   -18.152     -9.521    -9.040   -20.211
   -8.743    -8.528   -20.777     -9.556   -10.495   -20.573
  -10.054   -10.643   -21.531    -10.186   -11.009   -19.847
   -8.228   -11.141   -20.567     -7.540   -10.614   -21.228
   -7.800   -11.077   -19.567     -8.287   -12.589   -20.956
   -9.372   -13.195   -21.057     -7.121   -13.174   -21.164
   -6.829   -13.936   -20.569     -6.407   -12.637   -21.635
  -10.850    -8.415   -20.526    -11.257    -8.378   -21.684
  -11.512    -7.866   -19.518    -11.136    -7.894   -18.581
  -12.833    -7.297   -19.735    -12.809    -6.639   -20.604
  -13.126    -6.703   -18.869    -13.851    -8.413   -19.967
  -14.973    -8.157   -20.415    -13.444    -9.657   -19.702
  -12.676    -9.742   -19.052    -14.290   -10.867   -19.814
  -14.754   -10.872   -20.800    -13.426   -12.096   -19.650
  -12.500   -11.992   -20.215    -13.104   -12.129   -18.609
  -14.082   -13.402   -19.952    -14.556   -13.377   -20.933
  -14.868   -13.602   -19.224    -13.047   -14.473   -19.892
  -12.567   -14.490   -18.913    -13.524   -15.445   -20.018
  -12.026   -14.327   -20.935    -11.922   -13.350   -21.168
  -11.980   -15.108   -22.001    -12.941   -16.015   -22.142
  -12.615   -16.954   -21.964    -10.869   -15.171   -22.763
  -10.557   -16.120   -22.914    -11.004   -14.765   -23.678
  -15.391   -10.934   -18.767    -15.232   -10.470   -17.638
  -16.544   -11.502   -19.139    -16.939   -11.877   -20.519
  -16.223   -12.593   -20.922    -17.135   -10.972   -21.094
  -18.290   -12.515   -20.346    -18.899   -12.373   -21.238
  -18.207   -13.582   -20.140    -18.881   -11.761   -19.168
  -19.245   -10.783   -19.482    -19.570   -12.446   -18.674
  -17.676   -11.613   -18.205    -17.760   -10.659   -17.685
  -17.623   -12.727   -17.107    -17.167   -13.856   -17.359
  -18.078   -12.385   -15.893    -17.969   -11.418   -15.621
  -18.145   -13.365   -14.792    -17.254   -13.991   -14.852
  -18.198   -12.687   -13.387    -18.638   -13.360   -12.652
  -18.982   -11.936   -13.487    -17.015   -11.911   -12.773
  -16.915   -10.974   -13.322    -17.316   -11.558   -11.299
  -17.392   -10.478   -11.170    -16.519   -11.916   -10.647
  -18.259   -12.046   -11.053    -15.679   -12.694   -12.934
  -15.541   -13.012   -13.967    -14.830   -12.066   -12.663
  -15.664   -13.580   -12.299    -19.372   -14.283   -14.906
  -19.261   -15.537   -14.913    -20.531   -13.636   -14.992
  -20.497   -12.715   -15.405    -21.849   -14.305   -15.053
  -21.711   -15.319   -14.679    -22.816   -13.563   -14.122
  -23.820   -13.980   -14.198    -22.911   -12.539   -14.484
  -22.363   -13.505   -12.663    -21.314   -13.212   -12.627
  -23.167   -12.513   -11.924    -23.470   -12.908   -10.954
  -22.590   -11.605   -11.747    -24.066   -12.244   -12.479
  -22.511   -14.891   -12.077    -23.034   -14.851   -11.121
  -21.534   -15.342   -11.903    -23.072   -15.543   -12.747
  -22.571   -14.415   -16.401    -22.578   -13.494   -17.221
  -23.242   -15.536   -16.577    -23.364   -16.160   -15.792
  -24.063   -15.759   -17.736    -23.500   -15.525   -18.639
  -24.534   -17.198   -17.745    -24.783   -17.527   -16.736
  -25.415   -17.201   -18.386    -23.493   -18.135   -18.342
  -22.532   -17.683   -18.961    -23.702   -19.435   -18.206
  -23.750   -19.842   -17.283    -24.076   -19.952   -18.989
  -25.247   -14.801   -17.597    -25.645   -14.444   -16.474
  -25.754   -14.371   -18.757    -25.597   -14.990   -19.540
  -26.880   -13.431   -18.976    -27.270   -13.651   -19.970
  -28.103   -13.647   -18.071    -27.793   -13.853   -17.046
  -28.707   -12.745   -18.169    -28.860   -14.729   -18.560
  -28.802   -14.733   -19.503    -26.472   -11.970   -19.026
  -26.649   -11.233   -18.026     -5.054   -29.576    -5.055
   -5.918   -29.292    -4.758     -4.481   -29.427    -4.304
  -18.782   -32.148    -5.883    -18.002   -32.405    -5.391
  -18.955   -32.890    -6.462     -9.960   -41.955   -17.485
   -9.593   -42.571   -18.119     -9.601   -42.235   -16.643
   -5.325   -41.968   -12.662     -5.489   -41.566   -11.809
   -6.125   -41.807   -13.161    -11.353   -46.636    -6.365
  -11.412   -46.013    -5.641    -10.595   -47.180    -6.152
    1.882   -28.842    -0.578      1.583   -28.126    -1.139
    2.240   -29.489    -1.185     -3.465   -40.514   -14.101
   -3.061   -40.613   -13.239     -3.075   -41.210   -14.630
   -1.783   -39.119    -2.754     -2.222   -38.535    -2.136
   -1.372   -39.785    -2.204    -15.560   -36.046    -7.234
  -15.184   -36.414    -8.033    -16.278   -35.492    -7.539
   -8.733   -39.308    -6.975     -9.465   -39.920    -7.047
   -9.062   -38.494    -7.355    -18.044   -23.268    -5.170
  -17.360   -23.624    -5.736    -17.619   -22.550    -4.702
    9.395   -42.661    -6.571      9.234   -41.794    -6.200
    8.561   -42.910    -6.968    -19.492   -33.940   -13.003
  -19.872   -34.723   -13.401    -18.974   -33.543   -13.703
    3.664   -35.952     5.535      4.101   -36.207     6.347
    2.773   -35.728     5.802     -7.087   -31.898    -2.533
   -7.929   -32.012    -2.973     -6.468   -32.394    -3.068
   -9.843   -44.474    -2.979    -10.197   -44.007    -3.735
   -8.940   -44.166    -2.908    -18.064   -34.051    -7.567
  -17.469   -33.794    -8.271    -17.956   -33.372    -6.902
   -0.367   -47.914    -6.844      0.021   -48.444    -7.540
   -1.306   -47.927    -7.028      0.587   -31.597     1.182
    1.219   -31.026     0.745      0.891   -32.484     0.989
    1.275   -34.057     5.334      1.990   -33.429     5.231
    0.611   -33.584     5.835    -20.492   -30.881    -0.735
  -20.643   -31.103     0.184    -21.369   -30.816    -1.113
  -14.113   -16.411    -4.444    -13.436   -17.042    -4.202
  -14.732   -16.914    -4.973     -5.900   -48.923   -11.923
   -5.295   -48.230   -12.187     -6.235   -49.276   -12.747
    1.029   -44.632    -6.155      1.554   -45.033    -5.462
    1.424   -44.947    -6.968      5.307   -39.290    -2.751
    4.791   -38.914    -2.038      4.843   -39.030    -3.546
  -13.975   -42.104   -10.567    -13.408   -42.589    -9.968
  -13.373   -41.581   -11.096     -9.471   -40.480     0.170
   -9.269   -39.866    -0.535    -10.141   -41.056    -0.198
   -3.109   -12.187    -8.260     -2.337   -12.223    -7.696
   -3.575   -11.399    -7.980    -15.540   -44.099    -8.267
  -16.140   -44.780    -7.963    -16.014   -43.280    -8.123
   -2.043   -33.860     2.191     -2.208   -33.776     3.130
   -1.757   -34.766     2.078     11.937   -30.786   -11.493
   11.084   -30.455   -11.774     11.730   -31.504   -10.895
    5.109   -27.966    -1.723      5.060   -27.154    -1.219
    4.575   -27.799    -2.499     11.058   -34.418    -5.406
   11.411   -35.129    -4.871     11.496   -34.515    -6.251
  -11.839   -30.235    -1.885    -11.294   -30.934    -2.245
  -11.269   -29.783    -1.263    -18.652   -31.987     1.217
  -18.844   -32.687     0.594    -17.993   -32.360     1.802
    4.396   -27.182    -7.445      4.703   -26.434    -6.932
    4.479   -26.899    -8.355     -0.881   -32.521    -0.973
   -1.048   -33.103    -0.232     -1.751   -32.247    -1.264
    7.738   -17.660    -3.197      7.134   -17.093    -2.717
    8.600   -17.273    -3.048    -12.310   -44.886    -4.641
  -12.295   -45.589    -3.992    -11.410   -44.837    -4.963
    3.681   -30.959     1.537      3.190   -31.396     0.841
    3.149   -30.197     1.764    -17.666   -32.327    -2.955
  -17.077   -31.882    -3.565    -18.490   -32.412    -3.435
   -8.427   -32.806    -0.028     -8.693   -32.251    -0.761
   -9.036   -33.544    -0.053      2.806   -16.572    -6.768
    3.486   -17.036    -6.280      2.638   -15.783    -6.254
   -3.815   -33.086    -3.479     -4.252   -32.246    -3.343
   -3.900   -33.251    -4.418     11.275   -39.569    -4.811
   11.315   -38.637    -5.024     10.902   -39.598    -3.930
  -13.772   -23.887    -1.935    -14.504   -23.950    -1.322
  -13.559   -22.954    -1.960     -2.843   -30.618     1.291
   -2.276   -31.373     1.135     -3.727   -30.983     1.318
  -12.446   -26.557    -0.783    -12.809   -25.842    -0.261
  -12.641   -27.346    -0.277      8.722   -40.469    -5.016
    8.716   -41.305    -4.550      9.340   -40.600    -5.735
   -5.191   -33.240    -0.331     -4.788   -32.587    -0.903
   -4.485   -33.512     0.256     -6.754   -44.188     4.073
   -6.464   -44.508     3.219     -6.294   -44.740     4.705
   11.708   -37.221    -5.596     10.900   -37.341    -6.095
   12.185   -38.042    -5.711     -3.586   -19.110    -1.951
   -3.771   -20.049    -1.933     -4.111   -18.777    -2.678
  -17.259   -20.983    -3.969    -18.082   -20.755    -4.401
  -17.079   -21.879    -4.254      5.523   -41.635    -3.368
    5.183   -40.939    -2.806      4.801   -42.259    -3.440
  -16.173   -20.194     0.228    -15.983   -19.401     0.730
  -15.991   -19.953    -0.680    -11.311   -34.660     0.046
  -10.635   -35.202    -0.359    -12.136   -35.067    -0.219
  -22.992   -32.071    -1.639    -23.405   -32.370    -2.449
  -23.363   -31.202    -1.488     10.687   -26.204   -10.246
    9.973   -26.536   -10.790     11.161   -26.987    -9.969
    0.719   -38.174     6.677      0.213   -38.069     7.482
    0.129   -37.881     5.983     -8.614   -42.993    -0.146
   -9.203   -43.430    -0.760     -8.098   -43.702     0.236
   -9.834   -38.620     1.811     -9.256   -39.222     1.342
  -10.716   -38.943     1.629    -13.826   -23.329    -5.636
  -14.656   -23.561    -5.219    -13.718   -22.396    -5.453
  -26.102   -36.541    -6.801    -25.610   -35.746    -7.002
  -26.069   -36.609    -5.847    -26.102   -36.541    -3.699
  -25.674   -35.856    -4.212    -26.349   -36.110    -2.881
  -26.102   -33.439   -13.005    -25.244   -33.020   -12.958
  -26.682   -32.855   -12.517    -26.102   -33.439    -3.699
  -25.492   -33.989    -4.190    -25.553   -32.972    -3.070
  -26.102   -33.439    -0.597    -25.530   -32.848    -0.108
  -26.225   -33.010    -1.443    -26.102   -30.337   -13.005
  -25.657   -30.329   -13.852    -27.014   -30.129   -13.211
  -26.102   -30.337    -0.597    -26.857   -30.731    -1.033
  -25.351   -30.827    -0.929    -26.102   -27.235   -13.005
  -25.746   -26.393   -13.287    -26.265   -27.125   -12.069
  -26.102   -27.235    -9.903    -25.988   -26.646    -9.158
  -26.365   -28.068    -9.512    -26.102   -27.235    -3.699
  -26.785   -27.702    -4.180    -25.288   -27.662    -3.964
  -26.102   -27.235    -0.597    -25.193   -27.474    -0.772
  -26.073   -26.780     0.245    -26.102   -24.133    -9.903
  -26.683   -23.874    -9.188    -26.680   -24.547   -10.543
  -23.000   -39.643   -16.107    -23.734   -40.058   -16.562
  -23.398   -38.924   -15.616    -23.000   -39.643    -0.597
  -23.193   -39.293    -1.466    -23.433   -40.497    -0.581
  -23.000   -39.643     2.505    -23.497   -40.272     3.028
  -23.547   -38.857     2.492    -23.000   -36.541    -0.597
  -23.273   -35.684    -0.270    -22.121   -36.666    -0.240
  -23.000   -36.541     2.505    -22.280   -35.987     2.805
  -23.716   -36.355     3.113    -23.000   -33.439   -19.209
  -22.782   -32.957   -18.412    -23.957   -33.432   -19.240
  -23.000   -33.439     2.505    -22.768   -33.062     3.354
  -22.206   -33.353     1.978    -23.000   -33.439     5.607
  -22.143   -33.635     5.231    -23.095   -34.063     6.326
  -23.000   -30.337   -19.209    -23.900   -30.590   -19.004
  -22.659   -29.980   -18.390    -23.000   -30.337   -13.005
  -22.628   -30.376   -12.125    -23.096   -31.253   -13.266
  -23.000   -30.337     2.505    -22.248   -30.794     2.130
  -22.634   -29.822     3.224    -23.000   -30.337     5.607
  -23.557   -29.560     5.646    -22.193   -30.033     5.193
  -23.000   -27.235   -19.209    -23.510   -27.794   -18.623
  -22.124   -27.221   -18.826    -23.000   -27.235   -16.107
  -22.872   -26.643   -15.367    -23.867   -27.615   -15.963
  -23.000   -27.235     2.505    -23.343   -27.879     3.125
  -22.381   -26.715     3.017    -23.000   -27.235     5.607
  -22.450   -26.726     5.012    -22.574   -28.090     5.655
  -23.000   -24.133   -16.107    -22.339   -24.540   -15.548
  -23.674   -24.805   -16.209    -23.000   -24.133   -13.005
  -22.309   -24.622   -13.451    -22.540   -23.427   -12.551
  -23.000   -24.133     2.505    -22.644   -24.524     1.708
  -22.230   -23.899     3.022    -23.000   -21.031    -0.597
  -23.022   -20.101    -0.372    -22.939   -21.480     0.246
  -23.000   -21.031     2.505    -22.452   -21.661     2.973
  -23.622   -21.570     2.017    -19.898   -45.847    -3.699
  -19.659   -46.574    -3.123    -19.062   -45.511    -4.021
  -19.898   -45.847    -0.597    -19.601   -46.314     0.184
  -20.853   -45.841    -0.523    -19.898   -42.745    -3.699
  -19.045   -43.169    -3.605    -20.497   -43.297    -3.195
  -19.898   -42.745    -0.597    -19.491   -43.286     0.079
  -20.505   -43.336    -1.043    -19.898   -42.745     2.505
  -20.338   -43.582     2.355    -18.998   -42.983     2.725
  -19.898   -39.643    -0.597    -19.798   -38.881    -0.027
  -20.234   -40.331    -0.022    -19.898   -39.643     2.505
  -20.325   -40.449     2.215    -19.206   -39.937     3.096
  -19.898   -39.643     5.607    -19.993   -39.147     4.794
  -19.703   -40.536     5.322    -19.898   -36.541   -22.311
  -20.795   -36.852   -22.186    -19.376   -37.064   -21.704
  -19.898   -36.541    -0.597    -19.641   -35.621    -0.541
  -19.104   -36.996    -0.876    -19.898   -36.541     2.505
  -19.280   -35.892     2.171    -19.638   -37.360     2.084
  -19.898   -36.541     5.607    -19.545   -36.593     4.719
  -20.157   -35.625     5.710    -19.898   -36.541     8.709
  -20.699   -36.270     9.157    -20.156   -37.310     8.202
  -19.898   -33.439   -22.311    -19.509   -32.918   -21.609
  -20.189   -34.243   -21.881    -19.898   -33.439   -19.209
  -20.072   -34.310   -19.566    -20.454   -32.854   -19.724
  -19.898   -33.439    -0.597    -19.197   -33.896    -1.061
  -19.924   -32.570    -0.996    -19.898   -33.439     5.607
  -19.933   -32.564     5.221    -20.390   -33.360     6.425
  -19.898   -33.439     8.709    -19.510   -32.813     9.320
  -19.198   -33.632     8.086    -19.898   -30.337   -22.311
  -20.410   -30.943   -21.776    -19.396   -30.901   -22.898
  -19.898   -30.337   -19.209    -19.148   -30.647   -18.703
  -20.612   -30.928   -18.968    -19.898   -30.337    -3.699
  -20.633   -30.568    -3.132    -20.051   -29.420    -3.927
  -19.898   -30.337     2.505    -20.345   -30.497     1.674
  -19.891   -31.189     2.941    -19.898   -30.337     5.607
  -19.821   -29.387     5.520    -19.297   -30.688     4.951
  -19.898   -30.337     8.709    -19.232   -30.803     9.214
  -20.207   -29.649     9.298    -19.898   -27.235   -22.311
  -20.711   -26.829   -22.011    -19.702   -27.897   -21.649
  -19.898   -27.235    -0.597    -19.880   -28.189    -0.674
  -20.158   -27.073     0.310    -19.898   -27.235     2.505
  -19.362   -27.460     3.265    -19.266   -27.007     1.824
  -19.898   -27.235     5.607    -19.298   -26.494     5.530
  -20.520   -27.116     4.889    -19.898   -27.235     8.709
  -20.407   -26.428     8.788    -19.334   -27.091     7.950
  -19.898   -24.133    -0.597    -19.057   -23.701    -0.448
  -19.779   -25.017    -0.251    -19.898   -24.133     2.505
  -20.346   -23.654     1.808    -20.022   -23.592     3.285
  -19.898   -24.133     5.607    -19.501   -25.001     5.676
  -19.216   -23.532     5.907    -19.898   -24.133     8.709
  -19.324   -23.794     9.395    -20.155   -25.001     9.019
  -19.898   -21.031    -0.597    -19.923   -21.920    -0.243
  -19.386   -20.533     0.040    -19.898   -21.031     2.505
  -20.467   -20.540     3.099    -19.315   -21.522     3.083
  -19.898   -21.031     5.607    -19.763   -20.669     6.483
  -19.015   -21.153     5.260    -19.898   -17.929    -0.597
  -20.445   -18.439    -1.194    -19.101   -18.449    -0.496
  -19.898   -17.929     2.505    -19.620   -17.788     3.410
  -20.478   -18.689     2.548    -19.898   -14.827    -0.597
  -18.961   -14.662    -0.499    -19.981   -15.237    -1.457
  -16.796   -48.949    -6.801    -16.096   -49.212    -6.204
  -17.599   -49.064    -6.293    -16.796   -48.949    -3.699
  -16.651   -48.902    -2.754    -16.033   -48.516    -4.081
  -16.796   -45.847    -3.699    -17.308   -46.504    -3.228
  -17.215   -45.787    -4.557    -16.796   -45.847    -0.597
  -16.255   -45.808     0.191    -16.507   -46.641    -1.047
  -16.796   -45.847     2.505    -17.724   -45.643     2.386
  -16.570   -45.453     3.348    -16.796   -42.745    -0.597
  -16.086   -43.386    -0.635    -17.086   -42.762     0.315
  -16.796   -42.745     2.505    -17.477   -43.016     1.889
  -16.835   -43.395     3.207    -16.796   -42.745     5.607
  -17.569   -42.593     6.151    -16.468   -41.869     5.405
  -16.796   -39.643    -0.597    -15.857   -39.605    -0.778
  -16.869   -40.205     0.174    -16.796   -39.643     2.505
  -15.874   -39.499     2.295    -16.782   -40.283     3.217
  -16.796   -39.643     5.607    -16.073   -40.262     5.503
  -17.060   -39.734     6.523    -16.796   -39.643     8.709
  -16.099   -39.191     8.234    -16.460   -39.732     9.601
  -16.796   -36.541    -0.597    -16.918   -36.805     0.315
  -16.622   -35.601    -0.553    -16.796   -36.541     2.505
  -17.215   -37.122     3.140    -16.243   -37.119     1.979
  -16.796   -36.541     5.607    -17.635   -36.505     5.149
  -16.355   -37.307     5.241    -16.796   -36.541     8.709
  -16.191   -35.823     8.524    -17.228   -36.286     9.525
  -16.796   -33.439   -25.413    -16.159   -32.929   -25.913
  -17.636   -33.249   -25.831    -16.796   -33.439   -22.311
  -17.057   -32.718   -21.738    -17.376   -33.365   -23.069
  -16.796   -33.439    -0.597    -17.226   -33.828     0.165
  -17.130   -32.543    -0.629    -16.796   -33.439     2.505
  -16.531   -34.290     2.853    -15.997   -33.075     2.126
  -16.796   -33.439     5.607    -16.795   -34.331     5.955
  -17.111   -33.532     4.708    -16.796   -33.439     8.709
  -16.402   -34.069     9.313    -17.664   -33.267     9.075
  -16.796   -33.439    11.811    -16.343   -34.034    11.215
  -17.185   -34.011    12.473    -16.796   -30.337   -25.413
  -16.706   -29.773   -24.646    -17.521   -29.955   -25.908
  -16.796   -30.337    -0.597    -16.385   -29.991     0.195
  -17.393   -29.644    -0.880    -16.796   -30.337     2.505
  -17.726   -30.155     2.642    -16.550   -30.897     3.241
  -16.796   -30.337     5.607    -16.596   -30.920     6.339
  -17.614   -29.908     5.859    -16.796   -30.337     8.709
  -16.464   -29.712     9.354    -17.695   -30.054     8.542
  -16.796   -30.337    11.811    -17.452   -30.973    11.526
  -16.721   -30.478    12.755    -16.796   -27.235   -25.413
  -17.158   -26.440   -25.805    -17.407   -27.455   -24.710
  -16.796   -27.235    -0.597    -17.215   -27.070     0.248
  -16.483   -28.137    -0.538    -16.796   -27.235     2.505
  -15.858   -27.402     2.594    -16.984   -26.564     3.161
  -16.796   -27.235     5.607    -16.828   -28.150     5.887
  -16.762   -27.277     4.652    -16.796   -27.235     8.709
  -17.372   -26.475     8.797    -17.011   -27.787     9.461
  -16.796   -27.235    11.811    -17.481   -27.181    12.477
  -16.144   -27.827    12.185    -16.796   -24.133    -0.597
  -16.300   -23.371    -0.299    -17.505   -23.766    -1.124
  -16.796   -24.133     2.505    -16.594   -23.443     1.873
  -17.162   -24.842     1.977    -16.796   -24.133     5.607
  -16.587   -23.936     6.520    -17.753   -24.147     5.579
  -16.796   -24.133     8.709    -16.824   -23.439     9.367
  -16.703   -23.671     7.877    -16.796   -21.031    -6.801
  -16.013   -21.553    -6.629    -17.326   -21.125    -6.010
  -16.796   -21.031     2.505    -16.507   -21.770     1.971
  -16.857   -21.385     3.392    -16.796   -21.031     5.607
  -16.073   -21.278     6.183    -17.502   -21.634     5.837
  -16.796   -21.031     8.709    -17.520   -21.577     9.014
  -16.041   -21.331     9.214    -16.796   -17.929    -0.597
  -16.045   -17.339    -0.535    -17.549   -17.383    -0.369
  -16.796   -17.929     2.505    -17.530   -17.906     3.119
  -16.232   -17.205     2.778    -16.796   -17.929     5.607
  -17.025   -17.103     5.182    -15.903   -17.796     5.925
  -16.796   -14.827   -13.005    -17.444   -14.260   -13.424
  -17.298   -15.333   -12.366    -16.796   -14.827    -6.801
  -17.286   -14.904    -7.619    -15.892   -14.674    -7.076
  -16.796   -14.827    -3.699    -16.670   -14.089    -4.295
  -17.340   -14.475    -2.994    -16.796   -14.827    -0.597
  -16.191   -14.917    -1.333    -16.322   -15.192     0.150
  -16.796   -14.827     2.505    -16.534   -15.528     3.101
  -16.116   -14.817     1.832    -16.796   -11.725    -3.699
  -16.806   -12.659    -3.491    -17.423   -11.632    -4.416
  -13.694   -48.949   -16.107    -13.356   -49.503   -16.811
  -13.442   -48.061   -16.359    -13.694   -48.949    -6.801
  -14.326   -49.627    -6.560    -13.964   -48.180    -6.299
  -13.694   -48.949    -3.699    -13.791   -48.370    -2.943
  -14.024   -49.795    -3.397    -13.694   -48.949    -0.597
  -13.636   -49.817    -0.197    -13.099   -48.990    -1.345
  -13.694   -48.949     2.505    -13.705   -49.875     2.750
  -12.955   -48.870     1.903    -13.694   -45.847   -19.209
  -14.290   -45.299   -19.719    -14.191   -46.075   -18.424
  -13.694   -45.847    -6.801    -14.552   -46.092    -7.148
  -13.780   -45.951    -5.854    -13.694   -45.847     2.505
  -12.948   -45.641     3.067    -13.632   -45.222     1.783
  -13.694   -45.847     5.607    -14.286   -45.664     6.337
  -14.171   -45.553     4.832    -13.694   -42.745     2.505
  -13.097   -42.433     1.826    -13.158   -42.782     3.297
  -13.694   -42.745     5.607    -13.156   -42.682     4.819
  -14.377   -42.086     5.485    -13.694   -42.745     8.709
  -12.747   -42.680     8.588    -13.801   -43.037     9.614
  -13.694   -39.643   -25.413    -13.640   -40.270   -24.692
  -12.858   -39.731   -25.871    -13.694   -39.643     2.505
  -13.591   -40.328     3.165    -12.805   -39.476     2.192
  -13.694   -39.643     5.607    -14.274   -38.885     5.669
  -12.894   -39.301     5.210    -13.694   -39.643     8.709
  -13.478   -40.533     8.987    -13.431   -39.091     9.446
  -13.694   -39.643    11.811    -13.640   -40.427    11.265
  -13.436   -39.941    12.683    -13.694   -36.541   -25.413
  -13.237   -37.096   -24.782    -14.071   -35.837   -24.886
  -13.694   -36.541     2.505    -14.172   -37.201     2.003
  -13.973   -35.706     2.130    -13.694   -36.541     5.607
  -13.879   -37.447     5.362    -12.780   -36.407     5.358
  -13.694   -36.541     8.709    -14.348   -37.142     8.353
  -13.125   -36.339     7.967    -13.694   -36.541    11.811
  -14.304   -37.169    11.424    -13.365   -36.036    11.068
  -13.694   -33.439   -25.413    -13.469   -33.489   -24.485
  -14.346   -34.128   -25.539    -13.694   -33.439    -3.699
  -13.460   -32.831    -2.998    -14.644   -33.532    -3.629
  -13.694   -33.439     2.505    -13.063   -33.797     3.129
  -14.512   -33.380     2.999    -13.694   -33.439     5.607
  -13.234   -34.238     5.865    -14.542   -33.498     6.047
  -13.694   -33.439     8.709    -13.886   -34.376     8.680
  -12.758   -33.379     8.519    -13.694   -33.439    11.811
  -14.631   -33.623    11.882    -13.450   -33.104    12.674
  -13.694   -30.337     2.505    -14.337   -30.463     1.808
  -13.115   -29.650     2.177    -13.694   -30.337     5.607
  -14.375   -30.915     5.952    -13.249   -30.000     6.385
  -13.694   -30.337     8.709    -14.214   -30.915     9.268
  -14.000   -30.522     7.822    -13.694   -30.337    11.811
  -12.921   -30.219    11.260    -13.488   -29.865    12.618
  -13.694   -27.235     2.505    -12.963   -27.820     2.701
  -13.668   -26.578     3.201    -13.694   -27.235     5.607
  -12.816   -26.901     5.425    -14.277   -26.506     5.394
  -13.694   -27.235     8.709    -12.915   -27.497     9.200
  -13.639   -26.281     8.665    -13.694   -27.235    11.811
  -12.957   -26.940    12.346    -13.288   -27.693    11.076
  -13.694   -24.133   -13.005    -13.035   -24.217   -12.317
  -14.297   -24.859   -12.850    -13.694   -24.133     2.505
  -14.076   -24.694     3.180    -14.209   -23.327     2.543
  -13.694   -24.133     5.607    -14.079   -23.283     5.822
  -13.967   -24.299     4.705    -13.694   -24.133     8.709
  -13.082   -24.775     9.067    -14.161   -24.604     8.020
  -13.694   -24.133    11.811    -13.069   -23.514    11.434
  -13.188   -24.618    12.463    -13.694   -21.031    -6.801
  -13.679   -21.842    -7.309    -13.379   -21.285    -5.934
  -13.694   -21.031     2.505    -13.153   -20.419     2.006
  -14.542   -21.019     2.061    -13.694   -21.031     5.607
  -13.678   -21.716     6.275    -14.532   -20.588     5.738
  -13.694   -21.031     8.709    -13.186   -20.264     8.973
  -14.370   -21.113     9.382    -13.694   -21.031    11.811
  -13.845   -21.905    12.171    -12.814   -21.073    11.438
  -13.694   -17.929   -16.107    -13.018   -18.580   -15.921
  -13.459   -17.578   -16.966    -13.694   -17.929    -0.597
  -13.344   -18.584     0.006    -13.307   -18.151    -1.444
  -13.694   -17.929     2.505    -13.141   -17.206     2.802
  -13.477   -18.033     1.579    -13.694   -17.929     5.607
  -14.400   -17.826     6.245    -13.154   -17.147     5.720
  -13.694   -17.929     8.709    -14.495   -17.899     8.186
  -13.699   -18.800     9.105    -13.694   -14.827    -0.597
  -13.681   -15.019    -1.534    -13.474   -13.897    -0.539
  -13.694   -14.827     2.505    -13.565   -14.825     3.454
  -14.608   -14.567     2.386    -13.694   -14.827     5.607
  -13.511   -14.112     6.217    -12.851   -15.264     5.490
  -13.694   -11.725    -3.699    -14.075   -10.892    -3.977
  -14.299   -12.388    -4.031    -13.694   -11.725    -0.597
  -13.658   -12.066    -1.490    -14.211   -10.922    -0.667
  -13.694   -11.725     2.505    -14.245   -11.131     3.015
  -13.141   -11.147     1.980    -10.592   -52.051    -3.699
  -10.974   -52.798    -3.238    -10.079   -52.442    -4.406
  -10.592   -48.949   -13.005    -10.143   -49.076   -13.841
  -11.520   -49.052   -13.214    -10.592   -48.949    -6.801
  -11.015   -49.279    -6.008     -9.658   -48.952    -6.593
  -10.592   -48.949    -3.699    -11.521   -48.870    -3.481
  -10.146   -48.948    -2.852    -10.592   -48.949     2.505
  -11.435   -49.372     2.671    -10.568   -48.826     1.556
  -10.592   -45.847   -22.311    -10.819   -45.190   -21.654
  -10.346   -45.339   -23.084    -10.592   -45.847     2.505
  -11.000   -46.018     3.354    -10.928   -46.538     1.934
  -10.592   -45.847     5.607    -10.849   -45.761     6.525
   -9.825   -45.283     5.518    -10.592   -45.847     8.709
   -9.966   -46.235     9.320    -10.598   -46.443     7.960
  -10.592   -42.745     2.505    -10.874   -43.648     2.649
  -11.385   -42.288     2.224    -10.592   -42.745     5.607
  -11.316   -43.293     5.304     -9.806   -43.254     5.407
  -10.592   -42.745     8.709    -10.162   -43.254     8.022
  -10.232   -43.092     9.525    -10.592   -39.643     5.607
   -9.656   -39.622     5.804    -11.005   -39.221     6.360
  -10.592   -39.643     8.709    -11.340   -39.357     9.233
  -10.209   -38.832     8.375    -10.592   -39.643    11.811
  -11.492   -39.577    12.131    -10.679   -39.958    10.912
  -10.592   -36.541    -9.903    -10.720   -37.162   -10.620
   -9.964   -35.906   -10.246    -10.592   -36.541     5.607
  -10.202   -35.668     5.579    -10.026   -37.038     6.198
  -10.592   -36.541     8.709    -10.026   -37.214     8.332
  -10.687   -35.890     8.014    -10.592   -36.541    11.811
  -10.785   -35.707    11.385    -10.936   -36.442    12.699
  -10.592   -33.439     2.505     -9.892   -32.787     2.523
  -11.093   -33.275     3.304    -10.592   -33.439     5.607
  -10.663   -33.445     6.562    -10.926   -32.581     5.347
  -10.592   -33.439     8.709    -10.786   -32.720     8.108
   -9.679   -33.302     8.962    -10.592   -33.439    11.811
  -10.220   -32.999    11.048    -11.530   -33.258    11.760
  -10.592   -33.439    14.913    -10.662   -33.969    15.708
   -9.687   -33.556    14.625    -10.592   -30.337     2.505
  -10.839   -29.438     2.720    -11.040   -30.872     3.160
  -10.592   -30.337     5.607     -9.861   -30.379     6.223
  -10.259   -30.750     4.811    -10.592   -30.337     8.709
  -10.024   -30.158     9.458    -10.271   -31.167     8.357
  -10.592   -30.337    11.811    -10.626   -31.161    12.297
   -9.941   -29.811    12.276    -10.592   -30.337    14.913
  -10.354   -29.709    14.232    -10.474   -31.193    14.503
  -10.592   -27.235     2.505     -9.833   -27.354     1.935
  -10.427   -27.814     3.249    -10.592   -27.235     5.607
  -11.152   -27.926     5.960     -9.780   -27.682     5.369
  -10.592   -27.235     8.709    -11.340   -26.638     8.671
  -10.823   -27.865     9.392    -10.592   -27.235    11.811
  -10.220   -27.590    11.004    -11.078   -26.460    11.531
  -10.592   -27.235    14.913     -9.770   -27.421    14.461
  -10.708   -27.972    15.513    -10.592   -24.133   -22.311
  -10.404   -23.238   -22.595    -11.066   -24.029   -21.487
  -10.592   -24.133   -19.209    -10.083   -24.583   -18.536
  -11.198   -23.576   -18.720    -10.592   -24.133    -0.597
  -10.619   -24.747    -1.330    -11.480   -24.147    -0.240
  -10.592   -24.133     5.607    -11.411   -24.445     5.991
  -10.132   -23.713     6.333    -10.592   -24.133     8.709
  -10.415   -23.747     7.852    -11.320   -24.735     8.556
  -10.592   -24.133    11.811    -10.806   -23.884    12.710
  -11.308   -24.710    11.546    -10.592   -21.031    -0.597
  -10.860   -20.171    -0.921     -9.877   -20.846     0.012
  -10.592   -21.031     2.505    -10.003   -21.081     3.258
  -10.457   -20.151     2.154    -10.592   -21.031     5.607
  -11.076   -21.763     5.989    -10.162   -20.612     6.353
  -10.592   -21.031     8.709    -11.265   -21.694     8.861
   -9.980   -21.140     9.437    -10.592   -21.031    11.811
  -11.376   -20.623    12.178    -10.894   -21.876    11.480
  -10.592   -17.929    -0.597    -10.840   -17.287     0.068
  -10.617   -18.769    -0.140    -10.592   -17.929     2.505
  -11.160   -18.528     2.989    -11.187   -17.269     2.150
  -10.592   -17.929     5.607    -10.282   -18.833     5.644
  -10.973   -17.841     4.734    -10.592   -17.929     8.709
  -10.496   -18.836     8.420     -9.710   -17.563     8.649
  -10.592   -14.827    -0.597    -11.092   -15.334    -1.236
  -10.702   -13.917    -0.873    -10.592   -14.827     2.505
  -11.110   -14.062     2.254    -10.519   -15.342     1.702
  -10.592   -14.827     5.607    -10.492   -14.489     6.497
  -11.514   -15.077     5.549    -10.592   -14.827     8.709
   -9.741   -14.676     9.120    -10.384   -15.074     7.809
  -10.592   -11.725    -6.801     -9.636   -11.761    -6.809
  -10.859   -12.522    -6.344    -10.592   -11.725    -0.597
   -9.822   -11.756    -1.165    -11.305   -11.452    -1.174
  -10.592   -11.725     2.505    -10.810   -12.655     2.446
  -11.416   -11.275     2.317    -10.592    -8.623    -6.801
  -11.303    -8.003    -6.635    -10.003    -8.517    -6.055
  -10.592    -8.623    -3.699    -10.167    -8.753    -2.852
  -10.424    -9.433    -4.179     -7.490   -52.051   -13.005
   -7.576   -52.917   -12.607     -8.265   -51.574   -12.710
   -7.490   -52.051    -3.699     -6.985   -52.460    -4.402
   -8.404   -52.196    -3.944     -7.490   -52.051    -0.597
   -7.718   -52.681     0.087     -8.104   -52.237    -1.307
   -7.490   -48.949    -0.597     -8.202   -49.446    -1.001
   -6.804   -49.598    -0.440     -7.490   -48.949     2.505
   -8.103   -48.218     2.440     -7.484   -49.335     1.630
   -7.490   -48.949     5.607     -8.238   -48.362     5.712
   -7.878   -49.795     5.382     -7.490   -45.847     8.709
   -7.785   -46.538     8.116     -6.642   -46.153     9.031
   -7.490   -42.745   -25.413     -8.215   -42.479   -25.978
   -7.210   -41.936   -24.986     -7.490   -42.745     8.709
   -7.610   -41.986     8.139     -6.603   -43.050     8.520
   -7.490   -42.745    11.811     -8.290   -43.270    11.774
   -7.480   -42.386    12.699     -7.490   -39.643     2.505
   -6.665   -39.473     2.050     -7.902   -40.346     2.002
   -7.490   -39.643     5.607     -7.565   -39.127     4.805
   -7.326   -40.536     5.304     -7.490   -39.643     8.709
   -7.135   -40.518     8.553     -6.851   -39.051     8.314
   -7.490   -39.643    11.811     -8.094   -39.008    11.428
   -7.925   -39.935    12.612     -7.490   -36.541    -6.801
   -7.329   -35.851    -6.158     -6.619   -36.790    -7.108
   -7.490   -36.541     2.505     -7.886   -36.809     3.334
   -7.730   -37.234     1.890     -7.490   -36.541     5.607
   -6.942   -35.770     5.751     -8.380   -36.239     5.787
   -7.490   -36.541     8.709     -7.398   -37.365     9.187
   -7.816   -36.799     7.847     -7.490   -36.541    11.811
   -7.884   -37.334    11.448     -6.923   -36.856    12.515
   -7.490   -36.541    14.913     -8.167   -35.896    15.118
   -7.434   -37.087    15.697     -7.490   -33.439     2.505
   -6.885   -33.003     3.105     -7.928   -32.724     2.044
   -7.490   -33.439     5.607     -7.218   -32.863     6.321
   -6.861   -34.160     5.627     -7.490   -33.439     8.709
   -7.680   -33.797     9.577     -7.379   -32.500     8.856
   -7.490   -33.439    11.811     -7.102   -34.127    12.352
   -8.377   -33.749    11.628     -7.490   -33.439    14.913
   -7.700   -34.109    15.564     -6.568   -33.587    14.705
   -7.490   -30.337   -28.515     -8.296   -30.267   -28.004
   -6.789   -30.266   -27.868     -7.490   -30.337     2.505
   -8.103   -29.659     2.789     -6.626   -29.938     2.611
   -7.490   -30.337     5.607     -7.345   -29.393     5.549
   -7.024   -30.603     6.399     -7.490   -30.337     8.709
   -7.997   -31.131     8.540     -6.578   -30.624     8.679
   -7.490   -30.337    11.811     -7.975   -29.528    11.649
   -7.794   -30.631    12.670     -7.490   -30.337    14.913
   -7.209   -30.424    14.003     -6.725   -29.986    15.368
   -7.490   -27.235   -28.515     -7.999   -28.028   -28.684
   -6.862   -27.492   -27.841     -7.490   -27.235     2.505
   -8.089   -27.619     1.865     -7.397   -26.323     2.230
   -7.490   -27.235     5.607     -7.878   -26.714     4.905
   -7.857   -28.111     5.486     -7.490   -27.235     8.709
   -6.793   -27.316     8.059     -7.128   -26.653     9.377
   -7.490   -27.235    11.811     -8.066   -27.568    12.499
   -6.808   -27.900    11.726     -7.490   -27.235    14.913
   -7.191   -26.665    15.622     -7.665   -28.074    15.338
   -7.490   -24.133     5.607     -6.987   -23.376     5.907
   -6.883   -24.619     5.049     -7.490   -24.133     8.709
   -8.115   -23.625     9.227     -7.541   -23.755     7.832
   -7.490   -24.133    11.811     -7.968   -24.316    12.620
   -8.062   -24.458    11.116     -7.490   -24.133    14.913
   -8.205   -23.672    14.475     -7.621   -23.948    15.843
   -7.490   -21.031     2.505     -8.083   -21.661     2.914
   -6.625   -21.435     2.574     -7.490   -21.031     5.607
   -7.286   -21.961     5.700     -7.591   -20.716     6.505
   -7.490   -21.031     8.709     -7.215   -21.846     9.127
   -8.262   -20.757     9.204     -7.490   -21.031    11.811
   -6.813   -21.392    12.383     -8.314   -21.314    12.207
   -7.490   -17.929     2.505     -8.128   -18.163     1.831
   -6.699   -18.412     2.266     -7.490   -17.929     5.607
   -7.287   -18.586     4.942     -8.160   -17.377     5.203
   -7.490   -17.929     8.709     -6.691   -18.173     8.243
   -8.188   -18.042     8.064     -7.490   -17.929    11.811
   -6.850   -17.642    12.462     -8.337   -17.817    12.243
   -7.490   -14.827    -3.699     -6.836   -14.556    -3.055
   -8.119   -15.346    -3.198     -7.490   -14.827    -0.597
   -8.069   -14.819    -1.359     -7.742   -14.051    -0.096
   -7.490   -14.827     2.505     -7.404   -14.112     1.875
   -8.060   -14.476     3.190     -7.490   -14.827     5.607
   -7.048   -15.511     6.109     -8.063   -15.302     5.005
   -7.490   -14.827     8.709     -7.738   -15.183     9.562
   -8.022   -14.037     8.616     -7.490   -11.725    -6.801
   -8.105   -11.508    -7.501     -8.045   -11.921    -6.046
   -7.490   -11.725    -3.699     -8.259   -12.201    -3.386
   -7.214   -12.202    -4.481     -7.490   -11.725    -0.597
   -6.552   -11.560    -0.504     -7.607   -11.926    -1.525
   -7.490   -11.725     2.505     -7.166   -10.883     2.185
   -6.785   -12.058     3.060     -7.490   -11.725     5.607
   -6.984   -11.503     4.826     -7.296   -12.648     5.765
   -7.490    -8.623    -6.801     -8.007    -9.152    -7.408
   -6.956    -9.257    -6.324     -7.490    -8.623    -3.699
   -8.008    -8.076    -4.289     -7.100    -9.286    -4.267
   -7.490    -8.623    -0.597     -7.950    -9.125    -1.269
   -7.916    -8.875     0.222     -4.388   -52.051   -13.005
   -4.600   -51.847   -13.916     -3.689   -52.703   -13.062
   -4.388   -52.051    -6.801     -5.067   -51.949    -7.468
   -3.574   -51.822    -7.250     -4.388   -52.051    -3.699
   -3.852   -52.632    -4.239     -4.604   -51.319    -4.276
   -4.388   -52.051    -0.597     -3.995   -51.748     0.222
   -3.789   -52.726    -0.915     -4.388   -48.949    -6.801
   -4.997   -48.522    -7.403     -4.822   -48.904    -5.949
   -4.388   -48.949    -3.699     -4.083   -49.622    -4.308
   -4.188   -48.122    -4.136     -4.388   -48.949    -0.597
   -3.709   -48.319    -0.836     -5.210   -48.508    -0.808
   -4.388   -48.949     2.505     -5.067   -48.345     2.804
   -3.625   -48.394     2.348     -4.388   -48.949     5.607
   -3.466   -49.203     5.570     -4.479   -48.275     4.934
   -4.388   -45.847    -3.699     -4.942   -45.252    -4.203
   -4.955   -46.593    -3.501     -4.388   -45.847     2.505
   -3.621   -45.287     2.389     -4.061   -46.735     2.362
   -4.388   -45.847     5.607     -4.196   -46.271     6.444
   -4.958   -45.113     5.835     -4.388   -45.847     8.709
   -4.975   -45.092     8.688     -3.910   -45.757     9.533
   -4.388   -42.745    -3.699     -4.927   -42.984    -2.945
   -4.521   -43.458    -4.324     -4.388   -42.745    -0.597
   -4.719   -43.446    -1.158     -5.095   -42.584     0.027
   -4.388   -42.745     2.505     -4.328   -43.627     2.139
   -3.780   -42.226     1.980     -4.388   -42.745     5.607
   -3.676   -43.157     5.118     -5.177   -42.964     5.112
   -4.388   -42.745     8.709     -4.998   -42.479     9.397
   -4.017   -41.924     8.387     -4.388   -42.745    11.811
   -4.107   -41.893    11.480     -4.379   -43.316    11.043
   -4.388   -39.643    -0.597     -4.424   -39.153     0.224
   -3.904   -40.439    -0.379     -4.388   -39.643     2.505
   -4.049   -39.889     3.366     -5.248   -40.061     2.458
   -4.388   -39.643     5.607     -4.498   -38.699     5.720
   -3.725   -39.886     6.253     -4.388   -39.643     8.709
   -4.742   -39.131     9.436     -5.152   -39.865     8.178
   -4.388   -39.643    11.811     -3.566   -39.208    11.586
   -4.722   -39.152    12.562     -4.388   -36.541     2.505
   -4.407   -35.824     1.872     -3.508   -36.508     2.879
   -4.388   -36.541     5.607     -3.598   -36.298     5.125
   -5.104   -36.383     4.992     -4.388   -36.541     8.709
   -4.617   -36.914     9.561     -5.095   -36.820     8.128
   -4.388   -36.541    11.811     -4.984   -37.035    12.374
   -3.583   -36.465    12.323     -4.388   -36.541    14.913
   -4.800   -36.420    14.058     -4.424   -37.485    15.066
   -4.388   -33.439     2.505     -3.593   -33.283     1.996
   -4.985   -32.740     2.238     -4.388   -33.439     5.607
   -4.644   -34.247     5.162     -4.249   -33.701     6.517
   -4.388   -33.439     8.709     -3.857   -33.716     7.963
   -4.055   -33.953     9.445     -4.388   -33.439    11.811
   -3.826   -33.093    12.504     -4.887   -32.681    11.506
   -4.388   -33.439    14.913     -4.068   -34.245    14.510
   -4.447   -33.645    15.846     -4.388   -30.337     5.607
   -3.503   -30.617     5.842     -4.272   -29.821     4.809
   -4.388   -30.337     8.709     -4.594   -29.431     8.938
   -5.224   -30.797     8.777     -4.388   -30.337    11.811
   -3.570   -30.025    12.197     -4.321   -30.105    10.885
   -4.388   -30.337    14.913     -4.784   -30.635    15.732
   -5.043   -29.756    14.527     -4.388   -27.235   -25.413
   -3.623   -26.865   -24.973     -5.003   -26.505   -25.482
   -4.388   -27.235     2.505     -3.674   -26.748     2.094
   -3.963   -27.995     2.902     -4.388   -27.235     5.607
   -4.770   -27.875     6.208     -3.488   -27.534     5.481
   -4.388   -27.235     8.709     -4.517   -27.482     9.625
   -4.537   -28.043     8.219     -4.388   -27.235    11.811
   -3.480   -27.362    11.538     -4.752   -26.634    11.162
   -4.388   -27.235    14.913     -4.887   -27.300    15.728
   -3.905   -26.413    14.994     -4.388   -24.133   -28.515
   -4.060   -24.627   -29.267     -4.825   -23.374   -28.900
   -4.388   -24.133   -25.413     -5.083   -24.778   -25.544
   -4.586   -23.735   -24.566     -4.388   -24.133     2.505
   -3.960   -24.692     1.857     -4.541   -23.307     2.046
   -4.388   -24.133     5.607     -3.951   -24.875     5.190
   -3.702   -23.710     6.123     -4.388   -24.133     8.709
   -4.946   -24.539     8.046     -3.654   -24.739     8.810
   -4.388   -24.133    11.811     -5.266   -23.822    12.032
   -4.511   -24.657    11.020     -4.388   -24.133    14.913
   -3.467   -23.916    15.058     -4.695   -24.453    15.762
   -4.388   -21.031   -25.413     -3.702   -20.537   -25.862
   -5.074   -21.140   -26.072     -4.388   -21.031    -0.597
   -3.877   -20.227    -0.692     -3.734   -21.720    -0.481
   -4.388   -21.031     2.505     -4.199   -21.950     2.690
   -3.631   -20.556     2.848     -4.388   -21.031     5.607
   -4.386   -21.986     5.550     -3.930   -20.742     4.818
   -4.388   -21.031     8.709     -5.045   -20.596     8.166
   -4.805   -21.848     8.981     -4.388   -21.031    11.811
   -3.904   -21.652    11.268     -3.864   -20.951    12.608
   -4.388   -17.929     2.505     -4.925   -18.078     3.283
   -4.976   -17.496     1.887     -4.388   -17.929     5.607
   -4.099   -18.534     4.925     -3.705   -17.977     6.276
   -4.388   -17.929     8.709     -4.564   -18.447     9.495
   -4.609   -18.511     7.983     -4.388   -17.929    11.811
   -3.529   -17.971    11.392     -4.994   -18.253    11.146
   -4.388   -14.827   -19.209     -4.592   -13.937   -19.498
   -4.044   -14.718   -18.323     -4.388   -14.827    -3.699
   -3.768   -15.162    -3.052     -5.229   -15.205    -3.443
   -4.388   -14.827    -0.597     -4.069   -13.984    -0.921
   -5.233   -14.945    -1.029     -4.388   -14.827     2.505
   -3.698   -14.706     3.158     -5.079   -15.297     2.971
   -4.388   -14.827     5.607     -4.274   -13.899     5.813
   -3.978   -14.934     4.749     -4.388   -14.827     8.709
   -4.664   -15.488     8.075     -4.365   -15.291     9.546
   -4.388   -11.725   -19.209     -3.764   -11.684   -19.934
   -5.239   -11.842   -19.631     -4.388   -11.725    -3.699
   -4.216   -11.224    -2.901     -3.731   -11.415    -4.323
   -4.388   -11.725    -0.597     -5.316   -11.895    -0.756
   -4.361   -11.346     0.282     -4.388   -11.725     2.505
   -3.575   -11.610     2.013     -4.321   -12.603     2.878
   -4.388   -11.725     5.607     -4.819   -11.149     4.976
   -3.462   -11.691     5.369     -4.388    -8.623    -6.801
   -4.979    -9.312    -7.103     -4.951    -8.017    -6.319
   -4.388    -8.623    -3.699     -4.913    -8.909    -2.952
   -4.998    -8.126    -4.245     -4.388    -8.623    -0.597
   -4.580    -8.025    -1.319     -4.810    -8.223     0.164
   -1.286   -52.051   -13.005     -0.832   -51.224   -12.848
   -1.389   -52.092   -13.956     -1.286   -52.051    -6.801
   -1.867   -52.336    -6.095     -0.764   -51.349    -6.414
   -1.286   -52.051    -3.699     -0.950   -51.285    -3.235
   -2.014   -51.715    -4.221     -1.286   -52.051    -0.597
   -2.088   -52.044    -0.076     -0.822   -51.256    -0.336
   -1.286   -48.949    -3.699     -0.987   -48.130    -4.094
   -1.896   -48.677    -3.013     -1.286   -48.949    -0.597
   -0.648   -49.440    -0.079     -1.899   -49.613    -0.914
   -1.286   -48.949     2.505     -1.695   -48.345     1.887
   -1.874   -49.704     2.528     -1.286   -48.949     5.607
   -2.031   -48.840     5.017     -1.280   -49.883     5.816
   -1.286   -45.847    -3.699     -1.155   -45.096    -4.277
   -1.496   -46.571    -4.289     -1.286   -45.847    -0.597
   -1.935   -46.550    -0.585     -0.780   -45.974     0.206
   -1.286   -45.847     2.505     -1.752   -45.156     2.036
   -0.535   -46.051     1.949     -1.286   -45.847     5.607
   -1.322   -45.470     6.486     -0.743   -45.238     5.107
   -1.286   -45.847     8.709     -1.167   -46.273     9.558
   -2.022   -46.310     8.310     -1.286   -42.745    -3.699
   -0.665   -42.531    -3.003     -2.124   -42.407    -3.385
   -1.286   -42.745    -0.597     -0.731   -41.996    -0.381
   -1.018   -43.428     0.018     -1.286   -42.745     2.505
   -0.739   -43.240     1.896     -1.447   -41.912     2.063
   -1.286   -42.745     5.607     -1.648   -42.801     4.723
   -0.493   -43.281     5.576     -1.286   -42.745     8.709
   -0.973   -43.402     8.087     -2.071   -43.134     9.094
   -1.286   -42.745    11.811     -1.899   -43.468    11.947
   -0.967   -42.533    12.689     -1.286   -39.643     2.505
   -0.620   -38.964     2.612     -1.042   -40.094     1.697
   -1.286   -39.643     5.607     -1.410   -40.584     5.730
   -1.829   -39.426     4.850     -1.286   -39.643     8.709
   -1.631   -39.834     7.837     -0.663   -40.349     8.880
   -1.286   -39.643    11.811     -1.951   -39.192    12.331
   -1.779   -40.082    11.119     -1.286   -36.541     5.607
   -2.010   -37.074     5.279     -1.624   -36.145     6.410
   -1.286   -36.541     8.709     -1.845   -37.086     9.263
   -0.711   -37.163     8.263     -1.286   -36.541    11.811
   -2.001   -36.958    12.292     -1.613   -36.461    10.916
   -1.286   -36.541    14.913     -0.537   -36.362    14.346
   -1.791   -35.728    14.907     -1.286   -33.439     5.607
   -0.610   -33.736     4.999     -1.125   -33.939     6.407
   -1.286   -33.439     8.709     -2.086   -33.393     8.186
   -0.887   -34.274     8.465     -1.286   -33.439    11.811
   -0.773   -34.189    11.512     -1.848   -33.793    12.500
   -1.286   -33.439    14.913     -1.678   -33.211    15.756
   -0.828   -32.645    14.640     -1.286   -30.337     5.607
   -0.554   -29.893     6.035     -0.874   -30.989     5.041
   -1.286   -30.337     8.709     -1.087   -30.073     7.811
   -1.969   -29.729     8.993     -1.286   -30.337    11.811
   -0.668   -29.708    11.440     -1.868   -29.808    12.357
   -1.286   -30.337    14.913     -1.509   -30.890    15.662
   -1.799   -30.695    14.190     -1.286   -27.235   -22.311
   -0.693   -27.445   -21.590     -1.345   -26.280   -22.303
   -1.286   -27.235   -19.209     -2.222   -27.056   -19.293
   -0.996   -26.668   -18.495     -1.286   -27.235     2.505
   -0.937   -26.429     2.124     -2.114   -27.378     2.048
   -1.286   -27.235     5.607     -1.887   -27.795     5.116
   -0.414   -27.530     5.344     -1.286   -27.235     8.709
   -1.955   -27.468     9.353     -1.309   -26.279     8.674
   -1.286   -27.235    11.811     -0.950   -27.262    12.707
   -0.671   -26.672    11.341     -1.286   -27.235    14.913
   -0.712   -27.497    15.633     -0.694   -27.086    14.177
   -1.286   -24.133   -28.515     -1.483   -23.999   -27.589
   -0.582   -23.512   -28.704     -1.286   -24.133   -19.209
   -1.288   -25.049   -18.931     -0.359   -23.905   -19.276
   -1.286   -24.133     2.505     -0.790   -24.616     3.165
   -0.772   -24.225     1.703     -1.286   -24.133     5.607
   -1.913   -24.141     6.331     -0.966   -23.231     5.577
   -1.286   -24.133     8.709     -0.854   -24.077     9.561
   -1.077   -23.304     8.279     -1.286   -24.133    11.811
   -0.603   -24.244    11.151     -1.338   -23.187    11.948
   -1.286   -24.133    14.913     -1.892   -24.774    15.283
   -0.418   -24.463    15.144     -1.286   -21.031   -13.005
   -1.515   -20.682   -12.144     -0.330   -20.993   -13.033
   -1.286   -21.031     2.505     -1.742   -20.301     2.923
   -1.114   -21.646     3.218     -1.286   -21.031     5.607
   -1.361   -20.200     6.076     -2.065   -21.523     5.866
   -1.286   -21.031     8.709     -1.140   -21.282     7.798
   -2.002   -20.397     8.672     -1.286   -21.031    11.811
   -2.072   -20.745    11.347     -1.001   -21.813    11.340
   -1.286   -17.929   -25.413     -1.670   -17.504   -26.180
   -1.853   -17.672   -24.687     -1.286   -17.929    -0.597
   -1.284   -18.852    -0.346     -2.176   -17.630    -0.409
   -1.286   -17.929     2.505     -2.056   -17.774     1.958
   -1.398   -18.822     2.831     -1.286   -17.929     5.607
   -1.417   -18.876     5.579     -0.492   -17.781     5.094
   -1.286   -17.929     8.709     -0.631   -18.022     9.401
   -2.082   -18.308     9.080     -1.286   -17.929    11.811
   -0.738   -18.507    12.342     -2.170   -18.052    12.157
   -1.286   -14.827   -22.311     -1.325   -13.934   -22.655
   -0.935   -15.347   -23.034     -1.286   -14.827    -3.699
   -1.495   -13.993    -3.277     -0.861   -14.580    -4.520
   -1.286   -14.827    -0.597     -0.521   -14.464    -0.150
   -0.933   -15.520    -1.154     -1.286   -14.827     2.505
   -2.071   -15.202     2.903     -1.076   -15.419     1.783
   -1.286   -14.827     5.607     -1.917   -15.178     4.979
   -0.637   -14.376     5.068     -1.286   -14.827     8.709
   -1.277   -15.740     8.995     -2.161   -14.513     8.937
   -1.286   -11.725    -3.699     -2.039   -11.638    -3.115
   -1.311   -10.936    -4.241     -1.286   -11.725    -0.597
   -0.516   -11.695    -1.165     -1.190   -12.540    -0.105
   -1.286   -11.725     2.505     -2.129   -12.174     2.454
   -0.933   -11.974     3.359     -1.286   -11.725     5.607
   -1.527   -11.307     4.781     -0.706   -12.442     5.353
   -1.286    -8.623    -6.801     -0.993    -9.489    -6.521
   -1.713    -8.774    -7.644     -1.286    -8.623    -3.699
   -0.491    -8.363    -3.233     -1.056    -8.550    -4.625
   -1.286    -8.623    -0.597     -0.703    -8.478    -1.342
   -0.908    -8.098     0.109      1.816   -52.051    -9.903
    2.092   -52.942   -10.120      1.944   -51.557   -10.712
    1.816   -52.051    -6.801      1.110   -52.469    -7.294
    2.521   -52.699    -6.799      1.816   -52.051    -3.699
    2.498   -52.038    -3.027      2.051   -52.787    -4.264
    1.816   -48.949    -3.699      1.624   -49.661    -4.309
    2.444   -48.397    -4.164      1.816   -48.949    -0.597
    1.421   -48.460    -1.318      2.069   -49.785    -0.988
    1.816   -48.949     2.505      1.212   -49.553     2.938
    2.638   -49.436     2.443      1.816   -45.847    -3.699
    2.274   -45.227    -3.132      1.268   -45.300    -4.260
    1.816   -45.847    -0.597      2.295   -46.568    -1.006
    2.413   -45.513     0.072      1.816   -45.847     2.505
    1.416   -45.375     1.775      2.596   -45.337     2.722
    1.816   -45.847     5.607      0.954   -46.217     5.795
    2.362   -46.127     6.342      1.816   -45.847     8.709
    1.123   -46.206     8.156      2.275   -45.225     8.145
    1.816   -42.745     5.607      0.862   -42.731     5.673
    2.092   -43.388     6.260      1.816   -42.745     8.709
    0.882   -42.570     8.817      1.945   -43.607     9.106
    1.816   -39.643    11.811      1.246   -39.756    11.051
    1.268   -39.878    12.560      1.816   -36.541     8.709
    1.747   -35.598     8.855      1.021   -36.768     8.227
    1.816   -36.541    11.811      2.597   -36.918    12.216
    1.264   -36.283    12.549      1.816   -33.439     8.709
    2.345   -33.618     7.932      1.582   -32.514     8.632
    1.816   -33.439    11.811      2.469   -34.138    11.789
    1.856   -33.046    10.940      1.816   -33.439    14.913
    2.708   -33.538    15.246      1.288   -33.263    15.692
    1.816   -30.337     5.607      2.429   -29.617     5.753
    2.359   -31.048     5.267      1.816   -30.337     8.709
    1.584   -31.217     9.006      2.080   -30.454     7.797
    1.816   -30.337    11.811      1.140   -29.665    11.893
    1.356   -31.099    11.461      1.816   -30.337    14.913
    1.279   -31.116    14.767      2.587   -30.471    14.363
    1.816   -27.235     2.505      2.254   -27.930     2.997
    2.200   -26.425     2.841      1.816   -27.235     5.607
    2.591   -26.808     5.972      1.243   -26.513     5.351
    1.816   -27.235     8.709      1.089   -26.886     8.195
    2.035   -26.533     9.322      1.816   -27.235    11.811
    2.005   -28.173    11.827      1.020   -27.142    12.334
    1.816   -27.235    14.913      1.402   -27.188    15.775
    1.275   -27.852    14.421      1.816   -24.133     2.505
    1.110   -24.707     2.800      1.389   -23.292     2.341
    1.816   -24.133     5.607      2.355   -23.938     6.374
    2.367   -24.698     5.065      1.816   -24.133     8.709
    1.193   -23.694     9.288      1.709   -25.063     8.907
    1.816   -24.133    11.811      2.680   -24.505    11.637
    1.965   -23.502    12.515      1.816   -21.031    -3.699
    2.287   -21.694    -4.203      2.010   -20.207    -4.146
    1.816   -21.031    -0.597      1.166   -20.593    -0.047
    2.653   -20.659    -0.320      1.816   -21.031     2.505
    1.282   -21.596     3.063      2.129   -20.342     3.091
    1.816   -21.031     5.607      1.750   -20.269     5.032
    1.966   -21.767     5.014      1.816   -21.031     8.709
    1.369   -20.240     9.012      1.514   -21.148     7.809
    1.816   -21.031    11.811      2.457   -21.558    12.288
    1.088   -20.926    12.424      1.816   -17.929    -3.699
    1.367   -17.996    -4.541      2.558   -18.529    -3.774
    1.816   -17.929    -0.597      0.929   -18.252    -0.753
    2.048   -17.467    -1.402      1.816   -17.929     2.505
    1.587   -17.560     3.358      1.161   -18.610     2.354
    1.816   -17.929     5.607      1.356   -18.542     5.035
    2.728   -17.972     5.321      1.816   -17.929     8.709
    1.175   -18.063     8.011      1.327   -18.086     9.517
    1.816   -14.827    -3.699      2.249   -14.554    -2.890
    1.111   -15.406    -3.410      1.816   -14.827    -0.597
    1.138   -14.207    -0.327      1.927   -15.405     0.158
    1.816   -14.827     2.505      2.457   -14.153     2.732
    2.003   -15.548     3.106      1.816   -14.827     5.607
    1.094   -14.701     6.222      2.482   -15.292     6.112
    1.816   -14.827     8.709      2.369   -14.323     9.307
    2.420   -15.157     8.045      1.816   -11.725   -16.107
    1.992   -11.813   -17.044      2.477   -11.107   -15.796
    1.816   -11.725    -6.801      1.259   -12.224    -6.204
    2.396   -12.378    -7.191      1.816   -11.725    -3.699
    2.509   -11.188    -3.314      2.154   -11.974    -4.559
    1.816   -11.725    -0.597      1.207   -12.089    -1.239
    2.541   -11.383    -1.120      1.816   -11.725     2.505
    1.348   -12.015     3.288      2.728   -11.650     2.785
    1.816    -8.623    -9.903      1.500    -9.266    -9.269
    1.919    -9.117   -10.716      1.816    -8.623    -6.801
    1.245    -7.956    -6.421      2.627    -8.157    -7.003
    1.816    -8.623    -3.699      2.239    -7.985    -4.274
    0.881    -8.434    -3.778      4.918   -48.949   -13.005
    5.561   -49.125   -13.692      5.219   -49.465   -12.257
    4.918   -48.949    -3.699      5.445   -48.459    -4.330
    5.558   -49.435    -3.178      4.918   -48.949    -0.597
    5.512   -49.444    -1.162      4.222   -48.651    -1.182
    4.918   -48.949     2.505      5.516   -48.738     1.789
    4.195   -48.331     2.404      4.918   -45.847    -3.699
    4.287   -45.372    -3.159      4.736   -46.771    -3.525
    4.918   -45.847    -0.597      4.336   -46.603    -0.521
    4.555   -45.337    -1.320      4.918   -45.847     2.505
    5.197   -45.012     2.880      5.642   -46.446     2.688
    4.918   -45.847     5.607      4.075   -45.716     5.174
    5.041   -46.796     5.610      4.918   -42.745     8.709
    4.307   -43.122     9.342      4.884   -41.803     8.874
    4.918   -39.643    11.811      5.451   -40.394    12.072
    4.050   -40.011    11.649      4.918   -36.541     8.709
    5.740   -36.079     8.875      4.447   -35.979     8.095
    4.918   -36.541    11.811      4.258   -36.036    11.337
    4.462   -36.860    12.590      4.918   -33.439    -9.903
    5.641   -33.404    -9.277      4.298   -34.058    -9.519
    4.918   -33.439     2.505      5.422   -34.016     3.079
    5.416   -33.419     1.688      4.918   -33.439     5.607
    4.428   -33.463     6.429      4.260   -33.245     4.941
    4.918   -33.439     8.709      4.906   -32.695     8.107
    5.675   -33.279     9.273      4.918   -33.439    11.811
    4.694   -32.829    11.109      4.090   -33.602    12.262
    4.918   -30.337    -0.597      4.955   -30.689     0.292
    4.203   -29.702    -0.573      4.918   -30.337     5.607
    5.167   -29.450     5.864      5.733   -30.736     5.301
    4.918   -30.337     8.709      5.552   -30.710     8.097
    4.121   -30.227     8.191      4.918   -30.337    11.811
    5.329   -29.802    12.491      4.080   -30.603    12.189
    4.918   -27.235     2.505      4.259   -26.567     2.319
    4.675   -27.579     3.364      4.918   -27.235     5.607
    4.496   -28.093     5.570      5.782   -27.408     5.980
    4.918   -27.235     8.709      4.743   -27.129     9.644
    5.838   -27.497     8.666      4.918   -27.235    11.811
    4.964   -28.001    11.239      5.752   -27.236    12.281
    4.918   -24.133   -19.209      4.282   -23.534   -19.600
    4.449   -24.963   -19.128      4.918   -24.133     2.505
    5.080   -23.432     1.874      4.793   -23.681     3.339
    4.918   -24.133     5.607      4.089   -24.326     5.170
    4.945   -23.178     5.661      4.918   -24.133     8.709
    5.831   -23.921     8.904      4.598   -24.562     9.502
    4.918   -24.133    11.811      4.789   -24.259    10.872
    5.310   -24.952    12.112      4.918   -21.031    -3.699
    5.120   -20.329    -3.080      4.423   -21.668    -3.185
    4.918   -21.031    -0.597      5.501   -20.573     0.008
    4.669   -21.830    -0.132      4.918   -21.031     2.505
    4.540   -21.623     1.855      5.803   -21.366     2.649
    4.918   -21.031     5.607      4.649   -21.218     4.708
    5.407   -21.807     5.878      4.918   -21.031     8.709
    5.683   -20.473     8.854      4.180   -20.515     9.035
    4.918   -21.031    11.811      5.090   -21.799    11.267
    4.371   -21.359    12.524      4.918   -17.929    -6.801
    4.247   -17.736    -7.455      5.647   -18.292    -7.304
    4.918   -17.929    -3.699      4.184   -17.607    -4.222
    4.613   -18.763    -3.344      4.918   -17.929    -0.597
    4.349   -18.431    -0.014      4.528   -18.036    -1.464
    4.918   -17.929     2.505      5.327   -18.505     1.860
    5.300   -17.068     2.334      4.918   -17.929     5.607
    4.151   -17.969     5.036      4.593   -17.541     6.420
    4.918   -17.929     8.709      5.311   -18.422     9.429
    5.340   -18.275     7.923      4.918   -14.827   -19.209
    4.273   -15.390   -18.782      4.790   -14.981   -20.145
    4.918   -14.827    -3.699      4.678   -15.534    -3.101
    4.132   -14.679    -4.224      4.918   -14.827    -0.597
    5.539   -14.726    -1.319      4.059   -14.826    -1.018
    4.918   -14.827     2.505      5.122   -15.187     1.643
    4.122   -15.284     2.775      4.918   -14.827     5.607
    5.036   -13.918     5.330      5.694   -15.019     6.133
    4.918   -11.725   -16.107      5.277   -11.226   -15.373
    5.682   -12.127   -16.521      4.918   -11.725   -13.005
    5.479   -11.486   -13.743      4.359   -12.423   -13.344
    4.918   -11.725    -3.699      5.730   -11.242    -3.855
    4.698   -11.534    -2.787      4.918   -11.725    -0.597
    5.533   -11.699     0.136      4.228   -12.322    -0.310
    4.918   -11.725     2.505      4.581   -12.614     2.613
    4.340   -11.326     1.856      8.020   -48.949    -9.903
    8.272   -49.589   -10.569      7.183   -49.270    -9.567
    8.020   -48.949    -6.801      8.578   -49.080    -6.034
    8.511   -49.342    -7.523      8.020   -48.949    -3.699
    7.423   -49.409    -4.289      8.041   -49.491    -2.910
    8.020   -45.847    -9.903      7.985   -45.478    -9.021
    7.104   -45.925   -10.167      8.020   -45.847    -6.801
    8.187   -45.370    -7.613      8.887   -46.125    -6.504
    8.020   -45.847    -3.699      7.519   -45.310    -4.312
    8.589   -45.227    -3.244      8.020   -45.847    -0.597
    7.399   -46.386    -0.107      7.647   -44.967    -0.571
    8.020   -45.847     2.505      8.674   -45.936     1.812
    7.459   -45.128     2.216      8.020   -42.745     5.607
    8.514   -43.196     4.923      8.690   -42.384     6.188
    8.020   -39.643     5.607      7.964   -39.680     4.653
    8.959   -39.652     5.792      8.020   -39.643     8.709
    8.878   -39.352     8.400      7.490   -38.847     8.730
    8.020   -36.541     5.607      8.482   -36.301     6.410
    7.612   -35.727     5.313      8.020   -36.541     8.709
    7.078   -36.651     8.837      8.390   -37.404     8.896
    8.020   -33.439     2.505      7.659   -32.800     3.119
    8.855   -33.060     2.229      8.020   -33.439     5.607
    7.342   -33.921     6.079      7.792   -33.545     4.684
    8.020   -33.439     8.709      8.709   -33.544     8.053
    8.037   -34.256     9.208      8.020   -33.439    11.811
    8.604   -33.969    11.269      8.559   -32.700    12.093
    8.020   -30.337     2.505      7.763   -30.831     3.284
    7.501   -30.718     1.797      8.020   -30.337     5.607
    7.291   -30.756     5.151      8.778   -30.496     5.045
    8.020   -30.337     8.709      8.500   -30.139     9.513
    8.669   -30.239     8.013      8.020   -30.337    11.811
    8.807   -30.431    11.275      7.338   -30.794    11.320
    8.020   -27.235    -3.699      7.872   -27.953    -4.314
    8.969   -27.110    -3.701      8.020   -27.235    -0.597
    7.823   -27.381    -1.522      7.224   -27.500    -0.137
    8.020   -27.235     2.505      8.542   -27.097     1.715
    8.580   -26.930     3.219      8.020   -27.235     5.607
    8.564   -26.986     4.860      7.595   -26.421     5.877
    8.020   -27.235     8.709      8.872   -27.402     9.112
    7.542   -28.057     8.812      8.020   -27.235    11.811
    8.779   -26.819    11.403      7.409   -27.381    11.090
    8.020   -24.133    -0.597      8.587   -23.508    -0.146
    7.204   -24.121    -0.097      8.020   -24.133     2.505
    8.378   -24.870     2.011      8.321   -23.358     2.031
    8.020   -24.133     5.607      8.416   -24.294     6.464
    7.628   -23.263     5.684      8.020   -24.133     8.709
    7.649   -24.939     9.069      7.511   -23.432     9.116
    8.020   -21.031    -3.699      8.376   -20.233    -3.309
    7.793   -21.583    -2.951      8.020   -21.031    -0.597
    7.916   -20.759     0.315      8.705   -20.458    -0.942
    8.020   -21.031     2.505      8.310   -21.940     2.436
    7.314   -21.053     3.151      8.020   -21.031     5.607
    8.625   -20.538     5.053      8.381   -21.917     5.628
    8.020   -21.031     8.709      7.755   -20.600     9.521
    8.002   -21.965     8.917      8.020   -17.929   -19.209
    7.266   -17.445   -18.873      7.719   -18.836   -19.263
    8.020   -17.929    -0.597      8.067   -17.230     0.056
    8.922   -18.239    -0.680      8.020   -17.929     2.505
    8.585   -17.905     1.733      7.486   -17.138     2.436
    8.020   -17.929     5.607      8.092   -17.698     6.533
    7.278   -17.415     5.289      8.020   -14.827   -16.107
    7.307   -14.234   -15.873      7.867   -15.034   -17.029
    8.020   -14.827    -3.699      8.895   -14.526    -3.454
    7.449   -14.496    -3.006      8.020   -14.827    -0.597
    8.747   -14.255    -0.844      7.607   -14.383     0.144
    8.020   -14.827     2.505      7.331   -15.218     3.041
    7.828   -15.119     1.615      8.020   -11.725    -9.903
    7.865   -12.427    -9.273      7.458   -11.941   -10.647
    8.020   -11.725    -6.801      7.805   -10.794    -6.743
    8.705   -11.771    -7.468      8.020   -11.725    -3.699
    7.709   -12.546    -4.079      7.267   -11.136    -3.752
   11.122   -45.847   -13.005     11.641   -45.074   -12.786
   10.472   -45.531   -13.632     11.122   -45.847    -9.903
   11.782   -46.407   -10.311     11.565   -45.468    -9.144
   11.122   -45.847    -6.801     10.614   -45.099    -6.490
   10.996   -46.519    -6.131     11.122   -45.847    -3.699
   11.771   -46.490    -3.412     10.697   -46.255    -4.453
   11.122   -45.847    -0.597     11.768   -45.159    -0.438
   11.143   -46.383     0.196     11.122   -42.745   -13.005
   11.646   -42.510   -13.771     11.522   -43.552   -12.680
   11.122   -42.745    -3.699     10.571   -42.785    -2.918
   10.514   -42.859    -4.429     11.122   -42.745     2.505
   11.724   -42.726     1.761     11.240   -43.615     2.886
   11.122   -39.643     2.505     10.287   -40.049     2.274
   11.720   -39.911     1.808     11.122   -39.643     5.607
   11.571   -40.165     6.272     11.772   -38.997     5.331
   11.122   -36.541   -19.209     10.505   -36.373   -18.498
   11.855   -36.991   -18.789     11.122   -36.541     2.505
   11.809   -36.992     2.014     11.521   -35.713     2.771
   11.122   -36.541     5.607     11.874   -37.036     5.282
   11.283   -36.451     6.546     11.122   -36.541     8.709
   10.802   -35.961     8.019     10.655   -36.260     9.496
   11.122   -33.439    -0.597     10.976   -34.118     0.062
   11.689   -32.802    -0.163     11.122   -33.439     2.505
   11.639   -32.642     2.389     10.890   -33.442     3.434
   11.122   -33.439     5.607     10.922   -32.512     5.733
   11.807   -33.448     4.938     11.122   -33.439     8.709
   10.284   -33.232     8.297     11.767   -32.943     8.205
   11.122   -30.337   -22.311     12.003   -30.703   -22.235
   11.195   -29.679   -23.002     11.122   -30.337    -3.699
   11.684   -30.754    -4.352     11.505   -29.469    -3.572
   11.122   -30.337    -0.597     11.211   -30.400     0.354
   10.225   -30.035    -0.734     11.122   -30.337     2.505
   11.837   -29.791     2.178     10.722   -29.816     3.201
   11.122   -30.337     5.607     11.852   -30.894     5.337
   11.049   -30.478     6.551     11.122   -30.337     8.709
   11.674   -30.369     7.928     11.648   -29.864     9.354
   11.122   -27.235   -22.311     11.695   -26.907   -21.618
   11.663   -27.860   -22.793     11.122   -27.235    -6.801
   11.800   -27.909    -6.842     11.486   -26.499    -7.294
   11.122   -27.235    -3.699     10.416   -27.788    -4.031
   11.364   -27.630    -2.862     11.122   -27.235    -0.597
   11.078   -28.191    -0.607     11.660   -27.012    -1.356
   11.122   -27.235     2.505     10.835   -26.339     2.678
   12.033   -27.255     2.797     11.122   -27.235     5.607
   10.412   -27.434     4.998     11.252   -26.290     5.524
   11.122   -27.235     8.709     11.108   -27.860     7.984
   11.331   -27.765     9.478     11.122   -24.133   -22.311
   10.186   -24.329   -22.285     11.175   -23.265   -22.711
   11.122   -24.133    -6.801     10.211   -24.301    -6.562
   11.634   -24.583    -6.129     11.122   -24.133    -3.699
   10.820   -24.808    -3.092     11.285   -24.601    -4.518
   11.122   -24.133    -0.597     11.845   -23.952    -1.198
   10.338   -24.087    -1.144     11.122   -24.133     2.505
   10.658   -24.912     2.200     11.457   -24.375     3.369
   11.122   -24.133     5.607     10.520   -23.720     4.988
   10.816   -25.037     5.673     11.122   -24.133     8.709
   11.789   -24.769     8.450     11.210   -23.421     8.076
   11.122   -21.031    -3.699     11.030   -20.507    -4.494
   10.629   -20.549    -3.035     11.122   -21.031    -0.597
   11.648   -20.703    -1.326     11.464   -21.909    -0.430
   11.122   -21.031     2.505     10.728   -21.682     3.085
   10.488   -20.926     1.796     11.122   -21.031     5.607
   11.368   -20.708     6.474     10.255   -20.658     5.449
   11.122   -17.929    -3.699     10.720   -17.406    -4.392
   12.064   -17.812    -3.827     11.122   -17.929    -0.597
   10.516   -17.191    -0.537     11.741   -17.791     0.120
   11.122   -17.929     2.505     10.571   -18.350     3.164
   11.200   -18.579     1.807     11.122   -14.827   -13.005
   10.794   -15.458   -12.365     11.962   -14.537   -12.648
   11.122   -14.827    -9.903     11.239   -13.883   -10.010
   11.585   -15.211   -10.647     11.122   -14.827    -3.699
   11.667   -14.249    -4.233     11.185   -15.680    -4.127
   11.122   -14.827    -0.597     11.476   -14.244    -1.269
   10.989   -14.262     0.164     14.224   -42.745    -6.801
   14.178   -42.851    -5.851     13.933   -41.847    -6.956
   14.224   -42.745    -3.699     14.978   -42.178    -3.538
   13.506   -42.330    -3.223     14.224   -39.643    -9.903
   14.297   -38.702   -10.059     13.945   -39.714    -8.990
   14.224   -39.643    -6.801     14.696   -38.913    -7.202
   13.890   -39.289    -5.977     14.224   -39.643    -3.699
   13.659   -39.170    -3.089     14.835   -40.122    -3.139
   14.224   -39.643    -0.597     13.491   -39.029    -0.637
   13.851   -40.439    -0.218     14.224   -39.643     2.505
   14.421   -38.967     3.153     13.416   -40.048     2.820
   14.224   -36.541    -9.903     14.751   -36.109   -10.575
   14.857   -37.040    -9.386     14.224   -36.541    -6.801
   13.355   -36.240    -6.538     14.791   -35.781    -6.672
   14.224   -36.541    -3.699     13.819   -37.329    -4.060
   14.528   -36.055    -4.465     14.224   -36.541    -0.597
   14.345   -36.236     0.302     14.440   -37.473    -0.565
   14.224   -36.541     2.505     13.967   -36.583     1.584
   13.398   -36.464     2.982     14.224   -33.439    -9.903
   14.900   -33.878   -10.419     14.708   -32.979    -9.217
   14.224   -33.439    -6.801     14.069   -34.334    -6.501
   13.535   -33.279    -7.445     14.224   -33.439    -3.699
   15.071   -33.041    -3.498     13.588   -32.899    -3.231
   14.224   -33.439    -0.597     14.881   -33.965    -1.052
   13.749   -34.067    -0.053     14.224   -33.439     2.505
   14.190   -32.505     2.710     15.074   -33.727     2.838
   14.224   -33.439     5.607     14.780   -34.147     5.283
   13.398   -33.548     5.137     14.224   -30.337   -16.107
   14.599   -29.860   -15.367     13.364   -29.939   -16.238
   14.224   -30.337    -9.903     14.246   -31.044   -10.548
   15.087   -30.363    -9.490     14.224   -30.337    -6.801
   13.828   -31.177    -6.572     13.497   -29.810    -7.132
   14.224   -30.337    -3.699     14.204   -31.027    -3.036
   13.821   -29.582    -3.271     14.224   -30.337    -0.597
   13.621   -29.620    -0.791     14.860   -30.315    -1.312
   14.224   -30.337     2.505     15.040   -30.830     2.416
   14.151   -30.161     3.443     14.224   -30.337     5.607
   13.812   -31.090     6.030     13.494   -29.766     5.369
   14.224   -27.235    -9.903     14.524   -26.598    -9.255
   13.399   -27.567    -9.550     14.224   -27.235    -6.801
   13.341   -26.888    -6.922     14.096   -28.064    -6.340
   14.224   -27.235    -3.699     13.858   -27.148    -4.579
   13.784   -26.557    -3.188     14.224   -27.235    -0.597
   14.602   -26.361    -0.696     13.529   -27.123     0.051
   14.224   -27.235     2.505     13.663   -26.662     1.983
   13.695   -27.458     3.271     14.224   -27.235     5.607
   14.197   -26.963     4.690     13.305   -27.309     5.863
   14.224   -24.133    -9.903     14.324   -24.484   -10.788
   14.202   -24.906    -9.340     14.224   -24.133    -6.801
   14.380   -23.477    -7.480     13.372   -23.900    -6.433
   14.224   -24.133    -3.699     14.567   -23.583    -2.995
   14.565   -23.736    -4.501     14.224   -24.133    -0.597
   13.575   -24.384    -1.253     14.356   -24.924    -0.074
   14.224   -24.133     2.505     13.466   -23.569     2.659
   14.545   -23.874     1.642     14.224   -21.031    -6.801
   13.400   -21.490    -6.959     14.438   -21.228    -5.889
   14.224   -21.031    -3.699     13.480   -20.840    -3.128
   14.967   -20.597    -3.278     14.224   -21.031    -0.597
   15.023   -21.180    -0.091     13.681   -20.482    -0.031
   14.224   -21.031     2.505     13.918   -20.124     2.503
   13.608   -21.491     3.075     14.224   -17.929    -6.801
   13.334   -17.971    -6.453     14.679   -17.316    -6.223
   14.224   -17.929    -3.699     14.864   -17.426    -4.203
   14.751   -18.436    -3.081     17.326   -36.541    -9.903
   17.821   -35.740    -9.733     17.874   -37.241    -9.547
   17.326   -36.541    -6.801     17.875   -35.957    -7.325
   17.598   -37.422    -7.060     17.326   -36.541    -3.699
   17.472   -37.424    -3.359     16.986   -36.049    -2.952
   17.326   -33.439   -13.005     16.554   -32.909   -12.811
   17.787   -33.507   -12.169     17.326   -33.439    -9.903
   17.640   -32.540   -10.001     17.279   -33.575    -8.957
   17.326   -33.439    -6.801     16.747   -33.245    -6.065
   17.060   -32.825    -7.485     17.326   -33.439    -3.699
   16.760   -33.503    -4.467     17.234   -34.285    -3.261
   17.326   -33.439    -0.597     16.996   -34.017     0.091
   17.358   -32.574    -0.189     17.326   -30.337    -9.903
   16.449   -30.189   -10.254     17.182   -30.581    -8.989
   17.326   -30.337    -6.801     17.843   -31.143    -6.800
   17.372   -30.021    -5.899     17.326   -30.337    -3.699
   16.910   -29.641    -4.206     18.099   -30.577    -4.210
   17.326   -30.337    -0.597     18.263   -30.436    -0.426
   17.103   -31.086    -1.149     17.326   -27.235    -9.903
   17.501   -26.585   -10.584     17.804   -28.014   -10.188
   17.326   -27.235    -6.801     17.918   -27.987    -6.811
   17.135   -27.068    -7.724     17.326   -27.235    -3.699
   17.808   -27.916    -4.168     17.073   -26.610    -4.378
   17.326   -27.235    -0.597     16.560   -27.186    -0.026
   17.104   -26.680    -1.344     17.326   -24.133    -9.903
   17.887   -23.386   -10.111     17.847   -24.663    -9.300
   17.326   -24.133    -6.801     17.105   -23.305    -6.375
   17.683   -23.877    -7.651     17.326   -24.133    -3.699
   16.754   -24.331    -2.958     17.296   -24.920    -4.242
     6668 = No. of integer atom codes. iac's: 
  25    1   20    4   20    4    4   32    7   11   30   25   21    4    4   20
   4    4   20    4    4   20    4   11   30   25    1   20    4   20    4    4
  14   14    3   14    3   14   33    7   14    3   14    3   11   30   25    1
  20    4    4   11   30   25   21    4    4   20    4    4   20    4    4   20
   4   11   30   25    1   20    4   20    4    4   20    4    4   12   38   36
   7   11   30   25    1   20    4   20    4    4    4   11   30   25    1   20
   4   20    4    4   20    4    4   20    4    4   28   10   15   28   10   10
  28   10   10   11   30   25    1   20    4   20    4    4    4   11   30   25
   1   20    4   20    4    4   20    4    4   12   38   36    7   11   30   25
   1   20    4   20    4    4   20    4   20    4    4    4   20    4    4    4
  11   30   25    1   20    4   20    4    4   32    7   11   30   25    1   20
   4   20    4    4   32    7   11   30   25    1   20    4   20    4    4   20
   4    4   20    4    4   41    1   15   42    1   41    1    1   11   30   25
   1   20    4   20    4    4   20    4   20    4    4    4   20    4    4    4
  11   30   25    1   20    4   20    4   20    4    4    4   32    7   11   30
  25    1   20    4   20    4   20    4    4    4   32    7   11   30   25    1
  20    4   20    4    4   20    4   20    4    4    4   20    4    4    4   11
  30   25    1   20    4   20    4    4   20    4    4   20    4    4   28   10
  15   28   10   10   28   10   10   11   30   25    1   20    4   20    4    4
  12   30   25    1    1   11   30   25    1   20    4   20    4   20    4    4
   4   32    7   11   30   25    1   20    4   20    4    4   20    4   20    4
   4    4   20    4    4    4   11   30   25    1   20    4   20    4    4    4
  11   30   25   21    4    4   20    4    4   20    4    4   20    4   11   30
  25    1   20    4   20    4    4    4   11   30   25    1   20    4   20    4
  20    4    4    4   32    7   11   30   25    1   20    4   20    4    4   12
  30   25    1    1   11   30   25    1   20    4   20    4    4   12   38   36
   7   11   30   25   21    4    4   20    4    4   20    4    4   20    4   11
  30   25    1   20    4   20    4    4   20    4    4   20    4    4   41    1
  15   42    1   41    1    1   11   30   25    1   20    4   20    4    4   14
  14    3   14    3   14   33    7   14    3   14    3   11   30   25    1   20
   4   20    4    4   20    4   20    4    4    4   20    4    4    4   11   30
  25    1   20    4   20    6    6   20    4    4   13   30   25    1    1   11
  30   25    1   20    4   20    4    4    4   11   30   25    1   20    4   20
   4    4   40    9   11   30   25    1   20    4    4   11   30   25    1   20
   4    4   11   30   25    1   20    4   20    4    4   20    4    4   12   38
  36    7   11   30   25    1   20    4   20    4    4   20    4    4   20    4
   4   20    4    4   29   10   10   10   11   30   25    1   20    4   20    4
   4   20    4   20    4    4    4   20    4    4    4   11   30   25    1   20
   4   20    4    4   12   30   25    1    1   11   30   25    1   20    4   20
   4    4   20    4    4   20    4    4   28   10   15   28   10   10   28   10
  10   11   30   25    1   20    4   20    4    4   14   14    3   14    3   14
   3   14    3   14    3   11   30   25    1   20    4   20    4    4   20    4
   4   20    4    4   28   10   15   28   10   10   28   10   10   11   30   25
   1   20    4   20    4    4   12   35   35   11   30   25    1   20    4   20
   4   20    4    4    4   20    4    4   20    4    4    4   11   30   25    1
  20    4   20    6    6   20    4    4   13   30   25    1    1   11   30   25
   1   20    4   20    4    4   40    9   11   30   25    1   20    4   20    4
   4   20    4    4   20    4    4   41    1   15   42    1   41    1    1   11
  30   25    1   20    4   20    4    4   20    4    4   20    4    4   41    1
  15   42    1   41    1    1   11   30   25    1   20    4   20    6    6   20
   4    4   13   30   25    1    1   11   30   25    1   20    4   20    4   20
   4    4    4   32    7   11   30   25    1   20    4   20    4    4    4   11
  30   25    1   20    4   20    4   20    4    4    4   20    4    4    4   11
  30   25    1   20    4   20    4    4   20    4    4   20    4    4   41    1
  15   42    1   41    1    1   11   30   25    1   20    4   20    4    4    4
  11   30   25    1   20    4   20    4    4   12   38   36    7   11   30   25
   1   20    4   20    4    4   20    4   20    4    4    4   20    4    4    4
  11   30   25    1   20    4   20    4    4   12   30   25    1    1   11   30
  25    1   20    4   20    4    4    4   11   30   25    1   20    4   20    4
   4   12   30   25    1    1   11   30   25    1   20    4   20    4    4   14
  14    3   14    3   14   33    7   14    3   14    3   11   30   25    1   20
   4   20    4   20    4    4    4   20    4    4   20    4    4    4   11   30
  25    1   20    4   20    6    6   20    4    4   13   30   25    1    1   11
  30   25    1   20    4   20    4   20    4    4    4   20    4    4    4   11
  30   25    1   20    4    4   11   30   25    1   20    4   20    4    4   12
  30   25    1    1   11   30   25    1   20    4   20    4   20    4    4    4
  32    7   11   30   25    1   20    4   20    4    4   20    4    4   20    4
   4   41    1   15   42    1   41    1    1   11   30   25    1   20    4   20
   4   20    4    4    4   32    7   11   30   25    1   20    4   20    4   20
   4    4    4   20    4    4   20    4    4    4   11   30   25    1   20    4
  20    4    4    4   11   30   25    1   20    4   20    4    4   40    9   11
  30   25    1   20    4   20    6    6   20    4    4   13   30   25    1    1
  11   30   25    1   20    4   20    4    4   14   14    3   14    3   14   33
   7   14    3   14    3   11   30   25   21    4    4   20    4    4   20    4
   4   20    4   11   30   25    1   20    4   20    4    4   20    4   20    4
   4    4   20    4    4    4   11   30   25    1   20    4   20    6    6   20
   4    4   13   30   25    1    1   11   30   25    1   20    4   20    4    4
  32    7   11   30   25    1   20    4   20    6    6   20    4    4   13   30
  25    1    1   11   30   25    1   20    4   20    4    4   20    4   20    4
   4    4   20    4    4    4   11   30   25    1   20    4   20    4    4   20
   4    4   12   38   36    7   11   30   25    1   20    4   20    4    4   32
   7   11   30   25    1   20    4   20    4    4   22   27   18    3   26    1
  23    3   11   30   25    1   20    4   20    4    4   14   14    3   14    3
  14    3   14    3   14    3   11   30   25    1   20    4   20    4    4   20
   4    4   20    4    4   41    1   15   42    1   41    1    1   11   30   25
   1   20    4   20    4    4   20    4    4   39   20    4    4    4   11   30
  25    1   20    4   20    4    4   20    4   20    4    4    4   20    4    4
   4   11   30   25    1   20    4   20    4    4    4   11   30   25    1   20
   4   20    4    4   20    4    4   12   38   36    7   11   30   25    1   20
   4   20    4    4   12   30   25    1    1   11   30   25    1   20    4   20
   4    4   20    4    4   20    4    4   41    1   15   42    1   41    1    1
  11   30   25    1   20    4   20    4   20    4    4    4   32    7   11   30
  25   21    4    4   20    4    4   20    4    4   20    4   11   30   25    1
  20    4   20    4   20    4    4    4   20    4    4    4   11   30   25    1
  20    4   20    4    4   20    4   20    4    4    4   20    4    4    4   11
  30   25    1   20    4   20    4    4    4   11   30   25    1   20    4   20
   4   20    4    4    4   20    4    4    4   11   30   25    1   20    4   20
   4    4   20    4   20    4    4    4   20    4    4    4   11   30   25    1
  20    4   20    4    4    4   11   30   25    1   20    4   20    4    4   32
   7   11   30   25    1   20    4   20    4    4   32    7   11   30   25    1
  20    4   20    4    4   32    7   11   30   25    1   20    4   20    5    5
  20    4    4   12   35   35   11   30   25    1   20    4   20    4   20    4
   4    4   20    4    4   20    4    4    4   11   30   25    1   20    4   20
   4    4    4   11   30   25    1   20    4   20    4    4   12   30   25    1
   1   11   30   25    1   20    4   20    6    6   20    4    4   13   30   25
   1    1   11   30   25    1   20    4   20    4    4   20    4    4   20    4
   4   28   10   15   28   10   10   28   10   10   11   30   25    1   20    4
  20    4    4   14   14    3   14    3   14    3   14    3   14    3   11   30
  25    1   20    4    4   11   30   25    1   20    4   20    4    4   20    4
   4   39   20    4    4    4   11   30   25   21    4    4   20    4    4   20
   4    4   20    4   11   30   25    1   20    4   20    4    4   12   35   35
  11   30   25    1   20    4   20    4    4   14   14    3   14    3   14   33
   7   14    3   14    3   11   30   25    1   20    4   20    4    4   14   14
   3   14    3   14    3   14    3   14    3   11   30   25    1   20    4   20
   4    4   20    4    4   20    4    4   28   10   15   28   10   10   28   10
  10   11   30   25    1   20    4   20    6    6   20    4    4   13   30   25
   1    1   11   30   25    1   20    4   20    4    4   32    7   11   30   25
   1   20    4    4   11   30   25    1   20    4   20    4   20    4    4    4
  32    7   11   30   25    1   20    4   20    4    4   14   14    3   14    3
  14   33    7   14    3   14    3   11   30   25    1   20    4    4   11   30
  25    1   20    4   20    4    4   32    7   11   30   25    1   20    4   20
   4   20    4    4    4   20    4    4   20    4    4    4   11   30   25    1
  20    4   20    4   20    4    4    4   32    7   11   30   25    1   20    4
  20    4   20    4    4    4   20    4    4    4   11   30   25    1   20    4
  20    4    4   20    4    4   12   38   36    7   11   30   25    1   20    4
  20    4    4   32    7   11   30   25    1   20    4   20    4    4   20    4
   4   20    4    4   20    4    4   43    1    1   11   30   25    1   20    4
  20    4    4   20    4    4   39   20    4    4    4   11   30   25    1   20
   4   20    4   20    4    4    4   32    7   11   30   25    1   20    4   20
   6    6   20    4    4   13   30   25    1    1   11   30   25    1   20    4
  20    6    6   20    4    4   13   30   25    1    1   11   30   25    1   20
   4   20    4   20    4    4    4   20    4    4    4   11   30   25    1   20
   4    4   11   30   25    1   20    4   20    4    4   20    4   20    4    4
   4   20    4    4    4   11   30   25    1   20    4    4   11   30   25    1
  20    4   20    4    4   12   38   36    7   11   30   25    1   20    4    4
  11   30   25    1   20    4   20    4   20    4    4    4   20    4    4   20
   4    4    4   11   30   25    1   20    4   20    4    4   20    4    4   39
  20    4    4    4   11   30   25    1   20    4   20    4    4    4   11   30
  25    1   20    4   20    4    4   12   35   35   11   30   25    1   20    4
  20    4    4   20    4    4   39   20    4    4    4   11   30   25    1   20
   4   20    4    4   14   14    3   14    3   14   33    7   14    3   14    3
  11   30   25    1   20    4   20    4   20    4    4    4   32    7   11   30
  25    1   20    4   20    4    4   20    4   20    4    4    4   20    4    4
   4   11   30   25    1   20    4   20    4   20    4    4    4   32    7   11
  30   25    1   20    4   20    4   20    4    4    4   20    4    4   20    4
   4    4   11   30   25    1   20    4   20    4    4   20    4    4   20    4
   4   41    1   15   42    1   41    1    1   11   30   25    1   20    4   20
   4    4   20    4    4   12   38   36    7   11   30   25    1   20    4   20
   4    4    4   11   30   25    1   20    4    4   11   30   25    1   20    4
  20    6    6   20    4    4   13   30   25    1    1   11   30   25    1   20
   4   20    4    4   20    4    4   20    4    4   20    4    4   43    1    1
  11   30   25    1   20    4   20    4   20    4    4    4   32    7   11   30
  25    1   20    4   20    4   20    4    4    4   20    4    4   20    4    4
   4   11   30   25    1   20    4   20    4    4   32    7   11   30   25    1
  20    4   20    4   20    4    4    4   20    4    4    4   11   30   25   21
   4    4   20    4    4   20    4    4   20    4   11   30   25    1   20    4
  20    4   20    4    4    4   20    4    4    4   11   30   25    1   20    4
  20    4   20    4    4    4   20    4    4    4   11   30   25    1   20    4
  20    4    4   22   27   18    3   26    1   23    3   11   30   25    1   20
   4   20    4   20    4    4    4   20    4    4    4   11   30   25    1   20
   4    4   11   30   25    1   20    4   20    4    4   12   30   25    1    1
  11   30   25    1   20    4   20    4    4   19   23    3   26    1   17   14
   3   14    3   14    3   14    3   16   11   30   25   21    4    4   20    4
   4   20    4    4   20    4   11   30   25    1   20    4   20    4    4   12
  35   35   11   30   25    1   20    4   20    6    6   20    4    4   13   30
  25    1    1   11   30   25    1   20    4   20    4   20    4    4    4   32
   7   11   30   25    1   20    4   20    4    4    4   11   30   25    1   20
   4   20    4   20    4    4    4   20    4    4    4   11   30   25    1   20
   4   20    4    4   32    7   11   30   25    1   20    4   20    4    4   32
   7   11   30   25    1   20    4   20    4    4   20    4    4   12   38   36
   7   11   30   25    1   20    4   20    4   20    4    4    4   20    4    4
   4   11   30   25    1   20    4   20    4   20    4    4    4   32    7   11
  30   25    1   20    4   20    4    4   20    4    4   20    4    4   20    4
   4   43    1    1   11   30   25    1   20    4   20    4    4    4   11   30
  25    1   20    4   20    4    4   20    4   20    4    4    4   20    4    4
   4   11   30   25    1   20    4   20    4    4    4   11   30   25    1   20
   4   20    4    4   32    7   11   30   25    1   20    4   20    4    4   20
   4   20    4    4    4   20    4    4    4   11   30   25    1   20    4   20
   4   20    4    4    4   20    4    4    4   11   30   25    1   20    4   20
   4    4   12   38   36    7   11   30   25    1   20    4   20    6    6   20
   4    4   13   30   25    1    1   11   30   25    1   20    4   20    4   20
   4    4    4   32    7   11   30   25    1   20    4   20    4    4    4   11
  30   25    1   20    4   20    4    4   20    4    4   12   38   36    7   11
  30   25    1   20    4   20    4   20    4    4    4   32    7   11   30   25
   1   20    4   20    4    4   20    4    4   20    4    4   20    4    4   43
   1    1   11   30   25    1   20    4   20    4    4   20    4    4   20    4
   4   41    1   15   42    1   41    1    1   11   30   25    1   20    4   20
   4    4   12   30   25    1    1   11   30   25    1   20    4   20    4    4
  20    4    4   39   20    4    4    4   11   30   25    1   20    4   20    4
   4   14   14    3   14    3   14   33    7   14    3   14    3   11   30   25
   1   20    4   20    4    4   20    4    4   12   38   36    7   11   30   25
   1   20    4   20    4    4   32    7   11   30   25    1   20    4   20    4
   4   20    4    4   20    4    4   20    4    4   43    1    1   11   30   25
   1   20    4    4   11   30   25    1   20    4   20    4    4   32    7   11
  30   25    1   20    4   20    4    4   32    7   11   30   25    1   20    4
  20    4    4    4   11   30   25    1   20    4   20    4   20    4    4    4
  20    4    4    4   11   30   25    1   20    4   20    4    4    4   11   30
  25    1   20    4   20    4    4   12   38   36    7   11   30   25    1   20
   4   20    4    4   12   38   36    7   11   30   25    1   20    4   20    4
   4   32    7   11   30   25    1   20    4   20    4    4   20    4    4   20
   4    4   20    4    4   43    1    1   11   30   25    1   20    4   20    4
   4   20    4   20    4    4    4   20    4    4    4   11   30   25    1   20
   4   20    4    4   20    4    4   20    4    4   28   10   15   28   10   10
  28   10   10   11   30   25   21    4    4   20    4    4   20    4    4   20
   4   11   30   25    1   20    4   20    4   20    4    4    4   20    4    4
   4   11   30   25    1   20    4   20    4   20    4    4    4   20    4    4
  20    4    4    4   11   30   25    1   20    4   20    4    4   23   26    1
  18    3   27   22    3   11   30   25    1   20    4   20    4    4   59   57
  58   58   58   11   30   25    1   20    4   20    4    4   20    4    4   20
   4    4   28   10   15   28   10   10   28   10   10   11   30   25    1   20
   4   20    4    4    4   11   30   25    1   20    4    4   11   30   25    1
  20    4   20    4   20    4    4    4   20    4    4    4   11   30   25    1
  20    4    4   11   30   25    1   20    4   20    4    4   20    4    4   20
   4    4   28   10   15   28   10   10   28   10   10   11   30   25    1   20
   4   20    4   20    4    4    4   32    7   11   30   25    1   20    4   20
   4    4    4   11   30   25    1   20    4   20    6    6   20    4    4   13
  30   25    1    1   11   30   25    1   20    4   20    4    4   20    4   20
   4    4    4   20    4    4    4   11   30   25    1   20    4   20    4   20
   4    4    4   20    4    4   20    4    4    4   11   30   25    1   20    4
   4   11   30   25    1   20    4   20    4    4    4   11   30   25    1   20
   4   20    4    4   20    4    4   39   20    4    4    4   11   30   25    1
  20    4   20    4    4   40    9   11   30   25    1   20    4   20    4    4
  20    4    4   39   20    4    4    4   11   30   25    1   20    4   20    4
   4   12   30   25    1    1   11   30   25    1   20    4   20    4    4   12
  38   36    7   11   30   25    1   20    4   20    4    4   32    7   11   30
  25    1   20    4   20    4    4   20    4    4   20    4    4   41    1   15
  42    1   41    1    1   11   30   25    1   20    4   20    4    4   12   30
  25    1    1   11   30   25    1   20    4   20    4    4   32    7   11   30
  25    1   20    4   20    6    6   20    4    4   13   30   25    1    1   11
  30   25    1   20    4   20    4    4   20    4   20    4    4    4   20    4
   4    4   11   30   25    1   20    4   20    4    4   32    7   11   30   25
   1   20    4   20    4   20    4    4    4   20    4    4    4   11   30   25
   1   20    4   20    4    4   20    4    4   12   38   36    7   11   30   25
   1   20    4   20    4    4   12   38   36    7   11   30   25    1   20    4
  20    4    4   20    4    4   39   20    4    4    4   11   30   25    1   20
   4   20    4   20    4    4    4   20    4    4    4   11   30   25    1   20
   4   20    4    4   32    7   11   30   25    1   20    4   20    6    6   20
   4    4   13   30   25    1    1   11   30   25    1   20    4   20    4    4
  20    4    4   39   20    4    4    4   11   30   25    1   20    4   20    4
   4   20    4    4   20    4    4   28   10   15   28   10   10   28   10   10
  11   30   25    1   20    4   20    4   20    4    4    4   20    4    4    4
  11   30   25    1   20    4   20    6    6   20    4    4   13   30   25    1
   1   11   30   25    1   20    4   20    4    4   20    4    4   20    4    4
  28   10   15   28   10   10   28   10   10   11   30   25    1   20    4   20
   4    4   12   30   25    1    1   11   30   25    1   20    4    4   11   30
  25    1   20    4   20    4   20    4    4    4   20    4    4   20    4    4
   4   11   30   25    1   20    4   20    4    4   20    4    4   39   20    4
   4    4   11   30   25    1   20    4   20    4   20    4    4    4   20    4
   4    4   11   30   25    1   20    4   20    6    6   20    4    4   13   30
  25    1    1   11   30   25    1   20    4   20    4    4   20    4    4   20
   4    4   20    4    4   29   10   10   10   11   30   25    1   20    4   20
   4    4   12   35   35   11   30   25    1   20    4   20    5    5   20    4
   4   12   35   35   11   30   25    1   20    4   20    6    6   20    4    4
  13   30   25    1    1   11   30   25    1   20    4   20    4    4   20    4
  20    4    4    4   20    4    4    4   11   30   25    1   20    4   20    4
   4   12   35   35   11   30   25    1   20    4   20    4   20    4    4    4
  20    4    4    4   11   30   25    1   20    4   20    4    4   20    4   20
   4    4    4   20    4    4    4   11   30   25    1   20    4   20    4   20
   4    4    4   20    4    4   20    4    4    4   11   30   25    1   20    4
  20    4    4   20    4    4   20    4    4   20    4    4   43    1    1   11
  30   25    1   20    4   20    4    4   20    4   20    4    4    4   20    4
   4    4   11   30   25    1   20    4   20    4    4    4   11   30   25    1
  20    4   20    4    4   20    4    4   12   38   36    7   11   30   25    1
  20    4    4   11   30   25    1   20    4   20    6    6   20    4    4   13
  30   25    1    1   11   30   25    1   20    4    4   11   30   25    1   20
   4   20    4    4   20    4    4   20    4    4   41    1   15   42    1   41
   1    1   11   30   25   21    4    4   20    4    4   20    4    4   20    4
  11   30   25    1   20    4   20    4    4   20    4   20    4    4    4   20
   4    4    4   11   30   25    1   20    4   20    4    4   20    4   20    4
   4    4   20    4    4    4   11   30   25    1   20    4   20    4    4   12
  30   25    1    1   11   30   25    1   20    4   20    4    4   32    7   11
  30   34    8    8   34    8    8   34    8    8   34    8    8   34    8    8
  34    8    8   34    8    8   34    8    8   34    8    8   34    8    8   34
   8    8   34    8    8   34    8    8   34    8    8   34    8    8   34    8
   8   34    8    8   34    8    8   34    8    8   34    8    8   34    8    8
  34    8    8   34    8    8   34    8    8   34    8    8   34    8    8   34
   8    8   34    8    8   34    8    8   34    8    8   34    8    8   34    8
   8   34    8    8   34    8    8   34    8    8   34    8    8   34    8    8
  34    8    8   34    8    8   34    8    8   34    8    8   34    8    8   34
   8    8   34    8    8   34    8    8   34    8    8   34    8    8   34    8
   8   34    8    8   34    8    8   34    8    8   34    8    8   34    8    8
  34    8    8   34    8    8   34    8    8   34    8    8   34    8    8   34
   8    8   34    8    8   34    8    8   34    8    8   34    8    8   34    8
   8   34    8    8   34    8    8   34    8    8   34    8    8   34    8    8
  34    8    8   34    8    8   34    8    8   34    8    8   34    8    8   34
   8    8   34    8    8   34    8    8   34    8    8   34    8    8   34    8
   8   34    8    8   34    8    8   34    8    8   34    8    8   34    8    8
  34    8    8   34    8    8   34    8    8   34    8    8   34    8    8   34
   8    8   34    8    8   34    8    8   34    8    8   34    8    8   34    8
   8   34    8    8   34    8    8   34    8    8   34    8    8   34    8    8
  34    8    8   34    8    8   34    8    8   34    8    8   34    8    8   34
   8    8   34    8    8   34    8    8   34    8    8   34    8    8   34    8
   8   34    8    8   34    8    8   34    8    8   34    8    8   34    8    8
  34    8    8   34    8    8   34    8    8   34    8    8   34    8    8   34
   8    8   34    8    8   34    8    8   34    8    8   34    8    8   34    8
   8   34    8    8   34    8    8   34    8    8   34    8    8   34    8    8
  34    8    8   34    8    8   34    8    8   34    8    8   34    8    8   34
   8    8   34    8    8   34    8    8   34    8    8   34    8    8   34    8
   8   34    8    8   34    8    8   34    8    8   34    8    8   34    8    8
  34    8    8   34    8    8   34    8    8   34    8    8   34    8    8   34
   8    8   34    8    8   34    8    8   34    8    8   34    8    8   34    8
   8   34    8    8   34    8    8   34    8    8   34    8    8   34    8    8
  34    8    8   34    8    8   34    8    8   34    8    8   34    8    8   34
   8    8   34    8    8   34    8    8   34    8    8   34    8    8   34    8
   8   34    8    8   34    8    8   34    8    8   34    8    8   34    8    8
  34    8    8   34    8    8   34    8    8   34    8    8   34    8    8   34
   8    8   34    8    8   34    8    8   34    8    8   34    8    8   34    8
   8   34    8    8   34    8    8   34    8    8   34    8    8   34    8    8
  34    8    8   34    8    8   34    8    8   34    8    8   34    8    8   34
   8    8   34    8    8   34    8    8   34    8    8   34    8    8   34    8
   8   34    8    8   34    8    8   34    8    8   34    8    8   34    8    8
  34    8    8   34    8    8   34    8    8   34    8    8   34    8    8   34
   8    8   34    8    8   34    8    8   34    8    8   34    8    8   34    8
   8   34    8    8   34    8    8   34    8    8   34    8    8   34    8    8
  34    8    8   34    8    8   34    8    8   34    8    8   34    8    8   34
   8    8   34    8    8   34    8    8   34    8    8   34    8    8   34    8
   8   34    8    8   34    8    8   34    8    8   34    8    8   34    8    8
  34    8    8   34    8    8   34    8    8   34    8    8   34    8    8   34
   8    8   34    8    8   34    8    8   34    8    8   34    8    8   34    8
   8   34    8    8   34    8    8   34    8    8   34    8    8   34    8    8
  34    8    8   34    8    8   34    8    8   34    8    8   34    8    8   34
   8    8   34    8    8   34    8    8   34    8    8   34    8    8   34    8
   8   34    8    8   34    8    8   34    8    8   34    8    8   34    8    8
  34    8    8   34    8    8   34    8    8   34    8    8   34    8    8   34
   8    8   34    8    8   34    8    8   34    8    8   34    8    8   34    8
   8   34    8    8   34    8    8   34    8    8   34    8    8   34    8    8
  34    8    8   34    8    8   34    8    8   34    8    8   34    8    8   34
   8    8   34    8    8   34    8    8   34    8    8   34    8    8   34    8
   8   34    8    8   34    8    8   34    8    8   34    8    8   34    8    8
  34    8    8   34    8    8   34    8    8   34    8    8   34    8    8   34
   8    8   34    8    8   34    8    8   34    8    8   34    8    8   34    8
   8   34    8    8   34    8    8   34    8    8   34    8    8   34    8    8
  34    8    8   34    8    8   34    8    8   34    8    8   34    8    8   34
   8    8   34    8    8   34    8    8   34    8    8   34    8    8   34    8
   8   34    8    8   34    8    8   34    8    8   34    8    8   34    8    8
  34    8    8   34    8    8   34    8    8   34    8    8   34    8    8   34
   8    8   34    8    8   34    8    8   34    8    8   34    8    8   34    8
   8   34    8    8   34    8    8   34    8    8   34    8    8   34    8    8
  34    8    8   34    8    8   34    8    8   34    8    8   34    8    8   34
   8    8   34    8    8   34    8    8   34    8    8   34    8    8   34    8
   8   34    8    8   34    8    8   34    8    8   34    8    8   34    8    8
  34    8    8   34    8    8   34    8    8   34    8    8   34    8    8   34
   8    8   34    8    8   34    8    8   34    8    8   34    8    8   34    8
   8   34    8    8   34    8    8   34    8    8   34    8    8   34    8    8
  34    8    8   34    8    8   34    8    8   34    8    8   34    8    8   34
   8    8   34    8    8   34    8    8   34    8    8   34    8    8   34    8
   8   34    8    8   34    8    8   34    8    8   34    8    8   34    8    8
  34    8    8   34    8    8   34    8    8   34    8    8   34    8    8   34
   8    8   34    8    8   34    8    8   34    8    8   34    8    8   34    8
   8   34    8    8   34    8    8   34    8    8   34    8    8   34    8    8
  34    8    8   34    8    8   34    8    8   34    8    8   34    8    8   34
   8    8   34    8    8   34    8    8   34    8    8   34    8    8   34    8
   8   34    8    8   34    8    8   34    8    8   34    8    8   34    8    8
  34    8    8   34    8    8   34    8    8   34    8    8   34    8    8   34
   8    8   34    8    8   34    8    8   34    8    8   34    8    8   34    8
   8   34    8    8   34    8    8   34    8    8   34    8    8   34    8    8
  34    8    8   34    8    8   34    8    8   34    8    8   34    8    8   34
   8    8   34    8    8   34    8    8   34    8    8   34    8    8   34    8
   8   34    8    8   34    8    8   34    8    8   34    8    8   34    8    8
  34    8    8   34    8    8   34    8    8   34    8    8   34    8    8   34
   8    8   34    8    8   34    8    8   34    8    8   34    8    8   34    8
   8   34    8    8   34    8    8   34    8    8   34    8    8   34    8    8
  34    8    8   34    8    8   34    8    8   34    8    8   34    8    8   34
   8    8   34    8    8   34    8    8   34    8    8   34    8    8   34    8
   8   34    8    8   34    8    8   34    8    8   34    8    8   34    8    8
  34    8    8   34    8    8   34    8    8   34    8    8   34    8    8   34
   8    8   34    8    8   34    8    8   34    8    8   34    8    8   34    8
   8   34    8    8   34    8    8   34    8    8   34    8    8   34    8    8
  34    8    8   34    8    8   34    8    8   34    8    8   34    8    8   34
   8    8   34    8    8   34    8    8   34    8    8   34    8    8   34    8
   8   34    8    8   34    8    8   34    8    8   34    8    8   34    8    8
  34    8    8   34    8    8   34    8    8   34    8    8   34    8    8   34
   8    8   34    8    8   34    8    8   34    8    8   34    8    8   34    8
   8   34    8    8   34    8    8   34    8    8   34    8    8   34    8    8
  34    8    8   34    8    8   34    8    8   34    8    8   34    8    8   34
   8    8   34    8    8   34    8    8   34    8    8   34    8    8   34    8
   8   34    8    8   34    8    8   34    8    8   34    8    8   34    8    8
  34    8    8   34    8    8   34    8    8   34    8    8   34    8    8   34
   8    8   34    8    8   34    8    8   34    8    8   34    8    8   34    8
   8   34    8    8   34    8    8   34    8    8   34    8    8   34    8    8
  34    8    8   34    8    8   34    8    8   34    8    8   34    8    8   34
   8    8   34    8    8   34    8    8   34    8    8   34    8    8   34    8
   8   34    8    8   34    8    8   34    8    8   34    8    8   34    8    8
  34    8    8   34    8    8   34    8    8   34    8    8   34    8    8   34
   8    8   34    8    8   34    8    8   34    8    8   34    8    8   34    8
   8   34    8    8   34    8    8   34    8    8   34    8    8   34    8    8
  34    8    8   34    8    8   34    8    8   34    8    8   34    8    8   34
   8    8   34    8    8   34    8    8   34    8    8   34    8    8   34    8
   8   34    8    8   34    8    8   34    8    8   34    8    8   34    8    8
  34    8    8   34    8    8   34    8    8   34    8    8   34    8    8   34
   8    8   34    8    8   34    8    8   34    8    8   34    8    8   34    8
   8   34    8    8   34    8    8   34    8    8   34    8    8   34    8    8
  34    8    8   34    8    8   34    8    8   34    8    8   34    8    8   34
   8    8   34    8    8   34    8    8   34    8    8   34    8    8   34    8
   8   34    8    8   34    8    8   34    8    8   34    8    8   34    8    8
  34    8    8   34    8    8   34    8    8   34    8    8   34    8    8   34
   8    8   34    8    8   34    8    8   34    8    8   34    8    8   34    8
   8   34    8    8   34    8    8   34    8    8   34    8    8   34    8    8
  34    8    8   34    8    8   34    8    8   34    8    8   34    8    8   34
   8    8   34    8    8   34    8    8   34    8    8   34    8    8   34    8
   8   34    8    8   34    8    8   34    8    8   34    8    8   34    8    8
  34    8    8   34    8    8   34    8    8   34    8    8   34    8    8   34
   8    8   34    8    8   34    8    8   34    8    8   34    8    8   34    8
   8   34    8    8   34    8    8   34    8    8   34    8    8   34    8    8
  34    8    8   34    8    8   34    8    8   34    8    8   34    8    8   34
   8    8   34    8    8   34    8    8   34    8    8   34    8    8   34    8
   8   34    8    8   34    8    8   34    8    8   34    8    8   34    8    8
  34    8    8   34    8    8   34    8    8   34    8    8   34    8    8   34
   8    8   34    8    8   34    8    8   34    8    8   34    8    8   34    8
   8   34    8    8   34    8    8   34    8    8   34    8    8   34    8    8
  34    8    8   34    8    8   34    8    8   34    8    8   34    8    8   34
   8    8   34    8    8   34    8    8   34    8    8   34    8    8   34    8
   8   34    8    8   34    8    8   34    8    8   34    8    8   34    8    8
  34    8    8   34    8    8   34    8    8   34    8    8   34    8    8   34
   8    8   34    8    8   34    8    8   34    8    8   34    8    8   34    8
   8   34    8    8   34    8    8   34    8    8   34    8    8   34    8    8
  34    8    8   34    8    8   34    8    8   34    8    8
     6694     4366 = No. of bonds, no. of solute bonds. i - j - icode: (5 per line)
      1       2   1       1       3   2       3       4   3       3       5   4       5       6   3
      5       7   3       5       8   5       8       9   6       3      10   7      10      11   8
     10      12   9      12      13   2      13      14   3      13      15   3      13      16   4
     16      17   3      16      18   3      16      19   4      19      20   3      19      21   3
     12      22   2      22      23   3      22      24   7      24      25   8      19      22   4
     24      26   9      26      27   1      26      28   2      28      29   3      28      30   4
     30      31   3      30      32   3      30      33  10      33      34  11      34      35  12
     34      36  11      36      37  12      36      38  11      38      39  13      39      40   6
     38      41  11      41      42  12      41      43  11      43      44  12      28      45   7
     45      46   8      33      43  11      45      47   9      47      48   1      47      49   2
     49      50   3      49      51   3      49      52   7      52      53   8      52      54   9
     54      55   2      55      56   3      55      57   3      55      58   4      58      59   3
     58      60   3      58      61   4      61      62   3      61      63   3      54      64   2
     64      65   3      64      66   7      66      67   8      61      64   4      66      68   9
     68      69   1      68      70   2      70      71   3      70      72   4      72      73   3
     72      74   3      72      75   4      75      76   3      75      77   3      75      78   7
     78      79  13      78      80   8      79      81   6      70      82   7      82      83   8
     82      84   9      84      85   1      84      86   2      86      87   3      86      88   4
     88      89   3      88      90   3      88      91   3      86      92   7      92      93   8
     92      94   9      94      95   1      94      96   2      96      97   3      96      98   4
     98      99   3      98     100   3      98     101   4     101     102   3     101     103   3
    101     104   4     104     105   3     104     106   3     104     107  14     107     108   1
    107     109  15     109     110  15     110     111   1     110     112   1     109     113  15
    113     114   1     113     115   1      96     116   7     116     117   8     116     118   9
    118     119   1     118     120   2     120     121   3     120     122   4     122     123   3
    122     124   3     122     125   3     120     126   7     126     127   8     126     128   9
    128     129   1     128     130   2     130     131   3     130     132   4     132     133   3
    132     134   3     132     135   4     135     136   3     135     137   3     135     138   7
    138     139  13     138     140   8     139     141   6     130     142   7     142     143   8
    142     144   9     144     145   1     144     146   2     146     147   3     146     148   4
    148     149   3     148     150   3     148     151   4     151     152   3     151     153   4
    153     154   3     153     155   3     153     156   3     151     157   4     157     158   3
    157     159   3     157     160   3     146     161   7     161     162   8     161     163   9
    163     164   1     163     165   2     165     166   3     165     167   4     167     168   3
    167     169   3     167     170   5     170     171   6     165     172   7     172     173   8
    172     174   9     174     175   1     174     176   2     176     177   3     176     178   4
    178     179   3     178     180   3     178     181   5     181     182   6     176     183   7
    183     184   8     183     185   9     185     186   1     185     187   2     187     188   3
    187     189   4     189     190   3     189     191   3     189     192   4     192     193   3
    192     194   3     192     195   4     195     196   3     195     197   3     195     198  16
    198     199   1     198     200  16     200     201  17     201     202   1     200     203  16
    203     204   1     203     205   1     187     206   7     206     207   8     206     208   9
    208     209   1     208     210   2     210     211   3     210     212   4     212     213   3
    212     214   3     212     215   4     215     216   3     215     217   4     217     218   3
    217     219   3     217     220   3     215     221   4     221     222   3     221     223   3
    221     224   3     210     225   7     225     226   8     225     227   9     227     228   1
    227     229   2     229     230   3     229     231   4     231     232   3     231     233   4
    233     234   3     233     235   3     233     236   3     231     237   5     237     238   6
    229     239   7     239     240   8     239     241   9     241     242   1     241     243   2
    243     244   3     243     245   4     245     246   3     245     247   4     247     248   3
    247     249   3     247     250   3     245     251   5     251     252   6     243     253   7
    253     254   8     253     255   9     255     256   1     255     257   2     257     258   3
    257     259   4     259     260   3     259     261   3     259     262   4     262     263   3
    262     264   4     264     265   3     264     266   3     264     267   3     262     268   4
    268     269   3     268     270   3     268     271   3     257     272   7     272     273   8
    272     274   9     274     275   1     274     276   2     276     277   3     276     278   4
    278     279   3     278     280   3     278     281   4     281     282   3     281     283   3
    281     284   4     284     285   3     284     286   3     284     287  14     287     288   1
    287     289  15     289     290  15     290     291   1     290     292   1     289     293  15
    293     294   1     293     295   1     276     296   7     296     297   8     296     298   9
    298     299   1     298     300   2     300     301   3     300     302   4     302     303   3
    302     304   3     302     305   7     305     306   8     305     307   9     307     308   1
    307     309   1     300     310   7     310     311   8     310     312   9     312     313   1
    312     314   2     314     315   3     314     316   4     316     317   3     316     318   4
    318     319   3     318     320   3     318     321   3     316     322   5     322     323   6
    314     324   7     324     325   8     324     326   9     326     327   1     326     328   2
    328     329   3     328     330   4     330     331   3     330     332   3     330     333   4
    333     334   3     333     335   4     335     336   3     335     337   3     335     338   3
    333     339   4     339     340   3     339     341   3     339     342   3     328     343   7
    343     344   8     343     345   9     345     346   1     345     347   2     347     348   3
    347     349   4     349     350   3     349     351   3     349     352   3     347     353   7
    353     354   8     353     355   9     355     356   2     356     357   3     356     358   3
    356     359   4     359     360   3     359     361   3     359     362   4     362     363   3
    362     364   3     355     365   2     365     366   3     365     367   7     367     368   8
    362     365   4     367     369   9     369     370   1     369     371   2     371     372   3
    371     373   4     373     374   3     373     375   3     373     376   3     371     377   7
    377     378   8     377     379   9     379     380   1     379     381   2     381     382   3
    381     383   4     383     384   3     383     385   4     385     386   3     385     387   3
    385     388   3     383     389   5     389     390   6     381     391   7     391     392   8
    391     393   9     393     394   1     393     395   2     395     396   3     395     397   4
    397     398   3     397     399   3     397     400   7     400     401   8     400     402   9
    402     403   1     402     404   1     395     405   7     405     406   8     405     407   9
    407     408   1     407     409   2     409     410   3     409     411   4     411     412   3
    411     413   3     411     414   7     414     415  13     414     416   8     415     417   6
    409     418   7     418     419   8     418     420   9     420     421   2     421     422   3
    421     423   3     421     424   4     424     425   3     424     426   3     424     427   4
    427     428   3     427     429   3     420     430   2     430     431   3     430     432   7
    432     433   8     427     430   4     432     434   9     434     435   1     434     436   2
    436     437   3     436     438   4     438     439   3     438     440   3     438     441   4
    441     442   3     441     443   3     441     444   4     444     445   3     444     446   3
    444     447  16     447     448   1     447     449  16     449     450  17     450     451   1
    449     452  16     452     453   1     452     454   1     436     455   7     455     456   8
    455     457   9     457     458   1     457     459   2     459     460   3     459     461   4
    461     462   3     461     463   3     461     464  10     464     465  11     465     466  12
    465     467  11     467     468  12     467     469  11     469     470  13     470     471   6
    469     472  11     472     473  12     472     474  11     474     475  12     459     476   7
    476     477   8     464     474  11     476     478   9     478     479   1     478     480   2
    480     481   3     480     482   4     482     483   3     482     484   3     482     485   4
    485     486   3     485     487   4     487     488   3     487     489   3     487     490   3
    485     491   4     491     492   3     491     493   3     491     494   3     480     495   7
    495     496   8     495     497   9     497     498   1     497     499   2     499     500   3
    499     501   4     501     502   3     501     503   3     501     504   4     504     505   3
    504     506   3     504     507   7     507     508   8     507     509   9     509     510   1
    509     511   1     499     512   7     512     513   8     512     514   9     514     515   1
    514     516   2     516     517   3     516     518   4     518     519   3     518     520   3
    518     521   3     516     522   7     522     523   8     522     524   9     524     525   1
    524     526   2     526     527   3     526     528   4     528     529   3     528     530   3
    528     531  18     531     532  19     526     533   7     533     534   8     533     535   9
    535     536   1     535     537   2     537     538   3     537     539   3     537     540   7
    540     541   8     540     542   9     542     543   1     542     544   2     544     545   3
    544     546   3     544     547   7     547     548   8     547     549   9     549     550   1
    549     551   2     551     552   3     551     553   4     553     554   3     553     555   3
    553     556   4     556     557   3     556     558   3     556     559   7     559     560  13
    559     561   8     560     562   6     551     563   7     563     564   8     563     565   9
    565     566   1     565     567   2     567     568   3     567     569   4     569     570   3
    569     571   3     569     572   4     572     573   3     572     574   3     572     575   4
    575     576   3     575     577   3     575     578   4     578     579   3     578     580   3
    578     581  20     581     582   1     581     583   1     581     584   1     567     585   7
    585     586   8     585     587   9     587     588   1     587     589   2     589     590   3
    589     591   4     591     592   3     591     593   3     591     594   4     594     595   3
    594     596   4     596     597   3     596     598   3     596     599   3     594     600   4
    600     601   3     600     602   3     600     603   3     589     604   7     604     605   8
    604     606   9     606     607   1     606     608   2     608     609   3     608     610   4
    610     611   3     610     612   3     610     613   7     613     614   8     613     615   9
    615     616   1     615     617   1     608     618   7     618     619   8     618     620   9
    620     621   1     620     622   2     622     623   3     622     624   4     624     625   3
    624     626   3     624     627   4     627     628   3     627     629   3     627     630   4
    630     631   3     630     632   3     630     633  14     633     634   1     633     635  15
    635     636  15     636     637   1     636     638   1     635     639  15     639     640   1
    639     641   1     622     642   7     642     643   8     642     644   9     644     645   1
    644     646   2     646     647   3     646     648   4     648     649   3     648     650   3
    648     651  10     651     652  11     652     653  12     652     654  11     654     655  12
    654     656  11     656     657  12     656     658  11     658     659  12     658     660  11
    660     661  12     646     662   7     662     663   8     651     660  11     662     664   9
    664     665   1     664     666   2     666     667   3     666     668   4     668     669   3
    668     670   3     668     671   4     671     672   3     671     673   3     671     674   4
    674     675   3     674     676   3     674     677  14     677     678   1     677     679  15
    679     680  15     680     681   1     680     682   1     679     683  15     683     684   1
    683     685   1     666     686   7     686     687   8     686     688   9     688     689   1
    688     690   2     690     691   3     690     692   4     692     693   3     692     694   3
    692     695   7     695     696  21     695     697  21     690     698   7     698     699   8
    698     700   9     700     701   1     700     702   2     702     703   3     702     704   4
    704     705   3     704     706   4     706     707   3     706     708   3     706     709   3
    704     710   4     710     711   3     710     712   3     710     713   4     713     714   3
    713     715   3     713     716   3     702     717   7     717     718   8     717     719   9
    719     720   1     719     721   2     721     722   3     721     723   4     723     724   3
    723     725   3     723     726   4     726     727   3     726     728   3     726     729   7
    729     730   8     729     731   9     731     732   1     731     733   1     721     734   7
    734     735   8     734     736   9     736     737   1     736     738   2     738     739   3
    738     740   4     740     741   3     740     742   3     740     743  18     743     744  19
    738     745   7     745     746   8     745     747   9     747     748   1     747     749   2
    749     750   3     749     751   4     751     752   3     751     753   3     751     754   4
    754     755   3     754     756   3     754     757   4     757     758   3     757     759   3
    757     760  16     760     761   1     760     762  16     762     763  17     763     764   1
    762     765  16     765     766   1     765     767   1     749     768   7     768     769   8
    768     770   9     770     771   1     770     772   2     772     773   3     772     774   4
    774     775   3     774     776   3     774     777   4     777     778   3     777     779   3
    777     780   4     780     781   3     780     782   3     780     783  16     783     784   1
    783     785  16     785     786  17     786     787   1     785     788  16     788     789   1
    788     790   1     772     791   7     791     792   8     791     793   9     793     794   1
    793     795   2     795     796   3     795     797   4     797     798   3     797     799   3
    797     800   4     800     801   3     800     802   3     800     803   7     803     804   8
    803     805   9     805     806   1     805     807   1     795     808   7     808     809   8
    808     810   9     810     811   1     810     812   2     812     813   3     812     814   4
    814     815   3     814     816   4     816     817   3     816     818   3     816     819   3
    814     820   5     820     821   6     812     822   7     822     823   8     822     824   9
    824     825   1     824     826   2     826     827   3     826     828   4     828     829   3
    828     830   3     828     831   3     826     832   7     832     833   8     832     834   9
    834     835   1     834     836   2     836     837   3     836     838   4     838     839   3
    838     840   4     840     841   3     840     842   3     840     843   3     838     844   4
    844     845   3     844     846   3     844     847   3     836     848   7     848     849   8
    848     850   9     850     851   1     850     852   2     852     853   3     852     854   4
    854     855   3     854     856   3     854     857   4     857     858   3     857     859   3
    857     860   4     860     861   3     860     862   3     860     863  16     863     864   1
    863     865  16     865     866  17     866     867   1     865     868  16     868     869   1
    868     870   1     852     871   7     871     872   8     871     873   9     873     874   1
    873     875   2     875     876   3     875     877   4     877     878   3     877     879   3
    877     880   3     875     881   7     881     882   8     881     883   9     883     884   1
    883     885   2     885     886   3     885     887   4     887     888   3     887     889   3
    887     890   7     890     891  13     890     892   8     891     893   6     885     894   7
    894     895   8     894     896   9     896     897   1     896     898   2     898     899   3
    898     900   4     900     901   3     900     902   3     900     903   4     903     904   3
    903     905   4     905     906   3     905     907   3     905     908   3     903     909   4
    909     910   3     909     911   3     909     912   3     898     913   7     913     914   8
    913     915   9     915     916   1     915     917   2     917     918   3     917     919   4
    919     920   3     919     921   3     919     922   7     922     923   8     922     924   9
    924     925   1     924     926   1     917     927   7     927     928   8     927     929   9
    929     930   1     929     931   2     931     932   3     931     933   4     933     934   3
    933     935   3     933     936   3     931     937   7     937     938   8     937     939   9
    939     940   1     939     941   2     941     942   3     941     943   4     943     944   3
    943     945   3     943     946   7     946     947   8     946     948   9     948     949   1
    948     950   1     941     951   7     951     952   8     951     953   9     953     954   1
    953     955   2     955     956   3     955     957   4     957     958   3     957     959   3
    957     960  10     960     961  11     961     962  12     961     963  11     963     964  12
    963     965  11     965     966  13     966     967   6     965     968  11     968     969  12
    968     970  11     970     971  12     955     972   7     972     973   8     960     970  11
    972     974   9     974     975   1     974     976   2     976     977   3     976     978   4
    978     979   3     978     980   4     980     981   3     980     982   3     980     983   3
    978     984   4     984     985   3     984     986   3     984     987   4     987     988   3
    987     989   3     987     990   3     976     991   7     991     992   8     991     993   9
    993     994   1     993     995   2     995     996   3     995     997   4     997     998   3
    997     999   3     997    1000   4    1000    1001   3    1000    1002   3    1000    1003   7
   1003    1004   8    1003    1005   9    1005    1006   1    1005    1007   1     995    1008   7
   1008    1009   8    1008    1010   9    1010    1011   1    1010    1012   2    1012    1013   3
   1012    1014   4    1014    1015   3    1014    1016   4    1016    1017   3    1016    1018   3
   1016    1019   3    1014    1020   4    1020    1021   3    1020    1022   3    1020    1023   3
   1012    1024   7    1024    1025   8    1024    1026   9    1026    1027   1    1026    1028   2
   1028    1029   3    1028    1030   3    1028    1031   7    1031    1032   8    1031    1033   9
   1033    1034   1    1033    1035   2    1035    1036   3    1035    1037   4    1037    1038   3
   1037    1039   3    1037    1040   7    1040    1041   8    1040    1042   9    1042    1043   1
   1042    1044   1    1035    1045   7    1045    1046   8    1045    1047   9    1047    1048   1
   1047    1049   2    1049    1050   3    1049    1051   4    1051    1052   3    1051    1053   4
   1053    1054   3    1053    1055   3    1053    1056   3    1051    1057   5    1057    1058   6
   1049    1059   7    1059    1060   8    1059    1061   9    1061    1062   1    1061    1063   2
   1063    1064   3    1063    1065   4    1065    1066   3    1065    1067   3    1065    1068   4
   1068    1069   3    1068    1070   3    1068    1071   4    1071    1072   3    1071    1073   3
   1071    1074  16    1074    1075   1    1074    1076  16    1076    1077  17    1077    1078   1
   1076    1079  16    1079    1080   1    1079    1081   1    1063    1082   7    1082    1083   8
   1082    1084   9    1084    1085   1    1084    1086   2    1086    1087   3    1086    1088   4
   1088    1089   3    1088    1090   4    1090    1091   3    1090    1092   3    1090    1093   3
   1088    1094   5    1094    1095   6    1086    1096   7    1096    1097   8    1096    1098   9
   1098    1099   1    1098    1100   2    1100    1101   3    1100    1102   4    1102    1103   3
   1102    1104   4    1104    1105   3    1104    1106   3    1104    1107   3    1102    1108   4
   1108    1109   3    1108    1110   3    1108    1111   4    1111    1112   3    1111    1113   3
   1111    1114   3    1100    1115   7    1115    1116   8    1115    1117   9    1117    1118   1
   1117    1119   2    1119    1120   3    1119    1121   4    1121    1122   3    1121    1123   3
   1121    1124   3    1119    1125   7    1125    1126   8    1125    1127   9    1127    1128   1
   1127    1129   2    1129    1130   3    1129    1131   4    1131    1132   3    1131    1133   3
   1131    1134  18    1134    1135  19    1129    1136   7    1136    1137   8    1136    1138   9
   1138    1139   1    1138    1140   2    1140    1141   3    1140    1142   4    1142    1143   3
   1142    1144   3    1142    1145   4    1145    1146   3    1145    1147   3    1145    1148   7
   1148    1149   8    1148    1150   9    1150    1151   1    1150    1152   1    1140    1153   7
   1153    1154   8    1153    1155   9    1155    1156   1    1155    1157   2    1157    1158   3
   1157    1159   4    1159    1160   3    1159    1161   3    1159    1162  10    1162    1163  11
   1163    1164  12    1163    1165  11    1165    1166  12    1165    1167  11    1167    1168  13
   1168    1169   6    1167    1170  11    1170    1171  12    1170    1172  11    1172    1173  12
   1157    1174   7    1174    1175   8    1162    1172  11    1174    1176   9    1176    1177   2
   1177    1178   3    1177    1179   3    1177    1180   4    1180    1181   3    1180    1182   3
   1180    1183   4    1183    1184   3    1183    1185   3    1176    1186   2    1186    1187   3
   1186    1188   7    1188    1189   8    1183    1186   4    1188    1190   9    1190    1191   1
   1190    1192   2    1192    1193   3    1192    1194   4    1194    1195   3    1194    1196   3
   1194    1197   4    1197    1198   3    1197    1199   4    1199    1200   3    1199    1201   3
   1199    1202   3    1197    1203   4    1203    1204   3    1203    1205   3    1203    1206   3
   1192    1207   7    1207    1208   8    1207    1209   9    1209    1210   1    1209    1211   2
   1211    1212   3    1211    1213   4    1213    1214   3    1213    1215   3    1213    1216   4
   1216    1217   3    1216    1218   3    1216    1219   7    1219    1220   8    1219    1221   9
   1221    1222   1    1221    1223   1    1211    1224   7    1224    1225   8    1224    1226   9
   1226    1227   1    1226    1228   2    1228    1229   3    1228    1230   4    1230    1231   3
   1230    1232   3    1230    1233   5    1233    1234   6    1228    1235   7    1235    1236   8
   1235    1237   9    1237    1238   1    1237    1239   2    1239    1240   3    1239    1241   4
   1241    1242   3    1241    1243   3    1241    1244   4    1244    1245   3    1244    1246   3
   1244    1247   7    1247    1248   8    1247    1249   9    1249    1250   1    1249    1251   1
   1239    1252   7    1252    1253   8    1252    1254   9    1254    1255   1    1254    1256   2
   1256    1257   3    1256    1258   4    1258    1259   3    1258    1260   3    1258    1261   4
   1261    1262   3    1261    1263   4    1263    1264   3    1263    1265   3    1263    1266   3
   1261    1267   4    1267    1268   3    1267    1269   3    1267    1270   3    1256    1271   7
   1271    1272   8    1271    1273   9    1273    1274   1    1273    1275   2    1275    1276   3
   1275    1277   4    1277    1278   3    1277    1279   3    1277    1280   4    1280    1281   3
   1280    1282   3    1280    1283   7    1283    1284  13    1283    1285   8    1284    1286   6
   1275    1287   7    1287    1288   8    1287    1289   9    1289    1290   1    1289    1291   2
   1291    1292   3    1291    1293   4    1293    1294   3    1293    1295   3    1293    1296   5
   1296    1297   6    1291    1298   7    1298    1299   8    1298    1300   9    1300    1301   1
   1300    1302   2    1302    1303   3    1302    1304   4    1304    1305   3    1304    1306   3
   1304    1307  22    1307    1308  23    1308    1309  24    1309    1310  12    1309    1311  25
   1311    1312   1    1311    1313  26    1313    1314  12    1302    1315   7    1315    1316   8
   1307    1313  27    1315    1317   9    1317    1318   1    1317    1319   2    1319    1320   3
   1319    1321   4    1321    1322   3    1321    1323   3    1321    1324  10    1324    1325  11
   1325    1326  12    1325    1327  11    1327    1328  12    1327    1329  11    1329    1330  12
   1329    1331  11    1331    1332  12    1331    1333  11    1333    1334  12    1319    1335   7
   1335    1336   8    1324    1333  11    1335    1337   9    1337    1338   1    1337    1339   2
   1339    1340   3    1339    1341   4    1341    1342   3    1341    1343   3    1341    1344   4
   1344    1345   3    1344    1346   3    1344    1347   4    1347    1348   3    1347    1349   3
   1347    1350  16    1350    1351   1    1350    1352  16    1352    1353  17    1353    1354   1
   1352    1355  16    1355    1356   1    1355    1357   1    1339    1358   7    1358    1359   8
   1358    1360   9    1360    1361   1    1360    1362   2    1362    1363   3    1362    1364   4
   1364    1365   3    1364    1366   3    1364    1367   4    1367    1368   3    1367    1369   3
   1367    1370  28    1370    1371  28    1371    1372   3    1371    1373   3    1371    1374   3
   1362    1375   7    1375    1376   8    1375    1377   9    1377    1378   1    1377    1379   2
   1379    1380   3    1379    1381   4    1381    1382   3    1381    1383   3    1381    1384   4
   1384    1385   3    1384    1386   4    1386    1387   3    1386    1388   3    1386    1389   3
   1384    1390   4    1390    1391   3    1390    1392   3    1390    1393   3    1379    1394   7
   1394    1395   8    1394    1396   9    1396    1397   1    1396    1398   2    1398    1399   3
   1398    1400   4    1400    1401   3    1400    1402   3    1400    1403   3    1398    1404   7
   1404    1405   8    1404    1406   9    1406    1407   1    1406    1408   2    1408    1409   3
   1408    1410   4    1410    1411   3    1410    1412   3    1410    1413   4    1413    1414   3
   1413    1415   3    1413    1416   7    1416    1417  13    1416    1418   8    1417    1419   6
   1408    1420   7    1420    1421   8    1420    1422   9    1422    1423   1    1422    1424   2
   1424    1425   3    1424    1426   4    1426    1427   3    1426    1428   3    1426    1429   7
   1429    1430   8    1429    1431   9    1431    1432   1    1431    1433   1    1424    1434   7
   1434    1435   8    1434    1436   9    1436    1437   1    1436    1438   2    1438    1439   3
   1438    1440   4    1440    1441   3    1440    1442   3    1440    1443   4    1443    1444   3
   1443    1445   3    1443    1446   4    1446    1447   3    1446    1448   3    1446    1449  16
   1449    1450   1    1449    1451  16    1451    1452  17    1452    1453   1    1451    1454  16
   1454    1455   1    1454    1456   1    1438    1457   7    1457    1458   8    1457    1459   9
   1459    1460   1    1459    1461   2    1461    1462   3    1461    1463   4    1463    1464   3
   1463    1465   4    1465    1466   3    1465    1467   3    1465    1468   3    1463    1469   5
   1469    1470   6    1461    1471   7    1471    1472   8    1471    1473   9    1473    1474   2
   1474    1475   3    1474    1476   3    1474    1477   4    1477    1478   3    1477    1479   3
   1477    1480   4    1480    1481   3    1480    1482   3    1473    1483   2    1483    1484   3
   1483    1485   7    1485    1486   8    1480    1483   4    1485    1487   9    1487    1488   1
   1487    1489   2    1489    1490   3    1489    1491   4    1491    1492   3    1491    1493   4
   1493    1494   3    1493    1495   3    1493    1496   3    1491    1497   4    1497    1498   3
   1497    1499   3    1497    1500   3    1489    1501   7    1501    1502   8    1501    1503   9
   1503    1504   1    1503    1505   2    1505    1506   3    1505    1507   4    1507    1508   3
   1507    1509   3    1507    1510   4    1510    1511   3    1510    1512   4    1512    1513   3
   1512    1514   3    1512    1515   3    1510    1516   4    1516    1517   3    1516    1518   3
   1516    1519   3    1505    1520   7    1520    1521   8    1520    1522   9    1522    1523   1
   1522    1524   2    1524    1525   3    1524    1526   4    1526    1527   3    1526    1528   3
   1526    1529   3    1524    1530   7    1530    1531   8    1530    1532   9    1532    1533   1
   1532    1534   2    1534    1535   3    1534    1536   4    1536    1537   3    1536    1538   4
   1538    1539   3    1538    1540   3    1538    1541   3    1536    1542   4    1542    1543   3
   1542    1544   3    1542    1545   3    1534    1546   7    1546    1547   8    1546    1548   9
   1548    1549   1    1548    1550   2    1550    1551   3    1550    1552   4    1552    1553   3
   1552    1554   3    1552    1555   4    1555    1556   3    1555    1557   4    1557    1558   3
   1557    1559   3    1557    1560   3    1555    1561   4    1561    1562   3    1561    1563   3
   1561    1564   3    1550    1565   7    1565    1566   8    1565    1567   9    1567    1568   1
   1567    1569   2    1569    1570   3    1569    1571   4    1571    1572   3    1571    1573   3
   1571    1574   3    1569    1575   7    1575    1576   8    1575    1577   9    1577    1578   1
   1577    1579   2    1579    1580   3    1579    1581   4    1581    1582   3    1581    1583   3
   1581    1584   5    1584    1585   6    1579    1586   7    1586    1587   8    1586    1588   9
   1588    1589   1    1588    1590   2    1590    1591   3    1590    1592   4    1592    1593   3
   1592    1594   3    1592    1595   5    1595    1596   6    1590    1597   7    1597    1598   8
   1597    1599   9    1599    1600   1    1599    1601   2    1601    1602   3    1601    1603   4
   1603    1604   3    1603    1605   3    1603    1606   5    1606    1607   6    1601    1608   7
   1608    1609   8    1608    1610   9    1610    1611   1    1610    1612   2    1612    1613   3
   1612    1614   4    1614    1615   3    1614    1616   3    1614    1617   4    1617    1618   3
   1617    1619   3    1617    1620   7    1620    1621  21    1620    1622  21    1612    1623   7
   1623    1624   8    1623    1625   9    1625    1626   1    1625    1627   2    1627    1628   3
   1627    1629   4    1629    1630   3    1629    1631   4    1631    1632   3    1631    1633   3
   1631    1634   3    1629    1635   4    1635    1636   3    1635    1637   3    1635    1638   4
   1638    1639   3    1638    1640   3    1638    1641   3    1627    1642   7    1642    1643   8
   1642    1644   9    1644    1645   1    1644    1646   2    1646    1647   3    1646    1648   4
   1648    1649   3    1648    1650   3    1648    1651   3    1646    1652   7    1652    1653   8
   1652    1654   9    1654    1655   1    1654    1656   2    1656    1657   3    1656    1658   4
   1658    1659   3    1658    1660   3    1658    1661   7    1661    1662   8    1661    1663   9
   1663    1664   1    1663    1665   1    1656    1666   7    1666    1667   8    1666    1668   9
   1668    1669   1    1668    1670   2    1670    1671   3    1670    1672   4    1672    1673   3
   1672    1674   3    1672    1675   4    1675    1676   3    1675    1677   3    1675    1678   7
   1678    1679   8    1678    1680   9    1680    1681   1    1680    1682   1    1670    1683   7
   1683    1684   8    1683    1685   9    1685    1686   1    1685    1687   2    1687    1688   3
   1687    1689   4    1689    1690   3    1689    1691   3    1689    1692   4    1692    1693   3
   1692    1694   3    1692    1695   4    1695    1696   3    1695    1697   3    1695    1698  14
   1698    1699   1    1698    1700  15    1700    1701  15    1701    1702   1    1701    1703   1
   1700    1704  15    1704    1705   1    1704    1706   1    1687    1707   7    1707    1708   8
   1707    1709   9    1709    1710   1    1709    1711   2    1711    1712   3    1711    1713   4
   1713    1714   3    1713    1715   3    1713    1716  10    1716    1717  11    1717    1718  12
   1717    1719  11    1719    1720  12    1719    1721  11    1721    1722  12    1721    1723  11
   1723    1724  12    1723    1725  11    1725    1726  12    1711    1727   7    1727    1728   8
   1716    1725  11    1727    1729   9    1729    1730   1    1729    1731   2    1731    1732   3
   1731    1733   3    1731    1734   7    1734    1735   8    1734    1736   9    1736    1737   1
   1736    1738   2    1738    1739   3    1738    1740   4    1740    1741   3    1740    1742   3
   1740    1743   4    1743    1744   3    1743    1745   3    1743    1746  28    1746    1747  28
   1747    1748   3    1747    1749   3    1747    1750   3    1738    1751   7    1751    1752   8
   1751    1753   9    1753    1754   2    1754    1755   3    1754    1756   3    1754    1757   4
   1757    1758   3    1757    1759   3    1757    1760   4    1760    1761   3    1760    1762   3
   1753    1763   2    1763    1764   3    1763    1765   7    1765    1766   8    1760    1763   4
   1765    1767   9    1767    1768   1    1767    1769   2    1769    1770   3    1769    1771   4
   1771    1772   3    1771    1773   3    1771    1774   7    1774    1775  21    1774    1776  21
   1769    1777   7    1777    1778   8    1777    1779   9    1779    1780   1    1779    1781   2
   1781    1782   3    1781    1783   4    1783    1784   3    1783    1785   3    1783    1786  10
   1786    1787  11    1787    1788  12    1787    1789  11    1789    1790  12    1789    1791  11
   1791    1792  13    1792    1793   6    1791    1794  11    1794    1795  12    1794    1796  11
   1796    1797  12    1781    1798   7    1798    1799   8    1786    1796  11    1798    1800   9
   1800    1801   1    1800    1802   2    1802    1803   3    1802    1804   4    1804    1805   3
   1804    1806   3    1804    1807  10    1807    1808  11    1808    1809  12    1808    1810  11
   1810    1811  12    1810    1812  11    1812    1813  12    1812    1814  11    1814    1815  12
   1814    1816  11    1816    1817  12    1802    1818   7    1818    1819   8    1807    1816  11
   1818    1820   9    1820    1821   1    1820    1822   2    1822    1823   3    1822    1824   4
   1824    1825   3    1824    1826   3    1824    1827   4    1827    1828   3    1827    1829   3
   1827    1830   4    1830    1831   3    1830    1832   3    1830    1833  14    1833    1834   1
   1833    1835  15    1835    1836  15    1836    1837   1    1836    1838   1    1835    1839  15
   1839    1840   1    1839    1841   1    1822    1842   7    1842    1843   8    1842    1844   9
   1844    1845   1    1844    1846   2    1846    1847   3    1846    1848   4    1848    1849   3
   1848    1850   3    1848    1851   4    1851    1852   3    1851    1853   3    1851    1854   7
   1854    1855   8    1854    1856   9    1856    1857   1    1856    1858   1    1846    1859   7
   1859    1860   8    1859    1861   9    1861    1862   1    1861    1863   2    1863    1864   3
   1863    1865   4    1865    1866   3    1865    1867   3    1865    1868   5    1868    1869   6
   1863    1870   7    1870    1871   8    1870    1872   9    1872    1873   1    1872    1874   2
   1874    1875   3    1874    1876   3    1874    1877   7    1877    1878   8    1877    1879   9
   1879    1880   1    1879    1881   2    1881    1882   3    1881    1883   4    1883    1884   3
   1883    1885   4    1885    1886   3    1885    1887   3    1885    1888   3    1883    1889   5
   1889    1890   6    1881    1891   7    1891    1892   8    1891    1893   9    1893    1894   1
   1893    1895   2    1895    1896   3    1895    1897   4    1897    1898   3    1897    1899   3
   1897    1900  10    1900    1901  11    1901    1902  12    1901    1903  11    1903    1904  12
   1903    1905  11    1905    1906  13    1906    1907   6    1905    1908  11    1908    1909  12
   1908    1910  11    1910    1911  12    1895    1912   7    1912    1913   8    1900    1910  11
   1912    1914   9    1914    1915   1    1914    1916   2    1916    1917   3    1916    1918   3
   1916    1919   7    1919    1920   8    1919    1921   9    1921    1922   1    1921    1923   2
   1923    1924   3    1923    1925   4    1925    1926   3    1925    1927   3    1925    1928   5
   1928    1929   6    1923    1930   7    1930    1931   8    1930    1932   9    1932    1933   1
   1932    1934   2    1934    1935   3    1934    1936   4    1936    1937   3    1936    1938   4
   1938    1939   3    1938    1940   3    1938    1941   3    1936    1942   4    1942    1943   3
   1942    1944   3    1942    1945   4    1945    1946   3    1945    1947   3    1945    1948   3
   1934    1949   7    1949    1950   8    1949    1951   9    1951    1952   1    1951    1953   2
   1953    1954   3    1953    1955   4    1955    1956   3    1955    1957   4    1957    1958   3
   1957    1959   3    1957    1960   3    1955    1961   5    1961    1962   6    1953    1963   7
   1963    1964   8    1963    1965   9    1965    1966   1    1965    1967   2    1967    1968   3
   1967    1969   4    1969    1970   3    1969    1971   4    1971    1972   3    1971    1973   3
   1971    1974   3    1969    1975   4    1975    1976   3    1975    1977   3    1975    1978   3
   1967    1979   7    1979    1980   8    1979    1981   9    1981    1982   1    1981    1983   2
   1983    1984   3    1983    1985   4    1985    1986   3    1985    1987   3    1985    1988   4
   1988    1989   3    1988    1990   3    1988    1991   7    1991    1992  13    1991    1993   8
   1992    1994   6    1983    1995   7    1995    1996   8    1995    1997   9    1997    1998   1
   1997    1999   2    1999    2000   3    1999    2001   4    2001    2002   3    2001    2003   3
   2001    2004   5    2004    2005   6    1999    2006   7    2006    2007   8    2006    2008   9
   2008    2009   1    2008    2010   2    2010    2011   3    2010    2012   4    2012    2013   3
   2012    2014   3    2012    2015   4    2015    2016   3    2015    2017   3    2015    2018   4
   2018    2019   3    2018    2020   3    2018    2021   4    2021    2022   3    2021    2023   3
   2021    2024  16    2024    2025   1    2024    2026   1    2010    2027   7    2027    2028   8
   2027    2029   9    2029    2030   1    2029    2031   2    2031    2032   3    2031    2033   4
   2033    2034   3    2033    2035   3    2033    2036   4    2036    2037   3    2036    2038   3
   2036    2039  28    2039    2040  28    2040    2041   3    2040    2042   3    2040    2043   3
   2031    2044   7    2044    2045   8    2044    2046   9    2046    2047   1    2046    2048   2
   2048    2049   3    2048    2050   4    2050    2051   3    2050    2052   4    2052    2053   3
   2052    2054   3    2052    2055   3    2050    2056   5    2056    2057   6    2048    2058   7
   2058    2059   8    2058    2060   9    2060    2061   1    2060    2062   2    2062    2063   3
   2062    2064   4    2064    2065   3    2064    2066   3    2064    2067   4    2067    2068   3
   2067    2069   3    2067    2070   7    2070    2071   8    2070    2072   9    2072    2073   1
   2072    2074   1    2062    2075   7    2075    2076   8    2075    2077   9    2077    2078   1
   2077    2079   2    2079    2080   3    2079    2081   4    2081    2082   3    2081    2083   3
   2081    2084   4    2084    2085   3    2084    2086   3    2084    2087   7    2087    2088   8
   2087    2089   9    2089    2090   1    2089    2091   1    2079    2092   7    2092    2093   8
   2092    2094   9    2094    2095   1    2094    2096   2    2096    2097   3    2096    2098   4
   2098    2099   3    2098    2100   4    2100    2101   3    2100    2102   3    2100    2103   3
   2098    2104   4    2104    2105   3    2104    2106   3    2104    2107   3    2096    2108   7
   2108    2109   8    2108    2110   9    2110    2111   1    2110    2112   2    2112    2113   3
   2112    2114   3    2112    2115   7    2115    2116   8    2115    2117   9    2117    2118   1
   2117    2119   2    2119    2120   3    2119    2121   4    2121    2122   3    2121    2123   3
   2121    2124   4    2124    2125   3    2124    2126   4    2126    2127   3    2126    2128   3
   2126    2129   3    2124    2130   4    2130    2131   3    2130    2132   3    2130    2133   3
   2119    2134   7    2134    2135   8    2134    2136   9    2136    2137   1    2136    2138   2
   2138    2139   3    2138    2140   3    2138    2141   7    2141    2142   8    2141    2143   9
   2143    2144   1    2143    2145   2    2145    2146   3    2145    2147   4    2147    2148   3
   2147    2149   3    2147    2150   7    2150    2151  13    2150    2152   8    2151    2153   6
   2145    2154   7    2154    2155   8    2154    2156   9    2156    2157   1    2156    2158   2
   2158    2159   3    2158    2160   3    2158    2161   7    2161    2162   8    2161    2163   9
   2163    2164   1    2163    2165   2    2165    2166   3    2165    2167   4    2167    2168   3
   2167    2169   4    2169    2170   3    2169    2171   3    2169    2172   3    2167    2173   4
   2173    2174   3    2173    2175   3    2173    2176   4    2176    2177   3    2176    2178   3
   2176    2179   3    2165    2180   7    2180    2181   8    2180    2182   9    2182    2183   1
   2182    2184   2    2184    2185   3    2184    2186   4    2186    2187   3    2186    2188   3
   2186    2189   4    2189    2190   3    2189    2191   3    2189    2192  28    2192    2193  28
   2193    2194   3    2193    2195   3    2193    2196   3    2184    2197   7    2197    2198   8
   2197    2199   9    2199    2200   1    2199    2201   2    2201    2202   3    2201    2203   4
   2203    2204   3    2203    2205   3    2203    2206   3    2201    2207   7    2207    2208   8
   2207    2209   9    2209    2210   1    2209    2211   2    2211    2212   3    2211    2213   4
   2213    2214   3    2213    2215   3    2213    2216   7    2216    2217  21    2216    2218  21
   2211    2219   7    2219    2220   8    2219    2221   9    2221    2222   1    2221    2223   2
   2223    2224   3    2223    2225   4    2225    2226   3    2225    2227   3    2225    2228   4
   2228    2229   3    2228    2230   3    2228    2231  28    2231    2232  28    2232    2233   3
   2232    2234   3    2232    2235   3    2223    2236   7    2236    2237   8    2236    2238   9
   2238    2239   1    2238    2240   2    2240    2241   3    2240    2242   4    2242    2243   3
   2242    2244   3    2242    2245  10    2245    2246  11    2246    2247  12    2246    2248  11
   2248    2249  12    2248    2250  11    2250    2251  13    2251    2252   6    2250    2253  11
   2253    2254  12    2253    2255  11    2255    2256  12    2240    2257   7    2257    2258   8
   2245    2255  11    2257    2259   9    2259    2260   1    2259    2261   2    2261    2262   3
   2261    2263   4    2263    2264   3    2263    2265   4    2265    2266   3    2265    2267   3
   2265    2268   3    2263    2269   5    2269    2270   6    2261    2271   7    2271    2272   8
   2271    2273   9    2273    2274   1    2273    2275   2    2275    2276   3    2275    2277   4
   2277    2278   3    2277    2279   3    2277    2280   4    2280    2281   3    2280    2282   4
   2282    2283   3    2282    2284   3    2282    2285   3    2280    2286   4    2286    2287   3
   2286    2288   3    2286    2289   3    2275    2290   7    2290    2291   8    2290    2292   9
   2292    2293   1    2292    2294   2    2294    2295   3    2294    2296   4    2296    2297   3
   2296    2298   4    2298    2299   3    2298    2300   3    2298    2301   3    2296    2302   5
   2302    2303   6    2294    2304   7    2304    2305   8    2304    2306   9    2306    2307   1
   2306    2308   2    2308    2309   3    2308    2310   4    2310    2311   3    2310    2312   4
   2312    2313   3    2312    2314   3    2312    2315   3    2310    2316   4    2316    2317   3
   2316    2318   3    2316    2319   4    2319    2320   3    2319    2321   3    2319    2322   3
   2308    2323   7    2323    2324   8    2323    2325   9    2325    2326   1    2325    2327   2
   2327    2328   3    2327    2329   4    2329    2330   3    2329    2331   3    2329    2332   4
   2332    2333   3    2332    2334   3    2332    2335   4    2335    2336   3    2335    2337   3
   2335    2338  16    2338    2339   1    2338    2340  16    2340    2341  17    2341    2342   1
   2340    2343  16    2343    2344   1    2343    2345   1    2327    2346   7    2346    2347   8
   2346    2348   9    2348    2349   1    2348    2350   2    2350    2351   3    2350    2352   4
   2352    2353   3    2352    2354   3    2352    2355   4    2355    2356   3    2355    2357   3
   2355    2358   7    2358    2359  13    2358    2360   8    2359    2361   6    2350    2362   7
   2362    2363   8    2362    2364   9    2364    2365   1    2364    2366   2    2366    2367   3
   2366    2368   4    2368    2369   3    2368    2370   3    2368    2371   3    2366    2372   7
   2372    2373   8    2372    2374   9    2374    2375   1    2374    2376   2    2376    2377   3
   2376    2378   3    2376    2379   7    2379    2380   8    2379    2381   9    2381    2382   1
   2381    2383   2    2383    2384   3    2383    2385   4    2385    2386   3    2385    2387   3
   2385    2388   4    2388    2389   3    2388    2390   3    2388    2391   7    2391    2392   8
   2391    2393   9    2393    2394   1    2393    2395   1    2383    2396   7    2396    2397   8
   2396    2398   9    2398    2399   1    2398    2400   2    2400    2401   3    2400    2402   4
   2402    2403   3    2402    2404   3    2402    2405   4    2405    2406   3    2405    2407   3
   2405    2408   4    2408    2409   3    2408    2410   3    2408    2411   4    2411    2412   3
   2411    2413   3    2411    2414  16    2414    2415   1    2414    2416   1    2400    2417   7
   2417    2418   8    2417    2419   9    2419    2420   1    2419    2421   2    2421    2422   3
   2421    2423   4    2423    2424   3    2423    2425   4    2425    2426   3    2425    2427   3
   2425    2428   3    2423    2429   5    2429    2430   6    2421    2431   7    2431    2432   8
   2431    2433   9    2433    2434   1    2433    2435   2    2435    2436   3    2435    2437   4
   2437    2438   3    2437    2439   4    2439    2440   3    2439    2441   3    2439    2442   3
   2437    2443   4    2443    2444   3    2443    2445   3    2443    2446   4    2446    2447   3
   2446    2448   3    2446    2449   3    2435    2450   7    2450    2451   8    2450    2452   9
   2452    2453   1    2452    2454   2    2454    2455   3    2454    2456   4    2456    2457   3
   2456    2458   3    2456    2459   5    2459    2460   6    2454    2461   7    2461    2462   8
   2461    2463   9    2463    2464   1    2463    2465   2    2465    2466   3    2465    2467   4
   2467    2468   3    2467    2469   4    2469    2470   3    2469    2471   3    2469    2472   3
   2467    2473   4    2473    2474   3    2473    2475   3    2473    2476   3    2465    2477   7
   2477    2478   8    2477    2479   9    2479    2480   2    2480    2481   3    2480    2482   3
   2480    2483   4    2483    2484   3    2483    2485   3    2483    2486   4    2486    2487   3
   2486    2488   3    2479    2489   2    2489    2490   3    2489    2491   7    2491    2492   8
   2486    2489   4    2491    2493   9    2493    2494   1    2493    2495   2    2495    2496   3
   2495    2497   4    2497    2498   3    2497    2499   4    2499    2500   3    2499    2501   3
   2499    2502   3    2497    2503   4    2503    2504   3    2503    2505   3    2503    2506   3
   2495    2507   7    2507    2508   8    2507    2509   9    2509    2510   1    2509    2511   2
   2511    2512   3    2511    2513   4    2513    2514   3    2513    2515   4    2515    2516   3
   2515    2517   3    2515    2518   3    2513    2519   4    2519    2520   3    2519    2521   3
   2519    2522   3    2511    2523   7    2523    2524   8    2523    2525   9    2525    2526   1
   2525    2527   2    2527    2528   3    2527    2529   4    2529    2530   3    2529    2531   3
   2529    2532  22    2532    2533  23    2533    2534  24    2534    2535  12    2534    2536  25
   2536    2537   1    2536    2538  26    2538    2539  12    2527    2540   7    2540    2541   8
   2532    2538  27    2540    2542   9    2542    2543   1    2542    2544   2    2544    2545   3
   2544    2546   4    2546    2547   3    2546    2548   4    2548    2549   3    2548    2550   3
   2548    2551   3    2546    2552   4    2552    2553   3    2552    2554   3    2552    2555   3
   2544    2556   7    2556    2557   8    2556    2558   9    2558    2559   1    2558    2560   2
   2560    2561   3    2560    2562   3    2560    2563   7    2563    2564   8    2563    2565   9
   2565    2566   1    2565    2567   2    2567    2568   3    2567    2569   4    2569    2570   3
   2569    2571   3    2569    2572   7    2572    2573   8    2572    2574   9    2574    2575   1
   2574    2576   1    2567    2577   7    2577    2578   8    2577    2579   9    2579    2580   1
   2579    2581   2    2581    2582   3    2581    2583   4    2583    2584   3    2583    2585   3
   2583    2586  29    2586    2587  30    2587    2588  12    2587    2589  26    2589    2590   1
   2589    2591  31    2591    2592  11    2592    2593  12    2592    2594  11    2594    2595  12
   2594    2596  11    2596    2597  12    2596    2598  11    2598    2599  12    2598    2600  32
   2581    2601   7    2601    2602   8    2586    2600  33    2591    2600  34    2601    2603   9
   2603    2604   2    2604    2605   3    2604    2606   3    2604    2607   4    2607    2608   3
   2607    2609   3    2607    2610   4    2610    2611   3    2610    2612   3    2603    2613   2
   2613    2614   3    2613    2615   7    2615    2616   8    2610    2613   4    2615    2617   9
   2617    2618   1    2617    2619   2    2619    2620   3    2619    2621   4    2621    2622   3
   2621    2623   3    2621    2624   7    2624    2625  21    2624    2626  21    2619    2627   7
   2627    2628   8    2627    2629   9    2629    2630   1    2629    2631   2    2631    2632   3
   2631    2633   4    2633    2634   3    2633    2635   3    2633    2636   4    2636    2637   3
   2636    2638   3    2636    2639   7    2639    2640   8    2639    2641   9    2641    2642   1
   2641    2643   1    2631    2644   7    2644    2645   8    2644    2646   9    2646    2647   1
   2646    2648   2    2648    2649   3    2648    2650   4    2650    2651   3    2650    2652   4
   2652    2653   3    2652    2654   3    2652    2655   3    2650    2656   5    2656    2657   6
   2648    2658   7    2658    2659   8    2658    2660   9    2660    2661   1    2660    2662   2
   2662    2663   3    2662    2664   4    2664    2665   3    2664    2666   3    2664    2667   3
   2662    2668   7    2668    2669   8    2668    2670   9    2670    2671   1    2670    2672   2
   2672    2673   3    2672    2674   4    2674    2675   3    2674    2676   4    2676    2677   3
   2676    2678   3    2676    2679   3    2674    2680   4    2680    2681   3    2680    2682   3
   2680    2683   3    2672    2684   7    2684    2685   8    2684    2686   9    2686    2687   1
   2686    2688   2    2688    2689   3    2688    2690   4    2690    2691   3    2690    2692   3
   2690    2693   5    2693    2694   6    2688    2695   7    2695    2696   8    2695    2697   9
   2697    2698   1    2697    2699   2    2699    2700   3    2699    2701   4    2701    2702   3
   2701    2703   3    2701    2704   5    2704    2705   6    2699    2706   7    2706    2707   8
   2706    2708   9    2708    2709   1    2708    2710   2    2710    2711   3    2710    2712   4
   2712    2713   3    2712    2714   3    2712    2715   4    2715    2716   3    2715    2717   3
   2715    2718   7    2718    2719  13    2718    2720   8    2719    2721   6    2710    2722   7
   2722    2723   8    2722    2724   9    2724    2725   1    2724    2726   2    2726    2727   3
   2726    2728   4    2728    2729   3    2728    2730   4    2730    2731   3    2730    2732   3
   2730    2733   3    2728    2734   4    2734    2735   3    2734    2736   3    2734    2737   3
   2726    2738   7    2738    2739   8    2738    2740   9    2740    2741   1    2740    2742   2
   2742    2743   3    2742    2744   4    2744    2745   3    2744    2746   4    2746    2747   3
   2746    2748   3    2746    2749   3    2744    2750   5    2750    2751   6    2742    2752   7
   2752    2753   8    2752    2754   9    2754    2755   1    2754    2756   2    2756    2757   3
   2756    2758   4    2758    2759   3    2758    2760   3    2758    2761   4    2761    2762   3
   2761    2763   3    2761    2764   4    2764    2765   3    2764    2766   3    2764    2767   4
   2767    2768   3    2767    2769   3    2767    2770  16    2770    2771   1    2770    2772   1
   2756    2773   7    2773    2774   8    2773    2775   9    2775    2776   1    2775    2777   2
   2777    2778   3    2777    2779   4    2779    2780   3    2779    2781   3    2779    2782   3
   2777    2783   7    2783    2784   8    2783    2785   9    2785    2786   1    2785    2787   2
   2787    2788   3    2787    2789   4    2789    2790   3    2789    2791   3    2789    2792   4
   2792    2793   3    2792    2794   4    2794    2795   3    2794    2796   3    2794    2797   3
   2792    2798   4    2798    2799   3    2798    2800   3    2798    2801   3    2787    2802   7
   2802    2803   8    2802    2804   9    2804    2805   1    2804    2806   2    2806    2807   3
   2806    2808   4    2808    2809   3    2808    2810   3    2808    2811   3    2806    2812   7
   2812    2813   8    2812    2814   9    2814    2815   1    2814    2816   2    2816    2817   3
   2816    2818   4    2818    2819   3    2818    2820   3    2818    2821   5    2821    2822   6
   2816    2823   7    2823    2824   8    2823    2825   9    2825    2826   1    2825    2827   2
   2827    2828   3    2827    2829   4    2829    2830   3    2829    2831   3    2829    2832   4
   2832    2833   3    2832    2834   4    2834    2835   3    2834    2836   3    2834    2837   3
   2832    2838   4    2838    2839   3    2838    2840   3    2838    2841   3    2827    2842   7
   2842    2843   8    2842    2844   9    2844    2845   1    2844    2846   2    2846    2847   3
   2846    2848   4    2848    2849   3    2848    2850   4    2850    2851   3    2850    2852   3
   2850    2853   3    2848    2854   4    2854    2855   3    2854    2856   3    2854    2857   3
   2846    2858   7    2858    2859   8    2858    2860   9    2860    2861   1    2860    2862   2
   2862    2863   3    2862    2864   4    2864    2865   3    2864    2866   3    2864    2867   7
   2867    2868  13    2867    2869   8    2868    2870   6    2862    2871   7    2871    2872   8
   2871    2873   9    2873    2874   1    2873    2875   2    2875    2876   3    2875    2877   4
   2877    2878   3    2877    2879   3    2877    2880   4    2880    2881   3    2880    2882   3
   2880    2883   7    2883    2884   8    2883    2885   9    2885    2886   1    2885    2887   1
   2875    2888   7    2888    2889   8    2888    2890   9    2890    2891   1    2890    2892   2
   2892    2893   3    2892    2894   4    2894    2895   3    2894    2896   4    2896    2897   3
   2896    2898   3    2896    2899   3    2894    2900   5    2900    2901   6    2892    2902   7
   2902    2903   8    2902    2904   9    2904    2905   1    2904    2906   2    2906    2907   3
   2906    2908   4    2908    2909   3    2908    2910   3    2908    2911   3    2906    2912   7
   2912    2913   8    2912    2914   9    2914    2915   1    2914    2916   2    2916    2917   3
   2916    2918   4    2918    2919   3    2918    2920   3    2918    2921   4    2921    2922   3
   2921    2923   3    2921    2924   7    2924    2925  13    2924    2926   8    2925    2927   6
   2916    2928   7    2928    2929   8    2928    2930   9    2930    2931   1    2930    2932   2
   2932    2933   3    2932    2934   4    2934    2935   3    2934    2936   4    2936    2937   3
   2936    2938   3    2936    2939   3    2934    2940   5    2940    2941   6    2932    2942   7
   2942    2943   8    2942    2944   9    2944    2945   1    2944    2946   2    2946    2947   3
   2946    2948   4    2948    2949   3    2948    2950   3    2948    2951   4    2951    2952   3
   2951    2953   3    2951    2954   4    2954    2955   3    2954    2956   3    2954    2957   4
   2957    2958   3    2957    2959   3    2957    2960  16    2960    2961   1    2960    2962   1
   2946    2963   7    2963    2964   8    2963    2965   9    2965    2966   1    2965    2967   2
   2967    2968   3    2967    2969   4    2969    2970   3    2969    2971   3    2969    2972   4
   2972    2973   3    2972    2974   3    2972    2975   4    2975    2976   3    2975    2977   3
   2975    2978  16    2978    2979   1    2978    2980  16    2980    2981  17    2981    2982   1
   2980    2983  16    2983    2984   1    2983    2985   1    2967    2986   7    2986    2987   8
   2986    2988   9    2988    2989   1    2988    2990   2    2990    2991   3    2990    2992   4
   2992    2993   3    2992    2994   3    2992    2995   7    2995    2996   8    2995    2997   9
   2997    2998   1    2997    2999   1    2990    3000   7    3000    3001   8    3000    3002   9
   3002    3003   1    3002    3004   2    3004    3005   3    3004    3006   4    3006    3007   3
   3006    3008   3    3006    3009   4    3009    3010   3    3009    3011   3    3009    3012  28
   3012    3013  28    3013    3014   3    3013    3015   3    3013    3016   3    3004    3017   7
   3017    3018   8    3017    3019   9    3019    3020   1    3019    3021   2    3021    3022   3
   3021    3023   4    3023    3024   3    3023    3025   3    3023    3026  10    3026    3027  11
   3027    3028  12    3027    3029  11    3029    3030  12    3029    3031  11    3031    3032  13
   3032    3033   6    3031    3034  11    3034    3035  12    3034    3036  11    3036    3037  12
   3021    3038   7    3038    3039   8    3026    3036  11    3038    3040   9    3040    3041   1
   3040    3042   2    3042    3043   3    3042    3044   4    3044    3045   3    3044    3046   3
   3044    3047   4    3047    3048   3    3047    3049   3    3047    3050   7    3050    3051  13
   3050    3052   8    3051    3053   6    3042    3054   7    3054    3055   8    3054    3056   9
   3056    3057   1    3056    3058   2    3058    3059   3    3058    3060   4    3060    3061   3
   3060    3062   3    3060    3063   5    3063    3064   6    3058    3065   7    3065    3066   8
   3065    3067   9    3067    3068   1    3067    3069   2    3069    3070   3    3069    3071   4
   3071    3072   3    3071    3073   3    3071    3074   4    3074    3075   3    3074    3076   3
   3074    3077   4    3077    3078   3    3077    3079   3    3077    3080   4    3080    3081   3
   3080    3082   3    3080    3083  16    3083    3084   1    3083    3085   1    3069    3086   7
   3086    3087   8    3086    3088   9    3088    3089   1    3088    3090   2    3090    3091   3
   3090    3092   3    3090    3093   7    3093    3094   8    3093    3095   9    3095    3096   1
   3095    3097   2    3097    3098   3    3097    3099   4    3099    3100   3    3099    3101   3
   3099    3102   5    3102    3103   6    3097    3104   7    3104    3105   8    3104    3106   9
   3106    3107   1    3106    3108   2    3108    3109   3    3108    3110   4    3110    3111   3
   3110    3112   3    3110    3113   5    3113    3114   6    3108    3115   7    3115    3116   8
   3115    3117   9    3117    3118   1    3117    3119   2    3119    3120   3    3119    3121   4
   3121    3122   3    3121    3123   3    3121    3124   3    3119    3125   7    3125    3126   8
   3125    3127   9    3127    3128   1    3127    3129   2    3129    3130   3    3129    3131   4
   3131    3132   3    3131    3133   4    3133    3134   3    3133    3135   3    3133    3136   3
   3131    3137   4    3137    3138   3    3137    3139   3    3137    3140   3    3129    3141   7
   3141    3142   8    3141    3143   9    3143    3144   1    3143    3145   2    3145    3146   3
   3145    3147   4    3147    3148   3    3147    3149   3    3147    3150   3    3145    3151   7
   3151    3152   8    3151    3153   9    3153    3154   1    3153    3155   2    3155    3156   3
   3155    3157   4    3157    3158   3    3157    3159   3    3157    3160   7    3160    3161  13
   3160    3162   8    3161    3163   6    3155    3164   7    3164    3165   8    3164    3166   9
   3166    3167   1    3166    3168   2    3168    3169   3    3168    3170   4    3170    3171   3
   3170    3172   3    3170    3173   7    3173    3174  13    3173    3175   8    3174    3176   6
   3168    3177   7    3177    3178   8    3177    3179   9    3179    3180   1    3179    3181   2
   3181    3182   3    3181    3183   4    3183    3184   3    3183    3185   3    3183    3186   5
   3186    3187   6    3181    3188   7    3188    3189   8    3188    3190   9    3190    3191   1
   3190    3192   2    3192    3193   3    3192    3194   4    3194    3195   3    3194    3196   3
   3194    3197   4    3197    3198   3    3197    3199   3    3197    3200   4    3200    3201   3
   3200    3202   3    3200    3203   4    3203    3204   3    3203    3205   3    3203    3206  16
   3206    3207   1    3206    3208   1    3192    3209   7    3209    3210   8    3209    3211   9
   3211    3212   1    3211    3213   2    3213    3214   3    3213    3215   4    3215    3216   3
   3215    3217   3    3215    3218   4    3218    3219   3    3218    3220   4    3220    3221   3
   3220    3222   3    3220    3223   3    3218    3224   4    3224    3225   3    3224    3226   3
   3224    3227   3    3213    3228   7    3228    3229   8    3228    3230   9    3230    3231   1
   3230    3232   2    3232    3233   3    3232    3234   4    3234    3235   3    3234    3236   3
   3234    3237   4    3237    3238   3    3237    3239   3    3237    3240   4    3240    3241   3
   3240    3242   3    3240    3243  14    3243    3244   1    3243    3245  15    3245    3246  15
   3246    3247   1    3246    3248   1    3245    3249  15    3249    3250   1    3249    3251   1
   3232    3252   7    3252    3253   8    3252    3254   9    3254    3255   2    3255    3256   3
   3255    3257   3    3255    3258   4    3258    3259   3    3258    3260   3    3258    3261   4
   3261    3262   3    3261    3263   3    3254    3264   2    3264    3265   3    3264    3266   7
   3266    3267   8    3261    3264   4    3266    3268   9    3268    3269   1    3268    3270   2
   3270    3271   3    3270    3272   4    3272    3273   3    3272    3274   4    3274    3275   3
   3274    3276   3    3274    3277   3    3272    3278   4    3278    3279   3    3278    3280   3
   3278    3281   3    3270    3282   7    3282    3283   8    3282    3284   9    3284    3285   1
   3284    3286   2    3286    3287   3    3286    3288   4    3288    3289   3    3288    3290   4
   3290    3291   3    3290    3292   3    3290    3293   3    3288    3294   4    3294    3295   3
   3294    3296   3    3294    3297   4    3297    3298   3    3297    3299   3    3297    3300   3
   3286    3301   7    3301    3302   8    3301    3303   9    3303    3304   1    3303    3305   2
   3305    3306   3    3305    3307   4    3307    3308   3    3307    3309   3    3307    3310  22
   3310    3311  26    3310    3316  27    3311    3312   1    3311    3313  25    3313    3314  12
   3313    3315  24    3315    3316  23    3316    3317  12    3305    3318   7    3318    3319   8
   3318    3320   9    3320    3321   1    3320    3322   2    3322    3323   3    3322    3324   4
   3324    3325   3    3324    3326   3    3324    3327  18    3327    3328  35    3328    3329  36
   3328    3330  36    3328    3331  36    3322    3332   7    3332    3333   8    3332    3334   9
   3334    3335   1    3334    3336   2    3336    3337   3    3336    3338   4    3338    3339   3
   3338    3340   3    3338    3341   4    3341    3342   3    3341    3343   3    3341    3344   4
   3344    3345   3    3344    3346   3    3344    3347  14    3347    3348   1    3347    3349  15
   3349    3350  15    3350    3351   1    3350    3352   1    3349    3353  15    3353    3354   1
   3353    3355   1    3336    3356   7    3356    3357   8    3356    3358   9    3358    3359   1
   3358    3360   2    3360    3361   3    3360    3362   4    3362    3363   3    3362    3364   3
   3362    3365   3    3360    3366   7    3366    3367   8    3366    3368   9    3368    3369   1
   3368    3370   2    3370    3371   3    3370    3372   3    3370    3373   7    3373    3374   8
   3373    3375   9    3375    3376   1    3375    3377   2    3377    3378   3    3377    3379   4
   3379    3380   3    3379    3381   4    3381    3382   3    3381    3383   3    3381    3384   3
   3379    3385   4    3385    3386   3    3385    3387   3    3385    3388   3    3377    3389   7
   3389    3390   8    3389    3391   9    3391    3392   1    3391    3393   2    3393    3394   3
   3393    3395   3    3393    3396   7    3396    3397   8    3396    3398   9    3398    3399   1
   3398    3400   2    3400    3401   3    3400    3402   4    3402    3403   3    3402    3404   3
   3402    3405   4    3405    3406   3    3405    3407   3    3405    3408   4    3408    3409   3
   3408    3410   3    3408    3411  14    3411    3412   1    3411    3413  15    3413    3414  15
   3414    3415   1    3414    3416   1    3413    3417  15    3417    3418   1    3417    3419   1
   3400    3420   7    3420    3421   8    3420    3422   9    3422    3423   1    3422    3424   2
   3424    3425   3    3424    3426   4    3426    3427   3    3426    3428   4    3428    3429   3
   3428    3430   3    3428    3431   3    3426    3432   5    3432    3433   6    3424    3434   7
   3434    3435   8    3434    3436   9    3436    3437   1    3436    3438   2    3438    3439   3
   3438    3440   4    3440    3441   3    3440    3442   3    3440    3443   3    3438    3444   7
   3444    3445   8    3444    3446   9    3446    3447   1    3446    3448   2    3448    3449   3
   3448    3450   4    3450    3451   3    3450    3452   3    3450    3453   4    3453    3454   3
   3453    3455   3    3453    3456   7    3456    3457   8    3456    3458   9    3458    3459   1
   3458    3460   1    3448    3461   7    3461    3462   8    3461    3463   9    3463    3464   1
   3463    3465   2    3465    3466   3    3465    3467   4    3467    3468   3    3467    3469   3
   3467    3470   4    3470    3471   3    3470    3472   4    3472    3473   3    3472    3474   3
   3472    3475   3    3470    3476   4    3476    3477   3    3476    3478   3    3476    3479   3
   3465    3480   7    3480    3481   8    3480    3482   9    3482    3483   1    3482    3484   2
   3484    3485   3    3484    3486   4    3486    3487   3    3486    3488   4    3488    3489   3
   3488    3490   3    3488    3491   3    3486    3492   4    3492    3493   3    3492    3494   3
   3492    3495   4    3495    3496   3    3495    3497   3    3495    3498   3    3484    3499   7
   3499    3500   8    3499    3501   9    3501    3502   1    3501    3503   2    3503    3504   3
   3503    3505   3    3503    3506   7    3506    3507   8    3506    3508   9    3508    3509   1
   3508    3510   2    3510    3511   3    3510    3512   4    3512    3513   3    3512    3514   3
   3512    3515   3    3510    3516   7    3516    3517   8    3516    3518   9    3518    3519   1
   3518    3520   2    3520    3521   3    3520    3522   4    3522    3523   3    3522    3524   3
   3522    3525   4    3525    3526   3    3525    3527   3    3525    3528  28    3528    3529  28
   3529    3530   3    3529    3531   3    3529    3532   3    3520    3533   7    3533    3534   8
   3533    3535   9    3535    3536   1    3535    3537   2    3537    3538   3    3537    3539   4
   3539    3540   3    3539    3541   3    3539    3542  18    3542    3543  19    3537    3544   7
   3544    3545   8    3544    3546   9    3546    3547   1    3546    3548   2    3548    3549   3
   3548    3550   4    3550    3551   3    3550    3552   3    3550    3553   4    3553    3554   3
   3553    3555   3    3553    3556  28    3556    3557  28    3557    3558   3    3557    3559   3
   3557    3560   3    3548    3561   7    3561    3562   8    3561    3563   9    3563    3564   1
   3563    3565   2    3565    3566   3    3565    3567   4    3567    3568   3    3567    3569   3
   3567    3570   7    3570    3571   8    3570    3572   9    3572    3573   1    3572    3574   1
   3565    3575   7    3575    3576   8    3575    3577   9    3577    3578   1    3577    3579   2
   3579    3580   3    3579    3581   4    3581    3582   3    3581    3583   3    3581    3584   7
   3584    3585  13    3584    3586   8    3585    3587   6    3579    3588   7    3588    3589   8
   3588    3590   9    3590    3591   1    3590    3592   2    3592    3593   3    3592    3594   4
   3594    3595   3    3594    3596   3    3594    3597   5    3597    3598   6    3592    3599   7
   3599    3600   8    3599    3601   9    3601    3602   1    3601    3603   2    3603    3604   3
   3603    3605   4    3605    3606   3    3605    3607   3    3605    3608   4    3608    3609   3
   3608    3610   3    3608    3611   4    3611    3612   3    3611    3613   3    3611    3614  16
   3614    3615   1    3614    3616  16    3616    3617  17    3617    3618   1    3616    3619  16
   3619    3620   1    3619    3621   1    3603    3622   7    3622    3623   8    3622    3624   9
   3624    3625   1    3624    3626   2    3626    3627   3    3626    3628   4    3628    3629   3
   3628    3630   3    3628    3631   7    3631    3632   8    3631    3633   9    3633    3634   1
   3633    3635   1    3626    3636   7    3636    3637   8    3636    3638   9    3638    3639   1
   3638    3640   2    3640    3641   3    3640    3642   4    3642    3643   3    3642    3644   3
   3642    3645   5    3645    3646   6    3640    3647   7    3647    3648   8    3647    3649   9
   3649    3650   1    3649    3651   2    3651    3652   3    3651    3653   4    3653    3654   3
   3653    3655   3    3653    3656   4    3656    3657   3    3656    3658   3    3656    3659   7
   3659    3660   8    3659    3661   9    3661    3662   1    3661    3663   1    3651    3664   7
   3664    3665   8    3664    3666   9    3666    3667   1    3666    3668   2    3668    3669   3
   3668    3670   4    3670    3671   3    3670    3672   3    3670    3673   4    3673    3674   3
   3673    3675   4    3675    3676   3    3675    3677   3    3675    3678   3    3673    3679   4
   3679    3680   3    3679    3681   3    3679    3682   3    3668    3683   7    3683    3684   8
   3683    3685   9    3685    3686   1    3685    3687   2    3687    3688   3    3687    3689   4
   3689    3690   3    3689    3691   3    3689    3692   5    3692    3693   6    3687    3694   7
   3694    3695   8    3694    3696   9    3696    3697   1    3696    3698   2    3698    3699   3
   3698    3700   4    3700    3701   3    3700    3702   4    3702    3703   3    3702    3704   3
   3702    3705   3    3700    3706   4    3706    3707   3    3706    3708   3    3706    3709   3
   3698    3710   7    3710    3711   8    3710    3712   9    3712    3713   1    3712    3714   2
   3714    3715   3    3714    3716   4    3716    3717   3    3716    3718   3    3716    3719   4
   3719    3720   3    3719    3721   3    3719    3722   7    3722    3723  13    3722    3724   8
   3723    3725   6    3714    3726   7    3726    3727   8    3726    3728   9    3728    3729   1
   3728    3730   2    3730    3731   3    3730    3732   4    3732    3733   3    3732    3734   3
   3732    3735   7    3735    3736  13    3735    3737   8    3736    3738   6    3730    3739   7
   3739    3740   8    3739    3741   9    3741    3742   1    3741    3743   2    3743    3744   3
   3743    3745   4    3745    3746   3    3745    3747   3    3745    3748   4    3748    3749   3
   3748    3750   3    3748    3751  28    3751    3752  28    3752    3753   3    3752    3754   3
   3752    3755   3    3743    3756   7    3756    3757   8    3756    3758   9    3758    3759   1
   3758    3760   2    3760    3761   3    3760    3762   4    3762    3763   3    3762    3764   4
   3764    3765   3    3764    3766   3    3764    3767   3    3762    3768   4    3768    3769   3
   3768    3770   3    3768    3771   3    3760    3772   7    3772    3773   8    3772    3774   9
   3774    3775   1    3774    3776   2    3776    3777   3    3776    3778   4    3778    3779   3
   3778    3780   3    3778    3781   5    3781    3782   6    3776    3783   7    3783    3784   8
   3783    3785   9    3785    3786   1    3785    3787   2    3787    3788   3    3787    3789   4
   3789    3790   3    3789    3791   3    3789    3792   4    3792    3793   3    3792    3794   3
   3792    3795   7    3795    3796   8    3795    3797   9    3797    3798   1    3797    3799   1
   3787    3800   7    3800    3801   8    3800    3802   9    3802    3803   1    3802    3804   2
   3804    3805   3    3804    3806   4    3806    3807   3    3806    3808   3    3806    3809   4
   3809    3810   3    3809    3811   3    3809    3812  28    3812    3813  28    3813    3814   3
   3813    3815   3    3813    3816   3    3804    3817   7    3817    3818   8    3817    3819   9
   3819    3820   1    3819    3821   2    3821    3822   3    3821    3823   4    3823    3824   3
   3823    3825   3    3823    3826   4    3826    3827   3    3826    3828   3    3826    3829   4
   3829    3830   3    3829    3831   3    3829    3832  14    3832    3833   1    3832    3834  15
   3834    3835  15    3835    3836   1    3835    3837   1    3834    3838  15    3838    3839   1
   3838    3840   1    3821    3841   7    3841    3842   8    3841    3843   9    3843    3844   1
   3843    3845   2    3845    3846   3    3845    3847   4    3847    3848   3    3847    3849   4
   3849    3850   3    3849    3851   3    3849    3852   3    3847    3853   4    3853    3854   3
   3853    3855   3    3853    3856   3    3845    3857   7    3857    3858   8    3857    3859   9
   3859    3860   1    3859    3861   2    3861    3862   3    3861    3863   4    3863    3864   3
   3863    3865   3    3863    3866   4    3866    3867   3    3866    3868   3    3866    3869   7
   3869    3870   8    3869    3871   9    3871    3872   1    3871    3873   1    3861    3874   7
   3874    3875   8    3874    3876   9    3876    3877   1    3876    3878   2    3878    3879   3
   3878    3880   4    3880    3881   3    3880    3882   3    3880    3883   4    3883    3884   3
   3883    3885   3    3883    3886   4    3886    3887   3    3886    3888   3    3886    3889  14
   3889    3890   1    3889    3891  15    3891    3892  15    3892    3893   1    3892    3894   1
   3891    3895  15    3895    3896   1    3895    3897   1    3878    3898   7    3898    3899   8
   3898    3900   9    3900    3901   1    3900    3902   2    3902    3903   3    3902    3904   4
   3904    3905   3    3904    3906   3    3904    3907   7    3907    3908   8    3907    3909   9
   3909    3910   1    3909    3911   1    3902    3912   7    3912    3913   8    3912    3914   9
   3914    3915   1    3914    3916   2    3916    3917   3    3916    3918   3    3916    3919   7
   3919    3920   8    3919    3921   9    3921    3922   1    3921    3923   2    3923    3924   3
   3923    3925   4    3925    3926   3    3925    3927   4    3927    3928   3    3927    3929   3
   3927    3930   3    3925    3931   4    3931    3932   3    3931    3933   3    3931    3934   4
   3934    3935   3    3934    3936   3    3934    3937   3    3923    3938   7    3938    3939   8
   3938    3940   9    3940    3941   1    3940    3942   2    3942    3943   3    3942    3944   4
   3944    3945   3    3944    3946   3    3944    3947   4    3947    3948   3    3947    3949   3
   3947    3950  28    3950    3951  28    3951    3952   3    3951    3953   3    3951    3954   3
   3942    3955   7    3955    3956   8    3955    3957   9    3957    3958   1    3957    3959   2
   3959    3960   3    3959    3961   4    3961    3962   3    3961    3963   4    3963    3964   3
   3963    3965   3    3963    3966   3    3961    3967   4    3967    3968   3    3967    3969   3
   3967    3970   3    3959    3971   7    3971    3972   8    3971    3973   9    3973    3974   1
   3973    3975   2    3975    3976   3    3975    3977   4    3977    3978   3    3977    3979   3
   3977    3980   4    3980    3981   3    3980    3982   3    3980    3983   7    3983    3984   8
   3983    3985   9    3985    3986   1    3985    3987   1    3975    3988   7    3988    3989   8
   3988    3990   9    3990    3991   1    3990    3992   2    3992    3993   3    3992    3994   4
   3994    3995   3    3994    3996   3    3994    3997   4    3997    3998   3    3997    3999   3
   3997    4000   4    4000    4001   3    4000    4002   3    4000    4003   4    4003    4004   3
   4003    4005   3    4003    4006  20    4006    4007   1    4006    4008   1    4006    4009   1
   3992    4010   7    4010    4011   8    4010    4012   9    4012    4013   1    4012    4014   2
   4014    4015   3    4014    4016   4    4016    4017   3    4016    4018   3    4016    4019   7
   4019    4020  21    4019    4021  21    4014    4022   7    4022    4023   8    4022    4024   9
   4024    4025   1    4024    4026   2    4026    4027   3    4026    4028   4    4028    4029   3
   4028    4030   3    4028    4031   4    4031    4032   3    4031    4033   3    4031    4034   7
   4034    4035  21    4034    4036  21    4026    4037   7    4037    4038   8    4037    4039   9
   4039    4040   1    4039    4041   2    4041    4042   3    4041    4043   4    4043    4044   3
   4043    4045   3    4043    4046   4    4046    4047   3    4046    4048   3    4046    4049   7
   4049    4050   8    4049    4051   9    4051    4052   1    4051    4053   1    4041    4054   7
   4054    4055   8    4054    4056   9    4056    4057   1    4056    4058   2    4058    4059   3
   4058    4060   4    4060    4061   3    4060    4062   3    4060    4063   4    4063    4064   3
   4063    4065   4    4065    4066   3    4065    4067   3    4065    4068   3    4063    4069   4
   4069    4070   3    4069    4071   3    4069    4072   3    4058    4073   7    4073    4074   8
   4073    4075   9    4075    4076   1    4075    4077   2    4077    4078   3    4077    4079   4
   4079    4080   3    4079    4081   3    4079    4082   7    4082    4083  21    4082    4084  21
   4077    4085   7    4085    4086   8    4085    4087   9    4087    4088   1    4087    4089   2
   4089    4090   3    4089    4091   4    4091    4092   3    4091    4093   4    4093    4094   3
   4093    4095   3    4093    4096   3    4091    4097   4    4097    4098   3    4097    4099   3
   4097    4100   3    4089    4101   7    4101    4102   8    4101    4103   9    4103    4104   1
   4103    4105   2    4105    4106   3    4105    4107   4    4107    4108   3    4107    4109   3
   4107    4110   4    4110    4111   3    4110    4112   4    4112    4113   3    4112    4114   3
   4112    4115   3    4110    4116   4    4116    4117   3    4116    4118   3    4116    4119   3
   4105    4120   7    4120    4121   8    4120    4122   9    4122    4123   1    4122    4124   2
   4124    4125   3    4124    4126   4    4126    4127   3    4126    4128   4    4128    4129   3
   4128    4130   3    4128    4131   3    4126    4132   4    4132    4133   3    4132    4134   3
   4132    4135   4    4135    4136   3    4135    4137   3    4135    4138   3    4124    4139   7
   4139    4140   8    4139    4141   9    4141    4142   1    4141    4143   2    4143    4144   3
   4143    4145   4    4145    4146   3    4145    4147   3    4145    4148   4    4148    4149   3
   4148    4150   3    4148    4151   4    4151    4152   3    4151    4153   3    4151    4154   4
   4154    4155   3    4154    4156   3    4154    4157  16    4157    4158   1    4157    4159   1
   4143    4160   7    4160    4161   8    4160    4162   9    4162    4163   1    4162    4164   2
   4164    4165   3    4164    4166   4    4166    4167   3    4166    4168   3    4166    4169   4
   4169    4170   3    4169    4171   4    4171    4172   3    4171    4173   3    4171    4174   3
   4169    4175   4    4175    4176   3    4175    4177   3    4175    4178   3    4164    4179   7
   4179    4180   8    4179    4181   9    4181    4182   1    4181    4183   2    4183    4184   3
   4183    4185   4    4185    4186   3    4185    4187   3    4185    4188   3    4183    4189   7
   4189    4190   8    4189    4191   9    4191    4192   1    4191    4193   2    4193    4194   3
   4193    4195   4    4195    4196   3    4195    4197   3    4195    4198   4    4198    4199   3
   4198    4200   3    4198    4201   7    4201    4202  13    4201    4203   8    4202    4204   6
   4193    4205   7    4205    4206   8    4205    4207   9    4207    4208   1    4207    4209   2
   4209    4210   3    4209    4211   3    4209    4212   7    4212    4213   8    4212    4214   9
   4214    4215   1    4214    4216   2    4216    4217   3    4216    4218   4    4218    4219   3
   4218    4220   3    4218    4221   4    4221    4222   3    4221    4223   3    4221    4224   7
   4224    4225   8    4224    4226   9    4226    4227   1    4226    4228   1    4216    4229   7
   4229    4230   8    4229    4231   9    4231    4232   1    4231    4233   2    4233    4234   3
   4233    4235   3    4233    4236   7    4236    4237   8    4236    4238   9    4238    4239   1
   4238    4240   2    4240    4241   3    4240    4242   4    4242    4243   3    4242    4244   3
   4242    4245   4    4245    4246   3    4245    4247   3    4245    4248   4    4248    4249   3
   4248    4250   3    4248    4251  16    4251    4252   1    4251    4253  16    4253    4254  17
   4254    4255   1    4253    4256  16    4256    4257   1    4256    4258   1    4240    4259   7
   4259    4260   8    4259    4261   9    4261    4262   2    4262    4263   3    4262    4264   3
   4262    4265   4    4265    4266   3    4265    4267   3    4265    4268   4    4268    4269   3
   4268    4270   3    4261    4271   2    4271    4272   3    4271    4273   7    4273    4274   8
   4268    4271   4    4273    4275   9    4275    4276   1    4275    4277   2    4277    4278   3
   4277    4279   4    4279    4280   3    4279    4281   3    4279    4282   4    4282    4283   3
   4282    4284   4    4284    4285   3    4284    4286   3    4284    4287   3    4282    4288   4
   4288    4289   3    4288    4290   3    4288    4291   3    4277    4292   7    4292    4293   8
   4292    4294   9    4294    4295   1    4294    4296   2    4296    4297   3    4296    4298   4
   4298    4299   3    4298    4300   3    4298    4301   4    4301    4302   3    4301    4303   4
   4303    4304   3    4303    4305   3    4303    4306   3    4301    4307   4    4307    4308   3
   4307    4309   3    4307    4310   3    4296    4311   7    4311    4312   8    4311    4313   9
   4313    4314   1    4313    4315   2    4315    4316   3    4315    4317   4    4317    4318   3
   4317    4319   3    4317    4320   7    4320    4321   8    4320    4322   9    4322    4323   1
   4322    4324   1    4315    4325   7    4325    4326   8    4325    4327   9    4327    4328   1
   4327    4329   2    4329    4330   3    4329    4331   4    4331    4332   3    4331    4333   3
   4331    4334   5    4334    4335   6    4329    4336   7    4336    4337   8    4338    4339  37
   4338    4340  37    4341    4342  37    4341    4343  37    4342    4343  38    4344    4345  37
   4344    4346  37    4345    4346  38    4347    4348  37    4347    4349  37    4348    4349  38
   4350    4351  37    4350    4352  37    4351    4352  38    4353    4354  37    4353    4355  37
   4354    4355  38    4356    4357  37    4356    4358  37    4357    4358  38    4359    4360  37
   4359    4361  37    4360    4361  38    4362    4363  37    4362    4364  37    4363    4364  38
   4365    4366  37    4365    4367  37    4366    4367  38    4368    4369  37    4368    4370  37
   4369    4370  38    4371    4372  37    4371    4373  37    4372    4373  38    4374    4375  37
   4374    4376  37    4375    4376  38    4377    4378  37    4377    4379  37    4378    4379  38
   4380    4381  37    4380    4382  37    4381    4382  38    4383    4384  37    4383    4385  37
   4384    4385  38    4386    4387  37    4386    4388  37    4387    4388  38    4389    4390  37
   4389    4391  37    4390    4391  38    4392    4393  37    4392    4394  37    4393    4394  38
   4395    4396  37    4395    4397  37    4396    4397  38    4398    4399  37    4398    4400  37
   4399    4400  38    4401    4402  37    4401    4403  37    4402    4403  38    4404    4405  37
   4404    4406  37    4405    4406  38    4407    4408  37    4407    4409  37    4408    4409  38
   4410    4411  37    4410    4412  37    4411    4412  38    4413    4414  37    4413    4415  37
   4414    4415  38    4416    4417  37    4416    4418  37    4417    4418  38    4419    4420  37
   4419    4421  37    4420    4421  38    4422    4423  37    4422    4424  37    4423    4424  38
   4425    4426  37    4425    4427  37    4426    4427  38    4428    4429  37    4428    4430  37
   4429    4430  38    4431    4432  37    4431    4433  37    4432    4433  38    4434    4435  37
   4434    4436  37    4435    4436  38    4437    4438  37    4437    4439  37    4438    4439  38
   4440    4441  37    4440    4442  37    4441    4442  38    4443    4444  37    4443    4445  37
   4444    4445  38    4446    4447  37    4446    4448  37    4447    4448  38    4449    4450  37
   4449    4451  37    4450    4451  38    4452    4453  37    4452    4454  37    4453    4454  38
   4455    4456  37    4455    4457  37    4456    4457  38    4458    4459  37    4458    4460  37
   4459    4460  38    4461    4462  37    4461    4463  37    4462    4463  38    4464    4465  37
   4464    4466  37    4465    4466  38    4467    4468  37    4467    4469  37    4468    4469  38
   4470    4471  37    4470    4472  37    4471    4472  38    4473    4474  37    4473    4475  37
   4474    4475  38    4476    4477  37    4476    4478  37    4477    4478  38    4479    4480  37
   4479    4481  37    4480    4481  38    4482    4483  37    4482    4484  37    4483    4484  38
   4485    4486  37    4485    4487  37    4486    4487  38    4488    4489  37    4488    4490  37
   4489    4490  38    4491    4492  37    4491    4493  37    4492    4493  38    4494    4495  37
   4494    4496  37    4495    4496  38    4497    4498  37    4497    4499  37    4498    4499  38
   4500    4501  37    4500    4502  37    4501    4502  38    4503    4504  37    4503    4505  37
   4504    4505  38    4506    4507  37    4506    4508  37    4507    4508  38    4509    4510  37
   4509    4511  37    4510    4511  38    4512    4513  37    4512    4514  37    4513    4514  38
   4515    4516  37    4515    4517  37    4516    4517  38    4518    4519  37    4518    4520  37
   4519    4520  38    4521    4522  37    4521    4523  37    4522    4523  38    4524    4525  37
   4524    4526  37    4525    4526  38    4527    4528  37    4527    4529  37    4528    4529  38
   4530    4531  37    4530    4532  37    4531    4532  38    4533    4534  37    4533    4535  37
   4534    4535  38    4536    4537  37    4536    4538  37    4537    4538  38    4539    4540  37
   4539    4541  37    4540    4541  38    4542    4543  37    4542    4544  37    4543    4544  38
   4545    4546  37    4545    4547  37    4546    4547  38    4548    4549  37    4548    4550  37
   4549    4550  38    4551    4552  37    4551    4553  37    4552    4553  38    4554    4555  37
   4554    4556  37    4555    4556  38    4557    4558  37    4557    4559  37    4558    4559  38
   4560    4561  37    4560    4562  37    4561    4562  38    4563    4564  37    4563    4565  37
   4564    4565  38    4566    4567  37    4566    4568  37    4567    4568  38    4569    4570  37
   4569    4571  37    4570    4571  38    4572    4573  37    4572    4574  37    4573    4574  38
   4575    4576  37    4575    4577  37    4576    4577  38    4578    4579  37    4578    4580  37
   4579    4580  38    4581    4582  37    4581    4583  37    4582    4583  38    4584    4585  37
   4584    4586  37    4585    4586  38    4587    4588  37    4587    4589  37    4588    4589  38
   4590    4591  37    4590    4592  37    4591    4592  38    4593    4594  37    4593    4595  37
   4594    4595  38    4596    4597  37    4596    4598  37    4597    4598  38    4599    4600  37
   4599    4601  37    4600    4601  38    4602    4603  37    4602    4604  37    4603    4604  38
   4605    4606  37    4605    4607  37    4606    4607  38    4608    4609  37    4608    4610  37
   4609    4610  38    4611    4612  37    4611    4613  37    4612    4613  38    4614    4615  37
   4614    4616  37    4615    4616  38    4617    4618  37    4617    4619  37    4618    4619  38
   4620    4621  37    4620    4622  37    4621    4622  38    4623    4624  37    4623    4625  37
   4624    4625  38    4626    4627  37    4626    4628  37    4627    4628  38    4629    4630  37
   4629    4631  37    4630    4631  38    4632    4633  37    4632    4634  37    4633    4634  38
   4635    4636  37    4635    4637  37    4636    4637  38    4638    4639  37    4638    4640  37
   4639    4640  38    4641    4642  37    4641    4643  37    4642    4643  38    4644    4645  37
   4644    4646  37    4645    4646  38    4647    4648  37    4647    4649  37    4648    4649  38
   4650    4651  37    4650    4652  37    4651    4652  38    4653    4654  37    4653    4655  37
   4654    4655  38    4656    4657  37    4656    4658  37    4657    4658  38    4659    4660  37
   4659    4661  37    4660    4661  38    4662    4663  37    4662    4664  37    4663    4664  38
   4665    4666  37    4665    4667  37    4666    4667  38    4668    4669  37    4668    4670  37
   4669    4670  38    4671    4672  37    4671    4673  37    4672    4673  38    4674    4675  37
   4674    4676  37    4675    4676  38    4677    4678  37    4677    4679  37    4678    4679  38
   4680    4681  37    4680    4682  37    4681    4682  38    4683    4684  37    4683    4685  37
   4684    4685  38    4686    4687  37    4686    4688  37    4687    4688  38    4689    4690  37
   4689    4691  37    4690    4691  38    4692    4693  37    4692    4694  37    4693    4694  38
   4695    4696  37    4695    4697  37    4696    4697  38    4698    4699  37    4698    4700  37
   4699    4700  38    4701    4702  37    4701    4703  37    4702    4703  38    4704    4705  37
   4704    4706  37    4705    4706  38    4707    4708  37    4707    4709  37    4708    4709  38
   4710    4711  37    4710    4712  37    4711    4712  38    4713    4714  37    4713    4715  37
   4714    4715  38    4716    4717  37    4716    4718  37    4717    4718  38    4719    4720  37
   4719    4721  37    4720    4721  38    4722    4723  37    4722    4724  37    4723    4724  38
   4725    4726  37    4725    4727  37    4726    4727  38    4728    4729  37    4728    4730  37
   4729    4730  38    4731    4732  37    4731    4733  37    4732    4733  38    4734    4735  37
   4734    4736  37    4735    4736  38    4737    4738  37    4737    4739  37    4738    4739  38
   4740    4741  37    4740    4742  37    4741    4742  38    4743    4744  37    4743    4745  37
   4744    4745  38    4746    4747  37    4746    4748  37    4747    4748  38    4749    4750  37
   4749    4751  37    4750    4751  38    4752    4753  37    4752    4754  37    4753    4754  38
   4755    4756  37    4755    4757  37    4756    4757  38    4758    4759  37    4758    4760  37
   4759    4760  38    4761    4762  37    4761    4763  37    4762    4763  38    4764    4765  37
   4764    4766  37    4765    4766  38    4767    4768  37    4767    4769  37    4768    4769  38
   4770    4771  37    4770    4772  37    4771    4772  38    4773    4774  37    4773    4775  37
   4774    4775  38    4776    4777  37    4776    4778  37    4777    4778  38    4779    4780  37
   4779    4781  37    4780    4781  38    4782    4783  37    4782    4784  37    4783    4784  38
   4785    4786  37    4785    4787  37    4786    4787  38    4788    4789  37    4788    4790  37
   4789    4790  38    4791    4792  37    4791    4793  37    4792    4793  38    4794    4795  37
   4794    4796  37    4795    4796  38    4797    4798  37    4797    4799  37    4798    4799  38
   4800    4801  37    4800    4802  37    4801    4802  38    4803    4804  37    4803    4805  37
   4804    4805  38    4806    4807  37    4806    4808  37    4807    4808  38    4809    4810  37
   4809    4811  37    4810    4811  38    4812    4813  37    4812    4814  37    4813    4814  38
   4815    4816  37    4815    4817  37    4816    4817  38    4818    4819  37    4818    4820  37
   4819    4820  38    4821    4822  37    4821    4823  37    4822    4823  38    4824    4825  37
   4824    4826  37    4825    4826  38    4827    4828  37    4827    4829  37    4828    4829  38
   4830    4831  37    4830    4832  37    4831    4832  38    4833    4834  37    4833    4835  37
   4834    4835  38    4836    4837  37    4836    4838  37    4837    4838  38    4839    4840  37
   4839    4841  37    4840    4841  38    4842    4843  37    4842    4844  37    4843    4844  38
   4845    4846  37    4845    4847  37    4846    4847  38    4848    4849  37    4848    4850  37
   4849    4850  38    4851    4852  37    4851    4853  37    4852    4853  38    4854    4855  37
   4854    4856  37    4855    4856  38    4857    4858  37    4857    4859  37    4858    4859  38
   4860    4861  37    4860    4862  37    4861    4862  38    4863    4864  37    4863    4865  37
   4864    4865  38    4866    4867  37    4866    4868  37    4867    4868  38    4869    4870  37
   4869    4871  37    4870    4871  38    4872    4873  37    4872    4874  37    4873    4874  38
   4875    4876  37    4875    4877  37    4876    4877  38    4878    4879  37    4878    4880  37
   4879    4880  38    4881    4882  37    4881    4883  37    4882    4883  38    4884    4885  37
   4884    4886  37    4885    4886  38    4887    4888  37    4887    4889  37    4888    4889  38
   4890    4891  37    4890    4892  37    4891    4892  38    4893    4894  37    4893    4895  37
   4894    4895  38    4896    4897  37    4896    4898  37    4897    4898  38    4899    4900  37
   4899    4901  37    4900    4901  38    4902    4903  37    4902    4904  37    4903    4904  38
   4905    4906  37    4905    4907  37    4906    4907  38    4908    4909  37    4908    4910  37
   4909    4910  38    4911    4912  37    4911    4913  37    4912    4913  38    4914    4915  37
   4914    4916  37    4915    4916  38    4917    4918  37    4917    4919  37    4918    4919  38
   4920    4921  37    4920    4922  37    4921    4922  38    4923    4924  37    4923    4925  37
   4924    4925  38    4926    4927  37    4926    4928  37    4927    4928  38    4929    4930  37
   4929    4931  37    4930    4931  38    4932    4933  37    4932    4934  37    4933    4934  38
   4935    4936  37    4935    4937  37    4936    4937  38    4938    4939  37    4938    4940  37
   4939    4940  38    4941    4942  37    4941    4943  37    4942    4943  38    4944    4945  37
   4944    4946  37    4945    4946  38    4947    4948  37    4947    4949  37    4948    4949  38
   4950    4951  37    4950    4952  37    4951    4952  38    4953    4954  37    4953    4955  37
   4954    4955  38    4956    4957  37    4956    4958  37    4957    4958  38    4959    4960  37
   4959    4961  37    4960    4961  38    4962    4963  37    4962    4964  37    4963    4964  38
   4965    4966  37    4965    4967  37    4966    4967  38    4968    4969  37    4968    4970  37
   4969    4970  38    4971    4972  37    4971    4973  37    4972    4973  38    4974    4975  37
   4974    4976  37    4975    4976  38    4977    4978  37    4977    4979  37    4978    4979  38
   4980    4981  37    4980    4982  37    4981    4982  38    4983    4984  37    4983    4985  37
   4984    4985  38    4986    4987  37    4986    4988  37    4987    4988  38    4989    4990  37
   4989    4991  37    4990    4991  38    4992    4993  37    4992    4994  37    4993    4994  38
   4995    4996  37    4995    4997  37    4996    4997  38    4998    4999  37    4998    5000  37
   4999    5000  38    5001    5002  37    5001    5003  37    5002    5003  38    5004    5005  37
   5004    5006  37    5005    5006  38    5007    5008  37    5007    5009  37    5008    5009  38
   5010    5011  37    5010    5012  37    5011    5012  38    5013    5014  37    5013    5015  37
   5014    5015  38    5016    5017  37    5016    5018  37    5017    5018  38    5019    5020  37
   5019    5021  37    5020    5021  38    5022    5023  37    5022    5024  37    5023    5024  38
   5025    5026  37    5025    5027  37    5026    5027  38    5028    5029  37    5028    5030  37
   5029    5030  38    5031    5032  37    5031    5033  37    5032    5033  38    5034    5035  37
   5034    5036  37    5035    5036  38    5037    5038  37    5037    5039  37    5038    5039  38
   5040    5041  37    5040    5042  37    5041    5042  38    5043    5044  37    5043    5045  37
   5044    5045  38    5046    5047  37    5046    5048  37    5047    5048  38    5049    5050  37
   5049    5051  37    5050    5051  38    5052    5053  37    5052    5054  37    5053    5054  38
   5055    5056  37    5055    5057  37    5056    5057  38    5058    5059  37    5058    5060  37
   5059    5060  38    5061    5062  37    5061    5063  37    5062    5063  38    5064    5065  37
   5064    5066  37    5065    5066  38    5067    5068  37    5067    5069  37    5068    5069  38
   5070    5071  37    5070    5072  37    5071    5072  38    5073    5074  37    5073    5075  37
   5074    5075  38    5076    5077  37    5076    5078  37    5077    5078  38    5079    5080  37
   5079    5081  37    5080    5081  38    5082    5083  37    5082    5084  37    5083    5084  38
   5085    5086  37    5085    5087  37    5086    5087  38    5088    5089  37    5088    5090  37
   5089    5090  38    5091    5092  37    5091    5093  37    5092    5093  38    5094    5095  37
   5094    5096  37    5095    5096  38    5097    5098  37    5097    5099  37    5098    5099  38
   5100    5101  37    5100    5102  37    5101    5102  38    5103    5104  37    5103    5105  37
   5104    5105  38    5106    5107  37    5106    5108  37    5107    5108  38    5109    5110  37
   5109    5111  37    5110    5111  38    5112    5113  37    5112    5114  37    5113    5114  38
   5115    5116  37    5115    5117  37    5116    5117  38    5118    5119  37    5118    5120  37
   5119    5120  38    5121    5122  37    5121    5123  37    5122    5123  38    5124    5125  37
   5124    5126  37    5125    5126  38    5127    5128  37    5127    5129  37    5128    5129  38
   5130    5131  37    5130    5132  37    5131    5132  38    5133    5134  37    5133    5135  37
   5134    5135  38    5136    5137  37    5136    5138  37    5137    5138  38    5139    5140  37
   5139    5141  37    5140    5141  38    5142    5143  37    5142    5144  37    5143    5144  38
   5145    5146  37    5145    5147  37    5146    5147  38    5148    5149  37    5148    5150  37
   5149    5150  38    5151    5152  37    5151    5153  37    5152    5153  38    5154    5155  37
   5154    5156  37    5155    5156  38    5157    5158  37    5157    5159  37    5158    5159  38
   5160    5161  37    5160    5162  37    5161    5162  38    5163    5164  37    5163    5165  37
   5164    5165  38    5166    5167  37    5166    5168  37    5167    5168  38    5169    5170  37
   5169    5171  37    5170    5171  38    5172    5173  37    5172    5174  37    5173    5174  38
   5175    5176  37    5175    5177  37    5176    5177  38    5178    5179  37    5178    5180  37
   5179    5180  38    5181    5182  37    5181    5183  37    5182    5183  38    5184    5185  37
   5184    5186  37    5185    5186  38    5187    5188  37    5187    5189  37    5188    5189  38
   5190    5191  37    5190    5192  37    5191    5192  38    5193    5194  37    5193    5195  37
   5194    5195  38    5196    5197  37    5196    5198  37    5197    5198  38    5199    5200  37
   5199    5201  37    5200    5201  38    5202    5203  37    5202    5204  37    5203    5204  38
   5205    5206  37    5205    5207  37    5206    5207  38    5208    5209  37    5208    5210  37
   5209    5210  38    5211    5212  37    5211    5213  37    5212    5213  38    5214    5215  37
   5214    5216  37    5215    5216  38    5217    5218  37    5217    5219  37    5218    5219  38
   5220    5221  37    5220    5222  37    5221    5222  38    5223    5224  37    5223    5225  37
   5224    5225  38    5226    5227  37    5226    5228  37    5227    5228  38    5229    5230  37
   5229    5231  37    5230    5231  38    5232    5233  37    5232    5234  37    5233    5234  38
   5235    5236  37    5235    5237  37    5236    5237  38    5238    5239  37    5238    5240  37
   5239    5240  38    5241    5242  37    5241    5243  37    5242    5243  38    5244    5245  37
   5244    5246  37    5245    5246  38    5247    5248  37    5247    5249  37    5248    5249  38
   5250    5251  37    5250    5252  37    5251    5252  38    5253    5254  37    5253    5255  37
   5254    5255  38    5256    5257  37    5256    5258  37    5257    5258  38    5259    5260  37
   5259    5261  37    5260    5261  38    5262    5263  37    5262    5264  37    5263    5264  38
   5265    5266  37    5265    5267  37    5266    5267  38    5268    5269  37    5268    5270  37
   5269    5270  38    5271    5272  37    5271    5273  37    5272    5273  38    5274    5275  37
   5274    5276  37    5275    5276  38    5277    5278  37    5277    5279  37    5278    5279  38
   5280    5281  37    5280    5282  37    5281    5282  38    5283    5284  37    5283    5285  37
   5284    5285  38    5286    5287  37    5286    5288  37    5287    5288  38    5289    5290  37
   5289    5291  37    5290    5291  38    5292    5293  37    5292    5294  37    5293    5294  38
   5295    5296  37    5295    5297  37    5296    5297  38    5298    5299  37    5298    5300  37
   5299    5300  38    5301    5302  37    5301    5303  37    5302    5303  38    5304    5305  37
   5304    5306  37    5305    5306  38    5307    5308  37    5307    5309  37    5308    5309  38
   5310    5311  37    5310    5312  37    5311    5312  38    5313    5314  37    5313    5315  37
   5314    5315  38    5316    5317  37    5316    5318  37    5317    5318  38    5319    5320  37
   5319    5321  37    5320    5321  38    5322    5323  37    5322    5324  37    5323    5324  38
   5325    5326  37    5325    5327  37    5326    5327  38    5328    5329  37    5328    5330  37
   5329    5330  38    5331    5332  37    5331    5333  37    5332    5333  38    5334    5335  37
   5334    5336  37    5335    5336  38    5337    5338  37    5337    5339  37    5338    5339  38
   5340    5341  37    5340    5342  37    5341    5342  38    5343    5344  37    5343    5345  37
   5344    5345  38    5346    5347  37    5346    5348  37    5347    5348  38    5349    5350  37
   5349    5351  37    5350    5351  38    5352    5353  37    5352    5354  37    5353    5354  38
   5355    5356  37    5355    5357  37    5356    5357  38    5358    5359  37    5358    5360  37
   5359    5360  38    5361    5362  37    5361    5363  37    5362    5363  38    5364    5365  37
   5364    5366  37    5365    5366  38    5367    5368  37    5367    5369  37    5368    5369  38
   5370    5371  37    5370    5372  37    5371    5372  38    5373    5374  37    5373    5375  37
   5374    5375  38    5376    5377  37    5376    5378  37    5377    5378  38    5379    5380  37
   5379    5381  37    5380    5381  38    5382    5383  37    5382    5384  37    5383    5384  38
   5385    5386  37    5385    5387  37    5386    5387  38    5388    5389  37    5388    5390  37
   5389    5390  38    5391    5392  37    5391    5393  37    5392    5393  38    5394    5395  37
   5394    5396  37    5395    5396  38    5397    5398  37    5397    5399  37    5398    5399  38
   5400    5401  37    5400    5402  37    5401    5402  38    5403    5404  37    5403    5405  37
   5404    5405  38    5406    5407  37    5406    5408  37    5407    5408  38    5409    5410  37
   5409    5411  37    5410    5411  38    5412    5413  37    5412    5414  37    5413    5414  38
   5415    5416  37    5415    5417  37    5416    5417  38    5418    5419  37    5418    5420  37
   5419    5420  38    5421    5422  37    5421    5423  37    5422    5423  38    5424    5425  37
   5424    5426  37    5425    5426  38    5427    5428  37    5427    5429  37    5428    5429  38
   5430    5431  37    5430    5432  37    5431    5432  38    5433    5434  37    5433    5435  37
   5434    5435  38    5436    5437  37    5436    5438  37    5437    5438  38    5439    5440  37
   5439    5441  37    5440    5441  38    5442    5443  37    5442    5444  37    5443    5444  38
   5445    5446  37    5445    5447  37    5446    5447  38    5448    5449  37    5448    5450  37
   5449    5450  38    5451    5452  37    5451    5453  37    5452    5453  38    5454    5455  37
   5454    5456  37    5455    5456  38    5457    5458  37    5457    5459  37    5458    5459  38
   5460    5461  37    5460    5462  37    5461    5462  38    5463    5464  37    5463    5465  37
   5464    5465  38    5466    5467  37    5466    5468  37    5467    5468  38    5469    5470  37
   5469    5471  37    5470    5471  38    5472    5473  37    5472    5474  37    5473    5474  38
   5475    5476  37    5475    5477  37    5476    5477  38    5478    5479  37    5478    5480  37
   5479    5480  38    5481    5482  37    5481    5483  37    5482    5483  38    5484    5485  37
   5484    5486  37    5485    5486  38    5487    5488  37    5487    5489  37    5488    5489  38
   5490    5491  37    5490    5492  37    5491    5492  38    5493    5494  37    5493    5495  37
   5494    5495  38    5496    5497  37    5496    5498  37    5497    5498  38    5499    5500  37
   5499    5501  37    5500    5501  38    5502    5503  37    5502    5504  37    5503    5504  38
   5505    5506  37    5505    5507  37    5506    5507  38    5508    5509  37    5508    5510  37
   5509    5510  38    5511    5512  37    5511    5513  37    5512    5513  38    5514    5515  37
   5514    5516  37    5515    5516  38    5517    5518  37    5517    5519  37    5518    5519  38
   5520    5521  37    5520    5522  37    5521    5522  38    5523    5524  37    5523    5525  37
   5524    5525  38    5526    5527  37    5526    5528  37    5527    5528  38    5529    5530  37
   5529    5531  37    5530    5531  38    5532    5533  37    5532    5534  37    5533    5534  38
   5535    5536  37    5535    5537  37    5536    5537  38    5538    5539  37    5538    5540  37
   5539    5540  38    5541    5542  37    5541    5543  37    5542    5543  38    5544    5545  37
   5544    5546  37    5545    5546  38    5547    5548  37    5547    5549  37    5548    5549  38
   5550    5551  37    5550    5552  37    5551    5552  38    5553    5554  37    5553    5555  37
   5554    5555  38    5556    5557  37    5556    5558  37    5557    5558  38    5559    5560  37
   5559    5561  37    5560    5561  38    5562    5563  37    5562    5564  37    5563    5564  38
   5565    5566  37    5565    5567  37    5566    5567  38    5568    5569  37    5568    5570  37
   5569    5570  38    5571    5572  37    5571    5573  37    5572    5573  38    5574    5575  37
   5574    5576  37    5575    5576  38    5577    5578  37    5577    5579  37    5578    5579  38
   5580    5581  37    5580    5582  37    5581    5582  38    5583    5584  37    5583    5585  37
   5584    5585  38    5586    5587  37    5586    5588  37    5587    5588  38    5589    5590  37
   5589    5591  37    5590    5591  38    5592    5593  37    5592    5594  37    5593    5594  38
   5595    5596  37    5595    5597  37    5596    5597  38    5598    5599  37    5598    5600  37
   5599    5600  38    5601    5602  37    5601    5603  37    5602    5603  38    5604    5605  37
   5604    5606  37    5605    5606  38    5607    5608  37    5607    5609  37    5608    5609  38
   5610    5611  37    5610    5612  37    5611    5612  38    5613    5614  37    5613    5615  37
   5614    5615  38    5616    5617  37    5616    5618  37    5617    5618  38    5619    5620  37
   5619    5621  37    5620    5621  38    5622    5623  37    5622    5624  37    5623    5624  38
   5625    5626  37    5625    5627  37    5626    5627  38    5628    5629  37    5628    5630  37
   5629    5630  38    5631    5632  37    5631    5633  37    5632    5633  38    5634    5635  37
   5634    5636  37    5635    5636  38    5637    5638  37    5637    5639  37    5638    5639  38
   5640    5641  37    5640    5642  37    5641    5642  38    5643    5644  37    5643    5645  37
   5644    5645  38    5646    5647  37    5646    5648  37    5647    5648  38    5649    5650  37
   5649    5651  37    5650    5651  38    5652    5653  37    5652    5654  37    5653    5654  38
   5655    5656  37    5655    5657  37    5656    5657  38    5658    5659  37    5658    5660  37
   5659    5660  38    5661    5662  37    5661    5663  37    5662    5663  38    5664    5665  37
   5664    5666  37    5665    5666  38    5667    5668  37    5667    5669  37    5668    5669  38
   5670    5671  37    5670    5672  37    5671    5672  38    5673    5674  37    5673    5675  37
   5674    5675  38    5676    5677  37    5676    5678  37    5677    5678  38    5679    5680  37
   5679    5681  37    5680    5681  38    5682    5683  37    5682    5684  37    5683    5684  38
   5685    5686  37    5685    5687  37    5686    5687  38    5688    5689  37    5688    5690  37
   5689    5690  38    5691    5692  37    5691    5693  37    5692    5693  38    5694    5695  37
   5694    5696  37    5695    5696  38    5697    5698  37    5697    5699  37    5698    5699  38
   5700    5701  37    5700    5702  37    5701    5702  38    5703    5704  37    5703    5705  37
   5704    5705  38    5706    5707  37    5706    5708  37    5707    5708  38    5709    5710  37
   5709    5711  37    5710    5711  38    5712    5713  37    5712    5714  37    5713    5714  38
   5715    5716  37    5715    5717  37    5716    5717  38    5718    5719  37    5718    5720  37
   5719    5720  38    5721    5722  37    5721    5723  37    5722    5723  38    5724    5725  37
   5724    5726  37    5725    5726  38    5727    5728  37    5727    5729  37    5728    5729  38
   5730    5731  37    5730    5732  37    5731    5732  38    5733    5734  37    5733    5735  37
   5734    5735  38    5736    5737  37    5736    5738  37    5737    5738  38    5739    5740  37
   5739    5741  37    5740    5741  38    5742    5743  37    5742    5744  37    5743    5744  38
   5745    5746  37    5745    5747  37    5746    5747  38    5748    5749  37    5748    5750  37
   5749    5750  38    5751    5752  37    5751    5753  37    5752    5753  38    5754    5755  37
   5754    5756  37    5755    5756  38    5757    5758  37    5757    5759  37    5758    5759  38
   5760    5761  37    5760    5762  37    5761    5762  38    5763    5764  37    5763    5765  37
   5764    5765  38    5766    5767  37    5766    5768  37    5767    5768  38    5769    5770  37
   5769    5771  37    5770    5771  38    5772    5773  37    5772    5774  37    5773    5774  38
   5775    5776  37    5775    5777  37    5776    5777  38    5778    5779  37    5778    5780  37
   5779    5780  38    5781    5782  37    5781    5783  37    5782    5783  38    5784    5785  37
   5784    5786  37    5785    5786  38    5787    5788  37    5787    5789  37    5788    5789  38
   5790    5791  37    5790    5792  37    5791    5792  38    5793    5794  37    5793    5795  37
   5794    5795  38    5796    5797  37    5796    5798  37    5797    5798  38    5799    5800  37
   5799    5801  37    5800    5801  38    5802    5803  37    5802    5804  37    5803    5804  38
   5805    5806  37    5805    5807  37    5806    5807  38    5808    5809  37    5808    5810  37
   5809    5810  38    5811    5812  37    5811    5813  37    5812    5813  38    5814    5815  37
   5814    5816  37    5815    5816  38    5817    5818  37    5817    5819  37    5818    5819  38
   5820    5821  37    5820    5822  37    5821    5822  38    5823    5824  37    5823    5825  37
   5824    5825  38    5826    5827  37    5826    5828  37    5827    5828  38    5829    5830  37
   5829    5831  37    5830    5831  38    5832    5833  37    5832    5834  37    5833    5834  38
   5835    5836  37    5835    5837  37    5836    5837  38    5838    5839  37    5838    5840  37
   5839    5840  38    5841    5842  37    5841    5843  37    5842    5843  38    5844    5845  37
   5844    5846  37    5845    5846  38    5847    5848  37    5847    5849  37    5848    5849  38
   5850    5851  37    5850    5852  37    5851    5852  38    5853    5854  37    5853    5855  37
   5854    5855  38    5856    5857  37    5856    5858  37    5857    5858  38    5859    5860  37
   5859    5861  37    5860    5861  38    5862    5863  37    5862    5864  37    5863    5864  38
   5865    5866  37    5865    5867  37    5866    5867  38    5868    5869  37    5868    5870  37
   5869    5870  38    5871    5872  37    5871    5873  37    5872    5873  38    5874    5875  37
   5874    5876  37    5875    5876  38    5877    5878  37    5877    5879  37    5878    5879  38
   5880    5881  37    5880    5882  37    5881    5882  38    5883    5884  37    5883    5885  37
   5884    5885  38    5886    5887  37    5886    5888  37    5887    5888  38    5889    5890  37
   5889    5891  37    5890    5891  38    5892    5893  37    5892    5894  37    5893    5894  38
   5895    5896  37    5895    5897  37    5896    5897  38    5898    5899  37    5898    5900  37
   5899    5900  38    5901    5902  37    5901    5903  37    5902    5903  38    5904    5905  37
   5904    5906  37    5905    5906  38    5907    5908  37    5907    5909  37    5908    5909  38
   5910    5911  37    5910    5912  37    5911    5912  38    5913    5914  37    5913    5915  37
   5914    5915  38    5916    5917  37    5916    5918  37    5917    5918  38    5919    5920  37
   5919    5921  37    5920    5921  38    5922    5923  37    5922    5924  37    5923    5924  38
   5925    5926  37    5925    5927  37    5926    5927  38    5928    5929  37    5928    5930  37
   5929    5930  38    5931    5932  37    5931    5933  37    5932    5933  38    5934    5935  37
   5934    5936  37    5935    5936  38    5937    5938  37    5937    5939  37    5938    5939  38
   5940    5941  37    5940    5942  37    5941    5942  38    5943    5944  37    5943    5945  37
   5944    5945  38    5946    5947  37    5946    5948  37    5947    5948  38    5949    5950  37
   5949    5951  37    5950    5951  38    5952    5953  37    5952    5954  37    5953    5954  38
   5955    5956  37    5955    5957  37    5956    5957  38    5958    5959  37    5958    5960  37
   5959    5960  38    5961    5962  37    5961    5963  37    5962    5963  38    5964    5965  37
   5964    5966  37    5965    5966  38    5967    5968  37    5967    5969  37    5968    5969  38
   5970    5971  37    5970    5972  37    5971    5972  38    5973    5974  37    5973    5975  37
   5974    5975  38    5976    5977  37    5976    5978  37    5977    5978  38    5979    5980  37
   5979    5981  37    5980    5981  38    5982    5983  37    5982    5984  37    5983    5984  38
   5985    5986  37    5985    5987  37    5986    5987  38    5988    5989  37    5988    5990  37
   5989    5990  38    5991    5992  37    5991    5993  37    5992    5993  38    5994    5995  37
   5994    5996  37    5995    5996  38    5997    5998  37    5997    5999  37    5998    5999  38
   6000    6001  37    6000    6002  37    6001    6002  38    6003    6004  37    6003    6005  37
   6004    6005  38    6006    6007  37    6006    6008  37    6007    6008  38    6009    6010  37
   6009    6011  37    6010    6011  38    6012    6013  37    6012    6014  37    6013    6014  38
   6015    6016  37    6015    6017  37    6016    6017  38    6018    6019  37    6018    6020  37
   6019    6020  38    6021    6022  37    6021    6023  37    6022    6023  38    6024    6025  37
   6024    6026  37    6025    6026  38    6027    6028  37    6027    6029  37    6028    6029  38
   6030    6031  37    6030    6032  37    6031    6032  38    6033    6034  37    6033    6035  37
   6034    6035  38    6036    6037  37    6036    6038  37    6037    6038  38    6039    6040  37
   6039    6041  37    6040    6041  38    6042    6043  37    6042    6044  37    6043    6044  38
   6045    6046  37    6045    6047  37    6046    6047  38    6048    6049  37    6048    6050  37
   6049    6050  38    6051    6052  37    6051    6053  37    6052    6053  38    6054    6055  37
   6054    6056  37    6055    6056  38    6057    6058  37    6057    6059  37    6058    6059  38
   6060    6061  37    6060    6062  37    6061    6062  38    6063    6064  37    6063    6065  37
   6064    6065  38    6066    6067  37    6066    6068  37    6067    6068  38    6069    6070  37
   6069    6071  37    6070    6071  38    6072    6073  37    6072    6074  37    6073    6074  38
   6075    6076  37    6075    6077  37    6076    6077  38    6078    6079  37    6078    6080  37
   6079    6080  38    6081    6082  37    6081    6083  37    6082    6083  38    6084    6085  37
   6084    6086  37    6085    6086  38    6087    6088  37    6087    6089  37    6088    6089  38
   6090    6091  37    6090    6092  37    6091    6092  38    6093    6094  37    6093    6095  37
   6094    6095  38    6096    6097  37    6096    6098  37    6097    6098  38    6099    6100  37
   6099    6101  37    6100    6101  38    6102    6103  37    6102    6104  37    6103    6104  38
   6105    6106  37    6105    6107  37    6106    6107  38    6108    6109  37    6108    6110  37
   6109    6110  38    6111    6112  37    6111    6113  37    6112    6113  38    6114    6115  37
   6114    6116  37    6115    6116  38    6117    6118  37    6117    6119  37    6118    6119  38
   6120    6121  37    6120    6122  37    6121    6122  38    6123    6124  37    6123    6125  37
   6124    6125  38    6126    6127  37    6126    6128  37    6127    6128  38    6129    6130  37
   6129    6131  37    6130    6131  38    6132    6133  37    6132    6134  37    6133    6134  38
   6135    6136  37    6135    6137  37    6136    6137  38    6138    6139  37    6138    6140  37
   6139    6140  38    6141    6142  37    6141    6143  37    6142    6143  38    6144    6145  37
   6144    6146  37    6145    6146  38    6147    6148  37    6147    6149  37    6148    6149  38
   6150    6151  37    6150    6152  37    6151    6152  38    6153    6154  37    6153    6155  37
   6154    6155  38    6156    6157  37    6156    6158  37    6157    6158  38    6159    6160  37
   6159    6161  37    6160    6161  38    6162    6163  37    6162    6164  37    6163    6164  38
   6165    6166  37    6165    6167  37    6166    6167  38    6168    6169  37    6168    6170  37
   6169    6170  38    6171    6172  37    6171    6173  37    6172    6173  38    6174    6175  37
   6174    6176  37    6175    6176  38    6177    6178  37    6177    6179  37    6178    6179  38
   6180    6181  37    6180    6182  37    6181    6182  38    6183    6184  37    6183    6185  37
   6184    6185  38    6186    6187  37    6186    6188  37    6187    6188  38    6189    6190  37
   6189    6191  37    6190    6191  38    6192    6193  37    6192    6194  37    6193    6194  38
   6195    6196  37    6195    6197  37    6196    6197  38    6198    6199  37    6198    6200  37
   6199    6200  38    6201    6202  37    6201    6203  37    6202    6203  38    6204    6205  37
   6204    6206  37    6205    6206  38    6207    6208  37    6207    6209  37    6208    6209  38
   6210    6211  37    6210    6212  37    6211    6212  38    6213    6214  37    6213    6215  37
   6214    6215  38    6216    6217  37    6216    6218  37    6217    6218  38    6219    6220  37
   6219    6221  37    6220    6221  38    6222    6223  37    6222    6224  37    6223    6224  38
   6225    6226  37    6225    6227  37    6226    6227  38    6228    6229  37    6228    6230  37
   6229    6230  38    6231    6232  37    6231    6233  37    6232    6233  38    6234    6235  37
   6234    6236  37    6235    6236  38    6237    6238  37    6237    6239  37    6238    6239  38
   6240    6241  37    6240    6242  37    6241    6242  38    6243    6244  37    6243    6245  37
   6244    6245  38    6246    6247  37    6246    6248  37    6247    6248  38    6249    6250  37
   6249    6251  37    6250    6251  38    6252    6253  37    6252    6254  37    6253    6254  38
   6255    6256  37    6255    6257  37    6256    6257  38    6258    6259  37    6258    6260  37
   6259    6260  38    6261    6262  37    6261    6263  37    6262    6263  38    6264    6265  37
   6264    6266  37    6265    6266  38    6267    6268  37    6267    6269  37    6268    6269  38
   6270    6271  37    6270    6272  37    6271    6272  38    6273    6274  37    6273    6275  37
   6274    6275  38    6276    6277  37    6276    6278  37    6277    6278  38    6279    6280  37
   6279    6281  37    6280    6281  38    6282    6283  37    6282    6284  37    6283    6284  38
   6285    6286  37    6285    6287  37    6286    6287  38    6288    6289  37    6288    6290  37
   6289    6290  38    6291    6292  37    6291    6293  37    6292    6293  38    6294    6295  37
   6294    6296  37    6295    6296  38    6297    6298  37    6297    6299  37    6298    6299  38
   6300    6301  37    6300    6302  37    6301    6302  38    6303    6304  37    6303    6305  37
   6304    6305  38    6306    6307  37    6306    6308  37    6307    6308  38    6309    6310  37
   6309    6311  37    6310    6311  38    6312    6313  37    6312    6314  37    6313    6314  38
   6315    6316  37    6315    6317  37    6316    6317  38    6318    6319  37    6318    6320  37
   6319    6320  38    6321    6322  37    6321    6323  37    6322    6323  38    6324    6325  37
   6324    6326  37    6325    6326  38    6327    6328  37    6327    6329  37    6328    6329  38
   6330    6331  37    6330    6332  37    6331    6332  38    6333    6334  37    6333    6335  37
   6334    6335  38    6336    6337  37    6336    6338  37    6337    6338  38    6339    6340  37
   6339    6341  37    6340    6341  38    6342    6343  37    6342    6344  37    6343    6344  38
   6345    6346  37    6345    6347  37    6346    6347  38    6348    6349  37    6348    6350  37
   6349    6350  38    6351    6352  37    6351    6353  37    6352    6353  38    6354    6355  37
   6354    6356  37    6355    6356  38    6357    6358  37    6357    6359  37    6358    6359  38
   6360    6361  37    6360    6362  37    6361    6362  38    6363    6364  37    6363    6365  37
   6364    6365  38    6366    6367  37    6366    6368  37    6367    6368  38    6369    6370  37
   6369    6371  37    6370    6371  38    6372    6373  37    6372    6374  37    6373    6374  38
   6375    6376  37    6375    6377  37    6376    6377  38    6378    6379  37    6378    6380  37
   6379    6380  38    6381    6382  37    6381    6383  37    6382    6383  38    6384    6385  37
   6384    6386  37    6385    6386  38    6387    6388  37    6387    6389  37    6388    6389  38
   6390    6391  37    6390    6392  37    6391    6392  38    6393    6394  37    6393    6395  37
   6394    6395  38    6396    6397  37    6396    6398  37    6397    6398  38    6399    6400  37
   6399    6401  37    6400    6401  38    6402    6403  37    6402    6404  37    6403    6404  38
   6405    6406  37    6405    6407  37    6406    6407  38    6408    6409  37    6408    6410  37
   6409    6410  38    6411    6412  37    6411    6413  37    6412    6413  38    6414    6415  37
   6414    6416  37    6415    6416  38    6417    6418  37    6417    6419  37    6418    6419  38
   6420    6421  37    6420    6422  37    6421    6422  38    6423    6424  37    6423    6425  37
   6424    6425  38    6426    6427  37    6426    6428  37    6427    6428  38    6429    6430  37
   6429    6431  37    6430    6431  38    6432    6433  37    6432    6434  37    6433    6434  38
   6435    6436  37    6435    6437  37    6436    6437  38    6438    6439  37    6438    6440  37
   6439    6440  38    6441    6442  37    6441    6443  37    6442    6443  38    6444    6445  37
   6444    6446  37    6445    6446  38    6447    6448  37    6447    6449  37    6448    6449  38
   6450    6451  37    6450    6452  37    6451    6452  38    6453    6454  37    6453    6455  37
   6454    6455  38    6456    6457  37    6456    6458  37    6457    6458  38    6459    6460  37
   6459    6461  37    6460    6461  38    6462    6463  37    6462    6464  37    6463    6464  38
   6465    6466  37    6465    6467  37    6466    6467  38    6468    6469  37    6468    6470  37
   6469    6470  38    6471    6472  37    6471    6473  37    6472    6473  38    6474    6475  37
   6474    6476  37    6475    6476  38    6477    6478  37    6477    6479  37    6478    6479  38
   6480    6481  37    6480    6482  37    6481    6482  38    6483    6484  37    6483    6485  37
   6484    6485  38    6486    6487  37    6486    6488  37    6487    6488  38    6489    6490  37
   6489    6491  37    6490    6491  38    6492    6493  37    6492    6494  37    6493    6494  38
   6495    6496  37    6495    6497  37    6496    6497  38    6498    6499  37    6498    6500  37
   6499    6500  38    6501    6502  37    6501    6503  37    6502    6503  38    6504    6505  37
   6504    6506  37    6505    6506  38    6507    6508  37    6507    6509  37    6508    6509  38
   6510    6511  37    6510    6512  37    6511    6512  38    6513    6514  37    6513    6515  37
   6514    6515  38    6516    6517  37    6516    6518  37    6517    6518  38    6519    6520  37
   6519    6521  37    6520    6521  38    6522    6523  37    6522    6524  37    6523    6524  38
   6525    6526  37    6525    6527  37    6526    6527  38    6528    6529  37    6528    6530  37
   6529    6530  38    6531    6532  37    6531    6533  37    6532    6533  38    6534    6535  37
   6534    6536  37    6535    6536  38    6537    6538  37    6537    6539  37    6538    6539  38
   6540    6541  37    6540    6542  37    6541    6542  38    6543    6544  37    6543    6545  37
   6544    6545  38    6546    6547  37    6546    6548  37    6547    6548  38    6549    6550  37
   6549    6551  37    6550    6551  38    6552    6553  37    6552    6554  37    6553    6554  38
   6555    6556  37    6555    6557  37    6556    6557  38    6558    6559  37    6558    6560  37
   6559    6560  38    6561    6562  37    6561    6563  37    6562    6563  38    6564    6565  37
   6564    6566  37    6565    6566  38    6567    6568  37    6567    6569  37    6568    6569  38
   6570    6571  37    6570    6572  37    6571    6572  38    6573    6574  37    6573    6575  37
   6574    6575  38    6576    6577  37    6576    6578  37    6577    6578  38    6579    6580  37
   6579    6581  37    6580    6581  38    6582    6583  37    6582    6584  37    6583    6584  38
   6585    6586  37    6585    6587  37    6586    6587  38    6588    6589  37    6588    6590  37
   6589    6590  38    6591    6592  37    6591    6593  37    6592    6593  38    6594    6595  37
   6594    6596  37    6595    6596  38    6597    6598  37    6597    6599  37    6598    6599  38
   6600    6601  37    6600    6602  37    6601    6602  38    6603    6604  37    6603    6605  37
   6604    6605  38    6606    6607  37    6606    6608  37    6607    6608  38    6609    6610  37
   6609    6611  37    6610    6611  38    6612    6613  37    6612    6614  37    6613    6614  38
   6615    6616  37    6615    6617  37    6616    6617  38    6618    6619  37    6618    6620  37
   6619    6620  38    6621    6622  37    6621    6623  37    6622    6623  38    6624    6625  37
   6624    6626  37    6625    6626  38    6627    6628  37    6627    6629  37    6628    6629  38
   6630    6631  37    6630    6632  37    6631    6632  38    6633    6634  37    6633    6635  37
   6634    6635  38    6636    6637  37    6636    6638  37    6637    6638  38    6639    6640  37
   6639    6641  37    6640    6641  38    6642    6643  37    6642    6644  37    6643    6644  38
   6645    6646  37    6645    6647  37    6646    6647  38    6648    6649  37    6648    6650  37
   6649    6650  38    6651    6652  37    6651    6653  37    6652    6653  38    6654    6655  37
   6654    6656  37    6655    6656  38    6657    6658  37    6657    6659  37    6658    6659  38
   6660    6661  37    6660    6662  37    6661    6662  38    6663    6664  37    6663    6665  37
   6664    6665  38    6666    6667  37    6666    6668  37    6667    6668  38
       38 = No. of bond codes. Parameters: 
      1  868.000     1.0100   
      2  674.000     1.4490   
      3  680.000     1.0900   
      4  536.000     1.5290   
      5  640.000     1.4100   
      6 1106.000     0.9450   
      7  634.000     1.5220   
      8 1140.000     1.2290   
      9  980.000     1.3350   
     10  634.000     1.5100   
     11  938.000     1.4000   
     12  734.000     1.0800   
     13  900.000     1.3640   
     14  674.000     1.4630   
     15  962.000     1.3400   
     16  764.000     1.4480   
     17 1000.000     1.2610   
     18  444.000     1.8100   
     19  548.000     1.3360   
     20  734.000     1.4710   
     21 1312.000     1.2500   
     22  634.000     1.5040   
     23  820.000     1.3940   
     24  976.000     1.3350   
     25  954.000     1.3430   
     26  854.000     1.3810   
     27 1040.000     1.3700   
     28  454.000     1.8100   
     29  634.000     1.4950   
     30 1092.000     1.3520   
     31  856.000     1.3800   
     32  938.000     1.4040   
     33  776.000     1.4590   
     34  894.000     1.4190   
     35  290.000     2.1630   
     36 1050.000     1.5160   
     37 1106.000     0.9570   
     38    0.000     1.5183   
     8615     7839 = No. of angles, no. of solute angles. i - j - k - icode: (3 per line)
      2       1       3   1       1       3       4   2       1       3       5   3
      1       3      10   4       4       3       5   5       4       3      10   2
      3       5       6   5       3       5       7   5       3       5       8   6
      5       3      10   7       6       5       7   8       6       5       8   2
      7       5       8   2       5       8       9   9       3      10      11  10
      3      10      12  11      11      10      12  12      10      12      13  13
     10      12      22  13      12      13      14   2      12      13      15   2
     12      13      16   3      13      12      22  14      14      13      15   8
     14      13      16   5      15      13      16   5      13      16      17   5
     13      16      18   5      13      16      19  15      17      16      18   8
     17      16      19   5      18      16      19   5      16      19      20   5
     16      19      21   5      16      19      22  15      20      19      21   8
     20      19      22   5      21      19      22   5      12      22      23   2
     12      22      24   4      12      22      19   3      23      22      24   2
     23      22      19   5      22      24      25  10      24      22      19   7
     22      24      26  11      25      24      26  12      24      26      27  16
     24      26      28  13      27      26      28   1      26      28      29   2
     26      28      30   3      26      28      45   4      29      28      30   5
     29      28      45   2      28      30      31   5      28      30      32   5
     28      30      33  17      30      28      45   7      31      30      32   8
     31      30      33   2      32      30      33   2      30      33      34  18
     30      33      43  18      33      34      35  19      33      34      36  20
     34      33      43  20      35      34      36  19      34      36      37  19
     34      36      38  20      37      36      38  19      36      38      39  18
     36      38      41  20      38      39      40  21      39      38      41  18
     38      41      42  19      38      41      43  20      42      41      43  19
     41      43      44  19      41      43      33  20      44      43      33  19
     28      45      46  10      28      45      47  11      46      45      47  12
     45      47      48  16      45      47      49  13      48      47      49   1
     47      49      50   2      47      49      51   2      47      49      52   4
     50      49      51   8      50      49      52   2      51      49      52   2
     49      52      53  10      49      52      54  11      53      52      54  12
     52      54      55  13      52      54      64  13      54      55      56   2
     54      55      57   2      54      55      58   3      55      54      64  14
     56      55      57   8      56      55      58   5      57      55      58   5
     55      58      59   5      55      58      60   5      55      58      61  15
     59      58      60   8      59      58      61   5      60      58      61   5
     58      61      62   5      58      61      63   5      58      61      64  15
     62      61      63   8      62      61      64   5      63      61      64   5
     54      64      65   2      54      64      66   4      54      64      61   3
     65      64      66   2      65      64      61   5      64      66      67  10
     66      64      61   7      64      66      68  11      67      66      68  12
     66      68      69  16      66      68      70  13      69      68      70   1
     68      70      71   2      68      70      72   3      68      70      82   4
     71      70      72   5      71      70      82   2      70      72      73   5
     70      72      74   5      70      72      75  15      72      70      82   7
     73      72      74   8      73      72      75   5      74      72      75   5
     72      75      76   5      72      75      77   5      72      75      78   7
     76      75      77   8      76      75      78   2      77      75      78   2
     75      78      79  22      75      78      80  10      79      78      80  23
     78      79      81  21      70      82      83  10      70      82      84  11
     83      82      84  12      82      84      85  16      82      84      86  13
     85      84      86   1      84      86      87   2      84      86      88   3
     84      86      92   4      87      86      88   5      87      86      92   2
     86      88      89   5      86      88      90   5      86      88      91   5
     88      86      92   7      89      88      90   8      89      88      91   8
     90      88      91   8      86      92      93  10      86      92      94  11
     93      92      94  12      92      94      95  16      92      94      96  13
     95      94      96   1      94      96      97   2      94      96      98   3
     94      96     116   4      97      96      98   5      97      96     116   2
     96      98      99   5      96      98     100   5      96      98     101  15
     98      96     116   7      99      98     100   8      99      98     101   5
    100      98     101   5      98     101     102   5      98     101     103   5
     98     101     104  15     102     101     103   8     102     101     104   5
    103     101     104   5     101     104     105   5     101     104     106   5
    101     104     107  24     105     104     106   8     105     104     107   2
    106     104     107   2     104     107     108  25     104     107     109  26
    108     107     109  19     107     109     110  18     107     109     113  18
    109     110     111  19     109     110     112  19     110     109     113  18
    111     110     112  19     109     113     114  19     109     113     115  19
    114     113     115  19      96     116     117  10      96     116     118  11
    117     116     118  12     116     118     119  16     116     118     120  13
    119     118     120   1     118     120     121   2     118     120     122   3
    118     120     126   4     121     120     122   5     121     120     126   2
    120     122     123   5     120     122     124   5     120     122     125   5
    122     120     126   7     123     122     124   8     123     122     125   8
    124     122     125   8     120     126     127  10     120     126     128  11
    127     126     128  12     126     128     129  16     126     128     130  13
    129     128     130   1     128     130     131   2     128     130     132   3
    128     130     142   4     131     130     132   5     131     130     142   2
    130     132     133   5     130     132     134   5     130     132     135  15
    132     130     142   7     133     132     134   8     133     132     135   5
    134     132     135   5     132     135     136   5     132     135     137   5
    132     135     138   7     136     135     137   8     136     135     138   2
    137     135     138   2     135     138     139  22     135     138     140  10
    139     138     140  23     138     139     141  21     130     142     143  10
    130     142     144  11     143     142     144  12     142     144     145  16
    142     144     146  13     145     144     146   1     144     146     147   2
    144     146     148   3     144     146     161   4     147     146     148   5
    147     146     161   2     146     148     149   5     146     148     150   5
    146     148     151  15     148     146     161   7     149     148     150   8
    149     148     151   5     150     148     151   5     148     151     152   5
    148     151     153  15     148     151     157  15     152     151     153   5
    152     151     157   5     151     153     154   5     151     153     155   5
    151     153     156   5     153     151     157  15     154     153     155   8
    154     153     156   8     155     153     156   8     151     157     158   5
    151     157     159   5     151     157     160   5     158     157     159   8
    158     157     160   8     159     157     160   8     146     161     162  10
    146     161     163  11     162     161     163  12     161     163     164  16
    161     163     165  13     164     163     165   1     163     165     166   2
    163     165     167   3     163     165     172   4     166     165     167   5
    166     165     172   2     165     167     168   5     165     167     169   5
    165     167     170   6     167     165     172   7     168     167     169   8
    168     167     170   2     169     167     170   2     167     170     171   9
    165     172     173  10     165     172     174  11     173     172     174  12
    172     174     175  16     172     174     176  13     175     174     176   1
    174     176     177   2     174     176     178   3     174     176     183   4
    177     176     178   5     177     176     183   2     176     178     179   5
    176     178     180   5     176     178     181   6     178     176     183   7
    179     178     180   8     179     178     181   2     180     178     181   2
    178     181     182   9     176     183     184  10     176     183     185  11
    184     183     185  12     183     185     186  16     183     185     187  13
    186     185     187   1     185     187     188   2     185     187     189   3
    185     187     206   4     188     187     189   5     188     187     206   2
    187     189     190   5     187     189     191   5     187     189     192  15
    189     187     206   7     190     189     191   8     190     189     192   5
    191     189     192   5     189     192     193   5     189     192     194   5
    189     192     195  15     193     192     194   8     193     192     195   5
    194     192     195   5     192     195     196   5     192     195     197   5
    192     195     198  24     196     195     197   8     196     195     198   2
    197     195     198   2     195     198     199   2     195     198     200  27
    199     198     200  28     198     200     201  29     198     200     203  30
    200     201     202  31     201     200     203  29     200     203     204  28
    200     203     205  28     204     203     205  32     187     206     207  10
    187     206     208  11     207     206     208  12     206     208     209  16
    206     208     210  13     209     208     210   1     208     210     211   2
    208     210     212   3     208     210     225   4     211     210     212   5
    211     210     225   2     210     212     213   5     210     212     214   5
    210     212     215  15     212     210     225   7     213     212     214   8
    213     212     215   5     214     212     215   5     212     215     216   5
    212     215     217  15     212     215     221  15     216     215     217   5
    216     215     221   5     215     217     218   5     215     217     219   5
    215     217     220   5     217     215     221  15     218     217     219   8
    218     217     220   8     219     217     220   8     215     221     222   5
    215     221     223   5     215     221     224   5     222     221     223   8
    222     221     224   8     223     221     224   8     210     225     226  10
    210     225     227  11     226     225     227  12     225     227     228  16
    225     227     229  13     228     227     229   1     227     229     230   2
    227     229     231   3     227     229     239   4     230     229     231   5
    230     229     239   2     229     231     232   5     229     231     233  15
    229     231     237   6     231     229     239   7     232     231     233   5
    232     231     237   2     231     233     234   5     231     233     235   5
    231     233     236   5     233     231     237   6     234     233     235   8
    234     233     236   8     235     233     236   8     231     237     238   9
    229     239     240  10     229     239     241  11     240     239     241  12
    239     241     242  16     239     241     243  13     242     241     243   1
    241     243     244   2     241     243     245   3     241     243     253   4
    244     243     245   5     244     243     253   2     243     245     246   5
    243     245     247  15     243     245     251   6     245     243     253   7
    246     245     247   5     246     245     251   2     245     247     248   5
    245     247     249   5     245     247     250   5     247     245     251   6
    248     247     249   8     248     247     250   8     249     247     250   8
    245     251     252   9     243     253     254  10     243     253     255  11
    254     253     255  12     253     255     256  16     253     255     257  13
    256     255     257   1     255     257     258   2     255     257     259   3
    255     257     272   4     258     257     259   5     258     257     272   2
    257     259     260   5     257     259     261   5     257     259     262  15
    259     257     272   7     260     259     261   8     260     259     262   5
    261     259     262   5     259     262     263   5     259     262     264  15
    259     262     268  15     263     262     264   5     263     262     268   5
    262     264     265   5     262     264     266   5     262     264     267   5
    264     262     268  15     265     264     266   8     265     264     267   8
    266     264     267   8     262     268     269   5     262     268     270   5
    262     268     271   5     269     268     270   8     269     268     271   8
    270     268     271   8     257     272     273  10     257     272     274  11
    273     272     274  12     272     274     275  16     272     274     276  13
    275     274     276   1     274     276     277   2     274     276     278   3
    274     276     296   4     277     276     278   5     277     276     296   2
    276     278     279   5     276     278     280   5     276     278     281  15
    278     276     296   7     279     278     280   8     279     278     281   5
    280     278     281   5     278     281     282   5     278     281     283   5
    278     281     284  15     282     281     283   8     282     281     284   5
    283     281     284   5     281     284     285   5     281     284     286   5
    281     284     287  24     285     284     286   8     285     284     287   2
    286     284     287   2     284     287     288  25     284     287     289  26
    288     287     289  19     287     289     290  18     287     289     293  18
    289     290     291  19     289     290     292  19     290     289     293  18
    291     290     292  19     289     293     294  19     289     293     295  19
    294     293     295  19     276     296     297  10     276     296     298  11
    297     296     298  12     296     298     299  16     296     298     300  13
    299     298     300   1     298     300     301   2     298     300     302   3
    298     300     310   4     301     300     302   5     301     300     310   2
    300     302     303   5     300     302     304   5     300     302     305   7
    302     300     310   7     303     302     304   8     303     302     305   2
    304     302     305   2     302     305     306  10     302     305     307  11
    306     305     307  12     305     307     308  16     305     307     309  16
    308     307     309  19     300     310     311  10     300     310     312  11
    311     310     312  12     310     312     313  16     310     312     314  13
    313     312     314   1     312     314     315   2     312     314     316   3
    312     314     324   4     315     314     316   5     315     314     324   2
    314     316     317   5     314     316     318  15     314     316     322   6
    316     314     324   7     317     316     318   5     317     316     322   2
    316     318     319   5     316     318     320   5     316     318     321   5
    318     316     322   6     319     318     320   8     319     318     321   8
    320     318     321   8     316     322     323   9     314     324     325  10
    314     324     326  11     325     324     326  12     324     326     327  16
    324     326     328  13     327     326     328   1     326     328     329   2
    326     328     330   3     326     328     343   4     329     328     330   5
    329     328     343   2     328     330     331   5     328     330     332   5
    328     330     333  15     330     328     343   7     331     330     332   8
    331     330     333   5     332     330     333   5     330     333     334   5
    330     333     335  15     330     333     339  15     334     333     335   5
    334     333     339   5     333     335     336   5     333     335     337   5
    333     335     338   5     335     333     339  15     336     335     337   8
    336     335     338   8     337     335     338   8     333     339     340   5
    333     339     341   5     333     339     342   5     340     339     341   8
    340     339     342   8     341     339     342   8     328     343     344  10
    328     343     345  11     344     343     345  12     343     345     346  16
    343     345     347  13     346     345     347   1     345     347     348   2
    345     347     349   3     345     347     353   4     348     347     349   5
    348     347     353   2     347     349     350   5     347     349     351   5
    347     349     352   5     349     347     353   7     350     349     351   8
    350     349     352   8     351     349     352   8     347     353     354  10
    347     353     355  11     354     353     355  12     353     355     356  13
    353     355     365  13     355     356     357   2     355     356     358   2
    355     356     359   3     356     355     365  14     357     356     358   8
    357     356     359   5     358     356     359   5     356     359     360   5
    356     359     361   5     356     359     362  15     360     359     361   8
    360     359     362   5     361     359     362   5     359     362     363   5
    359     362     364   5     359     362     365  15     363     362     364   8
    363     362     365   5     364     362     365   5     355     365     366   2
    355     365     367   4     355     365     362   3     366     365     367   2
    366     365     362   5     365     367     368  10     367     365     362   7
    365     367     369  11     368     367     369  12     367     369     370  16
    367     369     371  13     370     369     371   1     369     371     372   2
    369     371     373   3     369     371     377   4     372     371     373   5
    372     371     377   2     371     373     374   5     371     373     375   5
    371     373     376   5     373     371     377   7     374     373     375   8
    374     373     376   8     375     373     376   8     371     377     378  10
    371     377     379  11     378     377     379  12     377     379     380  16
    377     379     381  13     380     379     381   1     379     381     382   2
    379     381     383   3     379     381     391   4     382     381     383   5
    382     381     391   2     381     383     384   5     381     383     385  15
    381     383     389   6     383     381     391   7     384     383     385   5
    384     383     389   2     383     385     386   5     383     385     387   5
    383     385     388   5     385     383     389   6     386     385     387   8
    386     385     388   8     387     385     388   8     383     389     390   9
    381     391     392  10     381     391     393  11     392     391     393  12
    391     393     394  16     391     393     395  13     394     393     395   1
    393     395     396   2     393     395     397   3     393     395     405   4
    396     395     397   5     396     395     405   2     395     397     398   5
    395     397     399   5     395     397     400   7     397     395     405   7
    398     397     399   8     398     397     400   2     399     397     400   2
    397     400     401  10     397     400     402  11     401     400     402  12
    400     402     403  16     400     402     404  16     403     402     404  19
    395     405     406  10     395     405     407  11     406     405     407  12
    405     407     408  16     405     407     409  13     408     407     409   1
    407     409     410   2     407     409     411   3     407     409     418   4
    410     409     411   5     410     409     418   2     409     411     412   5
    409     411     413   5     409     411     414   7     411     409     418   7
    412     411     413   8     412     411     414   2     413     411     414   2
    411     414     415  22     411     414     416  10     415     414     416  23
    414     415     417  21     409     418     419  10     409     418     420  11
    419     418     420  12     418     420     421  13     418     420     430  13
    420     421     422   2     420     421     423   2     420     421     424   3
    421     420     430  14     422     421     423   8     422     421     424   5
    423     421     424   5     421     424     425   5     421     424     426   5
    421     424     427  15     425     424     426   8     425     424     427   5
    426     424     427   5     424     427     428   5     424     427     429   5
    424     427     430  15     428     427     429   8     428     427     430   5
    429     427     430   5     420     430     431   2     420     430     432   4
    420     430     427   3     431     430     432   2     431     430     427   5
    430     432     433  10     432     430     427   7     430     432     434  11
    433     432     434  12     432     434     435  16     432     434     436  13
    435     434     436   1     434     436     437   2     434     436     438   3
    434     436     455   4     437     436     438   5     437     436     455   2
    436     438     439   5     436     438     440   5     436     438     441  15
    438     436     455   7     439     438     440   8     439     438     441   5
    440     438     441   5     438     441     442   5     438     441     443   5
    438     441     444  15     442     441     443   8     442     441     444   5
    443     441     444   5     441     444     445   5     441     444     446   5
    441     444     447  24     445     444     446   8     445     444     447   2
    446     444     447   2     444     447     448   2     444     447     449  27
    448     447     449  28     447     449     450  29     447     449     452  30
    449     450     451  31     450     449     452  29     449     452     453  28
    449     452     454  28     453     452     454  32     436     455     456  10
    436     455     457  11     456     455     457  12     455     457     458  16
    455     457     459  13     458     457     459   1     457     459     460   2
    457     459     461   3     457     459     476   4     460     459     461   5
    460     459     476   2     459     461     462   5     459     461     463   5
    459     461     464  17     461     459     476   7     462     461     463   8
    462     461     464   2     463     461     464   2     461     464     465  18
    461     464     474  18     464     465     466  19     464     465     467  20
    465     464     474  20     466     465     467  19     465     467     468  19
    465     467     469  20     468     467     469  19     467     469     470  18
    467     469     472  20     469     470     471  21     470     469     472  18
    469     472     473  19     469     472     474  20     473     472     474  19
    472     474     475  19     472     474     464  20     475     474     464  19
    459     476     477  10     459     476     478  11     477     476     478  12
    476     478     479  16     476     478     480  13     479     478     480   1
    478     480     481   2     478     480     482   3     478     480     495   4
    481     480     482   5     481     480     495   2     480     482     483   5
    480     482     484   5     480     482     485  15     482     480     495   7
    483     482     484   8     483     482     485   5     484     482     485   5
    482     485     486   5     482     485     487  15     482     485     491  15
    486     485     487   5     486     485     491   5     485     487     488   5
    485     487     489   5     485     487     490   5     487     485     491  15
    488     487     489   8     488     487     490   8     489     487     490   8
    485     491     492   5     485     491     493   5     485     491     494   5
    492     491     493   8     492     491     494   8     493     491     494   8
    480     495     496  10     480     495     497  11     496     495     497  12
    495     497     498  16     495     497     499  13     498     497     499   1
    497     499     500   2     497     499     501   3     497     499     512   4
    500     499     501   5     500     499     512   2     499     501     502   5
    499     501     503   5     499     501     504  15     501     499     512   7
    502     501     503   8     502     501     504   5     503     501     504   5
    501     504     505   5     501     504     506   5     501     504     507   7
    505     504     506   8     505     504     507   2     506     504     507   2
    504     507     508  10     504     507     509  11     508     507     509  12
    507     509     510  16     507     509     511  16     510     509     511  19
    499     512     513  10     499     512     514  11     513     512     514  12
    512     514     515  16     512     514     516  13     515     514     516   1
    514     516     517   2     514     516     518   3     514     516     522   4
    517     516     518   5     517     516     522   2     516     518     519   5
    516     518     520   5     516     518     521   5     518     516     522   7
    519     518     520   8     519     518     521   8     520     518     521   8
    516     522     523  10     516     522     524  11     523     522     524  12
    522     524     525  16     522     524     526  13     525     524     526   1
    524     526     527   2     524     526     528   3     524     526     533   4
    527     526     528   5     527     526     533   2     526     528     529   5
    526     528     530   5     526     528     531  33     528     526     533   7
    529     528     530   8     529     528     531   2     530     528     531   2
    528     531     532  34     526     533     534  10     526     533     535  11
    534     533     535  12     533     535     536  16     533     535     537  13
    536     535     537   1     535     537     538   2     535     537     539   2
    535     537     540   4     538     537     539   8     538     537     540   2
    539     537     540   2     537     540     541  10     537     540     542  11
[truncated: 1,186,063 more chars]
