# Supplementary material for: Correction to “Loop Dynamics and Enzyme Catalysis in Protein Tyrosine Phosphatases”
Source: J Am Chem Soc. 2022 May 24;144(22):10091–3. doi: 10.1021/jacs.2c04624 (PMC11027752; doi:10.1021/jacs.2c04624)
Supplement: Supplementary file 2 — ja2c04624_si_002.zip [file ja2c04624_si_002.zip › Data_Package/libs/PTP1B_st1.fep]

[FEP]
states 2

[atoms]
# Maps all "Q" atoms (those in the Q-region) to their PDB atoms ids.
#Q index     PDB index      #   PDB ID      STATE 1 TYPE
#ASH
1            2986           #   1.CB      ASH.CB        
2            2987           #   1.HB1     ASH.HB1       
3            2988           #   1.HB2     ASH.HB2       
4            2989           #   1.CG      ASH.CG        
5            2990           #   1.OD1     ASH.OD1   ! Reacting atom !
6            2991           #   1.OD2     ASH.OD2    
7            2992           #   1.HD3     ASH.HD3   ! Reacting atom !
#CYM
8            3497           #   2.CB      CYM.CB     
9            3498           #   2.HB1     CYM.HB2    
10           3499           #   2.HB2     CYM.HB3    
11           3500           #   2.SG      CYM.SG    ! Reacting atom !
#PND
12           4819           #   3.N       PND.N      
13           4820           #   3.ON1     PND.ON1    
14           4821           #   3.ON2     PND.ON2    
15           4822           #   3.CG      PND.CG     
16           4823           #   3.CD1     PND.CD1    
17           4824           #   3.CD2     PND.C22    
18           4825           #   3.CE1     PND.CE1    
19           4826           #   3.CE2     PND.CE2    
20           4827           #   3.CZ      PND.CZ     
21           4828           #   3.OH      PND.OH    ! Reacting atom !
22           4829           #   3.HE2     PND.HE2    
23           4830           #   3.HE1     PND.HE1    
24           4831           #   3.HD1     PND.HD1    
25           4832           #   3.HD2     PND.HD2    
26           4833           #   3.PO      PND.PO    ! Reacting atom !
27           4834           #   3.OP1     PND.OP1    
28           4835           #   3.OP2     PND.OP2    
29           4836           #   3.OP3     PND.OP3    

[atom_types]
# Define new atom types (LJ parameters)
# Type, Ai, Bi, Ci, ai, Ai(1-4), Bi(1-4), Mass
CA           1059.13     23.67          1        2.5     748.92     16.74     12.01  # OK! Aromatic
CT            944.52     22.03          1        2.5     667.88     15.58     12.01  # OK! sp3 nonpolar  
C2           1802.24     34.18          1        2.5    1274.38     24.17     12.01  # OK! sp2 carbonyl
HA             69.58      4.91          1        2.5      49.20      3.47     1.008  # OK! Aromatic
HC             84.57      5.41          1        2.5      59.80      3.83     1.008  # OK! Nonpolar H
HO              0.00      0.00          5        2.5       0.00      0.00     1.008  # 
NO2           971.75     28.31          1        2.5     687.13     20.02     14.01  # OK! FFLD: NO2_N1_7760 N in nitro R-NO2  
O1            616.44     23.77          1        2.5     435.89     16.81     16.00  # OK! ASH
O2            616.44     23.77         90        2.5     435.89     16.81     16.00  # OK! ASP/GLU
ODE           601.15     22.27         90        2.5     425.08     15.74     16.00  # ASPH/GLUH 
OHP           445.13     18.25         90        2.5     314.75     12.91     16.00  # 
OTY           690.37     23.86         90        2.5     488.17     16.87     16.00  # old values -> from Tyr 
ON            554.6317   21.386         1        2.5     392.1838   15.1222   16.00  # OK! FFLD: ON_O5_761 O in nitro R-NO
O2Z           626.3868   23.6698        1        2.5     442.9224   16.7371   16.00  # OK! FFLD: O2Z_O8_441 O= in OP
SG           2593.9355   55.597        91        2.5    1834.1894   39.3130   32.065 # OK! FFLD: SM_S1_417 S in RS-  
SGP          2593.9355   55.597        91        2.5    1834.1894   39.3130   32.065 # 
PO           2447.79     46.79        110        1.7    1730.85     33.09     30.97  # OK! FFLD: P3_P1_445 P in PO3-- 

[change_atoms]
# Assign new atom types to Q-atoms if they change over the reaction coordinate.
# Q-atom no., Q-atom name in state 1, Q-atom name in state 2.
1          CT           CT               #    ASH.CB     
2          HC           HC               #    ASH.HB1    
3          HC           HC               #    ASH.HB2    
4          C2           C2               #    ASH.CG     
5          ODE          O2               #    ASH.OD1   ! Reacting atom !
6          O1           O2               #    ASH.OD2    
7          HO           HO               #    ASH.HD3   ! Reacting atom !
8          CT           CT               #    CYM.CB     
9          HC           HC               #    CYM.HB2    
10         HC           HC               #    CYM.HB3    
11         SG           SGP              #    CYM.SG    ! Reacting atom !
12         NO2          NO2              #    PND.N      
13         ON           ON               #    PND.ON1   
14         ON           ON               #    PND.ON2   
15         CA           CA               #    PND.CG    
16         CA           CA               #    PND.CD1   
17         CA           CA               #    PND.C22   
18         CA           CA               #    PND.CE1   
19         CA           CA               #    PND.CE2   
20         CA           CA               #    PND.CZ    
21         OHP          OTY              #    PND.OH    ! Reacting atom ! 
22         HA           HA               #    PND.HE2   
23         HA           HA               #    PND.HE1   
24         HA           HA               #    PND.HD1   
25         HA           HA               #    PND.HD2   
26         PO           PO               #    PND.PO    ! Reacting atom !
27         O2Z          O2Z              #    PND.OP1   
28         O2Z          O2Z              #    PND.OP2   
29         O2Z          O2Z              #    PND.OP3   


[change_charges]
# Assign new partial charges to Q-atoms if they change over the reaction coordinate.
# q atom number, charge state 1, charge state 2
#ASH
#CHARGES FROM THE FORCE FIELD (ASH AND ASP)
1       -0.120000  -0.220000     # ASH.CB  
2        0.060000   0.060000     # ASH.HB2 
3        0.060000   0.060000     # ASH.HB3 
4        0.520000   0.700000     # ASH.CG  
5       -0.530000  -0.800000     # ASH.OD1   ! Reacting atom !
6       -0.440000  -0.800000     # ASH.OD2 
7        0.450000   0.388281     # ASH.HD1   ! Reacting atom !
#CYM
#RESP CHARGES (see charges/charges_protocol.txt)    
8       -0.275578  -0.177147     # CYM.CB  
9        0.111416   0.107859     # CYM.HB1 
10       0.111416   0.107859     # CYM.HB2 
11      -0.947254  -0.499064     # CYM.SG    ! Reacting atom !
#PND
#RESP CHARGES (see charges/charges_protocol.txt)
12       0.796300   0.791765     # PND.N   
13      -0.552900  -0.473331     # PND.ON1 
14      -0.552900  -0.473331     # PND.ON2 
15      -0.133800  -0.013840     # PND.CG  
16      -0.124400  -0.128552     # PND.CD1 
17      -0.124400  -0.128552     # PND.CD2 
18      -0.441600  -0.307112     # PND.CE1 
19      -0.441600  -0.307112     # PND.CE2 
20       0.905000   0.426797     # PND.CZ  
21      -0.712300  -0.530959     # PND.OH    ! Reacting atom !
22       0.186300   0.189633     # PND.HE2 
23       0.186300   0.189633     # PND.HE1 
24       0.169400   0.188340     # PND.HD1 
25       0.169400   0.188340     # PND.HD2 
26       1.386200   1.133997     # PND.PO    ! Reacting atom !
27      -0.905000  -0.891168     # PND.OP1 
28      -0.905000  -0.891168     # PND.OP2 
29      -0.905000  -0.891168     # PND.OP3 

[soft_pairs]
# Atom pairs which have C*e(−ar) repulsion
5      7     # OD1-HD3 -> ODE-HO
7     21     # OH-HD3  -> OTY-HO             
11    26     # SG-PO   -> SGP-PO          
21    26     # OH-PO   -> OHP-PO      

[off_diagonals]
# Define off-diagonal (Hij) functions
# State i, State j, Q-atom 1, Q-atom 2, A(i,j) , µ(i,j)
1   2       5     7  0  0  # OD1-HD1 -> ODE-HO                          
1   2       7    21  0  0  # OH-HO   -> OTY-HO                  
1   2      11    26  0  0  # SG-P    -> SGP-PO                     
1   2      21    26  0  0  # OH-PO   -> OHP-PO              

[bond_types]
# Define Morse bond types
# Number, De, α, b0 
1               900.0      1.364              # CG-OD1  ->  C2-ODE 
2              1312.0      1.250              # CG-OD   ->  C2-O2               
3              1140.0      1.229              # CG-OD2  ->  C2-O1               
4             150.000      2.000      0.940   # HD3-OD1 ->  HO-ODE   
5             150.000      2.000      0.940   # HD3-OH  ->  HO-OTY   
6              30.000      1.000      2.163   # PO-SG   ->  PO-SGP   
7              95.000      1.750      1.610   # OH-PO   ->  OHP-PO              

[change_bonds]
# Redefine bonds
# Q atom number 1, Q atom number 2, bond type state 1, bond type state 2
2989  2990       1    2   #   C2-ODE ->  C2-O2               
2989  2991       3    2   #   C2-O1  ->  C2-O2               
2990  2992       4    0   #   HO-ODE ->  None                
2992  4828       0    5   #   None   ->  HO-OTY       
3500  4833       0    6   #   None   ->  PO-SGP             
4828  4833       7    0   #   OH-PO  ->  None


[angle_types]
# Define new angle types
# Number, force const., θ0
#ASH->ASP
1        160.000    120.400   # CB-CG-OD2  ->  CT-C2-O1
2        140.000    117.000   # CB-CG-OD   ->  CT-C2-O2/ODE            
3         70.000    113.000   # HD3-OD1-CG ->  HO-ODE-C2           
#CYM- -> CSP (Phosphorilated CYS)
4        150.000    100.000   # CB-SG-PO   ->  CT-SGP-PO
5        160.000    114.000   # OP-PO-SG   ->  O2Z-PO-SGP
#PND (pNPP) -> PNP-OH         
6          150.0    115.923   # CZ-OH-PO   ->  CA-OHP-PO  
7          200.0     107.0    # OH-PO-OP   ->  OHP-PO-O2Z

[change_angles]
# Redefine angles.
# Atom i, j, k, type in state 1 & 2
# (Type 0 means no angle.)
2986 2989 2991     1    2   # CT-C2-O1    ->  CT-C2-O2
2989 2990 2992     3    0   # HO-ODE-C2   ->  None             
3497 3500 4833     0    4   # None        ->  CT-SGP-PO      
3500 4833 4834     0    5   # None        ->  O2Z-PO-SGP
3500 4833 4835     0    5   # None        ->  O2Z-PO-SGP
3500 4833 4836     0    5   # None        ->  O2Z-PO-SGP
4827 4828 4833     6    0   # CA-OHP-PO   ->  None
4828 4833 4834     7    0   # OHP-PO-O2Z  ->  None  
4828 4833 4835     7    0   # OHP-PO-O2Z  ->  None
4828 4833 4836     7    0   # OHP-PO-O2Z  ->  None
4827 4828 2992     0    3   # None        ->  CA-OTY-HO               

[torsion_types]
# Define new torsion types
# Number, force const., mult, delta
1            1.5      -1.0        0.0   # CB-CG-OD1-HO    ->  CT-C2-ODE-HO         
2            2.45      2.0      180.0   # CB-CG-OD1-HO    ->  CT-C2-ODE-HO        
3            0.583     2.0      180.0   # CA-CB-CG-OD1    ->  CT-CT-C2-ODE   
4            0.273     2.0      180.0   # CA-CB-CG-OD     ->  CT-CT-C2-O2
5            0.000     2.0      180.0   # HB-CB-CG-OD2    ->  HC-CT-C2-O1
6            0.000     1.0        0.0   # HB-CB-CG-OD     ->  HC-CT-C2-O2
7            2.45      2.0      180.0   # HD3-OD1-CG-OD2  ->  HO-ODE-C2-O1
8            0.841     2.0      180.0   # CE-CD-CZ-OH     ->  CA-CA-OTY-HO  
9            0.150     3.0        0.0   # CB-SG-PO-OP     ->  CT-SGP-PO-O2Z   
10           0.240     3.0        0.0   # HB-CB-SG-PO     ->  HC-CT-SGP-PO     
11           0.547     2.0      180.0   # CD-CZ-OH-PO     ->  CA-CA-OTY-PO
12           0.0       1.0        0.0   # CZ-OH-PO-OP     ->  CA-OHP-P-O2Z
13          -2.6555   -1.0        0.0   # CA-CB-SG-PO     ->  CT-CT-SG-PO 
14          -0.2235   -2.0      180.0   # CA-CB-SG-PO     ->  CT-CT-SG-PO 
15           0.2415    3.0        0.0   # CA-CB-SG-PO     ->  CT-CT-SG-PO 


[change_torsions]
# Redefine torsions if they change over the reaction coordinate.
# q atom numbers 1-4, torsion type state 1, torsion type state 2
2986 2989 2990 2992    1     0        # CT-C2-ODE-HO          ->          None 
2986 2989 2990 2992    2     0        # CT-C2-ODE-HO          ->          None          
2984 2986 2989 2990    3     4        # CT-CT-C2-ODE          ->    CT-CT-C2-O2
2987 2986 2989 2991    5     6        # HC-CT-C2-O1           ->    HC-CT-C2-O2
2988 2986 2989 2991    5     6        # HC-CT-C2-O1           ->    HC-CT-C2-O2
2991 2989 2990 2992    7     0        # HO-ODE-C2-O1          ->           None
2992 4828 4827 4825    0     8        # None                  ->   HO-OTY-CA-CA
2992 4828 4827 4826    0     8        # None                  ->   HO-OTY-CA-CA
3497 3500 4833 4834    0     9        # None                  ->  CT-SGP-PO-O2Z
3497 3500 4833 4835    0     9        # None                  ->  CT-SGP-PO-O2Z
3497 3500 4833 4836    0     9        # None                  ->  CT-SGP-PO-O2Z
3498 3497 3500 4833    0    10        # None                  ->   HC-CT-SGP-PO 
3499 3497 3500 4833    0    10        # None                  ->   HC-CT-SGP-PO         
4825 4827 4828 4833   11     0        # CA-CA-OHP-PO          ->           None            
4826 4827 4828 4833   11     0        # CA-CA-OHP-PO          ->           None  
4827 4828 4833 4834   12     0        # CA-OHP-PO-O2Z         ->           None           
4827 4828 4833 4835   12     0        # CA-OHP-PO-O2Z         ->           None  
4827 4828 4833 4836   12     0        # CA-OHP-PO-O2Z         ->           None 
3495 3497 3500 4833    0    13        # None                  ->   CT-CT-SGP-PO  
3495 3497 3500 4833    0    14        # None                  ->   CT-CT-SGP-PO 
3495 3497 3500 4833    0    15        # None                  ->   CT-CT-SGP-PO 
