# Supplementary material for: Correction to “Loop Dynamics and Enzyme Catalysis in Protein Tyrosine Phosphatases”
Source: J Am Chem Soc. 2022 May 24;144(22):10091–3. doi: 10.1021/jacs.2c04624 (PMC11027752; doi:10.1021/jacs.2c04624)
Supplement: Supplementary file 2 — ja2c04624_si_002.zip [file ja2c04624_si_002.zip › Data_Package/libs/PTP1B_st2.fep]

[FEP]
states 2

[atoms]
# Maps all "Q" atoms (those in the Q-region) to their PDB atoms ids.
# Q index     PDB index       #   PDB ID      STATE 1 TYPE
#ASP
1            2987           #   1.CB      ASP.CB        
2            2988           #   1.HB1     ASP.HB1       
3            2989           #   1.HB2     ASP.HB2       
4            2990           #   1.CG      ASP.CG        
5            2991           #   1.OD1     ASP.OD1   ! Reacting atom !
6            2992           #   1.OD2     ASP.OD2    
#CSP (Phosphorilated CYS)
7            3497           #   2.CB      CSP.CB     
8            3498           #   2.HB1     CSP.HB2    
9            3499           #   2.HB2     CSP.HB3    
10           3500           #   2.SGP     CSP.SGP   ! Reacting atom !
#
11           3501           #   2.PO      CSP.PO    ! Reacting atom !
12           3502           #   2.OP1     CSP.OP1    
13           3503           #   2.OP2     CSP.OP2    
14           3504           #   2.OP3     CSP.OP3    
#HOW (Nucleophilic Water)
15	     4842           #   3.O1      HOW.OW    ! Reacting atom !
16           4843           #   3.H1      HOW.HW
17           4844           #   3.H2      HOW.HW    ! Reacting atom !

[atom_types]
# Define new atom types (LJ parameters)
# Type, Ai, Bi, Ci, ai, Ai(1-4), Bi(1-4), Mass
CA           1059.13     23.67          1        2.5     748.92     16.74     12.01  # OK! Aromatic
CT            944.52     22.03          1        2.5     667.88     15.58     12.01  # OK! sp3 nonpolar  
C2           1802.24     34.18          1        2.5    1274.38     24.17     12.01  # OK! sp2 carbonyl
HA             69.58      4.91          1        2.5      49.20      3.47     1.008  # OK! Aromatic
HC             84.57      5.41          1        2.5      59.80      3.83     1.008  # OK! Nonpolar H
HO              0.00      0.00          5        2.5       0.00      0.00     1.008  # 
NO2           971.75     28.31          1        2.5     687.13     20.02     14.01  # OK! FFLD: NO2_N1_7760 N in nitro R-NO2  
O1            616.44     23.77          1        2.5     435.89     16.81     16.00  # OK! ASH
O2            616.44     23.77         90        2.5     435.89     16.81     16.00  # OK! ASP/GLU
ODE           601.15     22.27         90        2.5     425.08     15.74     16.00  # ASPH/GLUH 
OHP           445.13     18.25         90        2.5     314.75     12.91     16.00  # 
OTY           690.37     23.86         90        2.5     488.17     16.87     16.00  # old values -> from Tyr 
ON            554.6317   21.386         1        2.5     392.1838   15.1222   16.00  # OK! FFLD: ON_O5_761 O in nitro R-NO
O2Z           626.3868   23.6698        1        2.5     442.9224   16.7371   16.00  # OK! FFLD: O2Z_O8_441 O= in OP
SG           2593.9355   55.597        91        2.5    1834.1894   39.3130   32.065 # OK! FFLD: SM_S1_417 S in RS-  
SGP          2593.9355   55.597        91        2.5    1834.1894   39.3130   32.065 # 
PO           2447.79     46.79        110        1.7    1730.85     33.09     30.97  # OK! FFLD: P3_P1_445 P in PO3-- 
OW            762.89     24.39         53        2.5     539.45     17.25     16.00  # 
HW              0.00      0.00          5        2.5       0.00      0.00      1.01  # 

[change_atoms]
# Assign new atom types to Q-atoms if they change over the reaction coordinate.
# Q-atom no., Q-atom name in state 1, Q-atom name in state 2.
1          CT           CT               #    ASP.CB     
2          HC           HC               #    ASP.HB1    
3          HC           HC               #    ASP.HB2    
4          C2           C2               #    ASP.CG     
5          O2           ODE              #    ASP.OD1   ! Reacting atom !
6          O2           O1               #    ASP.OD2   change
7          CT           CT               #    CSP.CB     
8          HC           HC               #    CSP.HB2    
9          HC           HC               #    CSP.HB3    
10         SGP          SG               #    CSP.SGP   ! Reacting atom !
11         PO           PO               #    CSP.PO    ! Reacting atom !
12         O2Z          O2Z              #    CSP.OP1   
13         O2Z          O2Z              #    CSP.OP2   
14         O2Z          O2Z              #    CSP.OP3   
15         OW           OHP              #    HOW.O1    ! Reacting atom !
16         HW           HO               #    HOW.H1    change
17         HW           HO               #    HOW.H2    ! Reacting atom ! Transferred to Asp


[change_charges]
# Assign new partial charges to Q-atoms if they change over the reaction coordinate.
# q atom number, charge state 1, charge state 2
#ASP
#CHARGES FROM THE FORCE FIELD (ASH AND ASP)
1       -0.220000  -0.120000     # ASP.CB  
2        0.060000   0.060000     # ASP.HB2 
3        0.060000   0.060000     # ASP.HB3 
4        0.700000   0.520000     # ASP.CG  
5       -0.800000  -0.530000     # ASP.OD1  ! Reacting atom !
6       -0.800000  -0.440000     # ASP.OD2 
#CSP/CYM/PO4H
#RESP CHARGES (see charges/charges_protocol.txt)    
7      -0.177147  -0.275578     # CSP.CB  
8       0.107859   0.111416     # CSP.HB1 
9       0.107859   0.111416     # CSP.HB2 
10     -0.499064  -0.947254     # CSP.SGP   ! Reacting atom !
11      1.133997   1.383300     # CSP.PO    ! Reacting atom !
12     -0.891168  -0.967800     # CSP.OP1 
13     -0.891168  -0.967800     # CSP.OP2 
14     -0.891168  -0.967800     # CSP.OP3 
#HOW
15     -0.834000  -0.795300     # HOW.O1    ! Reacting atom !
16      0.417000   0.315400     # HOW.H1 
17      0.417000   0.450000     # HOW.H2    ! Reacting atom !


[soft_pairs]
# Atom pairs which have C*e(−ar) repulsion
5     17     # OD1-HW -> ODE-HD1
15    17     # OW-HW  -> OHP-HD1             
10    11     # SGP-PO   -> SG-PO          
15    11     # OW-PO   -> OHP-PO      

[off_diagonals]
# Define off-diagonal (Hij) functions
# State i, State j, Q-atom 1, Q-atom 2, A(i,j) , µ(i,j)
1   2       5    17  0  0  # OD1-HW -> ODE-HD1                       
1   2      15    17  0  0  # OW-HW  -> OHP-HD1                   
1   2      10    11  0  0  # SGP-PO   -> SG-PO                     
1   2      15    11  0  0  # OW-PO   -> OHP-PO              

[bond_types]
# Define Morse bond types
# Number, De, α, b0 
1               900.0      1.364              # CG-OD1  ->  C2-ODE 
2              1312.0      1.250              # CG-OD   ->  C2-O2               
3              1140.0      1.229              # CG-OD2  ->  C2-O1               
4             150.000      2.000      0.940   # HD3-OD1 ->  HO-ODE   
5             150.000      2.000      0.940   # HD3-OH  ->  HO-OTY   
6              30.000      1.000      2.163   # PO-SG   ->  PO-SGP   
7              95.000      1.750      1.610   # OH-PO   ->  OHP-PO              
8               245.8      1.5        0.957   # OW-HW   

[change_bonds]
# Redefine bonds
# Q atom number 1, Q atom number 2, bond type state 1, bond type state 2
2990  2991       2    1   #   C2-O2  ->  C2-ODE               
2990  2992       2    3   #   C2-O2  ->  C2-O1               
2991  4844       0    4   #   None   ->  HO-ODE                
3500  3501       6    0   #   PO-SGP ->  None             
4842  3501       0    7   #   None   ->  OH-PO 
4842  4844       8    0   #   OW-HW  ->  None


[angle_types]
# Define new angle types
# Number, force const., θ0
#ASP->ASH
1        160.000    120.400   # CB-CG-OD2  ->  CT-C2-O1
2        140.000    117.000   # CB-CG-OD   ->  CT-C2-O2            
3         70.000    113.000   # HD3-OD1-CG ->  HO-ODE-C2           
#CSP(Phosphorilated CYS) -> CYM (Deprotonated CYS)
4        150.000    100.000   # CB-SG-PO   ->  CT-SGP-PO
5        160.000    114.000   # OP-PO-SG   ->  O2Z-PO-SGP
#CSP -> PO3-OH         
6          200.0     107.0    # OH-PO-OP   ->  OHP-PO-O2Z
7          130.0     92.754   # HO-OHP-PO  ->  HO-OHP-PO   
#HOW
8          200.0     104.52   # HW-OW-HW


[change_angles]
# Redefine angles.
# Atom i, j, k, type in state 1 & 2
# (Type 0 means no angle.)
2987 2990 2992     2    1   # CT-C2-O2    ->  CT-C2-O1
2990 2991 4844     0    3   # None        ->  HO-ODE-C2             
3497 3500 3501     4    0   # CT-SGP-PO   ->  None    
3500 3501 3502     5    0   # O2Z-PO-SGP  ->  None
3500 3501 3503     5    0   # O2Z-PO-SGP  ->  None
3500 3501 3504     5    0   # O2Z-PO-SGP  ->  None
4842 3501 3502     0    6   # None        ->  OHP-PO-O2Z  
4842 3501 3503     0    6   # None        ->  OHP-PO-O2Z
4842 3501 3504     0    6   # None        ->  OHP-PO-O2Z
3501 4842 4843     0    7   # None        ->  HO-OHP-PO
4843 4842 4844     8    0   # HW-OW-HW    ->  None

[torsion_types]
# Define new torsion types
# Number, force const., mult, delta
1            1.5      -1.0        0.0   # CB-CG-OD1-HO    ->  CT-C2-ODE-HO         
2            2.45      2.0      180.0   # CB-CG-OD1-HO    ->  CT-C2-ODE-HO        
3            0.583     2.0      180.0   # CA-CB-CG-OD1    ->  CT-CT-C2-ODE   
4            0.273     2.0      180.0   # CA-CB-CG-OD     ->  CT-CT-C2-O2
5            0.000     2.0      180.0   # HB-CB-CG-OD2    ->  HC-CT-C2-O1
6            0.000     1.0        0.0   # HB-CB-CG-OD     ->  HC-CT-C2-O2
7            2.45      2.0      180.0   # HD3-OD1-CG-OD2  ->  HO-ODE-C2-O1
8            0.841     2.0      180.0   # CE-CD-CZ-OH     ->  CA-CA-OTY-HO  
9            0.150     3.0        0.0   # CB-SG-PO-OP     ->  CT-SGP-PO-O2Z   
10           0.240     3.0        0.0   # HB-CB-SG-PO     ->  HC-CT-SGP-PO     
11          -2.6555   -1.0        0.0   # CA-CB-SG-PO     ->  CT-CT-SG-PO 
12          -0.2235   -2.0      180.0   # CA-CB-SG-PO     ->  CT-CT-SG-PO 
13           0.2415    3.0        0.0   # CA-CB-SG-PO     ->  CT-CT-SG-PO 
14           0.0       1.0        0.0   # HO-OH-PO-OP     ->  HO-OHP-PO-O2Z 

[change_torsions]
# Redefine torsions if they change over the reaction coordinate.
# q atom numbers 1-4, torsion type state 1, torsion type state 2
2987 2990 2991 4844    0     1        # None                  ->    CT-C2-ODE-HO 
2987 2990 2991 4844    0     2        # None                  ->    CT-C2-ODE-HO          
2985 2987 2990 2991    4     3        # CT-CT-C2-O2           ->    CT-CT-C2-ODE
2988 2987 2990 2992    6     5        # HC-CT-C2-O2           ->    HC-CT-C2-O1
2989 2987 2990 2992    6     5        # HC-CT-C2-O2           ->    HC-CT-C2-O1
2992 2990 2991 4844    0     7        # None                  ->   HO-ODE-C2-O1
#
3497 3500 3501 3502    9     0        # CT-SGP-PO-O2Z         ->   None
3497 3500 3501 3503    9     0        # CT-SGP-PO-O2Z         ->   None
3497 3500 3501 3504    9     0        # CT-SGP-PO-O2Z         ->   None
3498 3497 3500 3501   10     0        # HC-CT-SGP-PO          ->   None 
3499 3497 3500 3501   10     0        # HC-CT-SGP-PO          ->   None
3495 3497 3500 3501   11     0        # CT-CT-SGP-PO          ->   None  !!!!CA-CB-SGP-PO  
3495 3497 3500 3501   12     0        # CT-CT-SGP-PO          ->   None  !!!!CA-CB-SGP-PO 
3495 3497 3500 3501   13     0        # CT-CT-SGP-PO          ->   None  !!!!CA-CB-SGP-PO
4843 4842 3501 3502    0    14        # None                  ->   HO-OHP-PO-O2Z
4843 4842 3501 3503    0    14        # None                  ->   HO-OHP-PO-O2Z
4843 4842 3501 3504    0    14        # None                  ->   HO-OHP-PO-O2Z
