# Supplementary material for: Correction to “Loop Dynamics and Enzyme Catalysis in Protein Tyrosine Phosphatases”
Source: J Am Chem Soc. 2022 May 24;144(22):10091–3. doi: 10.1021/jacs.2c04624 (PMC11027752; doi:10.1021/jacs.2c04624)
Supplement: Supplementary file 2 — ja2c04624_si_002.zip [file ja2c04624_si_002.zip › Data_Package/libs/qoplsaa.prm]

*-------------------------------------------------------------
*
* Q-FF params:
* Translation of OplsAA force field parameters.
* Use CAREFULLY!!
* Only natural amino acid parameters have been adopted.
*
* VERSION: 1.2
* DATE: 2015-11-30
*
* NOTES:
* - Version 1.0 => 1.2 Fixes for ASH/GLH and TRP to be in accordance
* -                to actual OPLS-AA
* - Version 0.3 => 1.0 Added correct MG2+ values from Aqvist 1992
* - Version 0.2 => 0.3 added thiochem reference to CAL
* - Version 0.1 => 0.2 the file was cleaned to match qtutor library,
*                  if feasable
* - Version 0.0 => 0.1 the file was cleaned from Maestro Additions
* - This file was contributed by Masoud. Release Date: 131125
* - This files name was originally (Qoplsaa.prm)
* - As for now (Q5a), you will need to edit this file.
*-------------------------------------------------------------
[options] force-field options
name	Q-OPLSAA
type	AMBER
vdw_rule	geometric !vdW combination rule
scale_14	0.5	!electrostatic 1-4 scaling factor 
switch_atoms	on
improper_potential	periodic
improper_definition	explicit

[atom_types] atom type definitions
*tac---Avdw1---Avdw2---Bvdw1----Avdw3---Bvdw2&3---mass----SYBYL-name-old-comment
H	0.00	0.00	0.00	0.00	0.00	1.008	! Peptide
H2	0.00	0.00	0.00	0.00	0.00	1.008	!
HA	69.58	69.58	4.91	49.20	3.47	1.008	! Aromatic
HC	84.57	84.57	5.41	59.80	3.83	1.008	! Nonpolar H
HC1	84.57	84.57	5.41	59.80	3.83	1.008	! Nonpolar H, GLU - HG1, HG2
HC2	84.57	84.57	5.41	59.80	3.83	1.008	! Nonpolar H, GLN - HG1, HG2
HO	0.00	0.00	0.00	0.00	0.00	1.008	! Ser/Thr/Tyr
HW	0.00	0.00	0.00	0.00	0.00	1.008	! TIP3P
HS	0.00	0.00	0.00	0.00	0.00	1.008	! CYS
H3	0.00	0.00	0.00	0.00	0.00	1.008	! Arg
C	1802.24 1802.24	34.18 1274.38	24.17	12.01	! sp2 carbonyl
C2	1802.24 1802.24	34.18 1274.38	24.17	12.01	! sp2 carbonyl
C21     1802.24 1802.24	34.18 1274.38	24.17	12.01	! sp2 carbonyl, GLN
CA	1059.13 1059.13	23.67	748.92	16.74	12.01	! Aromatic
CAr	1103.59	1103.59	24.67	780.35	17.44	12.01	! CZ in ARG J Phys Chem B 2004, 108, 16264
CB	1059.13 1059.13	23.67	748.92	16.74	12.01	! TRP
CN	1059.13 1059.13	23.67	748.92	16.74	12.01	
CR	1059.13 1059.13	23.67	748.92	16.74	12.01	! HIS
Cstar	1059.13 1059.13	23.67	748.92	16.74	12.01	! TRP
CT	944.52	944.52	22.03	667.88	15.58	12.01	! sp3 nonpolar
CP1	944.52	944.52	22.03	667.88	15.58	12.01	! CD PRO
CV	1059.13 1059.13	23.67	748.92	16.74	12.01	! HIS
CW	1059.13 1059.13	23.67	748.92	16.74	12.01	! HIS
CX	1059.13 1059.13	23.67	748.92	16.74	12.01	! HIS
N	971.75	971.75	28.31	687.13	20.02	14.01	! Peptide
NA	971.75	971.75	28.31	687.13	20.02	14.01	! HIS
NB	971.75	971.75	28.31	687.13	20.02	14.01	! HIS
N2	971.75	971.75	28.31	687.13	20.02	14.01	! Arg
!changed N3	aa
N3	971.75	971.75	28.31	687.13	20.02	14.01	! LYS
O	616.44	616.44	23.77	435.89	16.81	16.00	! Peptide carbonyl
OA	616.44	616.44	23.77	435.89	16.81	16.00	! ASN/GLN
!OH in ASPH/GLUH is different, OH in Tyr is different	
OH	760.65	760.65	25.05	537.86	17.71	16.00	! Ser/Thr
OTY	690.37	690.37	23.86	488.17	16.87	16.00	! Tyr
OW	762.89	762.89	24.39	539.45	17.25	16.00	! TIP3P
!O2	793.35	793.35	25.01	560.99	17.69	16.00	 ! ASP/GLU
O2	616.44	616.44	23.77	435.89	16.81	16.00	! ASP/GLU
O1	616.44	616.44	23.77	435.89	16.81	16.00	! ASH
OS	616.44	616.44	23.77	435.89	16.81	16.00	!	
ODE	601.15	601.15	22.27	425.08	15.74	16.00	! ASPH/GLUH 
S	2001.57 2001.57	44.74 1415.32	31.64	32.06	! Met/CYX
SH	2001.57 2001.57	44.74 1415.32	31.64	32.06	! CYS
NY	971.75	971.75	28.31	687.13	20.02	14.01	
NZ	971.75	971.75	28.31	687.13	20.02	14.01	
NT	1064.97 1064.97	29.63	753.05	20.96	14.01	
CAL	264.10	264.10	18.82	186.75	13.31	40.08	!CA2+ TheoChem 1992, Aqvist
P	2447.79 2447.79	46.79 1730.85	33.09	30.97	!P
Zn	3518.74 3518.74	59.32 2488.13	41.95	53.37	!Zn2+ 
MG2+	96.00	96.00	32.0	67.88	22.63   24.31	!Mg+2 TheoChem 1992, Aqvist
# DCM Solvent fernanda duarte ffld version 14
dcm_Cl1          1692.2485  1692.2485    43.0554  1196.6004    30.4447     35.453  ! high   Cl    ! Cl attached to di halogen C
dcm_C2            944.5180   944.5180    22.0296   667.8751    15.5773     12.011  ! high   CT    ! di chloro methyl
dcm_H3             84.5728    84.5728     5.4127    59.8020     3.8273     1.0079  ! high   HC    ! H: alkanes
dcm_H4             84.5728    84.5728     5.4127    59.8020     3.8273     1.0079  ! high   HC    ! H: alkanes
dcm_Cl5          1692.2485  1692.2485    43.0554  1196.6004    30.4447     35.453  ! high   Cl    ! Cl attached to di halogen C

#####State I (new atom types)

#Negative cystein new atoms (added by Rita Calixto)
SG        2593.9355  2593.9355     55.597  1834.1894     39.313     32.065 # FFLD: SM_S1_417 S in RS-

#PNPP new atoms (added by Rita Calixto)
NO2        971.7502   971.7502    28.3077   687.1312    20.0166     14.007 # FFLD: NO2_N1_7760 N in nitro R-NO2
ON         554.6317   554.6317     21.386   392.1838    15.1222     15.999 # FFLD: ON_O5_761 O in nitro R-NO2
OHP        445.13     445.13       18.25    314.75      12.91       16.00  # Lynn update
#OHP        401.0174   401.0174    17.3232   283.5621    12.2494     15.999 # FFLD: OS_O16_452 OR in PO3R-
PO        2447.7925  2447.7925    46.7907  1730.8507     33.086     30.974 # FFLD: P3_P1_445 P in PO3--
O2Z        626.3868   626.3868    23.6698   442.9224    16.7371     15.999 # FFLD: O2Z_O8_441 O= in OP

##State II (new atom types)

#Phosphocystein new atoms (added by Rita Calixto)
SGP        2001.57    2001.57       44.74   1415.32       31.64     32.065 # FFLD: S_S1_463 divalent S attached to oxyphosphorous P
#SGP        2593.9355  2593.9355     55.597  1834.1894     39.313     32.065 # FFLD: S_S1_463 divalent S attached to oxyphosphorous P

*-----------------------------------------------------------------------
[bonds] bond type definitions
*iaci iacj	force.c.	dist.	SYBYL
*-----------------------------------------------------------------------
CA	NT	962.0	1.34	!anilines
OS	C2	600.0	1.55
CT	OS	640.0	1.410
P	O2	1050.0	1.480
P	OS	630.0	1.610
HW	OW	1106.0	0.957
!HW	HW	1106.0	1.514
HW	HW	0.0	1.5183
H	N	868.0	1.010
H	NA	868.0	1.010
H3	N2	868.0	1.010
H3	N3	868.0	1.010
Cstar	CB	776.0	1.459
Cstar	CT	634.0	1.495
Cstar	CW	1092.0	1.352
C	CT	634.0	1.522
C2	CT	634.0	1.522
C21	CT	634.0	1.522
C	N	980.0	1.335
C	O	1140.0	1.229
C2	N	980.0	1.335
C21	N	980.0	1.335   !GLN
C2	O	1140.0	1.229
C2	O1	1140.0	1.229   !ASH
C21	O	1140.0	1.229   !GLN
C	OA	1140.0	1.229	!GLN/ASN
C	O2	1312.0	1.250
C2	O2	1312.0	1.250
C	OH	900.0	1.364
C2	OH	900.0	1.364
C2	ODE	900.0	1.364
CA	CA	938.0	1.400
CA	CAr	938.0	1.400
CA	CB	938.0	1.404
CA	CT	634.0	1.510
CA	HA	734.0	1.080	
CA	N2	962.0	1.340
CAr	N2	962.0	1.340
CA	OH	900.0	1.364
CA	OTY	900.0	1.364
CN	CA	938.0	1.400
CN	CB	894.0	1.419
CN	NA	856.0	1.380
CR	HA	734.0	1.080
CR	NA	954.0	1.343
CR	NB	976.0	1.335
CT	CT	536.0	1.529
CT	N	674.0	1.449
CT	N2	674.0	1.463
CT	N3	734.0	1.471
CT	OH	640.0	1.410
CT	S	454.0	1.810
CT	SH	444.0	1.810
CP1	CT	536.0	1.529
CP1	N	674.0	1.449
CP1	HC	680.0	1.090
CV	CT	634.0	1.504
CV	CW	1040.0	1.370
CV	HA	734.0	1.080
CV	NB	820.0	1.394
CW	CT	634.0	1.504
CW	HA	734.0	1.080
CW	NA	854.0	1.381
CT	CX	634.0	1.504
CX	NA	854.0	1.381
CX	HA	734.0	1.080
CX	CX	1040.0	1.370
HC	CT	680.0	1.090
HC1     CT      680.0	1.090  ! GLU: HB1 and HB2
HC2     CT      680.0	1.090  ! GLN: HB1 and HB2
HO	OH	1106.0	0.945
HO	OTY	1106.0	0.945
HO	ODE	1106.0	0.945
HS	SH	548.0	1.336
S	S	332.0	2.038
NT	H	868.0	1.010
NY	H2	868.0	1.010
NY	H	868.0	1.010
NZ	H	868.0	1.010
CT	NY	764.0	1.448
CA	NY	764.0	1.448
CA	NZ	1000.0	1.261
CAr	NY	764.0	1.448
CAr	NZ	1000.0	1.261
CT	NT	764.0	1.448
CA	N3	962.0	1.340	!Aniline
# DCM Solvent fernanda duarte ffld version 14
dcm_Cl1         dcm_C2              490.00     1.7810     ! high   ! 0 Cl-CT ==> Cl-CT
dcm_C2          dcm_H3              680.00     1.0900     ! high   ! 0 CT-HC ==> HC-CT
dcm_C2          dcm_H4              680.00     1.0900     ! high   ! 0 CT-HC ==> HC-CT
dcm_C2          dcm_Cl5             490.00     1.7810     ! high   ! 0 CT-Cl ==> Cl-CT

##State I (new bonds)

#Negative cystein new bonds (added by Rita Calixto)
CT       SG            444.0       1.81 # FFLD: high 0 => 0 CT-SM ==> SM-CT

#PNPP new bonds (added by Rita Calixto)
NO2       ON           1100.0      1.225 # FFLD: high 0 => 0 NO2-ON ==> ON-NO2
NO2       CA            800.0       1.46 # FFLD: high 0 => 0 NO2-CA ==> NO2-CA
CA        OHP           900.0      1.364 # FFLD: high 0 => 0 CA-OS ==> OS-CA
OHP       PO            460.0       1.63 # FFLD: high 0 => 0 OS-P3 ==> P3-OS
PO        O2Z           1050.0      1.516 # FFLD: high 0 => 0 P3-O2Z ==> P3-O2Z

##State II (new bonds)

#Phosphocystein new bonds (added by Rita Calixto)
CT           SGP            444.0      1.81 # FFLD: high 0 => 0 CT-S ==> S-CT (? or CT-S  445.0 1.81) 
O2Z          PO            1050.0      1.516 # FFLD: high 0 => 0 P3-O2Z ==> P3-O2Z
PO           SGP            290.0      2.163 # FFLD: med 0 => 0 S-P3 ==> P2-S

#PNP new bonds (added by Rita Calixto)
CA            NO2           800.0       1.46 # FFLD: high 0 => 0 NO2-CA ==> NO2-CA
NO2           ON           1100.0      1.225 # FFLD: high 0 => 0 NO2-ON ==> ON-NO2

*-----------------------------------------------------------------------
[angles] angle type definitions
* iaci iacj iack	forceK angle0
*-----------------------------------------------------------------------
OS	C2	O2	120.000	120.000 0.000	0.000
OS	C2	CT	120.000	120.000 0.000	0.000
P	OS	CT	200.000	120.500 0.000	0.000
OS	CT	HC	70.000	109.500 0.000	0.000
CT	CT	OS	100.000	109.500 0.000	0.000
CT	OS	C2	120.000	120.000 0.000	0.000
O2	P	OS	200.000	108.230 0.000	0.000
O2	P	O2	240.000	119.900 0.000	0.000
OS	P	OS	90.000	102.600 0.000	0.000
CA	CA	N3	140.000	120.100 0.000	0.000 !Aniline
CA	N3	H3	70.000	111.000 0.000	0.000 !""
CA	CT	N3	120.000	120.000 0.000	0.000 !BENZYLAMINE
CA	CAr	N2	140.000	120.000 0.000	0.000 !Benzamidine
HW	OW	HW	200.000	104.520 0.000	0.000
HW	HW	OW	0.000	127.740 0.000	0.000
HC	CT	OH	70.000	109.500 0.000	0.000
CT	S	S	136.000	103.700 0.000	0.000
C	CT	N3	160.000	111.200 0.000	0.000
N2	CA	N2	140.000	120.000 0.000	0.000
N2	CAr	N2	140.000	120.000 0.000	0.000
C	CT	N	126.000	110.100 0.000	0.000
C	CT	CT	126.000	111.100 0.000	0.000
C2	CT	CT	126.000	111.100 0.000	0.000
C21	CT	CT	126.000	111.100 0.000	0.000
CA	CA	CA	126.000	120.000 0.000	0.000
CA	CA	CAr	126.000	120.000 0.000	0.000
CA	CA	CT	140.000	120.000 0.000	0.000
CA	CA	HA	70.000	120.000 0.000	0.000
CA	CA	OH	140.000	120.000 0.000	0.000
CA	CA	OTY	140.000	120.000 0.000	0.000
CA	OH	HO	70.000	113.000 0.000	0.000
CA	OTY	HO	70.000	113.000 0.000	0.000
CT	C	O	160.000	120.400 0.000	0.000
CT	C2	O	160.000	120.400 0.000	0.000
CT	C2	O1	160.000	120.400 0.000	0.000 !ASH
CT	C21	O	160.000	120.400 0.000	0.000 !GLN
CT	C	OA	160.000	120.400 0.000	0.000 !GLN/ASN
CT	C	O2	140.000	117.000 0.000	0.000
CT	C2	O2	140.000	117.000 0.000	0.000
CT	C	N	140.000	116.600 0.000	0.000
CT	C2	N	140.000	116.600 0.000	0.000
CT	C21	N	140.000	116.600 0.000	0.000 !GLN
O2	C	O2	160.000	126.000 0.000	0.000
O2	C2	O2	160.000	126.000 0.000	0.000
N	C	O	160.000	122.900 0.000	0.000
N	C2	O	160.000	122.900 0.000	0.000
N	C21	O	160.000	122.900 0.000	0.000
N	C	OA	160.000	122.900 0.000	0.000 !GLN/ASN
CA	CT	CT	126.000	114.000 0.000	0.000
CT	CT	CT	116.700	112.700 0.000	0.000
CT	CT	CW	126.000	114.000 0.000	0.000
CT	CT	CV	126.000	114.000 0.000	0.000
CT	CT	N	160.000	109.700 0.000	0.000
CT	CT	N2	160.000	111.200 0.000	0.000
CT	CT	N3	160.000	111.200 0.000	0.000
CT	CT	OH	100.000	109.500 0.000	0.000
CT	CT	Cstar	126.000	115.600 0.000	0.000
HC	CT	Cstar	70.000	109.500 0.000	0.000
CT	Cstar	CW	140.000	125.000 0.000	0.000
CB	Cstar	CT	140.000	128.600 0.000	0.000
CA	CN	NA	140.000	132.800 0.000	0.000
CB	CN	NA	140.000	104.400 0.000	0.000
Cstar	CW	NA	140.000	108.700 0.000	0.000
Cstar	CW	HA	70.000	120.000 0.000	0.000
CN	NA	CW	140.000	111.600 0.000	0.000
H	NA	CN	70.000	123.100 0.000	0.000
CB	Cstar	CW	170.000	106.400 0.000	0.000
HA	CA	CN	70.000	120.000 0.000	0.000
CA	CA	CN	170.000	120.000 0.000	0.000
CA	CN	CB	170.000	122.700 0.000	0.000
CA	CA	CB	126.000	120.000 0.000	0.000
HA	CA	CB	70.000	120.000 0.000	0.000
CA	CB	Cstar	170.000	134.900 0.000	0.000
CA	CB	CN	170.000	116.200 0.000	0.000
CN	CB	Cstar	170.000	108.800 0.000	0.000
CT	CT	S	100.000	114.700 0.000	0.000
CT	CT	SH	100.000	108.600 0.000	0.000
HC	CT	CA	70.000	109.500 0.000	0.000
HC	CT	CV	70.000	109.500 0.000	0.000
N3	CT	HC	70.000	109.500 0.000	0.000 
HA	CR	NA	70.000	120.000 0.000	0.000
HA	CR	NB	70.000	120.000 0.000	0.000
NA	CR	NB	140.000	120.000 0.000	0.000
HA	CV	NB	70.000	120.000 0.000	0.000 !HIS Amber
NA	CR	NA	140.000	120.000 0.000	0.000 !HIS Amber
CT	CV	NB	140.000	124.500 0.000	0.000 !HIS Amber
CT	CV	CW	140.000	130.700 0.000	0.000 !HIS Amber
CW	CV	NB	140.000	111.000 0.000	0.000 !HIS Amber
HA	CV	CW	70.000	128.200 0.000	0.000 !HIE Amber (OPLS2002)
CT	CW	NA	140.000	121.600 0.000	0.000
CT	CW	CV	140.000	130.700 0.000	0.000
CV	CW	NA	140.000	106.300 0.000	0.000 !HIS Amber
HA	CW	CV	70.000	130.700 0.000	0.000 !HIS Amber
HA	CW	NA	70.000	121.600 0.000	0.000 !HIS Amber
CT	N	CT	100.000	118.000 0.000	0.000
H	N	CT	76.000	118.400 0.000	0.000
H	N	C	70.000	119.800 0.000	0.000
H	N	C2	70.000	119.800 0.000	0.000
H	N	C21	70.000	119.800 0.000	0.000 ! GLN
H	N	H	70.000	120.000 0.000	0.000
H	NA	CR	70.000	120.000 0.000	0.000
H	NA	CW	70.000	120.000 0.000	0.000
CR	NA	CW	140.000	109.800 0.000	0.000 !HIS Amber
CR	NB	CV	140.000	110.000 0.000	0.000 !HIS Amber
H3	N3	CT	70.000	109.500 0.000	0.000
H3	N3	H3	70.000	109.500 0.000	0.000
HC	CT	CT	75.000	110.700 0.000	0.000
HC1     CT      CT      75.000	110.700 0.000	0.000 ! GLU: HB1 HB2
HC2     CT      CT      75.000	110.700 0.000	0.000 ! GLN: HB1 HB2
HC	CT	C	70.000	109.500 0.000	0.000
HC	CT	C2	70.000	109.500 0.000	0.000 ! GLN
HC	CT	C21	70.000	109.500 0.000	0.000 ! GLN
HC	CT	HC	66.000	107.800 0.000	0.000
HC1	CT	HC1	66.000	107.800 0.000	0.000 ! GLU: HB1 HB2
HC2	CT	HC2	66.000	107.800 0.000	0.000 ! GLN: HB1 HB2
HC	CT	N2	70.000	109.500 0.000	0.000
HC	CT	S	70.000	109.500 0.000	0.000
HC	CT	SH	70.000	109.500 0.000	0.000
HC	CT	CW	70.000	109.500 0.000	0.000
H3	N2	CA	70.000	120.000 0.000	0.000
H3	N2	CAr	70.000	120.000 0.000	0.000
H3	N2	CT	70.000	118.400 0.000	0.000
CA	N2	CT	100.000	123.200 0.000	0.000
CAr	N2	CT	100.000	123.200 0.000	0.000
H3	N2	H3	70.000	120.000 0.000	0.000
HO	OH	CT	110.000	108.500 0.000	0.000
N	CT	HC	70.000	109.500 0.000	0.000
HS	SH	CT	88.000	96.000 0.000	0.000
CX	CT	CT	126.000	114.000 0.000	0.000
CX	CT	HC	70.000	109.500 0.000	0.000
CT	CX	NA	140.000	121.600 0.000	0.000 !HIS Amber
CX	NA	H	70.000	120.000 0.000	0.000
CX	NA	CR	140.000	109.800 0.000	0.000 
HA	CX	NA	70.000	120.000 0.000	0.000
CT	CX	CX	140.000	130.700 0.000	0.000 !HIS Amber
NA	CX	CX	140.000	106.300 0.000	0.000 !HIS Amber
HA	CX	CX	70.000	130.700 0.000	0.000 !HIS Amber
CT	S	CT	124.000	98.900 0.000	0.000
C	N	CT	100.000	121.900 0.000	0.000
CT	CT	NY	160.000	111.200 0.000	0.000
HC	CT	NY	70.000	109.500 0.000	0.000
H2	CT	NY	70.000	109.500 0.000	0.000
CT	NY	CA	100.000	120.500 0.000	0.000
CT	NY	CAr	100.000	120.500 0.000	0.000
H	NY	CA	100.000	112.500 0.000	0.000
H	NY	CAr	100.000	112.500 0.000	0.000
H2	NY	CA	100.000	112.500 0.000	0.000
NY	CA	NY	140.000	111.800 0.000	0.000
NY	CAr	NY	140.000	111.800 0.000	0.000
CT	NY	H	70.000	109.500 0.000	0.000
CT	NY	H2	70.000	109.500 0.000	0.000
NY	CA	NZ	140.000	124.100 0.000	0.000
NY	CAr	NZ	140.000	124.100 0.000	0.000
CA	NZ	H	70.000	112.500 0.000	0.000
CAr	NZ	H	70.000	112.500 0.000	0.000
H	NY	H	87.200	106.400 0.000	0.000
H2	NY	H2	87.200	106.400 0.000	0.000
CT	C	OH	140.000	117.000 0.000	0.000
CT	C2	OH	140.000	108.000 0.000	0.000
CT	C2	ODE	140.000	117.000 0.000	0.000
O	C	OH	160.000	126.000 0.000	0.000
!O	C2	OH	160.000	121.000 0.000	0.000 !	Deprectated ASH Oxygen type
!O1	C2	OH	160.000	121.000 0.000	0.000 ! Deprectated ASH Oxygen type
O1	C2	ODE	160.000	126.000 0.000	0.000
HO	OH	C	70.000	113.000 0.000	0.000
HO	OH	C2	70.000	113.000 0.000	0.000
HO	ODE	C2	70.000	113.000 0.000	0.000
CT	CT	NT	112.400	109.470 0.000	0.000
HC	CT	NT	70.000	109.500 0.000	0.000
H	NT	CT	70.000	109.500 0.000	0.000
H	NT	H	87.200	106.400 0.000	0.000
CA	CT	N	160.0	111.2	0.000	0.000! Amino terminal
CA	CT	CA	80.0	109.5	0.000	0.000! DIP
CA	CA	NT	140.0	120.1	0.000	0.000!aniline
CA	NT	H	70.0	111.0	0.000	0.000! aniline
C	N	CP1	100.000	121.900	0.000	0.000
CP1	CT	CT	116.700	112.700	0.000	0.000
CP1	CT	HC	75.000	110.700	0.000	0.000
CP1	N	CT	100.000	118.000	0.000	0.000
CT	CP1	HC	75.000	110.700	0.000	0.000
CT	CP1	N	160.000	109.700	0.000	0.000
HC	CP1	HC	66.000	107.800	0.000	0.000
HC	CP1	N	70.000	109.500	0.000	0.000
#DCM Solvent fernanda duarte ffld version 14
dcm_Cl1         dcm_C2          dcm_H3              102.00   107.6000     ! high   ! ==> HC-CT-Cl
dcm_Cl1         dcm_C2          dcm_H4              102.00   107.6000     ! high   ! ==> HC-CT-Cl
dcm_Cl1         dcm_C2          dcm_Cl5             156.00   111.7000     ! high   ! ==> Cl-CT-Cl !these are values from gromacs. ffld original 80 and 110.422
dcm_Cl1         dcm_C2          dcm_Cl1             156.00   111.7000     ! high   ! ==> Cl-CT-Cl !these are values from gromacs. ffld original 80 and 110.422
dcm_H3          dcm_C2          dcm_H4               66.00   107.8000     ! high   ! ==> HC-CT-HC
dcm_H3          dcm_C2          dcm_Cl5             102.00   107.6000     ! high   ! ==> HC-CT-Cl
dcm_H4          dcm_C2          dcm_Cl5             102.00   107.6000     ! high   ! ==> HC-CT-Cl

##State I (new angles)

#Negative cystein new angles (added by Rita Calixto)
CT       CT       SG                150.0     111.63 # FFLD: high 0 CT-CT-SM ==> CT-CT-S (or 
HC       CT       SG                 70.0       109.5 # FFLD: high 0 HC-CT-SM ==> SM-CT-HC

#PNPP new angles (added by Rita Calixto)
CA       NO2      ON                160.0      117.5 # FFLD: high 0 ON-NO2-CA ==> ON-NO2-CA
CA       CA       NO2               170.0      120.0 # FFLD: high 0 NO2-CA-CA ==> NO2-CA-CA
CA       CA       NO2               170.0      120.0 # FFLD: high 0 NO2-CA-CA ==> NO2-CA-CA
CA       CA       OHP               140.0      120.0 # FFLD: high 0 CA-CA-OS ==> OS-CA-CA
CA       OHP      PO                150.0    115.923 # FFLD: high 0 CA-OS-P3 ==> P3-OS-CA
OHP      PO       O2Z               200.0      107.0 # FFLD: high 0 OS-P3-O2Z ==> OS-P3-O2Z
ON       NO2      ON                160.0      125.3 # FFLD: high 0 ON-NO2-ON ==> ON-NO2-ON
O2Z      PO       O2Z               280.0      114.0 # FFLD: high 0 O2Z-P3-O2Z ==> O2Z-P3-O2Z

##State II (new angles)

#Phosphocystein new angles (added by Rita Calixto)
CT       CT       SGP               150.0     111.63 # FFLD: high 0 CT-CT-S ==> S-CT-CT (? or CT-CT-S  100.0   114.70)
CT       SGP      PO                150.0      100.0 # FFLD: med 0 CT-S-P3 ==> CT-S-P?
HC       CT       SGP                70.0      109.5 # FFLD: high 0 HC-CT-S ==> S-CT-HC
O2Z      PO       O2Z               280.0      114.0 # FFLD: high 0 O2Z-P3-O2Z ==> O2Z-P3-O2Z
SGP      PO       O2Z               160.0      114.0 # FFLD: med 0 S-P3-O2Z ==> O-P2-S?

#PNP new angles (added by Rita Calixto)
CA       NO2      ON                160.0      117.5 # FFLD: high 0 ON-NO2-CA ==> ON-NO2-CA
CA       CA       NO2               170.0      120.0 # FFLD: high 0 NO2-CA-CA ==> NO2-CA-CA
ON       NO2      ON                160.0      125.3 # FFLD: high 0 ON-NO2-ON ==> ON-NO2-ON


*-----------------------------------------------------------------------
[torsions] torsion type definitions
*iaci	iacj	iack	iacl	forceK	minima	phase	paths	comment
*-----------------------------------------------------------------
OS	CT	CT	N3	0.000	2.000	0.000 1.000
HC	CT	OS	C2	0.066	3.000	0.000 1.000
CT	OS	C2	O2	2.562	2.00	180.000 1.000
CT	OS	C2	CT	2.335	-1.00	0.000 1.000
CT	OS	C2	CT	2.562	2.00	180.000 1.000
CT	CT	OS	C2	-0.610	-1.000	0.000 1.000
CT	CT	OS	C2	-0.063	-2.000	180.000 1.000
CT	CT	OS	C2	0.211	3.000	0.000 1.000 
P	OS	CT	HC	0.150	3.000	0.000 1.000
P	OS	CT	CT	0.000	1.000	0.000 1.000
OS	CT	CT	HC	0.066	3.000	0.000 1.000
OS	P	OS	CT	0.000	1.000	0.000 1.000
O2	P	OS	CT	0.281	3.000	0.000 1.000
OS	CT	CT	CT	-0.277	3.000	0.000 1.000
OS	C2	CT	HC	0.066	3.000	0.000 1.000
OS	C2	CT	CT	-0.277	3.000	0.000 1.000
OS	CT	CT	OS	-0.275	1.000	0.000 1.000
CA	CT	N3	H3	1.400	3.000	0.000	1 !BENZYLAMINE
OA	C	N	H	2.450	2.000	180.000	1
HC	CT	C2	OH	0.000	1.000	0.000	1
HC	CT	C2	ODE	0.000	1.000	0.000	1
CT	CT	C2	OH	0.500   -1.000	0.000	1.000   !096 ASH 
CT	CT	C2	OH	0.273	-2.000	180.000	1.000   !096 ASH 
CT	CT	C2	OH	0.225	3.000	0.000	1.000   !096 ASH 
CT	CT	C2	ODE	0.583	2.000	180.000	1
HC	CT	CT	HC	0.150	3.000	0.000	1.000	!001 
HC1	CT	CT	HC      0.150	3.000	0.000	1.000	!001 GLU
HC2	CT	CT	HC      0.150	3.000	0.000	1.000	!001 GLN
C2	CT	CT	HC      0.150	3.000	0.000	1.000	!002 ASP/ASH/GLH
C2	CT	CT	HC1    -0.113	3.000	0.000	1.000	!092 GLU 
C21	CT	CT	HC2    -0.050	3.000	0.000	1.000	!070  GLN 
HC	CP1	CT	HC	0.150	3.000	0.000	1.000	!001
CT	CT	CT	HC	0.150	3.000	0.000	1.000	!002
CT	CT	CP1	HC	0.150	3.000	0.000	1.000	!002
CP1	CT	CT	HC	0.150	3.000	0.000	1.000	!002
CT	CT	CT	CT	0.650	-1.000	0.000	1.000	!003
CT	CT	CT	CT	-0.025	-2.000	180.000	1.000	!003
CT	CT	CT	CT	0.100	3.000	0.000	1.000	!003
CT	CT	CT	CP1	0.650	-1.000	0.000	1.000	!003
CT	CT	CT	CP1	-0.025	-2.000	180.000	1.000	!003
CT	CT	CT	CP1	0.100	3.000	0.000	1.000	!003
HC	CT	CT	OH	0.234	3.000	0.000	1.000	!005
HO	OH	CT	HC	0.225	3.000	0.000	1.000	!008
HO	OH	CT	CT	-0.178	-1.000	0.000	1.000	!009
HO	OH	CT	CT	-0.087	-2.000	180.000	1.000	!009
HO	OH	CT	CT	0.246	3.000	0.000	1.000	!009
CA	CA	CT	HC	0.000	1.000	0.000	1.000	!020
CV	CW	CT	HC	0.000	1.000	0.000	1.000	!020
CW	CV	CT	HC	0.000	1.000	0.000	1.000	!020
CX	CX	CT	HC	0.000	1.000	0.000	1.000	!020
CT	CT	CA	CA	0.000	1.000	0.000	1.000	!021
CT	CT	CV	CW	0.000	1.000	0.000	1.000	!021
CT	CT	CW	CV	0.000	1.000	0.000	1.000	!021
CT	CT	CX	CX	0.000	1.000	0.000	1.000	!021
N3	CT	CA	CA	0.000	1.000	0.000	1.000	!021
CA	CT	CT	HC	0.231	3.000	0.000	1.000	!022
CV	CT	CT	H	0.231	3.000	0.000	1.000	!022
CW	CT	CT	H	0.231	3.000	0.000	1.000	!022
CX	CT	CT	H	0.231	3.000	0.000	1.000	!022
HC	CT	CT	Cstar	0.231	3.000	0.000	1.000	!022
HC	CT	CT	CV	0.231	3.000	0.000	1.000	!022
HC	CT	CT	CW	0.231	3.000	0.000	1.000	!022
HC	CT	CT	CX	0.231	3.000	0.000	1.000	!022
CT	S	S	CT	-3.707	-2.000	180.000	1.000	!023
CT	S	S	CT	0.853	3.000	0.000	1.000	!023
S	S	CT	HC	0.279	3.000	0.000	1.000	!024
CT	CT	S	S	0.971	-1.000	0.000	1.000	!025
CT	CT	S	S	-0.418	-2.000	180.000	1.000	!025
CT	CT	S	S	0.468	3.000	0.000	1.000	!025
HS	SH	CT	HC	0.24	3.000	0.000	1.000	!026
CT	CT	SH	HS	-0.380	-1.000	0.000	1.000	!027
CT	CT	SH	HS	-0.141	-2.000	180.000	1.000	!027
CT	CT	SH	HS	0.340	3.000	0.000	1.000	!027
HC	CT	CT	S	0.226	3.000	0.000	1.000	!028
HC	CT	CT	SH	0.226	3.000	0.000	1.000	!028
HC	CT	NT	H	0.2	3.000	0.000	1.000	!030
HC	CT	CT	NT	-0.507	-1.000	0.000	1.000	!031
HC	CT	CT	NT	-0.355	-2.000	180.000	1.000	!031
HC	CT	CT	NT	0.237	3.000	0.000	1.000	!031
CT	CT	NT	H	-0.095	-1.000	0.000	1.000	!032
CT	CT	NT	H	-0.209	-2.000	180.000	1.000	!032
CT	CT	NT	H	0.209	3.000	0.000	1.000	!032
H	NY	CA	NY	-0.095	-1.000	0.000	1.000	!032
H	NY	CA	NY	-0.209	-2.000	180.000	1.000	!032
H	NY	CA	NY	0.209	3.000	0.000	1.000	!032
H	NY	CAr	NY	-0.095	-1.000	0.000	1.000	!032
H	NY	CAr	NY	-0.209	-2.000	180.000	1.000	!032
H	NY	CAr	NY	0.209	3.000	0.000	1.000	!032
H	NY	CA	NZ	-0.095	-1.000	0.000	1.000	!032
H	NY	CA	NZ	-0.209	-2.000	180.000	1.000	!032
H	NY	CA	NZ	0.209	3.000	0.000	1.000	!032
H	NY	CAr	NZ	-0.095	-1.000	0.000	1.000	!032
H	NY	CAr	NZ	-0.209	-2.000	180.000	1.000	!032
H	NY	CAr	NZ	0.209	3.000	0.000	1.000	!032
H	NY	CT	CT	-0.095	-1.000	0.000	1.000	!032
H	NY	CT	CT	-0.209	-2.000	180.000	1.000	!032
H	NY	CT	CT	0.209	3.000	0.000	1.000	!032
H3	N2	CT	CT	-0.095	-1.000	0.000	1.000	!032
H3	N2	CT	CT	-0.209	-2.000	180.000	1.000	!032
H3	N2	CT	CT	0.209	3.000	0.000	1.000	!032
H3	N2	CAr	CA	-0.095	-1.000	0.000	1.000	!032 Benzamidine
H3	N2	CAr	CA	-0.209	-2.000	180.000	1.000	!032 Benzamidine
H3	N2	CAr	CA	0.209	3.000	0.000	1.000	!032 Benzamidine
CT	CT	CT	NT	1.196	-1.000	0.000	1.000	!033
CT	CT	CT	NT	-0.337	-2.000	180.000	1.000	!033
CT	CT	CT	NT	0.275	3.000	0.000	1.000	!033
CA	CA	OH	HO	0.841	2.000	180.000	1.000	!034
CA	CA	OTY	HO	0.841	2.000	180.000	1.000	!034
C	CT	CT	N	0.423	-1.000	0.000	1.000	!035
C	CT	CT	N	-0.481	-2.000	180.000	1.000	!035
C	CT	CT	N	0.357	3.000	0.000	1.000	!035
C2	CT	CT	N	0.423	-1.000	0.000	1.000	!035
C2	CT	CT	N	-0.481	-2.000	180.000	1.000	!035
C2	CT	CT	N	0.357	3.000	0.000	1.000	!035
CA	CT	CT	N	0.423	-1.000	0.000	1.000	!035
CA	CT	CT	N	-0.481	-2.000	180.000	1.000	!035
CA	CT	CT	N	0.357	3.000	0.000	1.000	!035
CT	CT	CT	N	0.423	-1.000	0.000	1.000	!035
CT	CT	CT	N	-0.481	-2.000	180.000	1.000	!035
CT	CT	CT	N	0.357	3.000	0.000	1.000	!035
CT	CT	CP1	N	0.423	-1.000	0.000	1.000	!035
CT	CT	CP1	N	-0.481	-2.000	180.000	1.000	!035
CT	CT	CP1	N	0.357	3.000	0.000	1.000	!035
CV	CT	CT	N	0.423	-1.000	0.000	1.000	!035
CV	CT	CT	N	-0.481	-2.000	180.000	1.000	!035
CV	CT	CT	N	0.357	3.000	0.000	1.000	!035
CW	CT	CT	N	0.423	-1.000	0.000	1.000	!035
CW	CT	CT	N	-0.481	-2.000	180.000	1.000	!035
CW	CT	CT	N	0.357	3.000	0.000	1.000	!035
CX	CT	CT	N	0.423	-1.000	0.000	1.000	!035
CX	CT	CT	N	-0.481	-2.000	180.000	1.000	!035
CX	CT	CT	N	0.357	3.000	0.000	1.000	!035
N	CT	CT	Cstar	0.423	-1.000	0.000	1.000	!035
N	CT	CT	Cstar	-0.481	-2.000	180.000	1.000	!035
N	CT	CT	Cstar	0.357	3.000	0.000	1.000	!035
N3	CT	CT	C	0.423	-1.000	0.000	1.000	!035
N3	CT	CT	C	-0.481	-2.000	180.000	1.000	!035
N3	CT	CT	C	0.357	3.000	0.000	1.000	!035
N3	CT	CT	CA	0.423	-1.000	0.000	1.000	!035
N3	CT	CT	CA	-0.481	-2.000	180.000	1.000	!035
N3	CT	CT	CA	0.357	3.000	0.000	1.000	!035
N3	CT	CT	CV	0.423	-1.000	0.000	1.000	!035
N3	CT	CT	CV	-0.481	-2.000	180.000	1.000	!035
N3	CT	CT	CV	0.357	3.000	0.000	1.000	!035
N3	CT	CT	CW	0.423	-1.000	0.000	1.000	!035
N3	CT	CT	CW	-0.481	-2.000	180.000	1.000	!035
N3	CT	CT	CW	0.357	3.000	0.000	1.000	!035
C	CT	N	C	-1.183	-1.000	0.000	1.000	!036
C	CT	N	C	0.456	-2.000	180.000	1.000	!036
C	CT	N	C	-0.425	3.000	0.000	1.000	!036
N	C	CT	N	0.908	-1.000	0.000	1.000	!037
N	C	CT	N	0.611	-2.000	180.000	1.000	!037
N	C	CT	N	0.791	3.000	0.000	1.000	!037
N3	CT	C	N	0.908	-1.000	0.000	1.000	!037
N3	CT	C	N	0.611	-2.000	180.000	1.000	!037
N3	CT	C	N	0.791	3.000	0.000	1.000	!037
CT	CT	N	C	0.231	2.000	180.000	1.000	!038
CT	CP1	N	C	0.231	2.000	180.000	1.000	!038
CT	CT	C	N	0.587	-1.000	0.000	1.000	!039
CT	CT	C	N	0.095	-2.000	180.000	1.000	!039
CT	CT	C	N	-0.6	3.000	0.000	1.000	!039
HC	CT	N	C	0.000	1.000	0.000	1.000	!040
HC	CP1	N	C	0.000	1.000	0.000	1.000	!040
HC	CT	C	N	0.000	1.000	0.000	1.000	!041
H	N	CT	C	0.000	1.000	0.000	1.000	!042
H	N	CT	CT	0.000	1.000	0.000	1.000	!042
H	N	CT	HC	0.000	1.000	0.000	1.000	!042
CT	CT	C	O	0.000	1.000	0.000	1.000	!043
HC	CT	C	O	0.000	1.000	0.000	1.000	!043
N	CT	C	O	0.000	1.000	0.000	1.000	!043
N3	CT	C	O	0.000	1.000	0.000	1.000	!043
CT	C2	N	H	2.45	2.000	180.000	1.000	!044
CT	C21	N	H	2.45	2.000	180.000	1.000	!044 GLN
CT	C	N	H	2.45	2.000	180.000	1.000	!044
CT	C	N	CT	1.15	-1.000	0.000	1.000	!045
CT	C	N	CT	3.045	2.000	180.000	1.000	!045
CT	C	N	CP1	3.045	2.000	180.000	1.000	!045
H	N	C2	O	2.45	2.000	180.000	1.000	!046
H	N	C21	O	2.45	2.000	180.000	1.000	!046 GLN
H	N	C	O	2.45	2.000	180.000	1.000	!046
CT	N	C	O	3.045	2.000	180.000	1.000	!047
CP1	N	C	O	3.045	2.000	180.000	1.000	!047
CT	N	CT	HC	0.000	1.000	0.000	1.000	!048
CT	N	CP1	HC	0.000	1.000	0.000	1.000	!048
CP1	N	CT	HC	0.000	1.000	0.000	1.000	!048
CT	S	CT	HC	0.324	3.000	0.000	1.000	!051
CT	CT	CT	S	1.310	-1.000	0.000	1.000	!052
CT	CT	CT	S	-0.31	-2.000	180.000	1.000	!052
CT	CT	CT	S	0.129	3.000	0.000	1.000	!052
CT	S	CT	CT	0.463	-1.000	0.000	1.000	!053
CT	S	CT	CT	-0.288	-2.000	180.000	1.000	!053
CT	S	CT	CT	0.339	3.000	0.000	1.000	!053
N2	CA	N2	H3	1.95	2.000	180.000	1.000	!054
N2	CAr	N2	H3	1.95	2.000	180.000	1.000	!054
NY	CA	NZ	H	1.95	2.000	180.000	1.000	!054
NY	CAr	NZ	H	1.95	2.000	180.000	1.000	!054
N2	CA	N2	CT	3.968	2.000	180.000	1.000	!055
N2	CAr	N2	CT	3.968	2.000	180.000	1.000	!055
CA	N2	CT	HC	0.089	3.000	0.000	1.000	!056
CAr	N2	CT	HC	0.089	3.000	0.000	1.000	!056
CA	NY	CT	HC	0.089	3.000	0.000	1.000	!056
CAr	NY	CT	HC	0.089	3.000	0.000	1.000	!056
H	NY	CT	HC	0.000	1.000	0.000	1.000	!057
H3	N2	CT	HC	0.000	1.000	0.000	1.000	!057
CA	N2	CT	CT	0.915	-1.000	0.000	1.000	!058
CA	N2	CT	CT	0.122	-2.000	180.000	1.000	!058
CA	N2	CT	CT	-0.249	3.000	0.000	1.000	!058
CAr	N2	CT	CT	0.915	-1.000	0.000	1.000	!058
CAr	N2	CT	CT	0.122	-2.000	180.000	1.000	!058
CAr	N2	CT	CT	-0.249	3.000	0.000	1.000	!058
CA	NY	CT	CT	0.915	-1.000	0.000	1.000	!058
CA	NY	CT	CT	0.122	-2.000	180.000	1.000	!058
CA	NY	CT	CT	-0.249	3.000	0.000	1.000	!058
CAr	NY	CT	CT	0.915	-1.000	0.000	1.000	!058
CAr	NY	CT	CT	0.122	-2.000	180.000	1.000	!058
CAr	NY	CT	CT	-0.249	3.000	0.000	1.000	!058
N2	CT	CT	HC	-0.291	3.000	0.000	1.000	!059
NY	CT	CT	HC	-0.291	3.000	0.000	1.000	!059
N	CT	CT	HC	0.232	3.000	0.000	1.000	!064
N	CT	CT	HC1	0.232	3.000	0.000	1.000	!064 GLU
N	CT	CT	HC2	0.232	3.000	0.000	1.000	!064 GLN
N	CP1	CT	HC	0.232	3.000	0.000	1.000	!064
HC	CT	C2	N	0.000	1.000	0.000	1.000	!066
HC	CT	C21	N	0.000	1.000	0.000	1.000	!066 GLN
HC	CT	C2	O1	0.000	2.000	180.000	1.000	!067
HC	CT	C2	O	0.000	2.000	180.000	1.000	!067 ASN 
HC	CT	C21	O	0.000	2.000	180.000	1.000	!067 GLN
CT	CT	C2	N	1.625	-1.000	0.000	1.000	!068
CT	CT	C2	N	-0.201	-2.000	180.000	1.000	!068
CT	CT	C2	N	-0.068	3.000	0.000	1.000	!068
CT	CT	C21	N	1.625	-1.000	0.000	1.000	!068 GLN
CT	CT	C21	N	-0.201	-2.000	180.000	1.000	!068 GLN
CT	CT	C21	N	-0.068	 3.000	0.000	1.000	!068 GLN
!CT	CT	C	O	0.583	2.000	180.000	1.000	!069
N	CT	CT	OH	3.14	-1.000	0.000	1.000	!072
N	CT	CT	OH	-0.734	-2.000	180.000	1.000	!072
N	CT	CT	OH	1.015	3.000	0.000	1.000	!072
N3	CT	CT	OH	3.14	-1.000	0.000	1.000	!072
N3	CT	CT	OH	-0.734	-2.000	180.000	1.000	!072
N3	CT	CT	OH	1.015	3.000	0.000	1.000	!072
C	CT	CT	OH	-3.09	1.000	0.000	1.000	!074
N	CT	CT	S	0.015	-3	0.000	1.000	!076
N	CT	CT	S	0.043	-2	180.000	1.000	!076
N	CT	CT	S	0.714	1	0.000	1.000	!076
N	CT	CT	SH	0.015	-3	0.000	1.000	!076
N	CT	CT	SH	0.043	-2	180.000	1.000	!076
N	CT	CT	SH	0.714	1	0.000	1.000	!076
N3	CT	CT	S	0.015	-3	0.000	1.000	!076
N3	CT	CT	S	0.043	-2	180.000	1.000	!076
N3	CT	CT	S	0.714	1	0.000	1.000	!076
N3	CT	CT	SH	0.015	-3	0.000	1.000	!076
N3	CT	CT	SH	0.043	-2	180.000	1.000	!076
N3	CT	CT	SH	0.714	1	0.000	1.000	!076
C	CT	CT	S	-2.172	-1.000	0.000	1.000	!078
C	CT	CT	S	-0.857	-2.000	180.000	1.000	!078
C	CT	CT	SH	-2.172	-1.000	0.000	1.000	!078
C	CT	CT	SH	-0.857	-2.000	180.000	1.000	!078
HC	CT	Cstar	CW	-0.24	3.000	0.000	1.000	!080
HC	CT	Cstar	CB	0.000	1.000	0.000	1.000	!081
CT	CT	Cstar	CW	-0.357	1.000	0.000	1.000	!082
CT	CT	Cstar	CB	0.000	1.000	0.000	1.000	!083
NA	CW	CT	HC	0.210	3.000	0.000	1.000	!084
NA	CX	CT	HC	0.210	3.000	0.000	1.000	!084
NB	CV	CT	HC	0.210	3.000	0.000	1.000	!084
CT	CT	CA	NA	1.183	-1.000	0.000	1.000	!085
CT	CT	CA	NA	-0.131	-2.000	180.000	1.000	!085
CT	CT	CA	NA	0.253	3.000	0.000	1.000	!085
CT	CT	CV	NB	1.183	-1.000	0.000	1.000	!085
CT	CT	CV	NB	-0.131	-2.000	180.000	1.000	!085
CT	CT	CV	NB	0.253	3.000	0.000	1.000	!085
CT	CT	CW	NA	1.183	-1.000	0.000	1.000	!085
CT	CT	CW	NA	-0.131	-2.000	180.000	1.000	!085
CT	CT	CW	NA	0.253	3.000	0.000	1.000	!085
CT	CT	CX	NA	1.183	-1.000	0.000	1.000	!085
CT	CT	CX	NA	-0.131	-2.000	180.000	1.000	!085
CT	CT	CX	NA	0.253	3.000	0.000	1.000	!085
H3	N3	CT	HC	0.131	3.000	0.000	1.000	!086
H3	N3	CT	C	0.174	3.000	0.000	1.000	!087
H3	N3	CT	CT	0.174	3.000	0.000	1.000	!087
N3	CT	CT	HC	0.192	3.000	0.000	1.000	!088
N2	CT	CT	CT	1.366	-1.000	0.000	1.000	!089
N2	CT	CT	CT	-0.115	-2.000	180.000	1.000	!089
N2	CT	CT	CT	0.243	3.000	0.000	1.000	!089
N3	CT	CT	CT	1.366	-1.000	0.000	1.000	!089
N3	CT	CT	CT	-0.115	-2.000	180.000	1.000	!089
N3	CT	CT	CT	0.243	3.000	0.000	1.000	!089
NY	CT	CT	CT	1.366	-1.000	0.000	1.000	!089
NY	CT	CT	CT	-0.115	-2.000	180.000	1.000	!089
NY	CT	CT	CT	0.243	3.000	0.000	1.000	!089
HC	CT	C	O2	0.000	1.000	0.000	1.000	!090
N	CT	C	O2	0.410	2.000	180.000 1.000	!091
CT	CT	C	O2	0.410	2.000	180.000 1.000	!091
O2	C2	CT	HC	0.000	1.000	0.000	1.000	!094
O2	C	CT	HC	0.000	1.000	0.000	1.000	!094
OH	C	CT	HC	0.000	1.000	0.000	1.000	!094
CT	CT	C2	O2	0.273	2.000	180.000	1.000	!095 ASP/GLU
CT	CT	C2	O1	0.273	2.000	180.000	1.000	!095 ASH
CT	CT	C2	O	0.583 	2.000	180.000	1.000	!069 ASN
CT	CT	C21	O	0.583 	2.000	180.000	1.000	!069 GLN
OH	C	CT	CT	0.5	-1.000	0.000	1.000	!096
OH	C	CT	CT	0.273	-2.000	180.000	1.000	!096
OH	C	CT	CT	0.225	3.000	0.000	1.000	!096
!O	C2	OH	HO	2.45	2.000	180.000	1.000	!	Deprectated ASH Oxygen type
!O1	C2	OH	HO	2.75	2.000	180.000	1.000	!	Deprectated ASH Oxygen type
O1	C2	ODE	HO	2.45	2.000	180.000	1.000	!102
!CT	C2	OH	HO	0.75	-1.000	0.000	1.000	!	Deprectated ASH Oxygen type
!CT	C2	OH	HO	2.75	2.000	180.000	1.000	!	Deprectated ASH Oxygen type
CT	C2	ODE	HO	1.5	-1.000	0.000	1.000	!103
CT	C2	ODE	HO	2.45	2.000	180.000	1.000	!103
C	CT	N	CT	-0.869	-1.000	0.000	1.000	!107
C	CT	N	CT	0.626	-2.000	180.000	1.000	!107
C	CT	N	CT	-1.751	3.000	0.000	1.000	!107
C	CT	N	CP1	-0.869	-1.000	0.000	1.000	!107
C	CT	N	CP1	0.626	-2.000	180.000	1.000	!107
C	CT	N	CP1	-1.751	3.000	0.000	1.000	!107
CT	CT	N	CP1	2.377	-1.000	0.000	1.000	!108
CT	CT	N	CP1	-0.367	2.000	180.000	1.000	!108
CT	CT	N	CT	1.430	-1.000	0.000	1.000	!109
CT	CT	N	CT	1.029	-2.000	180.000	1.000	!109
CT	CT	N	CT	-5.633	3.000	0.000	1.000	!109
CT	CP1	N	CT	1.430	-1.000	0.000	1.000	!109
CT	CP1	N	CT	1.029	-2.000	180.000	1.000	!109
CT	CP1	N	CT	-5.633	3.000	0.000	1.000	!109
C	CT	CT	HC	-0.038	3.000	0.000	1.000	!115
C	CT	CT	HC1	-0.038	3.000	0.000	1.000	!115 GLU
C	CT	CT	HC2	-0.038	3.000	0.000	1.000	!115 GLN
C	CT	CT	C2	-0.849	-1.000	0.000	1.000	!116
C	CT	CT	C2	-0.228	-2.000	180.000	1.000	!116
C	CT	CT	C2	0.293	3.000	0.000	1.000	!116
C	CT	CT	CA	-0.849	-1.000	0.000	1.000	!116
C	CT	CT	CA	-0.228	-2.000	180.000	1.000	!116
C	CT	CT	CA	0.293	3.000	0.000	1.000	!116
C2	CT	CT	CT	-1.593	-1.000	0.000	1.000	!093
C2	CT	CT	CT	-0.413	-2.000	180.000	1.000	!093
C2	CT	CT	CT	0.247	3.000	0.000	1.000	!093
C21	CT	CT	CT	-1.030	-1.000	0.000	1.000	!093 GLN
C21	CT	CT	CT	-0.157	-2.000	180.000	1.000	!093 GLN
C21	CT	CT	CT	0.158	3.000	0.000	1.000	!093 GLN
C	CT	CT	CT	-0.849	-1.000	0.000	1.000	!116
C	CT	CT	CT	-0.228	-2.000	180.000	1.000	!116
C	CT	CT	CT	0.293	3.000	0.000	1.000	!116
C	CT	CT	Cstar	-0.849	-1.000	0.000	1.000	!116
C	CT	CT	Cstar	-0.228	-2.000	180.000	1.000	!116
C	CT	CT	Cstar	0.293	3.000	0.000	1.000	!116
C	CT	CT	CV	-0.849	-1.000	0.000	1.000	!116
C	CT	CT	CV	-0.228	-2.000	180.000	1.000	!116
C	CT	CT	CV	0.293	3.000	0.000	1.000	!116
C	CT	CT	CW	-0.849	-1.000	0.000	1.000	!116
C	CT	CT	CW	-0.228	-2.000	180.000	1.000	!116
C	CT	CT	CW	0.293	3.000	0.000	1.000	!116
C	CT	CT	CX	-0.849	-1.000	0.000	1.000	!116
C	CT	CT	CX	-0.228	-2.000	180.000	1.000	!116
C	CT	CT	CX	0.293	3.000	0.000	1.000	!116
CA	CA	CA	CA	3.625	2.000	180.000	1.000	!165
CA	CA	CA	CAr	3.625	2.000	180.000	1.000	!165
CA	CA	CA	CB	3.625	2.000	180.000	1.000	!165
CA	CA	CA	HA	3.625	2.000	180.000	1.000	!165
CAr	CA	CA	HA	3.625	2.000	180.000	1.000	!165
CA	CA	CA	OH	3.625	2.000	180.000	1.000	!165
CA	CA	CA	OTY	3.625	2.000	180.000	1.000	!165
CB	CN	CA	CA	3.625	2.000	180.000	1.000	!165
CB	CN	CA	HA	3.625	2.000	180.000	1.000	!165
CN	CA	CA	CA	3.625	2.000	180.000	1.000	!165
CN	CA	CA	HA	3.625	2.000	180.000	1.000	!165
CT	CA	CA	CA	3.625	2.000	180.000	1.000	!165
HA	CA	CA	CB	3.625	2.000	180.000	1.000	!165
HA	CA	CA	CT	3.625	2.000	180.000	1.000	!165
HA	CA	CA	HA	3.625	2.000	180.000	1.000	!165
HA	CA	CA	OH	3.625	2.000	180.000	1.000	!165
HA	CA	CA	OTY	3.625	2.000	180.000	1.000	!165
NA	CN	CA	CA	3.625	2.000	180.000	1.000	!165
NA	CN	CA	HA	3.625	2.000	180.000	1.000	!165
NT	CA	CA	CA	3.625	2.000	180.000	1.000	!165 aniline
NT	CA	CA	HA	3.625	2.000	180.000	1.000	!165 aniline
CR	NA	CW	CT	1.4	2.000	180.000	1.000	!166
CR	NA	CW	CV	1.4	2.000	180.000	1.000	!166
CT	CX	NA	CR	1.4	2.000	180.000	1.000	!166
CT	CX	NA	H	1.4	2.000	180.000	1.000	!166
CX	CX	NA	CR	1.4	2.000	180.000	1.000	!166
CX	CX	NA	H	1.4	2.000	180.000	1.000	!166
H	NA	CW	CT	1.4	2.000	180.000	1.000	!166
H	NA	CW	CV	1.4	2.000	180.000	1.000	!166
CW	NA	CR	HA	2.325	2.000	180.000	1.000	!167
CW	NA	CR	NB	2.325	2.000	180.000	1.000	!167
CX	NA	CR	HA	2.325	2.000	180.000	1.000	!167
CX	NA	CR	NA	2.325	2.000	180.000	1.000	!167
H	NA	CR	HA	2.325	2.000	180.000	1.000	!167
H	NA	CR	HC	2.325	2.000	180.000	1.000	!167
H	NA	CR	NA	2.325	2.000	180.000	1.000	!167
H	NA	CR	NB	2.325	2.000	180.000	1.000	!167
HA	CR	NB	CV	5	2.000	180.000	1.000	!168
NA	CR	NB	CV	5	2.000	180.000	1.000	!168
CR	NB	CV	CT	2.4	2.000	180.000	1.000	!169
CR	NB	CV	CW	2.4	2.000	180.000	1.000	!169
CR	NB	CV	HA	2.4	2.000	180.000	1.000	!169
CT	CW	CV	HA	5.375	2.000	180.000	1.000	!170
CT	CW	CV	NB	5.375	2.000	180.000	1.000	!170
CT	CX	CX	HA	5.375	2.000	180.000	1.000	!170
CT	CX	CX	NA	5.375	2.000	180.000	1.000	!170
HA	CW	CV	CT	5.375	2.000	180.000	1.000	!170
HA	CW	CV	NB	5.375	2.000	180.000	1.000	!170
NA	CW	CV	CT	5.375	2.000	180.000	1.000	!170
NA	CW	CV	HA	5.375	2.000	180.000	1.000	!170
NA	CW	CV	NB	5.375	2.000	180.000	1.000	!170
NA	CX	CX	HA	5.375	2.000	180.000	1.000	!170
NA	CX	CX	NA	5.375	2.000	180.000	1.000	!170
CR	NA	CW	HA	1.6	2.000	180.000	1.000	!171
CR	NA	CX	HA	1.6	2.000	180.000	1.000	!171
H	NA	CW	HA	1.6	2.000	180.000	1.000	!171
H	NA	CX	HA	1.6	2.000	180.000	1.000	!171
CB	Cstar	CW	HA	6.525	2.000	180.000	1.000	!172
CB	Cstar	CW	NA	6.525	2.000	180.000	1.000	!172
CT	Cstar	CW	HA	6.525	2.000	180.000	1.000	!172
CT	Cstar	CW	NA	6.525	2.000	180.000	1.000	!172
CT	Cstar	CB	CA	1.675	2.000	180.000	1.000	!173
CT	Cstar	CB	CN	1.675	2.000	180.000	1.000	!173
CW	Cstar	CB	CA	1.675	2.000	180.000	1.000	!173
CW	Cstar	CB	CN	1.675	2.000	180.000	1.000	!173
CA	CA	CB	CN	3.5	2.000	180.000	1.000	!174
CA	CA	CB	Cstar	3.5	2.000	180.000	1.000	!174
HA	CA	CB	CN	3.5	2.000	180.000	1.000	!174
HA	CA	CB	Cstar	3.5	2.000	180.000	1.000	!174
CA	CB	CN	CA	3	2.000	180.000	1.000	!175
CA	CB	CN	NA	3	2.000	180.000	1.000	!175
Cstar	CB	CN	CA	3	2.000	180.000	1.000	!175
Cstar	CB	CN	NA	3	2.000	180.000	1.000	!175
CW	NA	CN	CA	1.525	2.000	180.000	1.000	!176
CW	NA	CN	CB	1.525	2.000	180.000	1.000	!176
H	NA	CN	CA	1.525	2.000	180.000	1.000	!176
H	NA	CN	CB	1.525	2.000	180.000	1.000	!176
Cstar	CW	NA	CN	1.5	2.000	180.000	1.000	!177
Cstar	CW	NA	H	1.5	2.000	180.000	1.000	!177
HA	CW	NA	CN	1.5	2.000	180.000	1.000	!177
CT	NY	CA	NY	1.826	2.000	180.000	1.000	!191
CT	NY	CAr	NY	1.826	2.000	180.000	1.000	!191
CT	NY	CA	NZ	1.826	2.000	180.000	1.000	!191
CT	NY	CAr	NZ	1.826	2.000	180.000	1.000	!191
CA	CA	CAr	N2	0.839	2.000	180.000 1.000	!190 Benzamidine
CA	CA	CA	N3	3.625	2.000	180.000 1.000	!Aniline charged
CA	CA	N3	H3	1.050	2.000	180.000 1.000	!Aniline charged
N3	CA	CA	HA	3.625	2.000	180.000	1.000	!165 Aniline
H	N	CT	CA	0.000	1.000	0.000	1.000	!DIP
N	CT	CA	CA	0.000	1.000	0.000	1.000	!"
CA	CT	CA	CA	0.000	1.000	0.000	1.000	!"
C	N	CT	CA	0.000	1.000	0.000	1.000	!"
CA	CA	NT	H	1.015	2.000	180.000 1.000	! Aniline
*adopted from biovitrum
C2	CT	CT	N3	0.356	-3	0.000	1 !0 * - ASPB,ASNB
C2	CT	CT	N3	-0.481	-2	180.000	1 !0 * - ASPB,ASNB
C2	CT	CT	N3	0.422	1	0.000	1 !0 * - ASPB,ASNB

##State I (new torsions)

#Negative cystein new torsions (added by Rita Calixto)
HC      CT      CT      SG      0.15   3.0        0.0   1.0 ! FFLD: high 0 HC-CT-CT-SM ==> HC-CT-CT-??

#PNPP new torsion (added by Rita Calixto)
CA      CA      NO2        ON             0.6995   2.0      180.0   1.0 # FFLD: high 0 ON-NO2-CA-CA ==> ON-NO2-CA-CA
CA      CA      CA         OHP            3.625    2.0      180.0   1.0 # FFLD: high 0 CA-CA-CA-OS ==> ??-CA-CA-??
CA      CA      CA         NO2            3.625    2.0      180.0   1.0 # FFLD: high 0 NO2-CA-CA-CA ==> ??-CA-CA-??
CA      CA      OHP        PO             0.547    2.0      180.0   1.0 # FFLD: high 0 CA-CA-OS-P3 ==> P2-OS-CA-CA
CA      OHP     PO         O2Z            0.0      1.0        0.0   1.0 # FFLD: high 0 CA-OS-P3-O2Z ==> O2Z-P2-OS-CA
HA      CA      CA         NO2            3.625    2.0      180.0   1.0 # FFLD: high 0 NO2-CA-CA-HA ==> ??-CA-CA-??
HA      CA      CA         OHP            3.625    2.0      180.0   1.0 # FFLD: high 0 HA-CA-CA-OS ==> ??-CA-CA-??

##State II (new torsions)

#Phosphocystein new torsions (added by Rita Calixto)
##CT       CT       SGP       PO               0.0       1.0        0.0   1.0    # FFLD: low 0 CT-CT-S-P3 ==> ??-??-??-?? (not used)
CT       CT         SGP       PO              -2.6555   -1.000      0.0      1.0    # Adapted from doi: 10.1021/jacs.7b09384  (C-C-O-P)
CT       CT         SGP       PO              -0.2235   -2.000    180.0      1.0    # Adapted from doi: 10.1021/jacs.7b09384  (C-C-O-P)
CT       CT         SGP       PO               0.2415    3.000      0.0      1.0    # Adapted from doi: 10.1021/jacs.7b09384  (C-C-O-P)
CT       SGP        PO        O2Z              0.15      3.0        0.0      1.0    # FFLD: med 0 CT-S-P3-O2Z ==> ??-S-P2-??
HC       CT         CT        SGP              0.15      3.0        0.0      1.0    # FFLD: high 0 HC-CT-CT-S ==> HC-CT-CT-??
HC       CT         SGP       PO               0.24      3.0        0.0      1.0    # FFLD: high 0 HC-CT-S-P3 ==> ??-S-CT-HC

#Adapted from CYS standard
N      CT     CT    SG         1.028    -1.000     0.000     1            # Added from above library, just update Sulphur name. (S200 prior)
N      CT     CT    SG         0.265    -2.000   180.000     1            # Added from above library, just update Sulphur name. (S200 prior)
N      CT     CT    SG         0.272     3.000     0.000     1            # Added from above library, just update Sulphur name. (S200 prior)
N      CT     CT    SGP        1.028    -1.000     0.000     1            # Added from above library, just update Sulphur name. (S200 prior)
N      CT     CT    SGP        0.265    -2.000   180.000     1            # Added from above library, just update Sulphur name. (S200 prior)
N      CT     CT    SGP        0.272     3.000     0.000     1            # Added from above library, just update Sulphur name. (S200 prior)
C      CT     CT    SG        -1.661    -1.000     0.000     1            # Added from above library, just update Sulphur name. (S200 prior)
C      CT     CT    SG         0.265    -2.000   180.000     1            # Added from above library, just update Sulphur name. (S200 prior)
C      CT     CT    SG         0.000     3.000     0.000     1            # Added from above library, just update Sulphur name. (S200 prior)
C      CT     CT    SGP       -1.661    -1.000     0.000     1            # Added from above library, just update Sulphur name. (S200 prior)
C      CT     CT    SGP        0.265    -2.000   180.000     1            # Added from above library, just update Sulphur name. (S200 prior)
C      CT     CT    SGP        0.000     3.000     0.000     1            # Added from above library, just update Sulphur name. (S200 prior)

*-----------------------------------------------------------------------
[impropers] improper type definitions
*taci	tacj	tack	tacl	forceK	phase
*-----------------------------------------------------------------
N2	CAr	N2	N2	10.5	180.000	!160
CA	CAr	N2	N2	10.5	180.000	!160
NY	CAr	NZ	NY	10.5	180.000	!160
O	C	CT	N	10.5	180.000	!160
O	C2	CT	N	10.5	180.000	!160
O	C21	CT	N	10.5	180.000	!160 GLN
O	C	CT	OH	10.5	180.000	!160
O	C	CT	N	10.5	180.000	!160
O2	C	CT	O2	10.5	180.000	!160
O2	C2	CT	O2	10.5	180.000	!160
!OH	C2	CT	O	10.5	180.000	!	Deprectated ASH Oxygen type
!OH	C2	CT	O1	10.5	180.000	!	Deprectated ASH Oxygen type
ODE	C2	CT	O1	10.5	180.000	!160
CT	N	C	CT	1	180.000	!161
H	N	C	CT	1	180.000	!161
CT	N	C	CP1	1	180.000 !161 PRO
H	N	C	H	1	180.000	!161
H	N	C2	H	1	180.000	!161
H	N	C21	H	1	180.000	!161 GLN
H	NA	CA	CX	1	180.000	!161
H	NA	CR	CW	1	180.000	!161
H	NA	CW	CN	1	180.000	!161
H	NA	CW	CR	1	180.000	!161
H	NA	CX	CA	1	180.000	!161
H	NA	CR	CX	1	180.000	!161
H	NA	CX	CR	1	180.000	!161
H3	N2	CA	H3	1	180.000	!161
H3	N2	CAr	H3	1	180.000	!161
H	NY	CA	H	1	180.000	!161
H	NY	CAr	H	1	180.000	!161
H3	N2	CT	CA	1	180.000	!161
H3	N2	CT	CAr	1	180.000	!161
H	NY	CT	CA	1	180.000	!161
H	NY	CT	CAr	1	180.000	!161
CA	CN	CB	NA	1.1	180.000	!162
CN	CB	CA	Cstar	1.1	180.000	!162
CT	CA	CA	CA	1.1	180.000	!162
CA	CA	N3	CA	1.1	180.000 ! Aniline
CT	Cstar	CW	CB	1.1	180.000	!162
CT	CV	NB	CW	1.1	180.000	!162
CT	CW	NA	CA	1.1	180.000	!162
CT	CW	NA	CV	1.1	180.000	!162
CT	CX	NA	CX	1.1	180.000	!162
HA	CA	CA	CA	1.1	180.000	!162
HA	CA	CA	CB	1.1	180.000	!162
HA	CA	CN	CA	1.1	180.000	!162
HA	CR	NA	NA	1.1	180.000	!162
HA	CR	NA	NB	1.1	180.000	!162
HA	CR	NB	NA	1.1	180.000	!162
HA	CV	NB	CW	1.1	180.000	!162
HA	CW	Cstar	NA	1.1	180.000	!162
HA	CW	NA	CV	1.1	180.000	!162
HA	CX	NA	CX	1.1	180.000	!162
OH	CA	CA	CA	1.1	180.000	!162
OTY	CA	CA	CA	1.1	180.000	!162
CA	CA	NT	CA	1.1	180.000 ! Aniline (neutral)

##State I (new impropers)

#PNPP new impropers (added by Rita Calixto)
CA      NO2          ON           ON                 10.5     180.0 # FFLD: high nitro
NO2     CA           CA           CA                 4.0      180.0 # FFLD: high aromatic atom
OHP     CA           CA           CA                 4.0      180.0 # FFLD: high aromatic atom
