# Supplementary material for: Correction to “Loop Dynamics and Enzyme Catalysis in Protein Tyrosine Phosphatases”
Source: J Am Chem Soc. 2022 May 24;144(22):10091–3. doi: 10.1021/jacs.2c04624 (PMC11027752; doi:10.1021/jacs.2c04624)
Supplement: Supplementary file 2 — ja2c04624_si_002.zip [file ja2c04624_si_002.zip › Data_Package/Inputs/fep_000_0.500.inp]

[md]
steps                                        200000
temperature                                     300
stepsize                                          1
bath_coupling                                   100
separate_scaling                                 on
lrf                                              on

[cut-offs]
solute_solute                                    10
solvent_solvent                                  10
solute_solvent                                   10
q_atom                                           99

[intervals]
non_bond                                         30
output                                         1000
temperature                                    1000
energy                                           10
trajectory                                     1000

[files]
topology                                YopH_st2.top
restart                             dyn_eq300k_6.re
final                              fep_000_0.500.re
trajectory                        fep_000_0.500.dcd
energy                             fep_000_0.500.en
fep                                      YopH_st2.fep

[lambdas]
0.5000000 0.5000000

[sequence_restraints]
2621        2626   0.5    0      0      0     
3324        3331   0.5    0      0      0     
4338        4340   0.5    0      0      0     
