# Supplementary material for: Correction to “Loop Dynamics and Enzyme Catalysis in Protein Tyrosine Phosphatases”
Source: J Am Chem Soc. 2022 May 24;144(22):10091–3. doi: 10.1021/jacs.2c04624 (PMC11027752; doi:10.1021/jacs.2c04624)
Supplement: Supplementary file 2 — ja2c04624_si_002.zip [file ja2c04624_si_002.zip › Data_Package/Inputs/3.dyn_min_wat_eq.inp]

[MD]
steps                30000   
stepsize                1
temperature             150
bath_coupling           100
separate_scaling        on
lrf                     on

[sphere]
exclude_bonded		on

[cut-offs]
q_atom                  99


[intervals]
non_bond                30
output                100
trajectory            500 

[files]
restart		dyn_min_wat.re
topology        YopH_st2.top
final           dyn_min_wat_eq.re
trajectory	dyn_min_wat_eq.dcd
fep		YopH_st2.fep

[lambdas]
0.5     0.5

[sequence_restraints] 
1           4340    100.0     1       0
