# Supplementary material for: Correction to “Loop Dynamics and Enzyme Catalysis in Protein Tyrosine Phosphatases”
Source: J Am Chem Soc. 2022 May 24;144(22):10091–3. doi: 10.1021/jacs.2c04624 (PMC11027752; doi:10.1021/jacs.2c04624)
Supplement: Supplementary file 2 — ja2c04624_si_002.zip [file ja2c04624_si_002.zip › Data_Package/Inputs/1.dyn_min_wat_noshake.inp]

[MD]
steps                 30000    
stepsize                0.1
temperature             1
initial_temperature     1
random_seed            388017 
bath_coupling           1
separate_scaling        on
lrf                     on
shake_solvent		off

[sphere]
exclude_bonded		on

[cut-offs]
q_atom			99

[intervals]
non_bond                 30
output                   500
trajectory               500 

[files]
topology        YopH_st2.top              
final           dyn_min_wat_noshake.re
trajectory	dyn_min_wat_noshake.dcd
fep		YopH_st2.fep

[lambdas]
0.5     0.5

[sequence_restraints] 
1            4340     200.0     1       0
