# Supplementary material for: Correction to “Loop Dynamics and Enzyme Catalysis in Protein Tyrosine Phosphatases”
Source: J Am Chem Soc. 2022 May 24;144(22):10091–3. doi: 10.1021/jacs.2c04624 (PMC11027752; doi:10.1021/jacs.2c04624)
Supplement: Supplementary file 2 — ja2c04624_si_002.zip [file ja2c04624_si_002.zip › Data_Package/Inputs/12.dyn_eq300k_3.inp]

[MD]
steps                   5000000    
stepsize                1
temperature             300
bath_coupling           100
separate_scaling        on
lrf                     on
shake_solvent           on

[sphere]
exclude_bonded		on 

[cut-offs]
q_atom                  99


[intervals]
non_bond                30
output               50000
trajectory            10000 

[files]
restart		dyn_eq300k_2.re
topology        YopH_st2.top
final           dyn_eq300k_3.re
trajectory	dyn_eq300k_3.dcd
fep		YopH_st2.fep

[lambdas]
0.5     0.5


[sequence_restraints]
2621        2626     0.5     1       0
3324        3331     0.5     1       0
4338        4340     0.5     1       0
